# Supplementary material for: Statistical Modeling to Adjust for Time Trends in Adaptive Platform Trials Utilizing Non‐Concurrent Controls
Source: Biom J. 2025 Jun 10;67(3):e70059. doi: 10.1002/bimj.70059 (PMC12150008; doi:10.1002/bimj.70059)
Supplement: Supplementary file 1 — Supporting Information [file BIMJ-67-e70059-s002.zip]

Archive with 122 entries (113 files):
- .gitignore
- .Rhistory
- case_studies/
- case_studies/desktop.ini
- case_studies/FLAIR/
- case_studies/FLAIR/.Rhistory
- case_studies/FLAIR/desktop.ini
- case_studies/FLAIR/figures/
- case_studies/FLAIR/figures/desktop.ini
- case_studies/FLAIR/figures/FLAIR_bias.pdf
- case_studies/FLAIR/figures/FLAIR_bias.png
- case_studies/FLAIR/figures/FLAIR_bias.tiff
- case_studies/FLAIR/NCC_FreqModels_case_study_FLAIR.html
- case_studies/FLAIR/NCC_FreqModels_case_study_FLAIR.Rmd
- case_studies/PSP/
- case_studies/PSP/desktop.ini
- case_studies/PSP/figures/
- case_studies/PSP/figures/casestudy_trialdata.pdf
- case_studies/PSP/figures/casestudy_trialdata.png
- case_studies/PSP/figures/casestudy_trialdata.tiff
- case_studies/PSP/figures/desktop.ini
- case_studies/PSP/NCC_FreqModels_case_study_PSP.html
- case_studies/PSP/NCC_FreqModels_case_study_PSP.Rmd
- case_studies/PSP/NCC_FreqModels_case_study_PSP_synthetic.html
- case_studies/PSP/NCC_FreqModels_case_study_PSP_synthetic.Rmd
- LICENSE
- NCC.tar.gz
- README.md
- README.Rmd
- simulations/
- simulations/desktop.ini
- simulations/figures/
- simulations/figures/desktop.ini
- simulations/figures/fixmodel_alpha_pow_d.pdf
- simulations/figures/fixmodel_alpha_pow_d.png
- simulations/figures/fixmodel_alpha_pow_d.tiff
- simulations/figures/fixmodel_alpha_pow_d_all_arms.pdf
- simulations/figures/fixmodel_alpha_pow_d_all_arms.png
- simulations/figures/fixmodel_alpha_pow_d_all_arms.tiff
- simulations/figures/fixmodel_alpha_pow_lambda.pdf
- simulations/figures/fixmodel_alpha_pow_lambda.png
- simulations/figures/fixmodel_alpha_pow_lambda.tiff
- simulations/figures/fixmodel_alpha_pow_lambda_all_arms.pdf
- simulations/figures/fixmodel_alpha_pow_lambda_all_arms.png
- simulations/figures/fixmodel_alpha_pow_lambda_all_arms.tiff
- simulations/figures/fixmodel_alpha_pow_study_arm.pdf
- simulations/figures/fixmodel_alpha_pow_study_arm.png
- simulations/figures/fixmodel_alpha_pow_study_arm.tiff
- simulations/figures/fixmodel_cal_alpha_pow_lambda.pdf
- simulations/figures/fixmodel_cal_alpha_pow_lambda.png
- simulations/figures/fixmodel_cal_alpha_pow_lambda.tiff
- simulations/figures/fixmodel_cal_alpha_pow_lambda_all_arms.pdf
- simulations/figures/fixmodel_cal_alpha_pow_lambda_all_arms.png
- simulations/figures/fixmodel_cal_alpha_pow_lambda_all_arms.tiff
- simulations/figures/fixmodel_cal_alpha_pow_unit.pdf
- simulations/figures/fixmodel_cal_alpha_pow_unit.png
- simulations/figures/fixmodel_cal_alpha_pow_unit.tiff
- simulations/figures/fixmodel_cal_alpha_pow_unit_all_arms.pdf
- simulations/figures/fixmodel_cal_alpha_pow_unit_all_arms.png
- simulations/figures/fixmodel_cal_alpha_pow_unit_all_arms.tiff
- simulations/figures/mixint_alpha_pow_lambda.pdf
- simulations/figures/mixint_alpha_pow_lambda.png
- simulations/figures/mixint_alpha_pow_lambda.tiff
- simulations/figures/mixmodel_alpha_pow_lambda.pdf
- simulations/figures/mixmodel_alpha_pow_lambda.png
- simulations/figures/mixmodel_alpha_pow_lambda.tiff
- simulations/figures/mixmodel_alpha_pow_lambda_all_arms.pdf
- simulations/figures/mixmodel_alpha_pow_lambda_all_arms.png
- simulations/figures/mixmodel_alpha_pow_lambda_all_arms.tiff
- simulations/figures/splines_alpha_pow_d_trend.pdf
- simulations/figures/splines_alpha_pow_d_trend.png
- simulations/figures/splines_alpha_pow_d_trend.tiff
- simulations/figures/splines_alpha_pow_d_trend_all_arms.pdf
- simulations/figures/splines_alpha_pow_d_trend_all_arms.png
- simulations/figures/splines_alpha_pow_d_trend_all_arms.tiff
- simulations/figures/splines_alpha_pow_d_trend_all_degrees.pdf
- simulations/figures/splines_alpha_pow_d_trend_all_degrees.png
- simulations/figures/splines_alpha_pow_d_trend_all_degrees.tiff
- simulations/figures/splines_alpha_pow_lambda_trend.pdf
- simulations/figures/splines_alpha_pow_lambda_trend.png
- simulations/figures/splines_alpha_pow_lambda_trend.tiff
- simulations/figures/splines_alpha_pow_lambda_trend_all_arms.pdf
- simulations/figures/splines_alpha_pow_lambda_trend_all_arms.png
- simulations/figures/splines_alpha_pow_lambda_trend_all_arms.tiff
- simulations/figures/splines_alpha_pow_lambda_trend_all_degrees.pdf
- simulations/figures/splines_alpha_pow_lambda_trend_all_degrees.png
- simulations/figures/splines_alpha_pow_lambda_trend_all_degrees.tiff
- simulations/figures/trend_patterns.pdf
- simulations/figures/trend_patterns.png
- simulations/figures/trend_patterns.tiff
- simulations/NCC_FreqModels_figures.html
- simulations/NCC_FreqModels_figures.Rmd
- simulations/NCC_FreqModels_simscript.R
- simulations/NCC_FreqModels_simscript_intermediate.R
- simulations/results/
- simulations/results/desktop.ini
- simulations/results/results_setting_1_alpha.csv
- simulations/results/results_setting_1_pow.csv
- simulations/results/results_setting_1_splines_alpha.csv
- simulations/results/results_setting_1_splines_pow.csv
- simulations/results/results_setting_2_alpha.csv
- simulations/results/results_setting_2_mix_alpha.csv
- simulations/results/results_setting_2_mix_pow.csv
- simulations/results/results_setting_2_pow.csv
- simulations/results/results_setting_3_alpha.csv
- simulations/results/results_setting_3_alpha_add.csv
- simulations/results/results_setting_3_pow.csv
- simulations/results/results_setting_3_pow_add.csv
- simulations/results_intermediate/
- simulations/results_intermediate/desktop.ini
- simulations/results_intermediate/results_setting_1_alpha.csv
- simulations/results_intermediate/results_setting_1_pow.csv
- simulations/results_intermediate/results_setting_1_splines_alpha.csv
- simulations/results_intermediate/results_setting_1_splines_pow.csv
- simulations/results_intermediate/results_setting_2_alpha.csv
- simulations/results_intermediate/results_setting_2_mix_alpha.csv
- simulations/results_intermediate/results_setting_2_mix_pow.csv
- simulations/results_intermediate/results_setting_2_pow.csv
- simulations/results_intermediate/results_setting_3_alpha.csv
- simulations/results_intermediate/results_setting_3_alpha_add.csv
- simulations/results_intermediate/results_setting_3_pow.csv
- simulations/results_intermediate/results_setting_3_pow_add.csv
