# Supplementary material for: Statistical Modeling to Adjust for Time Trends in Adaptive Platform Trials Utilizing Non‐Concurrent Controls
Source: Biom J. 2025 Jun 10;67(3):e70059. doi: 10.1002/bimj.70059 (PMC12150008; doi:10.1002/bimj.70059)
Supplement: Supplementary file 1 — Supporting Information [file BIMJ-67-e70059-s002.zip › simulations/results/results_setting_1_alpha.csv]

num_arms	n_arm	d1	d2	d3	d4	d5	d6	d7	d8	d9	d10	period_blocks	mu0	sigma	theta1	theta2	theta3	theta4	theta5	theta6	theta7	theta8	theta9	theta10	lambda0	lambda1	lambda2	lambda3	lambda4	lambda5	lambda6	lambda7	lambda8	lambda9	lambda10	trend	unit_size	alpha	trend_mean	trend_var	ncc	study_arm	model	reject_h0	bias	MSE	failed	nsim
10	250	0	0	0	0	0	0	0	0	0	0	2	0	1	0	0	0	0	0	0	0	0	0	0	-0.5	-0.5	-0.5	-0.5	-0.5	-0.5	-0.5	-0.5	-0.5	-0.5	-0.5	linear	100	0.025	0	0.5	TRUE	2	fixmodel	0.0234	5.191529189395562e-4	0.007839818818592232	0	10000
10	250	0	0	0	0	0	0	0	0	0	0	2	0	1	0	0	0	0	0	0	0	0	0	0	-0.5	-0.5	-0.5	-0.5	-0.5	-0.5	-0.5	-0.5	-0.5	-0.5	-0.5	linear	100	0.025	0	0.5	TRUE	2	poolmodel	0.0224	5.191529189403198e-4	0.007839818818592652	0	10000
10	250	0	0	0	0	0	0	0	0	0	0	2	0	1	0	0	0	0	0	0	0	0	0	0	-0.5	-0.5	-0.5	-0.5	-0.5	-0.5	-0.5	-0.5	-0.5	-0.5	-0.5	linear	100	0.025	0	0.5	TRUE	2	sepmodel	0.0224	5.191529189403198e-4	0.007839818818592652	0	10000
10	250	0	0	0	0	0	0	0	0	0	0	2	0	1	0	0	0	0	0	0	0	0	0	0	-0.5	-0.5	-0.5	-0.5	-0.5	-0.5	-0.5	-0.5	-0.5	-0.5	-0.5	linear	100	0.025	0	0.5	TRUE	3	fixmodel	0.0249	0.0018347146508525852	0.008006661941169961	0	10000
10	250	0	0	0	0	0	0	0	0	0	0	2	0	1	0	0	0	0	0	0	0	0	0	0	-0.5	-0.5	-0.5	-0.5	-0.5	-0.5	-0.5	-0.5	-0.5	-0.5	-0.5	linear	100	0.025	0	0.5	TRUE	3	poolmodel	0.025	0.0018347146508533975	0.008006661941170017	0	10000
10	250	0	0	0	0	0	0	0	0	0	0	2	0	1	0	0	0	0	0	0	0	0	0	0	-0.5	-0.5	-0.5	-0.5	-0.5	-0.5	-0.5	-0.5	-0.5	-0.5	-0.5	linear	100	0.025	0	0.5	TRUE	3	sepmodel	0.025	0.0018347146508533975	0.008006661941170017	0	10000
10	250	0	0	0	0	0	0	0	0	0	0	2	0	1	0	0	0	0	0	0	0	0	0	0	-0.5	-0.5	-0.5	-0.5	-0.5	-0.5	-0.5	-0.5	-0.5	-0.5	-0.5	linear	100	0.025	0	0.5	TRUE	4	fixmodel	0.0213	-2.4060761657171092e-4	0.007880371121927254	0	10000
10	250	0	0	0	0	0	0	0	0	0	0	2	0	1	0	0	0	0	0	0	0	0	0	0	-0.5	-0.5	-0.5	-0.5	-0.5	-0.5	-0.5	-0.5	-0.5	-0.5	-0.5	linear	100	0.025	0	0.5	TRUE	4	poolmodel	0.0215	-2.4060761657092558e-4	0.00788037112192735	0	10000
10	250	0	0	0	0	0	0	0	0	0	0	2	0	1	0	0	0	0	0	0	0	0	0	0	-0.5	-0.5	-0.5	-0.5	-0.5	-0.5	-0.5	-0.5	-0.5	-0.5	-0.5	linear	100	0.025	0	0.5	TRUE	4	sepmodel	0.0215	-2.4060761657092558e-4	0.00788037112192735	0	10000
10	250	0	0	0	0	0	0	0	0	0	0	2	0	1	0	0	0	0	0	0	0	0	0	0	-0.5	-0.5	-0.5	-0.5	-0.5	-0.5	-0.5	-0.5	-0.5	-0.5	-0.5	linear	100	0.025	0	0.5	TRUE	5	fixmodel	0.025	1.5149231084478118e-4	0.008028864223428174	0	10000
10	250	0	0	0	0	0	0	0	0	0	0	2	0	1	0	0	0	0	0	0	0	0	0	0	-0.5	-0.5	-0.5	-0.5	-0.5	-0.5	-0.5	-0.5	-0.5	-0.5	-0.5	linear	100	0.025	0	0.5	TRUE	5	poolmodel	0.025	1.514923108455559e-4	0.008028864223428207	0	10000
10	250	0	0	0	0	0	0	0	0	0	0	2	0	1	0	0	0	0	0	0	0	0	0	0	-0.5	-0.5	-0.5	-0.5	-0.5	-0.5	-0.5	-0.5	-0.5	-0.5	-0.5	linear	100	0.025	0	0.5	TRUE	5	sepmodel	0.025	1.514923108455559e-4	0.008028864223428207	0	10000
10	250	0	0	0	0	0	0	0	0	0	0	2	0	1	0	0	0	0	0	0	0	0	0	0	-0.5	-0.5	-0.5	-0.5	-0.5	-0.5	-0.5	-0.5	-0.5	-0.5	-0.5	linear	100	0.025	0	0.5	TRUE	6	fixmodel	0.0258	8.696314280397123e-4	0.007996390920242182	0	10000
10	250	0	0	0	0	0	0	0	0	0	0	2	0	1	0	0	0	0	0	0	0	0	0	0	-0.5	-0.5	-0.5	-0.5	-0.5	-0.5	-0.5	-0.5	-0.5	-0.5	-0.5	linear	100	0.025	0	0.5	TRUE	6	poolmodel	0.0254	8.696314280405153e-4	0.007996390920242222	0	10000
10	250	0	0	0	0	0	0	0	0	0	0	2	0	1	0	0	0	0	0	0	0	0	0	0	-0.5	-0.5	-0.5	-0.5	-0.5	-0.5	-0.5	-0.5	-0.5	-0.5	-0.5	linear	100	0.025	0	0.5	TRUE	6	sepmodel	0.0254	8.696314280405153e-4	0.007996390920242222	0	10000
10	250	0	0	0	0	0	0	0	0	0	0	2	0	1	0	0	0	0	0	0	0	0	0	0	-0.5	-0.5	-0.5	-0.5	-0.5	-0.5	-0.5	-0.5	-0.5	-0.5	-0.5	linear	100	0.025	0	0.5	TRUE	7	fixmodel	0.0234	6.902153121338682e-4	0.007990525475206242	0	10000
10	250	0	0	0	0	0	0	0	0	0	0	2	0	1	0	0	0	0	0	0	0	0	0	0	-0.5	-0.5	-0.5	-0.5	-0.5	-0.5	-0.5	-0.5	-0.5	-0.5	-0.5	linear	100	0.025	0	0.5	TRUE	7	poolmodel	0.023	6.902153121346667e-4	0.007990525475206303	0	10000
10	250	0	0	0	0	0	0	0	0	0	0	2	0	1	0	0	0	0	0	0	0	0	0	0	-0.5	-0.5	-0.5	-0.5	-0.5	-0.5	-0.5	-0.5	-0.5	-0.5	-0.5	linear	100	0.025	0	0.5	TRUE	7	sepmodel	0.023	6.902153121346667e-4	0.007990525475206303	0	10000
10	250	0	0	0	0	0	0	0	0	0	0	2	0	1	0	0	0	0	0	0	0	0	0	0	-0.5	-0.5	-0.5	-0.5	-0.5	-0.5	-0.5	-0.5	-0.5	-0.5	-0.5	linear	100	0.025	0	0.5	TRUE	8	fixmodel	0.0237	-8.695503788629723e-5	0.008047306512474865	0	10000
10	250	0	0	0	0	0	0	0	0	0	0	2	0	1	0	0	0	0	0	0	0	0	0	0	-0.5	-0.5	-0.5	-0.5	-0.5	-0.5	-0.5	-0.5	-0.5	-0.5	-0.5	linear	100	0.025	0	0.5	TRUE	8	poolmodel	0.0242	-8.695503788550335e-5	0.00804730651247489	0	10000
10	250	0	0	0	0	0	0	0	0	0	0	2	0	1	0	0	0	0	0	0	0	0	0	0	-0.5	-0.5	-0.5	-0.5	-0.5	-0.5	-0.5	-0.5	-0.5	-0.5	-0.5	linear	100	0.025	0	0.5	TRUE	8	sepmodel	0.0242	-8.695503788550335e-5	0.00804730651247489	0	10000
10	250	0	0	0	0	0	0	0	0	0	0	2	0	1	0	0	0	0	0	0	0	0	0	0	-0.5	-0.5	-0.5	-0.5	-0.5	-0.5	-0.5	-0.5	-0.5	-0.5	-0.5	linear	100	0.025	0	0.5	TRUE	9	fixmodel	0.022	4.8620901937973277e-4	0.007976720756322385	0	10000
10	250	0	0	0	0	0	0	0	0	0	0	2	0	1	0	0	0	0	0	0	0	0	0	0	-0.5	-0.5	-0.5	-0.5	-0.5	-0.5	-0.5	-0.5	-0.5	-0.5	-0.5	linear	100	0.025	0	0.5	TRUE	9	poolmodel	0.0214	4.8620901938054804e-4	0.007976720756322433	0	10000
10	250	0	0	0	0	0	0	0	0	0	0	2	0	1	0	0	0	0	0	0	0	0	0	0	-0.5	-0.5	-0.5	-0.5	-0.5	-0.5	-0.5	-0.5	-0.5	-0.5	-0.5	linear	100	0.025	0	0.5	TRUE	9	sepmodel	0.0214	4.8620901938054804e-4	0.007976720756322433	0	10000
10	250	0	0	0	0	0	0	0	0	0	0	2	0	1	0	0	0	0	0	0	0	0	0	0	-0.5	-0.5	-0.5	-0.5	-0.5	-0.5	-0.5	-0.5	-0.5	-0.5	-0.5	linear	100	0.025	0	0.5	TRUE	10	fixmodel	0.0239	8.335181304526022e-4	0.008037977226582822	0	10000
10	250	0	0	0	0	0	0	0	0	0	0	2	0	1	0	0	0	0	0	0	0	0	0	0	-0.5	-0.5	-0.5	-0.5	-0.5	-0.5	-0.5	-0.5	-0.5	-0.5	-0.5	linear	100	0.025	0	0.5	TRUE	10	poolmodel	0.0243	8.335181304533777e-4	0.008037977226582846	0	10000
10	250	0	0	0	0	0	0	0	0	0	0	2	0	1	0	0	0	0	0	0	0	0	0	0	-0.5	-0.5	-0.5	-0.5	-0.5	-0.5	-0.5	-0.5	-0.5	-0.5	-0.5	linear	100	0.025	0	0.5	TRUE	10	sepmodel	0.0243	8.335181304533777e-4	0.008037977226582846	0	10000
10	250	0	25	50	75	100	125	150	175	200	225	2	0	1	0	0	0	0	0	0	0	0	0	0	-0.5	-0.5	-0.5	-0.5	-0.5	-0.5	-0.5	-0.5	-0.5	-0.5	-0.5	linear	100	0.025	0	0.5	TRUE	2	fixmodel	0.024	4.992342924884217e-4	0.007814687899877241	0	10000
10	250	0	25	50	75	100	125	150	175	200	225	2	0	1	0	0	0	0	0	0	0	0	0	0	-0.5	-0.5	-0.5	-0.5	-0.5	-0.5	-0.5	-0.5	-0.5	-0.5	-0.5	linear	100	0.025	0	0.5	TRUE	2	poolmodel	0.0178	-0.010405534808842003	0.007821855119168726	0	10000
10	250	0	25	50	75	100	125	150	175	200	225	2	0	1	0	0	0	0	0	0	0	0	0	0	-0.5	-0.5	-0.5	-0.5	-0.5	-0.5	-0.5	-0.5	-0.5	-0.5	-0.5	linear	100	0.025	0	0.5	TRUE	2	sepmodel	0.0245	3.870070974383822e-4	0.007948586196665827	0	10000
10	250	0	25	50	75	100	125	150	175	200	225	2	0	1	0	0	0	0	0	0	0	0	0	0	-0.5	-0.5	-0.5	-0.5	-0.5	-0.5	-0.5	-0.5	-0.5	-0.5	-0.5	linear	100	0.025	0	0.5	TRUE	3	fixmodel	0.0233	-0.0013766191586852899	0.0076826297781412475	0	10000
10	250	0	25	50	75	100	125	150	175	200	225	2	0	1	0	0	0	0	0	0	0	0	0	0	-0.5	-0.5	-0.5	-0.5	-0.5	-0.5	-0.5	-0.5	-0.5	-0.5	-0.5	linear	100	0.025	0	0.5	TRUE	3	poolmodel	0.0131	-0.01920204986158028	0.007904256434287733	0	10000
10	250	0	25	50	75	100	125	150	175	200	225	2	0	1	0	0	0	0	0	0	0	0	0	0	-0.5	-0.5	-0.5	-0.5	-0.5	-0.5	-0.5	-0.5	-0.5	-0.5	-0.5	linear	100	0.025	0	0.5	TRUE	3	sepmodel	0.0219	-0.0016065138432520719	0.007893452539436052	0	10000
10	250	0	25	50	75	100	125	150	175	200	225	2	0	1	0	0	0	0	0	0	0	0	0	0	-0.5	-0.5	-0.5	-0.5	-0.5	-0.5	-0.5	-0.5	-0.5	-0.5	-0.5	linear	100	0.025	0	0.5	TRUE	4	fixmodel	0.0238	-1.7973042410308464e-4	0.007636050133635072	0	10000
10	250	0	25	50	75	100	125	150	175	200	225	2	0	1	0	0	0	0	0	0	0	0	0	0	-0.5	-0.5	-0.5	-0.5	-0.5	-0.5	-0.5	-0.5	-0.5	-0.5	-0.5	linear	100	0.025	0	0.5	TRUE	4	poolmodel	0.0135	-0.02434561219133176	0.008049483587288533	0	10000
10	250	0	25	50	75	100	125	150	175	200	225	2	0	1	0	0	0	0	0	0	0	0	0	0	-0.5	-0.5	-0.5	-0.5	-0.5	-0.5	-0.5	-0.5	-0.5	-0.5	-0.5	linear	100	0.025	0	0.5	TRUE	4	sepmodel	0.0243	-4.326586253423962e-4	0.007918925753544935	0	10000
10	250	0	25	50	75	100	125	150	175	200	225	2	0	1	0	0	0	0	0	0	0	0	0	0	-0.5	-0.5	-0.5	-0.5	-0.5	-0.5	-0.5	-0.5	-0.5	-0.5	-0.5	linear	100	0.025	0	0.5	TRUE	5	fixmodel	0.0249	-5.652347897195624e-4	0.007802112314581642	0	10000
10	250	0	25	50	75	100	125	150	175	200	225	2	0	1	0	0	0	0	0	0	0	0	0	0	-0.5	-0.5	-0.5	-0.5	-0.5	-0.5	-0.5	-0.5	-0.5	-0.5	-0.5	linear	100	0.025	0	0.5	TRUE	5	poolmodel	0.0106	-0.02946113327657077	0.008495238116792021	0	10000
10	250	0	25	50	75	100	125	150	175	200	225	2	0	1	0	0	0	0	0	0	0	0	0	0	-0.5	-0.5	-0.5	-0.5	-0.5	-0.5	-0.5	-0.5	-0.5	-0.5	-0.5	linear	100	0.025	0	0.5	TRUE	5	sepmodel	0.0241	-7.569127182670646e-4	0.008134053085716304	0	10000
10	250	0	25	50	75	100	125	150	175	200	225	2	0	1	0	0	0	0	0	0	0	0	0	0	-0.5	-0.5	-0.5	-0.5	-0.5	-0.5	-0.5	-0.5	-0.5	-0.5	-0.5	linear	100	0.025	0	0.5	TRUE	6	fixmodel	0.024	-2.2884739612287816e-4	0.007472654152961239	0	10000
10	250	0	25	50	75	100	125	150	175	200	225	2	0	1	0	0	0	0	0	0	0	0	0	0	-0.5	-0.5	-0.5	-0.5	-0.5	-0.5	-0.5	-0.5	-0.5	-0.5	-0.5	linear	100	0.025	0	0.5	TRUE	6	poolmodel	0.0084	-0.03291246468193328	0.008390140397173357	0	10000
10	250	0	25	50	75	100	125	150	175	200	225	2	0	1	0	0	0	0	0	0	0	0	0	0	-0.5	-0.5	-0.5	-0.5	-0.5	-0.5	-0.5	-0.5	-0.5	-0.5	-0.5	linear	100	0.025	0	0.5	TRUE	6	sepmodel	0.0234	-3.976728550781375e-4	0.007834019792264613	0	10000
10	250	0	25	50	75	100	125	150	175	200	225	2	0	1	0	0	0	0	0	0	0	0	0	0	-0.5	-0.5	-0.5	-0.5	-0.5	-0.5	-0.5	-0.5	-0.5	-0.5	-0.5	linear	100	0.025	0	0.5	TRUE	7	fixmodel	0.0235	-0.0025481529755177106	0.007442284938568353	0	10000
10	250	0	25	50	75	100	125	150	175	200	225	2	0	1	0	0	0	0	0	0	0	0	0	0	-0.5	-0.5	-0.5	-0.5	-0.5	-0.5	-0.5	-0.5	-0.5	-0.5	-0.5	linear	100	0.025	0	0.5	TRUE	7	poolmodel	0.0076	-0.039040180030555115	0.008795700296736484	0	10000
10	250	0	25	50	75	100	125	150	175	200	225	2	0	1	0	0	0	0	0	0	0	0	0	0	-0.5	-0.5	-0.5	-0.5	-0.5	-0.5	-0.5	-0.5	-0.5	-0.5	-0.5	linear	100	0.025	0	0.5	TRUE	7	sepmodel	0.023	-0.0027408844592150695	0.007877720565822461	0	10000
10	250	0	25	50	75	100	125	150	175	200	225	2	0	1	0	0	0	0	0	0	0	0	0	0	-0.5	-0.5	-0.5	-0.5	-0.5	-0.5	-0.5	-0.5	-0.5	-0.5	-0.5	linear	100	0.025	0	0.5	TRUE	8	fixmodel	0.0232	-9.02353712657625e-4	0.007368377021690039	0	10000
10	250	0	25	50	75	100	125	150	175	200	225	2	0	1	0	0	0	0	0	0	0	0	0	0	-0.5	-0.5	-0.5	-0.5	-0.5	-0.5	-0.5	-0.5	-0.5	-0.5	-0.5	linear	100	0.025	0	0.5	TRUE	8	poolmodel	0.0066	-0.04029717177988443	0.008830699236435265	0	10000
10	250	0	25	50	75	100	125	150	175	200	225	2	0	1	0	0	0	0	0	0	0	0	0	0	-0.5	-0.5	-0.5	-0.5	-0.5	-0.5	-0.5	-0.5	-0.5	-0.5	-0.5	linear	100	0.025	0	0.5	TRUE	8	sepmodel	0.022	-0.0010821937014523436	0.0077878732844703525	0	10000
10	250	0	25	50	75	100	125	150	175	200	225	2	0	1	0	0	0	0	0	0	0	0	0	0	-0.5	-0.5	-0.5	-0.5	-0.5	-0.5	-0.5	-0.5	-0.5	-0.5	-0.5	linear	100	0.025	0	0.5	TRUE	9	fixmodel	0.0213	-0.00245814333945153	0.007532096956676742	0	10000
10	250	0	25	50	75	100	125	150	175	200	225	2	0	1	0	0	0	0	0	0	0	0	0	0	-0.5	-0.5	-0.5	-0.5	-0.5	-0.5	-0.5	-0.5	-0.5	-0.5	-0.5	linear	100	0.025	0	0.5	TRUE	9	poolmodel	0.0055	-0.04474969498563194	0.009353899325366745	0	10000
10	250	0	25	50	75	100	125	150	175	200	225	2	0	1	0	0	0	0	0	0	0	0	0	0	-0.5	-0.5	-0.5	-0.5	-0.5	-0.5	-0.5	-0.5	-0.5	-0.5	-0.5	linear	100	0.025	0	0.5	TRUE	9	sepmodel	0.02	-0.0027280454845193414	0.007965459749206889	0	10000
10	250	0	25	50	75	100	125	150	175	200	225	2	0	1	0	0	0	0	0	0	0	0	0	0	-0.5	-0.5	-0.5	-0.5	-0.5	-0.5	-0.5	-0.5	-0.5	-0.5	-0.5	linear	100	0.025	0	0.5	TRUE	10	fixmodel	0.0234	-7.202230852242039e-4	0.007532432743395252	0	10000
10	250	0	25	50	75	100	125	150	175	200	225	2	0	1	0	0	0	0	0	0	0	0	0	0	-0.5	-0.5	-0.5	-0.5	-0.5	-0.5	-0.5	-0.5	-0.5	-0.5	-0.5	linear	100	0.025	0	0.5	TRUE	10	poolmodel	0.0056	-0.04495317369955415	0.009351907403902009	0	10000
10	250	0	25	50	75	100	125	150	175	200	225	2	0	1	0	0	0	0	0	0	0	0	0	0	-0.5	-0.5	-0.5	-0.5	-0.5	-0.5	-0.5	-0.5	-0.5	-0.5	-0.5	linear	100	0.025	0	0.5	TRUE	10	sepmodel	0.0226	-9.528027509961778e-4	0.008028192766592406	0	10000
10	250	0	50	100	150	200	250	300	350	400	450	2	0	1	0	0	0	0	0	0	0	0	0	0	-0.5	-0.5	-0.5	-0.5	-0.5	-0.5	-0.5	-0.5	-0.5	-0.5	-0.5	linear	100	0.025	0	0.5	TRUE	2	fixmodel	0.024	4.6149115986729824e-4	0.007647011839409217	0	10000
10	250	0	50	100	150	200	250	300	350	400	450	2	0	1	0	0	0	0	0	0	0	0	0	0	-0.5	-0.5	-0.5	-0.5	-0.5	-0.5	-0.5	-0.5	-0.5	-0.5	-0.5	linear	100	0.025	0	0.5	TRUE	2	poolmodel	0.0156	-0.0161868301926249	0.0077757880887357024	0	10000
10	250	0	50	100	150	200	250	300	350	400	450	2	0	1	0	0	0	0	0	0	0	0	0	0	-0.5	-0.5	-0.5	-0.5	-0.5	-0.5	-0.5	-0.5	-0.5	-0.5	-0.5	linear	100	0.025	0	0.5	TRUE	2	sepmodel	0.0231	4.091214940419793e-4	0.007835781872643997	0	10000
10	250	0	50	100	150	200	250	300	350	400	450	2	0	1	0	0	0	0	0	0	0	0	0	0	-0.5	-0.5	-0.5	-0.5	-0.5	-0.5	-0.5	-0.5	-0.5	-0.5	-0.5	linear	100	0.025	0	0.5	TRUE	3	fixmodel	0.0238	1.2186136265003525e-4	0.0074886188065522	0	10000
10	250	0	50	100	150	200	250	300	350	400	450	2	0	1	0	0	0	0	0	0	0	0	0	0	-0.5	-0.5	-0.5	-0.5	-0.5	-0.5	-0.5	-0.5	-0.5	-0.5	-0.5	linear	100	0.025	0	0.5	TRUE	3	poolmodel	0.0111	-0.029767166196411513	0.008180785607765657	0	10000
10	250	0	50	100	150	200	250	300	350	400	450	2	0	1	0	0	0	0	0	0	0	0	0	0	-0.5	-0.5	-0.5	-0.5	-0.5	-0.5	-0.5	-0.5	-0.5	-0.5	-0.5	linear	100	0.025	0	0.5	TRUE	3	sepmodel	0.0227	5.795339236380255e-5	0.007805775430892595	0	10000
10	250	0	50	100	150	200	250	300	350	400	450	2	0	1	0	0	0	0	0	0	0	0	0	0	-0.5	-0.5	-0.5	-0.5	-0.5	-0.5	-0.5	-0.5	-0.5	-0.5	-0.5	linear	100	0.025	0	0.5	TRUE	4	fixmodel	0.0238	-2.628125585717956e-5	0.007544206780581651	0	10000
10	250	0	50	100	150	200	250	300	350	400	450	2	0	1	0	0	0	0	0	0	0	0	0	0	-0.5	-0.5	-0.5	-0.5	-0.5	-0.5	-0.5	-0.5	-0.5	-0.5	-0.5	linear	100	0.025	0	0.5	TRUE	4	poolmodel	0.0058	-0.0409745550249424	0.008938150432782989	0	10000
10	250	0	50	100	150	200	250	300	350	400	450	2	0	1	0	0	0	0	0	0	0	0	0	0	-0.5	-0.5	-0.5	-0.5	-0.5	-0.5	-0.5	-0.5	-0.5	-0.5	-0.5	linear	100	0.025	0	0.5	TRUE	4	sepmodel	0.0232	-1.5453072148674825e-4	0.008014533791358663	0	10000
10	250	0	50	100	150	200	250	300	350	400	450	2	0	1	0	0	0	0	0	0	0	0	0	0	-0.5	-0.5	-0.5	-0.5	-0.5	-0.5	-0.5	-0.5	-0.5	-0.5	-0.5	linear	100	0.025	0	0.5	TRUE	5	fixmodel	0.0229	5.199492135141315e-4	0.0074061756489077046	0	10000
10	250	0	50	100	150	200	250	300	350	400	450	2	0	1	0	0	0	0	0	0	0	0	0	0	-0.5	-0.5	-0.5	-0.5	-0.5	-0.5	-0.5	-0.5	-0.5	-0.5	-0.5	linear	100	0.025	0	0.5	TRUE	5	poolmodel	0.0049	-0.04936620994280017	0.009518148690029458	0	10000
10	250	0	50	100	150	200	250	300	350	400	450	2	0	1	0	0	0	0	0	0	0	0	0	0	-0.5	-0.5	-0.5	-0.5	-0.5	-0.5	-0.5	-0.5	-0.5	-0.5	-0.5	linear	100	0.025	0	0.5	TRUE	5	sepmodel	0.0228	4.0468269353583376e-4	0.00799307990793433	0	10000
10	250	0	50	100	150	200	250	300	350	400	450	2	0	1	0	0	0	0	0	0	0	0	0	0	-0.5	-0.5	-0.5	-0.5	-0.5	-0.5	-0.5	-0.5	-0.5	-0.5	-0.5	linear	100	0.025	0	0.5	TRUE	6	fixmodel	0.0259	0.0010634060485347492	0.007478188973765464	0	10000
10	250	0	50	100	150	200	250	300	350	400	450	2	0	1	0	0	0	0	0	0	0	0	0	0	-0.5	-0.5	-0.5	-0.5	-0.5	-0.5	-0.5	-0.5	-0.5	-0.5	-0.5	linear	100	0.025	0	0.5	TRUE	6	poolmodel	0.0033	-0.056193909995539686	0.010297169076438304	0	10000
10	250	0	50	100	150	200	250	300	350	400	450	2	0	1	0	0	0	0	0	0	0	0	0	0	-0.5	-0.5	-0.5	-0.5	-0.5	-0.5	-0.5	-0.5	-0.5	-0.5	-0.5	linear	100	0.025	0	0.5	TRUE	6	sepmodel	0.0262	9.505203600669427e-4	0.008188854820551384	0	10000
10	250	0	50	100	150	200	250	300	350	400	450	2	0	1	0	0	0	0	0	0	0	0	0	0	-0.5	-0.5	-0.5	-0.5	-0.5	-0.5	-0.5	-0.5	-0.5	-0.5	-0.5	linear	100	0.025	0	0.5	TRUE	7	fixmodel	0.0268	5.70139417026271e-4	0.007549618038296865	0	10000
10	250	0	50	100	150	200	250	300	350	400	450	2	0	1	0	0	0	0	0	0	0	0	0	0	-0.5	-0.5	-0.5	-0.5	-0.5	-0.5	-0.5	-0.5	-0.5	-0.5	-0.5	linear	100	0.025	0	0.5	TRUE	7	poolmodel	0.0034	-0.06323545243048158	0.011265526347593162	0	10000
10	250	0	50	100	150	200	250	300	350	400	450	2	0	1	0	0	0	0	0	0	0	0	0	0	-0.5	-0.5	-0.5	-0.5	-0.5	-0.5	-0.5	-0.5	-0.5	-0.5	-0.5	linear	100	0.025	0	0.5	TRUE	7	sepmodel	0.0239	3.4345062368614843e-4	0.008229277916786317	0	10000
10	250	0	50	100	150	200	250	300	350	400	450	2	0	1	0	0	0	0	0	0	0	0	0	0	-0.5	-0.5	-0.5	-0.5	-0.5	-0.5	-0.5	-0.5	-0.5	-0.5	-0.5	linear	100	0.025	0	0.5	TRUE	8	fixmodel	0.0219	2.107420118470397e-4	0.00713033420852754	0	10000
10	250	0	50	100	150	200	250	300	350	400	450	2	0	1	0	0	0	0	0	0	0	0	0	0	-0.5	-0.5	-0.5	-0.5	-0.5	-0.5	-0.5	-0.5	-0.5	-0.5	-0.5	linear	100	0.025	0	0.5	TRUE	8	poolmodel	0.0021	-0.07012454269744496	0.011743831299497758	0	10000
10	250	0	50	100	150	200	250	300	350	400	450	2	0	1	0	0	0	0	0	0	0	0	0	0	-0.5	-0.5	-0.5	-0.5	-0.5	-0.5	-0.5	-0.5	-0.5	-0.5	-0.5	linear	100	0.025	0	0.5	TRUE	8	sepmodel	0.0228	1.6981050929118584e-5	0.007850952521170877	0	10000
10	250	0	50	100	150	200	250	300	350	400	450	2	0	1	0	0	0	0	0	0	0	0	0	0	-0.5	-0.5	-0.5	-0.5	-0.5	-0.5	-0.5	-0.5	-0.5	-0.5	-0.5	linear	100	0.025	0	0.5	TRUE	9	fixmodel	0.0278	0.0011875911249353889	0.007378702435025857	0	10000
10	250	0	50	100	150	200	250	300	350	400	450	2	0	1	0	0	0	0	0	0	0	0	0	0	-0.5	-0.5	-0.5	-0.5	-0.5	-0.5	-0.5	-0.5	-0.5	-0.5	-0.5	linear	100	0.025	0	0.5	TRUE	9	poolmodel	0.0013	-0.07379127906759717	0.01245827234633496	0	10000
10	250	0	50	100	150	200	250	300	350	400	450	2	0	1	0	0	0	0	0	0	0	0	0	0	-0.5	-0.5	-0.5	-0.5	-0.5	-0.5	-0.5	-0.5	-0.5	-0.5	-0.5	linear	100	0.025	0	0.5	TRUE	9	sepmodel	0.0274	9.163590618082877e-4	0.008148394880045118	0	10000
10	250	0	50	100	150	200	250	300	350	400	450	2	0	1	0	0	0	0	0	0	0	0	0	0	-0.5	-0.5	-0.5	-0.5	-0.5	-0.5	-0.5	-0.5	-0.5	-0.5	-0.5	linear	100	0.025	0	0.5	TRUE	10	fixmodel	0.0232	3.5431544903764524e-4	0.007134742570344202	0	10000
10	250	0	50	100	150	200	250	300	350	400	450	2	0	1	0	0	0	0	0	0	0	0	0	0	-0.5	-0.5	-0.5	-0.5	-0.5	-0.5	-0.5	-0.5	-0.5	-0.5	-0.5	linear	100	0.025	0	0.5	TRUE	10	poolmodel	0.0014	-0.0792533282318451	0.013110613954660965	0	10000
10	250	0	50	100	150	200	250	300	350	400	450	2	0	1	0	0	0	0	0	0	0	0	0	0	-0.5	-0.5	-0.5	-0.5	-0.5	-0.5	-0.5	-0.5	-0.5	-0.5	-0.5	linear	100	0.025	0	0.5	TRUE	10	sepmodel	0.0229	3.885378577100704e-6	0.007913562801746836	0	10000
10	250	0	75	150	225	300	375	450	525	600	675	2	0	1	0	0	0	0	0	0	0	0	0	0	-0.5	-0.5	-0.5	-0.5	-0.5	-0.5	-0.5	-0.5	-0.5	-0.5	-0.5	linear	100	0.025	0	0.5	TRUE	2	fixmodel	0.0247	-0.0015130805513918436	0.00781413091349091	0	10000
10	250	0	75	150	225	300	375	450	525	600	675	2	0	1	0	0	0	0	0	0	0	0	0	0	-0.5	-0.5	-0.5	-0.5	-0.5	-0.5	-0.5	-0.5	-0.5	-0.5	-0.5	linear	100	0.025	0	0.5	TRUE	2	poolmodel	0.0117	-0.022733944574142875	0.008043048887826055	0	10000
10	250	0	75	150	225	300	375	450	525	600	675	2	0	1	0	0	0	0	0	0	0	0	0	0	-0.5	-0.5	-0.5	-0.5	-0.5	-0.5	-0.5	-0.5	-0.5	-0.5	-0.5	linear	100	0.025	0	0.5	TRUE	2	sepmodel	0.026	-0.0017379940498980615	0.008097135873633749	0	10000
10	250	0	75	150	225	300	375	450	525	600	675	2	0	1	0	0	0	0	0	0	0	0	0	0	-0.5	-0.5	-0.5	-0.5	-0.5	-0.5	-0.5	-0.5	-0.5	-0.5	-0.5	linear	100	0.025	0	0.5	TRUE	3	fixmodel	0.026	0.0012607315320208592	0.007484631595380589	0	10000
10	250	0	75	150	225	300	375	450	525	600	675	2	0	1	0	0	0	0	0	0	0	0	0	0	-0.5	-0.5	-0.5	-0.5	-0.5	-0.5	-0.5	-0.5	-0.5	-0.5	-0.5	linear	100	0.025	0	0.5	TRUE	3	poolmodel	0.0077	-0.03761273754386241	0.00860952465916946	0	10000
10	250	0	75	150	225	300	375	450	525	600	675	2	0	1	0	0	0	0	0	0	0	0	0	0	-0.5	-0.5	-0.5	-0.5	-0.5	-0.5	-0.5	-0.5	-0.5	-0.5	-0.5	linear	100	0.025	0	0.5	TRUE	3	sepmodel	0.0246	0.0012770300251333372	0.007973833434345413	0	10000
10	250	0	75	150	225	300	375	450	525	600	675	2	0	1	0	0	0	0	0	0	0	0	0	0	-0.5	-0.5	-0.5	-0.5	-0.5	-0.5	-0.5	-0.5	-0.5	-0.5	-0.5	linear	100	0.025	0	0.5	TRUE	4	fixmodel	0.025	9.30210495373548e-4	0.007397832084765623	0	10000
10	250	0	75	150	225	300	375	450	525	600	675	2	0	1	0	0	0	0	0	0	0	0	0	0	-0.5	-0.5	-0.5	-0.5	-0.5	-0.5	-0.5	-0.5	-0.5	-0.5	-0.5	linear	100	0.025	0	0.5	TRUE	4	poolmodel	0.0045	-0.05309683359309184	0.009857872158424043	0	10000
10	250	0	75	150	225	300	375	450	525	600	675	2	0	1	0	0	0	0	0	0	0	0	0	0	-0.5	-0.5	-0.5	-0.5	-0.5	-0.5	-0.5	-0.5	-0.5	-0.5	-0.5	linear	100	0.025	0	0.5	TRUE	4	sepmodel	0.0232	9.358616369718611e-4	0.00794733965987879	0	10000
10	250	0	75	150	225	300	375	450	525	600	675	2	0	1	0	0	0	0	0	0	0	0	0	0	-0.5	-0.5	-0.5	-0.5	-0.5	-0.5	-0.5	-0.5	-0.5	-0.5	-0.5	linear	100	0.025	0	0.5	TRUE	5	fixmodel	0.0247	-6.817886587616801e-4	0.007222475055476028	0	10000
10	250	0	75	150	225	300	375	450	525	600	675	2	0	1	0	0	0	0	0	0	0	0	0	0	-0.5	-0.5	-0.5	-0.5	-0.5	-0.5	-0.5	-0.5	-0.5	-0.5	-0.5	linear	100	0.025	0	0.5	TRUE	5	poolmodel	0.0035	-0.06743610513041545	0.011363503579391487	0	10000
10	250	0	75	150	225	300	375	450	525	600	675	2	0	1	0	0	0	0	0	0	0	0	0	0	-0.5	-0.5	-0.5	-0.5	-0.5	-0.5	-0.5	-0.5	-0.5	-0.5	-0.5	linear	100	0.025	0	0.5	TRUE	5	sepmodel	0.0245	-3.0072588815091875e-4	0.007867098066283698	0	10000
10	250	0	75	150	225	300	375	450	525	600	675	2	0	1	0	0	0	0	0	0	0	0	0	0	-0.5	-0.5	-0.5	-0.5	-0.5	-0.5	-0.5	-0.5	-0.5	-0.5	-0.5	linear	100	0.025	0	0.5	TRUE	6	fixmodel	0.0253	4.936084902385121e-4	0.0071126098176814935	0	10000
10	250	0	75	150	225	300	375	450	525	600	675	2	0	1	0	0	0	0	0	0	0	0	0	0	-0.5	-0.5	-0.5	-0.5	-0.5	-0.5	-0.5	-0.5	-0.5	-0.5	-0.5	linear	100	0.025	0	0.5	TRUE	6	poolmodel	0.0018	-0.0776662884785542	0.0127669080906135	0	10000
10	250	0	75	150	225	300	375	450	525	600	675	2	0	1	0	0	0	0	0	0	0	0	0	0	-0.5	-0.5	-0.5	-0.5	-0.5	-0.5	-0.5	-0.5	-0.5	-0.5	-0.5	linear	100	0.025	0	0.5	TRUE	6	sepmodel	0.0234	7.90150017116151e-4	0.007835240099570866	0	10000
10	250	0	75	150	225	300	375	450	525	600	675	2	0	1	0	0	0	0	0	0	0	0	0	0	-0.5	-0.5	-0.5	-0.5	-0.5	-0.5	-0.5	-0.5	-0.5	-0.5	-0.5	linear	100	0.025	0	0.5	TRUE	7	fixmodel	0.0252	3.573823892997728e-4	0.007085897109579972	0	10000
10	250	0	75	150	225	300	375	450	525	600	675	2	0	1	0	0	0	0	0	0	0	0	0	0	-0.5	-0.5	-0.5	-0.5	-0.5	-0.5	-0.5	-0.5	-0.5	-0.5	-0.5	linear	100	0.025	0	0.5	TRUE	7	poolmodel	0.0015	-0.0866335302503144	0.01420495512957897	0	10000
10	250	0	75	150	225	300	375	450	525	600	675	2	0	1	0	0	0	0	0	0	0	0	0	0	-0.5	-0.5	-0.5	-0.5	-0.5	-0.5	-0.5	-0.5	-0.5	-0.5	-0.5	linear	100	0.025	0	0.5	TRUE	7	sepmodel	0.0256	8.357196801933202e-4	0.0079415978348084	0	10000
10	250	0	75	150	225	300	375	450	525	600	675	2	0	1	0	0	0	0	0	0	0	0	0	0	-0.5	-0.5	-0.5	-0.5	-0.5	-0.5	-0.5	-0.5	-0.5	-0.5	-0.5	linear	100	0.025	0	0.5	TRUE	8	fixmodel	0.0238	9.168026957930355e-4	0.006951381901211287	0	10000
10	250	0	75	150	225	300	375	450	525	600	675	2	0	1	0	0	0	0	0	0	0	0	0	0	-0.5	-0.5	-0.5	-0.5	-0.5	-0.5	-0.5	-0.5	-0.5	-0.5	-0.5	linear	100	0.025	0	0.5	TRUE	8	poolmodel	0.0013	-0.09482846747879926	0.01557853755524551	0	10000
10	250	0	75	150	225	300	375	450	525	600	675	2	0	1	0	0	0	0	0	0	0	0	0	0	-0.5	-0.5	-0.5	-0.5	-0.5	-0.5	-0.5	-0.5	-0.5	-0.5	-0.5	linear	100	0.025	0	0.5	TRUE	8	sepmodel	0.0229	0.0012590396702526973	0.007834488479176298	0	10000
10	250	0	75	150	225	300	375	450	525	600	675	2	0	1	0	0	0	0	0	0	0	0	0	0	-0.5	-0.5	-0.5	-0.5	-0.5	-0.5	-0.5	-0.5	-0.5	-0.5	-0.5	linear	100	0.025	0	0.5	TRUE	9	fixmodel	0.0278	7.124668073472942e-4	0.007043074329462548	0	10000
10	250	0	75	150	225	300	375	450	525	600	675	2	0	1	0	0	0	0	0	0	0	0	0	0	-0.5	-0.5	-0.5	-0.5	-0.5	-0.5	-0.5	-0.5	-0.5	-0.5	-0.5	linear	100	0.025	0	0.5	TRUE	9	poolmodel	9e-4	-0.10202997434503745	0.0170558698461499	0	10000
10	250	0	75	150	225	300	375	450	525	600	675	2	0	1	0	0	0	0	0	0	0	0	0	0	-0.5	-0.5	-0.5	-0.5	-0.5	-0.5	-0.5	-0.5	-0.5	-0.5	-0.5	linear	100	0.025	0	0.5	TRUE	9	sepmodel	0.0282	0.0011511250859422943	0.008024711464286753	0	10000
10	250	0	75	150	225	300	375	450	525	600	675	2	0	1	0	0	0	0	0	0	0	0	0	0	-0.5	-0.5	-0.5	-0.5	-0.5	-0.5	-0.5	-0.5	-0.5	-0.5	-0.5	linear	100	0.025	0	0.5	TRUE	10	fixmodel	0.0241	2.9960389007757486e-4	0.006955356239057446	0	10000
10	250	0	75	150	225	300	375	450	525	600	675	2	0	1	0	0	0	0	0	0	0	0	0	0	-0.5	-0.5	-0.5	-0.5	-0.5	-0.5	-0.5	-0.5	-0.5	-0.5	-0.5	linear	100	0.025	0	0.5	TRUE	10	poolmodel	6e-4	-0.10931118526221062	0.018510248149900495	0	10000
10	250	0	75	150	225	300	375	450	525	600	675	2	0	1	0	0	0	0	0	0	0	0	0	0	-0.5	-0.5	-0.5	-0.5	-0.5	-0.5	-0.5	-0.5	-0.5	-0.5	-0.5	linear	100	0.025	0	0.5	TRUE	10	sepmodel	0.0228	6.635611705008006e-4	0.007905390453993107	0	10000
10	250	0	100	200	300	400	500	600	700	800	900	2	0	1	0	0	0	0	0	0	0	0	0	0	-0.5	-0.5	-0.5	-0.5	-0.5	-0.5	-0.5	-0.5	-0.5	-0.5	-0.5	linear	100	0.025	0	0.5	TRUE	2	fixmodel	0.0225	-7.832038644586448e-4	0.007569631373829443	0	10000
10	250	0	100	200	300	400	500	600	700	800	900	2	0	1	0	0	0	0	0	0	0	0	0	0	-0.5	-0.5	-0.5	-0.5	-0.5	-0.5	-0.5	-0.5	-0.5	-0.5	-0.5	linear	100	0.025	0	0.5	TRUE	2	poolmodel	0.0111	-0.023634706874591682	0.007761130016353592	0	10000
10	250	0	100	200	300	400	500	600	700	800	900	2	0	1	0	0	0	0	0	0	0	0	0	0	-0.5	-0.5	-0.5	-0.5	-0.5	-0.5	-0.5	-0.5	-0.5	-0.5	-0.5	linear	100	0.025	0	0.5	TRUE	2	sepmodel	0.0218	-7.996677612103405e-4	0.007860824401746453	0	10000
10	250	0	100	200	300	400	500	600	700	800	900	2	0	1	0	0	0	0	0	0	0	0	0	0	-0.5	-0.5	-0.5	-0.5	-0.5	-0.5	-0.5	-0.5	-0.5	-0.5	-0.5	linear	100	0.025	0	0.5	TRUE	3	fixmodel	0.0219	-0.001705354296308357	0.007389633316665301	0	10000
10	250	0	100	200	300	400	500	600	700	800	900	2	0	1	0	0	0	0	0	0	0	0	0	0	-0.5	-0.5	-0.5	-0.5	-0.5	-0.5	-0.5	-0.5	-0.5	-0.5	-0.5	linear	100	0.025	0	0.5	TRUE	3	poolmodel	0.0051	-0.04627380499349129	0.009079898361937132	0	10000
10	250	0	100	200	300	400	500	600	700	800	900	2	0	1	0	0	0	0	0	0	0	0	0	0	-0.5	-0.5	-0.5	-0.5	-0.5	-0.5	-0.5	-0.5	-0.5	-0.5	-0.5	linear	100	0.025	0	0.5	TRUE	3	sepmodel	0.0223	-0.001656982158822906	0.008019215695991018	0	10000
10	250	0	100	200	300	400	500	600	700	800	900	2	0	1	0	0	0	0	0	0	0	0	0	0	-0.5	-0.5	-0.5	-0.5	-0.5	-0.5	-0.5	-0.5	-0.5	-0.5	-0.5	linear	100	0.025	0	0.5	TRUE	4	fixmodel	0.0249	-7.492882521957414e-4	0.0072484274696520455	0	10000
10	250	0	100	200	300	400	500	600	700	800	900	2	0	1	0	0	0	0	0	0	0	0	0	0	-0.5	-0.5	-0.5	-0.5	-0.5	-0.5	-0.5	-0.5	-0.5	-0.5	-0.5	linear	100	0.025	0	0.5	TRUE	4	poolmodel	0.0037	-0.0639321433168486	0.010823720514425617	0	10000
10	250	0	100	200	300	400	500	600	700	800	900	2	0	1	0	0	0	0	0	0	0	0	0	0	-0.5	-0.5	-0.5	-0.5	-0.5	-0.5	-0.5	-0.5	-0.5	-0.5	-0.5	linear	100	0.025	0	0.5	TRUE	4	sepmodel	0.0258	-5.495460512333629e-4	0.008095648149309777	0	10000
10	250	0	100	200	300	400	500	600	700	800	900	2	0	1	0	0	0	0	0	0	0	0	0	0	-0.5	-0.5	-0.5	-0.5	-0.5	-0.5	-0.5	-0.5	-0.5	-0.5	-0.5	linear	100	0.025	0	0.5	TRUE	5	fixmodel	0.0234	-0.0010929076047381146	0.007058998027629505	0	10000
10	250	0	100	200	300	400	500	600	700	800	900	2	0	1	0	0	0	0	0	0	0	0	0	0	-0.5	-0.5	-0.5	-0.5	-0.5	-0.5	-0.5	-0.5	-0.5	-0.5	-0.5	linear	100	0.025	0	0.5	TRUE	5	poolmodel	0.001	-0.08031121333956968	0.012944372637488781	0	10000
10	250	0	100	200	300	400	500	600	700	800	900	2	0	1	0	0	0	0	0	0	0	0	0	0	-0.5	-0.5	-0.5	-0.5	-0.5	-0.5	-0.5	-0.5	-0.5	-0.5	-0.5	linear	100	0.025	0	0.5	TRUE	5	sepmodel	0.022	-0.0012733233665815353	0.007984433741639471	0	10000
10	250	0	100	200	300	400	500	600	700	800	900	2	0	1	0	0	0	0	0	0	0	0	0	0	-0.5	-0.5	-0.5	-0.5	-0.5	-0.5	-0.5	-0.5	-0.5	-0.5	-0.5	linear	100	0.025	0	0.5	TRUE	6	fixmodel	0.023	-0.0010402267674970522	0.006949786054275297	0	10000
10	250	0	100	200	300	400	500	600	700	800	900	2	0	1	0	0	0	0	0	0	0	0	0	0	-0.5	-0.5	-0.5	-0.5	-0.5	-0.5	-0.5	-0.5	-0.5	-0.5	-0.5	linear	100	0.025	0	0.5	TRUE	6	poolmodel	8e-4	-0.09445995394914597	0.015357011991211571	0	10000
10	250	0	100	200	300	400	500	600	700	800	900	2	0	1	0	0	0	0	0	0	0	0	0	0	-0.5	-0.5	-0.5	-0.5	-0.5	-0.5	-0.5	-0.5	-0.5	-0.5	-0.5	linear	100	0.025	0	0.5	TRUE	6	sepmodel	0.0227	-0.001278566530712127	0.007956690208995051	0	10000
10	250	0	100	200	300	400	500	600	700	800	900	2	0	1	0	0	0	0	0	0	0	0	0	0	-0.5	-0.5	-0.5	-0.5	-0.5	-0.5	-0.5	-0.5	-0.5	-0.5	-0.5	linear	100	0.025	0	0.5	TRUE	7	fixmodel	0.0222	-0.001895488385672843	0.006993174035536216	0	10000
10	250	0	100	200	300	400	500	600	700	800	900	2	0	1	0	0	0	0	0	0	0	0	0	0	-0.5	-0.5	-0.5	-0.5	-0.5	-0.5	-0.5	-0.5	-0.5	-0.5	-0.5	linear	100	0.025	0	0.5	TRUE	7	poolmodel	4e-4	-0.1070828478526546	0.01789998307482701	0	10000
10	250	0	100	200	300	400	500	600	700	800	900	2	0	1	0	0	0	0	0	0	0	0	0	0	-0.5	-0.5	-0.5	-0.5	-0.5	-0.5	-0.5	-0.5	-0.5	-0.5	-0.5	linear	100	0.025	0	0.5	TRUE	7	sepmodel	0.0221	-0.0023147426840755304	0.008064645619545905	0	10000
10	250	0	100	200	300	400	500	600	700	800	900	2	0	1	0	0	0	0	0	0	0	0	0	0	-0.5	-0.5	-0.5	-0.5	-0.5	-0.5	-0.5	-0.5	-0.5	-0.5	-0.5	linear	100	0.025	0	0.5	TRUE	8	fixmodel	0.0232	-0.001113685389834706	0.006839794458165946	0	10000
10	250	0	100	200	300	400	500	600	700	800	900	2	0	1	0	0	0	0	0	0	0	0	0	0	-0.5	-0.5	-0.5	-0.5	-0.5	-0.5	-0.5	-0.5	-0.5	-0.5	-0.5	linear	100	0.025	0	0.5	TRUE	8	poolmodel	5e-4	-0.11713842314323902	0.020025978060481134	0	10000
10	250	0	100	200	300	400	500	600	700	800	900	2	0	1	0	0	0	0	0	0	0	0	0	0	-0.5	-0.5	-0.5	-0.5	-0.5	-0.5	-0.5	-0.5	-0.5	-0.5	-0.5	linear	100	0.025	0	0.5	TRUE	8	sepmodel	0.022	-0.0014497804675074146	0.007953777103126723	0	10000
10	250	0	100	200	300	400	500	600	700	800	900	2	0	1	0	0	0	0	0	0	0	0	0	0	-0.5	-0.5	-0.5	-0.5	-0.5	-0.5	-0.5	-0.5	-0.5	-0.5	-0.5	linear	100	0.025	0	0.5	TRUE	9	fixmodel	0.0252	-9.947863695860798e-5	0.006927932179902334	0	10000
10	250	0	100	200	300	400	500	600	700	800	900	2	0	1	0	0	0	0	0	0	0	0	0	0	-0.5	-0.5	-0.5	-0.5	-0.5	-0.5	-0.5	-0.5	-0.5	-0.5	-0.5	linear	100	0.025	0	0.5	TRUE	9	poolmodel	1e-4	-0.12502816144284365	0.022019748417099808	0	10000
10	250	0	100	200	300	400	500	600	700	800	900	2	0	1	0	0	0	0	0	0	0	0	0	0	-0.5	-0.5	-0.5	-0.5	-0.5	-0.5	-0.5	-0.5	-0.5	-0.5	-0.5	linear	100	0.025	0	0.5	TRUE	9	sepmodel	0.0251	-3.6219002539916717e-4	0.008074422927754394	0	10000
10	250	0	100	200	300	400	500	600	700	800	900	2	0	1	0	0	0	0	0	0	0	0	0	0	-0.5	-0.5	-0.5	-0.5	-0.5	-0.5	-0.5	-0.5	-0.5	-0.5	-0.5	linear	100	0.025	0	0.5	TRUE	10	fixmodel	0.0271	-4.4939257125984743e-4	0.00696755657066229	0	10000
10	250	0	100	200	300	400	500	600	700	800	900	2	0	1	0	0	0	0	0	0	0	0	0	0	-0.5	-0.5	-0.5	-0.5	-0.5	-0.5	-0.5	-0.5	-0.5	-0.5	-0.5	linear	100	0.025	0	0.5	TRUE	10	poolmodel	1e-4	-0.13337190965068332	0.024133211417494273	0	10000
10	250	0	100	200	300	400	500	600	700	800	900	2	0	1	0	0	0	0	0	0	0	0	0	0	-0.5	-0.5	-0.5	-0.5	-0.5	-0.5	-0.5	-0.5	-0.5	-0.5	-0.5	linear	100	0.025	0	0.5	TRUE	10	sepmodel	0.0237	-6.877943893544987e-4	0.008167410214290507	0	10000
10	250	0	125	250	375	500	625	750	875	1000	1125	2	0	1	0	0	0	0	0	0	0	0	0	0	-0.5	-0.5	-0.5	-0.5	-0.5	-0.5	-0.5	-0.5	-0.5	-0.5	-0.5	linear	100	0.025	0	0.5	TRUE	2	fixmodel	0.0266	4.1427752638508787e-4	0.0074920149562030065	0	10000
10	250	0	125	250	375	500	625	750	875	1000	1125	2	0	1	0	0	0	0	0	0	0	0	0	0	-0.5	-0.5	-0.5	-0.5	-0.5	-0.5	-0.5	-0.5	-0.5	-0.5	-0.5	linear	100	0.025	0	0.5	TRUE	2	poolmodel	0.0137	-0.02409750495649526	0.007637240777161654	0	10000
10	250	0	125	250	375	500	625	750	875	1000	1125	2	0	1	0	0	0	0	0	0	0	0	0	0	-0.5	-0.5	-0.5	-0.5	-0.5	-0.5	-0.5	-0.5	-0.5	-0.5	-0.5	linear	100	0.025	0	0.5	TRUE	2	sepmodel	0.0261	2.4372600912280564e-4	0.007862655014196609	0	10000
10	250	0	125	250	375	500	625	750	875	1000	1125	2	0	1	0	0	0	0	0	0	0	0	0	0	-0.5	-0.5	-0.5	-0.5	-0.5	-0.5	-0.5	-0.5	-0.5	-0.5	-0.5	linear	100	0.025	0	0.5	TRUE	3	fixmodel	0.0263	0.0011364095003280814	0.0073477045320216915	0	10000
10	250	0	125	250	375	500	625	750	875	1000	1125	2	0	1	0	0	0	0	0	0	0	0	0	0	-0.5	-0.5	-0.5	-0.5	-0.5	-0.5	-0.5	-0.5	-0.5	-0.5	-0.5	linear	100	0.025	0	0.5	TRUE	3	poolmodel	0.006	-0.04794903511048668	0.009066546697370824	0	10000
10	250	0	125	250	375	500	625	750	875	1000	1125	2	0	1	0	0	0	0	0	0	0	0	0	0	-0.5	-0.5	-0.5	-0.5	-0.5	-0.5	-0.5	-0.5	-0.5	-0.5	-0.5	linear	100	0.025	0	0.5	TRUE	3	sepmodel	0.0245	0.0012033545756534691	0.007955014319649026	0	10000
10	250	0	125	250	375	500	625	750	875	1000	1125	2	0	1	0	0	0	0	0	0	0	0	0	0	-0.5	-0.5	-0.5	-0.5	-0.5	-0.5	-0.5	-0.5	-0.5	-0.5	-0.5	linear	100	0.025	0	0.5	TRUE	4	fixmodel	0.0252	0.0010202108238411354	0.00716452871473481	0	10000
10	250	0	125	250	375	500	625	750	875	1000	1125	2	0	1	0	0	0	0	0	0	0	0	0	0	-0.5	-0.5	-0.5	-0.5	-0.5	-0.5	-0.5	-0.5	-0.5	-0.5	-0.5	linear	100	0.025	0	0.5	TRUE	4	poolmodel	0.0021	-0.06954610605697477	0.011385908305220509	0	10000
10	250	0	125	250	375	500	625	750	875	1000	1125	2	0	1	0	0	0	0	0	0	0	0	0	0	-0.5	-0.5	-0.5	-0.5	-0.5	-0.5	-0.5	-0.5	-0.5	-0.5	-0.5	linear	100	0.025	0	0.5	TRUE	4	sepmodel	0.0245	9.969247378824391e-4	0.007962337186117344	0	10000
10	250	0	125	250	375	500	625	750	875	1000	1125	2	0	1	0	0	0	0	0	0	0	0	0	0	-0.5	-0.5	-0.5	-0.5	-0.5	-0.5	-0.5	-0.5	-0.5	-0.5	-0.5	linear	100	0.025	0	0.5	TRUE	5	fixmodel	0.0277	0.0010448963199004367	0.00710836270721349	0	10000
10	250	0	125	250	375	500	625	750	875	1000	1125	2	0	1	0	0	0	0	0	0	0	0	0	0	-0.5	-0.5	-0.5	-0.5	-0.5	-0.5	-0.5	-0.5	-0.5	-0.5	-0.5	linear	100	0.025	0	0.5	TRUE	5	poolmodel	0.0012	-0.0884379390695076	0.01429480908491322	0	10000
10	250	0	125	250	375	500	625	750	875	1000	1125	2	0	1	0	0	0	0	0	0	0	0	0	0	-0.5	-0.5	-0.5	-0.5	-0.5	-0.5	-0.5	-0.5	-0.5	-0.5	-0.5	linear	100	0.025	0	0.5	TRUE	5	sepmodel	0.026	7.523882395462096e-4	0.008053629613415124	0	10000
10	250	0	125	250	375	500	625	750	875	1000	1125	2	0	1	0	0	0	0	0	0	0	0	0	0	-0.5	-0.5	-0.5	-0.5	-0.5	-0.5	-0.5	-0.5	-0.5	-0.5	-0.5	linear	100	0.025	0	0.5	TRUE	6	fixmodel	0.0286	0.0025490501649381245	0.007016198612943748	0	10000
10	250	0	125	250	375	500	625	750	875	1000	1125	2	0	1	0	0	0	0	0	0	0	0	0	0	-0.5	-0.5	-0.5	-0.5	-0.5	-0.5	-0.5	-0.5	-0.5	-0.5	-0.5	linear	100	0.025	0	0.5	TRUE	6	poolmodel	6e-4	-0.10341314902184119	0.01705252785298093	0	10000
10	250	0	125	250	375	500	625	750	875	1000	1125	2	0	1	0	0	0	0	0	0	0	0	0	0	-0.5	-0.5	-0.5	-0.5	-0.5	-0.5	-0.5	-0.5	-0.5	-0.5	-0.5	linear	100	0.025	0	0.5	TRUE	6	sepmodel	0.0291	0.0025606848289978076	0.008078801571049033	0	10000
10	250	0	125	250	375	500	625	750	875	1000	1125	2	0	1	0	0	0	0	0	0	0	0	0	0	-0.5	-0.5	-0.5	-0.5	-0.5	-0.5	-0.5	-0.5	-0.5	-0.5	-0.5	linear	100	0.025	0	0.5	TRUE	7	fixmodel	0.0257	7.971370540442598e-4	0.006782945111713171	0	10000
10	250	0	125	250	375	500	625	750	875	1000	1125	2	0	1	0	0	0	0	0	0	0	0	0	0	-0.5	-0.5	-0.5	-0.5	-0.5	-0.5	-0.5	-0.5	-0.5	-0.5	-0.5	linear	100	0.025	0	0.5	TRUE	7	poolmodel	3e-4	-0.11937685693736498	0.02040448932145922	0	10000
10	250	0	125	250	375	500	625	750	875	1000	1125	2	0	1	0	0	0	0	0	0	0	0	0	0	-0.5	-0.5	-0.5	-0.5	-0.5	-0.5	-0.5	-0.5	-0.5	-0.5	-0.5	linear	100	0.025	0	0.5	TRUE	7	sepmodel	0.0244	6.032269527475235e-4	0.00796514287304467	0	10000
10	250	0	125	250	375	500	625	750	875	1000	1125	2	0	1	0	0	0	0	0	0	0	0	0	0	-0.5	-0.5	-0.5	-0.5	-0.5	-0.5	-0.5	-0.5	-0.5	-0.5	-0.5	linear	100	0.025	0	0.5	TRUE	8	fixmodel	0.0268	0.0016981837225438648	0.006804442045483007	0	10000
10	250	0	125	250	375	500	625	750	875	1000	1125	2	0	1	0	0	0	0	0	0	0	0	0	0	-0.5	-0.5	-0.5	-0.5	-0.5	-0.5	-0.5	-0.5	-0.5	-0.5	-0.5	linear	100	0.025	0	0.5	TRUE	8	poolmodel	0	-0.13082294756531868	0.02323468104356021	0	10000
10	250	0	125	250	375	500	625	750	875	1000	1125	2	0	1	0	0	0	0	0	0	0	0	0	0	-0.5	-0.5	-0.5	-0.5	-0.5	-0.5	-0.5	-0.5	-0.5	-0.5	-0.5	linear	100	0.025	0	0.5	TRUE	8	sepmodel	0.0286	0.0013075988987620694	0.008022197735748568	0	10000
10	250	0	125	250	375	500	625	750	875	1000	1125	2	0	1	0	0	0	0	0	0	0	0	0	0	-0.5	-0.5	-0.5	-0.5	-0.5	-0.5	-0.5	-0.5	-0.5	-0.5	-0.5	linear	100	0.025	0	0.5	TRUE	9	fixmodel	0.0241	0.001279712958372301	0.006701878511689858	0	10000
10	250	0	125	250	375	500	625	750	875	1000	1125	2	0	1	0	0	0	0	0	0	0	0	0	0	-0.5	-0.5	-0.5	-0.5	-0.5	-0.5	-0.5	-0.5	-0.5	-0.5	-0.5	linear	100	0.025	0	0.5	TRUE	9	poolmodel	3e-4	-0.14162576516467243	0.026143029536366498	0	10000
10	250	0	125	250	375	500	625	750	875	1000	1125	2	0	1	0	0	0	0	0	0	0	0	0	0	-0.5	-0.5	-0.5	-0.5	-0.5	-0.5	-0.5	-0.5	-0.5	-0.5	-0.5	linear	100	0.025	0	0.5	TRUE	9	sepmodel	0.0239	4.5561350306967154e-4	0.008024519486723673	0	10000
10	250	0	125	250	375	500	625	750	875	1000	1125	2	0	1	0	0	0	0	0	0	0	0	0	0	-0.5	-0.5	-0.5	-0.5	-0.5	-0.5	-0.5	-0.5	-0.5	-0.5	-0.5	linear	100	0.025	0	0.5	TRUE	10	fixmodel	0.0218	1.4933311215834102e-4	0.006530512675642555	0	10000
10	250	0	125	250	375	500	625	750	875	1000	1125	2	0	1	0	0	0	0	0	0	0	0	0	0	-0.5	-0.5	-0.5	-0.5	-0.5	-0.5	-0.5	-0.5	-0.5	-0.5	-0.5	linear	100	0.025	0	0.5	TRUE	10	poolmodel	0	-0.1512014965641585	0.028717508300829246	0	10000
10	250	0	125	250	375	500	625	750	875	1000	1125	2	0	1	0	0	0	0	0	0	0	0	0	0	-0.5	-0.5	-0.5	-0.5	-0.5	-0.5	-0.5	-0.5	-0.5	-0.5	-0.5	linear	100	0.025	0	0.5	TRUE	10	sepmodel	0.023	-6.294113138939422e-4	0.0078012745593264935	0	10000
10	250	0	150	300	450	600	750	900	1050	1200	1350	2	0	1	0	0	0	0	0	0	0	0	0	0	-0.5	-0.5	-0.5	-0.5	-0.5	-0.5	-0.5	-0.5	-0.5	-0.5	-0.5	linear	100	0.025	0	0.5	TRUE	2	fixmodel	0.0235	5.570295917595137e-4	0.0073343108628513625	0	10000
10	250	0	150	300	450	600	750	900	1050	1200	1350	2	0	1	0	0	0	0	0	0	0	0	0	0	-0.5	-0.5	-0.5	-0.5	-0.5	-0.5	-0.5	-0.5	-0.5	-0.5	-0.5	linear	100	0.025	0	0.5	TRUE	2	poolmodel	0.0098	-0.024548241946921085	0.0075004790781077095	0	10000
10	250	0	150	300	450	600	750	900	1050	1200	1350	2	0	1	0	0	0	0	0	0	0	0	0	0	-0.5	-0.5	-0.5	-0.5	-0.5	-0.5	-0.5	-0.5	-0.5	-0.5	-0.5	linear	100	0.025	0	0.5	TRUE	2	sepmodel	0.0238	9.255621097979144e-4	0.00779827500648438	0	10000
10	250	0	150	300	450	600	750	900	1050	1200	1350	2	0	1	0	0	0	0	0	0	0	0	0	0	-0.5	-0.5	-0.5	-0.5	-0.5	-0.5	-0.5	-0.5	-0.5	-0.5	-0.5	linear	100	0.025	0	0.5	TRUE	3	fixmodel	0.0246	-2.025683589713469e-4	0.007303944876608878	0	10000
10	250	0	150	300	450	600	750	900	1050	1200	1350	2	0	1	0	0	0	0	0	0	0	0	0	0	-0.5	-0.5	-0.5	-0.5	-0.5	-0.5	-0.5	-0.5	-0.5	-0.5	-0.5	linear	100	0.025	0	0.5	TRUE	3	poolmodel	0.0057	-0.051089073434943	0.009291901534816661	0	10000
10	250	0	150	300	450	600	750	900	1050	1200	1350	2	0	1	0	0	0	0	0	0	0	0	0	0	-0.5	-0.5	-0.5	-0.5	-0.5	-0.5	-0.5	-0.5	-0.5	-0.5	-0.5	linear	100	0.025	0	0.5	TRUE	3	sepmodel	0.0245	6.591167222577929e-5	0.008074932662895589	0	10000
10	250	0	150	300	450	600	750	900	1050	1200	1350	2	0	1	0	0	0	0	0	0	0	0	0	0	-0.5	-0.5	-0.5	-0.5	-0.5	-0.5	-0.5	-0.5	-0.5	-0.5	-0.5	linear	100	0.025	0	0.5	TRUE	4	fixmodel	0.0252	0.0010427698133100554	0.007223003349023904	0	10000
10	250	0	150	300	450	600	750	900	1050	1200	1350	2	0	1	0	0	0	0	0	0	0	0	0	0	-0.5	-0.5	-0.5	-0.5	-0.5	-0.5	-0.5	-0.5	-0.5	-0.5	-0.5	linear	100	0.025	0	0.5	TRUE	4	poolmodel	0.0018	-0.07410407304500312	0.011987323804949783	0	10000
10	250	0	150	300	450	600	750	900	1050	1200	1350	2	0	1	0	0	0	0	0	0	0	0	0	0	-0.5	-0.5	-0.5	-0.5	-0.5	-0.5	-0.5	-0.5	-0.5	-0.5	-0.5	linear	100	0.025	0	0.5	TRUE	4	sepmodel	0.0246	0.0012671231370843885	0.008122276021573746	0	10000
10	250	0	150	300	450	600	750	900	1050	1200	1350	2	0	1	0	0	0	0	0	0	0	0	0	0	-0.5	-0.5	-0.5	-0.5	-0.5	-0.5	-0.5	-0.5	-0.5	-0.5	-0.5	linear	100	0.025	0	0.5	TRUE	5	fixmodel	0.0253	-0.0015135173358706427	0.007192414398842987	0	10000
10	250	0	150	300	450	600	750	900	1050	1200	1350	2	0	1	0	0	0	0	0	0	0	0	0	0	-0.5	-0.5	-0.5	-0.5	-0.5	-0.5	-0.5	-0.5	-0.5	-0.5	-0.5	linear	100	0.025	0	0.5	TRUE	5	poolmodel	8e-4	-0.0977269073874351	0.015932547936860015	0	10000
10	250	0	150	300	450	600	750	900	1050	1200	1350	2	0	1	0	0	0	0	0	0	0	0	0	0	-0.5	-0.5	-0.5	-0.5	-0.5	-0.5	-0.5	-0.5	-0.5	-0.5	-0.5	linear	100	0.025	0	0.5	TRUE	5	sepmodel	0.0244	-0.0013549275885466302	0.008236350223088785	0	10000
10	250	0	150	300	450	600	750	900	1050	1200	1350	2	0	1	0	0	0	0	0	0	0	0	0	0	-0.5	-0.5	-0.5	-0.5	-0.5	-0.5	-0.5	-0.5	-0.5	-0.5	-0.5	linear	100	0.025	0	0.5	TRUE	6	fixmodel	0.0241	-7.806694387580074e-4	0.006842119376572984	0	10000
10	250	0	150	300	450	600	750	900	1050	1200	1350	2	0	1	0	0	0	0	0	0	0	0	0	0	-0.5	-0.5	-0.5	-0.5	-0.5	-0.5	-0.5	-0.5	-0.5	-0.5	-0.5	linear	100	0.025	0	0.5	TRUE	6	poolmodel	3e-4	-0.11525952219079237	0.019199553930579264	0	10000
10	250	0	150	300	450	600	750	900	1050	1200	1350	2	0	1	0	0	0	0	0	0	0	0	0	0	-0.5	-0.5	-0.5	-0.5	-0.5	-0.5	-0.5	-0.5	-0.5	-0.5	-0.5	linear	100	0.025	0	0.5	TRUE	6	sepmodel	0.0247	-3.853806372784949e-4	0.00800963009372418	0	10000
10	250	0	150	300	450	600	750	900	1050	1200	1350	2	0	1	0	0	0	0	0	0	0	0	0	0	-0.5	-0.5	-0.5	-0.5	-0.5	-0.5	-0.5	-0.5	-0.5	-0.5	-0.5	linear	100	0.025	0	0.5	TRUE	7	fixmodel	0.026	-2.485912227319423e-4	0.006918175366602071	0	10000
10	250	0	150	300	450	600	750	900	1050	1200	1350	2	0	1	0	0	0	0	0	0	0	0	0	0	-0.5	-0.5	-0.5	-0.5	-0.5	-0.5	-0.5	-0.5	-0.5	-0.5	-0.5	linear	100	0.025	0	0.5	TRUE	7	poolmodel	3e-4	-0.1307489905249218	0.023168088536013806	0	10000
10	250	0	150	300	450	600	750	900	1050	1200	1350	2	0	1	0	0	0	0	0	0	0	0	0	0	-0.5	-0.5	-0.5	-0.5	-0.5	-0.5	-0.5	-0.5	-0.5	-0.5	-0.5	linear	100	0.025	0	0.5	TRUE	7	sepmodel	0.0255	-3.8811695733170835e-4	0.007974208260062926	0	10000
10	250	0	150	300	450	600	750	900	1050	1200	1350	2	0	1	0	0	0	0	0	0	0	0	0	0	-0.5	-0.5	-0.5	-0.5	-0.5	-0.5	-0.5	-0.5	-0.5	-0.5	-0.5	linear	100	0.025	0	0.5	TRUE	8	fixmodel	0.0241	-4.6724292310479414e-4	0.006714802559993763	0	10000
10	250	0	150	300	450	600	750	900	1050	1200	1350	2	0	1	0	0	0	0	0	0	0	0	0	0	-0.5	-0.5	-0.5	-0.5	-0.5	-0.5	-0.5	-0.5	-0.5	-0.5	-0.5	linear	100	0.025	0	0.5	TRUE	8	poolmodel	0	-0.14503649753491082	0.02688609854025607	0	10000
10	250	0	150	300	450	600	750	900	1050	1200	1350	2	0	1	0	0	0	0	0	0	0	0	0	0	-0.5	-0.5	-0.5	-0.5	-0.5	-0.5	-0.5	-0.5	-0.5	-0.5	-0.5	linear	100	0.025	0	0.5	TRUE	8	sepmodel	0.0249	-4.3441026909087787e-4	0.007846995858310328	0	10000
10	250	0	150	300	450	600	750	900	1050	1200	1350	2	0	1	0	0	0	0	0	0	0	0	0	0	-0.5	-0.5	-0.5	-0.5	-0.5	-0.5	-0.5	-0.5	-0.5	-0.5	-0.5	linear	100	0.025	0	0.5	TRUE	9	fixmodel	0.0283	9.596801099970031e-4	0.006823582836036982	0	10000
10	250	0	150	300	450	600	750	900	1050	1200	1350	2	0	1	0	0	0	0	0	0	0	0	0	0	-0.5	-0.5	-0.5	-0.5	-0.5	-0.5	-0.5	-0.5	-0.5	-0.5	-0.5	linear	100	0.025	0	0.5	TRUE	9	poolmodel	1e-4	-0.1558185482669495	0.030183611095943256	0	10000
10	250	0	150	300	450	600	750	900	1050	1200	1350	2	0	1	0	0	0	0	0	0	0	0	0	0	-0.5	-0.5	-0.5	-0.5	-0.5	-0.5	-0.5	-0.5	-0.5	-0.5	-0.5	linear	100	0.025	0	0.5	TRUE	9	sepmodel	0.0249	8.699180668934387e-4	0.00797693698201628	0	10000
10	250	0	150	300	450	600	750	900	1050	1200	1350	2	0	1	0	0	0	0	0	0	0	0	0	0	-0.5	-0.5	-0.5	-0.5	-0.5	-0.5	-0.5	-0.5	-0.5	-0.5	-0.5	linear	100	0.025	0	0.5	TRUE	10	fixmodel	0.0246	9.704951552669755e-4	0.006722274696031456	0	10000
10	250	0	150	300	450	600	750	900	1050	1200	1350	2	0	1	0	0	0	0	0	0	0	0	0	0	-0.5	-0.5	-0.5	-0.5	-0.5	-0.5	-0.5	-0.5	-0.5	-0.5	-0.5	linear	100	0.025	0	0.5	TRUE	10	poolmodel	0	-0.166577757943336	0.033535404026095346	0	10000
10	250	0	150	300	450	600	750	900	1050	1200	1350	2	0	1	0	0	0	0	0	0	0	0	0	0	-0.5	-0.5	-0.5	-0.5	-0.5	-0.5	-0.5	-0.5	-0.5	-0.5	-0.5	linear	100	0.025	0	0.5	TRUE	10	sepmodel	0.0238	7.640268492545207e-4	0.007856604138805965	0	10000
10	250	0	175	350	525	700	875	1050	1225	1400	1575	2	0	1	0	0	0	0	0	0	0	0	0	0	-0.5	-0.5	-0.5	-0.5	-0.5	-0.5	-0.5	-0.5	-0.5	-0.5	-0.5	linear	100	0.025	0	0.5	TRUE	2	fixmodel	0.0258	2.586626140048178e-4	0.00758362789091039	0	10000
10	250	0	175	350	525	700	875	1050	1225	1400	1575	2	0	1	0	0	0	0	0	0	0	0	0	0	-0.5	-0.5	-0.5	-0.5	-0.5	-0.5	-0.5	-0.5	-0.5	-0.5	-0.5	linear	100	0.025	0	0.5	TRUE	2	poolmodel	0.012	-0.025037337019680684	0.0076447651287171675	0	10000
10	250	0	175	350	525	700	875	1050	1225	1400	1575	2	0	1	0	0	0	0	0	0	0	0	0	0	-0.5	-0.5	-0.5	-0.5	-0.5	-0.5	-0.5	-0.5	-0.5	-0.5	-0.5	linear	100	0.025	0	0.5	TRUE	2	sepmodel	0.0249	4.041804684798952e-4	0.008096274051007317	0	10000
10	250	0	175	350	525	700	875	1050	1225	1400	1575	2	0	1	0	0	0	0	0	0	0	0	0	0	-0.5	-0.5	-0.5	-0.5	-0.5	-0.5	-0.5	-0.5	-0.5	-0.5	-0.5	linear	100	0.025	0	0.5	TRUE	3	fixmodel	0.0263	2.4462080273352565e-5	0.007402943128728716	0	10000
10	250	0	175	350	525	700	875	1050	1225	1400	1575	2	0	1	0	0	0	0	0	0	0	0	0	0	-0.5	-0.5	-0.5	-0.5	-0.5	-0.5	-0.5	-0.5	-0.5	-0.5	-0.5	linear	100	0.025	0	0.5	TRUE	3	poolmodel	0.0053	-0.051795463991839326	0.00930297828577788	0	10000
10	250	0	175	350	525	700	875	1050	1225	1400	1575	2	0	1	0	0	0	0	0	0	0	0	0	0	-0.5	-0.5	-0.5	-0.5	-0.5	-0.5	-0.5	-0.5	-0.5	-0.5	-0.5	linear	100	0.025	0	0.5	TRUE	3	sepmodel	0.0238	1.951649150122916e-4	0.008094395007359098	0	10000
10	250	0	175	350	525	700	875	1050	1225	1400	1575	2	0	1	0	0	0	0	0	0	0	0	0	0	-0.5	-0.5	-0.5	-0.5	-0.5	-0.5	-0.5	-0.5	-0.5	-0.5	-0.5	linear	100	0.025	0	0.5	TRUE	4	fixmodel	0.0271	7.693273849585885e-4	0.007098699175763195	0	10000
10	250	0	175	350	525	700	875	1050	1225	1400	1575	2	0	1	0	0	0	0	0	0	0	0	0	0	-0.5	-0.5	-0.5	-0.5	-0.5	-0.5	-0.5	-0.5	-0.5	-0.5	-0.5	linear	100	0.025	0	0.5	TRUE	4	poolmodel	0.0015	-0.07633542385827398	0.012051888846402268	0	10000
10	250	0	175	350	525	700	875	1050	1225	1400	1575	2	0	1	0	0	0	0	0	0	0	0	0	0	-0.5	-0.5	-0.5	-0.5	-0.5	-0.5	-0.5	-0.5	-0.5	-0.5	-0.5	linear	100	0.025	0	0.5	TRUE	4	sepmodel	0.0266	0.0012313085037139067	0.007929216044536381	0	10000
10	250	0	175	350	525	700	875	1050	1225	1400	1575	2	0	1	0	0	0	0	0	0	0	0	0	0	-0.5	-0.5	-0.5	-0.5	-0.5	-0.5	-0.5	-0.5	-0.5	-0.5	-0.5	linear	100	0.025	0	0.5	TRUE	5	fixmodel	0.023	-4.554889414892633e-4	0.007112456263459924	0	10000
10	250	0	175	350	525	700	875	1050	1225	1400	1575	2	0	1	0	0	0	0	0	0	0	0	0	0	-0.5	-0.5	-0.5	-0.5	-0.5	-0.5	-0.5	-0.5	-0.5	-0.5	-0.5	linear	100	0.025	0	0.5	TRUE	5	poolmodel	0.0013	-0.10038702203124694	0.01624977857472015	0	10000
10	250	0	175	350	525	700	875	1050	1225	1400	1575	2	0	1	0	0	0	0	0	0	0	0	0	0	-0.5	-0.5	-0.5	-0.5	-0.5	-0.5	-0.5	-0.5	-0.5	-0.5	-0.5	linear	100	0.025	0	0.5	TRUE	5	sepmodel	0.0241	-1.2475525752490648e-4	0.008095988500179119	0	10000
10	250	0	175	350	525	700	875	1050	1225	1400	1575	2	0	1	0	0	0	0	0	0	0	0	0	0	-0.5	-0.5	-0.5	-0.5	-0.5	-0.5	-0.5	-0.5	-0.5	-0.5	-0.5	linear	100	0.025	0	0.5	TRUE	6	fixmodel	0.0251	2.756943531343861e-6	0.007068191712577467	0	10000
10	250	0	175	350	525	700	875	1050	1225	1400	1575	2	0	1	0	0	0	0	0	0	0	0	0	0	-0.5	-0.5	-0.5	-0.5	-0.5	-0.5	-0.5	-0.5	-0.5	-0.5	-0.5	linear	100	0.025	0	0.5	TRUE	6	poolmodel	0	-0.11998031604208179	0.02044109090606224	0	10000
10	250	0	175	350	525	700	875	1050	1225	1400	1575	2	0	1	0	0	0	0	0	0	0	0	0	0	-0.5	-0.5	-0.5	-0.5	-0.5	-0.5	-0.5	-0.5	-0.5	-0.5	-0.5	linear	100	0.025	0	0.5	TRUE	6	sepmodel	0.0251	4.8756290439362784e-4	0.008144562202422516	0	10000
10	250	0	175	350	525	700	875	1050	1225	1400	1575	2	0	1	0	0	0	0	0	0	0	0	0	0	-0.5	-0.5	-0.5	-0.5	-0.5	-0.5	-0.5	-0.5	-0.5	-0.5	-0.5	linear	100	0.025	0	0.5	TRUE	7	fixmodel	0.0264	7.869926608860837e-4	0.0068930206478376894	0	10000
10	250	0	175	350	525	700	875	1050	1225	1400	1575	2	0	1	0	0	0	0	0	0	0	0	0	0	-0.5	-0.5	-0.5	-0.5	-0.5	-0.5	-0.5	-0.5	-0.5	-0.5	-0.5	linear	100	0.025	0	0.5	TRUE	7	poolmodel	0	-0.13859343763291457	0.025061072401984553	0	10000
10	250	0	175	350	525	700	875	1050	1225	1400	1575	2	0	1	0	0	0	0	0	0	0	0	0	0	-0.5	-0.5	-0.5	-0.5	-0.5	-0.5	-0.5	-0.5	-0.5	-0.5	-0.5	linear	100	0.025	0	0.5	TRUE	7	sepmodel	0.0263	0.0013931130858815153	0.008050922653033235	0	10000
10	250	0	175	350	525	700	875	1050	1225	1400	1575	2	0	1	0	0	0	0	0	0	0	0	0	0	-0.5	-0.5	-0.5	-0.5	-0.5	-0.5	-0.5	-0.5	-0.5	-0.5	-0.5	linear	100	0.025	0	0.5	TRUE	8	fixmodel	0.0245	7.587761280432301e-4	0.006825568379386068	0	10000
10	250	0	175	350	525	700	875	1050	1225	1400	1575	2	0	1	0	0	0	0	0	0	0	0	0	0	-0.5	-0.5	-0.5	-0.5	-0.5	-0.5	-0.5	-0.5	-0.5	-0.5	-0.5	linear	100	0.025	0	0.5	TRUE	8	poolmodel	0	-0.15495754908584422	0.029828678887163597	0	10000
10	250	0	175	350	525	700	875	1050	1225	1400	1575	2	0	1	0	0	0	0	0	0	0	0	0	0	-0.5	-0.5	-0.5	-0.5	-0.5	-0.5	-0.5	-0.5	-0.5	-0.5	-0.5	linear	100	0.025	0	0.5	TRUE	8	sepmodel	0.0249	9.719929027160179e-4	0.007991278935267005	0	10000
10	250	0	175	350	525	700	875	1050	1225	1400	1575	2	0	1	0	0	0	0	0	0	0	0	0	0	-0.5	-0.5	-0.5	-0.5	-0.5	-0.5	-0.5	-0.5	-0.5	-0.5	-0.5	linear	100	0.025	0	0.5	TRUE	9	fixmodel	0.0263	-4.552848622585232e-4	0.0068699442671153145	0	10000
10	250	0	175	350	525	700	875	1050	1225	1400	1575	2	0	1	0	0	0	0	0	0	0	0	0	0	-0.5	-0.5	-0.5	-0.5	-0.5	-0.5	-0.5	-0.5	-0.5	-0.5	-0.5	linear	100	0.025	0	0.5	TRUE	9	poolmodel	1e-4	-0.1697626928994226	0.03458442461648605	0	10000
10	250	0	175	350	525	700	875	1050	1225	1400	1575	2	0	1	0	0	0	0	0	0	0	0	0	0	-0.5	-0.5	-0.5	-0.5	-0.5	-0.5	-0.5	-0.5	-0.5	-0.5	-0.5	linear	100	0.025	0	0.5	TRUE	9	sepmodel	0.0236	-2.5689408696880295e-4	0.008117714443792525	0	10000
10	250	0	175	350	525	700	875	1050	1225	1400	1575	2	0	1	0	0	0	0	0	0	0	0	0	0	-0.5	-0.5	-0.5	-0.5	-0.5	-0.5	-0.5	-0.5	-0.5	-0.5	-0.5	linear	100	0.025	0	0.5	TRUE	10	fixmodel	0.0252	9.850715428224158e-4	0.006848065126393428	0	10000
10	250	0	175	350	525	700	875	1050	1225	1400	1575	2	0	1	0	0	0	0	0	0	0	0	0	0	-0.5	-0.5	-0.5	-0.5	-0.5	-0.5	-0.5	-0.5	-0.5	-0.5	-0.5	linear	100	0.025	0	0.5	TRUE	10	poolmodel	0	-0.1802029136109239	0.03814064994921479	0	10000
10	250	0	175	350	525	700	875	1050	1225	1400	1575	2	0	1	0	0	0	0	0	0	0	0	0	0	-0.5	-0.5	-0.5	-0.5	-0.5	-0.5	-0.5	-0.5	-0.5	-0.5	-0.5	linear	100	0.025	0	0.5	TRUE	10	sepmodel	0.0258	0.001198062703888725	0.008172109579327099	0	10000
10	250	0	200	400	600	800	1000	1200	1400	1600	1800	2	0	1	0	0	0	0	0	0	0	0	0	0	-0.5	-0.5	-0.5	-0.5	-0.5	-0.5	-0.5	-0.5	-0.5	-0.5	-0.5	linear	100	0.025	0	0.5	TRUE	2	fixmodel	0.0227	4.428641080969945e-4	0.0073766732716610255	0	10000
10	250	0	200	400	600	800	1000	1200	1400	1600	1800	2	0	1	0	0	0	0	0	0	0	0	0	0	-0.5	-0.5	-0.5	-0.5	-0.5	-0.5	-0.5	-0.5	-0.5	-0.5	-0.5	linear	100	0.025	0	0.5	TRUE	2	poolmodel	0.01	-0.025496739208515078	0.0074193207066486876	0	10000
10	250	0	200	400	600	800	1000	1200	1400	1600	1800	2	0	1	0	0	0	0	0	0	0	0	0	0	-0.5	-0.5	-0.5	-0.5	-0.5	-0.5	-0.5	-0.5	-0.5	-0.5	-0.5	linear	100	0.025	0	0.5	TRUE	2	sepmodel	0.0234	6.850008598062579e-4	0.007913715565089678	0	10000
10	250	0	200	400	600	800	1000	1200	1400	1600	1800	2	0	1	0	0	0	0	0	0	0	0	0	0	-0.5	-0.5	-0.5	-0.5	-0.5	-0.5	-0.5	-0.5	-0.5	-0.5	-0.5	linear	100	0.025	0	0.5	TRUE	3	fixmodel	0.0237	4.0348495665413966e-4	0.007243402304781021	0	10000
10	250	0	200	400	600	800	1000	1200	1400	1600	1800	2	0	1	0	0	0	0	0	0	0	0	0	0	-0.5	-0.5	-0.5	-0.5	-0.5	-0.5	-0.5	-0.5	-0.5	-0.5	-0.5	linear	100	0.025	0	0.5	TRUE	3	poolmodel	0.0038	-0.0526553242241986	0.009176483255395409	0	10000
10	250	0	200	400	600	800	1000	1200	1400	1600	1800	2	0	1	0	0	0	0	0	0	0	0	0	0	-0.5	-0.5	-0.5	-0.5	-0.5	-0.5	-0.5	-0.5	-0.5	-0.5	-0.5	linear	100	0.025	0	0.5	TRUE	3	sepmodel	0.0225	6.397385166436946e-4	0.007963956346862977	0	10000
10	250	0	200	400	600	800	1000	1200	1400	1600	1800	2	0	1	0	0	0	0	0	0	0	0	0	0	-0.5	-0.5	-0.5	-0.5	-0.5	-0.5	-0.5	-0.5	-0.5	-0.5	-0.5	linear	100	0.025	0	0.5	TRUE	4	fixmodel	0.0263	6.426280650627379e-4	0.006959514033156009	0	10000
10	250	0	200	400	600	800	1000	1200	1400	1600	1800	2	0	1	0	0	0	0	0	0	0	0	0	0	-0.5	-0.5	-0.5	-0.5	-0.5	-0.5	-0.5	-0.5	-0.5	-0.5	-0.5	linear	100	0.025	0	0.5	TRUE	4	poolmodel	0.0016	-0.07777734021774675	0.012104668880991981	0	10000
10	250	0	200	400	600	800	1000	1200	1400	1600	1800	2	0	1	0	0	0	0	0	0	0	0	0	0	-0.5	-0.5	-0.5	-0.5	-0.5	-0.5	-0.5	-0.5	-0.5	-0.5	-0.5	linear	100	0.025	0	0.5	TRUE	4	sepmodel	0.0242	8.648986997674923e-4	0.007771035988593477	0	10000
10	250	0	200	400	600	800	1000	1200	1400	1600	1800	2	0	1	0	0	0	0	0	0	0	0	0	0	-0.5	-0.5	-0.5	-0.5	-0.5	-0.5	-0.5	-0.5	-0.5	-0.5	-0.5	linear	100	0.025	0	0.5	TRUE	5	fixmodel	0.0282	0.0010939846134726072	0.007132430584221461	0	10000
10	250	0	200	400	600	800	1000	1200	1400	1600	1800	2	0	1	0	0	0	0	0	0	0	0	0	0	-0.5	-0.5	-0.5	-0.5	-0.5	-0.5	-0.5	-0.5	-0.5	-0.5	-0.5	linear	100	0.025	0	0.5	TRUE	5	poolmodel	8e-4	-0.10123036661740165	0.016280584881058466	0	10000
10	250	0	200	400	600	800	1000	1200	1400	1600	1800	2	0	1	0	0	0	0	0	0	0	0	0	0	-0.5	-0.5	-0.5	-0.5	-0.5	-0.5	-0.5	-0.5	-0.5	-0.5	-0.5	linear	100	0.025	0	0.5	TRUE	5	sepmodel	0.0263	0.0011169374964187754	0.007937329682847194	0	10000
10	250	0	200	400	600	800	1000	1200	1400	1600	1800	2	0	1	0	0	0	0	0	0	0	0	0	0	-0.5	-0.5	-0.5	-0.5	-0.5	-0.5	-0.5	-0.5	-0.5	-0.5	-0.5	linear	100	0.025	0	0.5	TRUE	6	fixmodel	0.0241	-1.269647193772382e-5	0.006938423896923534	0	10000
10	250	0	200	400	600	800	1000	1200	1400	1600	1800	2	0	1	0	0	0	0	0	0	0	0	0	0	-0.5	-0.5	-0.5	-0.5	-0.5	-0.5	-0.5	-0.5	-0.5	-0.5	-0.5	linear	100	0.025	0	0.5	TRUE	6	poolmodel	1e-4	-0.12648458978363739	0.021944632133161907	0	10000
10	250	0	200	400	600	800	1000	1200	1400	1600	1800	2	0	1	0	0	0	0	0	0	0	0	0	0	-0.5	-0.5	-0.5	-0.5	-0.5	-0.5	-0.5	-0.5	-0.5	-0.5	-0.5	linear	100	0.025	0	0.5	TRUE	6	sepmodel	0.0231	9.954508893887357e-5	0.007990567221162806	0	10000
10	250	0	200	400	600	800	1000	1200	1400	1600	1800	2	0	1	0	0	0	0	0	0	0	0	0	0	-0.5	-0.5	-0.5	-0.5	-0.5	-0.5	-0.5	-0.5	-0.5	-0.5	-0.5	linear	100	0.025	0	0.5	TRUE	7	fixmodel	0.0229	5.188741708719709e-4	0.006764650955986275	0	10000
10	250	0	200	400	600	800	1000	1200	1400	1600	1800	2	0	1	0	0	0	0	0	0	0	0	0	0	-0.5	-0.5	-0.5	-0.5	-0.5	-0.5	-0.5	-0.5	-0.5	-0.5	-0.5	linear	100	0.025	0	0.5	TRUE	7	poolmodel	0	-0.14619937341287254	0.026995122654517607	0	10000
10	250	0	200	400	600	800	1000	1200	1400	1600	1800	2	0	1	0	0	0	0	0	0	0	0	0	0	-0.5	-0.5	-0.5	-0.5	-0.5	-0.5	-0.5	-0.5	-0.5	-0.5	-0.5	linear	100	0.025	0	0.5	TRUE	7	sepmodel	0.0233	6.853968295341112e-4	0.00780506607791038	0	10000
10	250	0	200	400	600	800	1000	1200	1400	1600	1800	2	0	1	0	0	0	0	0	0	0	0	0	0	-0.5	-0.5	-0.5	-0.5	-0.5	-0.5	-0.5	-0.5	-0.5	-0.5	-0.5	linear	100	0.025	0	0.5	TRUE	8	fixmodel	0.0247	-4.2690144225816535e-4	0.006923601549833334	0	10000
10	250	0	200	400	600	800	1000	1200	1400	1600	1800	2	0	1	0	0	0	0	0	0	0	0	0	0	-0.5	-0.5	-0.5	-0.5	-0.5	-0.5	-0.5	-0.5	-0.5	-0.5	-0.5	linear	100	0.025	0	0.5	TRUE	8	poolmodel	0	-0.16533173672418625	0.03307745472903568	0	10000
10	250	0	200	400	600	800	1000	1200	1400	1600	1800	2	0	1	0	0	0	0	0	0	0	0	0	0	-0.5	-0.5	-0.5	-0.5	-0.5	-0.5	-0.5	-0.5	-0.5	-0.5	-0.5	linear	100	0.025	0	0.5	TRUE	8	sepmodel	0.0242	-6.418732786635698e-5	0.008054091289340464	0	10000
10	250	0	200	400	600	800	1000	1200	1400	1600	1800	2	0	1	0	0	0	0	0	0	0	0	0	0	-0.5	-0.5	-0.5	-0.5	-0.5	-0.5	-0.5	-0.5	-0.5	-0.5	-0.5	linear	100	0.025	0	0.5	TRUE	9	fixmodel	0.0272	-7.261575990974862e-5	0.006814293555564734	0	10000
10	250	0	200	400	600	800	1000	1200	1400	1600	1800	2	0	1	0	0	0	0	0	0	0	0	0	0	-0.5	-0.5	-0.5	-0.5	-0.5	-0.5	-0.5	-0.5	-0.5	-0.5	-0.5	linear	100	0.025	0	0.5	TRUE	9	poolmodel	0	-0.18050989007257484	0.03826308287020862	0	10000
10	250	0	200	400	600	800	1000	1200	1400	1600	1800	2	0	1	0	0	0	0	0	0	0	0	0	0	-0.5	-0.5	-0.5	-0.5	-0.5	-0.5	-0.5	-0.5	-0.5	-0.5	-0.5	linear	100	0.025	0	0.5	TRUE	9	sepmodel	0.0238	6.685141797054637e-5	0.008006999244843016	0	10000
10	250	0	200	400	600	800	1000	1200	1400	1600	1800	2	0	1	0	0	0	0	0	0	0	0	0	0	-0.5	-0.5	-0.5	-0.5	-0.5	-0.5	-0.5	-0.5	-0.5	-0.5	-0.5	linear	100	0.025	0	0.5	TRUE	10	fixmodel	0.0255	3.752188668788117e-4	0.006822159354408987	0	10000
10	250	0	200	400	600	800	1000	1200	1400	1600	1800	2	0	1	0	0	0	0	0	0	0	0	0	0	-0.5	-0.5	-0.5	-0.5	-0.5	-0.5	-0.5	-0.5	-0.5	-0.5	-0.5	linear	100	0.025	0	0.5	TRUE	10	poolmodel	0	-0.19216862500729764	0.0425487544846732	0	10000
10	250	0	200	400	600	800	1000	1200	1400	1600	1800	2	0	1	0	0	0	0	0	0	0	0	0	0	-0.5	-0.5	-0.5	-0.5	-0.5	-0.5	-0.5	-0.5	-0.5	-0.5	-0.5	linear	100	0.025	0	0.5	TRUE	10	sepmodel	0.0267	7.497582370359906e-4	0.008149210141060986	0	10000
10	250	0	225	450	675	900	1125	1350	1575	1800	2025	2	0	1	0	0	0	0	0	0	0	0	0	0	-0.5	-0.5	-0.5	-0.5	-0.5	-0.5	-0.5	-0.5	-0.5	-0.5	-0.5	linear	100	0.025	0	0.5	TRUE	2	fixmodel	0.0248	-6.83805211055662e-4	0.0074558772275925165	0	10000
10	250	0	225	450	675	900	1125	1350	1575	1800	2025	2	0	1	0	0	0	0	0	0	0	0	0	0	-0.5	-0.5	-0.5	-0.5	-0.5	-0.5	-0.5	-0.5	-0.5	-0.5	-0.5	linear	100	0.025	0	0.5	TRUE	2	poolmodel	0.0104	-0.027411610999473344	0.007532888703480741	0	10000
10	250	0	225	450	675	900	1125	1350	1575	1800	2025	2	0	1	0	0	0	0	0	0	0	0	0	0	-0.5	-0.5	-0.5	-0.5	-0.5	-0.5	-0.5	-0.5	-0.5	-0.5	-0.5	linear	100	0.025	0	0.5	TRUE	2	sepmodel	0.0248	-6.623833060199293e-4	0.00793890134688082	0	10000
10	250	0	225	450	675	900	1125	1350	1575	1800	2025	2	0	1	0	0	0	0	0	0	0	0	0	0	-0.5	-0.5	-0.5	-0.5	-0.5	-0.5	-0.5	-0.5	-0.5	-0.5	-0.5	linear	100	0.025	0	0.5	TRUE	3	fixmodel	0.0241	6.839612714981045e-4	0.007225478839655653	0	10000
10	250	0	225	450	675	900	1125	1350	1575	1800	2025	2	0	1	0	0	0	0	0	0	0	0	0	0	-0.5	-0.5	-0.5	-0.5	-0.5	-0.5	-0.5	-0.5	-0.5	-0.5	-0.5	linear	100	0.025	0	0.5	TRUE	3	poolmodel	0.004	-0.0526821093438734	0.00905901087727769	0	10000
10	250	0	225	450	675	900	1125	1350	1575	1800	2025	2	0	1	0	0	0	0	0	0	0	0	0	0	-0.5	-0.5	-0.5	-0.5	-0.5	-0.5	-0.5	-0.5	-0.5	-0.5	-0.5	linear	100	0.025	0	0.5	TRUE	3	sepmodel	0.025	8.129267035021782e-4	0.00794881410529464	0	10000
10	250	0	225	450	675	900	1125	1350	1575	1800	2025	2	0	1	0	0	0	0	0	0	0	0	0	0	-0.5	-0.5	-0.5	-0.5	-0.5	-0.5	-0.5	-0.5	-0.5	-0.5	-0.5	linear	100	0.025	0	0.5	TRUE	4	fixmodel	0.0275	0.0017388159335721292	0.007304780769439677	0	10000
10	250	0	225	450	675	900	1125	1350	1575	1800	2025	2	0	1	0	0	0	0	0	0	0	0	0	0	-0.5	-0.5	-0.5	-0.5	-0.5	-0.5	-0.5	-0.5	-0.5	-0.5	-0.5	linear	100	0.025	0	0.5	TRUE	4	poolmodel	0.0024	-0.0757848615765597	0.011899431535573608	0	10000
10	250	0	225	450	675	900	1125	1350	1575	1800	2025	2	0	1	0	0	0	0	0	0	0	0	0	0	-0.5	-0.5	-0.5	-0.5	-0.5	-0.5	-0.5	-0.5	-0.5	-0.5	-0.5	linear	100	0.025	0	0.5	TRUE	4	sepmodel	0.0271	0.0018814913406270625	0.00804941876683767	0	10000
10	250	0	225	450	675	900	1125	1350	1575	1800	2025	2	0	1	0	0	0	0	0	0	0	0	0	0	-0.5	-0.5	-0.5	-0.5	-0.5	-0.5	-0.5	-0.5	-0.5	-0.5	-0.5	linear	100	0.025	0	0.5	TRUE	5	fixmodel	0.0253	0.0016206138605685625	0.006968537011470199	0	10000
10	250	0	225	450	675	900	1125	1350	1575	1800	2025	2	0	1	0	0	0	0	0	0	0	0	0	0	-0.5	-0.5	-0.5	-0.5	-0.5	-0.5	-0.5	-0.5	-0.5	-0.5	-0.5	linear	100	0.025	0	0.5	TRUE	5	poolmodel	2e-4	-0.10324695952219495	0.016465346370979142	0	10000
10	250	0	225	450	675	900	1125	1350	1575	1800	2025	2	0	1	0	0	0	0	0	0	0	0	0	0	-0.5	-0.5	-0.5	-0.5	-0.5	-0.5	-0.5	-0.5	-0.5	-0.5	-0.5	linear	100	0.025	0	0.5	TRUE	5	sepmodel	0.0238	0.0018973179696678678	0.007954188967620535	0	10000
10	250	0	225	450	675	900	1125	1350	1575	1800	2025	2	0	1	0	0	0	0	0	0	0	0	0	0	-0.5	-0.5	-0.5	-0.5	-0.5	-0.5	-0.5	-0.5	-0.5	-0.5	-0.5	linear	100	0.025	0	0.5	TRUE	6	fixmodel	0.029	0.0010383104013115436	0.007039560559168429	0	10000
10	250	0	225	450	675	900	1125	1350	1575	1800	2025	2	0	1	0	0	0	0	0	0	0	0	0	0	-0.5	-0.5	-0.5	-0.5	-0.5	-0.5	-0.5	-0.5	-0.5	-0.5	-0.5	linear	100	0.025	0	0.5	TRUE	6	poolmodel	0	-0.12809684014047268	0.022143451220780704	0	10000
10	250	0	225	450	675	900	1125	1350	1575	1800	2025	2	0	1	0	0	0	0	0	0	0	0	0	0	-0.5	-0.5	-0.5	-0.5	-0.5	-0.5	-0.5	-0.5	-0.5	-0.5	-0.5	linear	100	0.025	0	0.5	TRUE	6	sepmodel	0.0247	8.990988800152687e-4	0.008072914643543221	0	10000
10	250	0	225	450	675	900	1125	1350	1575	1800	2025	2	0	1	0	0	0	0	0	0	0	0	0	0	-0.5	-0.5	-0.5	-0.5	-0.5	-0.5	-0.5	-0.5	-0.5	-0.5	-0.5	linear	100	0.025	0	0.5	TRUE	7	fixmodel	0.0243	0.0017655468620019798	0.006808131004148332	0	10000
10	250	0	225	450	675	900	1125	1350	1575	1800	2025	2	0	1	0	0	0	0	0	0	0	0	0	0	-0.5	-0.5	-0.5	-0.5	-0.5	-0.5	-0.5	-0.5	-0.5	-0.5	-0.5	linear	100	0.025	0	0.5	TRUE	7	poolmodel	0	-0.14986202336724405	0.027934708529667267	0	10000
10	250	0	225	450	675	900	1125	1350	1575	1800	2025	2	0	1	0	0	0	0	0	0	0	0	0	0	-0.5	-0.5	-0.5	-0.5	-0.5	-0.5	-0.5	-0.5	-0.5	-0.5	-0.5	linear	100	0.025	0	0.5	TRUE	7	sepmodel	0.0241	0.0016513761897865708	0.007953410428810405	0	10000
10	250	0	225	450	675	900	1125	1350	1575	1800	2025	2	0	1	0	0	0	0	0	0	0	0	0	0	-0.5	-0.5	-0.5	-0.5	-0.5	-0.5	-0.5	-0.5	-0.5	-0.5	-0.5	linear	100	0.025	0	0.5	TRUE	8	fixmodel	0.0254	0.001520092913496204	0.006843635884480408	0	10000
10	250	0	225	450	675	900	1125	1350	1575	1800	2025	2	0	1	0	0	0	0	0	0	0	0	0	0	-0.5	-0.5	-0.5	-0.5	-0.5	-0.5	-0.5	-0.5	-0.5	-0.5	-0.5	linear	100	0.025	0	0.5	TRUE	8	poolmodel	0	-0.17022888801136501	0.034532426636178636	0	10000
10	250	0	225	450	675	900	1125	1350	1575	1800	2025	2	0	1	0	0	0	0	0	0	0	0	0	0	-0.5	-0.5	-0.5	-0.5	-0.5	-0.5	-0.5	-0.5	-0.5	-0.5	-0.5	linear	100	0.025	0	0.5	TRUE	8	sepmodel	0.0247	0.0011689490263483806	0.008038131288003793	0	10000
10	250	0	225	450	675	900	1125	1350	1575	1800	2025	2	0	1	0	0	0	0	0	0	0	0	0	0	-0.5	-0.5	-0.5	-0.5	-0.5	-0.5	-0.5	-0.5	-0.5	-0.5	-0.5	linear	100	0.025	0	0.5	TRUE	9	fixmodel	0.0254	0.001786727976548984	0.006825280503325442	0	10000
10	250	0	225	450	675	900	1125	1350	1575	1800	2025	2	0	1	0	0	0	0	0	0	0	0	0	0	-0.5	-0.5	-0.5	-0.5	-0.5	-0.5	-0.5	-0.5	-0.5	-0.5	-0.5	linear	100	0.025	0	0.5	TRUE	9	poolmodel	1e-4	-0.18688468058639016	0.04036187701066546	0	10000
10	250	0	225	450	675	900	1125	1350	1575	1800	2025	2	0	1	0	0	0	0	0	0	0	0	0	0	-0.5	-0.5	-0.5	-0.5	-0.5	-0.5	-0.5	-0.5	-0.5	-0.5	-0.5	linear	100	0.025	0	0.5	TRUE	9	sepmodel	0.0253	0.0012541799920589049	0.00788807576386254	0	10000
10	250	0	225	450	675	900	1125	1350	1575	1800	2025	2	0	1	0	0	0	0	0	0	0	0	0	0	-0.5	-0.5	-0.5	-0.5	-0.5	-0.5	-0.5	-0.5	-0.5	-0.5	-0.5	linear	100	0.025	0	0.5	TRUE	10	fixmodel	0.0251	0.0019008839143673188	0.006713811086763865	0	10000
10	250	0	225	450	675	900	1125	1350	1575	1800	2025	2	0	1	0	0	0	0	0	0	0	0	0	0	-0.5	-0.5	-0.5	-0.5	-0.5	-0.5	-0.5	-0.5	-0.5	-0.5	-0.5	linear	100	0.025	0	0.5	TRUE	10	poolmodel	0	-0.20037174163031896	0.04544223054385016	0	10000
10	250	0	225	450	675	900	1125	1350	1575	1800	2025	2	0	1	0	0	0	0	0	0	0	0	0	0	-0.5	-0.5	-0.5	-0.5	-0.5	-0.5	-0.5	-0.5	-0.5	-0.5	-0.5	linear	100	0.025	0	0.5	TRUE	10	sepmodel	0.0257	0.001601714357555461	0.007929222799427994	0	10000
10	250	0	250	500	750	1000	1250	1500	1750	2000	2250	2	0	1	0	0	0	0	0	0	0	0	0	0	-0.5	-0.5	-0.5	-0.5	-0.5	-0.5	-0.5	-0.5	-0.5	-0.5	-0.5	linear	100	0.025	0	0.5	TRUE	2	fixmodel	0.0258	-8.498202691919651e-5	0.0075812472491224685	0	10000
10	250	0	250	500	750	1000	1250	1500	1750	2000	2250	2	0	1	0	0	0	0	0	0	0	0	0	0	-0.5	-0.5	-0.5	-0.5	-0.5	-0.5	-0.5	-0.5	-0.5	-0.5	-0.5	linear	100	0.025	0	0.5	TRUE	2	poolmodel	0.0128	-0.026391422917029495	0.007472222849669647	0	10000
10	250	0	250	500	750	1000	1250	1500	1750	2000	2250	2	0	1	0	0	0	0	0	0	0	0	0	0	-0.5	-0.5	-0.5	-0.5	-0.5	-0.5	-0.5	-0.5	-0.5	-0.5	-0.5	linear	100	0.025	0	0.5	TRUE	2	sepmodel	0.0255	-4.309033230043787e-4	0.008134592633431217	0	10000
10	250	0	250	500	750	1000	1250	1500	1750	2000	2250	2	0	1	0	0	0	0	0	0	0	0	0	0	-0.5	-0.5	-0.5	-0.5	-0.5	-0.5	-0.5	-0.5	-0.5	-0.5	-0.5	linear	100	0.025	0	0.5	TRUE	3	fixmodel	0.0255	-2.5454659094015073e-4	0.0072747698690392056	0	10000
10	250	0	250	500	750	1000	1250	1500	1750	2000	2250	2	0	1	0	0	0	0	0	0	0	0	0	0	-0.5	-0.5	-0.5	-0.5	-0.5	-0.5	-0.5	-0.5	-0.5	-0.5	-0.5	linear	100	0.025	0	0.5	TRUE	3	poolmodel	0.0043	-0.05259161379222039	0.008988622030220743	0	10000
10	250	0	250	500	750	1000	1250	1500	1750	2000	2250	2	0	1	0	0	0	0	0	0	0	0	0	0	-0.5	-0.5	-0.5	-0.5	-0.5	-0.5	-0.5	-0.5	-0.5	-0.5	-0.5	linear	100	0.025	0	0.5	TRUE	3	sepmodel	0.0261	-4.095242830840765e-4	0.008056992276012765	0	10000
10	250	0	250	500	750	1000	1250	1500	1750	2000	2250	2	0	1	0	0	0	0	0	0	0	0	0	0	-0.5	-0.5	-0.5	-0.5	-0.5	-0.5	-0.5	-0.5	-0.5	-0.5	-0.5	linear	100	0.025	0	0.5	TRUE	4	fixmodel	0.0252	1.9747577102154762e-4	0.00720099894224813	0	10000
10	250	0	250	500	750	1000	1250	1500	1750	2000	2250	2	0	1	0	0	0	0	0	0	0	0	0	0	-0.5	-0.5	-0.5	-0.5	-0.5	-0.5	-0.5	-0.5	-0.5	-0.5	-0.5	linear	100	0.025	0	0.5	TRUE	4	poolmodel	0.0015	-0.07704312549933334	0.011892818683843275	0	10000
10	250	0	250	500	750	1000	1250	1500	1750	2000	2250	2	0	1	0	0	0	0	0	0	0	0	0	0	-0.5	-0.5	-0.5	-0.5	-0.5	-0.5	-0.5	-0.5	-0.5	-0.5	-0.5	linear	100	0.025	0	0.5	TRUE	4	sepmodel	0.0236	-2.2779910246181577e-4	0.008024178052431503	0	10000
10	250	0	250	500	750	1000	1250	1500	1750	2000	2250	2	0	1	0	0	0	0	0	0	0	0	0	0	-0.5	-0.5	-0.5	-0.5	-0.5	-0.5	-0.5	-0.5	-0.5	-0.5	-0.5	linear	100	0.025	0	0.5	TRUE	5	fixmodel	0.0251	-8.431982934007884e-4	0.007073772031286357	0	10000
10	250	0	250	500	750	1000	1250	1500	1750	2000	2250	2	0	1	0	0	0	0	0	0	0	0	0	0	-0.5	-0.5	-0.5	-0.5	-0.5	-0.5	-0.5	-0.5	-0.5	-0.5	-0.5	linear	100	0.025	0	0.5	TRUE	5	poolmodel	2e-4	-0.10491208965204414	0.01663526774677395	0	10000
10	250	0	250	500	750	1000	1250	1500	1750	2000	2250	2	0	1	0	0	0	0	0	0	0	0	0	0	-0.5	-0.5	-0.5	-0.5	-0.5	-0.5	-0.5	-0.5	-0.5	-0.5	-0.5	linear	100	0.025	0	0.5	TRUE	5	sepmodel	0.0265	-0.001203089295422672	0.007971462740603346	0	10000
10	250	0	250	500	750	1000	1250	1500	1750	2000	2250	2	0	1	0	0	0	0	0	0	0	0	0	0	-0.5	-0.5	-0.5	-0.5	-0.5	-0.5	-0.5	-0.5	-0.5	-0.5	-0.5	linear	100	0.025	0	0.5	TRUE	6	fixmodel	0.0279	7.398433464154949e-4	0.0071664181846635595	0	10000
10	250	0	250	500	750	1000	1250	1500	1750	2000	2250	2	0	1	0	0	0	0	0	0	0	0	0	0	-0.5	-0.5	-0.5	-0.5	-0.5	-0.5	-0.5	-0.5	-0.5	-0.5	-0.5	linear	100	0.025	0	0.5	TRUE	6	poolmodel	0	-0.12846530330482217	0.022181747160965035	0	10000
10	250	0	250	500	750	1000	1250	1500	1750	2000	2250	2	0	1	0	0	0	0	0	0	0	0	0	0	-0.5	-0.5	-0.5	-0.5	-0.5	-0.5	-0.5	-0.5	-0.5	-0.5	-0.5	linear	100	0.025	0	0.5	TRUE	6	sepmodel	0.0266	8.89666025585242e-4	0.008176922294298922	0	10000
10	250	0	250	500	750	1000	1250	1500	1750	2000	2250	2	0	1	0	0	0	0	0	0	0	0	0	0	-0.5	-0.5	-0.5	-0.5	-0.5	-0.5	-0.5	-0.5	-0.5	-0.5	-0.5	linear	100	0.025	0	0.5	TRUE	7	fixmodel	0.0245	-0.0010286236104573166	0.00696795638852694	0	10000
10	250	0	250	500	750	1000	1250	1500	1750	2000	2250	2	0	1	0	0	0	0	0	0	0	0	0	0	-0.5	-0.5	-0.5	-0.5	-0.5	-0.5	-0.5	-0.5	-0.5	-0.5	-0.5	linear	100	0.025	0	0.5	TRUE	7	poolmodel	1e-4	-0.1541943844215057	0.02921787290519634	0	10000
10	250	0	250	500	750	1000	1250	1500	1750	2000	2250	2	0	1	0	0	0	0	0	0	0	0	0	0	-0.5	-0.5	-0.5	-0.5	-0.5	-0.5	-0.5	-0.5	-0.5	-0.5	-0.5	linear	100	0.025	0	0.5	TRUE	7	sepmodel	0.0249	-9.069265061359956e-4	0.008070193353284348	0	10000
10	250	0	250	500	750	1000	1250	1500	1750	2000	2250	2	0	1	0	0	0	0	0	0	0	0	0	0	-0.5	-0.5	-0.5	-0.5	-0.5	-0.5	-0.5	-0.5	-0.5	-0.5	-0.5	linear	100	0.025	0	0.5	TRUE	8	fixmodel	0.025	-6.982429793846518e-4	0.006931451337563421	0	10000
10	250	0	250	500	750	1000	1250	1500	1750	2000	2250	2	0	1	0	0	0	0	0	0	0	0	0	0	-0.5	-0.5	-0.5	-0.5	-0.5	-0.5	-0.5	-0.5	-0.5	-0.5	-0.5	linear	100	0.025	0	0.5	TRUE	8	poolmodel	0	-0.1758486219141133	0.036309664335162806	0	10000
10	250	0	250	500	750	1000	1250	1500	1750	2000	2250	2	0	1	0	0	0	0	0	0	0	0	0	0	-0.5	-0.5	-0.5	-0.5	-0.5	-0.5	-0.5	-0.5	-0.5	-0.5	-0.5	linear	100	0.025	0	0.5	TRUE	8	sepmodel	0.0239	-5.335640118432764e-4	0.007957626247588718	0	10000
10	250	0	250	500	750	1000	1250	1500	1750	2000	2250	2	0	1	0	0	0	0	0	0	0	0	0	0	-0.5	-0.5	-0.5	-0.5	-0.5	-0.5	-0.5	-0.5	-0.5	-0.5	-0.5	linear	100	0.025	0	0.5	TRUE	9	fixmodel	0.0227	-8.16803476336816e-4	0.006821433207524972	0	10000
10	250	0	250	500	750	1000	1250	1500	1750	2000	2250	2	0	1	0	0	0	0	0	0	0	0	0	0	-0.5	-0.5	-0.5	-0.5	-0.5	-0.5	-0.5	-0.5	-0.5	-0.5	-0.5	linear	100	0.025	0	0.5	TRUE	9	poolmodel	0	-0.1942841219868143	0.043020301268999604	0	10000
10	250	0	250	500	750	1000	1250	1500	1750	2000	2250	2	0	1	0	0	0	0	0	0	0	0	0	0	-0.5	-0.5	-0.5	-0.5	-0.5	-0.5	-0.5	-0.5	-0.5	-0.5	-0.5	linear	100	0.025	0	0.5	TRUE	9	sepmodel	0.0243	-5.321262518304292e-4	0.00790214024963906	0	10000
10	250	0	250	500	750	1000	1250	1500	1750	2000	2250	2	0	1	0	0	0	0	0	0	0	0	0	0	-0.5	-0.5	-0.5	-0.5	-0.5	-0.5	-0.5	-0.5	-0.5	-0.5	-0.5	linear	100	0.025	0	0.5	TRUE	10	fixmodel	0.0212	-0.0015572055307812365	0.0067531514586364645	0	10000
10	250	0	250	500	750	1000	1250	1500	1750	2000	2250	2	0	1	0	0	0	0	0	0	0	0	0	0	-0.5	-0.5	-0.5	-0.5	-0.5	-0.5	-0.5	-0.5	-0.5	-0.5	-0.5	linear	100	0.025	0	0.5	TRUE	10	poolmodel	0	-0.2101116770359058	0.04930466173916588	0	10000
10	250	0	250	500	750	1000	1250	1500	1750	2000	2250	2	0	1	0	0	0	0	0	0	0	0	0	0	-0.5	-0.5	-0.5	-0.5	-0.5	-0.5	-0.5	-0.5	-0.5	-0.5	-0.5	linear	100	0.025	0	0.5	TRUE	10	sepmodel	0.0248	-0.001550495009934842	0.007948584721977464	0	10000
10	250	0	275	550	825	1100	1375	1650	1925	2200	2475	2	0	1	0	0	0	0	0	0	0	0	0	0	-0.5	-0.5	-0.5	-0.5	-0.5	-0.5	-0.5	-0.5	-0.5	-0.5	-0.5	linear	100	0.025	0	0.5	TRUE	2	fixmodel	0.0244	1.4889764636007375e-4	0.007492630174761729	0	10000
10	250	0	275	550	825	1100	1375	1650	1925	2200	2475	2	0	1	0	0	0	0	0	0	0	0	0	0	-0.5	-0.5	-0.5	-0.5	-0.5	-0.5	-0.5	-0.5	-0.5	-0.5	-0.5	linear	100	0.025	0	0.5	TRUE	2	poolmodel	0.0118	-0.027348750816713643	0.0073752997614437155	0	10000
10	250	0	275	550	825	1100	1375	1650	1925	2200	2475	2	0	1	0	0	0	0	0	0	0	0	0	0	-0.5	-0.5	-0.5	-0.5	-0.5	-0.5	-0.5	-0.5	-0.5	-0.5	-0.5	linear	100	0.025	0	0.5	TRUE	2	sepmodel	0.0253	2.9877828200174995e-4	0.00802923066531154	0	10000
10	250	0	275	550	825	1100	1375	1650	1925	2200	2475	2	0	1	0	0	0	0	0	0	0	0	0	0	-0.5	-0.5	-0.5	-0.5	-0.5	-0.5	-0.5	-0.5	-0.5	-0.5	-0.5	linear	100	0.025	0	0.5	TRUE	3	fixmodel	0.0236	-8.122141890661419e-4	0.007375840106616187	0	10000
10	250	0	275	550	825	1100	1375	1650	1925	2200	2475	2	0	1	0	0	0	0	0	0	0	0	0	0	-0.5	-0.5	-0.5	-0.5	-0.5	-0.5	-0.5	-0.5	-0.5	-0.5	-0.5	linear	100	0.025	0	0.5	TRUE	3	poolmodel	0.0047	-0.05367069983012292	0.00896821293271725	0	10000
10	250	0	275	550	825	1100	1375	1650	1925	2200	2475	2	0	1	0	0	0	0	0	0	0	0	0	0	-0.5	-0.5	-0.5	-0.5	-0.5	-0.5	-0.5	-0.5	-0.5	-0.5	-0.5	linear	100	0.025	0	0.5	TRUE	3	sepmodel	0.0261	-4.210043058847964e-4	0.008065100501689076	0	10000
10	250	0	275	550	825	1100	1375	1650	1925	2200	2475	2	0	1	0	0	0	0	0	0	0	0	0	0	-0.5	-0.5	-0.5	-0.5	-0.5	-0.5	-0.5	-0.5	-0.5	-0.5	-0.5	linear	100	0.025	0	0.5	TRUE	4	fixmodel	0.0239	-2.3365397641616375e-4	0.00710818484017823	0	10000
10	250	0	275	550	825	1100	1375	1650	1925	2200	2475	2	0	1	0	0	0	0	0	0	0	0	0	0	-0.5	-0.5	-0.5	-0.5	-0.5	-0.5	-0.5	-0.5	-0.5	-0.5	-0.5	linear	100	0.025	0	0.5	TRUE	4	poolmodel	9e-4	-0.07968613340599709	0.012023093070769642	0	10000
10	250	0	275	550	825	1100	1375	1650	1925	2200	2475	2	0	1	0	0	0	0	0	0	0	0	0	0	-0.5	-0.5	-0.5	-0.5	-0.5	-0.5	-0.5	-0.5	-0.5	-0.5	-0.5	linear	100	0.025	0	0.5	TRUE	4	sepmodel	0.0224	-2.0835843077781187e-4	0.007959953727142477	0	10000
10	250	0	275	550	825	1100	1375	1650	1925	2200	2475	2	0	1	0	0	0	0	0	0	0	0	0	0	-0.5	-0.5	-0.5	-0.5	-0.5	-0.5	-0.5	-0.5	-0.5	-0.5	-0.5	linear	100	0.025	0	0.5	TRUE	5	fixmodel	0.0247	1.108617631068843e-4	0.007070066151717446	0	10000
10	250	0	275	550	825	1100	1375	1650	1925	2200	2475	2	0	1	0	0	0	0	0	0	0	0	0	0	-0.5	-0.5	-0.5	-0.5	-0.5	-0.5	-0.5	-0.5	-0.5	-0.5	-0.5	linear	100	0.025	0	0.5	TRUE	5	poolmodel	2e-4	-0.10428093296892679	0.01638314815733982	0	10000
10	250	0	275	550	825	1100	1375	1650	1925	2200	2475	2	0	1	0	0	0	0	0	0	0	0	0	0	-0.5	-0.5	-0.5	-0.5	-0.5	-0.5	-0.5	-0.5	-0.5	-0.5	-0.5	linear	100	0.025	0	0.5	TRUE	5	sepmodel	0.024	3.4915533073370347e-4	0.007890114238382262	0	10000
10	250	0	275	550	825	1100	1375	1650	1925	2200	2475	2	0	1	0	0	0	0	0	0	0	0	0	0	-0.5	-0.5	-0.5	-0.5	-0.5	-0.5	-0.5	-0.5	-0.5	-0.5	-0.5	linear	100	0.025	0	0.5	TRUE	6	fixmodel	0.0253	9.23006430306814e-4	0.006985009718710887	0	10000
10	250	0	275	550	825	1100	1375	1650	1925	2200	2475	2	0	1	0	0	0	0	0	0	0	0	0	0	-0.5	-0.5	-0.5	-0.5	-0.5	-0.5	-0.5	-0.5	-0.5	-0.5	-0.5	linear	100	0.025	0	0.5	TRUE	6	poolmodel	1e-4	-0.12950290621121527	0.022069666137307733	0	10000
10	250	0	275	550	825	1100	1375	1650	1925	2200	2475	2	0	1	0	0	0	0	0	0	0	0	0	0	-0.5	-0.5	-0.5	-0.5	-0.5	-0.5	-0.5	-0.5	-0.5	-0.5	-0.5	linear	100	0.025	0	0.5	TRUE	6	sepmodel	0.0252	0.0011214009995938047	0.00783844855135757	0	10000
10	250	0	275	550	825	1100	1375	1650	1925	2200	2475	2	0	1	0	0	0	0	0	0	0	0	0	0	-0.5	-0.5	-0.5	-0.5	-0.5	-0.5	-0.5	-0.5	-0.5	-0.5	-0.5	linear	100	0.025	0	0.5	TRUE	7	fixmodel	0.0254	7.841028606911157e-4	0.006966902171374658	0	10000
10	250	0	275	550	825	1100	1375	1650	1925	2200	2475	2	0	1	0	0	0	0	0	0	0	0	0	0	-0.5	-0.5	-0.5	-0.5	-0.5	-0.5	-0.5	-0.5	-0.5	-0.5	-0.5	linear	100	0.025	0	0.5	TRUE	7	poolmodel	1e-4	-0.1547302838425759	0.029204816894190563	0	10000
10	250	0	275	550	825	1100	1375	1650	1925	2200	2475	2	0	1	0	0	0	0	0	0	0	0	0	0	-0.5	-0.5	-0.5	-0.5	-0.5	-0.5	-0.5	-0.5	-0.5	-0.5	-0.5	linear	100	0.025	0	0.5	TRUE	7	sepmodel	0.0245	3.476973490409595e-4	0.007847823412257749	0	10000
10	250	0	275	550	825	1100	1375	1650	1925	2200	2475	2	0	1	0	0	0	0	0	0	0	0	0	0	-0.5	-0.5	-0.5	-0.5	-0.5	-0.5	-0.5	-0.5	-0.5	-0.5	-0.5	linear	100	0.025	0	0.5	TRUE	8	fixmodel	0.0226	0.0011639152704113706	0.006886267891368362	0	10000
10	250	0	275	550	825	1100	1375	1650	1925	2200	2475	2	0	1	0	0	0	0	0	0	0	0	0	0	-0.5	-0.5	-0.5	-0.5	-0.5	-0.5	-0.5	-0.5	-0.5	-0.5	-0.5	linear	100	0.025	0	0.5	TRUE	8	poolmodel	0	-0.177214843666419	0.036573672301507404	0	10000
10	250	0	275	550	825	1100	1375	1650	1925	2200	2475	2	0	1	0	0	0	0	0	0	0	0	0	0	-0.5	-0.5	-0.5	-0.5	-0.5	-0.5	-0.5	-0.5	-0.5	-0.5	-0.5	linear	100	0.025	0	0.5	TRUE	8	sepmodel	0.0253	0.0010486876271223035	0.00789892895124868	0	10000
10	250	0	275	550	825	1100	1375	1650	1925	2200	2475	2	0	1	0	0	0	0	0	0	0	0	0	0	-0.5	-0.5	-0.5	-0.5	-0.5	-0.5	-0.5	-0.5	-0.5	-0.5	-0.5	linear	100	0.025	0	0.5	TRUE	9	fixmodel	0.0245	3.056790533018845e-4	0.006915138507731684	0	10000
10	250	0	275	550	825	1100	1375	1650	1925	2200	2475	2	0	1	0	0	0	0	0	0	0	0	0	0	-0.5	-0.5	-0.5	-0.5	-0.5	-0.5	-0.5	-0.5	-0.5	-0.5	-0.5	linear	100	0.025	0	0.5	TRUE	9	poolmodel	0	-0.19815319089152758	0.044368070291760445	0	10000
10	250	0	275	550	825	1100	1375	1650	1925	2200	2475	2	0	1	0	0	0	0	0	0	0	0	0	0	-0.5	-0.5	-0.5	-0.5	-0.5	-0.5	-0.5	-0.5	-0.5	-0.5	-0.5	linear	100	0.025	0	0.5	TRUE	9	sepmodel	0.0253	2.1692787321310017e-4	0.0079087795366231	0	10000
10	250	0	275	550	825	1100	1375	1650	1925	2200	2475	2	0	1	0	0	0	0	0	0	0	0	0	0	-0.5	-0.5	-0.5	-0.5	-0.5	-0.5	-0.5	-0.5	-0.5	-0.5	-0.5	linear	100	0.025	0	0.5	TRUE	10	fixmodel	0.0238	-8.64157827429913e-4	0.007047081469741812	0	10000
10	250	0	275	550	825	1100	1375	1650	1925	2200	2475	2	0	1	0	0	0	0	0	0	0	0	0	0	-0.5	-0.5	-0.5	-0.5	-0.5	-0.5	-0.5	-0.5	-0.5	-0.5	-0.5	linear	100	0.025	0	0.5	TRUE	10	poolmodel	0	-0.21524630905176279	0.05143545259571888	0	10000
10	250	0	275	550	825	1100	1375	1650	1925	2200	2475	2	0	1	0	0	0	0	0	0	0	0	0	0	-0.5	-0.5	-0.5	-0.5	-0.5	-0.5	-0.5	-0.5	-0.5	-0.5	-0.5	linear	100	0.025	0	0.5	TRUE	10	sepmodel	0.025	-0.0012305933464044814	0.008052676191470608	0	10000
10	250	0	300	600	900	1200	1500	1800	2100	2400	2700	2	0	1	0	0	0	0	0	0	0	0	0	0	-0.5	-0.5	-0.5	-0.5	-0.5	-0.5	-0.5	-0.5	-0.5	-0.5	-0.5	linear	100	0.025	0	0.5	TRUE	2	fixmodel	0.0246	-4.776851028560013e-4	0.007450302572880041	0	10000
10	250	0	300	600	900	1200	1500	1800	2100	2400	2700	2	0	1	0	0	0	0	0	0	0	0	0	0	-0.5	-0.5	-0.5	-0.5	-0.5	-0.5	-0.5	-0.5	-0.5	-0.5	-0.5	linear	100	0.025	0	0.5	TRUE	2	poolmodel	0.01	-0.027685333257041575	0.007274259155875313	0	10000
10	250	0	300	600	900	1200	1500	1800	2100	2400	2700	2	0	1	0	0	0	0	0	0	0	0	0	0	-0.5	-0.5	-0.5	-0.5	-0.5	-0.5	-0.5	-0.5	-0.5	-0.5	-0.5	linear	100	0.025	0	0.5	TRUE	2	sepmodel	0.0238	-6.109664364948125e-4	0.007948761348132403	0	10000
10	250	0	300	600	900	1200	1500	1800	2100	2400	2700	2	0	1	0	0	0	0	0	0	0	0	0	0	-0.5	-0.5	-0.5	-0.5	-0.5	-0.5	-0.5	-0.5	-0.5	-0.5	-0.5	linear	100	0.025	0	0.5	TRUE	3	fixmodel	0.024	2.692828820939649e-5	0.007457246935268451	0	10000
10	250	0	300	600	900	1200	1500	1800	2100	2400	2700	2	0	1	0	0	0	0	0	0	0	0	0	0	-0.5	-0.5	-0.5	-0.5	-0.5	-0.5	-0.5	-0.5	-0.5	-0.5	-0.5	linear	100	0.025	0	0.5	TRUE	3	poolmodel	0.0045	-0.051381757568185235	0.008584867846236757	0	10000
10	250	0	300	600	900	1200	1500	1800	2100	2400	2700	2	0	1	0	0	0	0	0	0	0	0	0	0	-0.5	-0.5	-0.5	-0.5	-0.5	-0.5	-0.5	-0.5	-0.5	-0.5	-0.5	linear	100	0.025	0	0.5	TRUE	3	sepmodel	0.0258	3.145954136818358e-4	0.008007595768775149	0	10000
10	250	0	300	600	900	1200	1500	1800	2100	2400	2700	2	0	1	0	0	0	0	0	0	0	0	0	0	-0.5	-0.5	-0.5	-0.5	-0.5	-0.5	-0.5	-0.5	-0.5	-0.5	-0.5	linear	100	0.025	0	0.5	TRUE	4	fixmodel	0.0253	-5.074651796763488e-4	0.007353757099389126	0	10000
10	250	0	300	600	900	1200	1500	1800	2100	2400	2700	2	0	1	0	0	0	0	0	0	0	0	0	0	-0.5	-0.5	-0.5	-0.5	-0.5	-0.5	-0.5	-0.5	-0.5	-0.5	-0.5	linear	100	0.025	0	0.5	TRUE	4	poolmodel	0.0012	-0.07950329270558458	0.012038781880065862	0	10000
10	250	0	300	600	900	1200	1500	1800	2100	2400	2700	2	0	1	0	0	0	0	0	0	0	0	0	0	-0.5	-0.5	-0.5	-0.5	-0.5	-0.5	-0.5	-0.5	-0.5	-0.5	-0.5	linear	100	0.025	0	0.5	TRUE	4	sepmodel	0.0258	-5.20845511094216e-4	0.008120152944543178	0	10000
10	250	0	300	600	900	1200	1500	1800	2100	2400	2700	2	0	1	0	0	0	0	0	0	0	0	0	0	-0.5	-0.5	-0.5	-0.5	-0.5	-0.5	-0.5	-0.5	-0.5	-0.5	-0.5	linear	100	0.025	0	0.5	TRUE	5	fixmodel	0.0241	-6.314453202273707e-4	0.007294851578040151	0	10000
10	250	0	300	600	900	1200	1500	1800	2100	2400	2700	2	0	1	0	0	0	0	0	0	0	0	0	0	-0.5	-0.5	-0.5	-0.5	-0.5	-0.5	-0.5	-0.5	-0.5	-0.5	-0.5	linear	100	0.025	0	0.5	TRUE	5	poolmodel	5e-4	-0.10443796247794938	0.016413532241591613	0	10000
10	250	0	300	600	900	1200	1500	1800	2100	2400	2700	2	0	1	0	0	0	0	0	0	0	0	0	0	-0.5	-0.5	-0.5	-0.5	-0.5	-0.5	-0.5	-0.5	-0.5	-0.5	-0.5	linear	100	0.025	0	0.5	TRUE	5	sepmodel	0.0255	-7.772435502781042e-4	0.00808114347973203	0	10000
10	250	0	300	600	900	1200	1500	1800	2100	2400	2700	2	0	1	0	0	0	0	0	0	0	0	0	0	-0.5	-0.5	-0.5	-0.5	-0.5	-0.5	-0.5	-0.5	-0.5	-0.5	-0.5	linear	100	0.025	0	0.5	TRUE	6	fixmodel	0.0235	-5.092962371982394e-4	0.007157984722932092	0	10000
10	250	0	300	600	900	1200	1500	1800	2100	2400	2700	2	0	1	0	0	0	0	0	0	0	0	0	0	-0.5	-0.5	-0.5	-0.5	-0.5	-0.5	-0.5	-0.5	-0.5	-0.5	-0.5	linear	100	0.025	0	0.5	TRUE	6	poolmodel	4e-4	-0.12915102086020386	0.022057556746952593	0	10000
10	250	0	300	600	900	1200	1500	1800	2100	2400	2700	2	0	1	0	0	0	0	0	0	0	0	0	0	-0.5	-0.5	-0.5	-0.5	-0.5	-0.5	-0.5	-0.5	-0.5	-0.5	-0.5	linear	100	0.025	0	0.5	TRUE	6	sepmodel	0.0244	-5.723029536788671e-4	0.007961033992778196	0	10000
10	250	0	300	600	900	1200	1500	1800	2100	2400	2700	2	0	1	0	0	0	0	0	0	0	0	0	0	-0.5	-0.5	-0.5	-0.5	-0.5	-0.5	-0.5	-0.5	-0.5	-0.5	-0.5	linear	100	0.025	0	0.5	TRUE	7	fixmodel	0.0247	4.9224690646757356e-5	0.0071357996760571234	0	10000
10	250	0	300	600	900	1200	1500	1800	2100	2400	2700	2	0	1	0	0	0	0	0	0	0	0	0	0	-0.5	-0.5	-0.5	-0.5	-0.5	-0.5	-0.5	-0.5	-0.5	-0.5	-0.5	linear	100	0.025	0	0.5	TRUE	7	poolmodel	1e-4	-0.15377273852258613	0.028959779743520226	0	10000
10	250	0	300	600	900	1200	1500	1800	2100	2400	2700	2	0	1	0	0	0	0	0	0	0	0	0	0	-0.5	-0.5	-0.5	-0.5	-0.5	-0.5	-0.5	-0.5	-0.5	-0.5	-0.5	linear	100	0.025	0	0.5	TRUE	7	sepmodel	0.0251	2.7070385993070673e-4	0.008061431734209501	0	10000
10	250	0	300	600	900	1200	1500	1800	2100	2400	2700	2	0	1	0	0	0	0	0	0	0	0	0	0	-0.5	-0.5	-0.5	-0.5	-0.5	-0.5	-0.5	-0.5	-0.5	-0.5	-0.5	linear	100	0.025	0	0.5	TRUE	8	fixmodel	0.0209	-9.211488011228698e-4	0.0068546831413440245	0	10000
10	250	0	300	600	900	1200	1500	1800	2100	2400	2700	2	0	1	0	0	0	0	0	0	0	0	0	0	-0.5	-0.5	-0.5	-0.5	-0.5	-0.5	-0.5	-0.5	-0.5	-0.5	-0.5	linear	100	0.025	0	0.5	TRUE	8	poolmodel	0	-0.17966949563323162	0.03719070811763174	0	10000
10	250	0	300	600	900	1200	1500	1800	2100	2400	2700	2	0	1	0	0	0	0	0	0	0	0	0	0	-0.5	-0.5	-0.5	-0.5	-0.5	-0.5	-0.5	-0.5	-0.5	-0.5	-0.5	linear	100	0.025	0	0.5	TRUE	8	sepmodel	0.0232	-4.0957321944690655e-4	0.00779139488014494	0	10000
10	250	0	300	600	900	1200	1500	1800	2100	2400	2700	2	0	1	0	0	0	0	0	0	0	0	0	0	-0.5	-0.5	-0.5	-0.5	-0.5	-0.5	-0.5	-0.5	-0.5	-0.5	-0.5	linear	100	0.025	0	0.5	TRUE	9	fixmodel	0.0233	6.071653466404569e-4	0.006723910518920461	0	10000
10	250	0	300	600	900	1200	1500	1800	2100	2400	2700	2	0	1	0	0	0	0	0	0	0	0	0	0	-0.5	-0.5	-0.5	-0.5	-0.5	-0.5	-0.5	-0.5	-0.5	-0.5	-0.5	linear	100	0.025	0	0.5	TRUE	9	poolmodel	0	-0.19972212292180042	0.044737825518528104	0	10000
10	250	0	300	600	900	1200	1500	1800	2100	2400	2700	2	0	1	0	0	0	0	0	0	0	0	0	0	-0.5	-0.5	-0.5	-0.5	-0.5	-0.5	-0.5	-0.5	-0.5	-0.5	-0.5	linear	100	0.025	0	0.5	TRUE	9	sepmodel	0.0233	0.0011895737923483783	0.007564102032176749	0	10000
10	250	0	300	600	900	1200	1500	1800	2100	2400	2700	2	0	1	0	0	0	0	0	0	0	0	0	0	-0.5	-0.5	-0.5	-0.5	-0.5	-0.5	-0.5	-0.5	-0.5	-0.5	-0.5	linear	100	0.025	0	0.5	TRUE	10	fixmodel	0.0278	3.439949144056702e-5	0.007134206731078049	0	10000
10	250	0	300	600	900	1200	1500	1800	2100	2400	2700	2	0	1	0	0	0	0	0	0	0	0	0	0	-0.5	-0.5	-0.5	-0.5	-0.5	-0.5	-0.5	-0.5	-0.5	-0.5	-0.5	linear	100	0.025	0	0.5	TRUE	10	poolmodel	0	-0.21734405848292437	0.052200276547335236	0	10000
10	250	0	300	600	900	1200	1500	1800	2100	2400	2700	2	0	1	0	0	0	0	0	0	0	0	0	0	-0.5	-0.5	-0.5	-0.5	-0.5	-0.5	-0.5	-0.5	-0.5	-0.5	-0.5	linear	100	0.025	0	0.5	TRUE	10	sepmodel	0.0253	8.735361813821997e-4	0.008022725824798996	0	10000
10	250	0	325	650	975	1300	1625	1950	2275	2600	2925	2	0	1	0	0	0	0	0	0	0	0	0	0	-0.5	-0.5	-0.5	-0.5	-0.5	-0.5	-0.5	-0.5	-0.5	-0.5	-0.5	linear	100	0.025	0	0.5	TRUE	2	fixmodel	0.026	0.0011939970619435402	0.00755277360269749	0	10000
10	250	0	325	650	975	1300	1625	1950	2275	2600	2925	2	0	1	0	0	0	0	0	0	0	0	0	0	-0.5	-0.5	-0.5	-0.5	-0.5	-0.5	-0.5	-0.5	-0.5	-0.5	-0.5	linear	100	0.025	0	0.5	TRUE	2	poolmodel	0.0105	-0.026706588270608015	0.007171127842857718	0	10000
10	250	0	325	650	975	1300	1625	1950	2275	2600	2925	2	0	1	0	0	0	0	0	0	0	0	0	0	-0.5	-0.5	-0.5	-0.5	-0.5	-0.5	-0.5	-0.5	-0.5	-0.5	-0.5	linear	100	0.025	0	0.5	TRUE	2	sepmodel	0.0244	0.0011039126867716615	0.008007245388034654	0	10000
10	250	0	325	650	975	1300	1625	1950	2275	2600	2925	2	0	1	0	0	0	0	0	0	0	0	0	0	-0.5	-0.5	-0.5	-0.5	-0.5	-0.5	-0.5	-0.5	-0.5	-0.5	-0.5	linear	100	0.025	0	0.5	TRUE	3	fixmodel	0.0276	0.0013687655304048653	0.007653763164697753	0	10000
10	250	0	325	650	975	1300	1625	1950	2275	2600	2925	2	0	1	0	0	0	0	0	0	0	0	0	0	-0.5	-0.5	-0.5	-0.5	-0.5	-0.5	-0.5	-0.5	-0.5	-0.5	-0.5	linear	100	0.025	0	0.5	TRUE	3	poolmodel	0.006	-0.05188998456218541	0.008729898422737253	0	10000
10	250	0	325	650	975	1300	1625	1950	2275	2600	2925	2	0	1	0	0	0	0	0	0	0	0	0	0	-0.5	-0.5	-0.5	-0.5	-0.5	-0.5	-0.5	-0.5	-0.5	-0.5	-0.5	linear	100	0.025	0	0.5	TRUE	3	sepmodel	0.0284	0.0010194340891333518	0.0082224399205443	0	10000
10	250	0	325	650	975	1300	1625	1950	2275	2600	2925	2	0	1	0	0	0	0	0	0	0	0	0	0	-0.5	-0.5	-0.5	-0.5	-0.5	-0.5	-0.5	-0.5	-0.5	-0.5	-0.5	linear	100	0.025	0	0.5	TRUE	4	fixmodel	0.0239	-5.680563721779007e-4	0.007440169256907448	0	10000
10	250	0	325	650	975	1300	1625	1950	2275	2600	2925	2	0	1	0	0	0	0	0	0	0	0	0	0	-0.5	-0.5	-0.5	-0.5	-0.5	-0.5	-0.5	-0.5	-0.5	-0.5	-0.5	linear	100	0.025	0	0.5	TRUE	4	poolmodel	0.0011	-0.07977651520734579	0.012043385545934126	0	10000
10	250	0	325	650	975	1300	1625	1950	2275	2600	2925	2	0	1	0	0	0	0	0	0	0	0	0	0	-0.5	-0.5	-0.5	-0.5	-0.5	-0.5	-0.5	-0.5	-0.5	-0.5	-0.5	linear	100	0.025	0	0.5	TRUE	4	sepmodel	0.025	-6.481514803912743e-4	0.008255258085573251	0	10000
10	250	0	325	650	975	1300	1625	1950	2275	2600	2925	2	0	1	0	0	0	0	0	0	0	0	0	0	-0.5	-0.5	-0.5	-0.5	-0.5	-0.5	-0.5	-0.5	-0.5	-0.5	-0.5	linear	100	0.025	0	0.5	TRUE	5	fixmodel	0.0268	6.110030738943068e-4	0.00733289234257229	0	10000
10	250	0	325	650	975	1300	1625	1950	2275	2600	2925	2	0	1	0	0	0	0	0	0	0	0	0	0	-0.5	-0.5	-0.5	-0.5	-0.5	-0.5	-0.5	-0.5	-0.5	-0.5	-0.5	linear	100	0.025	0	0.5	TRUE	5	poolmodel	6e-4	-0.10401291631030571	0.01615260455148427	0	10000
10	250	0	325	650	975	1300	1625	1950	2275	2600	2925	2	0	1	0	0	0	0	0	0	0	0	0	0	-0.5	-0.5	-0.5	-0.5	-0.5	-0.5	-0.5	-0.5	-0.5	-0.5	-0.5	linear	100	0.025	0	0.5	TRUE	5	sepmodel	0.0281	5.080090949236525e-4	0.00801534113796857	0	10000
10	250	0	325	650	975	1300	1625	1950	2275	2600	2925	2	0	1	0	0	0	0	0	0	0	0	0	0	-0.5	-0.5	-0.5	-0.5	-0.5	-0.5	-0.5	-0.5	-0.5	-0.5	-0.5	linear	100	0.025	0	0.5	TRUE	6	fixmodel	0.0268	4.44112342200926e-4	0.007355692581890108	0	10000
10	250	0	325	650	975	1300	1625	1950	2275	2600	2925	2	0	1	0	0	0	0	0	0	0	0	0	0	-0.5	-0.5	-0.5	-0.5	-0.5	-0.5	-0.5	-0.5	-0.5	-0.5	-0.5	linear	100	0.025	0	0.5	TRUE	6	poolmodel	1e-4	-0.12915572469187428	0.021936560649437234	0	10000
10	250	0	325	650	975	1300	1625	1950	2275	2600	2925	2	0	1	0	0	0	0	0	0	0	0	0	0	-0.5	-0.5	-0.5	-0.5	-0.5	-0.5	-0.5	-0.5	-0.5	-0.5	-0.5	linear	100	0.025	0	0.5	TRUE	6	sepmodel	0.0278	2.1009136117851503e-4	0.008131370346284712	0	10000
10	250	0	325	650	975	1300	1625	1950	2275	2600	2925	2	0	1	0	0	0	0	0	0	0	0	0	0	-0.5	-0.5	-0.5	-0.5	-0.5	-0.5	-0.5	-0.5	-0.5	-0.5	-0.5	linear	100	0.025	0	0.5	TRUE	7	fixmodel	0.0259	4.545648083278337e-4	0.007221102577705385	0	10000
10	250	0	325	650	975	1300	1625	1950	2275	2600	2925	2	0	1	0	0	0	0	0	0	0	0	0	0	-0.5	-0.5	-0.5	-0.5	-0.5	-0.5	-0.5	-0.5	-0.5	-0.5	-0.5	linear	100	0.025	0	0.5	TRUE	7	poolmodel	0	-0.1542091018890972	0.02888600798863631	0	10000
10	250	0	325	650	975	1300	1625	1950	2275	2600	2925	2	0	1	0	0	0	0	0	0	0	0	0	0	-0.5	-0.5	-0.5	-0.5	-0.5	-0.5	-0.5	-0.5	-0.5	-0.5	-0.5	linear	100	0.025	0	0.5	TRUE	7	sepmodel	0.0255	6.120616122899216e-4	0.0080245629113912	0	10000
10	250	0	325	650	975	1300	1625	1950	2275	2600	2925	2	0	1	0	0	0	0	0	0	0	0	0	0	-0.5	-0.5	-0.5	-0.5	-0.5	-0.5	-0.5	-0.5	-0.5	-0.5	-0.5	linear	100	0.025	0	0.5	TRUE	8	fixmodel	0.0269	7.97534403728655e-4	0.007196545277610706	0	10000
10	250	0	325	650	975	1300	1625	1950	2275	2600	2925	2	0	1	0	0	0	0	0	0	0	0	0	0	-0.5	-0.5	-0.5	-0.5	-0.5	-0.5	-0.5	-0.5	-0.5	-0.5	-0.5	linear	100	0.025	0	0.5	TRUE	8	poolmodel	0	-0.17883305038967628	0.03705652569356081	0	10000
10	250	0	325	650	975	1300	1625	1950	2275	2600	2925	2	0	1	0	0	0	0	0	0	0	0	0	0	-0.5	-0.5	-0.5	-0.5	-0.5	-0.5	-0.5	-0.5	-0.5	-0.5	-0.5	linear	100	0.025	0	0.5	TRUE	8	sepmodel	0.0266	8.194312488550313e-4	0.008054328169816502	0	10000
10	250	0	325	650	975	1300	1625	1950	2275	2600	2925	2	0	1	0	0	0	0	0	0	0	0	0	0	-0.5	-0.5	-0.5	-0.5	-0.5	-0.5	-0.5	-0.5	-0.5	-0.5	-0.5	linear	100	0.025	0	0.5	TRUE	9	fixmodel	0.0243	1.9173347849252512e-4	0.007188659669211491	0	10000
10	250	0	325	650	975	1300	1625	1950	2275	2600	2925	2	0	1	0	0	0	0	0	0	0	0	0	0	-0.5	-0.5	-0.5	-0.5	-0.5	-0.5	-0.5	-0.5	-0.5	-0.5	-0.5	linear	100	0.025	0	0.5	TRUE	9	poolmodel	0	-0.20281402101892657	0.046158405665630314	0	10000
10	250	0	325	650	975	1300	1625	1950	2275	2600	2925	2	0	1	0	0	0	0	0	0	0	0	0	0	-0.5	-0.5	-0.5	-0.5	-0.5	-0.5	-0.5	-0.5	-0.5	-0.5	-0.5	linear	100	0.025	0	0.5	TRUE	9	sepmodel	0.0241	1.9399473691397622e-4	0.007994529667007848	0	10000
10	250	0	325	650	975	1300	1625	1950	2275	2600	2925	2	0	1	0	0	0	0	0	0	0	0	0	0	-0.5	-0.5	-0.5	-0.5	-0.5	-0.5	-0.5	-0.5	-0.5	-0.5	-0.5	linear	100	0.025	0	0.5	TRUE	10	fixmodel	0.0279	0.0010409964218044355	0.007314138865487513	0	10000
10	250	0	325	650	975	1300	1625	1950	2275	2600	2925	2	0	1	0	0	0	0	0	0	0	0	0	0	-0.5	-0.5	-0.5	-0.5	-0.5	-0.5	-0.5	-0.5	-0.5	-0.5	-0.5	linear	100	0.025	0	0.5	TRUE	10	poolmodel	0	-0.21980796918016426	0.053286936711586026	0	10000
10	250	0	325	650	975	1300	1625	1950	2275	2600	2925	2	0	1	0	0	0	0	0	0	0	0	0	0	-0.5	-0.5	-0.5	-0.5	-0.5	-0.5	-0.5	-0.5	-0.5	-0.5	-0.5	linear	100	0.025	0	0.5	TRUE	10	sepmodel	0.0301	9.939992105521594e-4	0.008127390160228884	0	10000
10	250	0	350	700	1050	1400	1750	2100	2450	2800	3150	2	0	1	0	0	0	0	0	0	0	0	0	0	-0.5	-0.5	-0.5	-0.5	-0.5	-0.5	-0.5	-0.5	-0.5	-0.5	-0.5	linear	100	0.025	0	0.5	TRUE	2	fixmodel	0.025	7.84795297314136e-5	0.007427963646368517	0	10000
10	250	0	350	700	1050	1400	1750	2100	2450	2800	3150	2	0	1	0	0	0	0	0	0	0	0	0	0	-0.5	-0.5	-0.5	-0.5	-0.5	-0.5	-0.5	-0.5	-0.5	-0.5	-0.5	linear	100	0.025	0	0.5	TRUE	2	poolmodel	0.0103	-0.028144240137797105	0.007062465995655482	0	10000
10	250	0	350	700	1050	1400	1750	2100	2450	2800	3150	2	0	1	0	0	0	0	0	0	0	0	0	0	-0.5	-0.5	-0.5	-0.5	-0.5	-0.5	-0.5	-0.5	-0.5	-0.5	-0.5	linear	100	0.025	0	0.5	TRUE	2	sepmodel	0.0243	1.011980831939142e-4	0.007834748550412812	0	10000
10	250	0	350	700	1050	1400	1750	2100	2450	2800	3150	2	0	1	0	0	0	0	0	0	0	0	0	0	-0.5	-0.5	-0.5	-0.5	-0.5	-0.5	-0.5	-0.5	-0.5	-0.5	-0.5	linear	100	0.025	0	0.5	TRUE	3	fixmodel	0.0246	-8.559902047334765e-4	0.007666991155186856	0	10000
10	250	0	350	700	1050	1400	1750	2100	2450	2800	3150	2	0	1	0	0	0	0	0	0	0	0	0	0	-0.5	-0.5	-0.5	-0.5	-0.5	-0.5	-0.5	-0.5	-0.5	-0.5	-0.5	linear	100	0.025	0	0.5	TRUE	3	poolmodel	0.0052	-0.05420991886886415	0.008984870483929045	0	10000
10	250	0	350	700	1050	1400	1750	2100	2450	2800	3150	2	0	1	0	0	0	0	0	0	0	0	0	0	-0.5	-0.5	-0.5	-0.5	-0.5	-0.5	-0.5	-0.5	-0.5	-0.5	-0.5	linear	100	0.025	0	0.5	TRUE	3	sepmodel	0.0267	-5.567316558205618e-4	0.008203205929627552	0	10000
10	250	0	350	700	1050	1400	1750	2100	2450	2800	3150	2	0	1	0	0	0	0	0	0	0	0	0	0	-0.5	-0.5	-0.5	-0.5	-0.5	-0.5	-0.5	-0.5	-0.5	-0.5	-0.5	linear	100	0.025	0	0.5	TRUE	4	fixmodel	0.0233	2.923109114244745e-4	0.007252717006452992	0	10000
10	250	0	350	700	1050	1400	1750	2100	2450	2800	3150	2	0	1	0	0	0	0	0	0	0	0	0	0	-0.5	-0.5	-0.5	-0.5	-0.5	-0.5	-0.5	-0.5	-0.5	-0.5	-0.5	linear	100	0.025	0	0.5	TRUE	4	poolmodel	0.0015	-0.07794604289419955	0.011562998910494109	0	10000
10	250	0	350	700	1050	1400	1750	2100	2450	2800	3150	2	0	1	0	0	0	0	0	0	0	0	0	0	-0.5	-0.5	-0.5	-0.5	-0.5	-0.5	-0.5	-0.5	-0.5	-0.5	-0.5	linear	100	0.025	0	0.5	TRUE	4	sepmodel	0.0253	3.1862294684299134e-4	0.007850136061006643	0	10000
10	250	0	350	700	1050	1400	1750	2100	2450	2800	3150	2	0	1	0	0	0	0	0	0	0	0	0	0	-0.5	-0.5	-0.5	-0.5	-0.5	-0.5	-0.5	-0.5	-0.5	-0.5	-0.5	linear	100	0.025	0	0.5	TRUE	5	fixmodel	0.0241	-1.0155389420914005e-4	0.007232625078727508	0	10000
10	250	0	350	700	1050	1400	1750	2100	2450	2800	3150	2	0	1	0	0	0	0	0	0	0	0	0	0	-0.5	-0.5	-0.5	-0.5	-0.5	-0.5	-0.5	-0.5	-0.5	-0.5	-0.5	linear	100	0.025	0	0.5	TRUE	5	poolmodel	1e-4	-0.10424623020929216	0.01608223139426833	0	10000
10	250	0	350	700	1050	1400	1750	2100	2450	2800	3150	2	0	1	0	0	0	0	0	0	0	0	0	0	-0.5	-0.5	-0.5	-0.5	-0.5	-0.5	-0.5	-0.5	-0.5	-0.5	-0.5	linear	100	0.025	0	0.5	TRUE	5	sepmodel	0.0246	2.0741484970923264e-4	0.00787119899326683	0	10000
10	250	0	350	700	1050	1400	1750	2100	2450	2800	3150	2	0	1	0	0	0	0	0	0	0	0	0	0	-0.5	-0.5	-0.5	-0.5	-0.5	-0.5	-0.5	-0.5	-0.5	-0.5	-0.5	linear	100	0.025	0	0.5	TRUE	6	fixmodel	0.0234	-2.054986577968042e-4	0.007446317020741912	0	10000
10	250	0	350	700	1050	1400	1750	2100	2450	2800	3150	2	0	1	0	0	0	0	0	0	0	0	0	0	-0.5	-0.5	-0.5	-0.5	-0.5	-0.5	-0.5	-0.5	-0.5	-0.5	-0.5	linear	100	0.025	0	0.5	TRUE	6	poolmodel	0	-0.129238512027931	0.02189819153606769	0	10000
10	250	0	350	700	1050	1400	1750	2100	2450	2800	3150	2	0	1	0	0	0	0	0	0	0	0	0	0	-0.5	-0.5	-0.5	-0.5	-0.5	-0.5	-0.5	-0.5	-0.5	-0.5	-0.5	linear	100	0.025	0	0.5	TRUE	6	sepmodel	0.024	-1.6447900026216776e-4	0.008061771451570351	0	10000
10	250	0	350	700	1050	1400	1750	2100	2450	2800	3150	2	0	1	0	0	0	0	0	0	0	0	0	0	-0.5	-0.5	-0.5	-0.5	-0.5	-0.5	-0.5	-0.5	-0.5	-0.5	-0.5	linear	100	0.025	0	0.5	TRUE	7	fixmodel	0.0249	2.8767306918889724e-4	0.007394749397710718	0	10000
10	250	0	350	700	1050	1400	1750	2100	2450	2800	3150	2	0	1	0	0	0	0	0	0	0	0	0	0	-0.5	-0.5	-0.5	-0.5	-0.5	-0.5	-0.5	-0.5	-0.5	-0.5	-0.5	linear	100	0.025	0	0.5	TRUE	7	poolmodel	0	-0.15382000291122527	0.028741693100684137	0	10000
10	250	0	350	700	1050	1400	1750	2100	2450	2800	3150	2	0	1	0	0	0	0	0	0	0	0	0	0	-0.5	-0.5	-0.5	-0.5	-0.5	-0.5	-0.5	-0.5	-0.5	-0.5	-0.5	linear	100	0.025	0	0.5	TRUE	7	sepmodel	0.0246	2.484492514496761e-4	0.008082709399907457	0	10000
10	250	0	350	700	1050	1400	1750	2100	2450	2800	3150	2	0	1	0	0	0	0	0	0	0	0	0	0	-0.5	-0.5	-0.5	-0.5	-0.5	-0.5	-0.5	-0.5	-0.5	-0.5	-0.5	linear	100	0.025	0	0.5	TRUE	8	fixmodel	0.0275	6.591730782797638e-4	0.007350942876553831	0	10000
10	250	0	350	700	1050	1400	1750	2100	2450	2800	3150	2	0	1	0	0	0	0	0	0	0	0	0	0	-0.5	-0.5	-0.5	-0.5	-0.5	-0.5	-0.5	-0.5	-0.5	-0.5	-0.5	linear	100	0.025	0	0.5	TRUE	8	poolmodel	0	-0.17731038082765752	0.036327574016435535	0	10000
10	250	0	350	700	1050	1400	1750	2100	2450	2800	3150	2	0	1	0	0	0	0	0	0	0	0	0	0	-0.5	-0.5	-0.5	-0.5	-0.5	-0.5	-0.5	-0.5	-0.5	-0.5	-0.5	linear	100	0.025	0	0.5	TRUE	8	sepmodel	0.0263	7.857860036640799e-4	0.008098331748652767	0	10000
10	250	0	350	700	1050	1400	1750	2100	2450	2800	3150	2	0	1	0	0	0	0	0	0	0	0	0	0	-0.5	-0.5	-0.5	-0.5	-0.5	-0.5	-0.5	-0.5	-0.5	-0.5	-0.5	linear	100	0.025	0	0.5	TRUE	9	fixmodel	0.0224	-0.0011486981391544092	0.007193678396159135	0	10000
10	250	0	350	700	1050	1400	1750	2100	2450	2800	3150	2	0	1	0	0	0	0	0	0	0	0	0	0	-0.5	-0.5	-0.5	-0.5	-0.5	-0.5	-0.5	-0.5	-0.5	-0.5	-0.5	linear	100	0.025	0	0.5	TRUE	9	poolmodel	0	-0.20270262619715856	0.0458663609980584	0	10000
10	250	0	350	700	1050	1400	1750	2100	2450	2800	3150	2	0	1	0	0	0	0	0	0	0	0	0	0	-0.5	-0.5	-0.5	-0.5	-0.5	-0.5	-0.5	-0.5	-0.5	-0.5	-0.5	linear	100	0.025	0	0.5	TRUE	9	sepmodel	0.0243	-0.0011742586887977162	0.007978900174478318	0	10000
10	250	0	350	700	1050	1400	1750	2100	2450	2800	3150	2	0	1	0	0	0	0	0	0	0	0	0	0	-0.5	-0.5	-0.5	-0.5	-0.5	-0.5	-0.5	-0.5	-0.5	-0.5	-0.5	linear	100	0.025	0	0.5	TRUE	10	fixmodel	0.0247	4.2143621892096325e-4	0.007045956801541926	0	10000
10	250	0	350	700	1050	1400	1750	2100	2450	2800	3150	2	0	1	0	0	0	0	0	0	0	0	0	0	-0.5	-0.5	-0.5	-0.5	-0.5	-0.5	-0.5	-0.5	-0.5	-0.5	-0.5	linear	100	0.025	0	0.5	TRUE	10	poolmodel	0	-0.22068210011774927	0.05343771920273626	0	10000
10	250	0	350	700	1050	1400	1750	2100	2450	2800	3150	2	0	1	0	0	0	0	0	0	0	0	0	0	-0.5	-0.5	-0.5	-0.5	-0.5	-0.5	-0.5	-0.5	-0.5	-0.5	-0.5	linear	100	0.025	0	0.5	TRUE	10	sepmodel	0.0254	5.733595939126623e-4	0.007847719660215791	0	10000
10	250	0	375	750	1125	1500	1875	2250	2625	3000	3375	2	0	1	0	0	0	0	0	0	0	0	0	0	-0.5	-0.5	-0.5	-0.5	-0.5	-0.5	-0.5	-0.5	-0.5	-0.5	-0.5	linear	100	0.025	0	0.5	TRUE	2	fixmodel	0.027	-6.605656293587251e-4	0.007699969969032081	0	10000
10	250	0	375	750	1125	1500	1875	2250	2625	3000	3375	2	0	1	0	0	0	0	0	0	0	0	0	0	-0.5	-0.5	-0.5	-0.5	-0.5	-0.5	-0.5	-0.5	-0.5	-0.5	-0.5	linear	100	0.025	0	0.5	TRUE	2	poolmodel	0.0109	-0.027450747954898054	0.007147106442785896	0	10000
10	250	0	375	750	1125	1500	1875	2250	2625	3000	3375	2	0	1	0	0	0	0	0	0	0	0	0	0	-0.5	-0.5	-0.5	-0.5	-0.5	-0.5	-0.5	-0.5	-0.5	-0.5	-0.5	linear	100	0.025	0	0.5	TRUE	2	sepmodel	0.0257	-8.806351856386845e-4	0.008114950658330143	0	10000
10	250	0	375	750	1125	1500	1875	2250	2625	3000	3375	2	0	1	0	0	0	0	0	0	0	0	0	0	-0.5	-0.5	-0.5	-0.5	-0.5	-0.5	-0.5	-0.5	-0.5	-0.5	-0.5	linear	100	0.025	0	0.5	TRUE	3	fixmodel	0.0233	-0.0013122607230991402	0.007490396658392678	0	10000
10	250	0	375	750	1125	1500	1875	2250	2625	3000	3375	2	0	1	0	0	0	0	0	0	0	0	0	0	-0.5	-0.5	-0.5	-0.5	-0.5	-0.5	-0.5	-0.5	-0.5	-0.5	-0.5	linear	100	0.025	0	0.5	TRUE	3	poolmodel	0.0039	-0.05364229588517625	0.008598975384578031	0	10000
10	250	0	375	750	1125	1500	1875	2250	2625	3000	3375	2	0	1	0	0	0	0	0	0	0	0	0	0	-0.5	-0.5	-0.5	-0.5	-0.5	-0.5	-0.5	-0.5	-0.5	-0.5	-0.5	linear	100	0.025	0	0.5	TRUE	3	sepmodel	0.0228	-0.0015534855148740642	0.00805651445019967	0	10000
10	250	0	375	750	1125	1500	1875	2250	2625	3000	3375	2	0	1	0	0	0	0	0	0	0	0	0	0	-0.5	-0.5	-0.5	-0.5	-0.5	-0.5	-0.5	-0.5	-0.5	-0.5	-0.5	linear	100	0.025	0	0.5	TRUE	4	fixmodel	0.0244	-2.910732279757364e-4	0.007355698002480956	0	10000
10	250	0	375	750	1125	1500	1875	2250	2625	3000	3375	2	0	1	0	0	0	0	0	0	0	0	0	0	-0.5	-0.5	-0.5	-0.5	-0.5	-0.5	-0.5	-0.5	-0.5	-0.5	-0.5	linear	100	0.025	0	0.5	TRUE	4	poolmodel	0.0015	-0.07799725833903062	0.0114447412892294	0	10000
10	250	0	375	750	1125	1500	1875	2250	2625	3000	3375	2	0	1	0	0	0	0	0	0	0	0	0	0	-0.5	-0.5	-0.5	-0.5	-0.5	-0.5	-0.5	-0.5	-0.5	-0.5	-0.5	linear	100	0.025	0	0.5	TRUE	4	sepmodel	0.0235	-1.2177433362374924e-4	0.00796946877519682	0	10000
10	250	0	375	750	1125	1500	1875	2250	2625	3000	3375	2	0	1	0	0	0	0	0	0	0	0	0	0	-0.5	-0.5	-0.5	-0.5	-0.5	-0.5	-0.5	-0.5	-0.5	-0.5	-0.5	linear	100	0.025	0	0.5	TRUE	5	fixmodel	0.0269	4.6354802202655694e-4	0.007523057314860623	0	10000
10	250	0	375	750	1125	1500	1875	2250	2625	3000	3375	2	0	1	0	0	0	0	0	0	0	0	0	0	-0.5	-0.5	-0.5	-0.5	-0.5	-0.5	-0.5	-0.5	-0.5	-0.5	-0.5	linear	100	0.025	0	0.5	TRUE	5	poolmodel	2e-4	-0.10328326445609894	0.015961860482842743	0	10000
10	250	0	375	750	1125	1500	1875	2250	2625	3000	3375	2	0	1	0	0	0	0	0	0	0	0	0	0	-0.5	-0.5	-0.5	-0.5	-0.5	-0.5	-0.5	-0.5	-0.5	-0.5	-0.5	linear	100	0.025	0	0.5	TRUE	5	sepmodel	0.0277	6.168174145545621e-4	0.008102209963157182	0	10000
10	250	0	375	750	1125	1500	1875	2250	2625	3000	3375	2	0	1	0	0	0	0	0	0	0	0	0	0	-0.5	-0.5	-0.5	-0.5	-0.5	-0.5	-0.5	-0.5	-0.5	-0.5	-0.5	linear	100	0.025	0	0.5	TRUE	6	fixmodel	0.0235	4.975600860098207e-4	0.0073279235387381965	0	10000
10	250	0	375	750	1125	1500	1875	2250	2625	3000	3375	2	0	1	0	0	0	0	0	0	0	0	0	0	-0.5	-0.5	-0.5	-0.5	-0.5	-0.5	-0.5	-0.5	-0.5	-0.5	-0.5	linear	100	0.025	0	0.5	TRUE	6	poolmodel	1e-4	-0.12789202175291386	0.021377024476051054	0	10000
10	250	0	375	750	1125	1500	1875	2250	2625	3000	3375	2	0	1	0	0	0	0	0	0	0	0	0	0	-0.5	-0.5	-0.5	-0.5	-0.5	-0.5	-0.5	-0.5	-0.5	-0.5	-0.5	linear	100	0.025	0	0.5	TRUE	6	sepmodel	0.0232	5.719832855866684e-4	0.007830097838273035	0	10000
10	250	0	375	750	1125	1500	1875	2250	2625	3000	3375	2	0	1	0	0	0	0	0	0	0	0	0	0	-0.5	-0.5	-0.5	-0.5	-0.5	-0.5	-0.5	-0.5	-0.5	-0.5	-0.5	linear	100	0.025	0	0.5	TRUE	7	fixmodel	0.0262	-7.047148006827606e-4	0.007490462120895134	0	10000
10	250	0	375	750	1125	1500	1875	2250	2625	3000	3375	2	0	1	0	0	0	0	0	0	0	0	0	0	-0.5	-0.5	-0.5	-0.5	-0.5	-0.5	-0.5	-0.5	-0.5	-0.5	-0.5	linear	100	0.025	0	0.5	TRUE	7	poolmodel	0	-0.1533327159227231	0.02842403711032716	0	10000
10	250	0	375	750	1125	1500	1875	2250	2625	3000	3375	2	0	1	0	0	0	0	0	0	0	0	0	0	-0.5	-0.5	-0.5	-0.5	-0.5	-0.5	-0.5	-0.5	-0.5	-0.5	-0.5	linear	100	0.025	0	0.5	TRUE	7	sepmodel	0.0261	-5.268878332395257e-4	0.008117928542324992	0	10000
10	250	0	375	750	1125	1500	1875	2250	2625	3000	3375	2	0	1	0	0	0	0	0	0	0	0	0	0	-0.5	-0.5	-0.5	-0.5	-0.5	-0.5	-0.5	-0.5	-0.5	-0.5	-0.5	linear	100	0.025	0	0.5	TRUE	8	fixmodel	0.0274	-9.235700837844799e-4	0.007548637931118332	0	10000
10	250	0	375	750	1125	1500	1875	2250	2625	3000	3375	2	0	1	0	0	0	0	0	0	0	0	0	0	-0.5	-0.5	-0.5	-0.5	-0.5	-0.5	-0.5	-0.5	-0.5	-0.5	-0.5	linear	100	0.025	0	0.5	TRUE	8	poolmodel	0	-0.17775031635803987	0.036529141125512095	0	10000
10	250	0	375	750	1125	1500	1875	2250	2625	3000	3375	2	0	1	0	0	0	0	0	0	0	0	0	0	-0.5	-0.5	-0.5	-0.5	-0.5	-0.5	-0.5	-0.5	-0.5	-0.5	-0.5	linear	100	0.025	0	0.5	TRUE	8	sepmodel	0.0262	-6.303297542458515e-4	0.008170768672034987	0	10000
10	250	0	375	750	1125	1500	1875	2250	2625	3000	3375	2	0	1	0	0	0	0	0	0	0	0	0	0	-0.5	-0.5	-0.5	-0.5	-0.5	-0.5	-0.5	-0.5	-0.5	-0.5	-0.5	linear	100	0.025	0	0.5	TRUE	9	fixmodel	0.0267	8.138414276109903e-4	0.007506537020754087	0	10000
10	250	0	375	750	1125	1500	1875	2250	2625	3000	3375	2	0	1	0	0	0	0	0	0	0	0	0	0	-0.5	-0.5	-0.5	-0.5	-0.5	-0.5	-0.5	-0.5	-0.5	-0.5	-0.5	linear	100	0.025	0	0.5	TRUE	9	poolmodel	0	-0.20109192447863528	0.04511163758069145	0	10000
10	250	0	375	750	1125	1500	1875	2250	2625	3000	3375	2	0	1	0	0	0	0	0	0	0	0	0	0	-0.5	-0.5	-0.5	-0.5	-0.5	-0.5	-0.5	-0.5	-0.5	-0.5	-0.5	linear	100	0.025	0	0.5	TRUE	9	sepmodel	0.0268	9.814724366116218e-4	0.008125224722704726	0	10000
10	250	0	375	750	1125	1500	1875	2250	2625	3000	3375	2	0	1	0	0	0	0	0	0	0	0	0	0	-0.5	-0.5	-0.5	-0.5	-0.5	-0.5	-0.5	-0.5	-0.5	-0.5	-0.5	linear	100	0.025	0	0.5	TRUE	10	fixmodel	0.0254	6.093746230284312e-4	0.0074275834163458725	0	10000
10	250	0	375	750	1125	1500	1875	2250	2625	3000	3375	2	0	1	0	0	0	0	0	0	0	0	0	0	-0.5	-0.5	-0.5	-0.5	-0.5	-0.5	-0.5	-0.5	-0.5	-0.5	-0.5	linear	100	0.025	0	0.5	TRUE	10	poolmodel	0	-0.2220851354448912	0.054032354761172914	0	10000
10	250	0	375	750	1125	1500	1875	2250	2625	3000	3375	2	0	1	0	0	0	0	0	0	0	0	0	0	-0.5	-0.5	-0.5	-0.5	-0.5	-0.5	-0.5	-0.5	-0.5	-0.5	-0.5	linear	100	0.025	0	0.5	TRUE	10	sepmodel	0.0244	9.618449546612194e-4	0.007926058703412188	0	10000
10	250	0	400	800	1200	1600	2000	2400	2800	3200	3600	2	0	1	0	0	0	0	0	0	0	0	0	0	-0.5	-0.5	-0.5	-0.5	-0.5	-0.5	-0.5	-0.5	-0.5	-0.5	-0.5	linear	100	0.025	0	0.5	TRUE	2	fixmodel	0.0258	-0.0013287232397344593	0.007580709868780767	0	10000
10	250	0	400	800	1200	1600	2000	2400	2800	3200	3600	2	0	1	0	0	0	0	0	0	0	0	0	0	-0.5	-0.5	-0.5	-0.5	-0.5	-0.5	-0.5	-0.5	-0.5	-0.5	-0.5	linear	100	0.025	0	0.5	TRUE	2	poolmodel	0.01	-0.027972683399648493	0.0069231408500079195	0	10000
10	250	0	400	800	1200	1600	2000	2400	2800	3200	3600	2	0	1	0	0	0	0	0	0	0	0	0	0	-0.5	-0.5	-0.5	-0.5	-0.5	-0.5	-0.5	-0.5	-0.5	-0.5	-0.5	linear	100	0.025	0	0.5	TRUE	2	sepmodel	0.0253	-0.001490453590406034	0.007962997611300125	0	10000
10	250	0	400	800	1200	1600	2000	2400	2800	3200	3600	2	0	1	0	0	0	0	0	0	0	0	0	0	-0.5	-0.5	-0.5	-0.5	-0.5	-0.5	-0.5	-0.5	-0.5	-0.5	-0.5	linear	100	0.025	0	0.5	TRUE	3	fixmodel	0.0248	-0.0014950063303518452	0.007642620398779401	0	10000
10	250	0	400	800	1200	1600	2000	2400	2800	3200	3600	2	0	1	0	0	0	0	0	0	0	0	0	0	-0.5	-0.5	-0.5	-0.5	-0.5	-0.5	-0.5	-0.5	-0.5	-0.5	-0.5	linear	100	0.025	0	0.5	TRUE	3	poolmodel	0.0036	-0.05357326299803206	0.008503788320519663	0	10000
10	250	0	400	800	1200	1600	2000	2400	2800	3200	3600	2	0	1	0	0	0	0	0	0	0	0	0	0	-0.5	-0.5	-0.5	-0.5	-0.5	-0.5	-0.5	-0.5	-0.5	-0.5	-0.5	linear	100	0.025	0	0.5	TRUE	3	sepmodel	0.025	-0.0012849792814528644	0.008139787882459684	0	10000
10	250	0	400	800	1200	1600	2000	2400	2800	3200	3600	2	0	1	0	0	0	0	0	0	0	0	0	0	-0.5	-0.5	-0.5	-0.5	-0.5	-0.5	-0.5	-0.5	-0.5	-0.5	-0.5	linear	100	0.025	0	0.5	TRUE	4	fixmodel	0.0263	1.8787232798840241e-6	0.00758544359372204	0	10000
10	250	0	400	800	1200	1600	2000	2400	2800	3200	3600	2	0	1	0	0	0	0	0	0	0	0	0	0	-0.5	-0.5	-0.5	-0.5	-0.5	-0.5	-0.5	-0.5	-0.5	-0.5	-0.5	linear	100	0.025	0	0.5	TRUE	4	poolmodel	9e-4	-0.0779424065360733	0.011393530509320694	0	10000
10	250	0	400	800	1200	1600	2000	2400	2800	3200	3600	2	0	1	0	0	0	0	0	0	0	0	0	0	-0.5	-0.5	-0.5	-0.5	-0.5	-0.5	-0.5	-0.5	-0.5	-0.5	-0.5	linear	100	0.025	0	0.5	TRUE	4	sepmodel	0.0269	3.067486951806418e-4	0.00810409348668137	0	10000
10	250	0	400	800	1200	1600	2000	2400	2800	3200	3600	2	0	1	0	0	0	0	0	0	0	0	0	0	-0.5	-0.5	-0.5	-0.5	-0.5	-0.5	-0.5	-0.5	-0.5	-0.5	-0.5	linear	100	0.025	0	0.5	TRUE	5	fixmodel	0.0272	8.228773634108881e-4	0.007688931075781271	0	10000
10	250	0	400	800	1200	1600	2000	2400	2800	3200	3600	2	0	1	0	0	0	0	0	0	0	0	0	0	-0.5	-0.5	-0.5	-0.5	-0.5	-0.5	-0.5	-0.5	-0.5	-0.5	-0.5	linear	100	0.025	0	0.5	TRUE	5	poolmodel	7e-4	-0.10320863333675465	0.01580155063981418	0	10000
10	250	0	400	800	1200	1600	2000	2400	2800	3200	3600	2	0	1	0	0	0	0	0	0	0	0	0	0	-0.5	-0.5	-0.5	-0.5	-0.5	-0.5	-0.5	-0.5	-0.5	-0.5	-0.5	linear	100	0.025	0	0.5	TRUE	5	sepmodel	0.0263	6.839072924790596e-4	0.008214144093610024	0	10000
10	250	0	400	800	1200	1600	2000	2400	2800	3200	3600	2	0	1	0	0	0	0	0	0	0	0	0	0	-0.5	-0.5	-0.5	-0.5	-0.5	-0.5	-0.5	-0.5	-0.5	-0.5	-0.5	linear	100	0.025	0	0.5	TRUE	6	fixmodel	0.0268	0.0010444121165523615	0.007573935973319153	0	10000
10	250	0	400	800	1200	1600	2000	2400	2800	3200	3600	2	0	1	0	0	0	0	0	0	0	0	0	0	-0.5	-0.5	-0.5	-0.5	-0.5	-0.5	-0.5	-0.5	-0.5	-0.5	-0.5	linear	100	0.025	0	0.5	TRUE	6	poolmodel	0	-0.1277141203213257	0.02116432722326259	0	10000
10	250	0	400	800	1200	1600	2000	2400	2800	3200	3600	2	0	1	0	0	0	0	0	0	0	0	0	0	-0.5	-0.5	-0.5	-0.5	-0.5	-0.5	-0.5	-0.5	-0.5	-0.5	-0.5	linear	100	0.025	0	0.5	TRUE	6	sepmodel	0.0258	0.0011052703718995606	0.008104435779418634	0	10000
10	250	0	400	800	1200	1600	2000	2400	2800	3200	3600	2	0	1	0	0	0	0	0	0	0	0	0	0	-0.5	-0.5	-0.5	-0.5	-0.5	-0.5	-0.5	-0.5	-0.5	-0.5	-0.5	linear	100	0.025	0	0.5	TRUE	7	fixmodel	0.0229	1.1945979573770562e-6	0.007414333160989211	0	10000
10	250	0	400	800	1200	1600	2000	2400	2800	3200	3600	2	0	1	0	0	0	0	0	0	0	0	0	0	-0.5	-0.5	-0.5	-0.5	-0.5	-0.5	-0.5	-0.5	-0.5	-0.5	-0.5	linear	100	0.025	0	0.5	TRUE	7	poolmodel	0	-0.15252327823990253	0.028031806186578436	0	10000
10	250	0	400	800	1200	1600	2000	2400	2800	3200	3600	2	0	1	0	0	0	0	0	0	0	0	0	0	-0.5	-0.5	-0.5	-0.5	-0.5	-0.5	-0.5	-0.5	-0.5	-0.5	-0.5	linear	100	0.025	0	0.5	TRUE	7	sepmodel	0.0225	-3.451108457741018e-4	0.00788692477002876	0	10000
10	250	0	400	800	1200	1600	2000	2400	2800	3200	3600	2	0	1	0	0	0	0	0	0	0	0	0	0	-0.5	-0.5	-0.5	-0.5	-0.5	-0.5	-0.5	-0.5	-0.5	-0.5	-0.5	linear	100	0.025	0	0.5	TRUE	8	fixmodel	0.026	6.440009341978055e-4	0.0075106846773582946	0	10000
10	250	0	400	800	1200	1600	2000	2400	2800	3200	3600	2	0	1	0	0	0	0	0	0	0	0	0	0	-0.5	-0.5	-0.5	-0.5	-0.5	-0.5	-0.5	-0.5	-0.5	-0.5	-0.5	linear	100	0.025	0	0.5	TRUE	8	poolmodel	0	-0.1767566693932709	0.03604537331509341	0	10000
10	250	0	400	800	1200	1600	2000	2400	2800	3200	3600	2	0	1	0	0	0	0	0	0	0	0	0	0	-0.5	-0.5	-0.5	-0.5	-0.5	-0.5	-0.5	-0.5	-0.5	-0.5	-0.5	linear	100	0.025	0	0.5	TRUE	8	sepmodel	0.0254	6.40199097462264e-4	0.008035910114674055	0	10000
10	250	0	400	800	1200	1600	2000	2400	2800	3200	3600	2	0	1	0	0	0	0	0	0	0	0	0	0	-0.5	-0.5	-0.5	-0.5	-0.5	-0.5	-0.5	-0.5	-0.5	-0.5	-0.5	linear	100	0.025	0	0.5	TRUE	9	fixmodel	0.0245	-2.967879001481973e-4	0.007484083722184496	0	10000
10	250	0	400	800	1200	1600	2000	2400	2800	3200	3600	2	0	1	0	0	0	0	0	0	0	0	0	0	-0.5	-0.5	-0.5	-0.5	-0.5	-0.5	-0.5	-0.5	-0.5	-0.5	-0.5	linear	100	0.025	0	0.5	TRUE	9	poolmodel	0	-0.20175777455325955	0.04538405680777258	0	10000
10	250	0	400	800	1200	1600	2000	2400	2800	3200	3600	2	0	1	0	0	0	0	0	0	0	0	0	0	-0.5	-0.5	-0.5	-0.5	-0.5	-0.5	-0.5	-0.5	-0.5	-0.5	-0.5	linear	100	0.025	0	0.5	TRUE	9	sepmodel	0.0234	-2.678854517965313e-4	0.008086939290512088	0	10000
10	250	0	400	800	1200	1600	2000	2400	2800	3200	3600	2	0	1	0	0	0	0	0	0	0	0	0	0	-0.5	-0.5	-0.5	-0.5	-0.5	-0.5	-0.5	-0.5	-0.5	-0.5	-0.5	linear	100	0.025	0	0.5	TRUE	10	fixmodel	0.0221	-6.810624606888543e-4	0.007267382647696128	0	10000
10	250	0	400	800	1200	1600	2000	2400	2800	3200	3600	2	0	1	0	0	0	0	0	0	0	0	0	0	-0.5	-0.5	-0.5	-0.5	-0.5	-0.5	-0.5	-0.5	-0.5	-0.5	-0.5	linear	100	0.025	0	0.5	TRUE	10	poolmodel	0	-0.22353837686674488	0.05447082194311902	0	10000
10	250	0	400	800	1200	1600	2000	2400	2800	3200	3600	2	0	1	0	0	0	0	0	0	0	0	0	0	-0.5	-0.5	-0.5	-0.5	-0.5	-0.5	-0.5	-0.5	-0.5	-0.5	-0.5	linear	100	0.025	0	0.5	TRUE	10	sepmodel	0.0228	-5.625804203209273e-4	0.007840986125955676	0	10000
10	250	0	425	850	1275	1700	2125	2550	2975	3400	3825	2	0	1	0	0	0	0	0	0	0	0	0	0	-0.5	-0.5	-0.5	-0.5	-0.5	-0.5	-0.5	-0.5	-0.5	-0.5	-0.5	linear	100	0.025	0	0.5	TRUE	2	fixmodel	0.0262	-9.497360123909374e-4	0.0077338068183503235	0	10000
10	250	0	425	850	1275	1700	2125	2550	2975	3400	3825	2	0	1	0	0	0	0	0	0	0	0	0	0	-0.5	-0.5	-0.5	-0.5	-0.5	-0.5	-0.5	-0.5	-0.5	-0.5	-0.5	linear	100	0.025	0	0.5	TRUE	2	poolmodel	0.012	-0.026802519277875032	0.006872038214601789	0	10000
10	250	0	425	850	1275	1700	2125	2550	2975	3400	3825	2	0	1	0	0	0	0	0	0	0	0	0	0	-0.5	-0.5	-0.5	-0.5	-0.5	-0.5	-0.5	-0.5	-0.5	-0.5	-0.5	linear	100	0.025	0	0.5	TRUE	2	sepmodel	0.0264	-8.687023706741354e-4	0.008071510320612787	0	10000
10	250	0	425	850	1275	1700	2125	2550	2975	3400	3825	2	0	1	0	0	0	0	0	0	0	0	0	0	-0.5	-0.5	-0.5	-0.5	-0.5	-0.5	-0.5	-0.5	-0.5	-0.5	-0.5	linear	100	0.025	0	0.5	TRUE	3	fixmodel	0.0251	-1.966182111753557e-4	0.007661131380489162	0	10000
10	250	0	425	850	1275	1700	2125	2550	2975	3400	3825	2	0	1	0	0	0	0	0	0	0	0	0	0	-0.5	-0.5	-0.5	-0.5	-0.5	-0.5	-0.5	-0.5	-0.5	-0.5	-0.5	linear	100	0.025	0	0.5	TRUE	3	poolmodel	0.0047	-0.05198555847381698	0.008283515121091864	0	10000
10	250	0	425	850	1275	1700	2125	2550	2975	3400	3825	2	0	1	0	0	0	0	0	0	0	0	0	0	-0.5	-0.5	-0.5	-0.5	-0.5	-0.5	-0.5	-0.5	-0.5	-0.5	-0.5	linear	100	0.025	0	0.5	TRUE	3	sepmodel	0.0242	-2.4822646401767155e-4	0.008010728413075393	0	10000
10	250	0	425	850	1275	1700	2125	2550	2975	3400	3825	2	0	1	0	0	0	0	0	0	0	0	0	0	-0.5	-0.5	-0.5	-0.5	-0.5	-0.5	-0.5	-0.5	-0.5	-0.5	-0.5	linear	100	0.025	0	0.5	TRUE	4	fixmodel	0.0238	-2.85216832744649e-4	0.007467001477221507	0	10000
10	250	0	425	850	1275	1700	2125	2550	2975	3400	3825	2	0	1	0	0	0	0	0	0	0	0	0	0	-0.5	-0.5	-0.5	-0.5	-0.5	-0.5	-0.5	-0.5	-0.5	-0.5	-0.5	linear	100	0.025	0	0.5	TRUE	4	poolmodel	9e-4	-0.0766504585021899	0.010971136009081159	0	10000
10	250	0	425	850	1275	1700	2125	2550	2975	3400	3825	2	0	1	0	0	0	0	0	0	0	0	0	0	-0.5	-0.5	-0.5	-0.5	-0.5	-0.5	-0.5	-0.5	-0.5	-0.5	-0.5	linear	100	0.025	0	0.5	TRUE	4	sepmodel	0.0242	-2.937549478169058e-4	0.007902477749624508	0	10000
10	250	0	425	850	1275	1700	2125	2550	2975	3400	3825	2	0	1	0	0	0	0	0	0	0	0	0	0	-0.5	-0.5	-0.5	-0.5	-0.5	-0.5	-0.5	-0.5	-0.5	-0.5	-0.5	linear	100	0.025	0	0.5	TRUE	5	fixmodel	0.0261	-1.198092389274821e-4	0.007548461341265785	0	10000
10	250	0	425	850	1275	1700	2125	2550	2975	3400	3825	2	0	1	0	0	0	0	0	0	0	0	0	0	-0.5	-0.5	-0.5	-0.5	-0.5	-0.5	-0.5	-0.5	-0.5	-0.5	-0.5	linear	100	0.025	0	0.5	TRUE	5	poolmodel	5e-4	-0.10189960651996838	0.01538651020421475	0	10000
10	250	0	425	850	1275	1700	2125	2550	2975	3400	3825	2	0	1	0	0	0	0	0	0	0	0	0	0	-0.5	-0.5	-0.5	-0.5	-0.5	-0.5	-0.5	-0.5	-0.5	-0.5	-0.5	linear	100	0.025	0	0.5	TRUE	5	sepmodel	0.024	-1.6868852503241312e-4	0.008002677426720815	0	10000
10	250	0	425	850	1275	1700	2125	2550	2975	3400	3825	2	0	1	0	0	0	0	0	0	0	0	0	0	-0.5	-0.5	-0.5	-0.5	-0.5	-0.5	-0.5	-0.5	-0.5	-0.5	-0.5	linear	100	0.025	0	0.5	TRUE	6	fixmodel	0.0282	7.920720530137856e-4	0.007606577997161725	0	10000
10	250	0	425	850	1275	1700	2125	2550	2975	3400	3825	2	0	1	0	0	0	0	0	0	0	0	0	0	-0.5	-0.5	-0.5	-0.5	-0.5	-0.5	-0.5	-0.5	-0.5	-0.5	-0.5	linear	100	0.025	0	0.5	TRUE	6	poolmodel	1e-4	-0.1263745046948724	0.020833574830620094	0	10000
10	250	0	425	850	1275	1700	2125	2550	2975	3400	3825	2	0	1	0	0	0	0	0	0	0	0	0	0	-0.5	-0.5	-0.5	-0.5	-0.5	-0.5	-0.5	-0.5	-0.5	-0.5	-0.5	linear	100	0.025	0	0.5	TRUE	6	sepmodel	0.0287	9.806142858061477e-4	0.00804746152334403	0	10000
10	250	0	425	850	1275	1700	2125	2550	2975	3400	3825	2	0	1	0	0	0	0	0	0	0	0	0	0	-0.5	-0.5	-0.5	-0.5	-0.5	-0.5	-0.5	-0.5	-0.5	-0.5	-0.5	linear	100	0.025	0	0.5	TRUE	7	fixmodel	0.0248	0.0013875607185788476	0.007562880476384444	0	10000
10	250	0	425	850	1275	1700	2125	2550	2975	3400	3825	2	0	1	0	0	0	0	0	0	0	0	0	0	-0.5	-0.5	-0.5	-0.5	-0.5	-0.5	-0.5	-0.5	-0.5	-0.5	-0.5	linear	100	0.025	0	0.5	TRUE	7	poolmodel	0	-0.15079025171329843	0.027399092451013567	0	10000
10	250	0	425	850	1275	1700	2125	2550	2975	3400	3825	2	0	1	0	0	0	0	0	0	0	0	0	0	-0.5	-0.5	-0.5	-0.5	-0.5	-0.5	-0.5	-0.5	-0.5	-0.5	-0.5	linear	100	0.025	0	0.5	TRUE	7	sepmodel	0.0237	0.0015870949017783038	0.008024746888424418	0	10000
10	250	0	425	850	1275	1700	2125	2550	2975	3400	3825	2	0	1	0	0	0	0	0	0	0	0	0	0	-0.5	-0.5	-0.5	-0.5	-0.5	-0.5	-0.5	-0.5	-0.5	-0.5	-0.5	linear	100	0.025	0	0.5	TRUE	8	fixmodel	0.0233	-7.443253760801934e-4	0.007480165834624456	0	10000
10	250	0	425	850	1275	1700	2125	2550	2975	3400	3825	2	0	1	0	0	0	0	0	0	0	0	0	0	-0.5	-0.5	-0.5	-0.5	-0.5	-0.5	-0.5	-0.5	-0.5	-0.5	-0.5	linear	100	0.025	0	0.5	TRUE	8	poolmodel	0	-0.17659489133196268	0.03585180242177989	0	10000
10	250	0	425	850	1275	1700	2125	2550	2975	3400	3825	2	0	1	0	0	0	0	0	0	0	0	0	0	-0.5	-0.5	-0.5	-0.5	-0.5	-0.5	-0.5	-0.5	-0.5	-0.5	-0.5	linear	100	0.025	0	0.5	TRUE	8	sepmodel	0.0239	-0.0010435525975157555	0.007976458920030523	0	10000
10	250	0	425	850	1275	1700	2125	2550	2975	3400	3825	2	0	1	0	0	0	0	0	0	0	0	0	0	-0.5	-0.5	-0.5	-0.5	-0.5	-0.5	-0.5	-0.5	-0.5	-0.5	-0.5	linear	100	0.025	0	0.5	TRUE	9	fixmodel	0.0219	-6.140545214011454e-4	0.00734459767481875	0	10000
10	250	0	425	850	1275	1700	2125	2550	2975	3400	3825	2	0	1	0	0	0	0	0	0	0	0	0	0	-0.5	-0.5	-0.5	-0.5	-0.5	-0.5	-0.5	-0.5	-0.5	-0.5	-0.5	linear	100	0.025	0	0.5	TRUE	9	poolmodel	0	-0.20049004991188132	0.04471089346168907	0	10000
10	250	0	425	850	1275	1700	2125	2550	2975	3400	3825	2	0	1	0	0	0	0	0	0	0	0	0	0	-0.5	-0.5	-0.5	-0.5	-0.5	-0.5	-0.5	-0.5	-0.5	-0.5	-0.5	linear	100	0.025	0	0.5	TRUE	9	sepmodel	0.0224	-9.19486432317311e-4	0.007843101757273147	0	10000
10	250	0	425	850	1275	1700	2125	2550	2975	3400	3825	2	0	1	0	0	0	0	0	0	0	0	0	0	-0.5	-0.5	-0.5	-0.5	-0.5	-0.5	-0.5	-0.5	-0.5	-0.5	-0.5	linear	100	0.025	0	0.5	TRUE	10	fixmodel	0.0246	-0.0015780297942904905	0.0076478129454881335	0	10000
10	250	0	425	850	1275	1700	2125	2550	2975	3400	3825	2	0	1	0	0	0	0	0	0	0	0	0	0	-0.5	-0.5	-0.5	-0.5	-0.5	-0.5	-0.5	-0.5	-0.5	-0.5	-0.5	linear	100	0.025	0	0.5	TRUE	10	poolmodel	0	-0.22477537762607355	0.05506904889023605	0	10000
10	250	0	425	850	1275	1700	2125	2550	2975	3400	3825	2	0	1	0	0	0	0	0	0	0	0	0	0	-0.5	-0.5	-0.5	-0.5	-0.5	-0.5	-0.5	-0.5	-0.5	-0.5	-0.5	linear	100	0.025	0	0.5	TRUE	10	sepmodel	0.0247	-0.001491043466966944	0.008130404905231458	0	10000
10	250	0	450	900	1350	1800	2250	2700	3150	3600	4050	2	0	1	0	0	0	0	0	0	0	0	0	0	-0.5	-0.5	-0.5	-0.5	-0.5	-0.5	-0.5	-0.5	-0.5	-0.5	-0.5	linear	100	0.025	0	0.5	TRUE	2	fixmodel	0.0262	0.001366910428772359	0.007800019547327345	0	10000
10	250	0	450	900	1350	1800	2250	2700	3150	3600	4050	2	0	1	0	0	0	0	0	0	0	0	0	0	-0.5	-0.5	-0.5	-0.5	-0.5	-0.5	-0.5	-0.5	-0.5	-0.5	-0.5	linear	100	0.025	0	0.5	TRUE	2	poolmodel	0.0111	-0.024879003286872137	0.006710949676924195	0	10000
10	250	0	450	900	1350	1800	2250	2700	3150	3600	4050	2	0	1	0	0	0	0	0	0	0	0	0	0	-0.5	-0.5	-0.5	-0.5	-0.5	-0.5	-0.5	-0.5	-0.5	-0.5	-0.5	linear	100	0.025	0	0.5	TRUE	2	sepmodel	0.0251	0.001271743998407797	0.008002049600871461	0	10000
10	250	0	450	900	1350	1800	2250	2700	3150	3600	4050	2	0	1	0	0	0	0	0	0	0	0	0	0	-0.5	-0.5	-0.5	-0.5	-0.5	-0.5	-0.5	-0.5	-0.5	-0.5	-0.5	linear	100	0.025	0	0.5	TRUE	3	fixmodel	0.0259	0.001491067106864714	0.00770929187559998	0	10000
10	250	0	450	900	1350	1800	2250	2700	3150	3600	4050	2	0	1	0	0	0	0	0	0	0	0	0	0	-0.5	-0.5	-0.5	-0.5	-0.5	-0.5	-0.5	-0.5	-0.5	-0.5	-0.5	linear	100	0.025	0	0.5	TRUE	3	poolmodel	0.0037	-0.04920472289385774	0.00782111001945504	0	10000
10	250	0	450	900	1350	1800	2250	2700	3150	3600	4050	2	0	1	0	0	0	0	0	0	0	0	0	0	-0.5	-0.5	-0.5	-0.5	-0.5	-0.5	-0.5	-0.5	-0.5	-0.5	-0.5	linear	100	0.025	0	0.5	TRUE	3	sepmodel	0.0252	0.001243564014804568	0.008067647170709765	0	10000
10	250	0	450	900	1350	1800	2250	2700	3150	3600	4050	2	0	1	0	0	0	0	0	0	0	0	0	0	-0.5	-0.5	-0.5	-0.5	-0.5	-0.5	-0.5	-0.5	-0.5	-0.5	-0.5	linear	100	0.025	0	0.5	TRUE	4	fixmodel	0.0224	-2.7275730450239643e-4	0.007615909366795668	0	10000
10	250	0	450	900	1350	1800	2250	2700	3150	3600	4050	2	0	1	0	0	0	0	0	0	0	0	0	0	-0.5	-0.5	-0.5	-0.5	-0.5	-0.5	-0.5	-0.5	-0.5	-0.5	-0.5	linear	100	0.025	0	0.5	TRUE	4	poolmodel	9e-4	-0.07643672125861374	0.010860556240914851	0	10000
10	250	0	450	900	1350	1800	2250	2700	3150	3600	4050	2	0	1	0	0	0	0	0	0	0	0	0	0	-0.5	-0.5	-0.5	-0.5	-0.5	-0.5	-0.5	-0.5	-0.5	-0.5	-0.5	linear	100	0.025	0	0.5	TRUE	4	sepmodel	0.0242	-3.8863373656999515e-4	0.007985496704409562	0	10000
10	250	0	450	900	1350	1800	2250	2700	3150	3600	4050	2	0	1	0	0	0	0	0	0	0	0	0	0	-0.5	-0.5	-0.5	-0.5	-0.5	-0.5	-0.5	-0.5	-0.5	-0.5	-0.5	linear	100	0.025	0	0.5	TRUE	5	fixmodel	0.0231	-7.039763884943366e-4	0.007609618598048044	0	10000
10	250	0	450	900	1350	1800	2250	2700	3150	3600	4050	2	0	1	0	0	0	0	0	0	0	0	0	0	-0.5	-0.5	-0.5	-0.5	-0.5	-0.5	-0.5	-0.5	-0.5	-0.5	-0.5	linear	100	0.025	0	0.5	TRUE	5	poolmodel	3e-4	-0.10137483727771959	0.015095611078427355	0	10000
10	250	0	450	900	1350	1800	2250	2700	3150	3600	4050	2	0	1	0	0	0	0	0	0	0	0	0	0	-0.5	-0.5	-0.5	-0.5	-0.5	-0.5	-0.5	-0.5	-0.5	-0.5	-0.5	linear	100	0.025	0	0.5	TRUE	5	sepmodel	0.0237	-7.889953945054449e-4	0.007972874284190256	0	10000
10	250	0	450	900	1350	1800	2250	2700	3150	3600	4050	2	0	1	0	0	0	0	0	0	0	0	0	0	-0.5	-0.5	-0.5	-0.5	-0.5	-0.5	-0.5	-0.5	-0.5	-0.5	-0.5	linear	100	0.025	0	0.5	TRUE	6	fixmodel	0.0261	-1.2464976783253587e-4	0.007753102159740649	0	10000
10	250	0	450	900	1350	1800	2250	2700	3150	3600	4050	2	0	1	0	0	0	0	0	0	0	0	0	0	-0.5	-0.5	-0.5	-0.5	-0.5	-0.5	-0.5	-0.5	-0.5	-0.5	-0.5	linear	100	0.025	0	0.5	TRUE	6	poolmodel	0	-0.12541720686394334	0.02050669002699876	0	10000
10	250	0	450	900	1350	1800	2250	2700	3150	3600	4050	2	0	1	0	0	0	0	0	0	0	0	0	0	-0.5	-0.5	-0.5	-0.5	-0.5	-0.5	-0.5	-0.5	-0.5	-0.5	-0.5	linear	100	0.025	0	0.5	TRUE	6	sepmodel	0.0262	-1.739679874663367e-4	0.008148992534465903	0	10000
10	250	0	450	900	1350	1800	2250	2700	3150	3600	4050	2	0	1	0	0	0	0	0	0	0	0	0	0	-0.5	-0.5	-0.5	-0.5	-0.5	-0.5	-0.5	-0.5	-0.5	-0.5	-0.5	linear	100	0.025	0	0.5	TRUE	7	fixmodel	0.0259	-6.227332756489486e-4	0.007572304435131889	0	10000
10	250	0	450	900	1350	1800	2250	2700	3150	3600	4050	2	0	1	0	0	0	0	0	0	0	0	0	0	-0.5	-0.5	-0.5	-0.5	-0.5	-0.5	-0.5	-0.5	-0.5	-0.5	-0.5	linear	100	0.025	0	0.5	TRUE	7	poolmodel	0	-0.151166387387185	0.027492423752312003	0	10000
10	250	0	450	900	1350	1800	2250	2700	3150	3600	4050	2	0	1	0	0	0	0	0	0	0	0	0	0	-0.5	-0.5	-0.5	-0.5	-0.5	-0.5	-0.5	-0.5	-0.5	-0.5	-0.5	linear	100	0.025	0	0.5	TRUE	7	sepmodel	0.0256	-6.786541529972549e-4	0.007949689374268053	0	10000
10	250	0	450	900	1350	1800	2250	2700	3150	3600	4050	2	0	1	0	0	0	0	0	0	0	0	0	0	-0.5	-0.5	-0.5	-0.5	-0.5	-0.5	-0.5	-0.5	-0.5	-0.5	-0.5	linear	100	0.025	0	0.5	TRUE	8	fixmodel	0.0251	1.3654767422800442e-4	0.007635204252138596	0	10000
10	250	0	450	900	1350	1800	2250	2700	3150	3600	4050	2	0	1	0	0	0	0	0	0	0	0	0	0	-0.5	-0.5	-0.5	-0.5	-0.5	-0.5	-0.5	-0.5	-0.5	-0.5	-0.5	linear	100	0.025	0	0.5	TRUE	8	poolmodel	0	-0.17546466237156305	0.035415271940632695	0	10000
10	250	0	450	900	1350	1800	2250	2700	3150	3600	4050	2	0	1	0	0	0	0	0	0	0	0	0	0	-0.5	-0.5	-0.5	-0.5	-0.5	-0.5	-0.5	-0.5	-0.5	-0.5	-0.5	linear	100	0.025	0	0.5	TRUE	8	sepmodel	0.0239	1.9204069431532467e-4	0.007960501540839084	0	10000
10	250	0	450	900	1350	1800	2250	2700	3150	3600	4050	2	0	1	0	0	0	0	0	0	0	0	0	0	-0.5	-0.5	-0.5	-0.5	-0.5	-0.5	-0.5	-0.5	-0.5	-0.5	-0.5	linear	100	0.025	0	0.5	TRUE	9	fixmodel	0.0248	7.968363118246101e-4	0.007538960768019552	0	10000
10	250	0	450	900	1350	1800	2250	2700	3150	3600	4050	2	0	1	0	0	0	0	0	0	0	0	0	0	-0.5	-0.5	-0.5	-0.5	-0.5	-0.5	-0.5	-0.5	-0.5	-0.5	-0.5	linear	100	0.025	0	0.5	TRUE	9	poolmodel	0	-0.1988257176424635	0.04403443753224612	0	10000
10	250	0	450	900	1350	1800	2250	2700	3150	3600	4050	2	0	1	0	0	0	0	0	0	0	0	0	0	-0.5	-0.5	-0.5	-0.5	-0.5	-0.5	-0.5	-0.5	-0.5	-0.5	-0.5	linear	100	0.025	0	0.5	TRUE	9	sepmodel	0.0246	6.265092144807785e-4	0.007866476213393163	0	10000
10	250	0	450	900	1350	1800	2250	2700	3150	3600	4050	2	0	1	0	0	0	0	0	0	0	0	0	0	-0.5	-0.5	-0.5	-0.5	-0.5	-0.5	-0.5	-0.5	-0.5	-0.5	-0.5	linear	100	0.025	0	0.5	TRUE	10	fixmodel	0.021	-8.753095122066198e-4	0.0072428910390692726	0	10000
10	250	0	450	900	1350	1800	2250	2700	3150	3600	4050	2	0	1	0	0	0	0	0	0	0	0	0	0	-0.5	-0.5	-0.5	-0.5	-0.5	-0.5	-0.5	-0.5	-0.5	-0.5	-0.5	linear	100	0.025	0	0.5	TRUE	10	poolmodel	0	-0.2247968120863812	0.054871272569180285	0	10000
10	250	0	450	900	1350	1800	2250	2700	3150	3600	4050	2	0	1	0	0	0	0	0	0	0	0	0	0	-0.5	-0.5	-0.5	-0.5	-0.5	-0.5	-0.5	-0.5	-0.5	-0.5	-0.5	linear	100	0.025	0	0.5	TRUE	10	sepmodel	0.0217	-7.927651301351643e-4	0.0076293029282056635	0	10000
10	250	0	475	950	1425	1900	2375	2850	3325	3800	4275	2	0	1	0	0	0	0	0	0	0	0	0	0	-0.5	-0.5	-0.5	-0.5	-0.5	-0.5	-0.5	-0.5	-0.5	-0.5	-0.5	linear	100	0.025	0	0.5	TRUE	2	fixmodel	0.0246	6.255899557131969e-5	0.007904955490113651	0	10000
10	250	0	475	950	1425	1900	2375	2850	3325	3800	4275	2	0	1	0	0	0	0	0	0	0	0	0	0	-0.5	-0.5	-0.5	-0.5	-0.5	-0.5	-0.5	-0.5	-0.5	-0.5	-0.5	linear	100	0.025	0	0.5	TRUE	2	poolmodel	0.0108	-0.02465901936414971	0.0065867758883150504	0	10000
10	250	0	475	950	1425	1900	2375	2850	3325	3800	4275	2	0	1	0	0	0	0	0	0	0	0	0	0	-0.5	-0.5	-0.5	-0.5	-0.5	-0.5	-0.5	-0.5	-0.5	-0.5	-0.5	linear	100	0.025	0	0.5	TRUE	2	sepmodel	0.0242	1.0152263699636071e-4	0.0080668132674395	0	10000
10	250	0	475	950	1425	1900	2375	2850	3325	3800	4275	2	0	1	0	0	0	0	0	0	0	0	0	0	-0.5	-0.5	-0.5	-0.5	-0.5	-0.5	-0.5	-0.5	-0.5	-0.5	-0.5	linear	100	0.025	0	0.5	TRUE	3	fixmodel	0.0254	2.272835167610306e-4	0.007798285090860166	0	10000
10	250	0	475	950	1425	1900	2375	2850	3325	3800	4275	2	0	1	0	0	0	0	0	0	0	0	0	0	-0.5	-0.5	-0.5	-0.5	-0.5	-0.5	-0.5	-0.5	-0.5	-0.5	-0.5	linear	100	0.025	0	0.5	TRUE	3	poolmodel	0.0046	-0.05000011438489118	0.007814218450128654	0	10000
10	250	0	475	950	1425	1900	2375	2850	3325	3800	4275	2	0	1	0	0	0	0	0	0	0	0	0	0	-0.5	-0.5	-0.5	-0.5	-0.5	-0.5	-0.5	-0.5	-0.5	-0.5	-0.5	linear	100	0.025	0	0.5	TRUE	3	sepmodel	0.0254	3.2489798136550713e-4	0.007987866656667342	0	10000
10	250	0	475	950	1425	1900	2375	2850	3325	3800	4275	2	0	1	0	0	0	0	0	0	0	0	0	0	-0.5	-0.5	-0.5	-0.5	-0.5	-0.5	-0.5	-0.5	-0.5	-0.5	-0.5	linear	100	0.025	0	0.5	TRUE	4	fixmodel	0.0251	0.0010028890719747682	0.0077988757919766815	0	10000
10	250	0	475	950	1425	1900	2375	2850	3325	3800	4275	2	0	1	0	0	0	0	0	0	0	0	0	0	-0.5	-0.5	-0.5	-0.5	-0.5	-0.5	-0.5	-0.5	-0.5	-0.5	-0.5	linear	100	0.025	0	0.5	TRUE	4	poolmodel	8e-4	-0.07515592980489608	0.010670426802380855	0	10000
10	250	0	475	950	1425	1900	2375	2850	3325	3800	4275	2	0	1	0	0	0	0	0	0	0	0	0	0	-0.5	-0.5	-0.5	-0.5	-0.5	-0.5	-0.5	-0.5	-0.5	-0.5	-0.5	linear	100	0.025	0	0.5	TRUE	4	sepmodel	0.0254	7.809986441705708e-4	0.007976532386487685	0	10000
10	250	0	475	950	1425	1900	2375	2850	3325	3800	4275	2	0	1	0	0	0	0	0	0	0	0	0	0	-0.5	-0.5	-0.5	-0.5	-0.5	-0.5	-0.5	-0.5	-0.5	-0.5	-0.5	linear	100	0.025	0	0.5	TRUE	5	fixmodel	0.0261	7.471477607676328e-4	0.00792437836454747	0	10000
10	250	0	475	950	1425	1900	2375	2850	3325	3800	4275	2	0	1	0	0	0	0	0	0	0	0	0	0	-0.5	-0.5	-0.5	-0.5	-0.5	-0.5	-0.5	-0.5	-0.5	-0.5	-0.5	linear	100	0.025	0	0.5	TRUE	5	poolmodel	8e-4	-0.10012517995806235	0.01501055899515377	0	10000
10	250	0	475	950	1425	1900	2375	2850	3325	3800	4275	2	0	1	0	0	0	0	0	0	0	0	0	0	-0.5	-0.5	-0.5	-0.5	-0.5	-0.5	-0.5	-0.5	-0.5	-0.5	-0.5	linear	100	0.025	0	0.5	TRUE	5	sepmodel	0.0267	5.652253075574757e-4	0.00814152103273898	0	10000
10	250	0	475	950	1425	1900	2375	2850	3325	3800	4275	2	0	1	0	0	0	0	0	0	0	0	0	0	-0.5	-0.5	-0.5	-0.5	-0.5	-0.5	-0.5	-0.5	-0.5	-0.5	-0.5	linear	100	0.025	0	0.5	TRUE	6	fixmodel	0.0277	0.0013897663134716687	0.007721723694524997	0	10000
10	250	0	475	950	1425	1900	2375	2850	3325	3800	4275	2	0	1	0	0	0	0	0	0	0	0	0	0	-0.5	-0.5	-0.5	-0.5	-0.5	-0.5	-0.5	-0.5	-0.5	-0.5	-0.5	linear	100	0.025	0	0.5	TRUE	6	poolmodel	2e-4	-0.12500388726171288	0.020306106744424922	0	10000
10	250	0	475	950	1425	1900	2375	2850	3325	3800	4275	2	0	1	0	0	0	0	0	0	0	0	0	0	-0.5	-0.5	-0.5	-0.5	-0.5	-0.5	-0.5	-0.5	-0.5	-0.5	-0.5	linear	100	0.025	0	0.5	TRUE	6	sepmodel	0.0282	0.0014976472230884834	0.007956799161593534	0	10000
10	250	0	475	950	1425	1900	2375	2850	3325	3800	4275	2	0	1	0	0	0	0	0	0	0	0	0	0	-0.5	-0.5	-0.5	-0.5	-0.5	-0.5	-0.5	-0.5	-0.5	-0.5	-0.5	linear	100	0.025	0	0.5	TRUE	7	fixmodel	0.0245	3.0792297117444774e-4	0.007551470729500473	0	10000
10	250	0	475	950	1425	1900	2375	2850	3325	3800	4275	2	0	1	0	0	0	0	0	0	0	0	0	0	-0.5	-0.5	-0.5	-0.5	-0.5	-0.5	-0.5	-0.5	-0.5	-0.5	-0.5	linear	100	0.025	0	0.5	TRUE	7	poolmodel	0	-0.14958448931149076	0.026847275837665524	0	10000
10	250	0	475	950	1425	1900	2375	2850	3325	3800	4275	2	0	1	0	0	0	0	0	0	0	0	0	0	-0.5	-0.5	-0.5	-0.5	-0.5	-0.5	-0.5	-0.5	-0.5	-0.5	-0.5	linear	100	0.025	0	0.5	TRUE	7	sepmodel	0.0239	2.4312327681041748e-4	0.00777729665449664	0	10000
10	250	0	475	950	1425	1900	2375	2850	3325	3800	4275	2	0	1	0	0	0	0	0	0	0	0	0	0	-0.5	-0.5	-0.5	-0.5	-0.5	-0.5	-0.5	-0.5	-0.5	-0.5	-0.5	linear	100	0.025	0	0.5	TRUE	8	fixmodel	0.024	-1.8842629160431464e-4	0.007717100144121874	0	10000
10	250	0	475	950	1425	1900	2375	2850	3325	3800	4275	2	0	1	0	0	0	0	0	0	0	0	0	0	-0.5	-0.5	-0.5	-0.5	-0.5	-0.5	-0.5	-0.5	-0.5	-0.5	-0.5	linear	100	0.025	0	0.5	TRUE	8	poolmodel	0	-0.17475376495919073	0.03505136779930999	0	10000
10	250	0	475	950	1425	1900	2375	2850	3325	3800	4275	2	0	1	0	0	0	0	0	0	0	0	0	0	-0.5	-0.5	-0.5	-0.5	-0.5	-0.5	-0.5	-0.5	-0.5	-0.5	-0.5	linear	100	0.025	0	0.5	TRUE	8	sepmodel	0.0251	-2.393202839220648e-4	0.007916324027941422	0	10000
10	250	0	475	950	1425	1900	2375	2850	3325	3800	4275	2	0	1	0	0	0	0	0	0	0	0	0	0	-0.5	-0.5	-0.5	-0.5	-0.5	-0.5	-0.5	-0.5	-0.5	-0.5	-0.5	linear	100	0.025	0	0.5	TRUE	9	fixmodel	0.0249	-6.031319569193755e-4	0.007799232942087595	0	10000
10	250	0	475	950	1425	1900	2375	2850	3325	3800	4275	2	0	1	0	0	0	0	0	0	0	0	0	0	-0.5	-0.5	-0.5	-0.5	-0.5	-0.5	-0.5	-0.5	-0.5	-0.5	-0.5	linear	100	0.025	0	0.5	TRUE	9	poolmodel	0	-0.20103259256609748	0.04493123673721082	0	10000
10	250	0	475	950	1425	1900	2375	2850	3325	3800	4275	2	0	1	0	0	0	0	0	0	0	0	0	0	-0.5	-0.5	-0.5	-0.5	-0.5	-0.5	-0.5	-0.5	-0.5	-0.5	-0.5	linear	100	0.025	0	0.5	TRUE	9	sepmodel	0.023	-5.253098900857239e-4	0.007936740296128498	0	10000
10	250	0	475	950	1425	1900	2375	2850	3325	3800	4275	2	0	1	0	0	0	0	0	0	0	0	0	0	-0.5	-0.5	-0.5	-0.5	-0.5	-0.5	-0.5	-0.5	-0.5	-0.5	-0.5	linear	100	0.025	0	0.5	TRUE	10	fixmodel	0.0263	-3.550282013098582e-6	0.007871549182671673	0	10000
10	250	0	475	950	1425	1900	2375	2850	3325	3800	4275	2	0	1	0	0	0	0	0	0	0	0	0	0	-0.5	-0.5	-0.5	-0.5	-0.5	-0.5	-0.5	-0.5	-0.5	-0.5	-0.5	linear	100	0.025	0	0.5	TRUE	10	poolmodel	0	-0.22463796598707259	0.054907513023141175	0	10000
10	250	0	475	950	1425	1900	2375	2850	3325	3800	4275	2	0	1	0	0	0	0	0	0	0	0	0	0	-0.5	-0.5	-0.5	-0.5	-0.5	-0.5	-0.5	-0.5	-0.5	-0.5	-0.5	linear	100	0.025	0	0.5	TRUE	10	sepmodel	0.0269	2.0003657918157586e-4	0.008106898526945823	0	10000
10	250	0	500	1000	1500	2000	2500	3000	3500	4000	4500	2	0	1	0	0	0	0	0	0	0	0	0	0	-0.5	-0.5	-0.5	-0.5	-0.5	-0.5	-0.5	-0.5	-0.5	-0.5	-0.5	linear	100	0.025	0	0.5	TRUE	2	fixmodel	0.0239	-7.831536067814539e-4	0.007889830789521386	0	10000
10	250	0	500	1000	1500	2000	2500	3000	3500	4000	4500	2	0	1	0	0	0	0	0	0	0	0	0	0	-0.5	-0.5	-0.5	-0.5	-0.5	-0.5	-0.5	-0.5	-0.5	-0.5	-0.5	linear	100	0.025	0	0.5	TRUE	2	poolmodel	0.0098	-0.025460091263585352	0.0065279908481621915	0	10000
10	250	0	500	1000	1500	2000	2500	3000	3500	4000	4500	2	0	1	0	0	0	0	0	0	0	0	0	0	-0.5	-0.5	-0.5	-0.5	-0.5	-0.5	-0.5	-0.5	-0.5	-0.5	-0.5	linear	100	0.025	0	0.5	TRUE	2	sepmodel	0.0237	-7.831536067815428e-4	0.007889830789521433	0	10000
10	250	0	500	1000	1500	2000	2500	3000	3500	4000	4500	2	0	1	0	0	0	0	0	0	0	0	0	0	-0.5	-0.5	-0.5	-0.5	-0.5	-0.5	-0.5	-0.5	-0.5	-0.5	-0.5	linear	100	0.025	0	0.5	TRUE	3	fixmodel	0.0244	-2.003621449613047e-4	0.00795259939369967	0	10000
10	250	0	500	1000	1500	2000	2500	3000	3500	4000	4500	2	0	1	0	0	0	0	0	0	0	0	0	0	-0.5	-0.5	-0.5	-0.5	-0.5	-0.5	-0.5	-0.5	-0.5	-0.5	-0.5	linear	100	0.025	0	0.5	TRUE	3	poolmodel	0.0037	-0.05068083274205875	0.007881755735136692	0	10000
10	250	0	500	1000	1500	2000	2500	3000	3500	4000	4500	2	0	1	0	0	0	0	0	0	0	0	0	0	-0.5	-0.5	-0.5	-0.5	-0.5	-0.5	-0.5	-0.5	-0.5	-0.5	-0.5	linear	100	0.025	0	0.5	TRUE	3	sepmodel	0.0238	-2.0036214496142428e-4	0.007952599393699659	0	10000
10	250	0	500	1000	1500	2000	2500	3000	3500	4000	4500	2	0	1	0	0	0	0	0	0	0	0	0	0	-0.5	-0.5	-0.5	-0.5	-0.5	-0.5	-0.5	-0.5	-0.5	-0.5	-0.5	linear	100	0.025	0	0.5	TRUE	4	fixmodel	0.0259	0.0017118032575797403	0.00792825653362767	0	10000
10	250	0	500	1000	1500	2000	2500	3000	3500	4000	4500	2	0	1	0	0	0	0	0	0	0	0	0	0	-0.5	-0.5	-0.5	-0.5	-0.5	-0.5	-0.5	-0.5	-0.5	-0.5	-0.5	linear	100	0.025	0	0.5	TRUE	4	poolmodel	8e-4	-0.07382126943769171	0.010398396894852563	0	10000
10	250	0	500	1000	1500	2000	2500	3000	3500	4000	4500	2	0	1	0	0	0	0	0	0	0	0	0	0	-0.5	-0.5	-0.5	-0.5	-0.5	-0.5	-0.5	-0.5	-0.5	-0.5	-0.5	linear	100	0.025	0	0.5	TRUE	4	sepmodel	0.0262	0.0017118032575799158	0.007928256533627756	0	10000
10	250	0	500	1000	1500	2000	2500	3000	3500	4000	4500	2	0	1	0	0	0	0	0	0	0	0	0	0	-0.5	-0.5	-0.5	-0.5	-0.5	-0.5	-0.5	-0.5	-0.5	-0.5	-0.5	linear	100	0.025	0	0.5	TRUE	5	fixmodel	0.0276	3.5803139657116255e-4	0.008082545052295897	0	10000
10	250	0	500	1000	1500	2000	2500	3000	3500	4000	4500	2	0	1	0	0	0	0	0	0	0	0	0	0	-0.5	-0.5	-0.5	-0.5	-0.5	-0.5	-0.5	-0.5	-0.5	-0.5	-0.5	linear	100	0.025	0	0.5	TRUE	5	poolmodel	4e-4	-0.09910710326169862	0.014650308030628029	0	10000
10	250	0	500	1000	1500	2000	2500	3000	3500	4000	4500	2	0	1	0	0	0	0	0	0	0	0	0	0	-0.5	-0.5	-0.5	-0.5	-0.5	-0.5	-0.5	-0.5	-0.5	-0.5	-0.5	linear	100	0.025	0	0.5	TRUE	5	sepmodel	0.0273	3.580313965716649e-4	0.00808254505229595	0	10000
10	250	0	500	1000	1500	2000	2500	3000	3500	4000	4500	2	0	1	0	0	0	0	0	0	0	0	0	0	-0.5	-0.5	-0.5	-0.5	-0.5	-0.5	-0.5	-0.5	-0.5	-0.5	-0.5	linear	100	0.025	0	0.5	TRUE	6	fixmodel	0.0259	9.732223051187687e-4	0.008104738699417873	0	10000
10	250	0	500	1000	1500	2000	2500	3000	3500	4000	4500	2	0	1	0	0	0	0	0	0	0	0	0	0	-0.5	-0.5	-0.5	-0.5	-0.5	-0.5	-0.5	-0.5	-0.5	-0.5	-0.5	linear	100	0.025	0	0.5	TRUE	6	poolmodel	2e-4	-0.12441846717348737	0.02021755924206372	0	10000
10	250	0	500	1000	1500	2000	2500	3000	3500	4000	4500	2	0	1	0	0	0	0	0	0	0	0	0	0	-0.5	-0.5	-0.5	-0.5	-0.5	-0.5	-0.5	-0.5	-0.5	-0.5	-0.5	linear	100	0.025	0	0.5	TRUE	6	sepmodel	0.0263	9.732223051188747e-4	0.008104738699417914	0	10000
10	250	0	500	1000	1500	2000	2500	3000	3500	4000	4500	2	0	1	0	0	0	0	0	0	0	0	0	0	-0.5	-0.5	-0.5	-0.5	-0.5	-0.5	-0.5	-0.5	-0.5	-0.5	-0.5	linear	100	0.025	0	0.5	TRUE	7	fixmodel	0.0249	7.030627768487011e-4	0.007991932567114885	0	10000
10	250	0	500	1000	1500	2000	2500	3000	3500	4000	4500	2	0	1	0	0	0	0	0	0	0	0	0	0	-0.5	-0.5	-0.5	-0.5	-0.5	-0.5	-0.5	-0.5	-0.5	-0.5	-0.5	linear	100	0.025	0	0.5	TRUE	7	poolmodel	0	-0.1487416888598308	0.02661318710271299	0	10000
10	250	0	500	1000	1500	2000	2500	3000	3500	4000	4500	2	0	1	0	0	0	0	0	0	0	0	0	0	-0.5	-0.5	-0.5	-0.5	-0.5	-0.5	-0.5	-0.5	-0.5	-0.5	-0.5	linear	100	0.025	0	0.5	TRUE	7	sepmodel	0.0243	7.030627768493168e-4	0.007991932567114949	0	10000
10	250	0	500	1000	1500	2000	2500	3000	3500	4000	4500	2	0	1	0	0	0	0	0	0	0	0	0	0	-0.5	-0.5	-0.5	-0.5	-0.5	-0.5	-0.5	-0.5	-0.5	-0.5	-0.5	linear	100	0.025	0	0.5	TRUE	8	fixmodel	0.0248	1.981616784700084e-5	0.007883153847001357	0	10000
10	250	0	500	1000	1500	2000	2500	3000	3500	4000	4500	2	0	1	0	0	0	0	0	0	0	0	0	0	-0.5	-0.5	-0.5	-0.5	-0.5	-0.5	-0.5	-0.5	-0.5	-0.5	-0.5	linear	100	0.025	0	0.5	TRUE	8	poolmodel	0	-0.17501470495274069	0.0351137402569778	0	10000
10	250	0	500	1000	1500	2000	2500	3000	3500	4000	4500	2	0	1	0	0	0	0	0	0	0	0	0	0	-0.5	-0.5	-0.5	-0.5	-0.5	-0.5	-0.5	-0.5	-0.5	-0.5	-0.5	linear	100	0.025	0	0.5	TRUE	8	sepmodel	0.0249	1.9816167847818823e-5	0.007883153847001428	0	10000
10	250	0	500	1000	1500	2000	2500	3000	3500	4000	4500	2	0	1	0	0	0	0	0	0	0	0	0	0	-0.5	-0.5	-0.5	-0.5	-0.5	-0.5	-0.5	-0.5	-0.5	-0.5	-0.5	linear	100	0.025	0	0.5	TRUE	9	fixmodel	0.0281	0.0010724134401541058	0.008013452466489842	0	10000
10	250	0	500	1000	1500	2000	2500	3000	3500	4000	4500	2	0	1	0	0	0	0	0	0	0	0	0	0	-0.5	-0.5	-0.5	-0.5	-0.5	-0.5	-0.5	-0.5	-0.5	-0.5	-0.5	linear	100	0.025	0	0.5	TRUE	9	poolmodel	0	-0.19802565667629154	0.0436948708026972	0	10000
10	250	0	500	1000	1500	2000	2500	3000	3500	4000	4500	2	0	1	0	0	0	0	0	0	0	0	0	0	-0.5	-0.5	-0.5	-0.5	-0.5	-0.5	-0.5	-0.5	-0.5	-0.5	-0.5	linear	100	0.025	0	0.5	TRUE	9	sepmodel	0.0282	0.001072413440154219	0.00801345246648988	0	10000
10	250	0	500	1000	1500	2000	2500	3000	3500	4000	4500	2	0	1	0	0	0	0	0	0	0	0	0	0	-0.5	-0.5	-0.5	-0.5	-0.5	-0.5	-0.5	-0.5	-0.5	-0.5	-0.5	linear	100	0.025	0	0.5	TRUE	10	fixmodel	0.0267	4.964178163797964e-4	0.008005495348964442	0	10000
10	250	0	500	1000	1500	2000	2500	3000	3500	4000	4500	2	0	1	0	0	0	0	0	0	0	0	0	0	-0.5	-0.5	-0.5	-0.5	-0.5	-0.5	-0.5	-0.5	-0.5	-0.5	-0.5	linear	100	0.025	0	0.5	TRUE	10	poolmodel	0	-0.22408479020081454	0.05458844707337469	0	10000
10	250	0	500	1000	1500	2000	2500	3000	3500	4000	4500	2	0	1	0	0	0	0	0	0	0	0	0	0	-0.5	-0.5	-0.5	-0.5	-0.5	-0.5	-0.5	-0.5	-0.5	-0.5	-0.5	linear	100	0.025	0	0.5	TRUE	10	sepmodel	0.0264	4.964178163809486e-4	0.008005495348964475	0	10000
10	250	0	0	0	0	0	0	0	0	0	0	2	0	1	0	0	0	0	0	0	0	0	0	0	-0.375	-0.375	-0.375	-0.375	-0.375	-0.375	-0.375	-0.375	-0.375	-0.375	-0.375	linear	100	0.025	0	0.5	TRUE	2	fixmodel	0.024	3.87134629592611e-4	0.007947269881218905	0	10000
10	250	0	0	0	0	0	0	0	0	0	0	2	0	1	0	0	0	0	0	0	0	0	0	0	-0.375	-0.375	-0.375	-0.375	-0.375	-0.375	-0.375	-0.375	-0.375	-0.375	-0.375	linear	100	0.025	0	0.5	TRUE	2	poolmodel	0.0244	3.8713462959313573e-4	0.00794726988121934	0	10000
10	250	0	0	0	0	0	0	0	0	0	0	2	0	1	0	0	0	0	0	0	0	0	0	0	-0.375	-0.375	-0.375	-0.375	-0.375	-0.375	-0.375	-0.375	-0.375	-0.375	-0.375	linear	100	0.025	0	0.5	TRUE	2	sepmodel	0.0244	3.8713462959313573e-4	0.00794726988121934	0	10000
10	250	0	0	0	0	0	0	0	0	0	0	2	0	1	0	0	0	0	0	0	0	0	0	0	-0.375	-0.375	-0.375	-0.375	-0.375	-0.375	-0.375	-0.375	-0.375	-0.375	-0.375	linear	100	0.025	0	0.5	TRUE	3	fixmodel	0.0218	2.3683885776408641e-4	0.007715185511295935	0	10000
10	250	0	0	0	0	0	0	0	0	0	0	2	0	1	0	0	0	0	0	0	0	0	0	0	-0.375	-0.375	-0.375	-0.375	-0.375	-0.375	-0.375	-0.375	-0.375	-0.375	-0.375	linear	100	0.025	0	0.5	TRUE	3	poolmodel	0.0219	2.3683885776459496e-4	0.007715185511295989	0	10000
10	250	0	0	0	0	0	0	0	0	0	0	2	0	1	0	0	0	0	0	0	0	0	0	0	-0.375	-0.375	-0.375	-0.375	-0.375	-0.375	-0.375	-0.375	-0.375	-0.375	-0.375	linear	100	0.025	0	0.5	TRUE	3	sepmodel	0.0219	2.3683885776459496e-4	0.007715185511295989	0	10000
10	250	0	0	0	0	0	0	0	0	0	0	2	0	1	0	0	0	0	0	0	0	0	0	0	-0.375	-0.375	-0.375	-0.375	-0.375	-0.375	-0.375	-0.375	-0.375	-0.375	-0.375	linear	100	0.025	0	0.5	TRUE	4	fixmodel	0.0262	0.001394551149955199	0.0079631938057548	0	10000
10	250	0	0	0	0	0	0	0	0	0	0	2	0	1	0	0	0	0	0	0	0	0	0	0	-0.375	-0.375	-0.375	-0.375	-0.375	-0.375	-0.375	-0.375	-0.375	-0.375	-0.375	linear	100	0.025	0	0.5	TRUE	4	poolmodel	0.0257	0.0013945511499557394	0.007963193805754897	0	10000
10	250	0	0	0	0	0	0	0	0	0	0	2	0	1	0	0	0	0	0	0	0	0	0	0	-0.375	-0.375	-0.375	-0.375	-0.375	-0.375	-0.375	-0.375	-0.375	-0.375	-0.375	linear	100	0.025	0	0.5	TRUE	4	sepmodel	0.0257	0.0013945511499557394	0.007963193805754897	0	10000
10	250	0	0	0	0	0	0	0	0	0	0	2	0	1	0	0	0	0	0	0	0	0	0	0	-0.375	-0.375	-0.375	-0.375	-0.375	-0.375	-0.375	-0.375	-0.375	-0.375	-0.375	linear	100	0.025	0	0.5	TRUE	5	fixmodel	0.022	-1.2455356829201822e-4	0.007986804575335698	0	10000
10	250	0	0	0	0	0	0	0	0	0	0	2	0	1	0	0	0	0	0	0	0	0	0	0	-0.375	-0.375	-0.375	-0.375	-0.375	-0.375	-0.375	-0.375	-0.375	-0.375	-0.375	linear	100	0.025	0	0.5	TRUE	5	poolmodel	0.0224	-1.2455356829150078e-4	0.007986804575335715	0	10000
10	250	0	0	0	0	0	0	0	0	0	0	2	0	1	0	0	0	0	0	0	0	0	0	0	-0.375	-0.375	-0.375	-0.375	-0.375	-0.375	-0.375	-0.375	-0.375	-0.375	-0.375	linear	100	0.025	0	0.5	TRUE	5	sepmodel	0.0224	-1.2455356829150078e-4	0.007986804575335715	0	10000
10	250	0	0	0	0	0	0	0	0	0	0	2	0	1	0	0	0	0	0	0	0	0	0	0	-0.375	-0.375	-0.375	-0.375	-0.375	-0.375	-0.375	-0.375	-0.375	-0.375	-0.375	linear	100	0.025	0	0.5	TRUE	6	fixmodel	0.0219	5.351629013397135e-4	0.007728909846229213	0	10000
10	250	0	0	0	0	0	0	0	0	0	0	2	0	1	0	0	0	0	0	0	0	0	0	0	-0.375	-0.375	-0.375	-0.375	-0.375	-0.375	-0.375	-0.375	-0.375	-0.375	-0.375	linear	100	0.025	0	0.5	TRUE	6	poolmodel	0.0215	5.351629013402702e-4	0.007728909846229259	0	10000
10	250	0	0	0	0	0	0	0	0	0	0	2	0	1	0	0	0	0	0	0	0	0	0	0	-0.375	-0.375	-0.375	-0.375	-0.375	-0.375	-0.375	-0.375	-0.375	-0.375	-0.375	linear	100	0.025	0	0.5	TRUE	6	sepmodel	0.0215	5.351629013402702e-4	0.007728909846229259	0	10000
10	250	0	0	0	0	0	0	0	0	0	0	2	0	1	0	0	0	0	0	0	0	0	0	0	-0.375	-0.375	-0.375	-0.375	-0.375	-0.375	-0.375	-0.375	-0.375	-0.375	-0.375	linear	100	0.025	0	0.5	TRUE	7	fixmodel	0.023	-1.7782493130666447e-4	0.00793975548436456	0	10000
10	250	0	0	0	0	0	0	0	0	0	0	2	0	1	0	0	0	0	0	0	0	0	0	0	-0.375	-0.375	-0.375	-0.375	-0.375	-0.375	-0.375	-0.375	-0.375	-0.375	-0.375	linear	100	0.025	0	0.5	TRUE	7	poolmodel	0.0225	-1.7782493130612912e-4	0.007939755484364586	0	10000
10	250	0	0	0	0	0	0	0	0	0	0	2	0	1	0	0	0	0	0	0	0	0	0	0	-0.375	-0.375	-0.375	-0.375	-0.375	-0.375	-0.375	-0.375	-0.375	-0.375	-0.375	linear	100	0.025	0	0.5	TRUE	7	sepmodel	0.0225	-1.7782493130612912e-4	0.007939755484364586	0	10000
10	250	0	0	0	0	0	0	0	0	0	0	2	0	1	0	0	0	0	0	0	0	0	0	0	-0.375	-0.375	-0.375	-0.375	-0.375	-0.375	-0.375	-0.375	-0.375	-0.375	-0.375	linear	100	0.025	0	0.5	TRUE	8	fixmodel	0.0235	-3.7953820379940293e-4	0.007979911377474707	0	10000
10	250	0	0	0	0	0	0	0	0	0	0	2	0	1	0	0	0	0	0	0	0	0	0	0	-0.375	-0.375	-0.375	-0.375	-0.375	-0.375	-0.375	-0.375	-0.375	-0.375	-0.375	linear	100	0.025	0	0.5	TRUE	8	poolmodel	0.0236	-3.7953820379889617e-4	0.007979911377474742	0	10000
10	250	0	0	0	0	0	0	0	0	0	0	2	0	1	0	0	0	0	0	0	0	0	0	0	-0.375	-0.375	-0.375	-0.375	-0.375	-0.375	-0.375	-0.375	-0.375	-0.375	-0.375	linear	100	0.025	0	0.5	TRUE	8	sepmodel	0.0236	-3.7953820379889617e-4	0.007979911377474742	0	10000
10	250	0	0	0	0	0	0	0	0	0	0	2	0	1	0	0	0	0	0	0	0	0	0	0	-0.375	-0.375	-0.375	-0.375	-0.375	-0.375	-0.375	-0.375	-0.375	-0.375	-0.375	linear	100	0.025	0	0.5	TRUE	9	fixmodel	0.0247	7.144084155929292e-5	0.007962031964197768	0	10000
10	250	0	0	0	0	0	0	0	0	0	0	2	0	1	0	0	0	0	0	0	0	0	0	0	-0.375	-0.375	-0.375	-0.375	-0.375	-0.375	-0.375	-0.375	-0.375	-0.375	-0.375	linear	100	0.025	0	0.5	TRUE	9	poolmodel	0.0251	7.144084155982276e-5	0.007962031964197811	0	10000
10	250	0	0	0	0	0	0	0	0	0	0	2	0	1	0	0	0	0	0	0	0	0	0	0	-0.375	-0.375	-0.375	-0.375	-0.375	-0.375	-0.375	-0.375	-0.375	-0.375	-0.375	linear	100	0.025	0	0.5	TRUE	9	sepmodel	0.0251	7.144084155982276e-5	0.007962031964197811	0	10000
10	250	0	0	0	0	0	0	0	0	0	0	2	0	1	0	0	0	0	0	0	0	0	0	0	-0.375	-0.375	-0.375	-0.375	-0.375	-0.375	-0.375	-0.375	-0.375	-0.375	-0.375	linear	100	0.025	0	0.5	TRUE	10	fixmodel	0.0236	1.1152002524082544e-4	0.00792512607424071	0	10000
10	250	0	0	0	0	0	0	0	0	0	0	2	0	1	0	0	0	0	0	0	0	0	0	0	-0.375	-0.375	-0.375	-0.375	-0.375	-0.375	-0.375	-0.375	-0.375	-0.375	-0.375	linear	100	0.025	0	0.5	TRUE	10	poolmodel	0.0238	1.1152002524134676e-4	0.007925126074240759	0	10000
10	250	0	0	0	0	0	0	0	0	0	0	2	0	1	0	0	0	0	0	0	0	0	0	0	-0.375	-0.375	-0.375	-0.375	-0.375	-0.375	-0.375	-0.375	-0.375	-0.375	-0.375	linear	100	0.025	0	0.5	TRUE	10	sepmodel	0.0238	1.1152002524134676e-4	0.007925126074240759	0	10000
10	250	0	25	50	75	100	125	150	175	200	225	2	0	1	0	0	0	0	0	0	0	0	0	0	-0.375	-0.375	-0.375	-0.375	-0.375	-0.375	-0.375	-0.375	-0.375	-0.375	-0.375	linear	100	0.025	0	0.5	TRUE	2	fixmodel	0.0231	-2.602577759122656e-4	0.007737984973010042	0	10000
10	250	0	25	50	75	100	125	150	175	200	225	2	0	1	0	0	0	0	0	0	0	0	0	0	-0.375	-0.375	-0.375	-0.375	-0.375	-0.375	-0.375	-0.375	-0.375	-0.375	-0.375	linear	100	0.025	0	0.5	TRUE	2	poolmodel	0.0169	-0.008025219110163772	0.00770906229032396	0	10000
10	250	0	25	50	75	100	125	150	175	200	225	2	0	1	0	0	0	0	0	0	0	0	0	0	-0.375	-0.375	-0.375	-0.375	-0.375	-0.375	-0.375	-0.375	-0.375	-0.375	-0.375	linear	100	0.025	0	0.5	TRUE	2	sepmodel	0.0233	-2.109580902264884e-4	0.007814534881615409	0	10000
10	250	0	25	50	75	100	125	150	175	200	225	2	0	1	0	0	0	0	0	0	0	0	0	0	-0.375	-0.375	-0.375	-0.375	-0.375	-0.375	-0.375	-0.375	-0.375	-0.375	-0.375	linear	100	0.025	0	0.5	TRUE	3	fixmodel	0.0242	-9.156256059534127e-4	0.007784257123970412	0	10000
10	250	0	25	50	75	100	125	150	175	200	225	2	0	1	0	0	0	0	0	0	0	0	0	0	-0.375	-0.375	-0.375	-0.375	-0.375	-0.375	-0.375	-0.375	-0.375	-0.375	-0.375	linear	100	0.025	0	0.5	TRUE	3	poolmodel	0.0175	-0.013888642908571993	0.007887315741239546	0	10000
10	250	0	25	50	75	100	125	150	175	200	225	2	0	1	0	0	0	0	0	0	0	0	0	0	-0.375	-0.375	-0.375	-0.375	-0.375	-0.375	-0.375	-0.375	-0.375	-0.375	-0.375	linear	100	0.025	0	0.5	TRUE	3	sepmodel	0.0238	-8.345040585540675e-4	0.007921870972492966	0	10000
10	250	0	25	50	75	100	125	150	175	200	225	2	0	1	0	0	0	0	0	0	0	0	0	0	-0.375	-0.375	-0.375	-0.375	-0.375	-0.375	-0.375	-0.375	-0.375	-0.375	-0.375	linear	100	0.025	0	0.5	TRUE	4	fixmodel	0.0242	7.543012567364274e-4	0.007675045695912479	0	10000
10	250	0	25	50	75	100	125	150	175	200	225	2	0	1	0	0	0	0	0	0	0	0	0	0	-0.375	-0.375	-0.375	-0.375	-0.375	-0.375	-0.375	-0.375	-0.375	-0.375	-0.375	linear	100	0.025	0	0.5	TRUE	4	poolmodel	0.014	-0.01706527835601747	0.007844593925581936	0	10000
10	250	0	25	50	75	100	125	150	175	200	225	2	0	1	0	0	0	0	0	0	0	0	0	0	-0.375	-0.375	-0.375	-0.375	-0.375	-0.375	-0.375	-0.375	-0.375	-0.375	-0.375	linear	100	0.025	0	0.5	TRUE	4	sepmodel	0.0238	6.877738087017547e-4	0.00789886825072596	0	10000
10	250	0	25	50	75	100	125	150	175	200	225	2	0	1	0	0	0	0	0	0	0	0	0	0	-0.375	-0.375	-0.375	-0.375	-0.375	-0.375	-0.375	-0.375	-0.375	-0.375	-0.375	linear	100	0.025	0	0.5	TRUE	5	fixmodel	0.0241	-4.5115158758707346e-4	0.007615750541999331	0	10000
10	250	0	25	50	75	100	125	150	175	200	225	2	0	1	0	0	0	0	0	0	0	0	0	0	-0.375	-0.375	-0.375	-0.375	-0.375	-0.375	-0.375	-0.375	-0.375	-0.375	-0.375	linear	100	0.025	0	0.5	TRUE	5	poolmodel	0.0133	-0.021812067304937167	0.00795749584484166	0	10000
10	250	0	25	50	75	100	125	150	175	200	225	2	0	1	0	0	0	0	0	0	0	0	0	0	-0.375	-0.375	-0.375	-0.375	-0.375	-0.375	-0.375	-0.375	-0.375	-0.375	-0.375	linear	100	0.025	0	0.5	TRUE	5	sepmodel	0.0233	-5.156343502832291e-4	0.007857299056652023	0	10000
10	250	0	25	50	75	100	125	150	175	200	225	2	0	1	0	0	0	0	0	0	0	0	0	0	-0.375	-0.375	-0.375	-0.375	-0.375	-0.375	-0.375	-0.375	-0.375	-0.375	-0.375	linear	100	0.025	0	0.5	TRUE	6	fixmodel	0.0244	-1.537384846440316e-4	0.007741792487688947	0	10000
10	250	0	25	50	75	100	125	150	175	200	225	2	0	1	0	0	0	0	0	0	0	0	0	0	-0.375	-0.375	-0.375	-0.375	-0.375	-0.375	-0.375	-0.375	-0.375	-0.375	-0.375	linear	100	0.025	0	0.5	TRUE	6	poolmodel	0.0126	-0.024327469305963172	0.008197176616110725	0	10000
10	250	0	25	50	75	100	125	150	175	200	225	2	0	1	0	0	0	0	0	0	0	0	0	0	-0.375	-0.375	-0.375	-0.375	-0.375	-0.375	-0.375	-0.375	-0.375	-0.375	-0.375	linear	100	0.025	0	0.5	TRUE	6	sepmodel	0.0234	-1.9497284802804914e-4	0.008042506761146904	0	10000
10	250	0	25	50	75	100	125	150	175	200	225	2	0	1	0	0	0	0	0	0	0	0	0	0	-0.375	-0.375	-0.375	-0.375	-0.375	-0.375	-0.375	-0.375	-0.375	-0.375	-0.375	linear	100	0.025	0	0.5	TRUE	7	fixmodel	0.0226	-3.026899253812311e-4	0.00745586056404192	0	10000
10	250	0	25	50	75	100	125	150	175	200	225	2	0	1	0	0	0	0	0	0	0	0	0	0	-0.375	-0.375	-0.375	-0.375	-0.375	-0.375	-0.375	-0.375	-0.375	-0.375	-0.375	linear	100	0.025	0	0.5	TRUE	7	poolmodel	0.0106	-0.027334001557624256	0.008044382389767867	0	10000
10	250	0	25	50	75	100	125	150	175	200	225	2	0	1	0	0	0	0	0	0	0	0	0	0	-0.375	-0.375	-0.375	-0.375	-0.375	-0.375	-0.375	-0.375	-0.375	-0.375	-0.375	linear	100	0.025	0	0.5	TRUE	7	sepmodel	0.0231	-3.202988318476548e-4	0.007869427011937439	0	10000
10	250	0	25	50	75	100	125	150	175	200	225	2	0	1	0	0	0	0	0	0	0	0	0	0	-0.375	-0.375	-0.375	-0.375	-0.375	-0.375	-0.375	-0.375	-0.375	-0.375	-0.375	linear	100	0.025	0	0.5	TRUE	8	fixmodel	0.0261	-1.1147411315131023e-4	0.007606647243831944	0	10000
10	250	0	25	50	75	100	125	150	175	200	225	2	0	1	0	0	0	0	0	0	0	0	0	0	-0.375	-0.375	-0.375	-0.375	-0.375	-0.375	-0.375	-0.375	-0.375	-0.375	-0.375	linear	100	0.025	0	0.5	TRUE	8	poolmodel	0.0112	-0.029344890055372393	0.008334162285352126	0	10000
10	250	0	25	50	75	100	125	150	175	200	225	2	0	1	0	0	0	0	0	0	0	0	0	0	-0.375	-0.375	-0.375	-0.375	-0.375	-0.375	-0.375	-0.375	-0.375	-0.375	-0.375	linear	100	0.025	0	0.5	TRUE	8	sepmodel	0.0248	-1.2762238557139868e-4	0.007992423764522808	0	10000
10	250	0	25	50	75	100	125	150	175	200	225	2	0	1	0	0	0	0	0	0	0	0	0	0	-0.375	-0.375	-0.375	-0.375	-0.375	-0.375	-0.375	-0.375	-0.375	-0.375	-0.375	linear	100	0.025	0	0.5	TRUE	9	fixmodel	0.0254	5.431909028741903e-4	0.007574862311793183	0	10000
10	250	0	25	50	75	100	125	150	175	200	225	2	0	1	0	0	0	0	0	0	0	0	0	0	-0.375	-0.375	-0.375	-0.375	-0.375	-0.375	-0.375	-0.375	-0.375	-0.375	-0.375	linear	100	0.025	0	0.5	TRUE	9	poolmodel	0.0097	-0.03088102879990844	0.008321737481115957	0	10000
10	250	0	25	50	75	100	125	150	175	200	225	2	0	1	0	0	0	0	0	0	0	0	0	0	-0.375	-0.375	-0.375	-0.375	-0.375	-0.375	-0.375	-0.375	-0.375	-0.375	-0.375	linear	100	0.025	0	0.5	TRUE	9	sepmodel	0.0243	5.503349567842445e-4	0.007965023566450968	0	10000
10	250	0	25	50	75	100	125	150	175	200	225	2	0	1	0	0	0	0	0	0	0	0	0	0	-0.375	-0.375	-0.375	-0.375	-0.375	-0.375	-0.375	-0.375	-0.375	-0.375	-0.375	linear	100	0.025	0	0.5	TRUE	10	fixmodel	0.0242	-1.3111547984963272e-4	0.007510093660088058	0	10000
10	250	0	25	50	75	100	125	150	175	200	225	2	0	1	0	0	0	0	0	0	0	0	0	0	-0.375	-0.375	-0.375	-0.375	-0.375	-0.375	-0.375	-0.375	-0.375	-0.375	-0.375	linear	100	0.025	0	0.5	TRUE	10	poolmodel	0.0084	-0.032993410186912694	0.00842086803017972	0	10000
10	250	0	25	50	75	100	125	150	175	200	225	2	0	1	0	0	0	0	0	0	0	0	0	0	-0.375	-0.375	-0.375	-0.375	-0.375	-0.375	-0.375	-0.375	-0.375	-0.375	-0.375	linear	100	0.025	0	0.5	TRUE	10	sepmodel	0.0229	-1.8882870628298497e-4	0.007932828439376498	0	10000
10	250	0	50	100	150	200	250	300	350	400	450	2	0	1	0	0	0	0	0	0	0	0	0	0	-0.375	-0.375	-0.375	-0.375	-0.375	-0.375	-0.375	-0.375	-0.375	-0.375	-0.375	linear	100	0.025	0	0.5	TRUE	2	fixmodel	0.0263	0.001758350124326328	0.007817350775211725	0	10000
10	250	0	50	100	150	200	250	300	350	400	450	2	0	1	0	0	0	0	0	0	0	0	0	0	-0.375	-0.375	-0.375	-0.375	-0.375	-0.375	-0.375	-0.375	-0.375	-0.375	-0.375	linear	100	0.025	0	0.5	TRUE	2	poolmodel	0.0184	-0.011020671133973597	0.007725905876554799	0	10000
10	250	0	50	100	150	200	250	300	350	400	450	2	0	1	0	0	0	0	0	0	0	0	0	0	-0.375	-0.375	-0.375	-0.375	-0.375	-0.375	-0.375	-0.375	-0.375	-0.375	-0.375	linear	100	0.025	0	0.5	TRUE	2	sepmodel	0.0271	0.0018309400404791967	0.008044270456013653	0	10000
10	250	0	50	100	150	200	250	300	350	400	450	2	0	1	0	0	0	0	0	0	0	0	0	0	-0.375	-0.375	-0.375	-0.375	-0.375	-0.375	-0.375	-0.375	-0.375	-0.375	-0.375	linear	100	0.025	0	0.5	TRUE	3	fixmodel	0.0259	0.002222383857608856	0.007681160496915279	0	10000
10	250	0	50	100	150	200	250	300	350	400	450	2	0	1	0	0	0	0	0	0	0	0	0	0	-0.375	-0.375	-0.375	-0.375	-0.375	-0.375	-0.375	-0.375	-0.375	-0.375	-0.375	linear	100	0.025	0	0.5	TRUE	3	poolmodel	0.0131	-0.020580820651375478	0.007873629050786337	0	10000
10	250	0	50	100	150	200	250	300	350	400	450	2	0	1	0	0	0	0	0	0	0	0	0	0	-0.375	-0.375	-0.375	-0.375	-0.375	-0.375	-0.375	-0.375	-0.375	-0.375	-0.375	linear	100	0.025	0	0.5	TRUE	3	sepmodel	0.0265	0.0023488371050488567	0.008030145209554657	0	10000
10	250	0	50	100	150	200	250	300	350	400	450	2	0	1	0	0	0	0	0	0	0	0	0	0	-0.375	-0.375	-0.375	-0.375	-0.375	-0.375	-0.375	-0.375	-0.375	-0.375	-0.375	linear	100	0.025	0	0.5	TRUE	4	fixmodel	0.0256	0.001704270606807217	0.007543730157131458	0	10000
10	250	0	50	100	150	200	250	300	350	400	450	2	0	1	0	0	0	0	0	0	0	0	0	0	-0.375	-0.375	-0.375	-0.375	-0.375	-0.375	-0.375	-0.375	-0.375	-0.375	-0.375	linear	100	0.025	0	0.5	TRUE	4	poolmodel	0.0086	-0.029391257643030053	0.008108726596643625	0	10000
10	250	0	50	100	150	200	250	300	350	400	450	2	0	1	0	0	0	0	0	0	0	0	0	0	-0.375	-0.375	-0.375	-0.375	-0.375	-0.375	-0.375	-0.375	-0.375	-0.375	-0.375	linear	100	0.025	0	0.5	TRUE	4	sepmodel	0.0252	0.0019199832130906546	0.007997717836117194	0	10000
10	250	0	50	100	150	200	250	300	350	400	450	2	0	1	0	0	0	0	0	0	0	0	0	0	-0.375	-0.375	-0.375	-0.375	-0.375	-0.375	-0.375	-0.375	-0.375	-0.375	-0.375	linear	100	0.025	0	0.5	TRUE	5	fixmodel	0.0254	-2.5736735984749224e-4	0.007578966783690621	0	10000
10	250	0	50	100	150	200	250	300	350	400	450	2	0	1	0	0	0	0	0	0	0	0	0	0	-0.375	-0.375	-0.375	-0.375	-0.375	-0.375	-0.375	-0.375	-0.375	-0.375	-0.375	linear	100	0.025	0	0.5	TRUE	5	poolmodel	0.0075	-0.038125972023872266	0.008755515268889588	0	10000
10	250	0	50	100	150	200	250	300	350	400	450	2	0	1	0	0	0	0	0	0	0	0	0	0	-0.375	-0.375	-0.375	-0.375	-0.375	-0.375	-0.375	-0.375	-0.375	-0.375	-0.375	linear	100	0.025	0	0.5	TRUE	5	sepmodel	0.0269	5.175933957918457e-5	0.008110982667822331	0	10000
10	250	0	50	100	150	200	250	300	350	400	450	2	0	1	0	0	0	0	0	0	0	0	0	0	-0.375	-0.375	-0.375	-0.375	-0.375	-0.375	-0.375	-0.375	-0.375	-0.375	-0.375	linear	100	0.025	0	0.5	TRUE	6	fixmodel	0.025	3.703007322354349e-4	0.007446612931600403	0	10000
10	250	0	50	100	150	200	250	300	350	400	450	2	0	1	0	0	0	0	0	0	0	0	0	0	-0.375	-0.375	-0.375	-0.375	-0.375	-0.375	-0.375	-0.375	-0.375	-0.375	-0.375	linear	100	0.025	0	0.5	TRUE	6	poolmodel	0.0078	-0.04296558154087689	0.009034170020065723	0	10000
10	250	0	50	100	150	200	250	300	350	400	450	2	0	1	0	0	0	0	0	0	0	0	0	0	-0.375	-0.375	-0.375	-0.375	-0.375	-0.375	-0.375	-0.375	-0.375	-0.375	-0.375	linear	100	0.025	0	0.5	TRUE	6	sepmodel	0.0262	6.611620945068658e-4	0.008069317445297607	0	10000
10	250	0	50	100	150	200	250	300	350	400	450	2	0	1	0	0	0	0	0	0	0	0	0	0	-0.375	-0.375	-0.375	-0.375	-0.375	-0.375	-0.375	-0.375	-0.375	-0.375	-0.375	linear	100	0.025	0	0.5	TRUE	7	fixmodel	0.0258	5.183748449643089e-4	0.0073712011825582	0	10000
10	250	0	50	100	150	200	250	300	350	400	450	2	0	1	0	0	0	0	0	0	0	0	0	0	-0.375	-0.375	-0.375	-0.375	-0.375	-0.375	-0.375	-0.375	-0.375	-0.375	-0.375	linear	100	0.025	0	0.5	TRUE	7	poolmodel	0.0049	-0.04773121498434131	0.009351113958996201	0	10000
10	250	0	50	100	150	200	250	300	350	400	450	2	0	1	0	0	0	0	0	0	0	0	0	0	-0.375	-0.375	-0.375	-0.375	-0.375	-0.375	-0.375	-0.375	-0.375	-0.375	-0.375	linear	100	0.025	0	0.5	TRUE	7	sepmodel	0.0274	8.509688385232776e-4	0.008085860347843725	0	10000
10	250	0	50	100	150	200	250	300	350	400	450	2	0	1	0	0	0	0	0	0	0	0	0	0	-0.375	-0.375	-0.375	-0.375	-0.375	-0.375	-0.375	-0.375	-0.375	-0.375	-0.375	linear	100	0.025	0	0.5	TRUE	8	fixmodel	0.0262	0.001614490535960854	0.007285179968123788	0	10000
10	250	0	50	100	150	200	250	300	350	400	450	2	0	1	0	0	0	0	0	0	0	0	0	0	-0.375	-0.375	-0.375	-0.375	-0.375	-0.375	-0.375	-0.375	-0.375	-0.375	-0.375	linear	100	0.025	0	0.5	TRUE	8	poolmodel	0.005	-0.0515343756356487	0.009636034491895764	0	10000
10	250	0	50	100	150	200	250	300	350	400	450	2	0	1	0	0	0	0	0	0	0	0	0	0	-0.375	-0.375	-0.375	-0.375	-0.375	-0.375	-0.375	-0.375	-0.375	-0.375	-0.375	linear	100	0.025	0	0.5	TRUE	8	sepmodel	0.0257	0.001935766250308895	0.008008037138269326	0	10000
10	250	0	50	100	150	200	250	300	350	400	450	2	0	1	0	0	0	0	0	0	0	0	0	0	-0.375	-0.375	-0.375	-0.375	-0.375	-0.375	-0.375	-0.375	-0.375	-0.375	-0.375	linear	100	0.025	0	0.5	TRUE	9	fixmodel	0.0237	2.0499669079718157e-4	0.0071950644595992165	0	10000
10	250	0	50	100	150	200	250	300	350	400	450	2	0	1	0	0	0	0	0	0	0	0	0	0	-0.375	-0.375	-0.375	-0.375	-0.375	-0.375	-0.375	-0.375	-0.375	-0.375	-0.375	linear	100	0.025	0	0.5	TRUE	9	poolmodel	0.0036	-0.05643277191048633	0.010071747956941244	0	10000
10	250	0	50	100	150	200	250	300	350	400	450	2	0	1	0	0	0	0	0	0	0	0	0	0	-0.375	-0.375	-0.375	-0.375	-0.375	-0.375	-0.375	-0.375	-0.375	-0.375	-0.375	linear	100	0.025	0	0.5	TRUE	9	sepmodel	0.0222	4.926589860143907e-4	0.007978318941238944	0	10000
10	250	0	50	100	150	200	250	300	350	400	450	2	0	1	0	0	0	0	0	0	0	0	0	0	-0.375	-0.375	-0.375	-0.375	-0.375	-0.375	-0.375	-0.375	-0.375	-0.375	-0.375	linear	100	0.025	0	0.5	TRUE	10	fixmodel	0.0249	9.10501997096594e-4	0.007328575944667478	0	10000
10	250	0	50	100	150	200	250	300	350	400	450	2	0	1	0	0	0	0	0	0	0	0	0	0	-0.375	-0.375	-0.375	-0.375	-0.375	-0.375	-0.375	-0.375	-0.375	-0.375	-0.375	linear	100	0.025	0	0.5	TRUE	10	poolmodel	0.0044	-0.05916593101834263	0.010490406437457899	0	10000
10	250	0	50	100	150	200	250	300	350	400	450	2	0	1	0	0	0	0	0	0	0	0	0	0	-0.375	-0.375	-0.375	-0.375	-0.375	-0.375	-0.375	-0.375	-0.375	-0.375	-0.375	linear	100	0.025	0	0.5	TRUE	10	sepmodel	0.0245	0.0010803490620052796	0.008094762278048428	0	10000
10	250	0	75	150	225	300	375	450	525	600	675	2	0	1	0	0	0	0	0	0	0	0	0	0	-0.375	-0.375	-0.375	-0.375	-0.375	-0.375	-0.375	-0.375	-0.375	-0.375	-0.375	linear	100	0.025	0	0.5	TRUE	2	fixmodel	0.024	-2.891404990532304e-4	0.007829445766496194	0	10000
10	250	0	75	150	225	300	375	450	525	600	675	2	0	1	0	0	0	0	0	0	0	0	0	0	-0.375	-0.375	-0.375	-0.375	-0.375	-0.375	-0.375	-0.375	-0.375	-0.375	-0.375	linear	100	0.025	0	0.5	TRUE	2	poolmodel	0.0148	-0.016031048854206302	0.007798152020451382	0	10000
10	250	0	75	150	225	300	375	450	525	600	675	2	0	1	0	0	0	0	0	0	0	0	0	0	-0.375	-0.375	-0.375	-0.375	-0.375	-0.375	-0.375	-0.375	-0.375	-0.375	-0.375	linear	100	0.025	0	0.5	TRUE	2	sepmodel	0.0241	-4.4475772092567874e-4	0.008081815454921983	0	10000
10	250	0	75	150	225	300	375	450	525	600	675	2	0	1	0	0	0	0	0	0	0	0	0	0	-0.375	-0.375	-0.375	-0.375	-0.375	-0.375	-0.375	-0.375	-0.375	-0.375	-0.375	linear	100	0.025	0	0.5	TRUE	3	fixmodel	0.0263	1.9095907024990996e-4	0.007498899442681899	0	10000
10	250	0	75	150	225	300	375	450	525	600	675	2	0	1	0	0	0	0	0	0	0	0	0	0	-0.375	-0.375	-0.375	-0.375	-0.375	-0.375	-0.375	-0.375	-0.375	-0.375	-0.375	linear	100	0.025	0	0.5	TRUE	3	poolmodel	0.0116	-0.028841081236557597	0.007949771481829987	0	10000
10	250	0	75	150	225	300	375	450	525	600	675	2	0	1	0	0	0	0	0	0	0	0	0	0	-0.375	-0.375	-0.375	-0.375	-0.375	-0.375	-0.375	-0.375	-0.375	-0.375	-0.375	linear	100	0.025	0	0.5	TRUE	3	sepmodel	0.0263	-4.080738864728531e-6	0.007946124777821497	0	10000
10	250	0	75	150	225	300	375	450	525	600	675	2	0	1	0	0	0	0	0	0	0	0	0	0	-0.375	-0.375	-0.375	-0.375	-0.375	-0.375	-0.375	-0.375	-0.375	-0.375	-0.375	linear	100	0.025	0	0.5	TRUE	4	fixmodel	0.0251	-1.1190600299685173e-4	0.007366783397116994	0	10000
10	250	0	75	150	225	300	375	450	525	600	675	2	0	1	0	0	0	0	0	0	0	0	0	0	-0.375	-0.375	-0.375	-0.375	-0.375	-0.375	-0.375	-0.375	-0.375	-0.375	-0.375	linear	100	0.025	0	0.5	TRUE	4	poolmodel	0.0075	-0.04035242594184693	0.008653709576205438	0	10000
10	250	0	75	150	225	300	375	450	525	600	675	2	0	1	0	0	0	0	0	0	0	0	0	0	-0.375	-0.375	-0.375	-0.375	-0.375	-0.375	-0.375	-0.375	-0.375	-0.375	-0.375	linear	100	0.025	0	0.5	TRUE	4	sepmodel	0.0226	-7.434267918755579e-4	0.00791524793353493	0	10000
10	250	0	75	150	225	300	375	450	525	600	675	2	0	1	0	0	0	0	0	0	0	0	0	0	-0.375	-0.375	-0.375	-0.375	-0.375	-0.375	-0.375	-0.375	-0.375	-0.375	-0.375	linear	100	0.025	0	0.5	TRUE	5	fixmodel	0.0237	-0.002346154818625751	0.007241396510397229	0	10000
10	250	0	75	150	225	300	375	450	525	600	675	2	0	1	0	0	0	0	0	0	0	0	0	0	-0.375	-0.375	-0.375	-0.375	-0.375	-0.375	-0.375	-0.375	-0.375	-0.375	-0.375	linear	100	0.025	0	0.5	TRUE	5	poolmodel	0.0051	-0.05206061142681228	0.009518536119562705	0	10000
10	250	0	75	150	225	300	375	450	525	600	675	2	0	1	0	0	0	0	0	0	0	0	0	0	-0.375	-0.375	-0.375	-0.375	-0.375	-0.375	-0.375	-0.375	-0.375	-0.375	-0.375	linear	100	0.025	0	0.5	TRUE	5	sepmodel	0.0222	-0.0029710018875004768	0.007950190869215272	0	10000
10	250	0	75	150	225	300	375	450	525	600	675	2	0	1	0	0	0	0	0	0	0	0	0	0	-0.375	-0.375	-0.375	-0.375	-0.375	-0.375	-0.375	-0.375	-0.375	-0.375	-0.375	linear	100	0.025	0	0.5	TRUE	6	fixmodel	0.024	-0.0011286858307468848	0.007275928582254081	0	10000
10	250	0	75	150	225	300	375	450	525	600	675	2	0	1	0	0	0	0	0	0	0	0	0	0	-0.375	-0.375	-0.375	-0.375	-0.375	-0.375	-0.375	-0.375	-0.375	-0.375	-0.375	linear	100	0.025	0	0.5	TRUE	6	poolmodel	0.0035	-0.05940190331304129	0.010334524429387922	0	10000
10	250	0	75	150	225	300	375	450	525	600	675	2	0	1	0	0	0	0	0	0	0	0	0	0	-0.375	-0.375	-0.375	-0.375	-0.375	-0.375	-0.375	-0.375	-0.375	-0.375	-0.375	linear	100	0.025	0	0.5	TRUE	6	sepmodel	0.0225	-0.001808996362861221	0.008077475501455126	0	10000
10	250	0	75	150	225	300	375	450	525	600	675	2	0	1	0	0	0	0	0	0	0	0	0	0	-0.375	-0.375	-0.375	-0.375	-0.375	-0.375	-0.375	-0.375	-0.375	-0.375	-0.375	linear	100	0.025	0	0.5	TRUE	7	fixmodel	0.0259	-0.0014819981683529926	0.007221061977368693	0	10000
10	250	0	75	150	225	300	375	450	525	600	675	2	0	1	0	0	0	0	0	0	0	0	0	0	-0.375	-0.375	-0.375	-0.375	-0.375	-0.375	-0.375	-0.375	-0.375	-0.375	-0.375	linear	100	0.025	0	0.5	TRUE	7	poolmodel	0.0028	-0.06640613924428838	0.01118788676695849	0	10000
10	250	0	75	150	225	300	375	450	525	600	675	2	0	1	0	0	0	0	0	0	0	0	0	0	-0.375	-0.375	-0.375	-0.375	-0.375	-0.375	-0.375	-0.375	-0.375	-0.375	-0.375	linear	100	0.025	0	0.5	TRUE	7	sepmodel	0.0233	-0.0020422480031127566	0.00802334401035193	0	10000
10	250	0	75	150	225	300	375	450	525	600	675	2	0	1	0	0	0	0	0	0	0	0	0	0	-0.375	-0.375	-0.375	-0.375	-0.375	-0.375	-0.375	-0.375	-0.375	-0.375	-0.375	linear	100	0.025	0	0.5	TRUE	8	fixmodel	0.025	-3.1587699877744924e-4	0.007089668672340377	0	10000
10	250	0	75	150	225	300	375	450	525	600	675	2	0	1	0	0	0	0	0	0	0	0	0	0	-0.375	-0.375	-0.375	-0.375	-0.375	-0.375	-0.375	-0.375	-0.375	-0.375	-0.375	linear	100	0.025	0	0.5	TRUE	8	poolmodel	0.0021	-0.0718615534477043	0.011830743024661635	0	10000
10	250	0	75	150	225	300	375	450	525	600	675	2	0	1	0	0	0	0	0	0	0	0	0	0	-0.375	-0.375	-0.375	-0.375	-0.375	-0.375	-0.375	-0.375	-0.375	-0.375	-0.375	linear	100	0.025	0	0.5	TRUE	8	sepmodel	0.0219	-8.634111107287475e-4	0.007930042932261738	0	10000
10	250	0	75	150	225	300	375	450	525	600	675	2	0	1	0	0	0	0	0	0	0	0	0	0	-0.375	-0.375	-0.375	-0.375	-0.375	-0.375	-0.375	-0.375	-0.375	-0.375	-0.375	linear	100	0.025	0	0.5	TRUE	9	fixmodel	0.0223	-0.001158722697996711	0.0069991836295139895	0	10000
10	250	0	75	150	225	300	375	450	525	600	675	2	0	1	0	0	0	0	0	0	0	0	0	0	-0.375	-0.375	-0.375	-0.375	-0.375	-0.375	-0.375	-0.375	-0.375	-0.375	-0.375	linear	100	0.025	0	0.5	TRUE	9	poolmodel	0.0017	-0.0779385191534912	0.012587749321244762	0	10000
10	250	0	75	150	225	300	375	450	525	600	675	2	0	1	0	0	0	0	0	0	0	0	0	0	-0.375	-0.375	-0.375	-0.375	-0.375	-0.375	-0.375	-0.375	-0.375	-0.375	-0.375	linear	100	0.025	0	0.5	TRUE	9	sepmodel	0.0221	-0.0018669182790340465	0.007890378640736063	0	10000
10	250	0	75	150	225	300	375	450	525	600	675	2	0	1	0	0	0	0	0	0	0	0	0	0	-0.375	-0.375	-0.375	-0.375	-0.375	-0.375	-0.375	-0.375	-0.375	-0.375	-0.375	linear	100	0.025	0	0.5	TRUE	10	fixmodel	0.0262	-6.893990377745935e-4	0.007068628265325594	0	10000
10	250	0	75	150	225	300	375	450	525	600	675	2	0	1	0	0	0	0	0	0	0	0	0	0	-0.375	-0.375	-0.375	-0.375	-0.375	-0.375	-0.375	-0.375	-0.375	-0.375	-0.375	linear	100	0.025	0	0.5	TRUE	10	poolmodel	0.0013	-0.08256011275032465	0.01338137173223896	0	10000
10	250	0	75	150	225	300	375	450	525	600	675	2	0	1	0	0	0	0	0	0	0	0	0	0	-0.375	-0.375	-0.375	-0.375	-0.375	-0.375	-0.375	-0.375	-0.375	-0.375	-0.375	linear	100	0.025	0	0.5	TRUE	10	sepmodel	0.0256	-0.0015042296931972933	0.008106935716155473	0	10000
10	250	0	100	200	300	400	500	600	700	800	900	2	0	1	0	0	0	0	0	0	0	0	0	0	-0.375	-0.375	-0.375	-0.375	-0.375	-0.375	-0.375	-0.375	-0.375	-0.375	-0.375	linear	100	0.025	0	0.5	TRUE	2	fixmodel	0.0253	7.333676182224656e-4	0.007519030861077391	0	10000
10	250	0	100	200	300	400	500	600	700	800	900	2	0	1	0	0	0	0	0	0	0	0	0	0	-0.375	-0.375	-0.375	-0.375	-0.375	-0.375	-0.375	-0.375	-0.375	-0.375	-0.375	linear	100	0.025	0	0.5	TRUE	2	poolmodel	0.0151	-0.016441599475902006	0.007469920611165565	0	10000
10	250	0	100	200	300	400	500	600	700	800	900	2	0	1	0	0	0	0	0	0	0	0	0	0	-0.375	-0.375	-0.375	-0.375	-0.375	-0.375	-0.375	-0.375	-0.375	-0.375	-0.375	linear	100	0.025	0	0.5	TRUE	2	sepmodel	0.0248	8.184219279764421e-4	0.007819351561417946	0	10000
10	250	0	100	200	300	400	500	600	700	800	900	2	0	1	0	0	0	0	0	0	0	0	0	0	-0.375	-0.375	-0.375	-0.375	-0.375	-0.375	-0.375	-0.375	-0.375	-0.375	-0.375	linear	100	0.025	0	0.5	TRUE	3	fixmodel	0.023	-0.0018243535298098086	0.007335169262485953	0	10000
10	250	0	100	200	300	400	500	600	700	800	900	2	0	1	0	0	0	0	0	0	0	0	0	0	-0.375	-0.375	-0.375	-0.375	-0.375	-0.375	-0.375	-0.375	-0.375	-0.375	-0.375	linear	100	0.025	0	0.5	TRUE	3	poolmodel	0.0078	-0.03530815065575591	0.008196532326425969	0	10000
10	250	0	100	200	300	400	500	600	700	800	900	2	0	1	0	0	0	0	0	0	0	0	0	0	-0.375	-0.375	-0.375	-0.375	-0.375	-0.375	-0.375	-0.375	-0.375	-0.375	-0.375	linear	100	0.025	0	0.5	TRUE	3	sepmodel	0.0208	-0.0021396742265475193	0.007948355013306858	0	10000
10	250	0	100	200	300	400	500	600	700	800	900	2	0	1	0	0	0	0	0	0	0	0	0	0	-0.375	-0.375	-0.375	-0.375	-0.375	-0.375	-0.375	-0.375	-0.375	-0.375	-0.375	linear	100	0.025	0	0.5	TRUE	4	fixmodel	0.0275	-6.056204127670786e-4	0.007364580147062557	0	10000
10	250	0	100	200	300	400	500	600	700	800	900	2	0	1	0	0	0	0	0	0	0	0	0	0	-0.375	-0.375	-0.375	-0.375	-0.375	-0.375	-0.375	-0.375	-0.375	-0.375	-0.375	linear	100	0.025	0	0.5	TRUE	4	poolmodel	0.0063	-0.04804579060343085	0.009211565038079619	0	10000
10	250	0	100	200	300	400	500	600	700	800	900	2	0	1	0	0	0	0	0	0	0	0	0	0	-0.375	-0.375	-0.375	-0.375	-0.375	-0.375	-0.375	-0.375	-0.375	-0.375	-0.375	linear	100	0.025	0	0.5	TRUE	4	sepmodel	0.0253	-9.64449241071163e-4	0.008066143429018112	0	10000
10	250	0	100	200	300	400	500	600	700	800	900	2	0	1	0	0	0	0	0	0	0	0	0	0	-0.375	-0.375	-0.375	-0.375	-0.375	-0.375	-0.375	-0.375	-0.375	-0.375	-0.375	linear	100	0.025	0	0.5	TRUE	5	fixmodel	0.0249	-0.0012833690515136594	0.00724880300877852	0	10000
10	250	0	100	200	300	400	500	600	700	800	900	2	0	1	0	0	0	0	0	0	0	0	0	0	-0.375	-0.375	-0.375	-0.375	-0.375	-0.375	-0.375	-0.375	-0.375	-0.375	-0.375	linear	100	0.025	0	0.5	TRUE	5	poolmodel	0.0035	-0.06083691963542433	0.010427851119215592	0	10000
10	250	0	100	200	300	400	500	600	700	800	900	2	0	1	0	0	0	0	0	0	0	0	0	0	-0.375	-0.375	-0.375	-0.375	-0.375	-0.375	-0.375	-0.375	-0.375	-0.375	-0.375	linear	100	0.025	0	0.5	TRUE	5	sepmodel	0.0241	-0.00176885968050705	0.00813923802043823	0	10000
10	250	0	100	200	300	400	500	600	700	800	900	2	0	1	0	0	0	0	0	0	0	0	0	0	-0.375	-0.375	-0.375	-0.375	-0.375	-0.375	-0.375	-0.375	-0.375	-0.375	-0.375	linear	100	0.025	0	0.5	TRUE	6	fixmodel	0.0239	-3.833254075318507e-4	0.006977658330274754	0	10000
10	250	0	100	200	300	400	500	600	700	800	900	2	0	1	0	0	0	0	0	0	0	0	0	0	-0.375	-0.375	-0.375	-0.375	-0.375	-0.375	-0.375	-0.375	-0.375	-0.375	-0.375	linear	100	0.025	0	0.5	TRUE	6	poolmodel	0.0023	-0.07060800772495715	0.011454703814093577	0	10000
10	250	0	100	200	300	400	500	600	700	800	900	2	0	1	0	0	0	0	0	0	0	0	0	0	-0.375	-0.375	-0.375	-0.375	-0.375	-0.375	-0.375	-0.375	-0.375	-0.375	-0.375	linear	100	0.025	0	0.5	TRUE	6	sepmodel	0.0253	-7.014256458499333e-4	0.007929526138173246	0	10000
10	250	0	100	200	300	400	500	600	700	800	900	2	0	1	0	0	0	0	0	0	0	0	0	0	-0.375	-0.375	-0.375	-0.375	-0.375	-0.375	-0.375	-0.375	-0.375	-0.375	-0.375	linear	100	0.025	0	0.5	TRUE	7	fixmodel	0.024	-6.173159254860723e-4	0.006892499235682781	0	10000
10	250	0	100	200	300	400	500	600	700	800	900	2	0	1	0	0	0	0	0	0	0	0	0	0	-0.375	-0.375	-0.375	-0.375	-0.375	-0.375	-0.375	-0.375	-0.375	-0.375	-0.375	linear	100	0.025	0	0.5	TRUE	7	poolmodel	0.0013	-0.07964438051794688	0.01269399057074234	0	10000
10	250	0	100	200	300	400	500	600	700	800	900	2	0	1	0	0	0	0	0	0	0	0	0	0	-0.375	-0.375	-0.375	-0.375	-0.375	-0.375	-0.375	-0.375	-0.375	-0.375	-0.375	linear	100	0.025	0	0.5	TRUE	7	sepmodel	0.0238	-9.615477801643138e-4	0.007876366001758141	0	10000
10	250	0	100	200	300	400	500	600	700	800	900	2	0	1	0	0	0	0	0	0	0	0	0	0	-0.375	-0.375	-0.375	-0.375	-0.375	-0.375	-0.375	-0.375	-0.375	-0.375	-0.375	linear	100	0.025	0	0.5	TRUE	8	fixmodel	0.0241	-2.608962855561197e-4	0.006924330031635972	0	10000
10	250	0	100	200	300	400	500	600	700	800	900	2	0	1	0	0	0	0	0	0	0	0	0	0	-0.375	-0.375	-0.375	-0.375	-0.375	-0.375	-0.375	-0.375	-0.375	-0.375	-0.375	linear	100	0.025	0	0.5	TRUE	8	poolmodel	0.0012	-0.08742369386461758	0.014044409705911459	0	10000
10	250	0	100	200	300	400	500	600	700	800	900	2	0	1	0	0	0	0	0	0	0	0	0	0	-0.375	-0.375	-0.375	-0.375	-0.375	-0.375	-0.375	-0.375	-0.375	-0.375	-0.375	linear	100	0.025	0	0.5	TRUE	8	sepmodel	0.0247	-6.615428124050187e-4	0.00807749648676497	0	10000
10	250	0	100	200	300	400	500	600	700	800	900	2	0	1	0	0	0	0	0	0	0	0	0	0	-0.375	-0.375	-0.375	-0.375	-0.375	-0.375	-0.375	-0.375	-0.375	-0.375	-0.375	linear	100	0.025	0	0.5	TRUE	9	fixmodel	0.0238	5.52846235400166e-4	0.006786792568641875	0	10000
10	250	0	100	200	300	400	500	600	700	800	900	2	0	1	0	0	0	0	0	0	0	0	0	0	-0.375	-0.375	-0.375	-0.375	-0.375	-0.375	-0.375	-0.375	-0.375	-0.375	-0.375	linear	100	0.025	0	0.5	TRUE	9	poolmodel	4e-4	-0.09327730177996073	0.014952268741916035	0	10000
10	250	0	100	200	300	400	500	600	700	800	900	2	0	1	0	0	0	0	0	0	0	0	0	0	-0.375	-0.375	-0.375	-0.375	-0.375	-0.375	-0.375	-0.375	-0.375	-0.375	-0.375	linear	100	0.025	0	0.5	TRUE	9	sepmodel	0.0245	3.676637621207623e-4	0.007911939443618416	0	10000
10	250	0	100	200	300	400	500	600	700	800	900	2	0	1	0	0	0	0	0	0	0	0	0	0	-0.375	-0.375	-0.375	-0.375	-0.375	-0.375	-0.375	-0.375	-0.375	-0.375	-0.375	linear	100	0.025	0	0.5	TRUE	10	fixmodel	0.0243	3.4181850781187336e-4	0.0069250734422311045	0	10000
10	250	0	100	200	300	400	500	600	700	800	900	2	0	1	0	0	0	0	0	0	0	0	0	0	-0.375	-0.375	-0.375	-0.375	-0.375	-0.375	-0.375	-0.375	-0.375	-0.375	-0.375	linear	100	0.025	0	0.5	TRUE	10	poolmodel	7e-4	-0.09937982088756285	0.016281497553311243	0	10000
10	250	0	100	200	300	400	500	600	700	800	900	2	0	1	0	0	0	0	0	0	0	0	0	0	-0.375	-0.375	-0.375	-0.375	-0.375	-0.375	-0.375	-0.375	-0.375	-0.375	-0.375	linear	100	0.025	0	0.5	TRUE	10	sepmodel	0.0225	2.882507167081286e-4	0.00806913370466716	0	10000
10	250	0	125	250	375	500	625	750	875	1000	1125	2	0	1	0	0	0	0	0	0	0	0	0	0	-0.375	-0.375	-0.375	-0.375	-0.375	-0.375	-0.375	-0.375	-0.375	-0.375	-0.375	linear	100	0.025	0	0.5	TRUE	2	fixmodel	0.0251	4.1085738456435214e-4	0.007671443770190006	0	10000
10	250	0	125	250	375	500	625	750	875	1000	1125	2	0	1	0	0	0	0	0	0	0	0	0	0	-0.375	-0.375	-0.375	-0.375	-0.375	-0.375	-0.375	-0.375	-0.375	-0.375	-0.375	linear	100	0.025	0	0.5	TRUE	2	poolmodel	0.0154	-0.017821671060750027	0.007513787866440792	0	10000
10	250	0	125	250	375	500	625	750	875	1000	1125	2	0	1	0	0	0	0	0	0	0	0	0	0	-0.375	-0.375	-0.375	-0.375	-0.375	-0.375	-0.375	-0.375	-0.375	-0.375	-0.375	linear	100	0.025	0	0.5	TRUE	2	sepmodel	0.0259	0.0010259123299920583	0.008065956628504616	0	10000
10	250	0	125	250	375	500	625	750	875	1000	1125	2	0	1	0	0	0	0	0	0	0	0	0	0	-0.375	-0.375	-0.375	-0.375	-0.375	-0.375	-0.375	-0.375	-0.375	-0.375	-0.375	linear	100	0.025	0	0.5	TRUE	3	fixmodel	0.0258	2.3378832008893202e-4	0.007444860556962188	0	10000
10	250	0	125	250	375	500	625	750	875	1000	1125	2	0	1	0	0	0	0	0	0	0	0	0	0	-0.375	-0.375	-0.375	-0.375	-0.375	-0.375	-0.375	-0.375	-0.375	-0.375	-0.375	linear	100	0.025	0	0.5	TRUE	3	poolmodel	0.009	-0.03631048018593712	0.008139725480727058	0	10000
10	250	0	125	250	375	500	625	750	875	1000	1125	2	0	1	0	0	0	0	0	0	0	0	0	0	-0.375	-0.375	-0.375	-0.375	-0.375	-0.375	-0.375	-0.375	-0.375	-0.375	-0.375	linear	100	0.025	0	0.5	TRUE	3	sepmodel	0.0268	4.797256048602646e-4	0.008116128060959047	0	10000
10	250	0	125	250	375	500	625	750	875	1000	1125	2	0	1	0	0	0	0	0	0	0	0	0	0	-0.375	-0.375	-0.375	-0.375	-0.375	-0.375	-0.375	-0.375	-0.375	-0.375	-0.375	linear	100	0.025	0	0.5	TRUE	4	fixmodel	0.0233	6.404378501891237e-5	0.007111363381948559	0	10000
10	250	0	125	250	375	500	625	750	875	1000	1125	2	0	1	0	0	0	0	0	0	0	0	0	0	-0.375	-0.375	-0.375	-0.375	-0.375	-0.375	-0.375	-0.375	-0.375	-0.375	-0.375	linear	100	0.025	0	0.5	TRUE	4	poolmodel	0.0037	-0.0524036743620392	0.009252630152736403	0	10000
10	250	0	125	250	375	500	625	750	875	1000	1125	2	0	1	0	0	0	0	0	0	0	0	0	0	-0.375	-0.375	-0.375	-0.375	-0.375	-0.375	-0.375	-0.375	-0.375	-0.375	-0.375	linear	100	0.025	0	0.5	TRUE	4	sepmodel	0.0233	1.35743023545534e-4	0.007964421054381226	0	10000
10	250	0	125	250	375	500	625	750	875	1000	1125	2	0	1	0	0	0	0	0	0	0	0	0	0	-0.375	-0.375	-0.375	-0.375	-0.375	-0.375	-0.375	-0.375	-0.375	-0.375	-0.375	linear	100	0.025	0	0.5	TRUE	5	fixmodel	0.026	-2.2898715527439718e-5	0.007064675430806706	0	10000
10	250	0	125	250	375	500	625	750	875	1000	1125	2	0	1	0	0	0	0	0	0	0	0	0	0	-0.375	-0.375	-0.375	-0.375	-0.375	-0.375	-0.375	-0.375	-0.375	-0.375	-0.375	linear	100	0.025	0	0.5	TRUE	5	poolmodel	0.0023	-0.06680774179999302	0.010898773258783384	0	10000
10	250	0	125	250	375	500	625	750	875	1000	1125	2	0	1	0	0	0	0	0	0	0	0	0	0	-0.375	-0.375	-0.375	-0.375	-0.375	-0.375	-0.375	-0.375	-0.375	-0.375	-0.375	linear	100	0.025	0	0.5	TRUE	5	sepmodel	0.0235	2.4180145832758767e-4	0.008009547118260825	0	10000
10	250	0	125	250	375	500	625	750	875	1000	1125	2	0	1	0	0	0	0	0	0	0	0	0	0	-0.375	-0.375	-0.375	-0.375	-0.375	-0.375	-0.375	-0.375	-0.375	-0.375	-0.375	linear	100	0.025	0	0.5	TRUE	6	fixmodel	0.0251	-0.0014965382655117826	0.007005567216334993	0	10000
10	250	0	125	250	375	500	625	750	875	1000	1125	2	0	1	0	0	0	0	0	0	0	0	0	0	-0.375	-0.375	-0.375	-0.375	-0.375	-0.375	-0.375	-0.375	-0.375	-0.375	-0.375	linear	100	0.025	0	0.5	TRUE	6	poolmodel	0.0019	-0.08061395259528951	0.01278828150737389	0	10000
10	250	0	125	250	375	500	625	750	875	1000	1125	2	0	1	0	0	0	0	0	0	0	0	0	0	-0.375	-0.375	-0.375	-0.375	-0.375	-0.375	-0.375	-0.375	-0.375	-0.375	-0.375	linear	100	0.025	0	0.5	TRUE	6	sepmodel	0.0253	-0.0014304037221209527	0.008060675477714406	0	10000
10	250	0	125	250	375	500	625	750	875	1000	1125	2	0	1	0	0	0	0	0	0	0	0	0	0	-0.375	-0.375	-0.375	-0.375	-0.375	-0.375	-0.375	-0.375	-0.375	-0.375	-0.375	linear	100	0.025	0	0.5	TRUE	7	fixmodel	0.0256	-6.48271708919076e-4	0.006801083094595834	0	10000
10	250	0	125	250	375	500	625	750	875	1000	1125	2	0	1	0	0	0	0	0	0	0	0	0	0	-0.375	-0.375	-0.375	-0.375	-0.375	-0.375	-0.375	-0.375	-0.375	-0.375	-0.375	linear	100	0.025	0	0.5	TRUE	7	poolmodel	0.0011	-0.09041103751751643	0.014306253442391375	0	10000
10	250	0	125	250	375	500	625	750	875	1000	1125	2	0	1	0	0	0	0	0	0	0	0	0	0	-0.375	-0.375	-0.375	-0.375	-0.375	-0.375	-0.375	-0.375	-0.375	-0.375	-0.375	linear	100	0.025	0	0.5	TRUE	7	sepmodel	0.0267	-4.458214415918732e-4	0.00794286953941209	0	10000
10	250	0	125	250	375	500	625	750	875	1000	1125	2	0	1	0	0	0	0	0	0	0	0	0	0	-0.375	-0.375	-0.375	-0.375	-0.375	-0.375	-0.375	-0.375	-0.375	-0.375	-0.375	linear	100	0.025	0	0.5	TRUE	8	fixmodel	0.0256	0.0010479968955997689	0.00687317829939756	0	10000
10	250	0	125	250	375	500	625	750	875	1000	1125	2	0	1	0	0	0	0	0	0	0	0	0	0	-0.375	-0.375	-0.375	-0.375	-0.375	-0.375	-0.375	-0.375	-0.375	-0.375	-0.375	linear	100	0.025	0	0.5	TRUE	8	poolmodel	8e-4	-0.097943184692652	0.015760162235740508	0	10000
10	250	0	125	250	375	500	625	750	875	1000	1125	2	0	1	0	0	0	0	0	0	0	0	0	0	-0.375	-0.375	-0.375	-0.375	-0.375	-0.375	-0.375	-0.375	-0.375	-0.375	-0.375	linear	100	0.025	0	0.5	TRUE	8	sepmodel	0.0252	0.0013712345217558705	0.008014527769592654	0	10000
10	250	0	125	250	375	500	625	750	875	1000	1125	2	0	1	0	0	0	0	0	0	0	0	0	0	-0.375	-0.375	-0.375	-0.375	-0.375	-0.375	-0.375	-0.375	-0.375	-0.375	-0.375	linear	100	0.025	0	0.5	TRUE	9	fixmodel	0.0266	6.124422844320458e-4	0.006894325931916354	0	10000
10	250	0	125	250	375	500	625	750	875	1000	1125	2	0	1	0	0	0	0	0	0	0	0	0	0	-0.375	-0.375	-0.375	-0.375	-0.375	-0.375	-0.375	-0.375	-0.375	-0.375	-0.375	linear	100	0.025	0	0.5	TRUE	9	poolmodel	7e-4	-0.10621131183157798	0.0174549410939834	0	10000
10	250	0	125	250	375	500	625	750	875	1000	1125	2	0	1	0	0	0	0	0	0	0	0	0	0	-0.375	-0.375	-0.375	-0.375	-0.375	-0.375	-0.375	-0.375	-0.375	-0.375	-0.375	linear	100	0.025	0	0.5	TRUE	9	sepmodel	0.0243	7.445262114855683e-4	0.008077461202053627	0	10000
10	250	0	125	250	375	500	625	750	875	1000	1125	2	0	1	0	0	0	0	0	0	0	0	0	0	-0.375	-0.375	-0.375	-0.375	-0.375	-0.375	-0.375	-0.375	-0.375	-0.375	-0.375	linear	100	0.025	0	0.5	TRUE	10	fixmodel	0.0285	-4.3382896064433977e-4	0.006868352200972437	0	10000
10	250	0	125	250	375	500	625	750	875	1000	1125	2	0	1	0	0	0	0	0	0	0	0	0	0	-0.375	-0.375	-0.375	-0.375	-0.375	-0.375	-0.375	-0.375	-0.375	-0.375	-0.375	linear	100	0.025	0	0.5	TRUE	10	poolmodel	4e-4	-0.11365279183524803	0.019009670813222957	0	10000
10	250	0	125	250	375	500	625	750	875	1000	1125	2	0	1	0	0	0	0	0	0	0	0	0	0	-0.375	-0.375	-0.375	-0.375	-0.375	-0.375	-0.375	-0.375	-0.375	-0.375	-0.375	linear	100	0.025	0	0.5	TRUE	10	sepmodel	0.0271	-4.5310643242917775e-4	0.00812343321028013	0	10000
10	250	0	150	300	450	600	750	900	1050	1200	1350	2	0	1	0	0	0	0	0	0	0	0	0	0	-0.375	-0.375	-0.375	-0.375	-0.375	-0.375	-0.375	-0.375	-0.375	-0.375	-0.375	linear	100	0.025	0	0.5	TRUE	2	fixmodel	0.0265	8.656800454432774e-4	0.007723316351081515	0	10000
10	250	0	150	300	450	600	750	900	1050	1200	1350	2	0	1	0	0	0	0	0	0	0	0	0	0	-0.375	-0.375	-0.375	-0.375	-0.375	-0.375	-0.375	-0.375	-0.375	-0.375	-0.375	linear	100	0.025	0	0.5	TRUE	2	poolmodel	0.0156	-0.017586499467724052	0.007544439846269156	0	10000
10	250	0	150	300	450	600	750	900	1050	1200	1350	2	0	1	0	0	0	0	0	0	0	0	0	0	-0.375	-0.375	-0.375	-0.375	-0.375	-0.375	-0.375	-0.375	-0.375	-0.375	-0.375	linear	100	0.025	0	0.5	TRUE	2	sepmodel	0.0275	7.166329434784845e-4	0.008238500573864806	0	10000
10	250	0	150	300	450	600	750	900	1050	1200	1350	2	0	1	0	0	0	0	0	0	0	0	0	0	-0.375	-0.375	-0.375	-0.375	-0.375	-0.375	-0.375	-0.375	-0.375	-0.375	-0.375	linear	100	0.025	0	0.5	TRUE	3	fixmodel	0.025	4.5558103016116386e-4	0.007340980038027302	0	10000
10	250	0	150	300	450	600	750	900	1050	1200	1350	2	0	1	0	0	0	0	0	0	0	0	0	0	-0.375	-0.375	-0.375	-0.375	-0.375	-0.375	-0.375	-0.375	-0.375	-0.375	-0.375	linear	100	0.025	0	0.5	TRUE	3	poolmodel	0.0076	-0.03721666743608678	0.008055185661636254	0	10000
10	250	0	150	300	450	600	750	900	1050	1200	1350	2	0	1	0	0	0	0	0	0	0	0	0	0	-0.375	-0.375	-0.375	-0.375	-0.375	-0.375	-0.375	-0.375	-0.375	-0.375	-0.375	linear	100	0.025	0	0.5	TRUE	3	sepmodel	0.0244	7.039303692710379e-5	0.008046030176061671	0	10000
10	250	0	150	300	450	600	750	900	1050	1200	1350	2	0	1	0	0	0	0	0	0	0	0	0	0	-0.375	-0.375	-0.375	-0.375	-0.375	-0.375	-0.375	-0.375	-0.375	-0.375	-0.375	linear	100	0.025	0	0.5	TRUE	4	fixmodel	0.0268	9.9062349943439e-4	0.007210136476337659	0	10000
10	250	0	150	300	450	600	750	900	1050	1200	1350	2	0	1	0	0	0	0	0	0	0	0	0	0	-0.375	-0.375	-0.375	-0.375	-0.375	-0.375	-0.375	-0.375	-0.375	-0.375	-0.375	linear	100	0.025	0	0.5	TRUE	4	poolmodel	0.0031	-0.05485892007841459	0.009423685901608712	0	10000
10	250	0	150	300	450	600	750	900	1050	1200	1350	2	0	1	0	0	0	0	0	0	0	0	0	0	-0.375	-0.375	-0.375	-0.375	-0.375	-0.375	-0.375	-0.375	-0.375	-0.375	-0.375	linear	100	0.025	0	0.5	TRUE	4	sepmodel	0.027	7.434539096898916e-4	0.008058948483115998	0	10000
10	250	0	150	300	450	600	750	900	1050	1200	1350	2	0	1	0	0	0	0	0	0	0	0	0	0	-0.375	-0.375	-0.375	-0.375	-0.375	-0.375	-0.375	-0.375	-0.375	-0.375	-0.375	linear	100	0.025	0	0.5	TRUE	5	fixmodel	0.0231	-3.167966308991139e-4	0.007053781697884221	0	10000
10	250	0	150	300	450	600	750	900	1050	1200	1350	2	0	1	0	0	0	0	0	0	0	0	0	0	-0.375	-0.375	-0.375	-0.375	-0.375	-0.375	-0.375	-0.375	-0.375	-0.375	-0.375	linear	100	0.025	0	0.5	TRUE	5	poolmodel	0.0028	-0.0719120102621646	0.011489000024531043	0	10000
10	250	0	150	300	450	600	750	900	1050	1200	1350	2	0	1	0	0	0	0	0	0	0	0	0	0	-0.375	-0.375	-0.375	-0.375	-0.375	-0.375	-0.375	-0.375	-0.375	-0.375	-0.375	linear	100	0.025	0	0.5	TRUE	5	sepmodel	0.0241	-5.421953076697944e-4	0.007976035787619858	0	10000
10	250	0	150	300	450	600	750	900	1050	1200	1350	2	0	1	0	0	0	0	0	0	0	0	0	0	-0.375	-0.375	-0.375	-0.375	-0.375	-0.375	-0.375	-0.375	-0.375	-0.375	-0.375	linear	100	0.025	0	0.5	TRUE	6	fixmodel	0.0245	4.273833833013068e-4	0.00690933558699849	0	10000
10	250	0	150	300	450	600	750	900	1050	1200	1350	2	0	1	0	0	0	0	0	0	0	0	0	0	-0.375	-0.375	-0.375	-0.375	-0.375	-0.375	-0.375	-0.375	-0.375	-0.375	-0.375	linear	100	0.025	0	0.5	TRUE	6	poolmodel	0.0014	-0.08492522970267138	0.013310779096947339	0	10000
10	250	0	150	300	450	600	750	900	1050	1200	1350	2	0	1	0	0	0	0	0	0	0	0	0	0	-0.375	-0.375	-0.375	-0.375	-0.375	-0.375	-0.375	-0.375	-0.375	-0.375	-0.375	linear	100	0.025	0	0.5	TRUE	6	sepmodel	0.0241	1.3812232548190672e-4	0.008001329698158165	0	10000
10	250	0	150	300	450	600	750	900	1050	1200	1350	2	0	1	0	0	0	0	0	0	0	0	0	0	-0.375	-0.375	-0.375	-0.375	-0.375	-0.375	-0.375	-0.375	-0.375	-0.375	-0.375	linear	100	0.025	0	0.5	TRUE	7	fixmodel	0.0257	2.472944885933339e-5	0.00681256072650874	0	10000
10	250	0	150	300	450	600	750	900	1050	1200	1350	2	0	1	0	0	0	0	0	0	0	0	0	0	-0.375	-0.375	-0.375	-0.375	-0.375	-0.375	-0.375	-0.375	-0.375	-0.375	-0.375	linear	100	0.025	0	0.5	TRUE	7	poolmodel	8e-4	-0.0973625524074026	0.015445840913873259	0	10000
10	250	0	150	300	450	600	750	900	1050	1200	1350	2	0	1	0	0	0	0	0	0	0	0	0	0	-0.375	-0.375	-0.375	-0.375	-0.375	-0.375	-0.375	-0.375	-0.375	-0.375	-0.375	linear	100	0.025	0	0.5	TRUE	7	sepmodel	0.0239	-5.073051207286483e-4	0.007904579953896913	0	10000
10	250	0	150	300	450	600	750	900	1050	1200	1350	2	0	1	0	0	0	0	0	0	0	0	0	0	-0.375	-0.375	-0.375	-0.375	-0.375	-0.375	-0.375	-0.375	-0.375	-0.375	-0.375	linear	100	0.025	0	0.5	TRUE	8	fixmodel	0.0226	-2.7215540184080634e-4	0.00675485916147666	0	10000
10	250	0	150	300	450	600	750	900	1050	1200	1350	2	0	1	0	0	0	0	0	0	0	0	0	0	-0.375	-0.375	-0.375	-0.375	-0.375	-0.375	-0.375	-0.375	-0.375	-0.375	-0.375	linear	100	0.025	0	0.5	TRUE	8	poolmodel	2e-4	-0.10837238097539961	0.01761071090442878	0	10000
10	250	0	150	300	450	600	750	900	1050	1200	1350	2	0	1	0	0	0	0	0	0	0	0	0	0	-0.375	-0.375	-0.375	-0.375	-0.375	-0.375	-0.375	-0.375	-0.375	-0.375	-0.375	linear	100	0.025	0	0.5	TRUE	8	sepmodel	0.0229	-8.037695388031214e-4	0.0080970399445416	0	10000
10	250	0	150	300	450	600	750	900	1050	1200	1350	2	0	1	0	0	0	0	0	0	0	0	0	0	-0.375	-0.375	-0.375	-0.375	-0.375	-0.375	-0.375	-0.375	-0.375	-0.375	-0.375	linear	100	0.025	0	0.5	TRUE	9	fixmodel	0.0282	5.09252849248337e-4	0.006714078310947962	0	10000
10	250	0	150	300	450	600	750	900	1050	1200	1350	2	0	1	0	0	0	0	0	0	0	0	0	0	-0.375	-0.375	-0.375	-0.375	-0.375	-0.375	-0.375	-0.375	-0.375	-0.375	-0.375	linear	100	0.025	0	0.5	TRUE	9	poolmodel	1e-4	-0.11677232200206286	0.019489545751021426	0	10000
10	250	0	150	300	450	600	750	900	1050	1200	1350	2	0	1	0	0	0	0	0	0	0	0	0	0	-0.375	-0.375	-0.375	-0.375	-0.375	-0.375	-0.375	-0.375	-0.375	-0.375	-0.375	linear	100	0.025	0	0.5	TRUE	9	sepmodel	0.0269	1.1884205242777334e-4	0.007989370770270489	0	10000
10	250	0	150	300	450	600	750	900	1050	1200	1350	2	0	1	0	0	0	0	0	0	0	0	0	0	-0.375	-0.375	-0.375	-0.375	-0.375	-0.375	-0.375	-0.375	-0.375	-0.375	-0.375	linear	100	0.025	0	0.5	TRUE	10	fixmodel	0.0267	0.0013110147244051833	0.006920790993598798	0	10000
10	250	0	150	300	450	600	750	900	1050	1200	1350	2	0	1	0	0	0	0	0	0	0	0	0	0	-0.375	-0.375	-0.375	-0.375	-0.375	-0.375	-0.375	-0.375	-0.375	-0.375	-0.375	linear	100	0.025	0	0.5	TRUE	10	poolmodel	0	-0.12386134809711583	0.021304597855190288	0	10000
10	250	0	150	300	450	600	750	900	1050	1200	1350	2	0	1	0	0	0	0	0	0	0	0	0	0	-0.375	-0.375	-0.375	-0.375	-0.375	-0.375	-0.375	-0.375	-0.375	-0.375	-0.375	linear	100	0.025	0	0.5	TRUE	10	sepmodel	0.0279	8.738863851652362e-4	0.008230992121914285	0	10000
10	250	0	175	350	525	700	875	1050	1225	1400	1575	2	0	1	0	0	0	0	0	0	0	0	0	0	-0.375	-0.375	-0.375	-0.375	-0.375	-0.375	-0.375	-0.375	-0.375	-0.375	-0.375	linear	100	0.025	0	0.5	TRUE	2	fixmodel	0.0262	-4.715425282883683e-4	0.007593945276614852	0	10000
10	250	0	175	350	525	700	875	1050	1225	1400	1575	2	0	1	0	0	0	0	0	0	0	0	0	0	-0.375	-0.375	-0.375	-0.375	-0.375	-0.375	-0.375	-0.375	-0.375	-0.375	-0.375	linear	100	0.025	0	0.5	TRUE	2	poolmodel	0.0154	-0.020097987821722146	0.007473906783587772	0	10000
10	250	0	175	350	525	700	875	1050	1225	1400	1575	2	0	1	0	0	0	0	0	0	0	0	0	0	-0.375	-0.375	-0.375	-0.375	-0.375	-0.375	-0.375	-0.375	-0.375	-0.375	-0.375	linear	100	0.025	0	0.5	TRUE	2	sepmodel	0.0262	-0.0010639758723720088	0.008100722397259286	0	10000
10	250	0	175	350	525	700	875	1050	1225	1400	1575	2	0	1	0	0	0	0	0	0	0	0	0	0	-0.375	-0.375	-0.375	-0.375	-0.375	-0.375	-0.375	-0.375	-0.375	-0.375	-0.375	linear	100	0.025	0	0.5	TRUE	3	fixmodel	0.0246	-6.545769828545569e-4	0.007264556447921734	0	10000
10	250	0	175	350	525	700	875	1050	1225	1400	1575	2	0	1	0	0	0	0	0	0	0	0	0	0	-0.375	-0.375	-0.375	-0.375	-0.375	-0.375	-0.375	-0.375	-0.375	-0.375	-0.375	linear	100	0.025	0	0.5	TRUE	3	poolmodel	0.0072	-0.04020969925409031	0.008141382650535786	0	10000
10	250	0	175	350	525	700	875	1050	1225	1400	1575	2	0	1	0	0	0	0	0	0	0	0	0	0	-0.375	-0.375	-0.375	-0.375	-0.375	-0.375	-0.375	-0.375	-0.375	-0.375	-0.375	linear	100	0.025	0	0.5	TRUE	3	sepmodel	0.0239	-8.96408653262136e-4	0.00798499578638139	0	10000
10	250	0	175	350	525	700	875	1050	1225	1400	1575	2	0	1	0	0	0	0	0	0	0	0	0	0	-0.375	-0.375	-0.375	-0.375	-0.375	-0.375	-0.375	-0.375	-0.375	-0.375	-0.375	linear	100	0.025	0	0.5	TRUE	4	fixmodel	0.0248	-0.001237589735454732	0.0071773065161217925	0	10000
10	250	0	175	350	525	700	875	1050	1225	1400	1575	2	0	1	0	0	0	0	0	0	0	0	0	0	-0.375	-0.375	-0.375	-0.375	-0.375	-0.375	-0.375	-0.375	-0.375	-0.375	-0.375	linear	100	0.025	0	0.5	TRUE	4	poolmodel	0.0039	-0.05967942259588771	0.009858761485234633	0	10000
10	250	0	175	350	525	700	875	1050	1225	1400	1575	2	0	1	0	0	0	0	0	0	0	0	0	0	-0.375	-0.375	-0.375	-0.375	-0.375	-0.375	-0.375	-0.375	-0.375	-0.375	-0.375	linear	100	0.025	0	0.5	TRUE	4	sepmodel	0.0257	-0.0013506982379023116	0.007996339226836544	0	10000
10	250	0	175	350	525	700	875	1050	1225	1400	1575	2	0	1	0	0	0	0	0	0	0	0	0	0	-0.375	-0.375	-0.375	-0.375	-0.375	-0.375	-0.375	-0.375	-0.375	-0.375	-0.375	linear	100	0.025	0	0.5	TRUE	5	fixmodel	0.0259	-9.790066995365848e-4	0.007104418702949229	0	10000
10	250	0	175	350	525	700	875	1050	1225	1400	1575	2	0	1	0	0	0	0	0	0	0	0	0	0	-0.375	-0.375	-0.375	-0.375	-0.375	-0.375	-0.375	-0.375	-0.375	-0.375	-0.375	linear	100	0.025	0	0.5	TRUE	5	poolmodel	0.0017	-0.0762661476390517	0.012005401264900899	0	10000
10	250	0	175	350	525	700	875	1050	1225	1400	1575	2	0	1	0	0	0	0	0	0	0	0	0	0	-0.375	-0.375	-0.375	-0.375	-0.375	-0.375	-0.375	-0.375	-0.375	-0.375	-0.375	linear	100	0.025	0	0.5	TRUE	5	sepmodel	0.0255	-0.001211410600300275	0.008135422433789598	0	10000
10	250	0	175	350	525	700	875	1050	1225	1400	1575	2	0	1	0	0	0	0	0	0	0	0	0	0	-0.375	-0.375	-0.375	-0.375	-0.375	-0.375	-0.375	-0.375	-0.375	-0.375	-0.375	linear	100	0.025	0	0.5	TRUE	6	fixmodel	0.0251	3.970589457483189e-4	0.006841118480610993	0	10000
10	250	0	175	350	525	700	875	1050	1225	1400	1575	2	0	1	0	0	0	0	0	0	0	0	0	0	-0.375	-0.375	-0.375	-0.375	-0.375	-0.375	-0.375	-0.375	-0.375	-0.375	-0.375	linear	100	0.025	0	0.5	TRUE	6	poolmodel	4e-4	-0.089780634786252	0.013922397573248093	0	10000
10	250	0	175	350	525	700	875	1050	1225	1400	1575	2	0	1	0	0	0	0	0	0	0	0	0	0	-0.375	-0.375	-0.375	-0.375	-0.375	-0.375	-0.375	-0.375	-0.375	-0.375	-0.375	linear	100	0.025	0	0.5	TRUE	6	sepmodel	0.0238	2.6359039751450153e-4	0.007773999260919272	0	10000
10	250	0	175	350	525	700	875	1050	1225	1400	1575	2	0	1	0	0	0	0	0	0	0	0	0	0	-0.375	-0.375	-0.375	-0.375	-0.375	-0.375	-0.375	-0.375	-0.375	-0.375	-0.375	linear	100	0.025	0	0.5	TRUE	7	fixmodel	0.0253	2.8556761226316315e-4	0.007007764869249147	0	10000
10	250	0	175	350	525	700	875	1050	1225	1400	1575	2	0	1	0	0	0	0	0	0	0	0	0	0	-0.375	-0.375	-0.375	-0.375	-0.375	-0.375	-0.375	-0.375	-0.375	-0.375	-0.375	linear	100	0.025	0	0.5	TRUE	7	poolmodel	5e-4	-0.10454352593085263	0.016934733056152475	0	10000
10	250	0	175	350	525	700	875	1050	1225	1400	1575	2	0	1	0	0	0	0	0	0	0	0	0	0	-0.375	-0.375	-0.375	-0.375	-0.375	-0.375	-0.375	-0.375	-0.375	-0.375	-0.375	linear	100	0.025	0	0.5	TRUE	7	sepmodel	0.0251	3.6592196655753535e-4	0.008149317717826008	0	10000
10	250	0	175	350	525	700	875	1050	1225	1400	1575	2	0	1	0	0	0	0	0	0	0	0	0	0	-0.375	-0.375	-0.375	-0.375	-0.375	-0.375	-0.375	-0.375	-0.375	-0.375	-0.375	linear	100	0.025	0	0.5	TRUE	8	fixmodel	0.0271	1.359190980351465e-5	0.006995285194766253	0	10000
10	250	0	175	350	525	700	875	1050	1225	1400	1575	2	0	1	0	0	0	0	0	0	0	0	0	0	-0.375	-0.375	-0.375	-0.375	-0.375	-0.375	-0.375	-0.375	-0.375	-0.375	-0.375	linear	100	0.025	0	0.5	TRUE	8	poolmodel	3e-4	-0.11704443309336617	0.019647922700140544	0	10000
10	250	0	175	350	525	700	875	1050	1225	1400	1575	2	0	1	0	0	0	0	0	0	0	0	0	0	-0.375	-0.375	-0.375	-0.375	-0.375	-0.375	-0.375	-0.375	-0.375	-0.375	-0.375	linear	100	0.025	0	0.5	TRUE	8	sepmodel	0.0265	-1.1878796186748277e-4	0.008189470105774518	0	10000
10	250	0	175	350	525	700	875	1050	1225	1400	1575	2	0	1	0	0	0	0	0	0	0	0	0	0	-0.375	-0.375	-0.375	-0.375	-0.375	-0.375	-0.375	-0.375	-0.375	-0.375	-0.375	linear	100	0.025	0	0.5	TRUE	9	fixmodel	0.0265	9.637670317201252e-5	0.006754505831389653	0	10000
10	250	0	175	350	525	700	875	1050	1225	1400	1575	2	0	1	0	0	0	0	0	0	0	0	0	0	-0.375	-0.375	-0.375	-0.375	-0.375	-0.375	-0.375	-0.375	-0.375	-0.375	-0.375	linear	100	0.025	0	0.5	TRUE	9	poolmodel	1e-4	-0.1270384810820822	0.021774981721965236	0	10000
10	250	0	175	350	525	700	875	1050	1225	1400	1575	2	0	1	0	0	0	0	0	0	0	0	0	0	-0.375	-0.375	-0.375	-0.375	-0.375	-0.375	-0.375	-0.375	-0.375	-0.375	-0.375	linear	100	0.025	0	0.5	TRUE	9	sepmodel	0.0265	4.413648022914587e-4	0.007981492839823516	0	10000
10	250	0	175	350	525	700	875	1050	1225	1400	1575	2	0	1	0	0	0	0	0	0	0	0	0	0	-0.375	-0.375	-0.375	-0.375	-0.375	-0.375	-0.375	-0.375	-0.375	-0.375	-0.375	linear	100	0.025	0	0.5	TRUE	10	fixmodel	0.0257	-3.5344740726112126e-4	0.006738642328775806	0	10000
10	250	0	175	350	525	700	875	1050	1225	1400	1575	2	0	1	0	0	0	0	0	0	0	0	0	0	-0.375	-0.375	-0.375	-0.375	-0.375	-0.375	-0.375	-0.375	-0.375	-0.375	-0.375	linear	100	0.025	0	0.5	TRUE	10	poolmodel	0	-0.1361562453040578	0.024220081135668006	0	10000
10	250	0	175	350	525	700	875	1050	1225	1400	1575	2	0	1	0	0	0	0	0	0	0	0	0	0	-0.375	-0.375	-0.375	-0.375	-0.375	-0.375	-0.375	-0.375	-0.375	-0.375	-0.375	linear	100	0.025	0	0.5	TRUE	10	sepmodel	0.0243	-7.534926013497476e-5	0.007973421437977414	0	10000
10	250	0	200	400	600	800	1000	1200	1400	1600	1800	2	0	1	0	0	0	0	0	0	0	0	0	0	-0.375	-0.375	-0.375	-0.375	-0.375	-0.375	-0.375	-0.375	-0.375	-0.375	-0.375	linear	100	0.025	0	0.5	TRUE	2	fixmodel	0.0261	3.5255851283690765e-4	0.007537559858525435	0	10000
10	250	0	200	400	600	800	1000	1200	1400	1600	1800	2	0	1	0	0	0	0	0	0	0	0	0	0	-0.375	-0.375	-0.375	-0.375	-0.375	-0.375	-0.375	-0.375	-0.375	-0.375	-0.375	linear	100	0.025	0	0.5	TRUE	2	poolmodel	0.0145	-0.019264595404757758	0.007268112959888873	0	10000
10	250	0	200	400	600	800	1000	1200	1400	1600	1800	2	0	1	0	0	0	0	0	0	0	0	0	0	-0.375	-0.375	-0.375	-0.375	-0.375	-0.375	-0.375	-0.375	-0.375	-0.375	-0.375	linear	100	0.025	0	0.5	TRUE	2	sepmodel	0.0224	5.383534791793795e-4	0.007966681427341731	0	10000
10	250	0	200	400	600	800	1000	1200	1400	1600	1800	2	0	1	0	0	0	0	0	0	0	0	0	0	-0.375	-0.375	-0.375	-0.375	-0.375	-0.375	-0.375	-0.375	-0.375	-0.375	-0.375	linear	100	0.025	0	0.5	TRUE	3	fixmodel	0.0266	-0.001384194809689556	0.00740052516262364	0	10000
10	250	0	200	400	600	800	1000	1200	1400	1600	1800	2	0	1	0	0	0	0	0	0	0	0	0	0	-0.375	-0.375	-0.375	-0.375	-0.375	-0.375	-0.375	-0.375	-0.375	-0.375	-0.375	linear	100	0.025	0	0.5	TRUE	3	poolmodel	0.0075	-0.04088250653617186	0.0081648349675599	0	10000
10	250	0	200	400	600	800	1000	1200	1400	1600	1800	2	0	1	0	0	0	0	0	0	0	0	0	0	-0.375	-0.375	-0.375	-0.375	-0.375	-0.375	-0.375	-0.375	-0.375	-0.375	-0.375	linear	100	0.025	0	0.5	TRUE	3	sepmodel	0.0244	-0.0013775594990689233	0.008044177808374766	0	10000
10	250	0	200	400	600	800	1000	1200	1400	1600	1800	2	0	1	0	0	0	0	0	0	0	0	0	0	-0.375	-0.375	-0.375	-0.375	-0.375	-0.375	-0.375	-0.375	-0.375	-0.375	-0.375	linear	100	0.025	0	0.5	TRUE	4	fixmodel	0.0253	-5.772712100240658e-6	0.007205052453779954	0	10000
10	250	0	200	400	600	800	1000	1200	1400	1600	1800	2	0	1	0	0	0	0	0	0	0	0	0	0	-0.375	-0.375	-0.375	-0.375	-0.375	-0.375	-0.375	-0.375	-0.375	-0.375	-0.375	linear	100	0.025	0	0.5	TRUE	4	poolmodel	0.0031	-0.0584955287435914	0.009606784259044763	0	10000
10	250	0	200	400	600	800	1000	1200	1400	1600	1800	2	0	1	0	0	0	0	0	0	0	0	0	0	-0.375	-0.375	-0.375	-0.375	-0.375	-0.375	-0.375	-0.375	-0.375	-0.375	-0.375	linear	100	0.025	0	0.5	TRUE	4	sepmodel	0.0268	-4.02591861054994e-4	0.00805620008667154	0	10000
10	250	0	200	400	600	800	1000	1200	1400	1600	1800	2	0	1	0	0	0	0	0	0	0	0	0	0	-0.375	-0.375	-0.375	-0.375	-0.375	-0.375	-0.375	-0.375	-0.375	-0.375	-0.375	linear	100	0.025	0	0.5	TRUE	5	fixmodel	0.0271	-0.0012744700824418385	0.0071877569575340234	0	10000
10	250	0	200	400	600	800	1000	1200	1400	1600	1800	2	0	1	0	0	0	0	0	0	0	0	0	0	-0.375	-0.375	-0.375	-0.375	-0.375	-0.375	-0.375	-0.375	-0.375	-0.375	-0.375	linear	100	0.025	0	0.5	TRUE	5	poolmodel	0.0017	-0.07757648872909342	0.012006713765211983	0	10000
10	250	0	200	400	600	800	1000	1200	1400	1600	1800	2	0	1	0	0	0	0	0	0	0	0	0	0	-0.375	-0.375	-0.375	-0.375	-0.375	-0.375	-0.375	-0.375	-0.375	-0.375	-0.375	linear	100	0.025	0	0.5	TRUE	5	sepmodel	0.026	-0.001981536796853047	0.008142967700985496	0	10000
10	250	0	200	400	600	800	1000	1200	1400	1600	1800	2	0	1	0	0	0	0	0	0	0	0	0	0	-0.375	-0.375	-0.375	-0.375	-0.375	-0.375	-0.375	-0.375	-0.375	-0.375	-0.375	linear	100	0.025	0	0.5	TRUE	6	fixmodel	0.0228	-0.001443412748982021	0.006937585543227754	0	10000
10	250	0	200	400	600	800	1000	1200	1400	1600	1800	2	0	1	0	0	0	0	0	0	0	0	0	0	-0.375	-0.375	-0.375	-0.375	-0.375	-0.375	-0.375	-0.375	-0.375	-0.375	-0.375	linear	100	0.025	0	0.5	TRUE	6	poolmodel	9e-4	-0.09579066169255901	0.015006498778261724	0	10000
10	250	0	200	400	600	800	1000	1200	1400	1600	1800	2	0	1	0	0	0	0	0	0	0	0	0	0	-0.375	-0.375	-0.375	-0.375	-0.375	-0.375	-0.375	-0.375	-0.375	-0.375	-0.375	linear	100	0.025	0	0.5	TRUE	6	sepmodel	0.023	-0.002041887539793571	0.00801958806440729	0	10000
10	250	0	200	400	600	800	1000	1200	1400	1600	1800	2	0	1	0	0	0	0	0	0	0	0	0	0	-0.375	-0.375	-0.375	-0.375	-0.375	-0.375	-0.375	-0.375	-0.375	-0.375	-0.375	linear	100	0.025	0	0.5	TRUE	7	fixmodel	0.0244	-0.002260590734971742	0.006896023542287267	0	10000
10	250	0	200	400	600	800	1000	1200	1400	1600	1800	2	0	1	0	0	0	0	0	0	0	0	0	0	-0.375	-0.375	-0.375	-0.375	-0.375	-0.375	-0.375	-0.375	-0.375	-0.375	-0.375	linear	100	0.025	0	0.5	TRUE	7	poolmodel	1e-4	-0.11167230250300283	0.018129002720048127	0	10000
10	250	0	200	400	600	800	1000	1200	1400	1600	1800	2	0	1	0	0	0	0	0	0	0	0	0	0	-0.375	-0.375	-0.375	-0.375	-0.375	-0.375	-0.375	-0.375	-0.375	-0.375	-0.375	linear	100	0.025	0	0.5	TRUE	7	sepmodel	0.0234	-0.0026304747308103	0.00793738071739631	0	10000
10	250	0	200	400	600	800	1000	1200	1400	1600	1800	2	0	1	0	0	0	0	0	0	0	0	0	0	-0.375	-0.375	-0.375	-0.375	-0.375	-0.375	-0.375	-0.375	-0.375	-0.375	-0.375	linear	100	0.025	0	0.5	TRUE	8	fixmodel	0.0231	-1.4282505618100848e-5	0.006694132428560462	0	10000
10	250	0	200	400	600	800	1000	1200	1400	1600	1800	2	0	1	0	0	0	0	0	0	0	0	0	0	-0.375	-0.375	-0.375	-0.375	-0.375	-0.375	-0.375	-0.375	-0.375	-0.375	-0.375	linear	100	0.025	0	0.5	TRUE	8	poolmodel	1e-4	-0.12339219590792173	0.020825151210577496	0	10000
10	250	0	200	400	600	800	1000	1200	1400	1600	1800	2	0	1	0	0	0	0	0	0	0	0	0	0	-0.375	-0.375	-0.375	-0.375	-0.375	-0.375	-0.375	-0.375	-0.375	-0.375	-0.375	linear	100	0.025	0	0.5	TRUE	8	sepmodel	0.0241	-5.116342620690834e-4	0.007883780482777547	0	10000
10	250	0	200	400	600	800	1000	1200	1400	1600	1800	2	0	1	0	0	0	0	0	0	0	0	0	0	-0.375	-0.375	-0.375	-0.375	-0.375	-0.375	-0.375	-0.375	-0.375	-0.375	-0.375	linear	100	0.025	0	0.5	TRUE	9	fixmodel	0.0225	-8.822381047712399e-4	0.006633343304156705	0	10000
10	250	0	200	400	600	800	1000	1200	1400	1600	1800	2	0	1	0	0	0	0	0	0	0	0	0	0	-0.375	-0.375	-0.375	-0.375	-0.375	-0.375	-0.375	-0.375	-0.375	-0.375	-0.375	linear	100	0.025	0	0.5	TRUE	9	poolmodel	1e-4	-0.1356604155937614	0.023874490507160923	0	10000
10	250	0	200	400	600	800	1000	1200	1400	1600	1800	2	0	1	0	0	0	0	0	0	0	0	0	0	-0.375	-0.375	-0.375	-0.375	-0.375	-0.375	-0.375	-0.375	-0.375	-0.375	-0.375	linear	100	0.025	0	0.5	TRUE	9	sepmodel	0.0241	-0.001180786067464686	0.007909902937594701	0	10000
10	250	0	200	400	600	800	1000	1200	1400	1600	1800	2	0	1	0	0	0	0	0	0	0	0	0	0	-0.375	-0.375	-0.375	-0.375	-0.375	-0.375	-0.375	-0.375	-0.375	-0.375	-0.375	linear	100	0.025	0	0.5	TRUE	10	fixmodel	0.0218	-0.0015159324405744565	0.006631855786395605	0	10000
10	250	0	200	400	600	800	1000	1200	1400	1600	1800	2	0	1	0	0	0	0	0	0	0	0	0	0	-0.375	-0.375	-0.375	-0.375	-0.375	-0.375	-0.375	-0.375	-0.375	-0.375	-0.375	linear	100	0.025	0	0.5	TRUE	10	poolmodel	0	-0.14546888181125583	0.026629841865550907	0	10000
10	250	0	200	400	600	800	1000	1200	1400	1600	1800	2	0	1	0	0	0	0	0	0	0	0	0	0	-0.375	-0.375	-0.375	-0.375	-0.375	-0.375	-0.375	-0.375	-0.375	-0.375	-0.375	linear	100	0.025	0	0.5	TRUE	10	sepmodel	0.0222	-0.001883251384878307	0.00786107961646654	0	10000
10	250	0	225	450	675	900	1125	1350	1575	1800	2025	2	0	1	0	0	0	0	0	0	0	0	0	0	-0.375	-0.375	-0.375	-0.375	-0.375	-0.375	-0.375	-0.375	-0.375	-0.375	-0.375	linear	100	0.025	0	0.5	TRUE	2	fixmodel	0.0245	2.102185986668906e-4	0.007591648960320274	0	10000
10	250	0	225	450	675	900	1125	1350	1575	1800	2025	2	0	1	0	0	0	0	0	0	0	0	0	0	-0.375	-0.375	-0.375	-0.375	-0.375	-0.375	-0.375	-0.375	-0.375	-0.375	-0.375	linear	100	0.025	0	0.5	TRUE	2	poolmodel	0.0138	-0.019958004006027645	0.007231734961323817	0	10000
10	250	0	225	450	675	900	1125	1350	1575	1800	2025	2	0	1	0	0	0	0	0	0	0	0	0	0	-0.375	-0.375	-0.375	-0.375	-0.375	-0.375	-0.375	-0.375	-0.375	-0.375	-0.375	linear	100	0.025	0	0.5	TRUE	2	sepmodel	0.0247	2.462709967659564e-4	0.008100971331719827	0	10000
10	250	0	225	450	675	900	1125	1350	1575	1800	2025	2	0	1	0	0	0	0	0	0	0	0	0	0	-0.375	-0.375	-0.375	-0.375	-0.375	-0.375	-0.375	-0.375	-0.375	-0.375	-0.375	linear	100	0.025	0	0.5	TRUE	3	fixmodel	0.0235	7.683226328708705e-5	0.007356657681212964	0	10000
10	250	0	225	450	675	900	1125	1350	1575	1800	2025	2	0	1	0	0	0	0	0	0	0	0	0	0	-0.375	-0.375	-0.375	-0.375	-0.375	-0.375	-0.375	-0.375	-0.375	-0.375	-0.375	linear	100	0.025	0	0.5	TRUE	3	poolmodel	0.0069	-0.04008784418872003	0.007914370440908522	0	10000
10	250	0	225	450	675	900	1125	1350	1575	1800	2025	2	0	1	0	0	0	0	0	0	0	0	0	0	-0.375	-0.375	-0.375	-0.375	-0.375	-0.375	-0.375	-0.375	-0.375	-0.375	-0.375	linear	100	0.025	0	0.5	TRUE	3	sepmodel	0.0258	-2.0258447265437238e-4	0.008077874876082221	0	10000
10	250	0	225	450	675	900	1125	1350	1575	1800	2025	2	0	1	0	0	0	0	0	0	0	0	0	0	-0.375	-0.375	-0.375	-0.375	-0.375	-0.375	-0.375	-0.375	-0.375	-0.375	-0.375	linear	100	0.025	0	0.5	TRUE	4	fixmodel	0.028	0.0011094210481937443	0.007376102470344013	0	10000
10	250	0	225	450	675	900	1125	1350	1575	1800	2025	2	0	1	0	0	0	0	0	0	0	0	0	0	-0.375	-0.375	-0.375	-0.375	-0.375	-0.375	-0.375	-0.375	-0.375	-0.375	-0.375	linear	100	0.025	0	0.5	TRUE	4	poolmodel	0.0034	-0.05683550799618428	0.009370480514586745	0	10000
10	250	0	225	450	675	900	1125	1350	1575	1800	2025	2	0	1	0	0	0	0	0	0	0	0	0	0	-0.375	-0.375	-0.375	-0.375	-0.375	-0.375	-0.375	-0.375	-0.375	-0.375	-0.375	linear	100	0.025	0	0.5	TRUE	4	sepmodel	0.029	8.610421587266299e-4	0.008136482018488453	0	10000
10	250	0	225	450	675	900	1125	1350	1575	1800	2025	2	0	1	0	0	0	0	0	0	0	0	0	0	-0.375	-0.375	-0.375	-0.375	-0.375	-0.375	-0.375	-0.375	-0.375	-0.375	-0.375	linear	100	0.025	0	0.5	TRUE	5	fixmodel	0.0267	0.0015840062501823325	0.007169214926245873	0	10000
10	250	0	225	450	675	900	1125	1350	1575	1800	2025	2	0	1	0	0	0	0	0	0	0	0	0	0	-0.375	-0.375	-0.375	-0.375	-0.375	-0.375	-0.375	-0.375	-0.375	-0.375	-0.375	linear	100	0.025	0	0.5	TRUE	5	poolmodel	0.0012	-0.07689529267676114	0.011814846345310187	0	10000
10	250	0	225	450	675	900	1125	1350	1575	1800	2025	2	0	1	0	0	0	0	0	0	0	0	0	0	-0.375	-0.375	-0.375	-0.375	-0.375	-0.375	-0.375	-0.375	-0.375	-0.375	-0.375	linear	100	0.025	0	0.5	TRUE	5	sepmodel	0.0251	0.001624874975503211	0.008139001208801833	0	10000
10	250	0	225	450	675	900	1125	1350	1575	1800	2025	2	0	1	0	0	0	0	0	0	0	0	0	0	-0.375	-0.375	-0.375	-0.375	-0.375	-0.375	-0.375	-0.375	-0.375	-0.375	-0.375	linear	100	0.025	0	0.5	TRUE	6	fixmodel	0.0245	-5.355778730674529e-4	0.00695381823303916	0	10000
10	250	0	225	450	675	900	1125	1350	1575	1800	2025	2	0	1	0	0	0	0	0	0	0	0	0	0	-0.375	-0.375	-0.375	-0.375	-0.375	-0.375	-0.375	-0.375	-0.375	-0.375	-0.375	linear	100	0.025	0	0.5	TRUE	6	poolmodel	0.001	-0.09704984714766661	0.015114174398945223	0	10000
10	250	0	225	450	675	900	1125	1350	1575	1800	2025	2	0	1	0	0	0	0	0	0	0	0	0	0	-0.375	-0.375	-0.375	-0.375	-0.375	-0.375	-0.375	-0.375	-0.375	-0.375	-0.375	linear	100	0.025	0	0.5	TRUE	6	sepmodel	0.0251	-4.291151577770987e-4	0.007949415290828247	0	10000
10	250	0	225	450	675	900	1125	1350	1575	1800	2025	2	0	1	0	0	0	0	0	0	0	0	0	0	-0.375	-0.375	-0.375	-0.375	-0.375	-0.375	-0.375	-0.375	-0.375	-0.375	-0.375	linear	100	0.025	0	0.5	TRUE	7	fixmodel	0.0235	-8.70967695689537e-4	0.006941084048990276	0	10000
10	250	0	225	450	675	900	1125	1350	1575	1800	2025	2	0	1	0	0	0	0	0	0	0	0	0	0	-0.375	-0.375	-0.375	-0.375	-0.375	-0.375	-0.375	-0.375	-0.375	-0.375	-0.375	linear	100	0.025	0	0.5	TRUE	7	poolmodel	4e-4	-0.11420870917281557	0.018604120619875104	0	10000
10	250	0	225	450	675	900	1125	1350	1575	1800	2025	2	0	1	0	0	0	0	0	0	0	0	0	0	-0.375	-0.375	-0.375	-0.375	-0.375	-0.375	-0.375	-0.375	-0.375	-0.375	-0.375	linear	100	0.025	0	0.5	TRUE	7	sepmodel	0.0237	-0.0013756876998679687	0.00799450918686937	0	10000
10	250	0	225	450	675	900	1125	1350	1575	1800	2025	2	0	1	0	0	0	0	0	0	0	0	0	0	-0.375	-0.375	-0.375	-0.375	-0.375	-0.375	-0.375	-0.375	-0.375	-0.375	-0.375	linear	100	0.025	0	0.5	TRUE	8	fixmodel	0.0253	0.0011860493707096021	0.006961108972761355	0	10000
10	250	0	225	450	675	900	1125	1350	1575	1800	2025	2	0	1	0	0	0	0	0	0	0	0	0	0	-0.375	-0.375	-0.375	-0.375	-0.375	-0.375	-0.375	-0.375	-0.375	-0.375	-0.375	linear	100	0.025	0	0.5	TRUE	8	poolmodel	3e-4	-0.1272391691886847	0.021722388017111963	0	10000
10	250	0	225	450	675	900	1125	1350	1575	1800	2025	2	0	1	0	0	0	0	0	0	0	0	0	0	-0.375	-0.375	-0.375	-0.375	-0.375	-0.375	-0.375	-0.375	-0.375	-0.375	-0.375	linear	100	0.025	0	0.5	TRUE	8	sepmodel	0.0238	5.01832790945956e-4	0.008012598258089679	0	10000
10	250	0	225	450	675	900	1125	1350	1575	1800	2025	2	0	1	0	0	0	0	0	0	0	0	0	0	-0.375	-0.375	-0.375	-0.375	-0.375	-0.375	-0.375	-0.375	-0.375	-0.375	-0.375	linear	100	0.025	0	0.5	TRUE	9	fixmodel	0.0235	-8.065175739307148e-4	0.006773064435678894	0	10000
10	250	0	225	450	675	900	1125	1350	1575	1800	2025	2	0	1	0	0	0	0	0	0	0	0	0	0	-0.375	-0.375	-0.375	-0.375	-0.375	-0.375	-0.375	-0.375	-0.375	-0.375	-0.375	linear	100	0.025	0	0.5	TRUE	9	poolmodel	0	-0.14166334573327222	0.025381113270365505	0	10000
10	250	0	225	450	675	900	1125	1350	1575	1800	2025	2	0	1	0	0	0	0	0	0	0	0	0	0	-0.375	-0.375	-0.375	-0.375	-0.375	-0.375	-0.375	-0.375	-0.375	-0.375	-0.375	linear	100	0.025	0	0.5	TRUE	9	sepmodel	0.0243	-0.0014423988095519894	0.007874918560194979	0	10000
10	250	0	225	450	675	900	1125	1350	1575	1800	2025	2	0	1	0	0	0	0	0	0	0	0	0	0	-0.375	-0.375	-0.375	-0.375	-0.375	-0.375	-0.375	-0.375	-0.375	-0.375	-0.375	linear	100	0.025	0	0.5	TRUE	10	fixmodel	0.0263	-9.393358876025138e-4	0.006872270195504688	0	10000
10	250	0	225	450	675	900	1125	1350	1575	1800	2025	2	0	1	0	0	0	0	0	0	0	0	0	0	-0.375	-0.375	-0.375	-0.375	-0.375	-0.375	-0.375	-0.375	-0.375	-0.375	-0.375	linear	100	0.025	0	0.5	TRUE	10	poolmodel	1e-4	-0.15153433870066663	0.028383120101701242	0	10000
10	250	0	225	450	675	900	1125	1350	1575	1800	2025	2	0	1	0	0	0	0	0	0	0	0	0	0	-0.375	-0.375	-0.375	-0.375	-0.375	-0.375	-0.375	-0.375	-0.375	-0.375	-0.375	linear	100	0.025	0	0.5	TRUE	10	sepmodel	0.024	-0.0012693659235876946	0.007982671437553936	0	10000
10	250	0	250	500	750	1000	1250	1500	1750	2000	2250	2	0	1	0	0	0	0	0	0	0	0	0	0	-0.375	-0.375	-0.375	-0.375	-0.375	-0.375	-0.375	-0.375	-0.375	-0.375	-0.375	linear	100	0.025	0	0.5	TRUE	2	fixmodel	0.0238	-0.001859124268811227	0.007304008705112774	0	10000
10	250	0	250	500	750	1000	1250	1500	1750	2000	2250	2	0	1	0	0	0	0	0	0	0	0	0	0	-0.375	-0.375	-0.375	-0.375	-0.375	-0.375	-0.375	-0.375	-0.375	-0.375	-0.375	linear	100	0.025	0	0.5	TRUE	2	poolmodel	0.0119	-0.02207490458919083	0.007060124443494384	0	10000
10	250	0	250	500	750	1000	1250	1500	1750	2000	2250	2	0	1	0	0	0	0	0	0	0	0	0	0	-0.375	-0.375	-0.375	-0.375	-0.375	-0.375	-0.375	-0.375	-0.375	-0.375	-0.375	linear	100	0.025	0	0.5	TRUE	2	sepmodel	0.0245	-0.001846991653391698	0.007873032850291738	0	10000
10	250	0	250	500	750	1000	1250	1500	1750	2000	2250	2	0	1	0	0	0	0	0	0	0	0	0	0	-0.375	-0.375	-0.375	-0.375	-0.375	-0.375	-0.375	-0.375	-0.375	-0.375	-0.375	linear	100	0.025	0	0.5	TRUE	3	fixmodel	0.0265	-7.267947721932625e-4	0.00717431374344736	0	10000
10	250	0	250	500	750	1000	1250	1500	1750	2000	2250	2	0	1	0	0	0	0	0	0	0	0	0	0	-0.375	-0.375	-0.375	-0.375	-0.375	-0.375	-0.375	-0.375	-0.375	-0.375	-0.375	linear	100	0.025	0	0.5	TRUE	3	poolmodel	0.0064	-0.040643814802092525	0.007669980576468105	0	10000
10	250	0	250	500	750	1000	1250	1500	1750	2000	2250	2	0	1	0	0	0	0	0	0	0	0	0	0	-0.375	-0.375	-0.375	-0.375	-0.375	-0.375	-0.375	-0.375	-0.375	-0.375	-0.375	linear	100	0.025	0	0.5	TRUE	3	sepmodel	0.0267	-5.387424203980236e-4	0.007804215588945871	0	10000
10	250	0	250	500	750	1000	1250	1500	1750	2000	2250	2	0	1	0	0	0	0	0	0	0	0	0	0	-0.375	-0.375	-0.375	-0.375	-0.375	-0.375	-0.375	-0.375	-0.375	-0.375	-0.375	linear	100	0.025	0	0.5	TRUE	4	fixmodel	0.0247	-3.231793189246213e-4	0.007181660198897843	0	10000
10	250	0	250	500	750	1000	1250	1500	1750	2000	2250	2	0	1	0	0	0	0	0	0	0	0	0	0	-0.375	-0.375	-0.375	-0.375	-0.375	-0.375	-0.375	-0.375	-0.375	-0.375	-0.375	linear	100	0.025	0	0.5	TRUE	4	poolmodel	0.0022	-0.05896606244300952	0.009316633911427452	0	10000
10	250	0	250	500	750	1000	1250	1500	1750	2000	2250	2	0	1	0	0	0	0	0	0	0	0	0	0	-0.375	-0.375	-0.375	-0.375	-0.375	-0.375	-0.375	-0.375	-0.375	-0.375	-0.375	linear	100	0.025	0	0.5	TRUE	4	sepmodel	0.0249	-2.649921587219554e-5	0.00795719862299039	0	10000
10	250	0	250	500	750	1000	1250	1500	1750	2000	2250	2	0	1	0	0	0	0	0	0	0	0	0	0	-0.375	-0.375	-0.375	-0.375	-0.375	-0.375	-0.375	-0.375	-0.375	-0.375	-0.375	linear	100	0.025	0	0.5	TRUE	5	fixmodel	0.0247	-6.534166861561667e-4	0.007018829875457751	0	10000
10	250	0	250	500	750	1000	1250	1500	1750	2000	2250	2	0	1	0	0	0	0	0	0	0	0	0	0	-0.375	-0.375	-0.375	-0.375	-0.375	-0.375	-0.375	-0.375	-0.375	-0.375	-0.375	linear	100	0.025	0	0.5	TRUE	5	poolmodel	0.0013	-0.0792860135202765	0.011970055299209107	0	10000
10	250	0	250	500	750	1000	1250	1500	1750	2000	2250	2	0	1	0	0	0	0	0	0	0	0	0	0	-0.375	-0.375	-0.375	-0.375	-0.375	-0.375	-0.375	-0.375	-0.375	-0.375	-0.375	linear	100	0.025	0	0.5	TRUE	5	sepmodel	0.0227	-1.672625194610308e-4	0.007862190153832318	0	10000
10	250	0	250	500	750	1000	1250	1500	1750	2000	2250	2	0	1	0	0	0	0	0	0	0	0	0	0	-0.375	-0.375	-0.375	-0.375	-0.375	-0.375	-0.375	-0.375	-0.375	-0.375	-0.375	linear	100	0.025	0	0.5	TRUE	6	fixmodel	0.0203	-6.93348970075591e-4	0.006861539931162861	0	10000
10	250	0	250	500	750	1000	1250	1500	1750	2000	2250	2	0	1	0	0	0	0	0	0	0	0	0	0	-0.375	-0.375	-0.375	-0.375	-0.375	-0.375	-0.375	-0.375	-0.375	-0.375	-0.375	linear	100	0.025	0	0.5	TRUE	6	poolmodel	2e-4	-0.09818521856477726	0.015156773339633991	0	10000
10	250	0	250	500	750	1000	1250	1500	1750	2000	2250	2	0	1	0	0	0	0	0	0	0	0	0	0	-0.375	-0.375	-0.375	-0.375	-0.375	-0.375	-0.375	-0.375	-0.375	-0.375	-0.375	linear	100	0.025	0	0.5	TRUE	6	sepmodel	0.0189	-4.8012887201712704e-4	0.007754273425107466	0	10000
10	250	0	250	500	750	1000	1250	1500	1750	2000	2250	2	0	1	0	0	0	0	0	0	0	0	0	0	-0.375	-0.375	-0.375	-0.375	-0.375	-0.375	-0.375	-0.375	-0.375	-0.375	-0.375	linear	100	0.025	0	0.5	TRUE	7	fixmodel	0.0231	-5.44467155742008e-4	0.006797790000461898	0	10000
10	250	0	250	500	750	1000	1250	1500	1750	2000	2250	2	0	1	0	0	0	0	0	0	0	0	0	0	-0.375	-0.375	-0.375	-0.375	-0.375	-0.375	-0.375	-0.375	-0.375	-0.375	-0.375	linear	100	0.025	0	0.5	TRUE	7	poolmodel	6e-4	-0.11603146571600499	0.01878747722819256	0	10000
10	250	0	250	500	750	1000	1250	1500	1750	2000	2250	2	0	1	0	0	0	0	0	0	0	0	0	0	-0.375	-0.375	-0.375	-0.375	-0.375	-0.375	-0.375	-0.375	-0.375	-0.375	-0.375	linear	100	0.025	0	0.5	TRUE	7	sepmodel	0.0231	-8.130845557684124e-4	0.0077390411036764055	0	10000
10	250	0	250	500	750	1000	1250	1500	1750	2000	2250	2	0	1	0	0	0	0	0	0	0	0	0	0	-0.375	-0.375	-0.375	-0.375	-0.375	-0.375	-0.375	-0.375	-0.375	-0.375	-0.375	linear	100	0.025	0	0.5	TRUE	8	fixmodel	0.0218	-8.398263442879071e-4	0.006808562631382548	0	10000
10	250	0	250	500	750	1000	1250	1500	1750	2000	2250	2	0	1	0	0	0	0	0	0	0	0	0	0	-0.375	-0.375	-0.375	-0.375	-0.375	-0.375	-0.375	-0.375	-0.375	-0.375	-0.375	linear	100	0.025	0	0.5	TRUE	8	poolmodel	0	-0.13292032634686277	0.022923732320342227	0	10000
10	250	0	250	500	750	1000	1250	1500	1750	2000	2250	2	0	1	0	0	0	0	0	0	0	0	0	0	-0.375	-0.375	-0.375	-0.375	-0.375	-0.375	-0.375	-0.375	-0.375	-0.375	-0.375	linear	100	0.025	0	0.5	TRUE	8	sepmodel	0.0229	-0.0010782314803231038	0.007861077179117373	0	10000
10	250	0	250	500	750	1000	1250	1500	1750	2000	2250	2	0	1	0	0	0	0	0	0	0	0	0	0	-0.375	-0.375	-0.375	-0.375	-0.375	-0.375	-0.375	-0.375	-0.375	-0.375	-0.375	linear	100	0.025	0	0.5	TRUE	9	fixmodel	0.0242	-4.3177569212974714e-4	0.006751750722798562	0	10000
10	250	0	250	500	750	1000	1250	1500	1750	2000	2250	2	0	1	0	0	0	0	0	0	0	0	0	0	-0.375	-0.375	-0.375	-0.375	-0.375	-0.375	-0.375	-0.375	-0.375	-0.375	-0.375	linear	100	0.025	0	0.5	TRUE	9	poolmodel	0	-0.14611161967165412	0.026486612572292297	0	10000
10	250	0	250	500	750	1000	1250	1500	1750	2000	2250	2	0	1	0	0	0	0	0	0	0	0	0	0	-0.375	-0.375	-0.375	-0.375	-0.375	-0.375	-0.375	-0.375	-0.375	-0.375	-0.375	linear	100	0.025	0	0.5	TRUE	9	sepmodel	0.0232	-5.956655067790615e-4	0.007780175240065562	0	10000
10	250	0	250	500	750	1000	1250	1500	1750	2000	2250	2	0	1	0	0	0	0	0	0	0	0	0	0	-0.375	-0.375	-0.375	-0.375	-0.375	-0.375	-0.375	-0.375	-0.375	-0.375	-0.375	linear	100	0.025	0	0.5	TRUE	10	fixmodel	0.0274	6.393844394419981e-4	0.006971490632884383	0	10000
10	250	0	250	500	750	1000	1250	1500	1750	2000	2250	2	0	1	0	0	0	0	0	0	0	0	0	0	-0.375	-0.375	-0.375	-0.375	-0.375	-0.375	-0.375	-0.375	-0.375	-0.375	-0.375	linear	100	0.025	0	0.5	TRUE	10	poolmodel	0	-0.15646916285762913	0.02972405231325786	0	10000
10	250	0	250	500	750	1000	1250	1500	1750	2000	2250	2	0	1	0	0	0	0	0	0	0	0	0	0	-0.375	-0.375	-0.375	-0.375	-0.375	-0.375	-0.375	-0.375	-0.375	-0.375	-0.375	linear	100	0.025	0	0.5	TRUE	10	sepmodel	0.0276	7.742372142297864e-4	0.008088687533345849	0	10000
10	250	0	275	550	825	1100	1375	1650	1925	2200	2475	2	0	1	0	0	0	0	0	0	0	0	0	0	-0.375	-0.375	-0.375	-0.375	-0.375	-0.375	-0.375	-0.375	-0.375	-0.375	-0.375	linear	100	0.025	0	0.5	TRUE	2	fixmodel	0.0258	6.762471693772101e-5	0.0075197111671863725	0	10000
10	250	0	275	550	825	1100	1375	1650	1925	2200	2475	2	0	1	0	0	0	0	0	0	0	0	0	0	-0.375	-0.375	-0.375	-0.375	-0.375	-0.375	-0.375	-0.375	-0.375	-0.375	-0.375	linear	100	0.025	0	0.5	TRUE	2	poolmodel	0.0142	-0.021011614819492264	0.007126934944127463	0	10000
10	250	0	275	550	825	1100	1375	1650	1925	2200	2475	2	0	1	0	0	0	0	0	0	0	0	0	0	-0.375	-0.375	-0.375	-0.375	-0.375	-0.375	-0.375	-0.375	-0.375	-0.375	-0.375	linear	100	0.025	0	0.5	TRUE	2	sepmodel	0.0268	-1.3512092262158915e-4	0.008081109425502367	0	10000
10	250	0	275	550	825	1100	1375	1650	1925	2200	2475	2	0	1	0	0	0	0	0	0	0	0	0	0	-0.375	-0.375	-0.375	-0.375	-0.375	-0.375	-0.375	-0.375	-0.375	-0.375	-0.375	linear	100	0.025	0	0.5	TRUE	3	fixmodel	0.0244	-6.488961594127051e-4	0.007459232062662555	0	10000
10	250	0	275	550	825	1100	1375	1650	1925	2200	2475	2	0	1	0	0	0	0	0	0	0	0	0	0	-0.375	-0.375	-0.375	-0.375	-0.375	-0.375	-0.375	-0.375	-0.375	-0.375	-0.375	linear	100	0.025	0	0.5	TRUE	3	poolmodel	0.0066	-0.04040962423537449	0.007779951160983694	0	10000
10	250	0	275	550	825	1100	1375	1650	1925	2200	2475	2	0	1	0	0	0	0	0	0	0	0	0	0	-0.375	-0.375	-0.375	-0.375	-0.375	-0.375	-0.375	-0.375	-0.375	-0.375	-0.375	linear	100	0.025	0	0.5	TRUE	3	sepmodel	0.0265	-5.905180848770969e-4	0.00808329764502598	0	10000
10	250	0	275	550	825	1100	1375	1650	1925	2200	2475	2	0	1	0	0	0	0	0	0	0	0	0	0	-0.375	-0.375	-0.375	-0.375	-0.375	-0.375	-0.375	-0.375	-0.375	-0.375	-0.375	linear	100	0.025	0	0.5	TRUE	4	fixmodel	0.0271	1.7218797407396637e-4	0.007432043953689171	0	10000
10	250	0	275	550	825	1100	1375	1650	1925	2200	2475	2	0	1	0	0	0	0	0	0	0	0	0	0	-0.375	-0.375	-0.375	-0.375	-0.375	-0.375	-0.375	-0.375	-0.375	-0.375	-0.375	linear	100	0.025	0	0.5	TRUE	4	poolmodel	0.0032	-0.05958856595876773	0.009455237263241234	0	10000
10	250	0	275	550	825	1100	1375	1650	1925	2200	2475	2	0	1	0	0	0	0	0	0	0	0	0	0	-0.375	-0.375	-0.375	-0.375	-0.375	-0.375	-0.375	-0.375	-0.375	-0.375	-0.375	linear	100	0.025	0	0.5	TRUE	4	sepmodel	0.0273	2.955570270687933e-4	0.008245037229231271	0	10000
10	250	0	275	550	825	1100	1375	1650	1925	2200	2475	2	0	1	0	0	0	0	0	0	0	0	0	0	-0.375	-0.375	-0.375	-0.375	-0.375	-0.375	-0.375	-0.375	-0.375	-0.375	-0.375	linear	100	0.025	0	0.5	TRUE	5	fixmodel	0.0261	1.5690834825479028e-4	0.007176763480010091	0	10000
10	250	0	275	550	825	1100	1375	1650	1925	2200	2475	2	0	1	0	0	0	0	0	0	0	0	0	0	-0.375	-0.375	-0.375	-0.375	-0.375	-0.375	-0.375	-0.375	-0.375	-0.375	-0.375	linear	100	0.025	0	0.5	TRUE	5	poolmodel	0.0016	-0.07796714860305871	0.011696012581305367	0	10000
10	250	0	275	550	825	1100	1375	1650	1925	2200	2475	2	0	1	0	0	0	0	0	0	0	0	0	0	-0.375	-0.375	-0.375	-0.375	-0.375	-0.375	-0.375	-0.375	-0.375	-0.375	-0.375	linear	100	0.025	0	0.5	TRUE	5	sepmodel	0.0244	1.288217981541712e-4	0.007965288101074573	0	10000
10	250	0	275	550	825	1100	1375	1650	1925	2200	2475	2	0	1	0	0	0	0	0	0	0	0	0	0	-0.375	-0.375	-0.375	-0.375	-0.375	-0.375	-0.375	-0.375	-0.375	-0.375	-0.375	linear	100	0.025	0	0.5	TRUE	6	fixmodel	0.0271	9.222552675276018e-4	0.0072094997073414826	0	10000
10	250	0	275	550	825	1100	1375	1650	1925	2200	2475	2	0	1	0	0	0	0	0	0	0	0	0	0	-0.375	-0.375	-0.375	-0.375	-0.375	-0.375	-0.375	-0.375	-0.375	-0.375	-0.375	linear	100	0.025	0	0.5	TRUE	6	poolmodel	7e-4	-0.0969650663161078	0.014955214278255828	0	10000
10	250	0	275	550	825	1100	1375	1650	1925	2200	2475	2	0	1	0	0	0	0	0	0	0	0	0	0	-0.375	-0.375	-0.375	-0.375	-0.375	-0.375	-0.375	-0.375	-0.375	-0.375	-0.375	linear	100	0.025	0	0.5	TRUE	6	sepmodel	0.0278	0.0016658449617044104	0.008130794141949236	0	10000
10	250	0	275	550	825	1100	1375	1650	1925	2200	2475	2	0	1	0	0	0	0	0	0	0	0	0	0	-0.375	-0.375	-0.375	-0.375	-0.375	-0.375	-0.375	-0.375	-0.375	-0.375	-0.375	linear	100	0.025	0	0.5	TRUE	7	fixmodel	0.027	3.791408992481296e-4	0.007140317831438663	0	10000
10	250	0	275	550	825	1100	1375	1650	1925	2200	2475	2	0	1	0	0	0	0	0	0	0	0	0	0	-0.375	-0.375	-0.375	-0.375	-0.375	-0.375	-0.375	-0.375	-0.375	-0.375	-0.375	linear	100	0.025	0	0.5	TRUE	7	poolmodel	1e-4	-0.11647974961916852	0.018902842205287686	0	10000
10	250	0	275	550	825	1100	1375	1650	1925	2200	2475	2	0	1	0	0	0	0	0	0	0	0	0	0	-0.375	-0.375	-0.375	-0.375	-0.375	-0.375	-0.375	-0.375	-0.375	-0.375	-0.375	linear	100	0.025	0	0.5	TRUE	7	sepmodel	0.0268	0.0012986261542776768	0.008078810744101444	0	10000
10	250	0	275	550	825	1100	1375	1650	1925	2200	2475	2	0	1	0	0	0	0	0	0	0	0	0	0	-0.375	-0.375	-0.375	-0.375	-0.375	-0.375	-0.375	-0.375	-0.375	-0.375	-0.375	linear	100	0.025	0	0.5	TRUE	8	fixmodel	0.0277	9.790986076016973e-4	0.007012222424587106	0	10000
10	250	0	275	550	825	1100	1375	1650	1925	2200	2475	2	0	1	0	0	0	0	0	0	0	0	0	0	-0.375	-0.375	-0.375	-0.375	-0.375	-0.375	-0.375	-0.375	-0.375	-0.375	-0.375	linear	100	0.025	0	0.5	TRUE	8	poolmodel	2e-4	-0.13282152530190816	0.02286854372303538	0	10000
10	250	0	275	550	825	1100	1375	1650	1925	2200	2475	2	0	1	0	0	0	0	0	0	0	0	0	0	-0.375	-0.375	-0.375	-0.375	-0.375	-0.375	-0.375	-0.375	-0.375	-0.375	-0.375	linear	100	0.025	0	0.5	TRUE	8	sepmodel	0.0283	0.0017594988749868171	0.007966625911288354	0	10000
10	250	0	275	550	825	1100	1375	1650	1925	2200	2475	2	0	1	0	0	0	0	0	0	0	0	0	0	-0.375	-0.375	-0.375	-0.375	-0.375	-0.375	-0.375	-0.375	-0.375	-0.375	-0.375	linear	100	0.025	0	0.5	TRUE	9	fixmodel	0.0259	6.725909986354397e-4	0.0069924375863952394	0	10000
10	250	0	275	550	825	1100	1375	1650	1925	2200	2475	2	0	1	0	0	0	0	0	0	0	0	0	0	-0.375	-0.375	-0.375	-0.375	-0.375	-0.375	-0.375	-0.375	-0.375	-0.375	-0.375	linear	100	0.025	0	0.5	TRUE	9	poolmodel	0	-0.14833329719280747	0.02713851847588769	0	10000
10	250	0	275	550	825	1100	1375	1650	1925	2200	2475	2	0	1	0	0	0	0	0	0	0	0	0	0	-0.375	-0.375	-0.375	-0.375	-0.375	-0.375	-0.375	-0.375	-0.375	-0.375	-0.375	linear	100	0.025	0	0.5	TRUE	9	sepmodel	0.0272	0.0014158495572206887	0.007974005530037333	0	10000
10	250	0	275	550	825	1100	1375	1650	1925	2200	2475	2	0	1	0	0	0	0	0	0	0	0	0	0	-0.375	-0.375	-0.375	-0.375	-0.375	-0.375	-0.375	-0.375	-0.375	-0.375	-0.375	linear	100	0.025	0	0.5	TRUE	10	fixmodel	0.0233	5.951015114680883e-4	0.006845887410956144	0	10000
10	250	0	275	550	825	1100	1375	1650	1925	2200	2475	2	0	1	0	0	0	0	0	0	0	0	0	0	-0.375	-0.375	-0.375	-0.375	-0.375	-0.375	-0.375	-0.375	-0.375	-0.375	-0.375	linear	100	0.025	0	0.5	TRUE	10	poolmodel	0	-0.16020685070343482	0.030689430688182445	0	10000
10	250	0	275	550	825	1100	1375	1650	1925	2200	2475	2	0	1	0	0	0	0	0	0	0	0	0	0	-0.375	-0.375	-0.375	-0.375	-0.375	-0.375	-0.375	-0.375	-0.375	-0.375	-0.375	linear	100	0.025	0	0.5	TRUE	10	sepmodel	0.0249	8.435645881314614e-4	0.007845459295365457	0	10000
10	250	0	300	600	900	1200	1500	1800	2100	2400	2700	2	0	1	0	0	0	0	0	0	0	0	0	0	-0.375	-0.375	-0.375	-0.375	-0.375	-0.375	-0.375	-0.375	-0.375	-0.375	-0.375	linear	100	0.025	0	0.5	TRUE	2	fixmodel	0.0248	6.65095943541366e-4	0.007368379360231548	0	10000
10	250	0	300	600	900	1200	1500	1800	2100	2400	2700	2	0	1	0	0	0	0	0	0	0	0	0	0	-0.375	-0.375	-0.375	-0.375	-0.375	-0.375	-0.375	-0.375	-0.375	-0.375	-0.375	linear	100	0.025	0	0.5	TRUE	2	poolmodel	0.0142	-0.020622163362983323	0.006875877428770063	0	10000
10	250	0	300	600	900	1200	1500	1800	2100	2400	2700	2	0	1	0	0	0	0	0	0	0	0	0	0	-0.375	-0.375	-0.375	-0.375	-0.375	-0.375	-0.375	-0.375	-0.375	-0.375	-0.375	linear	100	0.025	0	0.5	TRUE	2	sepmodel	0.0249	6.781158029423847e-4	0.007925713600130146	0	10000
10	250	0	300	600	900	1200	1500	1800	2100	2400	2700	2	0	1	0	0	0	0	0	0	0	0	0	0	-0.375	-0.375	-0.375	-0.375	-0.375	-0.375	-0.375	-0.375	-0.375	-0.375	-0.375	linear	100	0.025	0	0.5	TRUE	3	fixmodel	0.0216	-6.850315591226769e-4	0.007284516266526834	0	10000
10	250	0	300	600	900	1200	1500	1800	2100	2400	2700	2	0	1	0	0	0	0	0	0	0	0	0	0	-0.375	-0.375	-0.375	-0.375	-0.375	-0.375	-0.375	-0.375	-0.375	-0.375	-0.375	linear	100	0.025	0	0.5	TRUE	3	poolmodel	0.0057	-0.03983415980484221	0.007534255983029118	0	10000
10	250	0	300	600	900	1200	1500	1800	2100	2400	2700	2	0	1	0	0	0	0	0	0	0	0	0	0	-0.375	-0.375	-0.375	-0.375	-0.375	-0.375	-0.375	-0.375	-0.375	-0.375	-0.375	linear	100	0.025	0	0.5	TRUE	3	sepmodel	0.0217	-6.193303163172879e-4	0.007816572966223118	0	10000
10	250	0	300	600	900	1200	1500	1800	2100	2400	2700	2	0	1	0	0	0	0	0	0	0	0	0	0	-0.375	-0.375	-0.375	-0.375	-0.375	-0.375	-0.375	-0.375	-0.375	-0.375	-0.375	linear	100	0.025	0	0.5	TRUE	4	fixmodel	0.0246	-7.141631472437505e-4	0.007207502686424725	0	10000
10	250	0	300	600	900	1200	1500	1800	2100	2400	2700	2	0	1	0	0	0	0	0	0	0	0	0	0	-0.375	-0.375	-0.375	-0.375	-0.375	-0.375	-0.375	-0.375	-0.375	-0.375	-0.375	linear	100	0.025	0	0.5	TRUE	4	poolmodel	0.0026	-0.06012532898814166	0.00921742855465019	0	10000
10	250	0	300	600	900	1200	1500	1800	2100	2400	2700	2	0	1	0	0	0	0	0	0	0	0	0	0	-0.375	-0.375	-0.375	-0.375	-0.375	-0.375	-0.375	-0.375	-0.375	-0.375	-0.375	linear	100	0.025	0	0.5	TRUE	4	sepmodel	0.0242	-8.061564440204161e-4	0.007945532598045004	0	10000
10	250	0	300	600	900	1200	1500	1800	2100	2400	2700	2	0	1	0	0	0	0	0	0	0	0	0	0	-0.375	-0.375	-0.375	-0.375	-0.375	-0.375	-0.375	-0.375	-0.375	-0.375	-0.375	linear	100	0.025	0	0.5	TRUE	5	fixmodel	0.024	4.956491073178819e-4	0.00705462371474185	0	10000
10	250	0	300	600	900	1200	1500	1800	2100	2400	2700	2	0	1	0	0	0	0	0	0	0	0	0	0	-0.375	-0.375	-0.375	-0.375	-0.375	-0.375	-0.375	-0.375	-0.375	-0.375	-0.375	linear	100	0.025	0	0.5	TRUE	5	poolmodel	9e-4	-0.07767473037000769	0.011328331575881867	0	10000
10	250	0	300	600	900	1200	1500	1800	2100	2400	2700	2	0	1	0	0	0	0	0	0	0	0	0	0	-0.375	-0.375	-0.375	-0.375	-0.375	-0.375	-0.375	-0.375	-0.375	-0.375	-0.375	linear	100	0.025	0	0.5	TRUE	5	sepmodel	0.024	4.2084695570979944e-4	0.00789919781928274	0	10000
10	250	0	300	600	900	1200	1500	1800	2100	2400	2700	2	0	1	0	0	0	0	0	0	0	0	0	0	-0.375	-0.375	-0.375	-0.375	-0.375	-0.375	-0.375	-0.375	-0.375	-0.375	-0.375	linear	100	0.025	0	0.5	TRUE	6	fixmodel	0.0238	-7.200718611481279e-5	0.007180498031774226	0	10000
10	250	0	300	600	900	1200	1500	1800	2100	2400	2700	2	0	1	0	0	0	0	0	0	0	0	0	0	-0.375	-0.375	-0.375	-0.375	-0.375	-0.375	-0.375	-0.375	-0.375	-0.375	-0.375	linear	100	0.025	0	0.5	TRUE	6	poolmodel	4e-4	-0.09726101596414141	0.014794730652834842	0	10000
10	250	0	300	600	900	1200	1500	1800	2100	2400	2700	2	0	1	0	0	0	0	0	0	0	0	0	0	-0.375	-0.375	-0.375	-0.375	-0.375	-0.375	-0.375	-0.375	-0.375	-0.375	-0.375	linear	100	0.025	0	0.5	TRUE	6	sepmodel	0.0241	-3.0615640348403104e-05	0.007944419799275463	0	10000
10	250	0	300	600	900	1200	1500	1800	2100	2400	2700	2	0	1	0	0	0	0	0	0	0	0	0	0	-0.375	-0.375	-0.375	-0.375	-0.375	-0.375	-0.375	-0.375	-0.375	-0.375	-0.375	linear	100	0.025	0	0.5	TRUE	7	fixmodel	0.0229	1.5053602912812124e-4	0.0070611611301807185	0	10000
10	250	0	300	600	900	1200	1500	1800	2100	2400	2700	2	0	1	0	0	0	0	0	0	0	0	0	0	-0.375	-0.375	-0.375	-0.375	-0.375	-0.375	-0.375	-0.375	-0.375	-0.375	-0.375	linear	100	0.025	0	0.5	TRUE	7	poolmodel	5e-4	-0.11590986356889443	0.018646283206565795	0	10000
10	250	0	300	600	900	1200	1500	1800	2100	2400	2700	2	0	1	0	0	0	0	0	0	0	0	0	0	-0.375	-0.375	-0.375	-0.375	-0.375	-0.375	-0.375	-0.375	-0.375	-0.375	-0.375	linear	100	0.025	0	0.5	TRUE	7	sepmodel	0.0226	8.372491622178292e-5	0.007907688661932089	0	10000
10	250	0	300	600	900	1200	1500	1800	2100	2400	2700	2	0	1	0	0	0	0	0	0	0	0	0	0	-0.375	-0.375	-0.375	-0.375	-0.375	-0.375	-0.375	-0.375	-0.375	-0.375	-0.375	linear	100	0.025	0	0.5	TRUE	8	fixmodel	0.0248	0.0012361454396300161	0.007110933515422711	0	10000
10	250	0	300	600	900	1200	1500	1800	2100	2400	2700	2	0	1	0	0	0	0	0	0	0	0	0	0	-0.375	-0.375	-0.375	-0.375	-0.375	-0.375	-0.375	-0.375	-0.375	-0.375	-0.375	linear	100	0.025	0	0.5	TRUE	8	poolmodel	1e-4	-0.13363523992664833	0.023012438483834198	0	10000
10	250	0	300	600	900	1200	1500	1800	2100	2400	2700	2	0	1	0	0	0	0	0	0	0	0	0	0	-0.375	-0.375	-0.375	-0.375	-0.375	-0.375	-0.375	-0.375	-0.375	-0.375	-0.375	linear	100	0.025	0	0.5	TRUE	8	sepmodel	0.0253	0.0011991677100420747	0.008007695664993795	0	10000
10	250	0	300	600	900	1200	1500	1800	2100	2400	2700	2	0	1	0	0	0	0	0	0	0	0	0	0	-0.375	-0.375	-0.375	-0.375	-0.375	-0.375	-0.375	-0.375	-0.375	-0.375	-0.375	linear	100	0.025	0	0.5	TRUE	9	fixmodel	0.023	-4.0849482142252394e-4	0.007043189871583059	0	10000
10	250	0	300	600	900	1200	1500	1800	2100	2400	2700	2	0	1	0	0	0	0	0	0	0	0	0	0	-0.375	-0.375	-0.375	-0.375	-0.375	-0.375	-0.375	-0.375	-0.375	-0.375	-0.375	linear	100	0.025	0	0.5	TRUE	9	poolmodel	0	-0.15090361185618262	0.02789378439469782	0	10000
10	250	0	300	600	900	1200	1500	1800	2100	2400	2700	2	0	1	0	0	0	0	0	0	0	0	0	0	-0.375	-0.375	-0.375	-0.375	-0.375	-0.375	-0.375	-0.375	-0.375	-0.375	-0.375	linear	100	0.025	0	0.5	TRUE	9	sepmodel	0.0242	-2.90581812158107e-4	0.008014811439523222	0	10000
10	250	0	300	600	900	1200	1500	1800	2100	2400	2700	2	0	1	0	0	0	0	0	0	0	0	0	0	-0.375	-0.375	-0.375	-0.375	-0.375	-0.375	-0.375	-0.375	-0.375	-0.375	-0.375	linear	100	0.025	0	0.5	TRUE	10	fixmodel	0.0279	0.0012783519903083818	0.007128840552195885	0	10000
10	250	0	300	600	900	1200	1500	1800	2100	2400	2700	2	0	1	0	0	0	0	0	0	0	0	0	0	-0.375	-0.375	-0.375	-0.375	-0.375	-0.375	-0.375	-0.375	-0.375	-0.375	-0.375	linear	100	0.025	0	0.5	TRUE	10	poolmodel	0	-0.16205122437237962	0.031164933653566266	0	10000
10	250	0	300	600	900	1200	1500	1800	2100	2400	2700	2	0	1	0	0	0	0	0	0	0	0	0	0	-0.375	-0.375	-0.375	-0.375	-0.375	-0.375	-0.375	-0.375	-0.375	-0.375	-0.375	linear	100	0.025	0	0.5	TRUE	10	sepmodel	0.0271	0.0010326974765244475	0.008207336110107863	0	10000
10	250	0	325	650	975	1300	1625	1950	2275	2600	2925	2	0	1	0	0	0	0	0	0	0	0	0	0	-0.375	-0.375	-0.375	-0.375	-0.375	-0.375	-0.375	-0.375	-0.375	-0.375	-0.375	linear	100	0.025	0	0.5	TRUE	2	fixmodel	0.0264	6.581150881799535e-4	0.007582542484003316	0	10000
10	250	0	325	650	975	1300	1625	1950	2275	2600	2925	2	0	1	0	0	0	0	0	0	0	0	0	0	-0.375	-0.375	-0.375	-0.375	-0.375	-0.375	-0.375	-0.375	-0.375	-0.375	-0.375	linear	100	0.025	0	0.5	TRUE	2	poolmodel	0.0144	-0.020200985224404576	0.006864481799937237	0	10000
10	250	0	325	650	975	1300	1625	1950	2275	2600	2925	2	0	1	0	0	0	0	0	0	0	0	0	0	-0.375	-0.375	-0.375	-0.375	-0.375	-0.375	-0.375	-0.375	-0.375	-0.375	-0.375	linear	100	0.025	0	0.5	TRUE	2	sepmodel	0.0281	7.626617703590258e-4	0.008126282834874961	0	10000
10	250	0	325	650	975	1300	1625	1950	2275	2600	2925	2	0	1	0	0	0	0	0	0	0	0	0	0	-0.375	-0.375	-0.375	-0.375	-0.375	-0.375	-0.375	-0.375	-0.375	-0.375	-0.375	linear	100	0.025	0	0.5	TRUE	3	fixmodel	0.0226	-0.0020509728260812445	0.007462386327136083	0	10000
10	250	0	325	650	975	1300	1625	1950	2275	2600	2925	2	0	1	0	0	0	0	0	0	0	0	0	0	-0.375	-0.375	-0.375	-0.375	-0.375	-0.375	-0.375	-0.375	-0.375	-0.375	-0.375	linear	100	0.025	0	0.5	TRUE	3	poolmodel	0.0062	-0.04125998487138404	0.007580668297609763	0	10000
10	250	0	325	650	975	1300	1625	1950	2275	2600	2925	2	0	1	0	0	0	0	0	0	0	0	0	0	-0.375	-0.375	-0.375	-0.375	-0.375	-0.375	-0.375	-0.375	-0.375	-0.375	-0.375	linear	100	0.025	0	0.5	TRUE	3	sepmodel	0.0239	-0.002100766742920879	0.008098754572078414	0	10000
10	250	0	325	650	975	1300	1625	1950	2275	2600	2925	2	0	1	0	0	0	0	0	0	0	0	0	0	-0.375	-0.375	-0.375	-0.375	-0.375	-0.375	-0.375	-0.375	-0.375	-0.375	-0.375	linear	100	0.025	0	0.5	TRUE	4	fixmodel	0.0261	1.5935204444942843e-4	0.007367248882725123	0	10000
10	250	0	325	650	975	1300	1625	1950	2275	2600	2925	2	0	1	0	0	0	0	0	0	0	0	0	0	-0.375	-0.375	-0.375	-0.375	-0.375	-0.375	-0.375	-0.375	-0.375	-0.375	-0.375	linear	100	0.025	0	0.5	TRUE	4	poolmodel	0.0032	-0.05892577934003575	0.009041373926879299	0	10000
10	250	0	325	650	975	1300	1625	1950	2275	2600	2925	2	0	1	0	0	0	0	0	0	0	0	0	0	-0.375	-0.375	-0.375	-0.375	-0.375	-0.375	-0.375	-0.375	-0.375	-0.375	-0.375	linear	100	0.025	0	0.5	TRUE	4	sepmodel	0.0245	8.429332177174979e-4	0.008004252080035178	0	10000
10	250	0	325	650	975	1300	1625	1950	2275	2600	2925	2	0	1	0	0	0	0	0	0	0	0	0	0	-0.375	-0.375	-0.375	-0.375	-0.375	-0.375	-0.375	-0.375	-0.375	-0.375	-0.375	linear	100	0.025	0	0.5	TRUE	5	fixmodel	0.0248	0.0010013124432325512	0.0071461777423895995	0	10000
10	250	0	325	650	975	1300	1625	1950	2275	2600	2925	2	0	1	0	0	0	0	0	0	0	0	0	0	-0.375	-0.375	-0.375	-0.375	-0.375	-0.375	-0.375	-0.375	-0.375	-0.375	-0.375	linear	100	0.025	0	0.5	TRUE	5	poolmodel	0.0013	-0.07751478108339452	0.011345334972961864	0	10000
10	250	0	325	650	975	1300	1625	1950	2275	2600	2925	2	0	1	0	0	0	0	0	0	0	0	0	0	-0.375	-0.375	-0.375	-0.375	-0.375	-0.375	-0.375	-0.375	-0.375	-0.375	-0.375	linear	100	0.025	0	0.5	TRUE	5	sepmodel	0.0251	0.0014709048103861615	0.007867506539313486	0	10000
10	250	0	325	650	975	1300	1625	1950	2275	2600	2925	2	0	1	0	0	0	0	0	0	0	0	0	0	-0.375	-0.375	-0.375	-0.375	-0.375	-0.375	-0.375	-0.375	-0.375	-0.375	-0.375	linear	100	0.025	0	0.5	TRUE	6	fixmodel	0.0253	-8.913501261438582e-4	0.007131397703619192	0	10000
10	250	0	325	650	975	1300	1625	1950	2275	2600	2925	2	0	1	0	0	0	0	0	0	0	0	0	0	-0.375	-0.375	-0.375	-0.375	-0.375	-0.375	-0.375	-0.375	-0.375	-0.375	-0.375	linear	100	0.025	0	0.5	TRUE	6	poolmodel	2e-4	-0.09783643731780278	0.014731039010410158	0	10000
10	250	0	325	650	975	1300	1625	1950	2275	2600	2925	2	0	1	0	0	0	0	0	0	0	0	0	0	-0.375	-0.375	-0.375	-0.375	-0.375	-0.375	-0.375	-0.375	-0.375	-0.375	-0.375	linear	100	0.025	0	0.5	TRUE	6	sepmodel	0.025	-3.303454235737411e-4	0.007946503845162755	0	10000
10	250	0	325	650	975	1300	1625	1950	2275	2600	2925	2	0	1	0	0	0	0	0	0	0	0	0	0	-0.375	-0.375	-0.375	-0.375	-0.375	-0.375	-0.375	-0.375	-0.375	-0.375	-0.375	linear	100	0.025	0	0.5	TRUE	7	fixmodel	0.0224	-5.245195183116241e-4	0.007157177649476664	0	10000
10	250	0	325	650	975	1300	1625	1950	2275	2600	2925	2	0	1	0	0	0	0	0	0	0	0	0	0	-0.375	-0.375	-0.375	-0.375	-0.375	-0.375	-0.375	-0.375	-0.375	-0.375	-0.375	linear	100	0.025	0	0.5	TRUE	7	poolmodel	1e-4	-0.11607447936674196	0.01847872660827822	0	10000
10	250	0	325	650	975	1300	1625	1950	2275	2600	2925	2	0	1	0	0	0	0	0	0	0	0	0	0	-0.375	-0.375	-0.375	-0.375	-0.375	-0.375	-0.375	-0.375	-0.375	-0.375	-0.375	linear	100	0.025	0	0.5	TRUE	7	sepmodel	0.0256	-5.128310430147454e-4	0.008032414644080466	0	10000
10	250	0	325	650	975	1300	1625	1950	2275	2600	2925	2	0	1	0	0	0	0	0	0	0	0	0	0	-0.375	-0.375	-0.375	-0.375	-0.375	-0.375	-0.375	-0.375	-0.375	-0.375	-0.375	linear	100	0.025	0	0.5	TRUE	8	fixmodel	0.0254	0.0013927441133795885	0.00716746334735049	0	10000
10	250	0	325	650	975	1300	1625	1950	2275	2600	2925	2	0	1	0	0	0	0	0	0	0	0	0	0	-0.375	-0.375	-0.375	-0.375	-0.375	-0.375	-0.375	-0.375	-0.375	-0.375	-0.375	linear	100	0.025	0	0.5	TRUE	8	poolmodel	1e-4	-0.13339632780867888	0.02277188621581358	0	10000
10	250	0	325	650	975	1300	1625	1950	2275	2600	2925	2	0	1	0	0	0	0	0	0	0	0	0	0	-0.375	-0.375	-0.375	-0.375	-0.375	-0.375	-0.375	-0.375	-0.375	-0.375	-0.375	linear	100	0.025	0	0.5	TRUE	8	sepmodel	0.0247	0.0012800216119031988	0.008003646352857888	0	10000
10	250	0	325	650	975	1300	1625	1950	2275	2600	2925	2	0	1	0	0	0	0	0	0	0	0	0	0	-0.375	-0.375	-0.375	-0.375	-0.375	-0.375	-0.375	-0.375	-0.375	-0.375	-0.375	linear	100	0.025	0	0.5	TRUE	9	fixmodel	0.0268	1.0385052452703803e-4	0.007275622300782674	0	10000
10	250	0	325	650	975	1300	1625	1950	2275	2600	2925	2	0	1	0	0	0	0	0	0	0	0	0	0	-0.375	-0.375	-0.375	-0.375	-0.375	-0.375	-0.375	-0.375	-0.375	-0.375	-0.375	linear	100	0.025	0	0.5	TRUE	9	poolmodel	0	-0.15154752603869465	0.02794917242195485	0	10000
10	250	0	325	650	975	1300	1625	1950	2275	2600	2925	2	0	1	0	0	0	0	0	0	0	0	0	0	-0.375	-0.375	-0.375	-0.375	-0.375	-0.375	-0.375	-0.375	-0.375	-0.375	-0.375	linear	100	0.025	0	0.5	TRUE	9	sepmodel	0.0262	1.9042475535714816e-4	0.008113697538770533	0	10000
10	250	0	325	650	975	1300	1625	1950	2275	2600	2925	2	0	1	0	0	0	0	0	0	0	0	0	0	-0.375	-0.375	-0.375	-0.375	-0.375	-0.375	-0.375	-0.375	-0.375	-0.375	-0.375	linear	100	0.025	0	0.5	TRUE	10	fixmodel	0.0247	1.854281820496777e-4	0.007162755574947153	0	10000
10	250	0	325	650	975	1300	1625	1950	2275	2600	2925	2	0	1	0	0	0	0	0	0	0	0	0	0	-0.375	-0.375	-0.375	-0.375	-0.375	-0.375	-0.375	-0.375	-0.375	-0.375	-0.375	linear	100	0.025	0	0.5	TRUE	10	poolmodel	0	-0.16484190421356149	0.03202963852098269	0	10000
10	250	0	325	650	975	1300	1625	1950	2275	2600	2925	2	0	1	0	0	0	0	0	0	0	0	0	0	-0.375	-0.375	-0.375	-0.375	-0.375	-0.375	-0.375	-0.375	-0.375	-0.375	-0.375	linear	100	0.025	0	0.5	TRUE	10	sepmodel	0.0272	-1.3600732099983582e-4	0.008041190967744138	0	10000
10	250	0	350	700	1050	1400	1750	2100	2450	2800	3150	2	0	1	0	0	0	0	0	0	0	0	0	0	-0.375	-0.375	-0.375	-0.375	-0.375	-0.375	-0.375	-0.375	-0.375	-0.375	-0.375	linear	100	0.025	0	0.5	TRUE	2	fixmodel	0.0258	-2.996029834821631e-5	0.007422049554925125	0	10000
10	250	0	350	700	1050	1400	1750	2100	2450	2800	3150	2	0	1	0	0	0	0	0	0	0	0	0	0	-0.375	-0.375	-0.375	-0.375	-0.375	-0.375	-0.375	-0.375	-0.375	-0.375	-0.375	linear	100	0.025	0	0.5	TRUE	2	poolmodel	0.0134	-0.020469794431645386	0.0066776720593525185	0	10000
10	250	0	350	700	1050	1400	1750	2100	2450	2800	3150	2	0	1	0	0	0	0	0	0	0	0	0	0	-0.375	-0.375	-0.375	-0.375	-0.375	-0.375	-0.375	-0.375	-0.375	-0.375	-0.375	linear	100	0.025	0	0.5	TRUE	2	sepmodel	0.0244	3.1639924544683325e-5	0.0077943741212447544	0	10000
10	250	0	350	700	1050	1400	1750	2100	2450	2800	3150	2	0	1	0	0	0	0	0	0	0	0	0	0	-0.375	-0.375	-0.375	-0.375	-0.375	-0.375	-0.375	-0.375	-0.375	-0.375	-0.375	linear	100	0.025	0	0.5	TRUE	3	fixmodel	0.0245	-1.000341270207473e-4	0.007353217434113407	0	10000
10	250	0	350	700	1050	1400	1750	2100	2450	2800	3150	2	0	1	0	0	0	0	0	0	0	0	0	0	-0.375	-0.375	-0.375	-0.375	-0.375	-0.375	-0.375	-0.375	-0.375	-0.375	-0.375	linear	100	0.025	0	0.5	TRUE	3	poolmodel	0.0068	-0.03976194718302494	0.0073651834751489965	0	10000
10	250	0	350	700	1050	1400	1750	2100	2450	2800	3150	2	0	1	0	0	0	0	0	0	0	0	0	0	-0.375	-0.375	-0.375	-0.375	-0.375	-0.375	-0.375	-0.375	-0.375	-0.375	-0.375	linear	100	0.025	0	0.5	TRUE	3	sepmodel	0.0246	-2.682769480429505e-4	0.007879864471384551	0	10000
10	250	0	350	700	1050	1400	1750	2100	2450	2800	3150	2	0	1	0	0	0	0	0	0	0	0	0	0	-0.375	-0.375	-0.375	-0.375	-0.375	-0.375	-0.375	-0.375	-0.375	-0.375	-0.375	linear	100	0.025	0	0.5	TRUE	4	fixmodel	0.0231	-0.001385935971832858	0.00751277927227393	0	10000
10	250	0	350	700	1050	1400	1750	2100	2450	2800	3150	2	0	1	0	0	0	0	0	0	0	0	0	0	-0.375	-0.375	-0.375	-0.375	-0.375	-0.375	-0.375	-0.375	-0.375	-0.375	-0.375	linear	100	0.025	0	0.5	TRUE	4	poolmodel	0.003	-0.05983149060759082	0.009106123840283444	0	10000
10	250	0	350	700	1050	1400	1750	2100	2450	2800	3150	2	0	1	0	0	0	0	0	0	0	0	0	0	-0.375	-0.375	-0.375	-0.375	-0.375	-0.375	-0.375	-0.375	-0.375	-0.375	-0.375	linear	100	0.025	0	0.5	TRUE	4	sepmodel	0.0231	-0.0016402960184051828	0.008089701706839909	0	10000
10	250	0	350	700	1050	1400	1750	2100	2450	2800	3150	2	0	1	0	0	0	0	0	0	0	0	0	0	-0.375	-0.375	-0.375	-0.375	-0.375	-0.375	-0.375	-0.375	-0.375	-0.375	-0.375	linear	100	0.025	0	0.5	TRUE	5	fixmodel	0.0247	1.0392193783949305e-4	0.007230677610260064	0	10000
10	250	0	350	700	1050	1400	1750	2100	2450	2800	3150	2	0	1	0	0	0	0	0	0	0	0	0	0	-0.375	-0.375	-0.375	-0.375	-0.375	-0.375	-0.375	-0.375	-0.375	-0.375	-0.375	linear	100	0.025	0	0.5	TRUE	5	poolmodel	0.0013	-0.07774603631098043	0.011280096014595202	0	10000
10	250	0	350	700	1050	1400	1750	2100	2450	2800	3150	2	0	1	0	0	0	0	0	0	0	0	0	0	-0.375	-0.375	-0.375	-0.375	-0.375	-0.375	-0.375	-0.375	-0.375	-0.375	-0.375	linear	100	0.025	0	0.5	TRUE	5	sepmodel	0.0253	4.1405368238734065e-4	0.007810211110699478	0	10000
10	250	0	350	700	1050	1400	1750	2100	2450	2800	3150	2	0	1	0	0	0	0	0	0	0	0	0	0	-0.375	-0.375	-0.375	-0.375	-0.375	-0.375	-0.375	-0.375	-0.375	-0.375	-0.375	linear	100	0.025	0	0.5	TRUE	6	fixmodel	0.0287	0.0012439510098519954	0.007403810248583387	0	10000
10	250	0	350	700	1050	1400	1750	2100	2450	2800	3150	2	0	1	0	0	0	0	0	0	0	0	0	0	-0.375	-0.375	-0.375	-0.375	-0.375	-0.375	-0.375	-0.375	-0.375	-0.375	-0.375	linear	100	0.025	0	0.5	TRUE	6	poolmodel	5e-4	-0.09539121487824097	0.014259073601291947	0	10000
10	250	0	350	700	1050	1400	1750	2100	2450	2800	3150	2	0	1	0	0	0	0	0	0	0	0	0	0	-0.375	-0.375	-0.375	-0.375	-0.375	-0.375	-0.375	-0.375	-0.375	-0.375	-0.375	linear	100	0.025	0	0.5	TRUE	6	sepmodel	0.0268	0.001333368345739438	0.008010593257922713	0	10000
10	250	0	350	700	1050	1400	1750	2100	2450	2800	3150	2	0	1	0	0	0	0	0	0	0	0	0	0	-0.375	-0.375	-0.375	-0.375	-0.375	-0.375	-0.375	-0.375	-0.375	-0.375	-0.375	linear	100	0.025	0	0.5	TRUE	7	fixmodel	0.0214	7.884882807021303e-4	0.0071546331650243706	0	10000
10	250	0	350	700	1050	1400	1750	2100	2450	2800	3150	2	0	1	0	0	0	0	0	0	0	0	0	0	-0.375	-0.375	-0.375	-0.375	-0.375	-0.375	-0.375	-0.375	-0.375	-0.375	-0.375	linear	100	0.025	0	0.5	TRUE	7	poolmodel	1e-4	-0.11448278519558201	0.01798974509179825	0	10000
10	250	0	350	700	1050	1400	1750	2100	2450	2800	3150	2	0	1	0	0	0	0	0	0	0	0	0	0	-0.375	-0.375	-0.375	-0.375	-0.375	-0.375	-0.375	-0.375	-0.375	-0.375	-0.375	linear	100	0.025	0	0.5	TRUE	7	sepmodel	0.0231	7.025729823692237e-4	0.007866873575318142	0	10000
10	250	0	350	700	1050	1400	1750	2100	2450	2800	3150	2	0	1	0	0	0	0	0	0	0	0	0	0	-0.375	-0.375	-0.375	-0.375	-0.375	-0.375	-0.375	-0.375	-0.375	-0.375	-0.375	linear	100	0.025	0	0.5	TRUE	8	fixmodel	0.0238	5.081780986310097e-4	0.007280259034564292	0	10000
10	250	0	350	700	1050	1400	1750	2100	2450	2800	3150	2	0	1	0	0	0	0	0	0	0	0	0	0	-0.375	-0.375	-0.375	-0.375	-0.375	-0.375	-0.375	-0.375	-0.375	-0.375	-0.375	linear	100	0.025	0	0.5	TRUE	8	poolmodel	0	-0.13347843077043797	0.022695661143882082	0	10000
10	250	0	350	700	1050	1400	1750	2100	2450	2800	3150	2	0	1	0	0	0	0	0	0	0	0	0	0	-0.375	-0.375	-0.375	-0.375	-0.375	-0.375	-0.375	-0.375	-0.375	-0.375	-0.375	linear	100	0.025	0	0.5	TRUE	8	sepmodel	0.0231	7.045118782315374e-4	0.007981388580341166	0	10000
10	250	0	350	700	1050	1400	1750	2100	2450	2800	3150	2	0	1	0	0	0	0	0	0	0	0	0	0	-0.375	-0.375	-0.375	-0.375	-0.375	-0.375	-0.375	-0.375	-0.375	-0.375	-0.375	linear	100	0.025	0	0.5	TRUE	9	fixmodel	0.0248	-5.404649071930719e-4	0.00730615495359603	0	10000
10	250	0	350	700	1050	1400	1750	2100	2450	2800	3150	2	0	1	0	0	0	0	0	0	0	0	0	0	-0.375	-0.375	-0.375	-0.375	-0.375	-0.375	-0.375	-0.375	-0.375	-0.375	-0.375	linear	100	0.025	0	0.5	TRUE	9	poolmodel	0	-0.15165657512789382	0.027908582625575797	0	10000
10	250	0	350	700	1050	1400	1750	2100	2450	2800	3150	2	0	1	0	0	0	0	0	0	0	0	0	0	-0.375	-0.375	-0.375	-0.375	-0.375	-0.375	-0.375	-0.375	-0.375	-0.375	-0.375	linear	100	0.025	0	0.5	TRUE	9	sepmodel	0.0233	-2.5069518138693797e-4	0.007995661760624436	0	10000
10	250	0	350	700	1050	1400	1750	2100	2450	2800	3150	2	0	1	0	0	0	0	0	0	0	0	0	0	-0.375	-0.375	-0.375	-0.375	-0.375	-0.375	-0.375	-0.375	-0.375	-0.375	-0.375	linear	100	0.025	0	0.5	TRUE	10	fixmodel	0.0262	-1.523594546312198e-4	0.007295556987593089	0	10000
10	250	0	350	700	1050	1400	1750	2100	2450	2800	3150	2	0	1	0	0	0	0	0	0	0	0	0	0	-0.375	-0.375	-0.375	-0.375	-0.375	-0.375	-0.375	-0.375	-0.375	-0.375	-0.375	linear	100	0.025	0	0.5	TRUE	10	poolmodel	0	-0.1663430401597786	0.03246975972887782	0	10000
10	250	0	350	700	1050	1400	1750	2100	2450	2800	3150	2	0	1	0	0	0	0	0	0	0	0	0	0	-0.375	-0.375	-0.375	-0.375	-0.375	-0.375	-0.375	-0.375	-0.375	-0.375	-0.375	linear	100	0.025	0	0.5	TRUE	10	sepmodel	0.027	2.7368075842589663e-7	0.00813663977813208	0	10000
10	250	0	375	750	1125	1500	1875	2250	2625	3000	3375	2	0	1	0	0	0	0	0	0	0	0	0	0	-0.375	-0.375	-0.375	-0.375	-0.375	-0.375	-0.375	-0.375	-0.375	-0.375	-0.375	linear	100	0.025	0	0.5	TRUE	2	fixmodel	0.0248	-2.566806557338824e-4	0.007559301854239895	0	10000
10	250	0	375	750	1125	1500	1875	2250	2625	3000	3375	2	0	1	0	0	0	0	0	0	0	0	0	0	-0.375	-0.375	-0.375	-0.375	-0.375	-0.375	-0.375	-0.375	-0.375	-0.375	-0.375	linear	100	0.025	0	0.5	TRUE	2	poolmodel	0.0132	-0.02075805076424477	0.006710354532448656	0	10000
10	250	0	375	750	1125	1500	1875	2250	2625	3000	3375	2	0	1	0	0	0	0	0	0	0	0	0	0	-0.375	-0.375	-0.375	-0.375	-0.375	-0.375	-0.375	-0.375	-0.375	-0.375	-0.375	linear	100	0.025	0	0.5	TRUE	2	sepmodel	0.024	-1.8176206627388208e-4	0.007956062274167394	0	10000
10	250	0	375	750	1125	1500	1875	2250	2625	3000	3375	2	0	1	0	0	0	0	0	0	0	0	0	0	-0.375	-0.375	-0.375	-0.375	-0.375	-0.375	-0.375	-0.375	-0.375	-0.375	-0.375	linear	100	0.025	0	0.5	TRUE	3	fixmodel	0.0236	-0.0012174354755436646	0.007406747684567696	0	10000
10	250	0	375	750	1125	1500	1875	2250	2625	3000	3375	2	0	1	0	0	0	0	0	0	0	0	0	0	-0.375	-0.375	-0.375	-0.375	-0.375	-0.375	-0.375	-0.375	-0.375	-0.375	-0.375	linear	100	0.025	0	0.5	TRUE	3	poolmodel	0.0077	-0.04109065017519366	0.007363004490104839	0	10000
10	250	0	375	750	1125	1500	1875	2250	2625	3000	3375	2	0	1	0	0	0	0	0	0	0	0	0	0	-0.375	-0.375	-0.375	-0.375	-0.375	-0.375	-0.375	-0.375	-0.375	-0.375	-0.375	linear	100	0.025	0	0.5	TRUE	3	sepmodel	0.0232	-0.0016568452344222625	0.007895578548485632	0	10000
10	250	0	375	750	1125	1500	1875	2250	2625	3000	3375	2	0	1	0	0	0	0	0	0	0	0	0	0	-0.375	-0.375	-0.375	-0.375	-0.375	-0.375	-0.375	-0.375	-0.375	-0.375	-0.375	linear	100	0.025	0	0.5	TRUE	4	fixmodel	0.0248	-7.026263730942772e-4	0.007523099950281138	0	10000
10	250	0	375	750	1125	1500	1875	2250	2625	3000	3375	2	0	1	0	0	0	0	0	0	0	0	0	0	-0.375	-0.375	-0.375	-0.375	-0.375	-0.375	-0.375	-0.375	-0.375	-0.375	-0.375	linear	100	0.025	0	0.5	TRUE	4	poolmodel	0.0031	-0.05891418933101911	0.008894186960882856	0	10000
10	250	0	375	750	1125	1500	1875	2250	2625	3000	3375	2	0	1	0	0	0	0	0	0	0	0	0	0	-0.375	-0.375	-0.375	-0.375	-0.375	-0.375	-0.375	-0.375	-0.375	-0.375	-0.375	linear	100	0.025	0	0.5	TRUE	4	sepmodel	0.0243	-9.52744129610143e-4	0.008033020539695153	0	10000
10	250	0	375	750	1125	1500	1875	2250	2625	3000	3375	2	0	1	0	0	0	0	0	0	0	0	0	0	-0.375	-0.375	-0.375	-0.375	-0.375	-0.375	-0.375	-0.375	-0.375	-0.375	-0.375	linear	100	0.025	0	0.5	TRUE	5	fixmodel	0.0261	6.915317464303719e-4	0.007460209915753386	0	10000
10	250	0	375	750	1125	1500	1875	2250	2625	3000	3375	2	0	1	0	0	0	0	0	0	0	0	0	0	-0.375	-0.375	-0.375	-0.375	-0.375	-0.375	-0.375	-0.375	-0.375	-0.375	-0.375	linear	100	0.025	0	0.5	TRUE	5	poolmodel	7e-4	-0.07757974049845795	0.011182526708212305	0	10000
10	250	0	375	750	1125	1500	1875	2250	2625	3000	3375	2	0	1	0	0	0	0	0	0	0	0	0	0	-0.375	-0.375	-0.375	-0.375	-0.375	-0.375	-0.375	-0.375	-0.375	-0.375	-0.375	linear	100	0.025	0	0.5	TRUE	5	sepmodel	0.0263	7.606383449784165e-4	0.008039715164149688	0	10000
10	250	0	375	750	1125	1500	1875	2250	2625	3000	3375	2	0	1	0	0	0	0	0	0	0	0	0	0	-0.375	-0.375	-0.375	-0.375	-0.375	-0.375	-0.375	-0.375	-0.375	-0.375	-0.375	linear	100	0.025	0	0.5	TRUE	6	fixmodel	0.0243	-1.9139462335358197e-4	0.007312572600439413	0	10000
10	250	0	375	750	1125	1500	1875	2250	2625	3000	3375	2	0	1	0	0	0	0	0	0	0	0	0	0	-0.375	-0.375	-0.375	-0.375	-0.375	-0.375	-0.375	-0.375	-0.375	-0.375	-0.375	linear	100	0.025	0	0.5	TRUE	6	poolmodel	3e-4	-0.09716606503538792	0.01432291281616837	0	10000
10	250	0	375	750	1125	1500	1875	2250	2625	3000	3375	2	0	1	0	0	0	0	0	0	0	0	0	0	-0.375	-0.375	-0.375	-0.375	-0.375	-0.375	-0.375	-0.375	-0.375	-0.375	-0.375	linear	100	0.025	0	0.5	TRUE	6	sepmodel	0.0256	2.884560285459959e-4	0.007903113718332428	0	10000
10	250	0	375	750	1125	1500	1875	2250	2625	3000	3375	2	0	1	0	0	0	0	0	0	0	0	0	0	-0.375	-0.375	-0.375	-0.375	-0.375	-0.375	-0.375	-0.375	-0.375	-0.375	-0.375	linear	100	0.025	0	0.5	TRUE	7	fixmodel	0.0265	2.3530766426151597e-4	0.007456388133173458	0	10000
10	250	0	375	750	1125	1500	1875	2250	2625	3000	3375	2	0	1	0	0	0	0	0	0	0	0	0	0	-0.375	-0.375	-0.375	-0.375	-0.375	-0.375	-0.375	-0.375	-0.375	-0.375	-0.375	linear	100	0.025	0	0.5	TRUE	7	poolmodel	2e-4	-0.11470194188227184	0.01807327710806685	0	10000
10	250	0	375	750	1125	1500	1875	2250	2625	3000	3375	2	0	1	0	0	0	0	0	0	0	0	0	0	-0.375	-0.375	-0.375	-0.375	-0.375	-0.375	-0.375	-0.375	-0.375	-0.375	-0.375	linear	100	0.025	0	0.5	TRUE	7	sepmodel	0.0249	4.5443752084780086e-5	0.008016713653160782	0	10000
10	250	0	375	750	1125	1500	1875	2250	2625	3000	3375	2	0	1	0	0	0	0	0	0	0	0	0	0	-0.375	-0.375	-0.375	-0.375	-0.375	-0.375	-0.375	-0.375	-0.375	-0.375	-0.375	linear	100	0.025	0	0.5	TRUE	8	fixmodel	0.0257	5.744532665652542e-4	0.007477283116372853	0	10000
10	250	0	375	750	1125	1500	1875	2250	2625	3000	3375	2	0	1	0	0	0	0	0	0	0	0	0	0	-0.375	-0.375	-0.375	-0.375	-0.375	-0.375	-0.375	-0.375	-0.375	-0.375	-0.375	linear	100	0.025	0	0.5	TRUE	8	poolmodel	2e-4	-0.1326414456048902	0.02241386306671724	0	10000
10	250	0	375	750	1125	1500	1875	2250	2625	3000	3375	2	0	1	0	0	0	0	0	0	0	0	0	0	-0.375	-0.375	-0.375	-0.375	-0.375	-0.375	-0.375	-0.375	-0.375	-0.375	-0.375	linear	100	0.025	0	0.5	TRUE	8	sepmodel	0.0261	4.159184276660991e-4	0.008111956310412278	0	10000
10	250	0	375	750	1125	1500	1875	2250	2625	3000	3375	2	0	1	0	0	0	0	0	0	0	0	0	0	-0.375	-0.375	-0.375	-0.375	-0.375	-0.375	-0.375	-0.375	-0.375	-0.375	-0.375	linear	100	0.025	0	0.5	TRUE	9	fixmodel	0.0241	-3.672997304941261e-4	0.007420310942563495	0	10000
10	250	0	375	750	1125	1500	1875	2250	2625	3000	3375	2	0	1	0	0	0	0	0	0	0	0	0	0	-0.375	-0.375	-0.375	-0.375	-0.375	-0.375	-0.375	-0.375	-0.375	-0.375	-0.375	linear	100	0.025	0	0.5	TRUE	9	poolmodel	0	-0.15175720928349762	0.027766533601035138	0	10000
10	250	0	375	750	1125	1500	1875	2250	2625	3000	3375	2	0	1	0	0	0	0	0	0	0	0	0	0	-0.375	-0.375	-0.375	-0.375	-0.375	-0.375	-0.375	-0.375	-0.375	-0.375	-0.375	linear	100	0.025	0	0.5	TRUE	9	sepmodel	0.0225	-4.842888216301474e-4	0.007932323929972259	0	10000
10	250	0	375	750	1125	1500	1875	2250	2625	3000	3375	2	0	1	0	0	0	0	0	0	0	0	0	0	-0.375	-0.375	-0.375	-0.375	-0.375	-0.375	-0.375	-0.375	-0.375	-0.375	-0.375	linear	100	0.025	0	0.5	TRUE	10	fixmodel	0.0243	-5.588724609655809e-4	0.007267985124833729	0	10000
10	250	0	375	750	1125	1500	1875	2250	2625	3000	3375	2	0	1	0	0	0	0	0	0	0	0	0	0	-0.375	-0.375	-0.375	-0.375	-0.375	-0.375	-0.375	-0.375	-0.375	-0.375	-0.375	linear	100	0.025	0	0.5	TRUE	10	poolmodel	0	-0.16779942637317252	0.03277243868362864	0	10000
10	250	0	375	750	1125	1500	1875	2250	2625	3000	3375	2	0	1	0	0	0	0	0	0	0	0	0	0	-0.375	-0.375	-0.375	-0.375	-0.375	-0.375	-0.375	-0.375	-0.375	-0.375	-0.375	linear	100	0.025	0	0.5	TRUE	10	sepmodel	0.0238	-5.056416877791836e-4	0.007784596493553349	0	10000
10	250	0	400	800	1200	1600	2000	2400	2800	3200	3600	2	0	1	0	0	0	0	0	0	0	0	0	0	-0.375	-0.375	-0.375	-0.375	-0.375	-0.375	-0.375	-0.375	-0.375	-0.375	-0.375	linear	100	0.025	0	0.5	TRUE	2	fixmodel	0.024	0.0010781743326383055	0.007561647951699366	0	10000
10	250	0	400	800	1200	1600	2000	2400	2800	3200	3600	2	0	1	0	0	0	0	0	0	0	0	0	0	-0.375	-0.375	-0.375	-0.375	-0.375	-0.375	-0.375	-0.375	-0.375	-0.375	-0.375	linear	100	0.025	0	0.5	TRUE	2	poolmodel	0.0123	-0.0192930545247492	0.006523044882921837	0	10000
10	250	0	400	800	1200	1600	2000	2400	2800	3200	3600	2	0	1	0	0	0	0	0	0	0	0	0	0	-0.375	-0.375	-0.375	-0.375	-0.375	-0.375	-0.375	-0.375	-0.375	-0.375	-0.375	linear	100	0.025	0	0.5	TRUE	2	sepmodel	0.0247	0.001063623900020825	0.00794812714667327	0	10000
10	250	0	400	800	1200	1600	2000	2400	2800	3200	3600	2	0	1	0	0	0	0	0	0	0	0	0	0	-0.375	-0.375	-0.375	-0.375	-0.375	-0.375	-0.375	-0.375	-0.375	-0.375	-0.375	linear	100	0.025	0	0.5	TRUE	3	fixmodel	0.0218	-1.4354315198794964e-4	0.007338042863609939	0	10000
10	250	0	400	800	1200	1600	2000	2400	2800	3200	3600	2	0	1	0	0	0	0	0	0	0	0	0	0	-0.375	-0.375	-0.375	-0.375	-0.375	-0.375	-0.375	-0.375	-0.375	-0.375	-0.375	linear	100	0.025	0	0.5	TRUE	3	poolmodel	0.0059	-0.039193254975912084	0.006950295854781727	0	10000
10	250	0	400	800	1200	1600	2000	2400	2800	3200	3600	2	0	1	0	0	0	0	0	0	0	0	0	0	-0.375	-0.375	-0.375	-0.375	-0.375	-0.375	-0.375	-0.375	-0.375	-0.375	-0.375	linear	100	0.025	0	0.5	TRUE	3	sepmodel	0.0216	1.5219897978362718e-4	0.007814960910144863	0	10000
10	250	0	400	800	1200	1600	2000	2400	2800	3200	3600	2	0	1	0	0	0	0	0	0	0	0	0	0	-0.375	-0.375	-0.375	-0.375	-0.375	-0.375	-0.375	-0.375	-0.375	-0.375	-0.375	linear	100	0.025	0	0.5	TRUE	4	fixmodel	0.0269	-3.003148499444739e-4	0.0075606381755972596	0	10000
10	250	0	400	800	1200	1600	2000	2400	2800	3200	3600	2	0	1	0	0	0	0	0	0	0	0	0	0	-0.375	-0.375	-0.375	-0.375	-0.375	-0.375	-0.375	-0.375	-0.375	-0.375	-0.375	linear	100	0.025	0	0.5	TRUE	4	poolmodel	0.0038	-0.058003591249123354	0.008727273596097582	0	10000
10	250	0	400	800	1200	1600	2000	2400	2800	3200	3600	2	0	1	0	0	0	0	0	0	0	0	0	0	-0.375	-0.375	-0.375	-0.375	-0.375	-0.375	-0.375	-0.375	-0.375	-0.375	-0.375	linear	100	0.025	0	0.5	TRUE	4	sepmodel	0.0276	1.3460438175383788e-4	0.008101023414987016	0	10000
10	250	0	400	800	1200	1600	2000	2400	2800	3200	3600	2	0	1	0	0	0	0	0	0	0	0	0	0	-0.375	-0.375	-0.375	-0.375	-0.375	-0.375	-0.375	-0.375	-0.375	-0.375	-0.375	linear	100	0.025	0	0.5	TRUE	5	fixmodel	0.0246	-7.74841477233212e-4	0.007342187377556798	0	10000
10	250	0	400	800	1200	1600	2000	2400	2800	3200	3600	2	0	1	0	0	0	0	0	0	0	0	0	0	-0.375	-0.375	-0.375	-0.375	-0.375	-0.375	-0.375	-0.375	-0.375	-0.375	-0.375	linear	100	0.025	0	0.5	TRUE	5	poolmodel	0.0018	-0.07692441520898843	0.010909369253584725	0	10000
10	250	0	400	800	1200	1600	2000	2400	2800	3200	3600	2	0	1	0	0	0	0	0	0	0	0	0	0	-0.375	-0.375	-0.375	-0.375	-0.375	-0.375	-0.375	-0.375	-0.375	-0.375	-0.375	linear	100	0.025	0	0.5	TRUE	5	sepmodel	0.0253	-9.009795615271861e-4	0.007885962738535743	0	10000
10	250	0	400	800	1200	1600	2000	2400	2800	3200	3600	2	0	1	0	0	0	0	0	0	0	0	0	0	-0.375	-0.375	-0.375	-0.375	-0.375	-0.375	-0.375	-0.375	-0.375	-0.375	-0.375	linear	100	0.025	0	0.5	TRUE	6	fixmodel	0.0266	-0.0011345829115908474	0.007539798373977572	0	10000
10	250	0	400	800	1200	1600	2000	2400	2800	3200	3600	2	0	1	0	0	0	0	0	0	0	0	0	0	-0.375	-0.375	-0.375	-0.375	-0.375	-0.375	-0.375	-0.375	-0.375	-0.375	-0.375	linear	100	0.025	0	0.5	TRUE	6	poolmodel	5e-4	-0.09626683739296965	0.014222325280356682	0	10000
10	250	0	400	800	1200	1600	2000	2400	2800	3200	3600	2	0	1	0	0	0	0	0	0	0	0	0	0	-0.375	-0.375	-0.375	-0.375	-0.375	-0.375	-0.375	-0.375	-0.375	-0.375	-0.375	linear	100	0.025	0	0.5	TRUE	6	sepmodel	0.0261	-7.828138048976227e-4	0.008125845961061922	0	10000
10	250	0	400	800	1200	1600	2000	2400	2800	3200	3600	2	0	1	0	0	0	0	0	0	0	0	0	0	-0.375	-0.375	-0.375	-0.375	-0.375	-0.375	-0.375	-0.375	-0.375	-0.375	-0.375	linear	100	0.025	0	0.5	TRUE	7	fixmodel	0.0254	8.614555214175346e-4	0.007352400353192778	0	10000
10	250	0	400	800	1200	1600	2000	2400	2800	3200	3600	2	0	1	0	0	0	0	0	0	0	0	0	0	-0.375	-0.375	-0.375	-0.375	-0.375	-0.375	-0.375	-0.375	-0.375	-0.375	-0.375	linear	100	0.025	0	0.5	TRUE	7	poolmodel	1e-4	-0.1137076572079844	0.01770996925175173	0	10000
10	250	0	400	800	1200	1600	2000	2400	2800	3200	3600	2	0	1	0	0	0	0	0	0	0	0	0	0	-0.375	-0.375	-0.375	-0.375	-0.375	-0.375	-0.375	-0.375	-0.375	-0.375	-0.375	linear	100	0.025	0	0.5	TRUE	7	sepmodel	0.0263	0.0012707510923801366	0.00791294228729758	0	10000
10	250	0	400	800	1200	1600	2000	2400	2800	3200	3600	2	0	1	0	0	0	0	0	0	0	0	0	0	-0.375	-0.375	-0.375	-0.375	-0.375	-0.375	-0.375	-0.375	-0.375	-0.375	-0.375	linear	100	0.025	0	0.5	TRUE	8	fixmodel	0.0239	1.0476652179970352e-4	0.007377376296302344	0	10000
10	250	0	400	800	1200	1600	2000	2400	2800	3200	3600	2	0	1	0	0	0	0	0	0	0	0	0	0	-0.375	-0.375	-0.375	-0.375	-0.375	-0.375	-0.375	-0.375	-0.375	-0.375	-0.375	linear	100	0.025	0	0.5	TRUE	8	poolmodel	0	-0.13282091213260236	0.022302488918707564	0	10000
10	250	0	400	800	1200	1600	2000	2400	2800	3200	3600	2	0	1	0	0	0	0	0	0	0	0	0	0	-0.375	-0.375	-0.375	-0.375	-0.375	-0.375	-0.375	-0.375	-0.375	-0.375	-0.375	linear	100	0.025	0	0.5	TRUE	8	sepmodel	0.024	-7.662549747873965e-5	0.00795602682755752	0	10000
10	250	0	400	800	1200	1600	2000	2400	2800	3200	3600	2	0	1	0	0	0	0	0	0	0	0	0	0	-0.375	-0.375	-0.375	-0.375	-0.375	-0.375	-0.375	-0.375	-0.375	-0.375	-0.375	linear	100	0.025	0	0.5	TRUE	9	fixmodel	0.0259	6.25507310078191e-4	0.007502910797844051	0	10000
10	250	0	400	800	1200	1600	2000	2400	2800	3200	3600	2	0	1	0	0	0	0	0	0	0	0	0	0	-0.375	-0.375	-0.375	-0.375	-0.375	-0.375	-0.375	-0.375	-0.375	-0.375	-0.375	linear	100	0.025	0	0.5	TRUE	9	poolmodel	0	-0.15051364480518012	0.02734778283678897	0	10000
10	250	0	400	800	1200	1600	2000	2400	2800	3200	3600	2	0	1	0	0	0	0	0	0	0	0	0	0	-0.375	-0.375	-0.375	-0.375	-0.375	-0.375	-0.375	-0.375	-0.375	-0.375	-0.375	linear	100	0.025	0	0.5	TRUE	9	sepmodel	0.0249	4.4895919510537383e-4	0.008063990259602001	0	10000
10	250	0	400	800	1200	1600	2000	2400	2800	3200	3600	2	0	1	0	0	0	0	0	0	0	0	0	0	-0.375	-0.375	-0.375	-0.375	-0.375	-0.375	-0.375	-0.375	-0.375	-0.375	-0.375	linear	100	0.025	0	0.5	TRUE	10	fixmodel	0.0261	4.253072911116937e-4	0.007391489662370081	0	10000
10	250	0	400	800	1200	1600	2000	2400	2800	3200	3600	2	0	1	0	0	0	0	0	0	0	0	0	0	-0.375	-0.375	-0.375	-0.375	-0.375	-0.375	-0.375	-0.375	-0.375	-0.375	-0.375	linear	100	0.025	0	0.5	TRUE	10	poolmodel	0	-0.16716819805195313	0.03246591987467507	0	10000
10	250	0	400	800	1200	1600	2000	2400	2800	3200	3600	2	0	1	0	0	0	0	0	0	0	0	0	0	-0.375	-0.375	-0.375	-0.375	-0.375	-0.375	-0.375	-0.375	-0.375	-0.375	-0.375	linear	100	0.025	0	0.5	TRUE	10	sepmodel	0.0251	7.076950410149615e-4	0.00788482745066473	0	10000
10	250	0	425	850	1275	1700	2125	2550	2975	3400	3825	2	0	1	0	0	0	0	0	0	0	0	0	0	-0.375	-0.375	-0.375	-0.375	-0.375	-0.375	-0.375	-0.375	-0.375	-0.375	-0.375	linear	100	0.025	0	0.5	TRUE	2	fixmodel	0.0268	-8.376237111314979e-4	0.007815682529628698	0	10000
10	250	0	425	850	1275	1700	2125	2550	2975	3400	3825	2	0	1	0	0	0	0	0	0	0	0	0	0	-0.375	-0.375	-0.375	-0.375	-0.375	-0.375	-0.375	-0.375	-0.375	-0.375	-0.375	linear	100	0.025	0	0.5	TRUE	2	poolmodel	0.0138	-0.02025829471680728	0.006638410934212151	0	10000
10	250	0	425	850	1275	1700	2125	2550	2975	3400	3825	2	0	1	0	0	0	0	0	0	0	0	0	0	-0.375	-0.375	-0.375	-0.375	-0.375	-0.375	-0.375	-0.375	-0.375	-0.375	-0.375	linear	100	0.025	0	0.5	TRUE	2	sepmodel	0.0252	-0.001055058318715076	0.00813010103416951	0	10000
10	250	0	425	850	1275	1700	2125	2550	2975	3400	3825	2	0	1	0	0	0	0	0	0	0	0	0	0	-0.375	-0.375	-0.375	-0.375	-0.375	-0.375	-0.375	-0.375	-0.375	-0.375	-0.375	linear	100	0.025	0	0.5	TRUE	3	fixmodel	0.0277	7.527255358072974e-4	0.007742043903861397	0	10000
10	250	0	425	850	1275	1700	2125	2550	2975	3400	3825	2	0	1	0	0	0	0	0	0	0	0	0	0	-0.375	-0.375	-0.375	-0.375	-0.375	-0.375	-0.375	-0.375	-0.375	-0.375	-0.375	linear	100	0.025	0	0.5	TRUE	3	poolmodel	0.0078	-0.03839018364247437	0.007016472388502028	0	10000
10	250	0	425	850	1275	1700	2125	2550	2975	3400	3825	2	0	1	0	0	0	0	0	0	0	0	0	0	-0.375	-0.375	-0.375	-0.375	-0.375	-0.375	-0.375	-0.375	-0.375	-0.375	-0.375	linear	100	0.025	0	0.5	TRUE	3	sepmodel	0.027	0.0010404425515862354	0.008110583241928888	0	10000
10	250	0	425	850	1275	1700	2125	2550	2975	3400	3825	2	0	1	0	0	0	0	0	0	0	0	0	0	-0.375	-0.375	-0.375	-0.375	-0.375	-0.375	-0.375	-0.375	-0.375	-0.375	-0.375	linear	100	0.025	0	0.5	TRUE	4	fixmodel	0.0237	0.0011758515579957753	0.00744907033850977	0	10000
10	250	0	425	850	1275	1700	2125	2550	2975	3400	3825	2	0	1	0	0	0	0	0	0	0	0	0	0	-0.375	-0.375	-0.375	-0.375	-0.375	-0.375	-0.375	-0.375	-0.375	-0.375	-0.375	linear	100	0.025	0	0.5	TRUE	4	poolmodel	0.0022	-0.05771809969183006	0.008443052943462894	0	10000
10	250	0	425	850	1275	1700	2125	2550	2975	3400	3825	2	0	1	0	0	0	0	0	0	0	0	0	0	-0.375	-0.375	-0.375	-0.375	-0.375	-0.375	-0.375	-0.375	-0.375	-0.375	-0.375	linear	100	0.025	0	0.5	TRUE	4	sepmodel	0.0246	0.0012121738637735683	0.00791449977918962	0	10000
10	250	0	425	850	1275	1700	2125	2550	2975	3400	3825	2	0	1	0	0	0	0	0	0	0	0	0	0	-0.375	-0.375	-0.375	-0.375	-0.375	-0.375	-0.375	-0.375	-0.375	-0.375	-0.375	linear	100	0.025	0	0.5	TRUE	5	fixmodel	0.0263	6.799728095789985e-4	0.007440458803135299	0	10000
10	250	0	425	850	1275	1700	2125	2550	2975	3400	3825	2	0	1	0	0	0	0	0	0	0	0	0	0	-0.375	-0.375	-0.375	-0.375	-0.375	-0.375	-0.375	-0.375	-0.375	-0.375	-0.375	linear	100	0.025	0	0.5	TRUE	5	poolmodel	7e-4	-0.07586265855055464	0.010667446041988913	0	10000
10	250	0	425	850	1275	1700	2125	2550	2975	3400	3825	2	0	1	0	0	0	0	0	0	0	0	0	0	-0.375	-0.375	-0.375	-0.375	-0.375	-0.375	-0.375	-0.375	-0.375	-0.375	-0.375	linear	100	0.025	0	0.5	TRUE	5	sepmodel	0.0267	7.972189291839092e-4	0.007888035127672229	0	10000
10	250	0	425	850	1275	1700	2125	2550	2975	3400	3825	2	0	1	0	0	0	0	0	0	0	0	0	0	-0.375	-0.375	-0.375	-0.375	-0.375	-0.375	-0.375	-0.375	-0.375	-0.375	-0.375	linear	100	0.025	0	0.5	TRUE	6	fixmodel	0.0234	6.581633612508031e-4	0.007477758147021507	0	10000
10	250	0	425	850	1275	1700	2125	2550	2975	3400	3825	2	0	1	0	0	0	0	0	0	0	0	0	0	-0.375	-0.375	-0.375	-0.375	-0.375	-0.375	-0.375	-0.375	-0.375	-0.375	-0.375	linear	100	0.025	0	0.5	TRUE	6	poolmodel	4e-4	-0.09446800033539193	0.01373843921113472	0	10000
10	250	0	425	850	1275	1700	2125	2550	2975	3400	3825	2	0	1	0	0	0	0	0	0	0	0	0	0	-0.375	-0.375	-0.375	-0.375	-0.375	-0.375	-0.375	-0.375	-0.375	-0.375	-0.375	linear	100	0.025	0	0.5	TRUE	6	sepmodel	0.0244	9.718649096143126e-4	0.008002719420383523	0	10000
10	250	0	425	850	1275	1700	2125	2550	2975	3400	3825	2	0	1	0	0	0	0	0	0	0	0	0	0	-0.375	-0.375	-0.375	-0.375	-0.375	-0.375	-0.375	-0.375	-0.375	-0.375	-0.375	linear	100	0.025	0	0.5	TRUE	7	fixmodel	0.023	-9.027250007859272e-5	0.007624476078065712	0	10000
10	250	0	425	850	1275	1700	2125	2550	2975	3400	3825	2	0	1	0	0	0	0	0	0	0	0	0	0	-0.375	-0.375	-0.375	-0.375	-0.375	-0.375	-0.375	-0.375	-0.375	-0.375	-0.375	linear	100	0.025	0	0.5	TRUE	7	poolmodel	1e-4	-0.11371823591577818	0.017615566351237663	0	10000
10	250	0	425	850	1275	1700	2125	2550	2975	3400	3825	2	0	1	0	0	0	0	0	0	0	0	0	0	-0.375	-0.375	-0.375	-0.375	-0.375	-0.375	-0.375	-0.375	-0.375	-0.375	-0.375	linear	100	0.025	0	0.5	TRUE	7	sepmodel	0.0233	1.3044933049973083e-5	0.008113696933837405	0	10000
10	250	0	425	850	1275	1700	2125	2550	2975	3400	3825	2	0	1	0	0	0	0	0	0	0	0	0	0	-0.375	-0.375	-0.375	-0.375	-0.375	-0.375	-0.375	-0.375	-0.375	-0.375	-0.375	linear	100	0.025	0	0.5	TRUE	8	fixmodel	0.0256	0.0010372464776649676	0.0073889022005729265	0	10000
10	250	0	425	850	1275	1700	2125	2550	2975	3400	3825	2	0	1	0	0	0	0	0	0	0	0	0	0	-0.375	-0.375	-0.375	-0.375	-0.375	-0.375	-0.375	-0.375	-0.375	-0.375	-0.375	linear	100	0.025	0	0.5	TRUE	8	poolmodel	0	-0.13102095321732912	0.021785837608451698	0	10000
10	250	0	425	850	1275	1700	2125	2550	2975	3400	3825	2	0	1	0	0	0	0	0	0	0	0	0	0	-0.375	-0.375	-0.375	-0.375	-0.375	-0.375	-0.375	-0.375	-0.375	-0.375	-0.375	linear	100	0.025	0	0.5	TRUE	8	sepmodel	0.0254	0.0011143538493536861	0.007806516837217399	0	10000
10	250	0	425	850	1275	1700	2125	2550	2975	3400	3825	2	0	1	0	0	0	0	0	0	0	0	0	0	-0.375	-0.375	-0.375	-0.375	-0.375	-0.375	-0.375	-0.375	-0.375	-0.375	-0.375	linear	100	0.025	0	0.5	TRUE	9	fixmodel	0.0231	8.113678361158274e-4	0.007225965101190252	0	10000
10	250	0	425	850	1275	1700	2125	2550	2975	3400	3825	2	0	1	0	0	0	0	0	0	0	0	0	0	-0.375	-0.375	-0.375	-0.375	-0.375	-0.375	-0.375	-0.375	-0.375	-0.375	-0.375	linear	100	0.025	0	0.5	TRUE	9	poolmodel	0	-0.14948503224499496	0.026741889635761084	0	10000
10	250	0	425	850	1275	1700	2125	2550	2975	3400	3825	2	0	1	0	0	0	0	0	0	0	0	0	0	-0.375	-0.375	-0.375	-0.375	-0.375	-0.375	-0.375	-0.375	-0.375	-0.375	-0.375	linear	100	0.025	0	0.5	TRUE	9	sepmodel	0.0226	0.0012542510971193933	0.007716076759354564	0	10000
10	250	0	425	850	1275	1700	2125	2550	2975	3400	3825	2	0	1	0	0	0	0	0	0	0	0	0	0	-0.375	-0.375	-0.375	-0.375	-0.375	-0.375	-0.375	-0.375	-0.375	-0.375	-0.375	linear	100	0.025	0	0.5	TRUE	10	fixmodel	0.025	1.3943324071343676e-4	0.007506573631751585	0	10000
10	250	0	425	850	1275	1700	2125	2550	2975	3400	3825	2	0	1	0	0	0	0	0	0	0	0	0	0	-0.375	-0.375	-0.375	-0.375	-0.375	-0.375	-0.375	-0.375	-0.375	-0.375	-0.375	linear	100	0.025	0	0.5	TRUE	10	poolmodel	0	-0.16757514874316218	0.032663127987047985	0	10000
10	250	0	425	850	1275	1700	2125	2550	2975	3400	3825	2	0	1	0	0	0	0	0	0	0	0	0	0	-0.375	-0.375	-0.375	-0.375	-0.375	-0.375	-0.375	-0.375	-0.375	-0.375	-0.375	linear	100	0.025	0	0.5	TRUE	10	sepmodel	0.0232	8.785161990487655e-5	0.008008077928205739	0	10000
10	250	0	450	900	1350	1800	2250	2700	3150	3600	4050	2	0	1	0	0	0	0	0	0	0	0	0	0	-0.375	-0.375	-0.375	-0.375	-0.375	-0.375	-0.375	-0.375	-0.375	-0.375	-0.375	linear	100	0.025	0	0.5	TRUE	2	fixmodel	0.0259	6.66948229785872e-4	0.007823397527323825	0	10000
10	250	0	450	900	1350	1800	2250	2700	3150	3600	4050	2	0	1	0	0	0	0	0	0	0	0	0	0	-0.375	-0.375	-0.375	-0.375	-0.375	-0.375	-0.375	-0.375	-0.375	-0.375	-0.375	linear	100	0.025	0	0.5	TRUE	2	poolmodel	0.0135	-0.018740751575115774	0.006569211976914817	0	10000
10	250	0	450	900	1350	1800	2250	2700	3150	3600	4050	2	0	1	0	0	0	0	0	0	0	0	0	0	-0.375	-0.375	-0.375	-0.375	-0.375	-0.375	-0.375	-0.375	-0.375	-0.375	-0.375	linear	100	0.025	0	0.5	TRUE	2	sepmodel	0.0261	7.165511446624239e-4	0.008032940233179615	0	10000
10	250	0	450	900	1350	1800	2250	2700	3150	3600	4050	2	0	1	0	0	0	0	0	0	0	0	0	0	-0.375	-0.375	-0.375	-0.375	-0.375	-0.375	-0.375	-0.375	-0.375	-0.375	-0.375	linear	100	0.025	0	0.5	TRUE	3	fixmodel	0.0267	-4.6108319531233064e-4	0.007780991468308866	0	10000
10	250	0	450	900	1350	1800	2250	2700	3150	3600	4050	2	0	1	0	0	0	0	0	0	0	0	0	0	-0.375	-0.375	-0.375	-0.375	-0.375	-0.375	-0.375	-0.375	-0.375	-0.375	-0.375	linear	100	0.025	0	0.5	TRUE	3	poolmodel	0.0073	-0.03885576003086988	0.007062075025908504	0	10000
10	250	0	450	900	1350	1800	2250	2700	3150	3600	4050	2	0	1	0	0	0	0	0	0	0	0	0	0	-0.375	-0.375	-0.375	-0.375	-0.375	-0.375	-0.375	-0.375	-0.375	-0.375	-0.375	linear	100	0.025	0	0.5	TRUE	3	sepmodel	0.0242	-2.0989397155155164e-4	0.008093491913315957	0	10000
10	250	0	450	900	1350	1800	2250	2700	3150	3600	4050	2	0	1	0	0	0	0	0	0	0	0	0	0	-0.375	-0.375	-0.375	-0.375	-0.375	-0.375	-0.375	-0.375	-0.375	-0.375	-0.375	linear	100	0.025	0	0.5	TRUE	4	fixmodel	0.0225	-6.990004997120839e-4	0.007473660120388196	0	10000
10	250	0	450	900	1350	1800	2250	2700	3150	3600	4050	2	0	1	0	0	0	0	0	0	0	0	0	0	-0.375	-0.375	-0.375	-0.375	-0.375	-0.375	-0.375	-0.375	-0.375	-0.375	-0.375	linear	100	0.025	0	0.5	TRUE	4	poolmodel	0.0024	-0.05809683749491683	0.008396657347065732	0	10000
10	250	0	450	900	1350	1800	2250	2700	3150	3600	4050	2	0	1	0	0	0	0	0	0	0	0	0	0	-0.375	-0.375	-0.375	-0.375	-0.375	-0.375	-0.375	-0.375	-0.375	-0.375	-0.375	linear	100	0.025	0	0.5	TRUE	4	sepmodel	0.0239	-2.5391829067575463e-4	0.007857567254203343	0	10000
10	250	0	450	900	1350	1800	2250	2700	3150	3600	4050	2	0	1	0	0	0	0	0	0	0	0	0	0	-0.375	-0.375	-0.375	-0.375	-0.375	-0.375	-0.375	-0.375	-0.375	-0.375	-0.375	linear	100	0.025	0	0.5	TRUE	5	fixmodel	0.0232	-8.103644344971046e-4	0.007787298001884639	0	10000
10	250	0	450	900	1350	1800	2250	2700	3150	3600	4050	2	0	1	0	0	0	0	0	0	0	0	0	0	-0.375	-0.375	-0.375	-0.375	-0.375	-0.375	-0.375	-0.375	-0.375	-0.375	-0.375	linear	100	0.025	0	0.5	TRUE	5	poolmodel	0.0013	-0.07658196116818679	0.010862182939414529	0	10000
10	250	0	450	900	1350	1800	2250	2700	3150	3600	4050	2	0	1	0	0	0	0	0	0	0	0	0	0	-0.375	-0.375	-0.375	-0.375	-0.375	-0.375	-0.375	-0.375	-0.375	-0.375	-0.375	linear	100	0.025	0	0.5	TRUE	5	sepmodel	0.0242	-6.864236780165401e-4	0.0081665218977918	0	10000
10	250	0	450	900	1350	1800	2250	2700	3150	3600	4050	2	0	1	0	0	0	0	0	0	0	0	0	0	-0.375	-0.375	-0.375	-0.375	-0.375	-0.375	-0.375	-0.375	-0.375	-0.375	-0.375	linear	100	0.025	0	0.5	TRUE	6	fixmodel	0.0262	8.322014702334291e-4	0.007612884406770972	0	10000
10	250	0	450	900	1350	1800	2250	2700	3150	3600	4050	2	0	1	0	0	0	0	0	0	0	0	0	0	-0.375	-0.375	-0.375	-0.375	-0.375	-0.375	-0.375	-0.375	-0.375	-0.375	-0.375	linear	100	0.025	0	0.5	TRUE	6	poolmodel	5e-4	-0.09422990520964494	0.013609284336505975	0	10000
10	250	0	450	900	1350	1800	2250	2700	3150	3600	4050	2	0	1	0	0	0	0	0	0	0	0	0	0	-0.375	-0.375	-0.375	-0.375	-0.375	-0.375	-0.375	-0.375	-0.375	-0.375	-0.375	linear	100	0.025	0	0.5	TRUE	6	sepmodel	0.0262	8.170112054727932e-4	0.007971666731654562	0	10000
10	250	0	450	900	1350	1800	2250	2700	3150	3600	4050	2	0	1	0	0	0	0	0	0	0	0	0	0	-0.375	-0.375	-0.375	-0.375	-0.375	-0.375	-0.375	-0.375	-0.375	-0.375	-0.375	linear	100	0.025	0	0.5	TRUE	7	fixmodel	0.0245	-9.588418855072571e-4	0.007709813240495008	0	10000
10	250	0	450	900	1350	1800	2250	2700	3150	3600	4050	2	0	1	0	0	0	0	0	0	0	0	0	0	-0.375	-0.375	-0.375	-0.375	-0.375	-0.375	-0.375	-0.375	-0.375	-0.375	-0.375	linear	100	0.025	0	0.5	TRUE	7	poolmodel	2e-4	-0.11368996425686706	0.017700412595350348	0	10000
10	250	0	450	900	1350	1800	2250	2700	3150	3600	4050	2	0	1	0	0	0	0	0	0	0	0	0	0	-0.375	-0.375	-0.375	-0.375	-0.375	-0.375	-0.375	-0.375	-0.375	-0.375	-0.375	linear	100	0.025	0	0.5	TRUE	7	sepmodel	0.0246	-8.525012560717009e-4	0.008103051426267655	0	10000
10	250	0	450	900	1350	1800	2250	2700	3150	3600	4050	2	0	1	0	0	0	0	0	0	0	0	0	0	-0.375	-0.375	-0.375	-0.375	-0.375	-0.375	-0.375	-0.375	-0.375	-0.375	-0.375	linear	100	0.025	0	0.5	TRUE	8	fixmodel	0.0238	-0.0013667136798767106	0.007483481043505628	0	10000
10	250	0	450	900	1350	1800	2250	2700	3150	3600	4050	2	0	1	0	0	0	0	0	0	0	0	0	0	-0.375	-0.375	-0.375	-0.375	-0.375	-0.375	-0.375	-0.375	-0.375	-0.375	-0.375	linear	100	0.025	0	0.5	TRUE	8	poolmodel	0	-0.13203544132900866	0.022040787391662667	0	10000
10	250	0	450	900	1350	1800	2250	2700	3150	3600	4050	2	0	1	0	0	0	0	0	0	0	0	0	0	-0.375	-0.375	-0.375	-0.375	-0.375	-0.375	-0.375	-0.375	-0.375	-0.375	-0.375	linear	100	0.025	0	0.5	TRUE	8	sepmodel	0.0222	-0.0011916287607165118	0.007875385489528623	0	10000
10	250	0	450	900	1350	1800	2250	2700	3150	3600	4050	2	0	1	0	0	0	0	0	0	0	0	0	0	-0.375	-0.375	-0.375	-0.375	-0.375	-0.375	-0.375	-0.375	-0.375	-0.375	-0.375	linear	100	0.025	0	0.5	TRUE	9	fixmodel	0.0257	-0.0010548874411802672	0.007698134565776298	0	10000
10	250	0	450	900	1350	1800	2250	2700	3150	3600	4050	2	0	1	0	0	0	0	0	0	0	0	0	0	-0.375	-0.375	-0.375	-0.375	-0.375	-0.375	-0.375	-0.375	-0.375	-0.375	-0.375	linear	100	0.025	0	0.5	TRUE	9	poolmodel	0	-0.1506792610256831	0.027188512177742222	0	10000
10	250	0	450	900	1350	1800	2250	2700	3150	3600	4050	2	0	1	0	0	0	0	0	0	0	0	0	0	-0.375	-0.375	-0.375	-0.375	-0.375	-0.375	-0.375	-0.375	-0.375	-0.375	-0.375	linear	100	0.025	0	0.5	TRUE	9	sepmodel	0.0257	-0.0011515567237790894	0.008037277656374945	0	10000
10	250	0	450	900	1350	1800	2250	2700	3150	3600	4050	2	0	1	0	0	0	0	0	0	0	0	0	0	-0.375	-0.375	-0.375	-0.375	-0.375	-0.375	-0.375	-0.375	-0.375	-0.375	-0.375	linear	100	0.025	0	0.5	TRUE	10	fixmodel	0.0267	6.525557559751554e-4	0.007682756441097061	0	10000
10	250	0	450	900	1350	1800	2250	2700	3150	3600	4050	2	0	1	0	0	0	0	0	0	0	0	0	0	-0.375	-0.375	-0.375	-0.375	-0.375	-0.375	-0.375	-0.375	-0.375	-0.375	-0.375	linear	100	0.025	0	0.5	TRUE	10	poolmodel	0	-0.167598091071708	0.03266567769297579	0	10000
10	250	0	450	900	1350	1800	2250	2700	3150	3600	4050	2	0	1	0	0	0	0	0	0	0	0	0	0	-0.375	-0.375	-0.375	-0.375	-0.375	-0.375	-0.375	-0.375	-0.375	-0.375	-0.375	linear	100	0.025	0	0.5	TRUE	10	sepmodel	0.0267	2.5266428800497706e-4	0.008096951025918106	0	10000
10	250	0	475	950	1425	1900	2375	2850	3325	3800	4275	2	0	1	0	0	0	0	0	0	0	0	0	0	-0.375	-0.375	-0.375	-0.375	-0.375	-0.375	-0.375	-0.375	-0.375	-0.375	-0.375	linear	100	0.025	0	0.5	TRUE	2	fixmodel	0.0252	-5.220068108539041e-4	0.00794673203340417	0	10000
10	250	0	475	950	1425	1900	2375	2850	3325	3800	4275	2	0	1	0	0	0	0	0	0	0	0	0	0	-0.375	-0.375	-0.375	-0.375	-0.375	-0.375	-0.375	-0.375	-0.375	-0.375	-0.375	linear	100	0.025	0	0.5	TRUE	2	poolmodel	0.0124	-0.019688372382985014	0.006362980609106259	0	10000
10	250	0	475	950	1425	1900	2375	2850	3325	3800	4275	2	0	1	0	0	0	0	0	0	0	0	0	0	-0.375	-0.375	-0.375	-0.375	-0.375	-0.375	-0.375	-0.375	-0.375	-0.375	-0.375	linear	100	0.025	0	0.5	TRUE	2	sepmodel	0.0259	-3.8792481691491163e-4	0.008091375492011197	0	10000
10	250	0	475	950	1425	1900	2375	2850	3325	3800	4275	2	0	1	0	0	0	0	0	0	0	0	0	0	-0.375	-0.375	-0.375	-0.375	-0.375	-0.375	-0.375	-0.375	-0.375	-0.375	-0.375	linear	100	0.025	0	0.5	TRUE	3	fixmodel	0.0273	0.0011902331249703459	0.007790489723264337	0	10000
10	250	0	475	950	1425	1900	2375	2850	3325	3800	4275	2	0	1	0	0	0	0	0	0	0	0	0	0	-0.375	-0.375	-0.375	-0.375	-0.375	-0.375	-0.375	-0.375	-0.375	-0.375	-0.375	linear	100	0.025	0	0.5	TRUE	3	poolmodel	0.0064	-0.038660185539195334	0.006884204109150717	0	10000
10	250	0	475	950	1425	1900	2375	2850	3325	3800	4275	2	0	1	0	0	0	0	0	0	0	0	0	0	-0.375	-0.375	-0.375	-0.375	-0.375	-0.375	-0.375	-0.375	-0.375	-0.375	-0.375	linear	100	0.025	0	0.5	TRUE	3	sepmodel	0.0258	9.530841404288561e-4	0.007939967471347873	0	10000
10	250	0	475	950	1425	1900	2375	2850	3325	3800	4275	2	0	1	0	0	0	0	0	0	0	0	0	0	-0.375	-0.375	-0.375	-0.375	-0.375	-0.375	-0.375	-0.375	-0.375	-0.375	-0.375	linear	100	0.025	0	0.5	TRUE	4	fixmodel	0.0245	8.146699457153796e-4	0.007549724406549141	0	10000
10	250	0	475	950	1425	1900	2375	2850	3325	3800	4275	2	0	1	0	0	0	0	0	0	0	0	0	0	-0.375	-0.375	-0.375	-0.375	-0.375	-0.375	-0.375	-0.375	-0.375	-0.375	-0.375	linear	100	0.025	0	0.5	TRUE	4	poolmodel	0.003	-0.05633890852208024	0.008128255665991907	0	10000
10	250	0	475	950	1425	1900	2375	2850	3325	3800	4275	2	0	1	0	0	0	0	0	0	0	0	0	0	-0.375	-0.375	-0.375	-0.375	-0.375	-0.375	-0.375	-0.375	-0.375	-0.375	-0.375	linear	100	0.025	0	0.5	TRUE	4	sepmodel	0.0232	5.939337617836596e-4	0.007725219717065893	0	10000
10	250	0	475	950	1425	1900	2375	2850	3325	3800	4275	2	0	1	0	0	0	0	0	0	0	0	0	0	-0.375	-0.375	-0.375	-0.375	-0.375	-0.375	-0.375	-0.375	-0.375	-0.375	-0.375	linear	100	0.025	0	0.5	TRUE	5	fixmodel	0.0251	1.9350522710183236e-4	0.007837386879925513	0	10000
10	250	0	475	950	1425	1900	2375	2850	3325	3800	4275	2	0	1	0	0	0	0	0	0	0	0	0	0	-0.375	-0.375	-0.375	-0.375	-0.375	-0.375	-0.375	-0.375	-0.375	-0.375	-0.375	linear	100	0.025	0	0.5	TRUE	5	poolmodel	9e-4	-0.07605545503847234	0.010594599342751887	0	10000
10	250	0	475	950	1425	1900	2375	2850	3325	3800	4275	2	0	1	0	0	0	0	0	0	0	0	0	0	-0.375	-0.375	-0.375	-0.375	-0.375	-0.375	-0.375	-0.375	-0.375	-0.375	-0.375	linear	100	0.025	0	0.5	TRUE	5	sepmodel	0.0264	-9.965124370899087e-5	0.008119070135107263	0	10000
10	250	0	475	950	1425	1900	2375	2850	3325	3800	4275	2	0	1	0	0	0	0	0	0	0	0	0	0	-0.375	-0.375	-0.375	-0.375	-0.375	-0.375	-0.375	-0.375	-0.375	-0.375	-0.375	linear	100	0.025	0	0.5	TRUE	6	fixmodel	0.0223	4.991623627064228e-4	0.007667486829130694	0	10000
10	250	0	475	950	1425	1900	2375	2850	3325	3800	4275	2	0	1	0	0	0	0	0	0	0	0	0	0	-0.375	-0.375	-0.375	-0.375	-0.375	-0.375	-0.375	-0.375	-0.375	-0.375	-0.375	linear	100	0.025	0	0.5	TRUE	6	poolmodel	3e-4	-0.0945049642755389	0.013597012191723311	0	10000
10	250	0	475	950	1425	1900	2375	2850	3325	3800	4275	2	0	1	0	0	0	0	0	0	0	0	0	0	-0.375	-0.375	-0.375	-0.375	-0.375	-0.375	-0.375	-0.375	-0.375	-0.375	-0.375	linear	100	0.025	0	0.5	TRUE	6	sepmodel	0.0236	5.307880487876421e-4	0.007871377794366271	0	10000
10	250	0	475	950	1425	1900	2375	2850	3325	3800	4275	2	0	1	0	0	0	0	0	0	0	0	0	0	-0.375	-0.375	-0.375	-0.375	-0.375	-0.375	-0.375	-0.375	-0.375	-0.375	-0.375	linear	100	0.025	0	0.5	TRUE	7	fixmodel	0.0255	9.54097370462845e-4	0.007776840780901561	0	10000
10	250	0	475	950	1425	1900	2375	2850	3325	3800	4275	2	0	1	0	0	0	0	0	0	0	0	0	0	-0.375	-0.375	-0.375	-0.375	-0.375	-0.375	-0.375	-0.375	-0.375	-0.375	-0.375	linear	100	0.025	0	0.5	TRUE	7	poolmodel	0	-0.11196030158158848	0.017161599443770627	0	10000
10	250	0	475	950	1425	1900	2375	2850	3325	3800	4275	2	0	1	0	0	0	0	0	0	0	0	0	0	-0.375	-0.375	-0.375	-0.375	-0.375	-0.375	-0.375	-0.375	-0.375	-0.375	-0.375	linear	100	0.025	0	0.5	TRUE	7	sepmodel	0.024	0.0013160282042385207	0.008046625924507639	0	10000
10	250	0	475	950	1425	1900	2375	2850	3325	3800	4275	2	0	1	0	0	0	0	0	0	0	0	0	0	-0.375	-0.375	-0.375	-0.375	-0.375	-0.375	-0.375	-0.375	-0.375	-0.375	-0.375	linear	100	0.025	0	0.5	TRUE	8	fixmodel	0.0261	0.0020018233805179078	0.007692761028752214	0	10000
10	250	0	475	950	1425	1900	2375	2850	3325	3800	4275	2	0	1	0	0	0	0	0	0	0	0	0	0	-0.375	-0.375	-0.375	-0.375	-0.375	-0.375	-0.375	-0.375	-0.375	-0.375	-0.375	linear	100	0.025	0	0.5	TRUE	8	poolmodel	0	-0.1303392798737625	0.021428887572775047	0	10000
10	250	0	475	950	1425	1900	2375	2850	3325	3800	4275	2	0	1	0	0	0	0	0	0	0	0	0	0	-0.375	-0.375	-0.375	-0.375	-0.375	-0.375	-0.375	-0.375	-0.375	-0.375	-0.375	linear	100	0.025	0	0.5	TRUE	8	sepmodel	0.0248	0.0021272889303483233	0.007940465559816383	0	10000
10	250	0	475	950	1425	1900	2375	2850	3325	3800	4275	2	0	1	0	0	0	0	0	0	0	0	0	0	-0.375	-0.375	-0.375	-0.375	-0.375	-0.375	-0.375	-0.375	-0.375	-0.375	-0.375	linear	100	0.025	0	0.5	TRUE	9	fixmodel	0.0214	-9.558058211279803e-4	0.007553046792808457	0	10000
10	250	0	475	950	1425	1900	2375	2850	3325	3800	4275	2	0	1	0	0	0	0	0	0	0	0	0	0	-0.375	-0.375	-0.375	-0.375	-0.375	-0.375	-0.375	-0.375	-0.375	-0.375	-0.375	linear	100	0.025	0	0.5	TRUE	9	poolmodel	1e-4	-0.150262829618695	0.0270876773978489	0	10000
10	250	0	475	950	1425	1900	2375	2850	3325	3800	4275	2	0	1	0	0	0	0	0	0	0	0	0	0	-0.375	-0.375	-0.375	-0.375	-0.375	-0.375	-0.375	-0.375	-0.375	-0.375	-0.375	linear	100	0.025	0	0.5	TRUE	9	sepmodel	0.0225	-0.0011348035177674172	0.007774745935979523	0	10000
10	250	0	475	950	1425	1900	2375	2850	3325	3800	4275	2	0	1	0	0	0	0	0	0	0	0	0	0	-0.375	-0.375	-0.375	-0.375	-0.375	-0.375	-0.375	-0.375	-0.375	-0.375	-0.375	linear	100	0.025	0	0.5	TRUE	10	fixmodel	0.0241	1.929352983804597e-4	0.007732468269609856	0	10000
10	250	0	475	950	1425	1900	2375	2850	3325	3800	4275	2	0	1	0	0	0	0	0	0	0	0	0	0	-0.375	-0.375	-0.375	-0.375	-0.375	-0.375	-0.375	-0.375	-0.375	-0.375	-0.375	linear	100	0.025	0	0.5	TRUE	10	poolmodel	0	-0.16851156888990435	0.03284410346225325	0	10000
10	250	0	475	950	1425	1900	2375	2850	3325	3800	4275	2	0	1	0	0	0	0	0	0	0	0	0	0	-0.375	-0.375	-0.375	-0.375	-0.375	-0.375	-0.375	-0.375	-0.375	-0.375	-0.375	linear	100	0.025	0	0.5	TRUE	10	sepmodel	0.0247	2.550390098827178e-4	0.007985523970566365	0	10000
10	250	0	500	1000	1500	2000	2500	3000	3500	4000	4500	2	0	1	0	0	0	0	0	0	0	0	0	0	-0.375	-0.375	-0.375	-0.375	-0.375	-0.375	-0.375	-0.375	-0.375	-0.375	-0.375	linear	100	0.025	0	0.5	TRUE	2	fixmodel	0.0251	-2.515706264371075e-4	0.007881129596251707	0	10000
10	250	0	500	1000	1500	2000	2500	3000	3500	4000	4500	2	0	1	0	0	0	0	0	0	0	0	0	0	-0.375	-0.375	-0.375	-0.375	-0.375	-0.375	-0.375	-0.375	-0.375	-0.375	-0.375	linear	100	0.025	0	0.5	TRUE	2	poolmodel	0.0135	-0.019032929019917	0.006346116912913604	0	10000
10	250	0	500	1000	1500	2000	2500	3000	3500	4000	4500	2	0	1	0	0	0	0	0	0	0	0	0	0	-0.375	-0.375	-0.375	-0.375	-0.375	-0.375	-0.375	-0.375	-0.375	-0.375	-0.375	linear	100	0.025	0	0.5	TRUE	2	sepmodel	0.0251	-2.5157062643715557e-4	0.007881129596251755	0	10000
10	250	0	500	1000	1500	2000	2500	3000	3500	4000	4500	2	0	1	0	0	0	0	0	0	0	0	0	0	-0.375	-0.375	-0.375	-0.375	-0.375	-0.375	-0.375	-0.375	-0.375	-0.375	-0.375	linear	100	0.025	0	0.5	TRUE	3	fixmodel	0.0242	-0.0011051981611475668	0.007998036921408304	0	10000
10	250	0	500	1000	1500	2000	2500	3000	3500	4000	4500	2	0	1	0	0	0	0	0	0	0	0	0	0	-0.375	-0.375	-0.375	-0.375	-0.375	-0.375	-0.375	-0.375	-0.375	-0.375	-0.375	linear	100	0.025	0	0.5	TRUE	3	poolmodel	0.0069	-0.0373976090965028	0.0066181168676447385	0	10000
10	250	0	500	1000	1500	2000	2500	3000	3500	4000	4500	2	0	1	0	0	0	0	0	0	0	0	0	0	-0.375	-0.375	-0.375	-0.375	-0.375	-0.375	-0.375	-0.375	-0.375	-0.375	-0.375	linear	100	0.025	0	0.5	TRUE	3	sepmodel	0.0235	-0.0011051981611476475	0.0079980369214083	0	10000
10	250	0	500	1000	1500	2000	2500	3000	3500	4000	4500	2	0	1	0	0	0	0	0	0	0	0	0	0	-0.375	-0.375	-0.375	-0.375	-0.375	-0.375	-0.375	-0.375	-0.375	-0.375	-0.375	linear	100	0.025	0	0.5	TRUE	4	fixmodel	0.025	0.0011678377400523368	0.008102478700948657	0	10000
10	250	0	500	1000	1500	2000	2500	3000	3500	4000	4500	2	0	1	0	0	0	0	0	0	0	0	0	0	-0.375	-0.375	-0.375	-0.375	-0.375	-0.375	-0.375	-0.375	-0.375	-0.375	-0.375	linear	100	0.025	0	0.5	TRUE	4	poolmodel	0.0031	-0.05537511875408169	0.008055713625292376	0	10000
10	250	0	500	1000	1500	2000	2500	3000	3500	4000	4500	2	0	1	0	0	0	0	0	0	0	0	0	0	-0.375	-0.375	-0.375	-0.375	-0.375	-0.375	-0.375	-0.375	-0.375	-0.375	-0.375	linear	100	0.025	0	0.5	TRUE	4	sepmodel	0.0261	0.0011678377400524756	0.008102478700948748	0	10000
10	250	0	500	1000	1500	2000	2500	3000	3500	4000	4500	2	0	1	0	0	0	0	0	0	0	0	0	0	-0.375	-0.375	-0.375	-0.375	-0.375	-0.375	-0.375	-0.375	-0.375	-0.375	-0.375	linear	100	0.025	0	0.5	TRUE	5	fixmodel	0.0249	-1.6311726633794863e-4	0.00796945879402942	0	10000
10	250	0	500	1000	1500	2000	2500	3000	3500	4000	4500	2	0	1	0	0	0	0	0	0	0	0	0	0	-0.375	-0.375	-0.375	-0.375	-0.375	-0.375	-0.375	-0.375	-0.375	-0.375	-0.375	linear	100	0.025	0	0.5	TRUE	5	poolmodel	0.0011	-0.0748948035708415	0.010437785647498398	0	10000
10	250	0	500	1000	1500	2000	2500	3000	3500	4000	4500	2	0	1	0	0	0	0	0	0	0	0	0	0	-0.375	-0.375	-0.375	-0.375	-0.375	-0.375	-0.375	-0.375	-0.375	-0.375	-0.375	linear	100	0.025	0	0.5	TRUE	5	sepmodel	0.0252	-1.6311726633754377e-4	0.007969458794029468	0	10000
10	250	0	500	1000	1500	2000	2500	3000	3500	4000	4500	2	0	1	0	0	0	0	0	0	0	0	0	0	-0.375	-0.375	-0.375	-0.375	-0.375	-0.375	-0.375	-0.375	-0.375	-0.375	-0.375	linear	100	0.025	0	0.5	TRUE	6	fixmodel	0.0268	6.892213312134929e-4	0.00806156337507569	0	10000
10	250	0	500	1000	1500	2000	2500	3000	3500	4000	4500	2	0	1	0	0	0	0	0	0	0	0	0	0	-0.375	-0.375	-0.375	-0.375	-0.375	-0.375	-0.375	-0.375	-0.375	-0.375	-0.375	linear	100	0.025	0	0.5	TRUE	6	poolmodel	2e-4	-0.09370983506645585	0.013514429527454774	0	10000
10	250	0	500	1000	1500	2000	2500	3000	3500	4000	4500	2	0	1	0	0	0	0	0	0	0	0	0	0	-0.375	-0.375	-0.375	-0.375	-0.375	-0.375	-0.375	-0.375	-0.375	-0.375	-0.375	linear	100	0.025	0	0.5	TRUE	6	sepmodel	0.0263	6.892213312136601e-4	0.008061563375075747	0	10000
10	250	0	500	1000	1500	2000	2500	3000	3500	4000	4500	2	0	1	0	0	0	0	0	0	0	0	0	0	-0.375	-0.375	-0.375	-0.375	-0.375	-0.375	-0.375	-0.375	-0.375	-0.375	-0.375	linear	100	0.025	0	0.5	TRUE	7	fixmodel	0.0255	7.926006680328656e-5	0.00818158611187595	0	10000
10	250	0	500	1000	1500	2000	2500	3000	3500	4000	4500	2	0	1	0	0	0	0	0	0	0	0	0	0	-0.375	-0.375	-0.375	-0.375	-0.375	-0.375	-0.375	-0.375	-0.375	-0.375	-0.375	linear	100	0.025	0	0.5	TRUE	7	poolmodel	3e-4	-0.11214063195745771	0.017125361750731573	0	10000
10	250	0	500	1000	1500	2000	2500	3000	3500	4000	4500	2	0	1	0	0	0	0	0	0	0	0	0	0	-0.375	-0.375	-0.375	-0.375	-0.375	-0.375	-0.375	-0.375	-0.375	-0.375	-0.375	linear	100	0.025	0	0.5	TRUE	7	sepmodel	0.0254	7.926006680370227e-5	0.008181586111876017	0	10000
10	250	0	500	1000	1500	2000	2500	3000	3500	4000	4500	2	0	1	0	0	0	0	0	0	0	0	0	0	-0.375	-0.375	-0.375	-0.375	-0.375	-0.375	-0.375	-0.375	-0.375	-0.375	-0.375	linear	100	0.025	0	0.5	TRUE	8	fixmodel	0.0257	0.0010330541421770655	0.008144476354214393	0	10000
10	250	0	500	1000	1500	2000	2500	3000	3500	4000	4500	2	0	1	0	0	0	0	0	0	0	0	0	0	-0.375	-0.375	-0.375	-0.375	-0.375	-0.375	-0.375	-0.375	-0.375	-0.375	-0.375	linear	100	0.025	0	0.5	TRUE	8	poolmodel	1e-4	-0.1308466750698444	0.02168547314071947	0	10000
10	250	0	500	1000	1500	2000	2500	3000	3500	4000	4500	2	0	1	0	0	0	0	0	0	0	0	0	0	-0.375	-0.375	-0.375	-0.375	-0.375	-0.375	-0.375	-0.375	-0.375	-0.375	-0.375	linear	100	0.025	0	0.5	TRUE	8	sepmodel	0.0258	0.0010330541421777226	0.008144476354214477	0	10000
10	250	0	500	1000	1500	2000	2500	3000	3500	4000	4500	2	0	1	0	0	0	0	0	0	0	0	0	0	-0.375	-0.375	-0.375	-0.375	-0.375	-0.375	-0.375	-0.375	-0.375	-0.375	-0.375	linear	100	0.025	0	0.5	TRUE	9	fixmodel	0.024	2.628272427780552e-4	0.008016064196925429	0	10000
10	250	0	500	1000	1500	2000	2500	3000	3500	4000	4500	2	0	1	0	0	0	0	0	0	0	0	0	0	-0.375	-0.375	-0.375	-0.375	-0.375	-0.375	-0.375	-0.375	-0.375	-0.375	-0.375	linear	100	0.025	0	0.5	TRUE	9	poolmodel	0	-0.1496366409849981	0.02679528698042844	0	10000
10	250	0	500	1000	1500	2000	2500	3000	3500	4000	4500	2	0	1	0	0	0	0	0	0	0	0	0	0	-0.375	-0.375	-0.375	-0.375	-0.375	-0.375	-0.375	-0.375	-0.375	-0.375	-0.375	linear	100	0.025	0	0.5	TRUE	9	sepmodel	0.0246	2.628272427781371e-4	0.008016064196925469	0	10000
10	250	0	500	1000	1500	2000	2500	3000	3500	4000	4500	2	0	1	0	0	0	0	0	0	0	0	0	0	-0.375	-0.375	-0.375	-0.375	-0.375	-0.375	-0.375	-0.375	-0.375	-0.375	-0.375	linear	100	0.025	0	0.5	TRUE	10	fixmodel	0.0245	-5.482454177512906e-4	0.007890326184474163	0	10000
10	250	0	500	1000	1500	2000	2500	3000	3500	4000	4500	2	0	1	0	0	0	0	0	0	0	0	0	0	-0.375	-0.375	-0.375	-0.375	-0.375	-0.375	-0.375	-0.375	-0.375	-0.375	-0.375	linear	100	0.025	0	0.5	TRUE	10	poolmodel	0	-0.16885606183330226	0.0328471266878487	0	10000
10	250	0	500	1000	1500	2000	2500	3000	3500	4000	4500	2	0	1	0	0	0	0	0	0	0	0	0	0	-0.375	-0.375	-0.375	-0.375	-0.375	-0.375	-0.375	-0.375	-0.375	-0.375	-0.375	linear	100	0.025	0	0.5	TRUE	10	sepmodel	0.0243	-5.482454177503531e-4	0.007890326184474206	0	10000
10	250	0	0	0	0	0	0	0	0	0	0	2	0	1	0	0	0	0	0	0	0	0	0	0	-0.25	-0.25	-0.25	-0.25	-0.25	-0.25	-0.25	-0.25	-0.25	-0.25	-0.25	linear	100	0.025	0	0.5	TRUE	2	fixmodel	0.026	0.001111668255646911	0.00798553134897098	0	10000
10	250	0	0	0	0	0	0	0	0	0	0	2	0	1	0	0	0	0	0	0	0	0	0	0	-0.25	-0.25	-0.25	-0.25	-0.25	-0.25	-0.25	-0.25	-0.25	-0.25	-0.25	linear	100	0.025	0	0.5	TRUE	2	poolmodel	0.0258	0.0011116682556472695	0.00798553134897141	0	10000
10	250	0	0	0	0	0	0	0	0	0	0	2	0	1	0	0	0	0	0	0	0	0	0	0	-0.25	-0.25	-0.25	-0.25	-0.25	-0.25	-0.25	-0.25	-0.25	-0.25	-0.25	linear	100	0.025	0	0.5	TRUE	2	sepmodel	0.0258	0.0011116682556472695	0.00798553134897141	0	10000
10	250	0	0	0	0	0	0	0	0	0	0	2	0	1	0	0	0	0	0	0	0	0	0	0	-0.25	-0.25	-0.25	-0.25	-0.25	-0.25	-0.25	-0.25	-0.25	-0.25	-0.25	linear	100	0.025	0	0.5	TRUE	3	fixmodel	0.0281	9.15125165934964e-4	0.008106135865423282	0	10000
10	250	0	0	0	0	0	0	0	0	0	0	2	0	1	0	0	0	0	0	0	0	0	0	0	-0.25	-0.25	-0.25	-0.25	-0.25	-0.25	-0.25	-0.25	-0.25	-0.25	-0.25	linear	100	0.025	0	0.5	TRUE	3	poolmodel	0.0285	9.151251659353634e-4	0.00810613586542334	0	10000
10	250	0	0	0	0	0	0	0	0	0	0	2	0	1	0	0	0	0	0	0	0	0	0	0	-0.25	-0.25	-0.25	-0.25	-0.25	-0.25	-0.25	-0.25	-0.25	-0.25	-0.25	linear	100	0.025	0	0.5	TRUE	3	sepmodel	0.0285	9.151251659353634e-4	0.00810613586542334	0	10000
10	250	0	0	0	0	0	0	0	0	0	0	2	0	1	0	0	0	0	0	0	0	0	0	0	-0.25	-0.25	-0.25	-0.25	-0.25	-0.25	-0.25	-0.25	-0.25	-0.25	-0.25	linear	100	0.025	0	0.5	TRUE	4	fixmodel	0.0263	6.270240838154763e-4	0.008062056918115686	0	10000
10	250	0	0	0	0	0	0	0	0	0	0	2	0	1	0	0	0	0	0	0	0	0	0	0	-0.25	-0.25	-0.25	-0.25	-0.25	-0.25	-0.25	-0.25	-0.25	-0.25	-0.25	linear	100	0.025	0	0.5	TRUE	4	poolmodel	0.0261	6.2702408381584e-4	0.00806205691811579	0	10000
10	250	0	0	0	0	0	0	0	0	0	0	2	0	1	0	0	0	0	0	0	0	0	0	0	-0.25	-0.25	-0.25	-0.25	-0.25	-0.25	-0.25	-0.25	-0.25	-0.25	-0.25	linear	100	0.025	0	0.5	TRUE	4	sepmodel	0.0261	6.2702408381584e-4	0.00806205691811579	0	10000
10	250	0	0	0	0	0	0	0	0	0	0	2	0	1	0	0	0	0	0	0	0	0	0	0	-0.25	-0.25	-0.25	-0.25	-0.25	-0.25	-0.25	-0.25	-0.25	-0.25	-0.25	linear	100	0.025	0	0.5	TRUE	5	fixmodel	0.0251	4.364292541781519e-4	0.008021006435674369	0	10000
10	250	0	0	0	0	0	0	0	0	0	0	2	0	1	0	0	0	0	0	0	0	0	0	0	-0.25	-0.25	-0.25	-0.25	-0.25	-0.25	-0.25	-0.25	-0.25	-0.25	-0.25	linear	100	0.025	0	0.5	TRUE	5	poolmodel	0.0253	4.3642925417855424e-4	0.008021006435674395	0	10000
10	250	0	0	0	0	0	0	0	0	0	0	2	0	1	0	0	0	0	0	0	0	0	0	0	-0.25	-0.25	-0.25	-0.25	-0.25	-0.25	-0.25	-0.25	-0.25	-0.25	-0.25	linear	100	0.025	0	0.5	TRUE	5	sepmodel	0.0253	4.3642925417855424e-4	0.008021006435674395	0	10000
10	250	0	0	0	0	0	0	0	0	0	0	2	0	1	0	0	0	0	0	0	0	0	0	0	-0.25	-0.25	-0.25	-0.25	-0.25	-0.25	-0.25	-0.25	-0.25	-0.25	-0.25	linear	100	0.025	0	0.5	TRUE	6	fixmodel	0.0234	-8.724857945393073e-4	0.008003404141440625	0	10000
10	250	0	0	0	0	0	0	0	0	0	0	2	0	1	0	0	0	0	0	0	0	0	0	0	-0.25	-0.25	-0.25	-0.25	-0.25	-0.25	-0.25	-0.25	-0.25	-0.25	-0.25	linear	100	0.025	0	0.5	TRUE	6	poolmodel	0.0225	-8.724857945389226e-4	0.00800340414144067	0	10000
10	250	0	0	0	0	0	0	0	0	0	0	2	0	1	0	0	0	0	0	0	0	0	0	0	-0.25	-0.25	-0.25	-0.25	-0.25	-0.25	-0.25	-0.25	-0.25	-0.25	-0.25	linear	100	0.025	0	0.5	TRUE	6	sepmodel	0.0225	-8.724857945389226e-4	0.00800340414144067	0	10000
10	250	0	0	0	0	0	0	0	0	0	0	2	0	1	0	0	0	0	0	0	0	0	0	0	-0.25	-0.25	-0.25	-0.25	-0.25	-0.25	-0.25	-0.25	-0.25	-0.25	-0.25	linear	100	0.025	0	0.5	TRUE	7	fixmodel	0.0253	-5.739883965418846e-4	0.007933305109269663	0	10000
10	250	0	0	0	0	0	0	0	0	0	0	2	0	1	0	0	0	0	0	0	0	0	0	0	-0.25	-0.25	-0.25	-0.25	-0.25	-0.25	-0.25	-0.25	-0.25	-0.25	-0.25	linear	100	0.025	0	0.5	TRUE	7	poolmodel	0.0256	-5.739883965415217e-4	0.007933305109269682	0	10000
10	250	0	0	0	0	0	0	0	0	0	0	2	0	1	0	0	0	0	0	0	0	0	0	0	-0.25	-0.25	-0.25	-0.25	-0.25	-0.25	-0.25	-0.25	-0.25	-0.25	-0.25	linear	100	0.025	0	0.5	TRUE	7	sepmodel	0.0256	-5.739883965415217e-4	0.007933305109269682	0	10000
10	250	0	0	0	0	0	0	0	0	0	0	2	0	1	0	0	0	0	0	0	0	0	0	0	-0.25	-0.25	-0.25	-0.25	-0.25	-0.25	-0.25	-0.25	-0.25	-0.25	-0.25	linear	100	0.025	0	0.5	TRUE	8	fixmodel	0.0259	8.708477252627282e-4	0.007913174517771309	0	10000
10	250	0	0	0	0	0	0	0	0	0	0	2	0	1	0	0	0	0	0	0	0	0	0	0	-0.25	-0.25	-0.25	-0.25	-0.25	-0.25	-0.25	-0.25	-0.25	-0.25	-0.25	linear	100	0.025	0	0.5	TRUE	8	poolmodel	0.0259	8.708477252630989e-4	0.007913174517771345	0	10000
10	250	0	0	0	0	0	0	0	0	0	0	2	0	1	0	0	0	0	0	0	0	0	0	0	-0.25	-0.25	-0.25	-0.25	-0.25	-0.25	-0.25	-0.25	-0.25	-0.25	-0.25	linear	100	0.025	0	0.5	TRUE	8	sepmodel	0.0259	8.708477252630989e-4	0.007913174517771345	0	10000
10	250	0	0	0	0	0	0	0	0	0	0	2	0	1	0	0	0	0	0	0	0	0	0	0	-0.25	-0.25	-0.25	-0.25	-0.25	-0.25	-0.25	-0.25	-0.25	-0.25	-0.25	linear	100	0.025	0	0.5	TRUE	9	fixmodel	0.024	-5.483412928925847e-4	0.00806897235842461	0	10000
10	250	0	0	0	0	0	0	0	0	0	0	2	0	1	0	0	0	0	0	0	0	0	0	0	-0.25	-0.25	-0.25	-0.25	-0.25	-0.25	-0.25	-0.25	-0.25	-0.25	-0.25	linear	100	0.025	0	0.5	TRUE	9	poolmodel	0.0239	-5.483412928922046e-4	0.008068972358424648	0	10000
10	250	0	0	0	0	0	0	0	0	0	0	2	0	1	0	0	0	0	0	0	0	0	0	0	-0.25	-0.25	-0.25	-0.25	-0.25	-0.25	-0.25	-0.25	-0.25	-0.25	-0.25	linear	100	0.025	0	0.5	TRUE	9	sepmodel	0.0239	-5.483412928922046e-4	0.008068972358424648	0	10000
10	250	0	0	0	0	0	0	0	0	0	0	2	0	1	0	0	0	0	0	0	0	0	0	0	-0.25	-0.25	-0.25	-0.25	-0.25	-0.25	-0.25	-0.25	-0.25	-0.25	-0.25	linear	100	0.025	0	0.5	TRUE	10	fixmodel	0.0244	-1.2805530381733695e-4	0.008023457098909318	0	10000
10	250	0	0	0	0	0	0	0	0	0	0	2	0	1	0	0	0	0	0	0	0	0	0	0	-0.25	-0.25	-0.25	-0.25	-0.25	-0.25	-0.25	-0.25	-0.25	-0.25	-0.25	linear	100	0.025	0	0.5	TRUE	10	poolmodel	0.0236	-1.280553038169671e-4	0.008023457098909366	0	10000
10	250	0	0	0	0	0	0	0	0	0	0	2	0	1	0	0	0	0	0	0	0	0	0	0	-0.25	-0.25	-0.25	-0.25	-0.25	-0.25	-0.25	-0.25	-0.25	-0.25	-0.25	linear	100	0.025	0	0.5	TRUE	10	sepmodel	0.0236	-1.280553038169671e-4	0.008023457098909366	0	10000
10	250	0	25	50	75	100	125	150	175	200	225	2	0	1	0	0	0	0	0	0	0	0	0	0	-0.25	-0.25	-0.25	-0.25	-0.25	-0.25	-0.25	-0.25	-0.25	-0.25	-0.25	linear	100	0.025	0	0.5	TRUE	2	fixmodel	0.0223	-1.5126943037314556e-5	0.00781337398313068	0	10000
10	250	0	25	50	75	100	125	150	175	200	225	2	0	1	0	0	0	0	0	0	0	0	0	0	-0.25	-0.25	-0.25	-0.25	-0.25	-0.25	-0.25	-0.25	-0.25	-0.25	-0.25	linear	100	0.025	0	0.5	TRUE	2	poolmodel	0.0193	-0.0053617342183934665	0.007732974740154236	0	10000
10	250	0	25	50	75	100	125	150	175	200	225	2	0	1	0	0	0	0	0	0	0	0	0	0	-0.25	-0.25	-0.25	-0.25	-0.25	-0.25	-0.25	-0.25	-0.25	-0.25	-0.25	linear	100	0.025	0	0.5	TRUE	2	sepmodel	0.0228	1.696477201379446e-5	0.00792226264187115	0	10000
10	250	0	25	50	75	100	125	150	175	200	225	2	0	1	0	0	0	0	0	0	0	0	0	0	-0.25	-0.25	-0.25	-0.25	-0.25	-0.25	-0.25	-0.25	-0.25	-0.25	-0.25	linear	100	0.025	0	0.5	TRUE	3	fixmodel	0.0253	5.116680665071274e-4	0.007674536710184158	0	10000
10	250	0	25	50	75	100	125	150	175	200	225	2	0	1	0	0	0	0	0	0	0	0	0	0	-0.25	-0.25	-0.25	-0.25	-0.25	-0.25	-0.25	-0.25	-0.25	-0.25	-0.25	linear	100	0.025	0	0.5	TRUE	3	poolmodel	0.0195	-0.008434863191290212	0.007570788737436158	0	10000
10	250	0	25	50	75	100	125	150	175	200	225	2	0	1	0	0	0	0	0	0	0	0	0	0	-0.25	-0.25	-0.25	-0.25	-0.25	-0.25	-0.25	-0.25	-0.25	-0.25	-0.25	linear	100	0.025	0	0.5	TRUE	3	sepmodel	0.024	4.046018204223614e-4	0.007849289648212937	0	10000
10	250	0	25	50	75	100	125	150	175	200	225	2	0	1	0	0	0	0	0	0	0	0	0	0	-0.25	-0.25	-0.25	-0.25	-0.25	-0.25	-0.25	-0.25	-0.25	-0.25	-0.25	linear	100	0.025	0	0.5	TRUE	4	fixmodel	0.0249	8.033065957581868e-4	0.007676618417340197	0	10000
10	250	0	25	50	75	100	125	150	175	200	225	2	0	1	0	0	0	0	0	0	0	0	0	0	-0.25	-0.25	-0.25	-0.25	-0.25	-0.25	-0.25	-0.25	-0.25	-0.25	-0.25	linear	100	0.025	0	0.5	TRUE	4	poolmodel	0.0166	-0.011231156523805805	0.007669178862226082	0	10000
10	250	0	25	50	75	100	125	150	175	200	225	2	0	1	0	0	0	0	0	0	0	0	0	0	-0.25	-0.25	-0.25	-0.25	-0.25	-0.25	-0.25	-0.25	-0.25	-0.25	-0.25	linear	100	0.025	0	0.5	TRUE	4	sepmodel	0.0243	6.42351373709137e-4	0.007918309361599358	0	10000
10	250	0	25	50	75	100	125	150	175	200	225	2	0	1	0	0	0	0	0	0	0	0	0	0	-0.25	-0.25	-0.25	-0.25	-0.25	-0.25	-0.25	-0.25	-0.25	-0.25	-0.25	linear	100	0.025	0	0.5	TRUE	5	fixmodel	0.0247	5.470982448527843e-4	0.0076312901899474135	0	10000
10	250	0	25	50	75	100	125	150	175	200	225	2	0	1	0	0	0	0	0	0	0	0	0	0	-0.25	-0.25	-0.25	-0.25	-0.25	-0.25	-0.25	-0.25	-0.25	-0.25	-0.25	linear	100	0.025	0	0.5	TRUE	5	poolmodel	0.0172	-0.013830906438856868	0.007667883761777027	0	10000
10	250	0	25	50	75	100	125	150	175	200	225	2	0	1	0	0	0	0	0	0	0	0	0	0	-0.25	-0.25	-0.25	-0.25	-0.25	-0.25	-0.25	-0.25	-0.25	-0.25	-0.25	linear	100	0.025	0	0.5	TRUE	5	sepmodel	0.0251	4.3277903164553553e-4	0.007882352269647161	0	10000
10	250	0	25	50	75	100	125	150	175	200	225	2	0	1	0	0	0	0	0	0	0	0	0	0	-0.25	-0.25	-0.25	-0.25	-0.25	-0.25	-0.25	-0.25	-0.25	-0.25	-0.25	linear	100	0.025	0	0.5	TRUE	6	fixmodel	0.0265	0.0010172607418187725	0.0076769406646609506	0	10000
10	250	0	25	50	75	100	125	150	175	200	225	2	0	1	0	0	0	0	0	0	0	0	0	0	-0.25	-0.25	-0.25	-0.25	-0.25	-0.25	-0.25	-0.25	-0.25	-0.25	-0.25	linear	100	0.025	0	0.5	TRUE	6	poolmodel	0.0177	-0.015321437627639984	0.0077354063118893245	0	10000
10	250	0	25	50	75	100	125	150	175	200	225	2	0	1	0	0	0	0	0	0	0	0	0	0	-0.25	-0.25	-0.25	-0.25	-0.25	-0.25	-0.25	-0.25	-0.25	-0.25	-0.25	linear	100	0.025	0	0.5	TRUE	6	sepmodel	0.0263	9.666789702557809e-4	0.008032509562896622	0	10000
10	250	0	25	50	75	100	125	150	175	200	225	2	0	1	0	0	0	0	0	0	0	0	0	0	-0.25	-0.25	-0.25	-0.25	-0.25	-0.25	-0.25	-0.25	-0.25	-0.25	-0.25	linear	100	0.025	0	0.5	TRUE	7	fixmodel	0.0259	0.001298242943560925	0.00760174344922728	0	10000
10	250	0	25	50	75	100	125	150	175	200	225	2	0	1	0	0	0	0	0	0	0	0	0	0	-0.25	-0.25	-0.25	-0.25	-0.25	-0.25	-0.25	-0.25	-0.25	-0.25	-0.25	linear	100	0.025	0	0.5	TRUE	7	poolmodel	0.0154	-0.016957865234858024	0.007703744269294985	0	10000
10	250	0	25	50	75	100	125	150	175	200	225	2	0	1	0	0	0	0	0	0	0	0	0	0	-0.25	-0.25	-0.25	-0.25	-0.25	-0.25	-0.25	-0.25	-0.25	-0.25	-0.25	linear	100	0.025	0	0.5	TRUE	7	sepmodel	0.0247	0.001209462308038995	0.007980051047411764	0	10000
10	250	0	25	50	75	100	125	150	175	200	225	2	0	1	0	0	0	0	0	0	0	0	0	0	-0.25	-0.25	-0.25	-0.25	-0.25	-0.25	-0.25	-0.25	-0.25	-0.25	-0.25	linear	100	0.025	0	0.5	TRUE	8	fixmodel	0.0243	-1.405620086845143e-4	0.007418741060418888	0	10000
10	250	0	25	50	75	100	125	150	175	200	225	2	0	1	0	0	0	0	0	0	0	0	0	0	-0.25	-0.25	-0.25	-0.25	-0.25	-0.25	-0.25	-0.25	-0.25	-0.25	-0.25	linear	100	0.025	0	0.5	TRUE	8	poolmodel	0.0136	-0.019819702619260353	0.007645417578273963	0	10000
10	250	0	25	50	75	100	125	150	175	200	225	2	0	1	0	0	0	0	0	0	0	0	0	0	-0.25	-0.25	-0.25	-0.25	-0.25	-0.25	-0.25	-0.25	-0.25	-0.25	-0.25	linear	100	0.025	0	0.5	TRUE	8	sepmodel	0.0225	-2.179882252039317e-4	0.00781302888936896	0	10000
10	250	0	25	50	75	100	125	150	175	200	225	2	0	1	0	0	0	0	0	0	0	0	0	0	-0.25	-0.25	-0.25	-0.25	-0.25	-0.25	-0.25	-0.25	-0.25	-0.25	-0.25	linear	100	0.025	0	0.5	TRUE	9	fixmodel	0.0225	6.573133388511649e-4	0.007431011245549639	0	10000
10	250	0	25	50	75	100	125	150	175	200	225	2	0	1	0	0	0	0	0	0	0	0	0	0	-0.25	-0.25	-0.25	-0.25	-0.25	-0.25	-0.25	-0.25	-0.25	-0.25	-0.25	linear	100	0.025	0	0.5	TRUE	9	poolmodel	0.0132	-0.020479553583497324	0.007675443850822669	0	10000
10	250	0	25	50	75	100	125	150	175	200	225	2	0	1	0	0	0	0	0	0	0	0	0	0	-0.25	-0.25	-0.25	-0.25	-0.25	-0.25	-0.25	-0.25	-0.25	-0.25	-0.25	linear	100	0.025	0	0.5	TRUE	9	sepmodel	0.0231	6.295258241428107e-4	0.007863141057700581	0	10000
10	250	0	25	50	75	100	125	150	175	200	225	2	0	1	0	0	0	0	0	0	0	0	0	0	-0.25	-0.25	-0.25	-0.25	-0.25	-0.25	-0.25	-0.25	-0.25	-0.25	-0.25	linear	100	0.025	0	0.5	TRUE	10	fixmodel	0.0241	0.0010688928487276326	0.007405721463412547	0	10000
10	250	0	25	50	75	100	125	150	175	200	225	2	0	1	0	0	0	0	0	0	0	0	0	0	-0.25	-0.25	-0.25	-0.25	-0.25	-0.25	-0.25	-0.25	-0.25	-0.25	-0.25	linear	100	0.025	0	0.5	TRUE	10	poolmodel	0.0118	-0.02104837971168882	0.007688432199789896	0	10000
10	250	0	25	50	75	100	125	150	175	200	225	2	0	1	0	0	0	0	0	0	0	0	0	0	-0.25	-0.25	-0.25	-0.25	-0.25	-0.25	-0.25	-0.25	-0.25	-0.25	-0.25	linear	100	0.025	0	0.5	TRUE	10	sepmodel	0.0227	0.0010466533409673599	0.00785706104962967	0	10000
10	250	0	50	100	150	200	250	300	350	400	450	2	0	1	0	0	0	0	0	0	0	0	0	0	-0.25	-0.25	-0.25	-0.25	-0.25	-0.25	-0.25	-0.25	-0.25	-0.25	-0.25	linear	100	0.025	0	0.5	TRUE	2	fixmodel	0.0253	0.0015178257174050338	0.007720384032962019	0	10000
10	250	0	50	100	150	200	250	300	350	400	450	2	0	1	0	0	0	0	0	0	0	0	0	0	-0.25	-0.25	-0.25	-0.25	-0.25	-0.25	-0.25	-0.25	-0.25	-0.25	-0.25	linear	100	0.025	0	0.5	TRUE	2	poolmodel	0.0193	-0.006933775046966043	0.007558161524028613	0	10000
10	250	0	50	100	150	200	250	300	350	400	450	2	0	1	0	0	0	0	0	0	0	0	0	0	-0.25	-0.25	-0.25	-0.25	-0.25	-0.25	-0.25	-0.25	-0.25	-0.25	-0.25	linear	100	0.025	0	0.5	TRUE	2	sepmodel	0.0247	0.001712471687555007	0.00790838612677336	0	10000
10	250	0	50	100	150	200	250	300	350	400	450	2	0	1	0	0	0	0	0	0	0	0	0	0	-0.25	-0.25	-0.25	-0.25	-0.25	-0.25	-0.25	-0.25	-0.25	-0.25	-0.25	linear	100	0.025	0	0.5	TRUE	3	fixmodel	0.0282	0.002070380993709725	0.007672902358074876	0	10000
10	250	0	50	100	150	200	250	300	350	400	450	2	0	1	0	0	0	0	0	0	0	0	0	0	-0.25	-0.25	-0.25	-0.25	-0.25	-0.25	-0.25	-0.25	-0.25	-0.25	-0.25	linear	100	0.025	0	0.5	TRUE	3	poolmodel	0.0171	-0.01312214733808857	0.007596293496931387	0	10000
10	250	0	50	100	150	200	250	300	350	400	450	2	0	1	0	0	0	0	0	0	0	0	0	0	-0.25	-0.25	-0.25	-0.25	-0.25	-0.25	-0.25	-0.25	-0.25	-0.25	-0.25	linear	100	0.025	0	0.5	TRUE	3	sepmodel	0.0279	0.002118269822868985	0.008004809175366534	0	10000
10	250	0	50	100	150	200	250	300	350	400	450	2	0	1	0	0	0	0	0	0	0	0	0	0	-0.25	-0.25	-0.25	-0.25	-0.25	-0.25	-0.25	-0.25	-0.25	-0.25	-0.25	linear	100	0.025	0	0.5	TRUE	4	fixmodel	0.0261	0.0032043716472923865	0.00752168025538945	0	10000
10	250	0	50	100	150	200	250	300	350	400	450	2	0	1	0	0	0	0	0	0	0	0	0	0	-0.25	-0.25	-0.25	-0.25	-0.25	-0.25	-0.25	-0.25	-0.25	-0.25	-0.25	linear	100	0.025	0	0.5	TRUE	4	poolmodel	0.0148	-0.017672144384475206	0.0075702427480220606	0	10000
10	250	0	50	100	150	200	250	300	350	400	450	2	0	1	0	0	0	0	0	0	0	0	0	0	-0.25	-0.25	-0.25	-0.25	-0.25	-0.25	-0.25	-0.25	-0.25	-0.25	-0.25	linear	100	0.025	0	0.5	TRUE	4	sepmodel	0.0259	0.003170894629860762	0.008005145442764787	0	10000
10	250	0	50	100	150	200	250	300	350	400	450	2	0	1	0	0	0	0	0	0	0	0	0	0	-0.25	-0.25	-0.25	-0.25	-0.25	-0.25	-0.25	-0.25	-0.25	-0.25	-0.25	linear	100	0.025	0	0.5	TRUE	5	fixmodel	0.0269	0.002146449068816333	0.0073988435420403	0	10000
10	250	0	50	100	150	200	250	300	350	400	450	2	0	1	0	0	0	0	0	0	0	0	0	0	-0.25	-0.25	-0.25	-0.25	-0.25	-0.25	-0.25	-0.25	-0.25	-0.25	-0.25	linear	100	0.025	0	0.5	TRUE	5	poolmodel	0.0115	-0.023180649569447254	0.00767345809562021	0	10000
10	250	0	50	100	150	200	250	300	350	400	450	2	0	1	0	0	0	0	0	0	0	0	0	0	-0.25	-0.25	-0.25	-0.25	-0.25	-0.25	-0.25	-0.25	-0.25	-0.25	-0.25	linear	100	0.025	0	0.5	TRUE	5	sepmodel	0.0252	0.0020711193382415474	0.007920059651324831	0	10000
10	250	0	50	100	150	200	250	300	350	400	450	2	0	1	0	0	0	0	0	0	0	0	0	0	-0.25	-0.25	-0.25	-0.25	-0.25	-0.25	-0.25	-0.25	-0.25	-0.25	-0.25	linear	100	0.025	0	0.5	TRUE	6	fixmodel	0.0251	9.056957151994374e-4	0.007248906532419436	0	10000
10	250	0	50	100	150	200	250	300	350	400	450	2	0	1	0	0	0	0	0	0	0	0	0	0	-0.25	-0.25	-0.25	-0.25	-0.25	-0.25	-0.25	-0.25	-0.25	-0.25	-0.25	linear	100	0.025	0	0.5	TRUE	6	poolmodel	0.0112	-0.028048223625615005	0.007772422754242027	0	10000
10	250	0	50	100	150	200	250	300	350	400	450	2	0	1	0	0	0	0	0	0	0	0	0	0	-0.25	-0.25	-0.25	-0.25	-0.25	-0.25	-0.25	-0.25	-0.25	-0.25	-0.25	linear	100	0.025	0	0.5	TRUE	6	sepmodel	0.024	6.46538711327146e-4	0.007843127030112435	0	10000
10	250	0	50	100	150	200	250	300	350	400	450	2	0	1	0	0	0	0	0	0	0	0	0	0	-0.25	-0.25	-0.25	-0.25	-0.25	-0.25	-0.25	-0.25	-0.25	-0.25	-0.25	linear	100	0.025	0	0.5	TRUE	7	fixmodel	0.0267	9.413085675822816e-4	0.007388955496772442	0	10000
10	250	0	50	100	150	200	250	300	350	400	450	2	0	1	0	0	0	0	0	0	0	0	0	0	-0.25	-0.25	-0.25	-0.25	-0.25	-0.25	-0.25	-0.25	-0.25	-0.25	-0.25	linear	100	0.025	0	0.5	TRUE	7	poolmodel	0.0112	-0.03122195815092363	0.008093554050353412	0	10000
10	250	0	50	100	150	200	250	300	350	400	450	2	0	1	0	0	0	0	0	0	0	0	0	0	-0.25	-0.25	-0.25	-0.25	-0.25	-0.25	-0.25	-0.25	-0.25	-0.25	-0.25	linear	100	0.025	0	0.5	TRUE	7	sepmodel	0.0266	7.596155187360132e-4	0.008070286788813287	0	10000
10	250	0	50	100	150	200	250	300	350	400	450	2	0	1	0	0	0	0	0	0	0	0	0	0	-0.25	-0.25	-0.25	-0.25	-0.25	-0.25	-0.25	-0.25	-0.25	-0.25	-0.25	linear	100	0.025	0	0.5	TRUE	8	fixmodel	0.0284	0.0018972112455293328	0.007345591076368793	0	10000
10	250	0	50	100	150	200	250	300	350	400	450	2	0	1	0	0	0	0	0	0	0	0	0	0	-0.25	-0.25	-0.25	-0.25	-0.25	-0.25	-0.25	-0.25	-0.25	-0.25	-0.25	linear	100	0.025	0	0.5	TRUE	8	poolmodel	0.0086	-0.03360143294280279	0.008155855670456034	0	10000
10	250	0	50	100	150	200	250	300	350	400	450	2	0	1	0	0	0	0	0	0	0	0	0	0	-0.25	-0.25	-0.25	-0.25	-0.25	-0.25	-0.25	-0.25	-0.25	-0.25	-0.25	linear	100	0.025	0	0.5	TRUE	8	sepmodel	0.0273	0.0017099110515674972	0.00802960863562477	0	10000
10	250	0	50	100	150	200	250	300	350	400	450	2	0	1	0	0	0	0	0	0	0	0	0	0	-0.25	-0.25	-0.25	-0.25	-0.25	-0.25	-0.25	-0.25	-0.25	-0.25	-0.25	linear	100	0.025	0	0.5	TRUE	9	fixmodel	0.025	0.001335654426439542	0.0072286911451179756	0	10000
10	250	0	50	100	150	200	250	300	350	400	450	2	0	1	0	0	0	0	0	0	0	0	0	0	-0.25	-0.25	-0.25	-0.25	-0.25	-0.25	-0.25	-0.25	-0.25	-0.25	-0.25	linear	100	0.025	0	0.5	TRUE	9	poolmodel	0.0093	-0.03642782431125285	0.008282221523432087	0	10000
10	250	0	50	100	150	200	250	300	350	400	450	2	0	1	0	0	0	0	0	0	0	0	0	0	-0.25	-0.25	-0.25	-0.25	-0.25	-0.25	-0.25	-0.25	-0.25	-0.25	-0.25	linear	100	0.025	0	0.5	TRUE	9	sepmodel	0.0239	0.001221935566663091	0.008004953521574765	0	10000
10	250	0	50	100	150	200	250	300	350	400	450	2	0	1	0	0	0	0	0	0	0	0	0	0	-0.25	-0.25	-0.25	-0.25	-0.25	-0.25	-0.25	-0.25	-0.25	-0.25	-0.25	linear	100	0.025	0	0.5	TRUE	10	fixmodel	0.0293	0.0017044618985736224	0.007267507578428248	0	10000
10	250	0	50	100	150	200	250	300	350	400	450	2	0	1	0	0	0	0	0	0	0	0	0	0	-0.25	-0.25	-0.25	-0.25	-0.25	-0.25	-0.25	-0.25	-0.25	-0.25	-0.25	linear	100	0.025	0	0.5	TRUE	10	poolmodel	0.0088	-0.038342714965315	0.008465090608879629	0	10000
10	250	0	50	100	150	200	250	300	350	400	450	2	0	1	0	0	0	0	0	0	0	0	0	0	-0.25	-0.25	-0.25	-0.25	-0.25	-0.25	-0.25	-0.25	-0.25	-0.25	-0.25	linear	100	0.025	0	0.5	TRUE	10	sepmodel	0.0261	0.0016978416860525339	0.008054352666449327	0	10000
10	250	0	75	150	225	300	375	450	525	600	675	2	0	1	0	0	0	0	0	0	0	0	0	0	-0.25	-0.25	-0.25	-0.25	-0.25	-0.25	-0.25	-0.25	-0.25	-0.25	-0.25	linear	100	0.025	0	0.5	TRUE	2	fixmodel	0.0256	1.8251678069822208e-4	0.007775025538170141	0	10000
10	250	0	75	150	225	300	375	450	525	600	675	2	0	1	0	0	0	0	0	0	0	0	0	0	-0.25	-0.25	-0.25	-0.25	-0.25	-0.25	-0.25	-0.25	-0.25	-0.25	-0.25	linear	100	0.025	0	0.5	TRUE	2	poolmodel	0.0192	-0.010752732059012499	0.007615915191546031	0	10000
10	250	0	75	150	225	300	375	450	525	600	675	2	0	1	0	0	0	0	0	0	0	0	0	0	-0.25	-0.25	-0.25	-0.25	-0.25	-0.25	-0.25	-0.25	-0.25	-0.25	-0.25	linear	100	0.025	0	0.5	TRUE	2	sepmodel	0.025	1.9598824657810857e-4	0.008044424996860174	0	10000
10	250	0	75	150	225	300	375	450	525	600	675	2	0	1	0	0	0	0	0	0	0	0	0	0	-0.25	-0.25	-0.25	-0.25	-0.25	-0.25	-0.25	-0.25	-0.25	-0.25	-0.25	linear	100	0.025	0	0.5	TRUE	3	fixmodel	0.0267	0.001990913841979319	0.007578406762276512	0	10000
10	250	0	75	150	225	300	375	450	525	600	675	2	0	1	0	0	0	0	0	0	0	0	0	0	-0.25	-0.25	-0.25	-0.25	-0.25	-0.25	-0.25	-0.25	-0.25	-0.25	-0.25	linear	100	0.025	0	0.5	TRUE	3	poolmodel	0.0156	-0.0177064531326297	0.007524849388474529	0	10000
10	250	0	75	150	225	300	375	450	525	600	675	2	0	1	0	0	0	0	0	0	0	0	0	0	-0.25	-0.25	-0.25	-0.25	-0.25	-0.25	-0.25	-0.25	-0.25	-0.25	-0.25	linear	100	0.025	0	0.5	TRUE	3	sepmodel	0.0278	0.0017650265320685455	0.008072727511304426	0	10000
10	250	0	75	150	225	300	375	450	525	600	675	2	0	1	0	0	0	0	0	0	0	0	0	0	-0.25	-0.25	-0.25	-0.25	-0.25	-0.25	-0.25	-0.25	-0.25	-0.25	-0.25	linear	100	0.025	0	0.5	TRUE	4	fixmodel	0.0251	1.0934887245465108e-4	0.007418907634677643	0	10000
10	250	0	75	150	225	300	375	450	525	600	675	2	0	1	0	0	0	0	0	0	0	0	0	0	-0.25	-0.25	-0.25	-0.25	-0.25	-0.25	-0.25	-0.25	-0.25	-0.25	-0.25	linear	100	0.025	0	0.5	TRUE	4	poolmodel	0.0102	-0.027178967922042427	0.007783483662179584	0	10000
10	250	0	75	150	225	300	375	450	525	600	675	2	0	1	0	0	0	0	0	0	0	0	0	0	-0.25	-0.25	-0.25	-0.25	-0.25	-0.25	-0.25	-0.25	-0.25	-0.25	-0.25	linear	100	0.025	0	0.5	TRUE	4	sepmodel	0.0263	-7.135725698404684e-5	0.007992251063306921	0	10000
10	250	0	75	150	225	300	375	450	525	600	675	2	0	1	0	0	0	0	0	0	0	0	0	0	-0.25	-0.25	-0.25	-0.25	-0.25	-0.25	-0.25	-0.25	-0.25	-0.25	-0.25	linear	100	0.025	0	0.5	TRUE	5	fixmodel	0.0251	8.993649300011988e-4	0.007307692437897452	0	10000
10	250	0	75	150	225	300	375	450	525	600	675	2	0	1	0	0	0	0	0	0	0	0	0	0	-0.25	-0.25	-0.25	-0.25	-0.25	-0.25	-0.25	-0.25	-0.25	-0.25	-0.25	linear	100	0.025	0	0.5	TRUE	5	poolmodel	0.009	-0.03262650849878817	0.007979446716490493	0	10000
10	250	0	75	150	225	300	375	450	525	600	675	2	0	1	0	0	0	0	0	0	0	0	0	0	-0.25	-0.25	-0.25	-0.25	-0.25	-0.25	-0.25	-0.25	-0.25	-0.25	-0.25	linear	100	0.025	0	0.5	TRUE	5	sepmodel	0.0255	6.013309544574858e-4	0.008013812295201754	0	10000
10	250	0	75	150	225	300	375	450	525	600	675	2	0	1	0	0	0	0	0	0	0	0	0	0	-0.25	-0.25	-0.25	-0.25	-0.25	-0.25	-0.25	-0.25	-0.25	-0.25	-0.25	linear	100	0.025	0	0.5	TRUE	6	fixmodel	0.0277	4.844914372232926e-5	0.007252905731865792	0	10000
10	250	0	75	150	225	300	375	450	525	600	675	2	0	1	0	0	0	0	0	0	0	0	0	0	-0.25	-0.25	-0.25	-0.25	-0.25	-0.25	-0.25	-0.25	-0.25	-0.25	-0.25	linear	100	0.025	0	0.5	TRUE	6	poolmodel	0.007	-0.039239034639261566	0.008408509597258272	0	10000
10	250	0	75	150	225	300	375	450	525	600	675	2	0	1	0	0	0	0	0	0	0	0	0	0	-0.25	-0.25	-0.25	-0.25	-0.25	-0.25	-0.25	-0.25	-0.25	-0.25	-0.25	linear	100	0.025	0	0.5	TRUE	6	sepmodel	0.0281	-2.5553209659317697e-4	0.008023304471944697	0	10000
10	250	0	75	150	225	300	375	450	525	600	675	2	0	1	0	0	0	0	0	0	0	0	0	0	-0.25	-0.25	-0.25	-0.25	-0.25	-0.25	-0.25	-0.25	-0.25	-0.25	-0.25	linear	100	0.025	0	0.5	TRUE	7	fixmodel	0.0251	7.293924383914064e-4	0.007115210129720872	0	10000
10	250	0	75	150	225	300	375	450	525	600	675	2	0	1	0	0	0	0	0	0	0	0	0	0	-0.25	-0.25	-0.25	-0.25	-0.25	-0.25	-0.25	-0.25	-0.25	-0.25	-0.25	linear	100	0.025	0	0.5	TRUE	7	poolmodel	0.0066	-0.04290937858164217	0.008523057832027477	0	10000
10	250	0	75	150	225	300	375	450	525	600	675	2	0	1	0	0	0	0	0	0	0	0	0	0	-0.25	-0.25	-0.25	-0.25	-0.25	-0.25	-0.25	-0.25	-0.25	-0.25	-0.25	linear	100	0.025	0	0.5	TRUE	7	sepmodel	0.0257	5.261957172084667e-4	0.008029327429170808	0	10000
10	250	0	75	150	225	300	375	450	525	600	675	2	0	1	0	0	0	0	0	0	0	0	0	0	-0.25	-0.25	-0.25	-0.25	-0.25	-0.25	-0.25	-0.25	-0.25	-0.25	-0.25	linear	100	0.025	0	0.5	TRUE	8	fixmodel	0.0253	-2.3519968190816818e-4	0.0070780389327663226	0	10000
10	250	0	75	150	225	300	375	450	525	600	675	2	0	1	0	0	0	0	0	0	0	0	0	0	-0.25	-0.25	-0.25	-0.25	-0.25	-0.25	-0.25	-0.25	-0.25	-0.25	-0.25	linear	100	0.025	0	0.5	TRUE	8	poolmodel	0.0054	-0.04837162199328817	0.008997826219009353	0	10000
10	250	0	75	150	225	300	375	450	525	600	675	2	0	1	0	0	0	0	0	0	0	0	0	0	-0.25	-0.25	-0.25	-0.25	-0.25	-0.25	-0.25	-0.25	-0.25	-0.25	-0.25	linear	100	0.025	0	0.5	TRUE	8	sepmodel	0.0245	-4.846315955604566e-4	0.007966602837268383	0	10000
10	250	0	75	150	225	300	375	450	525	600	675	2	0	1	0	0	0	0	0	0	0	0	0	0	-0.25	-0.25	-0.25	-0.25	-0.25	-0.25	-0.25	-0.25	-0.25	-0.25	-0.25	linear	100	0.025	0	0.5	TRUE	9	fixmodel	0.0285	0.0010716220574112437	0.007083056781457935	0	10000
10	250	0	75	150	225	300	375	450	525	600	675	2	0	1	0	0	0	0	0	0	0	0	0	0	-0.25	-0.25	-0.25	-0.25	-0.25	-0.25	-0.25	-0.25	-0.25	-0.25	-0.25	linear	100	0.025	0	0.5	TRUE	9	poolmodel	0.0047	-0.0505686935234771	0.009164484995616517	0	10000
10	250	0	75	150	225	300	375	450	525	600	675	2	0	1	0	0	0	0	0	0	0	0	0	0	-0.25	-0.25	-0.25	-0.25	-0.25	-0.25	-0.25	-0.25	-0.25	-0.25	-0.25	linear	100	0.025	0	0.5	TRUE	9	sepmodel	0.0258	8.387555015681935e-4	0.008039131231891495	0	10000
10	250	0	75	150	225	300	375	450	525	600	675	2	0	1	0	0	0	0	0	0	0	0	0	0	-0.25	-0.25	-0.25	-0.25	-0.25	-0.25	-0.25	-0.25	-0.25	-0.25	-0.25	linear	100	0.025	0	0.5	TRUE	10	fixmodel	0.0279	0.0016428708110562164	0.007049874315726259	0	10000
10	250	0	75	150	225	300	375	450	525	600	675	2	0	1	0	0	0	0	0	0	0	0	0	0	-0.25	-0.25	-0.25	-0.25	-0.25	-0.25	-0.25	-0.25	-0.25	-0.25	-0.25	linear	100	0.025	0	0.5	TRUE	10	poolmodel	0.0056	-0.05344057435447902	0.009433239164149787	0	10000
10	250	0	75	150	225	300	375	450	525	600	675	2	0	1	0	0	0	0	0	0	0	0	0	0	-0.25	-0.25	-0.25	-0.25	-0.25	-0.25	-0.25	-0.25	-0.25	-0.25	-0.25	linear	100	0.025	0	0.5	TRUE	10	sepmodel	0.0273	0.001376073414546787	0.00807684981423998	0	10000
10	250	0	100	200	300	400	500	600	700	800	900	2	0	1	0	0	0	0	0	0	0	0	0	0	-0.25	-0.25	-0.25	-0.25	-0.25	-0.25	-0.25	-0.25	-0.25	-0.25	-0.25	linear	100	0.025	0	0.5	TRUE	2	fixmodel	0.0238	-9.290894231460182e-4	0.007769870401036948	0	10000
10	250	0	100	200	300	400	500	600	700	800	900	2	0	1	0	0	0	0	0	0	0	0	0	0	-0.25	-0.25	-0.25	-0.25	-0.25	-0.25	-0.25	-0.25	-0.25	-0.25	-0.25	linear	100	0.025	0	0.5	TRUE	2	poolmodel	0.0183	-0.012097294324105902	0.0075503623908575795	0	10000
10	250	0	100	200	300	400	500	600	700	800	900	2	0	1	0	0	0	0	0	0	0	0	0	0	-0.25	-0.25	-0.25	-0.25	-0.25	-0.25	-0.25	-0.25	-0.25	-0.25	-0.25	linear	100	0.025	0	0.5	TRUE	2	sepmodel	0.0247	-0.0011311325356396426	0.008074075434585663	0	10000
10	250	0	100	200	300	400	500	600	700	800	900	2	0	1	0	0	0	0	0	0	0	0	0	0	-0.25	-0.25	-0.25	-0.25	-0.25	-0.25	-0.25	-0.25	-0.25	-0.25	-0.25	linear	100	0.025	0	0.5	TRUE	3	fixmodel	0.0256	3.0778067533827056e-4	0.007511927607464318	0	10000
10	250	0	100	200	300	400	500	600	700	800	900	2	0	1	0	0	0	0	0	0	0	0	0	0	-0.25	-0.25	-0.25	-0.25	-0.25	-0.25	-0.25	-0.25	-0.25	-0.25	-0.25	linear	100	0.025	0	0.5	TRUE	3	poolmodel	0.0132	-0.022020161969395245	0.007542654093519646	0	10000
10	250	0	100	200	300	400	500	600	700	800	900	2	0	1	0	0	0	0	0	0	0	0	0	0	-0.25	-0.25	-0.25	-0.25	-0.25	-0.25	-0.25	-0.25	-0.25	-0.25	-0.25	linear	100	0.025	0	0.5	TRUE	3	sepmodel	0.0251	1.1228290326968787e-4	0.008058456993763128	0	10000
10	250	0	100	200	300	400	500	600	700	800	900	2	0	1	0	0	0	0	0	0	0	0	0	0	-0.25	-0.25	-0.25	-0.25	-0.25	-0.25	-0.25	-0.25	-0.25	-0.25	-0.25	linear	100	0.025	0	0.5	TRUE	4	fixmodel	0.0223	7.666817424787115e-4	0.007170236937362092	0	10000
10	250	0	100	200	300	400	500	600	700	800	900	2	0	1	0	0	0	0	0	0	0	0	0	0	-0.25	-0.25	-0.25	-0.25	-0.25	-0.25	-0.25	-0.25	-0.25	-0.25	-0.25	linear	100	0.025	0	0.5	TRUE	4	poolmodel	0.0086	-0.030614838395027676	0.00764264227284104	0	10000
10	250	0	100	200	300	400	500	600	700	800	900	2	0	1	0	0	0	0	0	0	0	0	0	0	-0.25	-0.25	-0.25	-0.25	-0.25	-0.25	-0.25	-0.25	-0.25	-0.25	-0.25	linear	100	0.025	0	0.5	TRUE	4	sepmodel	0.0239	7.470315170446301e-4	0.00790592087412039	0	10000
10	250	0	100	200	300	400	500	600	700	800	900	2	0	1	0	0	0	0	0	0	0	0	0	0	-0.25	-0.25	-0.25	-0.25	-0.25	-0.25	-0.25	-0.25	-0.25	-0.25	-0.25	linear	100	0.025	0	0.5	TRUE	5	fixmodel	0.0262	1.9300050504891633e-6	0.007187952310214853	0	10000
10	250	0	100	200	300	400	500	600	700	800	900	2	0	1	0	0	0	0	0	0	0	0	0	0	-0.25	-0.25	-0.25	-0.25	-0.25	-0.25	-0.25	-0.25	-0.25	-0.25	-0.25	linear	100	0.025	0	0.5	TRUE	5	poolmodel	0.0077	-0.039356647397233394	0.008203985471660227	0	10000
10	250	0	100	200	300	400	500	600	700	800	900	2	0	1	0	0	0	0	0	0	0	0	0	0	-0.25	-0.25	-0.25	-0.25	-0.25	-0.25	-0.25	-0.25	-0.25	-0.25	-0.25	linear	100	0.025	0	0.5	TRUE	5	sepmodel	0.0272	3.783882677986905e-5	0.008108649502121557	0	10000
10	250	0	100	200	300	400	500	600	700	800	900	2	0	1	0	0	0	0	0	0	0	0	0	0	-0.25	-0.25	-0.25	-0.25	-0.25	-0.25	-0.25	-0.25	-0.25	-0.25	-0.25	linear	100	0.025	0	0.5	TRUE	6	fixmodel	0.0228	-3.805232049840935e-4	0.007074478730079204	0	10000
10	250	0	100	200	300	400	500	600	700	800	900	2	0	1	0	0	0	0	0	0	0	0	0	0	-0.25	-0.25	-0.25	-0.25	-0.25	-0.25	-0.25	-0.25	-0.25	-0.25	-0.25	linear	100	0.025	0	0.5	TRUE	6	poolmodel	0.0051	-0.04679234282101463	0.00878428194056428	0	10000
10	250	0	100	200	300	400	500	600	700	800	900	2	0	1	0	0	0	0	0	0	0	0	0	0	-0.25	-0.25	-0.25	-0.25	-0.25	-0.25	-0.25	-0.25	-0.25	-0.25	-0.25	linear	100	0.025	0	0.5	TRUE	6	sepmodel	0.0226	-3.24076462286439e-4	0.008031953022241425	0	10000
10	250	0	100	200	300	400	500	600	700	800	900	2	0	1	0	0	0	0	0	0	0	0	0	0	-0.25	-0.25	-0.25	-0.25	-0.25	-0.25	-0.25	-0.25	-0.25	-0.25	-0.25	linear	100	0.025	0	0.5	TRUE	7	fixmodel	0.0247	-0.0011955234512794686	0.00703913497925467	0	10000
10	250	0	100	200	300	400	500	600	700	800	900	2	0	1	0	0	0	0	0	0	0	0	0	0	-0.25	-0.25	-0.25	-0.25	-0.25	-0.25	-0.25	-0.25	-0.25	-0.25	-0.25	linear	100	0.025	0	0.5	TRUE	7	poolmodel	0.0041	-0.05343943654980763	0.009379169179982558	0	10000
10	250	0	100	200	300	400	500	600	700	800	900	2	0	1	0	0	0	0	0	0	0	0	0	0	-0.25	-0.25	-0.25	-0.25	-0.25	-0.25	-0.25	-0.25	-0.25	-0.25	-0.25	linear	100	0.025	0	0.5	TRUE	7	sepmodel	0.0275	-0.0012617264613608607	0.008088586475954772	0	10000
10	250	0	100	200	300	400	500	600	700	800	900	2	0	1	0	0	0	0	0	0	0	0	0	0	-0.25	-0.25	-0.25	-0.25	-0.25	-0.25	-0.25	-0.25	-0.25	-0.25	-0.25	linear	100	0.025	0	0.5	TRUE	8	fixmodel	0.0248	-8.800293910741796e-5	0.006786646113490982	0	10000
10	250	0	100	200	300	400	500	600	700	800	900	2	0	1	0	0	0	0	0	0	0	0	0	0	-0.25	-0.25	-0.25	-0.25	-0.25	-0.25	-0.25	-0.25	-0.25	-0.25	-0.25	linear	100	0.025	0	0.5	TRUE	8	poolmodel	0.0039	-0.05782873478560461	0.009640670618919385	0	10000
10	250	0	100	200	300	400	500	600	700	800	900	2	0	1	0	0	0	0	0	0	0	0	0	0	-0.25	-0.25	-0.25	-0.25	-0.25	-0.25	-0.25	-0.25	-0.25	-0.25	-0.25	linear	100	0.025	0	0.5	TRUE	8	sepmodel	0.0253	-1.5189329625406303e-4	0.007906608197982282	0	10000
10	250	0	100	200	300	400	500	600	700	800	900	2	0	1	0	0	0	0	0	0	0	0	0	0	-0.25	-0.25	-0.25	-0.25	-0.25	-0.25	-0.25	-0.25	-0.25	-0.25	-0.25	linear	100	0.025	0	0.5	TRUE	9	fixmodel	0.0232	-8.509682720318555e-4	0.006867097982501817	0	10000
10	250	0	100	200	300	400	500	600	700	800	900	2	0	1	0	0	0	0	0	0	0	0	0	0	-0.25	-0.25	-0.25	-0.25	-0.25	-0.25	-0.25	-0.25	-0.25	-0.25	-0.25	linear	100	0.025	0	0.5	TRUE	9	poolmodel	0.0029	-0.06309580725210726	0.010334936716780596	0	10000
10	250	0	100	200	300	400	500	600	700	800	900	2	0	1	0	0	0	0	0	0	0	0	0	0	-0.25	-0.25	-0.25	-0.25	-0.25	-0.25	-0.25	-0.25	-0.25	-0.25	-0.25	linear	100	0.025	0	0.5	TRUE	9	sepmodel	0.0225	-0.001222294317546957	0.008098421597938343	0	10000
10	250	0	100	200	300	400	500	600	700	800	900	2	0	1	0	0	0	0	0	0	0	0	0	0	-0.25	-0.25	-0.25	-0.25	-0.25	-0.25	-0.25	-0.25	-0.25	-0.25	-0.25	linear	100	0.025	0	0.5	TRUE	10	fixmodel	0.0213	3.994275545399727e-5	0.006685001064370422	0	10000
10	250	0	100	200	300	400	500	600	700	800	900	2	0	1	0	0	0	0	0	0	0	0	0	0	-0.25	-0.25	-0.25	-0.25	-0.25	-0.25	-0.25	-0.25	-0.25	-0.25	-0.25	linear	100	0.025	0	0.5	TRUE	10	poolmodel	0.0015	-0.0660705178882703	0.010587250166299524	0	10000
10	250	0	100	200	300	400	500	600	700	800	900	2	0	1	0	0	0	0	0	0	0	0	0	0	-0.25	-0.25	-0.25	-0.25	-0.25	-0.25	-0.25	-0.25	-0.25	-0.25	-0.25	linear	100	0.025	0	0.5	TRUE	10	sepmodel	0.0232	-5.077243057335034e-4	0.007920521278731683	0	10000
10	250	0	125	250	375	500	625	750	875	1000	1125	2	0	1	0	0	0	0	0	0	0	0	0	0	-0.25	-0.25	-0.25	-0.25	-0.25	-0.25	-0.25	-0.25	-0.25	-0.25	-0.25	linear	100	0.025	0	0.5	TRUE	2	fixmodel	0.0269	0.0013313492523664688	0.007625934491306123	0	10000
10	250	0	125	250	375	500	625	750	875	1000	1125	2	0	1	0	0	0	0	0	0	0	0	0	0	-0.25	-0.25	-0.25	-0.25	-0.25	-0.25	-0.25	-0.25	-0.25	-0.25	-0.25	linear	100	0.025	0	0.5	TRUE	2	poolmodel	0.0195	-0.01078913686925535	0.007289754917792735	0	10000
10	250	0	125	250	375	500	625	750	875	1000	1125	2	0	1	0	0	0	0	0	0	0	0	0	0	-0.25	-0.25	-0.25	-0.25	-0.25	-0.25	-0.25	-0.25	-0.25	-0.25	-0.25	linear	100	0.025	0	0.5	TRUE	2	sepmodel	0.0267	0.0010738317997588981	0.007958891055009139	0	10000
10	250	0	125	250	375	500	625	750	875	1000	1125	2	0	1	0	0	0	0	0	0	0	0	0	0	-0.25	-0.25	-0.25	-0.25	-0.25	-0.25	-0.25	-0.25	-0.25	-0.25	-0.25	linear	100	0.025	0	0.5	TRUE	3	fixmodel	0.0267	1.2497591487523082e-4	0.007339827423603701	0	10000
10	250	0	125	250	375	500	625	750	875	1000	1125	2	0	1	0	0	0	0	0	0	0	0	0	0	-0.25	-0.25	-0.25	-0.25	-0.25	-0.25	-0.25	-0.25	-0.25	-0.25	-0.25	linear	100	0.025	0	0.5	TRUE	3	poolmodel	0.013	-0.024212227242709036	0.007372885221003941	0	10000
10	250	0	125	250	375	500	625	750	875	1000	1125	2	0	1	0	0	0	0	0	0	0	0	0	0	-0.25	-0.25	-0.25	-0.25	-0.25	-0.25	-0.25	-0.25	-0.25	-0.25	-0.25	linear	100	0.025	0	0.5	TRUE	3	sepmodel	0.0262	-4.9540992835006716e-5	0.00796258130343913	0	10000
10	250	0	125	250	375	500	625	750	875	1000	1125	2	0	1	0	0	0	0	0	0	0	0	0	0	-0.25	-0.25	-0.25	-0.25	-0.25	-0.25	-0.25	-0.25	-0.25	-0.25	-0.25	linear	100	0.025	0	0.5	TRUE	4	fixmodel	0.0247	-4.217381590746329e-4	0.007120617893242817	0	10000
10	250	0	125	250	375	500	625	750	875	1000	1125	2	0	1	0	0	0	0	0	0	0	0	0	0	-0.25	-0.25	-0.25	-0.25	-0.25	-0.25	-0.25	-0.25	-0.25	-0.25	-0.25	linear	100	0.025	0	0.5	TRUE	4	poolmodel	0.0074	-0.035382933777972844	0.007725897440493782	0	10000
10	250	0	125	250	375	500	625	750	875	1000	1125	2	0	1	0	0	0	0	0	0	0	0	0	0	-0.25	-0.25	-0.25	-0.25	-0.25	-0.25	-0.25	-0.25	-0.25	-0.25	-0.25	linear	100	0.025	0	0.5	TRUE	4	sepmodel	0.0238	-8.256247578917025e-4	0.007906340761260197	0	10000
10	250	0	125	250	375	500	625	750	875	1000	1125	2	0	1	0	0	0	0	0	0	0	0	0	0	-0.25	-0.25	-0.25	-0.25	-0.25	-0.25	-0.25	-0.25	-0.25	-0.25	-0.25	linear	100	0.025	0	0.5	TRUE	5	fixmodel	0.0248	6.355106786944911e-4	0.007000290719091727	0	10000
10	250	0	125	250	375	500	625	750	875	1000	1125	2	0	1	0	0	0	0	0	0	0	0	0	0	-0.25	-0.25	-0.25	-0.25	-0.25	-0.25	-0.25	-0.25	-0.25	-0.25	-0.25	linear	100	0.025	0	0.5	TRUE	5	poolmodel	0.0052	-0.04394025057347015	0.008231156921090646	0	10000
10	250	0	125	250	375	500	625	750	875	1000	1125	2	0	1	0	0	0	0	0	0	0	0	0	0	-0.25	-0.25	-0.25	-0.25	-0.25	-0.25	-0.25	-0.25	-0.25	-0.25	-0.25	linear	100	0.025	0	0.5	TRUE	5	sepmodel	0.021	3.1505352432340255e-4	0.007836582726230093	0	10000
10	250	0	125	250	375	500	625	750	875	1000	1125	2	0	1	0	0	0	0	0	0	0	0	0	0	-0.25	-0.25	-0.25	-0.25	-0.25	-0.25	-0.25	-0.25	-0.25	-0.25	-0.25	linear	100	0.025	0	0.5	TRUE	6	fixmodel	0.026	6.874185809980464e-5	0.006983727876269717	0	10000
10	250	0	125	250	375	500	625	750	875	1000	1125	2	0	1	0	0	0	0	0	0	0	0	0	0	-0.25	-0.25	-0.25	-0.25	-0.25	-0.25	-0.25	-0.25	-0.25	-0.25	-0.25	linear	100	0.025	0	0.5	TRUE	6	poolmodel	0.0031	-0.05281046806593934	0.009100302874132559	0	10000
10	250	0	125	250	375	500	625	750	875	1000	1125	2	0	1	0	0	0	0	0	0	0	0	0	0	-0.25	-0.25	-0.25	-0.25	-0.25	-0.25	-0.25	-0.25	-0.25	-0.25	-0.25	linear	100	0.025	0	0.5	TRUE	6	sepmodel	0.0254	-3.2172482354440114e-4	0.008062986185938925	0	10000
10	250	0	125	250	375	500	625	750	875	1000	1125	2	0	1	0	0	0	0	0	0	0	0	0	0	-0.25	-0.25	-0.25	-0.25	-0.25	-0.25	-0.25	-0.25	-0.25	-0.25	-0.25	linear	100	0.025	0	0.5	TRUE	7	fixmodel	0.0238	2.1021424530296988e-4	0.006686403739143665	0	10000
10	250	0	125	250	375	500	625	750	875	1000	1125	2	0	1	0	0	0	0	0	0	0	0	0	0	-0.25	-0.25	-0.25	-0.25	-0.25	-0.25	-0.25	-0.25	-0.25	-0.25	-0.25	linear	100	0.025	0	0.5	TRUE	7	poolmodel	0.0031	-0.05975332533586939	0.009612493347775964	0	10000
10	250	0	125	250	375	500	625	750	875	1000	1125	2	0	1	0	0	0	0	0	0	0	0	0	0	-0.25	-0.25	-0.25	-0.25	-0.25	-0.25	-0.25	-0.25	-0.25	-0.25	-0.25	linear	100	0.025	0	0.5	TRUE	7	sepmodel	0.0231	-5.5756112883164546e-5	0.007728244363503576	0	10000
10	250	0	125	250	375	500	625	750	875	1000	1125	2	0	1	0	0	0	0	0	0	0	0	0	0	-0.25	-0.25	-0.25	-0.25	-0.25	-0.25	-0.25	-0.25	-0.25	-0.25	-0.25	linear	100	0.025	0	0.5	TRUE	8	fixmodel	0.0246	-0.00043368645500007963	0.006898413587226455	0	10000
10	250	0	125	250	375	500	625	750	875	1000	1125	2	0	1	0	0	0	0	0	0	0	0	0	0	-0.25	-0.25	-0.25	-0.25	-0.25	-0.25	-0.25	-0.25	-0.25	-0.25	-0.25	linear	100	0.025	0	0.5	TRUE	8	poolmodel	0.0031	-0.06654348397178184	0.010600249842431641	0	10000
10	250	0	125	250	375	500	625	750	875	1000	1125	2	0	1	0	0	0	0	0	0	0	0	0	0	-0.25	-0.25	-0.25	-0.25	-0.25	-0.25	-0.25	-0.25	-0.25	-0.25	-0.25	linear	100	0.025	0	0.5	TRUE	8	sepmodel	0.0252	-6.607836062439923e-4	0.008075124727428157	0	10000
10	250	0	125	250	375	500	625	750	875	1000	1125	2	0	1	0	0	0	0	0	0	0	0	0	0	-0.25	-0.25	-0.25	-0.25	-0.25	-0.25	-0.25	-0.25	-0.25	-0.25	-0.25	linear	100	0.025	0	0.5	TRUE	9	fixmodel	0.0245	7.911817456221417e-4	0.006724983051365552	0	10000
10	250	0	125	250	375	500	625	750	875	1000	1125	2	0	1	0	0	0	0	0	0	0	0	0	0	-0.25	-0.25	-0.25	-0.25	-0.25	-0.25	-0.25	-0.25	-0.25	-0.25	-0.25	linear	100	0.025	0	0.5	TRUE	9	poolmodel	0.0014	-0.07056233778921484	0.010957071765422174	0	10000
10	250	0	125	250	375	500	625	750	875	1000	1125	2	0	1	0	0	0	0	0	0	0	0	0	0	-0.25	-0.25	-0.25	-0.25	-0.25	-0.25	-0.25	-0.25	-0.25	-0.25	-0.25	linear	100	0.025	0	0.5	TRUE	9	sepmodel	0.0251	4.788776558512959e-4	0.007920796769666066	0	10000
10	250	0	125	250	375	500	625	750	875	1000	1125	2	0	1	0	0	0	0	0	0	0	0	0	0	-0.25	-0.25	-0.25	-0.25	-0.25	-0.25	-0.25	-0.25	-0.25	-0.25	-0.25	linear	100	0.025	0	0.5	TRUE	10	fixmodel	0.0245	-1.1273808909366379e-4	0.006741811950847214	0	10000
10	250	0	125	250	375	500	625	750	875	1000	1125	2	0	1	0	0	0	0	0	0	0	0	0	0	-0.25	-0.25	-0.25	-0.25	-0.25	-0.25	-0.25	-0.25	-0.25	-0.25	-0.25	linear	100	0.025	0	0.5	TRUE	10	poolmodel	0.0018	-0.0755654445910445	0.011775514827965926	0	10000
10	250	0	125	250	375	500	625	750	875	1000	1125	2	0	1	0	0	0	0	0	0	0	0	0	0	-0.25	-0.25	-0.25	-0.25	-0.25	-0.25	-0.25	-0.25	-0.25	-0.25	-0.25	linear	100	0.025	0	0.5	TRUE	10	sepmodel	0.0237	-5.241050007050734e-4	0.007954418834755006	0	10000
10	250	0	150	300	450	600	750	900	1050	1200	1350	2	0	1	0	0	0	0	0	0	0	0	0	0	-0.25	-0.25	-0.25	-0.25	-0.25	-0.25	-0.25	-0.25	-0.25	-0.25	-0.25	linear	100	0.025	0	0.5	TRUE	2	fixmodel	0.0261	0.0010034861295055689	0.007458999120665586	0	10000
10	250	0	150	300	450	600	750	900	1050	1200	1350	2	0	1	0	0	0	0	0	0	0	0	0	0	-0.25	-0.25	-0.25	-0.25	-0.25	-0.25	-0.25	-0.25	-0.25	-0.25	-0.25	linear	100	0.025	0	0.5	TRUE	2	poolmodel	0.0186	-0.01138757779030728	0.007154776010336025	0	10000
10	250	0	150	300	450	600	750	900	1050	1200	1350	2	0	1	0	0	0	0	0	0	0	0	0	0	-0.25	-0.25	-0.25	-0.25	-0.25	-0.25	-0.25	-0.25	-0.25	-0.25	-0.25	linear	100	0.025	0	0.5	TRUE	2	sepmodel	0.0251	0.001388599679889389	0.007887325857017418	0	10000
10	250	0	150	300	450	600	750	900	1050	1200	1350	2	0	1	0	0	0	0	0	0	0	0	0	0	-0.25	-0.25	-0.25	-0.25	-0.25	-0.25	-0.25	-0.25	-0.25	-0.25	-0.25	linear	100	0.025	0	0.5	TRUE	3	fixmodel	0.0266	6.91123790935403e-5	0.007269979007999427	0	10000
10	250	0	150	300	450	600	750	900	1050	1200	1350	2	0	1	0	0	0	0	0	0	0	0	0	0	-0.25	-0.25	-0.25	-0.25	-0.25	-0.25	-0.25	-0.25	-0.25	-0.25	-0.25	linear	100	0.025	0	0.5	TRUE	3	poolmodel	0.0114	-0.02526754682644761	0.007260086769590001	0	10000
10	250	0	150	300	450	600	750	900	1050	1200	1350	2	0	1	0	0	0	0	0	0	0	0	0	0	-0.25	-0.25	-0.25	-0.25	-0.25	-0.25	-0.25	-0.25	-0.25	-0.25	-0.25	linear	100	0.025	0	0.5	TRUE	3	sepmodel	0.0257	1.6816896692227484e-4	0.007900728582182263	0	10000
10	250	0	150	300	450	600	750	900	1050	1200	1350	2	0	1	0	0	0	0	0	0	0	0	0	0	-0.25	-0.25	-0.25	-0.25	-0.25	-0.25	-0.25	-0.25	-0.25	-0.25	-0.25	linear	100	0.025	0	0.5	TRUE	4	fixmodel	0.027	-1.6986909403840451e-4	0.007263837116120098	0	10000
10	250	0	150	300	450	600	750	900	1050	1200	1350	2	0	1	0	0	0	0	0	0	0	0	0	0	-0.25	-0.25	-0.25	-0.25	-0.25	-0.25	-0.25	-0.25	-0.25	-0.25	-0.25	linear	100	0.025	0	0.5	TRUE	4	poolmodel	0.0086	-0.03776413174022066	0.007945980716104823	0	10000
10	250	0	150	300	450	600	750	900	1050	1200	1350	2	0	1	0	0	0	0	0	0	0	0	0	0	-0.25	-0.25	-0.25	-0.25	-0.25	-0.25	-0.25	-0.25	-0.25	-0.25	-0.25	linear	100	0.025	0	0.5	TRUE	4	sepmodel	0.0244	-9.438816570296889e-5	0.008086603803701676	0	10000
10	250	0	150	300	450	600	750	900	1050	1200	1350	2	0	1	0	0	0	0	0	0	0	0	0	0	-0.25	-0.25	-0.25	-0.25	-0.25	-0.25	-0.25	-0.25	-0.25	-0.25	-0.25	linear	100	0.025	0	0.5	TRUE	5	fixmodel	0.0234	5.81900495009644e-4	0.006938448756404543	0	10000
10	250	0	150	300	450	600	750	900	1050	1200	1350	2	0	1	0	0	0	0	0	0	0	0	0	0	-0.25	-0.25	-0.25	-0.25	-0.25	-0.25	-0.25	-0.25	-0.25	-0.25	-0.25	linear	100	0.025	0	0.5	TRUE	5	poolmodel	0.005	-0.047712986876355355	0.008423709903517212	0	10000
10	250	0	150	300	450	600	750	900	1050	1200	1350	2	0	1	0	0	0	0	0	0	0	0	0	0	-0.25	-0.25	-0.25	-0.25	-0.25	-0.25	-0.25	-0.25	-0.25	-0.25	-0.25	linear	100	0.025	0	0.5	TRUE	5	sepmodel	0.0245	6.332857849835478e-4	0.007929593656338189	0	10000
10	250	0	150	300	450	600	750	900	1050	1200	1350	2	0	1	0	0	0	0	0	0	0	0	0	0	-0.25	-0.25	-0.25	-0.25	-0.25	-0.25	-0.25	-0.25	-0.25	-0.25	-0.25	linear	100	0.025	0	0.5	TRUE	6	fixmodel	0.0253	3.207927471287937e-4	0.007098692833055432	0	10000
10	250	0	150	300	450	600	750	900	1050	1200	1350	2	0	1	0	0	0	0	0	0	0	0	0	0	-0.25	-0.25	-0.25	-0.25	-0.25	-0.25	-0.25	-0.25	-0.25	-0.25	-0.25	linear	100	0.025	0	0.5	TRUE	6	poolmodel	0.0038	-0.056885736606334864	0.009438733892447069	0	10000
10	250	0	150	300	450	600	750	900	1050	1200	1350	2	0	1	0	0	0	0	0	0	0	0	0	0	-0.25	-0.25	-0.25	-0.25	-0.25	-0.25	-0.25	-0.25	-0.25	-0.25	-0.25	linear	100	0.025	0	0.5	TRUE	6	sepmodel	0.0284	4.4067086269111293e-4	0.008223536452699971	0	10000
10	250	0	150	300	450	600	750	900	1050	1200	1350	2	0	1	0	0	0	0	0	0	0	0	0	0	-0.25	-0.25	-0.25	-0.25	-0.25	-0.25	-0.25	-0.25	-0.25	-0.25	-0.25	linear	100	0.025	0	0.5	TRUE	7	fixmodel	0.0256	0.0011035817153997529	0.0069271478952187895	0	10000
10	250	0	150	300	450	600	750	900	1050	1200	1350	2	0	1	0	0	0	0	0	0	0	0	0	0	-0.25	-0.25	-0.25	-0.25	-0.25	-0.25	-0.25	-0.25	-0.25	-0.25	-0.25	linear	100	0.025	0	0.5	TRUE	7	poolmodel	0.0018	-0.06396104514268917	0.010124709264470524	0	10000
10	250	0	150	300	450	600	750	900	1050	1200	1350	2	0	1	0	0	0	0	0	0	0	0	0	0	-0.25	-0.25	-0.25	-0.25	-0.25	-0.25	-0.25	-0.25	-0.25	-0.25	-0.25	linear	100	0.025	0	0.5	TRUE	7	sepmodel	0.0235	0.0011153568444107643	0.008160909384961234	0	10000
10	250	0	150	300	450	600	750	900	1050	1200	1350	2	0	1	0	0	0	0	0	0	0	0	0	0	-0.25	-0.25	-0.25	-0.25	-0.25	-0.25	-0.25	-0.25	-0.25	-0.25	-0.25	linear	100	0.025	0	0.5	TRUE	8	fixmodel	0.0252	-3.3001998782422213e-4	0.006769283613358059	0	10000
10	250	0	150	300	450	600	750	900	1050	1200	1350	2	0	1	0	0	0	0	0	0	0	0	0	0	-0.25	-0.25	-0.25	-0.25	-0.25	-0.25	-0.25	-0.25	-0.25	-0.25	-0.25	linear	100	0.025	0	0.5	TRUE	8	poolmodel	0.0017	-0.072340782187754	0.011178350718404987	0	10000
10	250	0	150	300	450	600	750	900	1050	1200	1350	2	0	1	0	0	0	0	0	0	0	0	0	0	-0.25	-0.25	-0.25	-0.25	-0.25	-0.25	-0.25	-0.25	-0.25	-0.25	-0.25	linear	100	0.025	0	0.5	TRUE	8	sepmodel	0.0252	-4.2398615908085526e-4	0.00795084509806115	0	10000
10	250	0	150	300	450	600	750	900	1050	1200	1350	2	0	1	0	0	0	0	0	0	0	0	0	0	-0.25	-0.25	-0.25	-0.25	-0.25	-0.25	-0.25	-0.25	-0.25	-0.25	-0.25	linear	100	0.025	0	0.5	TRUE	9	fixmodel	0.0254	0.0011054513040068047	0.006877731309363153	0	10000
10	250	0	150	300	450	600	750	900	1050	1200	1350	2	0	1	0	0	0	0	0	0	0	0	0	0	-0.25	-0.25	-0.25	-0.25	-0.25	-0.25	-0.25	-0.25	-0.25	-0.25	-0.25	linear	100	0.025	0	0.5	TRUE	9	poolmodel	0.0016	-0.07693676890611943	0.011851293416255671	0	10000
10	250	0	150	300	450	600	750	900	1050	1200	1350	2	0	1	0	0	0	0	0	0	0	0	0	0	-0.25	-0.25	-0.25	-0.25	-0.25	-0.25	-0.25	-0.25	-0.25	-0.25	-0.25	linear	100	0.025	0	0.5	TRUE	9	sepmodel	0.0272	0.0010468628510105227	0.008166468313263982	0	10000
10	250	0	150	300	450	600	750	900	1050	1200	1350	2	0	1	0	0	0	0	0	0	0	0	0	0	-0.25	-0.25	-0.25	-0.25	-0.25	-0.25	-0.25	-0.25	-0.25	-0.25	-0.25	linear	100	0.025	0	0.5	TRUE	10	fixmodel	0.0249	4.118466314937931e-4	0.006727412289678802	0	10000
10	250	0	150	300	450	600	750	900	1050	1200	1350	2	0	1	0	0	0	0	0	0	0	0	0	0	-0.25	-0.25	-0.25	-0.25	-0.25	-0.25	-0.25	-0.25	-0.25	-0.25	-0.25	linear	100	0.025	0	0.5	TRUE	10	poolmodel	0.001	-0.08298439747019701	0.012657820960830608	0	10000
10	250	0	150	300	450	600	750	900	1050	1200	1350	2	0	1	0	0	0	0	0	0	0	0	0	0	-0.25	-0.25	-0.25	-0.25	-0.25	-0.25	-0.25	-0.25	-0.25	-0.25	-0.25	linear	100	0.025	0	0.5	TRUE	10	sepmodel	0.0262	4.8170171717217247e-4	0.00803493694716426	0	10000
10	250	0	175	350	525	700	875	1050	1225	1400	1575	2	0	1	0	0	0	0	0	0	0	0	0	0	-0.25	-0.25	-0.25	-0.25	-0.25	-0.25	-0.25	-0.25	-0.25	-0.25	-0.25	linear	100	0.025	0	0.5	TRUE	2	fixmodel	0.0262	5.419300006397078e-4	0.007643767581836998	0	10000
10	250	0	175	350	525	700	875	1050	1225	1400	1575	2	0	1	0	0	0	0	0	0	0	0	0	0	-0.25	-0.25	-0.25	-0.25	-0.25	-0.25	-0.25	-0.25	-0.25	-0.25	-0.25	linear	100	0.025	0	0.5	TRUE	2	poolmodel	0.0181	-0.012124243310468883	0.0071775632370007355	0	10000
10	250	0	175	350	525	700	875	1050	1225	1400	1575	2	0	1	0	0	0	0	0	0	0	0	0	0	-0.25	-0.25	-0.25	-0.25	-0.25	-0.25	-0.25	-0.25	-0.25	-0.25	-0.25	linear	100	0.025	0	0.5	TRUE	2	sepmodel	0.0267	4.7599003387472955e-4	0.0081514497395654	0	10000
10	250	0	175	350	525	700	875	1050	1225	1400	1575	2	0	1	0	0	0	0	0	0	0	0	0	0	-0.25	-0.25	-0.25	-0.25	-0.25	-0.25	-0.25	-0.25	-0.25	-0.25	-0.25	linear	100	0.025	0	0.5	TRUE	3	fixmodel	0.0258	0.0020301704628656854	0.00727472241946816	0	10000
10	250	0	175	350	525	700	875	1050	1225	1400	1575	2	0	1	0	0	0	0	0	0	0	0	0	0	-0.25	-0.25	-0.25	-0.25	-0.25	-0.25	-0.25	-0.25	-0.25	-0.25	-0.25	linear	100	0.025	0	0.5	TRUE	3	poolmodel	0.0112	-0.024168099903500374	0.0070306801772044335	0	10000
10	250	0	175	350	525	700	875	1050	1225	1400	1575	2	0	1	0	0	0	0	0	0	0	0	0	0	-0.25	-0.25	-0.25	-0.25	-0.25	-0.25	-0.25	-0.25	-0.25	-0.25	-0.25	linear	100	0.025	0	0.5	TRUE	3	sepmodel	0.0261	0.0020448623205102713	0.008036663613495216	0	10000
10	250	0	175	350	525	700	875	1050	1225	1400	1575	2	0	1	0	0	0	0	0	0	0	0	0	0	-0.25	-0.25	-0.25	-0.25	-0.25	-0.25	-0.25	-0.25	-0.25	-0.25	-0.25	linear	100	0.025	0	0.5	TRUE	4	fixmodel	0.0268	2.697685304020393e-5	0.007285428604306582	0	10000
10	250	0	175	350	525	700	875	1050	1225	1400	1575	2	0	1	0	0	0	0	0	0	0	0	0	0	-0.25	-0.25	-0.25	-0.25	-0.25	-0.25	-0.25	-0.25	-0.25	-0.25	-0.25	linear	100	0.025	0	0.5	TRUE	4	poolmodel	0.0072	-0.038948342246895265	0.00789913000268263	0	10000
10	250	0	175	350	525	700	875	1050	1225	1400	1575	2	0	1	0	0	0	0	0	0	0	0	0	0	-0.25	-0.25	-0.25	-0.25	-0.25	-0.25	-0.25	-0.25	-0.25	-0.25	-0.25	linear	100	0.025	0	0.5	TRUE	4	sepmodel	0.0266	3.2023630058598367e-6	0.008137874803813857	0	10000
10	250	0	175	350	525	700	875	1050	1225	1400	1575	2	0	1	0	0	0	0	0	0	0	0	0	0	-0.25	-0.25	-0.25	-0.25	-0.25	-0.25	-0.25	-0.25	-0.25	-0.25	-0.25	linear	100	0.025	0	0.5	TRUE	5	fixmodel	0.0247	0.001429781226957826	0.00709007507944761	0	10000
10	250	0	175	350	525	700	875	1050	1225	1400	1575	2	0	1	0	0	0	0	0	0	0	0	0	0	-0.25	-0.25	-0.25	-0.25	-0.25	-0.25	-0.25	-0.25	-0.25	-0.25	-0.25	linear	100	0.025	0	0.5	TRUE	5	poolmodel	0.0041	-0.0486729821123494	0.008574489939889799	0	10000
10	250	0	175	350	525	700	875	1050	1225	1400	1575	2	0	1	0	0	0	0	0	0	0	0	0	0	-0.25	-0.25	-0.25	-0.25	-0.25	-0.25	-0.25	-0.25	-0.25	-0.25	-0.25	linear	100	0.025	0	0.5	TRUE	5	sepmodel	0.0259	0.001748428235994785	0.007975024332211486	0	10000
10	250	0	175	350	525	700	875	1050	1225	1400	1575	2	0	1	0	0	0	0	0	0	0	0	0	0	-0.25	-0.25	-0.25	-0.25	-0.25	-0.25	-0.25	-0.25	-0.25	-0.25	-0.25	linear	100	0.025	0	0.5	TRUE	6	fixmodel	0.0273	0.001048058834816159	0.00702603678515332	0	10000
10	250	0	175	350	525	700	875	1050	1225	1400	1575	2	0	1	0	0	0	0	0	0	0	0	0	0	-0.25	-0.25	-0.25	-0.25	-0.25	-0.25	-0.25	-0.25	-0.25	-0.25	-0.25	linear	100	0.025	0	0.5	TRUE	6	poolmodel	0.0028	-0.058955987045157865	0.009464757086028053	0	10000
10	250	0	175	350	525	700	875	1050	1225	1400	1575	2	0	1	0	0	0	0	0	0	0	0	0	0	-0.25	-0.25	-0.25	-0.25	-0.25	-0.25	-0.25	-0.25	-0.25	-0.25	-0.25	linear	100	0.025	0	0.5	TRUE	6	sepmodel	0.0258	0.0012580134518134396	0.008027919517255901	0	10000
10	250	0	175	350	525	700	875	1050	1225	1400	1575	2	0	1	0	0	0	0	0	0	0	0	0	0	-0.25	-0.25	-0.25	-0.25	-0.25	-0.25	-0.25	-0.25	-0.25	-0.25	-0.25	linear	100	0.025	0	0.5	TRUE	7	fixmodel	0.0257	7.261907201276567e-4	0.0068934090819416476	0	10000
10	250	0	175	350	525	700	875	1050	1225	1400	1575	2	0	1	0	0	0	0	0	0	0	0	0	0	-0.25	-0.25	-0.25	-0.25	-0.25	-0.25	-0.25	-0.25	-0.25	-0.25	-0.25	linear	100	0.025	0	0.5	TRUE	7	poolmodel	0.0013	-0.0689921963426694	0.010610250123771344	0	10000
10	250	0	175	350	525	700	875	1050	1225	1400	1575	2	0	1	0	0	0	0	0	0	0	0	0	0	-0.25	-0.25	-0.25	-0.25	-0.25	-0.25	-0.25	-0.25	-0.25	-0.25	-0.25	linear	100	0.025	0	0.5	TRUE	7	sepmodel	0.0257	7.154096317208006e-4	0.007938301992398745	0	10000
10	250	0	175	350	525	700	875	1050	1225	1400	1575	2	0	1	0	0	0	0	0	0	0	0	0	0	-0.25	-0.25	-0.25	-0.25	-0.25	-0.25	-0.25	-0.25	-0.25	-0.25	-0.25	linear	100	0.025	0	0.5	TRUE	8	fixmodel	0.0266	-1.1641527041132728e-4	0.0067529615994588775	0	10000
10	250	0	175	350	525	700	875	1050	1225	1400	1575	2	0	1	0	0	0	0	0	0	0	0	0	0	-0.25	-0.25	-0.25	-0.25	-0.25	-0.25	-0.25	-0.25	-0.25	-0.25	-0.25	linear	100	0.025	0	0.5	TRUE	8	poolmodel	0.0016	-0.07805372465268474	0.011862854802872639	0	10000
10	250	0	175	350	525	700	875	1050	1225	1400	1575	2	0	1	0	0	0	0	0	0	0	0	0	0	-0.25	-0.25	-0.25	-0.25	-0.25	-0.25	-0.25	-0.25	-0.25	-0.25	-0.25	linear	100	0.025	0	0.5	TRUE	8	sepmodel	0.0246	-1.2124182280993545e-4	0.007910234550958913	0	10000
10	250	0	175	350	525	700	875	1050	1225	1400	1575	2	0	1	0	0	0	0	0	0	0	0	0	0	-0.25	-0.25	-0.25	-0.25	-0.25	-0.25	-0.25	-0.25	-0.25	-0.25	-0.25	linear	100	0.025	0	0.5	TRUE	9	fixmodel	0.0236	6.600445096777419e-4	0.006746389037889983	0	10000
10	250	0	175	350	525	700	875	1050	1225	1400	1575	2	0	1	0	0	0	0	0	0	0	0	0	0	-0.25	-0.25	-0.25	-0.25	-0.25	-0.25	-0.25	-0.25	-0.25	-0.25	-0.25	linear	100	0.025	0	0.5	TRUE	9	poolmodel	0.001	-0.08373370193753091	0.012671065064488316	0	10000
10	250	0	175	350	525	700	875	1050	1225	1400	1575	2	0	1	0	0	0	0	0	0	0	0	0	0	-0.25	-0.25	-0.25	-0.25	-0.25	-0.25	-0.25	-0.25	-0.25	-0.25	-0.25	linear	100	0.025	0	0.5	TRUE	9	sepmodel	0.0217	5.388749960456388e-4	0.0078032673231826395	0	10000
10	250	0	175	350	525	700	875	1050	1225	1400	1575	2	0	1	0	0	0	0	0	0	0	0	0	0	-0.25	-0.25	-0.25	-0.25	-0.25	-0.25	-0.25	-0.25	-0.25	-0.25	-0.25	linear	100	0.025	0	0.5	TRUE	10	fixmodel	0.0228	4.888607373993389e-4	0.006700180025866878	0	10000
10	250	0	175	350	525	700	875	1050	1225	1400	1575	2	0	1	0	0	0	0	0	0	0	0	0	0	-0.25	-0.25	-0.25	-0.25	-0.25	-0.25	-0.25	-0.25	-0.25	-0.25	-0.25	linear	100	0.025	0	0.5	TRUE	10	poolmodel	6e-4	-0.0896960170668014	0.013740201916684913	0	10000
10	250	0	175	350	525	700	875	1050	1225	1400	1575	2	0	1	0	0	0	0	0	0	0	0	0	0	-0.25	-0.25	-0.25	-0.25	-0.25	-0.25	-0.25	-0.25	-0.25	-0.25	-0.25	linear	100	0.025	0	0.5	TRUE	10	sepmodel	0.0245	4.6415285940731616e-4	0.007899582429785952	0	10000
10	250	0	200	400	600	800	1000	1200	1400	1600	1800	2	0	1	0	0	0	0	0	0	0	0	0	0	-0.25	-0.25	-0.25	-0.25	-0.25	-0.25	-0.25	-0.25	-0.25	-0.25	-0.25	linear	100	0.025	0	0.5	TRUE	2	fixmodel	0.0284	2.6040889661619953e-4	0.0076602880823358815	0	10000
10	250	0	200	400	600	800	1000	1200	1400	1600	1800	2	0	1	0	0	0	0	0	0	0	0	0	0	-0.25	-0.25	-0.25	-0.25	-0.25	-0.25	-0.25	-0.25	-0.25	-0.25	-0.25	linear	100	0.025	0	0.5	TRUE	2	poolmodel	0.0187	-0.01321956092223853	0.007099761528534869	0	10000
10	250	0	200	400	600	800	1000	1200	1400	1600	1800	2	0	1	0	0	0	0	0	0	0	0	0	0	-0.25	-0.25	-0.25	-0.25	-0.25	-0.25	-0.25	-0.25	-0.25	-0.25	-0.25	linear	100	0.025	0	0.5	TRUE	2	sepmodel	0.0271	2.4712553452323e-4	0.00814170470046637	0	10000
10	250	0	200	400	600	800	1000	1200	1400	1600	1800	2	0	1	0	0	0	0	0	0	0	0	0	0	-0.25	-0.25	-0.25	-0.25	-0.25	-0.25	-0.25	-0.25	-0.25	-0.25	-0.25	linear	100	0.025	0	0.5	TRUE	3	fixmodel	0.0258	0.0013827073120292039	0.007286795340705346	0	10000
10	250	0	200	400	600	800	1000	1200	1400	1600	1800	2	0	1	0	0	0	0	0	0	0	0	0	0	-0.25	-0.25	-0.25	-0.25	-0.25	-0.25	-0.25	-0.25	-0.25	-0.25	-0.25	linear	100	0.025	0	0.5	TRUE	3	poolmodel	0.0112	-0.0257436987333888	0.007082980007628044	0	10000
10	250	0	200	400	600	800	1000	1200	1400	1600	1800	2	0	1	0	0	0	0	0	0	0	0	0	0	-0.25	-0.25	-0.25	-0.25	-0.25	-0.25	-0.25	-0.25	-0.25	-0.25	-0.25	linear	100	0.025	0	0.5	TRUE	3	sepmodel	0.0239	0.0015703488408771564	0.007950214892894835	0	10000
10	250	0	200	400	600	800	1000	1200	1400	1600	1800	2	0	1	0	0	0	0	0	0	0	0	0	0	-0.25	-0.25	-0.25	-0.25	-0.25	-0.25	-0.25	-0.25	-0.25	-0.25	-0.25	linear	100	0.025	0	0.5	TRUE	4	fixmodel	0.026	3.5651514059434363e-4	0.007197107045465969	0	10000
10	250	0	200	400	600	800	1000	1200	1400	1600	1800	2	0	1	0	0	0	0	0	0	0	0	0	0	-0.25	-0.25	-0.25	-0.25	-0.25	-0.25	-0.25	-0.25	-0.25	-0.25	-0.25	linear	100	0.025	0	0.5	TRUE	4	poolmodel	0.0067	-0.039502947424724294	0.007741693029272271	0	10000
10	250	0	200	400	600	800	1000	1200	1400	1600	1800	2	0	1	0	0	0	0	0	0	0	0	0	0	-0.25	-0.25	-0.25	-0.25	-0.25	-0.25	-0.25	-0.25	-0.25	-0.25	-0.25	linear	100	0.025	0	0.5	TRUE	4	sepmodel	0.0262	4.090454974319514e-4	0.008049767147833979	0	10000
10	250	0	200	400	600	800	1000	1200	1400	1600	1800	2	0	1	0	0	0	0	0	0	0	0	0	0	-0.25	-0.25	-0.25	-0.25	-0.25	-0.25	-0.25	-0.25	-0.25	-0.25	-0.25	linear	100	0.025	0	0.5	TRUE	5	fixmodel	0.0267	-4.204668125583754e-4	0.007126923383904142	0	10000
10	250	0	200	400	600	800	1000	1200	1400	1600	1800	2	0	1	0	0	0	0	0	0	0	0	0	0	-0.25	-0.25	-0.25	-0.25	-0.25	-0.25	-0.25	-0.25	-0.25	-0.25	-0.25	linear	100	0.025	0	0.5	TRUE	5	poolmodel	0.0052	-0.05186711396964174	0.008731803249201489	0	10000
10	250	0	200	400	600	800	1000	1200	1400	1600	1800	2	0	1	0	0	0	0	0	0	0	0	0	0	-0.25	-0.25	-0.25	-0.25	-0.25	-0.25	-0.25	-0.25	-0.25	-0.25	-0.25	linear	100	0.025	0	0.5	TRUE	5	sepmodel	0.0242	-4.094945489659429e-4	0.008036461299229348	0	10000
10	250	0	200	400	600	800	1000	1200	1400	1600	1800	2	0	1	0	0	0	0	0	0	0	0	0	0	-0.25	-0.25	-0.25	-0.25	-0.25	-0.25	-0.25	-0.25	-0.25	-0.25	-0.25	linear	100	0.025	0	0.5	TRUE	6	fixmodel	0.026	-3.6675713238946376e-4	0.007040464500634164	0	10000
10	250	0	200	400	600	800	1000	1200	1400	1600	1800	2	0	1	0	0	0	0	0	0	0	0	0	0	-0.25	-0.25	-0.25	-0.25	-0.25	-0.25	-0.25	-0.25	-0.25	-0.25	-0.25	linear	100	0.025	0	0.5	TRUE	6	poolmodel	0.0029	-0.06385929255608494	0.00997258198951152	0	10000
10	250	0	200	400	600	800	1000	1200	1400	1600	1800	2	0	1	0	0	0	0	0	0	0	0	0	0	-0.25	-0.25	-0.25	-0.25	-0.25	-0.25	-0.25	-0.25	-0.25	-0.25	-0.25	linear	100	0.025	0	0.5	TRUE	6	sepmodel	0.0219	-5.187326465545082e-4	0.008101316110829438	0	10000
10	250	0	200	400	600	800	1000	1200	1400	1600	1800	2	0	1	0	0	0	0	0	0	0	0	0	0	-0.25	-0.25	-0.25	-0.25	-0.25	-0.25	-0.25	-0.25	-0.25	-0.25	-0.25	linear	100	0.025	0	0.5	TRUE	7	fixmodel	0.0257	5.0132602076467e-4	0.006978456821351698	0	10000
10	250	0	200	400	600	800	1000	1200	1400	1600	1800	2	0	1	0	0	0	0	0	0	0	0	0	0	-0.25	-0.25	-0.25	-0.25	-0.25	-0.25	-0.25	-0.25	-0.25	-0.25	-0.25	linear	100	0.025	0	0.5	TRUE	7	poolmodel	8e-4	-0.07324845424965871	0.011185516186031233	0	10000
10	250	0	200	400	600	800	1000	1200	1400	1600	1800	2	0	1	0	0	0	0	0	0	0	0	0	0	-0.25	-0.25	-0.25	-0.25	-0.25	-0.25	-0.25	-0.25	-0.25	-0.25	-0.25	linear	100	0.025	0	0.5	TRUE	7	sepmodel	0.0248	5.127220771590234e-4	0.008045984118223564	0	10000
10	250	0	200	400	600	800	1000	1200	1400	1600	1800	2	0	1	0	0	0	0	0	0	0	0	0	0	-0.25	-0.25	-0.25	-0.25	-0.25	-0.25	-0.25	-0.25	-0.25	-0.25	-0.25	linear	100	0.025	0	0.5	TRUE	8	fixmodel	0.0254	7.330032861142741e-4	0.006812910861850145	0	10000
10	250	0	200	400	600	800	1000	1200	1400	1600	1800	2	0	1	0	0	0	0	0	0	0	0	0	0	-0.25	-0.25	-0.25	-0.25	-0.25	-0.25	-0.25	-0.25	-0.25	-0.25	-0.25	linear	100	0.025	0	0.5	TRUE	8	poolmodel	0.0011	-0.08215997695356396	0.012473211367548998	0	10000
10	250	0	200	400	600	800	1000	1200	1400	1600	1800	2	0	1	0	0	0	0	0	0	0	0	0	0	-0.25	-0.25	-0.25	-0.25	-0.25	-0.25	-0.25	-0.25	-0.25	-0.25	-0.25	linear	100	0.025	0	0.5	TRUE	8	sepmodel	0.0255	2.9187613668371176e-4	0.007996084756689911	0	10000
10	250	0	200	400	600	800	1000	1200	1400	1600	1800	2	0	1	0	0	0	0	0	0	0	0	0	0	-0.25	-0.25	-0.25	-0.25	-0.25	-0.25	-0.25	-0.25	-0.25	-0.25	-0.25	linear	100	0.025	0	0.5	TRUE	9	fixmodel	0.0222	-1.7213431890039318e-4	0.006580847314158598	0	10000
10	250	0	200	400	600	800	1000	1200	1400	1600	1800	2	0	1	0	0	0	0	0	0	0	0	0	0	-0.25	-0.25	-0.25	-0.25	-0.25	-0.25	-0.25	-0.25	-0.25	-0.25	-0.25	linear	100	0.025	0	0.5	TRUE	9	poolmodel	4e-4	-0.09053742121130637	0.013612046667233086	0	10000
10	250	0	200	400	600	800	1000	1200	1400	1600	1800	2	0	1	0	0	0	0	0	0	0	0	0	0	-0.25	-0.25	-0.25	-0.25	-0.25	-0.25	-0.25	-0.25	-0.25	-0.25	-0.25	linear	100	0.025	0	0.5	TRUE	9	sepmodel	0.0209	-5.071793943169457e-4	0.007771528581003354	0	10000
10	250	0	200	400	600	800	1000	1200	1400	1600	1800	2	0	1	0	0	0	0	0	0	0	0	0	0	-0.25	-0.25	-0.25	-0.25	-0.25	-0.25	-0.25	-0.25	-0.25	-0.25	-0.25	linear	100	0.025	0	0.5	TRUE	10	fixmodel	0.0259	2.2845652903070928e-4	0.0068318270484712985	0	10000
10	250	0	200	400	600	800	1000	1200	1400	1600	1800	2	0	1	0	0	0	0	0	0	0	0	0	0	-0.25	-0.25	-0.25	-0.25	-0.25	-0.25	-0.25	-0.25	-0.25	-0.25	-0.25	linear	100	0.025	0	0.5	TRUE	10	poolmodel	8e-4	-0.09616291772372462	0.014814822092067267	0	10000
10	250	0	200	400	600	800	1000	1200	1400	1600	1800	2	0	1	0	0	0	0	0	0	0	0	0	0	-0.25	-0.25	-0.25	-0.25	-0.25	-0.25	-0.25	-0.25	-0.25	-0.25	-0.25	linear	100	0.025	0	0.5	TRUE	10	sepmodel	0.0243	-4.071662379104972e-4	0.008073199283470306	0	10000
10	250	0	225	450	675	900	1125	1350	1575	1800	2025	2	0	1	0	0	0	0	0	0	0	0	0	0	-0.25	-0.25	-0.25	-0.25	-0.25	-0.25	-0.25	-0.25	-0.25	-0.25	-0.25	linear	100	0.025	0	0.5	TRUE	2	fixmodel	0.0233	-2.2113326103020438e-4	0.00755172990549544	0	10000
10	250	0	225	450	675	900	1125	1350	1575	1800	2025	2	0	1	0	0	0	0	0	0	0	0	0	0	-0.25	-0.25	-0.25	-0.25	-0.25	-0.25	-0.25	-0.25	-0.25	-0.25	-0.25	linear	100	0.025	0	0.5	TRUE	2	poolmodel	0.0171	-0.013690684664060452	0.0069419270061286155	0	10000
10	250	0	225	450	675	900	1125	1350	1575	1800	2025	2	0	1	0	0	0	0	0	0	0	0	0	0	-0.25	-0.25	-0.25	-0.25	-0.25	-0.25	-0.25	-0.25	-0.25	-0.25	-0.25	linear	100	0.025	0	0.5	TRUE	2	sepmodel	0.0233	-5.526788168831072e-4	0.008086036426643194	0	10000
10	250	0	225	450	675	900	1125	1350	1575	1800	2025	2	0	1	0	0	0	0	0	0	0	0	0	0	-0.25	-0.25	-0.25	-0.25	-0.25	-0.25	-0.25	-0.25	-0.25	-0.25	-0.25	linear	100	0.025	0	0.5	TRUE	3	fixmodel	0.0224	-9.047146638161042e-4	0.007275164715779997	0	10000
10	250	0	225	450	675	900	1125	1350	1575	1800	2025	2	0	1	0	0	0	0	0	0	0	0	0	0	-0.25	-0.25	-0.25	-0.25	-0.25	-0.25	-0.25	-0.25	-0.25	-0.25	-0.25	linear	100	0.025	0	0.5	TRUE	3	poolmodel	0.0103	-0.02726714511589202	0.0069998267258018975	0	10000
10	250	0	225	450	675	900	1125	1350	1575	1800	2025	2	0	1	0	0	0	0	0	0	0	0	0	0	-0.25	-0.25	-0.25	-0.25	-0.25	-0.25	-0.25	-0.25	-0.25	-0.25	-0.25	linear	100	0.025	0	0.5	TRUE	3	sepmodel	0.0228	-0.0012716901033014393	0.008070602251243944	0	10000
10	250	0	225	450	675	900	1125	1350	1575	1800	2025	2	0	1	0	0	0	0	0	0	0	0	0	0	-0.25	-0.25	-0.25	-0.25	-0.25	-0.25	-0.25	-0.25	-0.25	-0.25	-0.25	linear	100	0.025	0	0.5	TRUE	4	fixmodel	0.0232	-4.026315079655497e-4	0.007186349073037588	0	10000
10	250	0	225	450	675	900	1125	1350	1575	1800	2025	2	0	1	0	0	0	0	0	0	0	0	0	0	-0.25	-0.25	-0.25	-0.25	-0.25	-0.25	-0.25	-0.25	-0.25	-0.25	-0.25	linear	100	0.025	0	0.5	TRUE	4	poolmodel	0.0062	-0.03879421892790879	0.0075782580461141395	0	10000
10	250	0	225	450	675	900	1125	1350	1575	1800	2025	2	0	1	0	0	0	0	0	0	0	0	0	0	-0.25	-0.25	-0.25	-0.25	-0.25	-0.25	-0.25	-0.25	-0.25	-0.25	-0.25	linear	100	0.025	0	0.5	TRUE	4	sepmodel	0.0225	-0.0011277663474331806	0.007984469959743822	0	10000
10	250	0	225	450	675	900	1125	1350	1575	1800	2025	2	0	1	0	0	0	0	0	0	0	0	0	0	-0.25	-0.25	-0.25	-0.25	-0.25	-0.25	-0.25	-0.25	-0.25	-0.25	-0.25	linear	100	0.025	0	0.5	TRUE	5	fixmodel	0.0235	3.7660725155201397e-4	0.006991320841697478	0	10000
10	250	0	225	450	675	900	1125	1350	1575	1800	2025	2	0	1	0	0	0	0	0	0	0	0	0	0	-0.25	-0.25	-0.25	-0.25	-0.25	-0.25	-0.25	-0.25	-0.25	-0.25	-0.25	linear	100	0.025	0	0.5	TRUE	5	poolmodel	0.003	-0.051969184031399655	0.008476223520152013	0	10000
10	250	0	225	450	675	900	1125	1350	1575	1800	2025	2	0	1	0	0	0	0	0	0	0	0	0	0	-0.25	-0.25	-0.25	-0.25	-0.25	-0.25	-0.25	-0.25	-0.25	-0.25	-0.25	linear	100	0.025	0	0.5	TRUE	5	sepmodel	0.0223	-3.5615476184722573e-4	0.00785615693383159	0	10000
10	250	0	225	450	675	900	1125	1350	1575	1800	2025	2	0	1	0	0	0	0	0	0	0	0	0	0	-0.25	-0.25	-0.25	-0.25	-0.25	-0.25	-0.25	-0.25	-0.25	-0.25	-0.25	linear	100	0.025	0	0.5	TRUE	6	fixmodel	0.0257	0.0012009716393297622	0.006846057007897564	0	10000
10	250	0	225	450	675	900	1125	1350	1575	1800	2025	2	0	1	0	0	0	0	0	0	0	0	0	0	-0.25	-0.25	-0.25	-0.25	-0.25	-0.25	-0.25	-0.25	-0.25	-0.25	-0.25	linear	100	0.025	0	0.5	TRUE	6	poolmodel	0.0019	-0.06336638385292205	0.009607003137108374	0	10000
10	250	0	225	450	675	900	1125	1350	1575	1800	2025	2	0	1	0	0	0	0	0	0	0	0	0	0	-0.25	-0.25	-0.25	-0.25	-0.25	-0.25	-0.25	-0.25	-0.25	-0.25	-0.25	linear	100	0.025	0	0.5	TRUE	6	sepmodel	0.0255	5.408347349562741e-4	0.007849984977762917	0	10000
10	250	0	225	450	675	900	1125	1350	1575	1800	2025	2	0	1	0	0	0	0	0	0	0	0	0	0	-0.25	-0.25	-0.25	-0.25	-0.25	-0.25	-0.25	-0.25	-0.25	-0.25	-0.25	linear	100	0.025	0	0.5	TRUE	7	fixmodel	0.026	-1.9819250179730366e-4	0.007112235919130366	0	10000
10	250	0	225	450	675	900	1125	1350	1575	1800	2025	2	0	1	0	0	0	0	0	0	0	0	0	0	-0.25	-0.25	-0.25	-0.25	-0.25	-0.25	-0.25	-0.25	-0.25	-0.25	-0.25	linear	100	0.025	0	0.5	TRUE	7	poolmodel	0.0024	-0.07591330409361645	0.011447240406020272	0	10000
10	250	0	225	450	675	900	1125	1350	1575	1800	2025	2	0	1	0	0	0	0	0	0	0	0	0	0	-0.25	-0.25	-0.25	-0.25	-0.25	-0.25	-0.25	-0.25	-0.25	-0.25	-0.25	linear	100	0.025	0	0.5	TRUE	7	sepmodel	0.0248	-8.228210103492524e-4	0.008139993908353276	0	10000
10	250	0	225	450	675	900	1125	1350	1575	1800	2025	2	0	1	0	0	0	0	0	0	0	0	0	0	-0.25	-0.25	-0.25	-0.25	-0.25	-0.25	-0.25	-0.25	-0.25	-0.25	-0.25	linear	100	0.025	0	0.5	TRUE	8	fixmodel	0.0236	-0.001028664115017537	0.006829114492208469	0	10000
10	250	0	225	450	675	900	1125	1350	1575	1800	2025	2	0	1	0	0	0	0	0	0	0	0	0	0	-0.25	-0.25	-0.25	-0.25	-0.25	-0.25	-0.25	-0.25	-0.25	-0.25	-0.25	linear	100	0.025	0	0.5	TRUE	8	poolmodel	7e-4	-0.08695733078297663	0.013018313353870551	0	10000
10	250	0	225	450	675	900	1125	1350	1575	1800	2025	2	0	1	0	0	0	0	0	0	0	0	0	0	-0.25	-0.25	-0.25	-0.25	-0.25	-0.25	-0.25	-0.25	-0.25	-0.25	-0.25	linear	100	0.025	0	0.5	TRUE	8	sepmodel	0.0261	-0.001586988694412113	0.007928940605024831	0	10000
10	250	0	225	450	675	900	1125	1350	1575	1800	2025	2	0	1	0	0	0	0	0	0	0	0	0	0	-0.25	-0.25	-0.25	-0.25	-0.25	-0.25	-0.25	-0.25	-0.25	-0.25	-0.25	linear	100	0.025	0	0.5	TRUE	9	fixmodel	0.0278	-1.8259473070830423e-4	0.007003388342943322	0	10000
10	250	0	225	450	675	900	1125	1350	1575	1800	2025	2	0	1	0	0	0	0	0	0	0	0	0	0	-0.25	-0.25	-0.25	-0.25	-0.25	-0.25	-0.25	-0.25	-0.25	-0.25	-0.25	linear	100	0.025	0	0.5	TRUE	9	poolmodel	0.0012	-0.09449750192045664	0.014460070377082072	0	10000
10	250	0	225	450	675	900	1125	1350	1575	1800	2025	2	0	1	0	0	0	0	0	0	0	0	0	0	-0.25	-0.25	-0.25	-0.25	-0.25	-0.25	-0.25	-0.25	-0.25	-0.25	-0.25	linear	100	0.025	0	0.5	TRUE	9	sepmodel	0.0278	-3.51266843606842e-4	0.008171985614447886	0	10000
10	250	0	225	450	675	900	1125	1350	1575	1800	2025	2	0	1	0	0	0	0	0	0	0	0	0	0	-0.25	-0.25	-0.25	-0.25	-0.25	-0.25	-0.25	-0.25	-0.25	-0.25	-0.25	linear	100	0.025	0	0.5	TRUE	10	fixmodel	0.0231	3.87047914669585e-4	0.006804375459571995	0	10000
10	250	0	225	450	675	900	1125	1350	1575	1800	2025	2	0	1	0	0	0	0	0	0	0	0	0	0	-0.25	-0.25	-0.25	-0.25	-0.25	-0.25	-0.25	-0.25	-0.25	-0.25	-0.25	linear	100	0.025	0	0.5	TRUE	10	poolmodel	4e-4	-0.1006371133207584	0.015440588912867939	0	10000
10	250	0	225	450	675	900	1125	1350	1575	1800	2025	2	0	1	0	0	0	0	0	0	0	0	0	0	-0.25	-0.25	-0.25	-0.25	-0.25	-0.25	-0.25	-0.25	-0.25	-0.25	-0.25	linear	100	0.025	0	0.5	TRUE	10	sepmodel	0.0255	-4.7090008402268835e-6	0.008066289425473449	0	10000
10	250	0	250	500	750	1000	1250	1500	1750	2000	2250	2	0	1	0	0	0	0	0	0	0	0	0	0	-0.25	-0.25	-0.25	-0.25	-0.25	-0.25	-0.25	-0.25	-0.25	-0.25	-0.25	linear	100	0.025	0	0.5	TRUE	2	fixmodel	0.0276	-8.771025148310971e-4	0.007487787802398974	0	10000
10	250	0	250	500	750	1000	1250	1500	1750	2000	2250	2	0	1	0	0	0	0	0	0	0	0	0	0	-0.25	-0.25	-0.25	-0.25	-0.25	-0.25	-0.25	-0.25	-0.25	-0.25	-0.25	linear	100	0.025	0	0.5	TRUE	2	poolmodel	0.0196	-0.014532955468837934	0.006980926373646717	0	10000
10	250	0	250	500	750	1000	1250	1500	1750	2000	2250	2	0	1	0	0	0	0	0	0	0	0	0	0	-0.25	-0.25	-0.25	-0.25	-0.25	-0.25	-0.25	-0.25	-0.25	-0.25	-0.25	linear	100	0.025	0	0.5	TRUE	2	sepmodel	0.0253	-0.0012466362081344218	0.008023267240722349	0	10000
10	250	0	250	500	750	1000	1250	1500	1750	2000	2250	2	0	1	0	0	0	0	0	0	0	0	0	0	-0.25	-0.25	-0.25	-0.25	-0.25	-0.25	-0.25	-0.25	-0.25	-0.25	-0.25	linear	100	0.025	0	0.5	TRUE	3	fixmodel	0.0243	0.0011120177202544764	0.007078382262126369	0	10000
10	250	0	250	500	750	1000	1250	1500	1750	2000	2250	2	0	1	0	0	0	0	0	0	0	0	0	0	-0.25	-0.25	-0.25	-0.25	-0.25	-0.25	-0.25	-0.25	-0.25	-0.25	-0.25	linear	100	0.025	0	0.5	TRUE	3	poolmodel	0.0109	-0.02573954042827467	0.00674106198842937	0	10000
10	250	0	250	500	750	1000	1250	1500	1750	2000	2250	2	0	1	0	0	0	0	0	0	0	0	0	0	-0.25	-0.25	-0.25	-0.25	-0.25	-0.25	-0.25	-0.25	-0.25	-0.25	-0.25	linear	100	0.025	0	0.5	TRUE	3	sepmodel	0.0264	8.43111125666076e-4	0.00785445812142481	0	10000
10	250	0	250	500	750	1000	1250	1500	1750	2000	2250	2	0	1	0	0	0	0	0	0	0	0	0	0	-0.25	-0.25	-0.25	-0.25	-0.25	-0.25	-0.25	-0.25	-0.25	-0.25	-0.25	linear	100	0.025	0	0.5	TRUE	4	fixmodel	0.0255	9.034113415759646e-4	0.007211781481836994	0	10000
10	250	0	250	500	750	1000	1250	1500	1750	2000	2250	2	0	1	0	0	0	0	0	0	0	0	0	0	-0.25	-0.25	-0.25	-0.25	-0.25	-0.25	-0.25	-0.25	-0.25	-0.25	-0.25	linear	100	0.025	0	0.5	TRUE	4	poolmodel	0.0075	-0.038379715595871625	0.007449096576018384	0	10000
10	250	0	250	500	750	1000	1250	1500	1750	2000	2250	2	0	1	0	0	0	0	0	0	0	0	0	0	-0.25	-0.25	-0.25	-0.25	-0.25	-0.25	-0.25	-0.25	-0.25	-0.25	-0.25	linear	100	0.025	0	0.5	TRUE	4	sepmodel	0.0252	8.018948277401612e-4	0.008131766549398775	0	10000
10	250	0	250	500	750	1000	1250	1500	1750	2000	2250	2	0	1	0	0	0	0	0	0	0	0	0	0	-0.25	-0.25	-0.25	-0.25	-0.25	-0.25	-0.25	-0.25	-0.25	-0.25	-0.25	linear	100	0.025	0	0.5	TRUE	5	fixmodel	0.0247	-3.549831321992051e-4	0.006926308523111201	0	10000
10	250	0	250	500	750	1000	1250	1500	1750	2000	2250	2	0	1	0	0	0	0	0	0	0	0	0	0	-0.25	-0.25	-0.25	-0.25	-0.25	-0.25	-0.25	-0.25	-0.25	-0.25	-0.25	linear	100	0.025	0	0.5	TRUE	5	poolmodel	0.0033	-0.052747463475467514	0.008342534679361947	0	10000
10	250	0	250	500	750	1000	1250	1500	1750	2000	2250	2	0	1	0	0	0	0	0	0	0	0	0	0	-0.25	-0.25	-0.25	-0.25	-0.25	-0.25	-0.25	-0.25	-0.25	-0.25	-0.25	linear	100	0.025	0	0.5	TRUE	5	sepmodel	0.0245	-1.2254460173674595e-4	0.007887353066442275	0	10000
10	250	0	250	500	750	1000	1250	1500	1750	2000	2250	2	0	1	0	0	0	0	0	0	0	0	0	0	-0.25	-0.25	-0.25	-0.25	-0.25	-0.25	-0.25	-0.25	-0.25	-0.25	-0.25	linear	100	0.025	0	0.5	TRUE	6	fixmodel	0.0251	-1.1032781527981434e-4	0.007068211041851949	0	10000
10	250	0	250	500	750	1000	1250	1500	1750	2000	2250	2	0	1	0	0	0	0	0	0	0	0	0	0	-0.25	-0.25	-0.25	-0.25	-0.25	-0.25	-0.25	-0.25	-0.25	-0.25	-0.25	linear	100	0.025	0	0.5	TRUE	6	poolmodel	0.0025	-0.06483515400663621	0.009769120019320895	0	10000
10	250	0	250	500	750	1000	1250	1500	1750	2000	2250	2	0	1	0	0	0	0	0	0	0	0	0	0	-0.25	-0.25	-0.25	-0.25	-0.25	-0.25	-0.25	-0.25	-0.25	-0.25	-0.25	linear	100	0.025	0	0.5	TRUE	6	sepmodel	0.0254	-2.3325563353371675e-4	0.008061935558492243	0	10000
10	250	0	250	500	750	1000	1250	1500	1750	2000	2250	2	0	1	0	0	0	0	0	0	0	0	0	0	-0.25	-0.25	-0.25	-0.25	-0.25	-0.25	-0.25	-0.25	-0.25	-0.25	-0.25	linear	100	0.025	0	0.5	TRUE	7	fixmodel	0.0241	9.871562241103929e-4	0.006947306387643831	0	10000
10	250	0	250	500	750	1000	1250	1500	1750	2000	2250	2	0	1	0	0	0	0	0	0	0	0	0	0	-0.25	-0.25	-0.25	-0.25	-0.25	-0.25	-0.25	-0.25	-0.25	-0.25	-0.25	linear	100	0.025	0	0.5	TRUE	7	poolmodel	6e-4	-0.07565917701163184	0.011149501391889234	0	10000
10	250	0	250	500	750	1000	1250	1500	1750	2000	2250	2	0	1	0	0	0	0	0	0	0	0	0	0	-0.25	-0.25	-0.25	-0.25	-0.25	-0.25	-0.25	-0.25	-0.25	-0.25	-0.25	linear	100	0.025	0	0.5	TRUE	7	sepmodel	0.0261	3.874574377959398e-4	0.007964514661307587	0	10000
10	250	0	250	500	750	1000	1250	1500	1750	2000	2250	2	0	1	0	0	0	0	0	0	0	0	0	0	-0.25	-0.25	-0.25	-0.25	-0.25	-0.25	-0.25	-0.25	-0.25	-0.25	-0.25	linear	100	0.025	0	0.5	TRUE	8	fixmodel	0.0233	-3.8685729543721755e-4	0.006949809109208628	0	10000
10	250	0	250	500	750	1000	1250	1500	1750	2000	2250	2	0	1	0	0	0	0	0	0	0	0	0	0	-0.25	-0.25	-0.25	-0.25	-0.25	-0.25	-0.25	-0.25	-0.25	-0.25	-0.25	linear	100	0.025	0	0.5	TRUE	8	poolmodel	8e-4	-0.08769578847010846	0.01311112896466025	0	10000
10	250	0	250	500	750	1000	1250	1500	1750	2000	2250	2	0	1	0	0	0	0	0	0	0	0	0	0	-0.25	-0.25	-0.25	-0.25	-0.25	-0.25	-0.25	-0.25	-0.25	-0.25	-0.25	linear	100	0.025	0	0.5	TRUE	8	sepmodel	0.0248	-7.089512735988045e-4	0.008007987247262507	0	10000
10	250	0	250	500	750	1000	1250	1500	1750	2000	2250	2	0	1	0	0	0	0	0	0	0	0	0	0	-0.25	-0.25	-0.25	-0.25	-0.25	-0.25	-0.25	-0.25	-0.25	-0.25	-0.25	linear	100	0.025	0	0.5	TRUE	9	fixmodel	0.0236	-0.00197490282175353	0.0068954870004230345	0	10000
10	250	0	250	500	750	1000	1250	1500	1750	2000	2250	2	0	1	0	0	0	0	0	0	0	0	0	0	-0.25	-0.25	-0.25	-0.25	-0.25	-0.25	-0.25	-0.25	-0.25	-0.25	-0.25	linear	100	0.025	0	0.5	TRUE	9	poolmodel	4e-4	-0.09851930345313259	0.014878659224241733	0	10000
10	250	0	250	500	750	1000	1250	1500	1750	2000	2250	2	0	1	0	0	0	0	0	0	0	0	0	0	-0.25	-0.25	-0.25	-0.25	-0.25	-0.25	-0.25	-0.25	-0.25	-0.25	-0.25	linear	100	0.025	0	0.5	TRUE	9	sepmodel	0.0223	-0.0017880140688060799	0.008016603445089449	0	10000
10	250	0	250	500	750	1000	1250	1500	1750	2000	2250	2	0	1	0	0	0	0	0	0	0	0	0	0	-0.25	-0.25	-0.25	-0.25	-0.25	-0.25	-0.25	-0.25	-0.25	-0.25	-0.25	linear	100	0.025	0	0.5	TRUE	10	fixmodel	0.0217	-6.572915717054373e-4	0.006914706182317226	0	10000
10	250	0	250	500	750	1000	1250	1500	1750	2000	2250	2	0	1	0	0	0	0	0	0	0	0	0	0	-0.25	-0.25	-0.25	-0.25	-0.25	-0.25	-0.25	-0.25	-0.25	-0.25	-0.25	linear	100	0.025	0	0.5	TRUE	10	poolmodel	4e-4	-0.10477937372178553	0.01620975641359668	0	10000
10	250	0	250	500	750	1000	1250	1500	1750	2000	2250	2	0	1	0	0	0	0	0	0	0	0	0	0	-0.25	-0.25	-0.25	-0.25	-0.25	-0.25	-0.25	-0.25	-0.25	-0.25	-0.25	linear	100	0.025	0	0.5	TRUE	10	sepmodel	0.0248	6.873115458079644e-5	0.008099821464669015	0	10000
10	250	0	275	550	825	1100	1375	1650	1925	2200	2475	2	0	1	0	0	0	0	0	0	0	0	0	0	-0.25	-0.25	-0.25	-0.25	-0.25	-0.25	-0.25	-0.25	-0.25	-0.25	-0.25	linear	100	0.025	0	0.5	TRUE	2	fixmodel	0.0244	3.4445142150446605e-4	0.007310554257422225	0	10000
10	250	0	275	550	825	1100	1375	1650	1925	2200	2475	2	0	1	0	0	0	0	0	0	0	0	0	0	-0.25	-0.25	-0.25	-0.25	-0.25	-0.25	-0.25	-0.25	-0.25	-0.25	-0.25	linear	100	0.025	0	0.5	TRUE	2	poolmodel	0.0153	-0.013272397613789176	0.006641710573486342	0	10000
10	250	0	275	550	825	1100	1375	1650	1925	2200	2475	2	0	1	0	0	0	0	0	0	0	0	0	0	-0.25	-0.25	-0.25	-0.25	-0.25	-0.25	-0.25	-0.25	-0.25	-0.25	-0.25	linear	100	0.025	0	0.5	TRUE	2	sepmodel	0.0241	4.993235121753792e-4	0.007816224422548076	0	10000
10	250	0	275	550	825	1100	1375	1650	1925	2200	2475	2	0	1	0	0	0	0	0	0	0	0	0	0	-0.25	-0.25	-0.25	-0.25	-0.25	-0.25	-0.25	-0.25	-0.25	-0.25	-0.25	linear	100	0.025	0	0.5	TRUE	3	fixmodel	0.0241	4.986146737516181e-4	0.007432491941869886	0	10000
10	250	0	275	550	825	1100	1375	1650	1925	2200	2475	2	0	1	0	0	0	0	0	0	0	0	0	0	-0.25	-0.25	-0.25	-0.25	-0.25	-0.25	-0.25	-0.25	-0.25	-0.25	-0.25	linear	100	0.025	0	0.5	TRUE	3	poolmodel	0.0108	-0.025994606316409204	0.006763453745468879	0	10000
10	250	0	275	550	825	1100	1375	1650	1925	2200	2475	2	0	1	0	0	0	0	0	0	0	0	0	0	-0.25	-0.25	-0.25	-0.25	-0.25	-0.25	-0.25	-0.25	-0.25	-0.25	-0.25	linear	100	0.025	0	0.5	TRUE	3	sepmodel	0.0234	6.754109339048161e-4	0.008074664009665682	0	10000
10	250	0	275	550	825	1100	1375	1650	1925	2200	2475	2	0	1	0	0	0	0	0	0	0	0	0	0	-0.25	-0.25	-0.25	-0.25	-0.25	-0.25	-0.25	-0.25	-0.25	-0.25	-0.25	linear	100	0.025	0	0.5	TRUE	4	fixmodel	0.0256	2.78342767841226e-4	0.0072975853080665684	0	10000
10	250	0	275	550	825	1100	1375	1650	1925	2200	2475	2	0	1	0	0	0	0	0	0	0	0	0	0	-0.25	-0.25	-0.25	-0.25	-0.25	-0.25	-0.25	-0.25	-0.25	-0.25	-0.25	linear	100	0.025	0	0.5	TRUE	4	poolmodel	0.0056	-0.039995122551285366	0.007439080169760918	0	10000
10	250	0	275	550	825	1100	1375	1650	1925	2200	2475	2	0	1	0	0	0	0	0	0	0	0	0	0	-0.25	-0.25	-0.25	-0.25	-0.25	-0.25	-0.25	-0.25	-0.25	-0.25	-0.25	linear	100	0.025	0	0.5	TRUE	4	sepmodel	0.0242	5.703950394781084e-4	0.008115698264165699	0	10000
10	250	0	275	550	825	1100	1375	1650	1925	2200	2475	2	0	1	0	0	0	0	0	0	0	0	0	0	-0.25	-0.25	-0.25	-0.25	-0.25	-0.25	-0.25	-0.25	-0.25	-0.25	-0.25	linear	100	0.025	0	0.5	TRUE	5	fixmodel	0.0261	4.5942340948399124e-4	0.007274547832440045	0	10000
10	250	0	275	550	825	1100	1375	1650	1925	2200	2475	2	0	1	0	0	0	0	0	0	0	0	0	0	-0.25	-0.25	-0.25	-0.25	-0.25	-0.25	-0.25	-0.25	-0.25	-0.25	-0.25	linear	100	0.025	0	0.5	TRUE	5	poolmodel	0.0056	-0.05210102770619515	0.00835554010493671	0	10000
10	250	0	275	550	825	1100	1375	1650	1925	2200	2475	2	0	1	0	0	0	0	0	0	0	0	0	0	-0.25	-0.25	-0.25	-0.25	-0.25	-0.25	-0.25	-0.25	-0.25	-0.25	-0.25	linear	100	0.025	0	0.5	TRUE	5	sepmodel	0.0266	9.654434809301568e-4	0.008028987288939585	0	10000
10	250	0	275	550	825	1100	1375	1650	1925	2200	2475	2	0	1	0	0	0	0	0	0	0	0	0	0	-0.25	-0.25	-0.25	-0.25	-0.25	-0.25	-0.25	-0.25	-0.25	-0.25	-0.25	linear	100	0.025	0	0.5	TRUE	6	fixmodel	0.024	-9.172016153484044e-4	0.0071470771369973	0	10000
10	250	0	275	550	825	1100	1375	1650	1925	2200	2475	2	0	1	0	0	0	0	0	0	0	0	0	0	-0.25	-0.25	-0.25	-0.25	-0.25	-0.25	-0.25	-0.25	-0.25	-0.25	-0.25	linear	100	0.025	0	0.5	TRUE	6	poolmodel	0.001	-0.0661321452724813	0.009848869774380058	0	10000
10	250	0	275	550	825	1100	1375	1650	1925	2200	2475	2	0	1	0	0	0	0	0	0	0	0	0	0	-0.25	-0.25	-0.25	-0.25	-0.25	-0.25	-0.25	-0.25	-0.25	-0.25	-0.25	linear	100	0.025	0	0.5	TRUE	6	sepmodel	0.0244	-1.608425456613497e-4	0.008104190750126795	0	10000
10	250	0	275	550	825	1100	1375	1650	1925	2200	2475	2	0	1	0	0	0	0	0	0	0	0	0	0	-0.25	-0.25	-0.25	-0.25	-0.25	-0.25	-0.25	-0.25	-0.25	-0.25	-0.25	linear	100	0.025	0	0.5	TRUE	7	fixmodel	0.023	-0.0010559549924751153	0.007021053798051036	0	10000
10	250	0	275	550	825	1100	1375	1650	1925	2200	2475	2	0	1	0	0	0	0	0	0	0	0	0	0	-0.25	-0.25	-0.25	-0.25	-0.25	-0.25	-0.25	-0.25	-0.25	-0.25	-0.25	linear	100	0.025	0	0.5	TRUE	7	poolmodel	0.0016	-0.07870343353775763	0.011505363832624906	0	10000
10	250	0	275	550	825	1100	1375	1650	1925	2200	2475	2	0	1	0	0	0	0	0	0	0	0	0	0	-0.25	-0.25	-0.25	-0.25	-0.25	-0.25	-0.25	-0.25	-0.25	-0.25	-0.25	linear	100	0.025	0	0.5	TRUE	7	sepmodel	0.0227	-0.0011491869331823803	0.007984370850086225	0	10000
10	250	0	275	550	825	1100	1375	1650	1925	2200	2475	2	0	1	0	0	0	0	0	0	0	0	0	0	-0.25	-0.25	-0.25	-0.25	-0.25	-0.25	-0.25	-0.25	-0.25	-0.25	-0.25	linear	100	0.025	0	0.5	TRUE	8	fixmodel	0.0262	6.342909802857476e-4	0.007006758928327237	0	10000
10	250	0	275	550	825	1100	1375	1650	1925	2200	2475	2	0	1	0	0	0	0	0	0	0	0	0	0	-0.25	-0.25	-0.25	-0.25	-0.25	-0.25	-0.25	-0.25	-0.25	-0.25	-0.25	linear	100	0.025	0	0.5	TRUE	8	poolmodel	8e-4	-0.0881328048954127	0.013008153502127596	0	10000
10	250	0	275	550	825	1100	1375	1650	1925	2200	2475	2	0	1	0	0	0	0	0	0	0	0	0	0	-0.25	-0.25	-0.25	-0.25	-0.25	-0.25	-0.25	-0.25	-0.25	-0.25	-0.25	linear	100	0.025	0	0.5	TRUE	8	sepmodel	0.0264	5.910169085560723e-4	0.008028250094971311	0	10000
10	250	0	275	550	825	1100	1375	1650	1925	2200	2475	2	0	1	0	0	0	0	0	0	0	0	0	0	-0.25	-0.25	-0.25	-0.25	-0.25	-0.25	-0.25	-0.25	-0.25	-0.25	-0.25	linear	100	0.025	0	0.5	TRUE	9	fixmodel	0.0264	-1.924950946342985e-4	0.00726787290761151	0	10000
10	250	0	275	550	825	1100	1375	1650	1925	2200	2475	2	0	1	0	0	0	0	0	0	0	0	0	0	-0.25	-0.25	-0.25	-0.25	-0.25	-0.25	-0.25	-0.25	-0.25	-0.25	-0.25	linear	100	0.025	0	0.5	TRUE	9	poolmodel	6e-4	-0.09941153296664566	0.015117008990776415	0	10000
10	250	0	275	550	825	1100	1375	1650	1925	2200	2475	2	0	1	0	0	0	0	0	0	0	0	0	0	-0.25	-0.25	-0.25	-0.25	-0.25	-0.25	-0.25	-0.25	-0.25	-0.25	-0.25	linear	100	0.025	0	0.5	TRUE	9	sepmodel	0.0273	7.772134156222114e-5	0.008356177314028	0	10000
10	250	0	275	550	825	1100	1375	1650	1925	2200	2475	2	0	1	0	0	0	0	0	0	0	0	0	0	-0.25	-0.25	-0.25	-0.25	-0.25	-0.25	-0.25	-0.25	-0.25	-0.25	-0.25	linear	100	0.025	0	0.5	TRUE	10	fixmodel	0.0235	-0.0015961994009643145	0.007133238819834694	0	10000
10	250	0	275	550	825	1100	1375	1650	1925	2200	2475	2	0	1	0	0	0	0	0	0	0	0	0	0	-0.25	-0.25	-0.25	-0.25	-0.25	-0.25	-0.25	-0.25	-0.25	-0.25	-0.25	linear	100	0.025	0	0.5	TRUE	10	poolmodel	4e-4	-0.10847545103398747	0.016860103397344537	0	10000
10	250	0	275	550	825	1100	1375	1650	1925	2200	2475	2	0	1	0	0	0	0	0	0	0	0	0	0	-0.25	-0.25	-0.25	-0.25	-0.25	-0.25	-0.25	-0.25	-0.25	-0.25	-0.25	linear	100	0.025	0	0.5	TRUE	10	sepmodel	0.0243	-0.0016148665392789962	0.008189146289121913	0	10000
10	250	0	300	600	900	1200	1500	1800	2100	2400	2700	2	0	1	0	0	0	0	0	0	0	0	0	0	-0.25	-0.25	-0.25	-0.25	-0.25	-0.25	-0.25	-0.25	-0.25	-0.25	-0.25	linear	100	0.025	0	0.5	TRUE	2	fixmodel	0.0232	6.280288583988555e-4	0.007419730221668656	0	10000
10	250	0	300	600	900	1200	1500	1800	2100	2400	2700	2	0	1	0	0	0	0	0	0	0	0	0	0	-0.25	-0.25	-0.25	-0.25	-0.25	-0.25	-0.25	-0.25	-0.25	-0.25	-0.25	linear	100	0.025	0	0.5	TRUE	2	poolmodel	0.0147	-0.013618037721339004	0.006688205358329101	0	10000
10	250	0	300	600	900	1200	1500	1800	2100	2400	2700	2	0	1	0	0	0	0	0	0	0	0	0	0	-0.25	-0.25	-0.25	-0.25	-0.25	-0.25	-0.25	-0.25	-0.25	-0.25	-0.25	linear	100	0.025	0	0.5	TRUE	2	sepmodel	0.0238	-1.0082692927601809e-4	0.007954519716616728	0	10000
10	250	0	300	600	900	1200	1500	1800	2100	2400	2700	2	0	1	0	0	0	0	0	0	0	0	0	0	-0.25	-0.25	-0.25	-0.25	-0.25	-0.25	-0.25	-0.25	-0.25	-0.25	-0.25	linear	100	0.025	0	0.5	TRUE	3	fixmodel	0.0254	3.909154441947998e-5	0.007527984456896861	0	10000
10	250	0	300	600	900	1200	1500	1800	2100	2400	2700	2	0	1	0	0	0	0	0	0	0	0	0	0	-0.25	-0.25	-0.25	-0.25	-0.25	-0.25	-0.25	-0.25	-0.25	-0.25	-0.25	linear	100	0.025	0	0.5	TRUE	3	poolmodel	0.0088	-0.026045514694515503	0.006604512762672077	0	10000
10	250	0	300	600	900	1200	1500	1800	2100	2400	2700	2	0	1	0	0	0	0	0	0	0	0	0	0	-0.25	-0.25	-0.25	-0.25	-0.25	-0.25	-0.25	-0.25	-0.25	-0.25	-0.25	linear	100	0.025	0	0.5	TRUE	3	sepmodel	0.0232	-3.1818719235913323e-4	0.008085905987710907	0	10000
10	250	0	300	600	900	1200	1500	1800	2100	2400	2700	2	0	1	0	0	0	0	0	0	0	0	0	0	-0.25	-0.25	-0.25	-0.25	-0.25	-0.25	-0.25	-0.25	-0.25	-0.25	-0.25	linear	100	0.025	0	0.5	TRUE	4	fixmodel	0.0246	-6.621819151823021e-4	0.007235980351988127	0	10000
10	250	0	300	600	900	1200	1500	1800	2100	2400	2700	2	0	1	0	0	0	0	0	0	0	0	0	0	-0.25	-0.25	-0.25	-0.25	-0.25	-0.25	-0.25	-0.25	-0.25	-0.25	-0.25	linear	100	0.025	0	0.5	TRUE	4	poolmodel	0.0067	-0.04040523452775211	0.007241019596443957	0	10000
10	250	0	300	600	900	1200	1500	1800	2100	2400	2700	2	0	1	0	0	0	0	0	0	0	0	0	0	-0.25	-0.25	-0.25	-0.25	-0.25	-0.25	-0.25	-0.25	-0.25	-0.25	-0.25	linear	100	0.025	0	0.5	TRUE	4	sepmodel	0.0243	-8.641036980322751e-4	0.00801192766451574	0	10000
10	250	0	300	600	900	1200	1500	1800	2100	2400	2700	2	0	1	0	0	0	0	0	0	0	0	0	0	-0.25	-0.25	-0.25	-0.25	-0.25	-0.25	-0.25	-0.25	-0.25	-0.25	-0.25	linear	100	0.025	0	0.5	TRUE	5	fixmodel	0.0246	6.68061595657359e-4	0.007191249573487626	0	10000
10	250	0	300	600	900	1200	1500	1800	2100	2400	2700	2	0	1	0	0	0	0	0	0	0	0	0	0	-0.25	-0.25	-0.25	-0.25	-0.25	-0.25	-0.25	-0.25	-0.25	-0.25	-0.25	linear	100	0.025	0	0.5	TRUE	5	poolmodel	0.0033	-0.05157760354613591	0.008071887676628808	0	10000
10	250	0	300	600	900	1200	1500	1800	2100	2400	2700	2	0	1	0	0	0	0	0	0	0	0	0	0	-0.25	-0.25	-0.25	-0.25	-0.25	-0.25	-0.25	-0.25	-0.25	-0.25	-0.25	linear	100	0.025	0	0.5	TRUE	5	sepmodel	0.0238	7.95525872396918e-4	0.007992562017959087	0	10000
10	250	0	300	600	900	1200	1500	1800	2100	2400	2700	2	0	1	0	0	0	0	0	0	0	0	0	0	-0.25	-0.25	-0.25	-0.25	-0.25	-0.25	-0.25	-0.25	-0.25	-0.25	-0.25	linear	100	0.025	0	0.5	TRUE	6	fixmodel	0.0241	-6.491911016793421e-4	0.007305960554304013	0	10000
10	250	0	300	600	900	1200	1500	1800	2100	2400	2700	2	0	1	0	0	0	0	0	0	0	0	0	0	-0.25	-0.25	-0.25	-0.25	-0.25	-0.25	-0.25	-0.25	-0.25	-0.25	-0.25	linear	100	0.025	0	0.5	TRUE	6	poolmodel	0.0011	-0.0656737209423866	0.009659296851809437	0	10000
10	250	0	300	600	900	1200	1500	1800	2100	2400	2700	2	0	1	0	0	0	0	0	0	0	0	0	0	-0.25	-0.25	-0.25	-0.25	-0.25	-0.25	-0.25	-0.25	-0.25	-0.25	-0.25	linear	100	0.025	0	0.5	TRUE	6	sepmodel	0.0236	-1.6181632812274527e-4	0.008006070354156705	0	10000
10	250	0	300	600	900	1200	1500	1800	2100	2400	2700	2	0	1	0	0	0	0	0	0	0	0	0	0	-0.25	-0.25	-0.25	-0.25	-0.25	-0.25	-0.25	-0.25	-0.25	-0.25	-0.25	linear	100	0.025	0	0.5	TRUE	7	fixmodel	0.0224	-0.0012092549559432361	0.007062721016577614	0	10000
10	250	0	300	600	900	1200	1500	1800	2100	2400	2700	2	0	1	0	0	0	0	0	0	0	0	0	0	-0.25	-0.25	-0.25	-0.25	-0.25	-0.25	-0.25	-0.25	-0.25	-0.25	-0.25	linear	100	0.025	0	0.5	TRUE	7	poolmodel	7e-4	-0.07888812701642493	0.011378419360286461	0	10000
10	250	0	300	600	900	1200	1500	1800	2100	2400	2700	2	0	1	0	0	0	0	0	0	0	0	0	0	-0.25	-0.25	-0.25	-0.25	-0.25	-0.25	-0.25	-0.25	-0.25	-0.25	-0.25	linear	100	0.025	0	0.5	TRUE	7	sepmodel	0.0234	-0.0012083566071953865	0.007876953066213157	0	10000
10	250	0	300	600	900	1200	1500	1800	2100	2400	2700	2	0	1	0	0	0	0	0	0	0	0	0	0	-0.25	-0.25	-0.25	-0.25	-0.25	-0.25	-0.25	-0.25	-0.25	-0.25	-0.25	linear	100	0.025	0	0.5	TRUE	8	fixmodel	0.025	4.682156042549005e-4	0.007240007779382181	0	10000
10	250	0	300	600	900	1200	1500	1800	2100	2400	2700	2	0	1	0	0	0	0	0	0	0	0	0	0	-0.25	-0.25	-0.25	-0.25	-0.25	-0.25	-0.25	-0.25	-0.25	-0.25	-0.25	linear	100	0.025	0	0.5	TRUE	8	poolmodel	0.0012	-0.08960218909065354	0.013189664816312672	0	10000
10	250	0	300	600	900	1200	1500	1800	2100	2400	2700	2	0	1	0	0	0	0	0	0	0	0	0	0	-0.25	-0.25	-0.25	-0.25	-0.25	-0.25	-0.25	-0.25	-0.25	-0.25	-0.25	linear	100	0.025	0	0.5	TRUE	8	sepmodel	0.0258	3.621128230168349e-4	0.008110915877108285	0	10000
10	250	0	300	600	900	1200	1500	1800	2100	2400	2700	2	0	1	0	0	0	0	0	0	0	0	0	0	-0.25	-0.25	-0.25	-0.25	-0.25	-0.25	-0.25	-0.25	-0.25	-0.25	-0.25	linear	100	0.025	0	0.5	TRUE	9	fixmodel	0.0251	9.639245374975787e-4	0.0069073505981488105	0	10000
10	250	0	300	600	900	1200	1500	1800	2100	2400	2700	2	0	1	0	0	0	0	0	0	0	0	0	0	-0.25	-0.25	-0.25	-0.25	-0.25	-0.25	-0.25	-0.25	-0.25	-0.25	-0.25	linear	100	0.025	0	0.5	TRUE	9	poolmodel	2e-4	-0.099927788055733	0.014912304774562676	0	10000
10	250	0	300	600	900	1200	1500	1800	2100	2400	2700	2	0	1	0	0	0	0	0	0	0	0	0	0	-0.25	-0.25	-0.25	-0.25	-0.25	-0.25	-0.25	-0.25	-0.25	-0.25	-0.25	linear	100	0.025	0	0.5	TRUE	9	sepmodel	0.0227	4.501238036047911e-4	0.007796754325442542	0	10000
10	250	0	300	600	900	1200	1500	1800	2100	2400	2700	2	0	1	0	0	0	0	0	0	0	0	0	0	-0.25	-0.25	-0.25	-0.25	-0.25	-0.25	-0.25	-0.25	-0.25	-0.25	-0.25	linear	100	0.025	0	0.5	TRUE	10	fixmodel	0.0232	0.001819028848957176	0.0068488020735387204	0	10000
10	250	0	300	600	900	1200	1500	1800	2100	2400	2700	2	0	1	0	0	0	0	0	0	0	0	0	0	-0.25	-0.25	-0.25	-0.25	-0.25	-0.25	-0.25	-0.25	-0.25	-0.25	-0.25	linear	100	0.025	0	0.5	TRUE	10	poolmodel	5e-4	-0.10810753388082577	0.01655218479530403	0	10000
10	250	0	300	600	900	1200	1500	1800	2100	2400	2700	2	0	1	0	0	0	0	0	0	0	0	0	0	-0.25	-0.25	-0.25	-0.25	-0.25	-0.25	-0.25	-0.25	-0.25	-0.25	-0.25	linear	100	0.025	0	0.5	TRUE	10	sepmodel	0.0212	0.0015435468550734355	0.007798755501101979	0	10000
10	250	0	325	650	975	1300	1625	1950	2275	2600	2925	2	0	1	0	0	0	0	0	0	0	0	0	0	-0.25	-0.25	-0.25	-0.25	-0.25	-0.25	-0.25	-0.25	-0.25	-0.25	-0.25	linear	100	0.025	0	0.5	TRUE	2	fixmodel	0.0229	-6.028077385909407e-4	0.007518519894317526	0	10000
10	250	0	325	650	975	1300	1625	1950	2275	2600	2925	2	0	1	0	0	0	0	0	0	0	0	0	0	-0.25	-0.25	-0.25	-0.25	-0.25	-0.25	-0.25	-0.25	-0.25	-0.25	-0.25	linear	100	0.025	0	0.5	TRUE	2	poolmodel	0.0164	-0.014478241851231146	0.006720799010473172	0	10000
10	250	0	325	650	975	1300	1625	1950	2275	2600	2925	2	0	1	0	0	0	0	0	0	0	0	0	0	-0.25	-0.25	-0.25	-0.25	-0.25	-0.25	-0.25	-0.25	-0.25	-0.25	-0.25	linear	100	0.025	0	0.5	TRUE	2	sepmodel	0.0241	-8.313949572945924e-4	0.008011480039488695	0	10000
10	250	0	325	650	975	1300	1625	1950	2275	2600	2925	2	0	1	0	0	0	0	0	0	0	0	0	0	-0.25	-0.25	-0.25	-0.25	-0.25	-0.25	-0.25	-0.25	-0.25	-0.25	-0.25	linear	100	0.025	0	0.5	TRUE	3	fixmodel	0.024	-8.958585755920633e-4	0.007432990283817601	0	10000
10	250	0	325	650	975	1300	1625	1950	2275	2600	2925	2	0	1	0	0	0	0	0	0	0	0	0	0	-0.25	-0.25	-0.25	-0.25	-0.25	-0.25	-0.25	-0.25	-0.25	-0.25	-0.25	linear	100	0.025	0	0.5	TRUE	3	poolmodel	0.0093	-0.027181729364955384	0.006603340572554209	0	10000
10	250	0	325	650	975	1300	1625	1950	2275	2600	2925	2	0	1	0	0	0	0	0	0	0	0	0	0	-0.25	-0.25	-0.25	-0.25	-0.25	-0.25	-0.25	-0.25	-0.25	-0.25	-0.25	linear	100	0.025	0	0.5	TRUE	3	sepmodel	0.0245	-8.877064207985336e-4	0.008016444324659113	0	10000
10	250	0	325	650	975	1300	1625	1950	2275	2600	2925	2	0	1	0	0	0	0	0	0	0	0	0	0	-0.25	-0.25	-0.25	-0.25	-0.25	-0.25	-0.25	-0.25	-0.25	-0.25	-0.25	linear	100	0.025	0	0.5	TRUE	4	fixmodel	0.0239	4.782018420640624e-5	0.00723008645842169	0	10000
10	250	0	325	650	975	1300	1625	1950	2275	2600	2925	2	0	1	0	0	0	0	0	0	0	0	0	0	-0.25	-0.25	-0.25	-0.25	-0.25	-0.25	-0.25	-0.25	-0.25	-0.25	-0.25	linear	100	0.025	0	0.5	TRUE	4	poolmodel	0.0061	-0.03899668566498044	0.007009205458365466	0	10000
10	250	0	325	650	975	1300	1625	1950	2275	2600	2925	2	0	1	0	0	0	0	0	0	0	0	0	0	-0.25	-0.25	-0.25	-0.25	-0.25	-0.25	-0.25	-0.25	-0.25	-0.25	-0.25	linear	100	0.025	0	0.5	TRUE	4	sepmodel	0.0254	6.454923765116285e-5	0.007895301695724385	0	10000
10	250	0	325	650	975	1300	1625	1950	2275	2600	2925	2	0	1	0	0	0	0	0	0	0	0	0	0	-0.25	-0.25	-0.25	-0.25	-0.25	-0.25	-0.25	-0.25	-0.25	-0.25	-0.25	linear	100	0.025	0	0.5	TRUE	5	fixmodel	0.0248	1.9422610937525905e-4	0.0072435680429640045	0	10000
10	250	0	325	650	975	1300	1625	1950	2275	2600	2925	2	0	1	0	0	0	0	0	0	0	0	0	0	-0.25	-0.25	-0.25	-0.25	-0.25	-0.25	-0.25	-0.25	-0.25	-0.25	-0.25	linear	100	0.025	0	0.5	TRUE	5	poolmodel	0.0042	-0.05197318813725845	0.008041829379300789	0	10000
10	250	0	325	650	975	1300	1625	1950	2275	2600	2925	2	0	1	0	0	0	0	0	0	0	0	0	0	-0.25	-0.25	-0.25	-0.25	-0.25	-0.25	-0.25	-0.25	-0.25	-0.25	-0.25	linear	100	0.025	0	0.5	TRUE	5	sepmodel	0.0225	-9.507781240266802e-5	0.008085738410155432	0	10000
10	250	0	325	650	975	1300	1625	1950	2275	2600	2925	2	0	1	0	0	0	0	0	0	0	0	0	0	-0.25	-0.25	-0.25	-0.25	-0.25	-0.25	-0.25	-0.25	-0.25	-0.25	-0.25	linear	100	0.025	0	0.5	TRUE	6	fixmodel	0.0274	0.0010531499606743215	0.0074093407193247555	0	10000
10	250	0	325	650	975	1300	1625	1950	2275	2600	2925	2	0	1	0	0	0	0	0	0	0	0	0	0	-0.25	-0.25	-0.25	-0.25	-0.25	-0.25	-0.25	-0.25	-0.25	-0.25	-0.25	linear	100	0.025	0	0.5	TRUE	6	poolmodel	0.0028	-0.06413879612327916	0.009506004930207698	0	10000
10	250	0	325	650	975	1300	1625	1950	2275	2600	2925	2	0	1	0	0	0	0	0	0	0	0	0	0	-0.25	-0.25	-0.25	-0.25	-0.25	-0.25	-0.25	-0.25	-0.25	-0.25	-0.25	linear	100	0.025	0	0.5	TRUE	6	sepmodel	0.0279	5.688583456650481e-4	0.008244074629468738	0	10000
10	250	0	325	650	975	1300	1625	1950	2275	2600	2925	2	0	1	0	0	0	0	0	0	0	0	0	0	-0.25	-0.25	-0.25	-0.25	-0.25	-0.25	-0.25	-0.25	-0.25	-0.25	-0.25	linear	100	0.025	0	0.5	TRUE	7	fixmodel	0.0255	0.0013155651820286282	0.007375886175772541	0	10000
10	250	0	325	650	975	1300	1625	1950	2275	2600	2925	2	0	1	0	0	0	0	0	0	0	0	0	0	-0.25	-0.25	-0.25	-0.25	-0.25	-0.25	-0.25	-0.25	-0.25	-0.25	-0.25	linear	100	0.025	0	0.5	TRUE	7	poolmodel	9e-4	-0.07674439918805737	0.011091443951290577	0	10000
10	250	0	325	650	975	1300	1625	1950	2275	2600	2925	2	0	1	0	0	0	0	0	0	0	0	0	0	-0.25	-0.25	-0.25	-0.25	-0.25	-0.25	-0.25	-0.25	-0.25	-0.25	-0.25	linear	100	0.025	0	0.5	TRUE	7	sepmodel	0.027	0.0012922930406099838	0.008113072459895947	0	10000
10	250	0	325	650	975	1300	1625	1950	2275	2600	2925	2	0	1	0	0	0	0	0	0	0	0	0	0	-0.25	-0.25	-0.25	-0.25	-0.25	-0.25	-0.25	-0.25	-0.25	-0.25	-0.25	linear	100	0.025	0	0.5	TRUE	8	fixmodel	0.0275	-8.016506197852212e-4	0.007509944915181859	0	10000
10	250	0	325	650	975	1300	1625	1950	2275	2600	2925	2	0	1	0	0	0	0	0	0	0	0	0	0	-0.25	-0.25	-0.25	-0.25	-0.25	-0.25	-0.25	-0.25	-0.25	-0.25	-0.25	linear	100	0.025	0	0.5	TRUE	8	poolmodel	7e-4	-0.09080698811893671	0.01339880825160279	0	10000
10	250	0	325	650	975	1300	1625	1950	2275	2600	2925	2	0	1	0	0	0	0	0	0	0	0	0	0	-0.25	-0.25	-0.25	-0.25	-0.25	-0.25	-0.25	-0.25	-0.25	-0.25	-0.25	linear	100	0.025	0	0.5	TRUE	8	sepmodel	0.0256	-9.689150175840273e-4	0.008262379148361546	0	10000
10	250	0	325	650	975	1300	1625	1950	2275	2600	2925	2	0	1	0	0	0	0	0	0	0	0	0	0	-0.25	-0.25	-0.25	-0.25	-0.25	-0.25	-0.25	-0.25	-0.25	-0.25	-0.25	linear	100	0.025	0	0.5	TRUE	9	fixmodel	0.0239	-8.361937248237471e-4	0.007212974301873283	0	10000
10	250	0	325	650	975	1300	1625	1950	2275	2600	2925	2	0	1	0	0	0	0	0	0	0	0	0	0	-0.25	-0.25	-0.25	-0.25	-0.25	-0.25	-0.25	-0.25	-0.25	-0.25	-0.25	linear	100	0.025	0	0.5	TRUE	9	poolmodel	1e-4	-0.1017358929030869	0.015200420969428365	0	10000
10	250	0	325	650	975	1300	1625	1950	2275	2600	2925	2	0	1	0	0	0	0	0	0	0	0	0	0	-0.25	-0.25	-0.25	-0.25	-0.25	-0.25	-0.25	-0.25	-0.25	-0.25	-0.25	linear	100	0.025	0	0.5	TRUE	9	sepmodel	0.0262	-7.605368439455448e-4	0.008056142106320984	0	10000
10	250	0	325	650	975	1300	1625	1950	2275	2600	2925	2	0	1	0	0	0	0	0	0	0	0	0	0	-0.25	-0.25	-0.25	-0.25	-0.25	-0.25	-0.25	-0.25	-0.25	-0.25	-0.25	linear	100	0.025	0	0.5	TRUE	10	fixmodel	0.0242	-7.2288875271791e-4	0.007149662599624805	0	10000
10	250	0	325	650	975	1300	1625	1950	2275	2600	2925	2	0	1	0	0	0	0	0	0	0	0	0	0	-0.25	-0.25	-0.25	-0.25	-0.25	-0.25	-0.25	-0.25	-0.25	-0.25	-0.25	linear	100	0.025	0	0.5	TRUE	10	poolmodel	5e-4	-0.11062662270684856	0.01710504033832817	0	10000
10	250	0	325	650	975	1300	1625	1950	2275	2600	2925	2	0	1	0	0	0	0	0	0	0	0	0	0	-0.25	-0.25	-0.25	-0.25	-0.25	-0.25	-0.25	-0.25	-0.25	-0.25	-0.25	linear	100	0.025	0	0.5	TRUE	10	sepmodel	0.0263	-5.85681894555682e-4	0.008078183566017569	0	10000
10	250	0	350	700	1050	1400	1750	2100	2450	2800	3150	2	0	1	0	0	0	0	0	0	0	0	0	0	-0.25	-0.25	-0.25	-0.25	-0.25	-0.25	-0.25	-0.25	-0.25	-0.25	-0.25	linear	100	0.025	0	0.5	TRUE	2	fixmodel	0.0244	-8.865717912085873e-4	0.007628476181131366	0	10000
10	250	0	350	700	1050	1400	1750	2100	2450	2800	3150	2	0	1	0	0	0	0	0	0	0	0	0	0	-0.25	-0.25	-0.25	-0.25	-0.25	-0.25	-0.25	-0.25	-0.25	-0.25	-0.25	linear	100	0.025	0	0.5	TRUE	2	poolmodel	0.0156	-0.014170720711040263	0.006557645579268184	0	10000
10	250	0	350	700	1050	1400	1750	2100	2450	2800	3150	2	0	1	0	0	0	0	0	0	0	0	0	0	-0.25	-0.25	-0.25	-0.25	-0.25	-0.25	-0.25	-0.25	-0.25	-0.25	-0.25	linear	100	0.025	0	0.5	TRUE	2	sepmodel	0.0236	-0.0014555981422649578	0.008060509853430214	0	10000
10	250	0	350	700	1050	1400	1750	2100	2450	2800	3150	2	0	1	0	0	0	0	0	0	0	0	0	0	-0.25	-0.25	-0.25	-0.25	-0.25	-0.25	-0.25	-0.25	-0.25	-0.25	-0.25	linear	100	0.025	0	0.5	TRUE	3	fixmodel	0.0249	3.8472222106339203e-4	0.007434092218158338	0	10000
10	250	0	350	700	1050	1400	1750	2100	2450	2800	3150	2	0	1	0	0	0	0	0	0	0	0	0	0	-0.25	-0.25	-0.25	-0.25	-0.25	-0.25	-0.25	-0.25	-0.25	-0.25	-0.25	linear	100	0.025	0	0.5	TRUE	3	poolmodel	0.0097	-0.02612316181437169	0.006436957194700632	0	10000
10	250	0	350	700	1050	1400	1750	2100	2450	2800	3150	2	0	1	0	0	0	0	0	0	0	0	0	0	-0.25	-0.25	-0.25	-0.25	-0.25	-0.25	-0.25	-0.25	-0.25	-0.25	-0.25	linear	100	0.025	0	0.5	TRUE	3	sepmodel	0.0257	3.8720967031152686e-5	0.00792481141059308	0	10000
10	250	0	350	700	1050	1400	1750	2100	2450	2800	3150	2	0	1	0	0	0	0	0	0	0	0	0	0	-0.25	-0.25	-0.25	-0.25	-0.25	-0.25	-0.25	-0.25	-0.25	-0.25	-0.25	linear	100	0.025	0	0.5	TRUE	4	fixmodel	0.0272	2.8276023384467356e-4	0.007392829679465061	0	10000
10	250	0	350	700	1050	1400	1750	2100	2450	2800	3150	2	0	1	0	0	0	0	0	0	0	0	0	0	-0.25	-0.25	-0.25	-0.25	-0.25	-0.25	-0.25	-0.25	-0.25	-0.25	-0.25	linear	100	0.025	0	0.5	TRUE	4	poolmodel	0.0069	-0.03915635801956218	0.006993237216845737	0	10000
10	250	0	350	700	1050	1400	1750	2100	2450	2800	3150	2	0	1	0	0	0	0	0	0	0	0	0	0	-0.25	-0.25	-0.25	-0.25	-0.25	-0.25	-0.25	-0.25	-0.25	-0.25	-0.25	linear	100	0.025	0	0.5	TRUE	4	sepmodel	0.0266	-3.103135597460432e-5	0.007975425643858086	0	10000
10	250	0	350	700	1050	1400	1750	2100	2450	2800	3150	2	0	1	0	0	0	0	0	0	0	0	0	0	-0.25	-0.25	-0.25	-0.25	-0.25	-0.25	-0.25	-0.25	-0.25	-0.25	-0.25	linear	100	0.025	0	0.5	TRUE	5	fixmodel	0.0262	7.225580720014045e-4	0.007421624528224854	0	10000
10	250	0	350	700	1050	1400	1750	2100	2450	2800	3150	2	0	1	0	0	0	0	0	0	0	0	0	0	-0.25	-0.25	-0.25	-0.25	-0.25	-0.25	-0.25	-0.25	-0.25	-0.25	-0.25	linear	100	0.025	0	0.5	TRUE	5	poolmodel	0.0039	-0.0512956113208297	0.00788930011056629	0	10000
10	250	0	350	700	1050	1400	1750	2100	2450	2800	3150	2	0	1	0	0	0	0	0	0	0	0	0	0	-0.25	-0.25	-0.25	-0.25	-0.25	-0.25	-0.25	-0.25	-0.25	-0.25	-0.25	linear	100	0.025	0	0.5	TRUE	5	sepmodel	0.027	7.676161740916052e-4	0.00813257677232493	0	10000
10	250	0	350	700	1050	1400	1750	2100	2450	2800	3150	2	0	1	0	0	0	0	0	0	0	0	0	0	-0.25	-0.25	-0.25	-0.25	-0.25	-0.25	-0.25	-0.25	-0.25	-0.25	-0.25	linear	100	0.025	0	0.5	TRUE	6	fixmodel	0.0255	4.428096371894605e-4	0.007288488868492054	0	10000
10	250	0	350	700	1050	1400	1750	2100	2450	2800	3150	2	0	1	0	0	0	0	0	0	0	0	0	0	-0.25	-0.25	-0.25	-0.25	-0.25	-0.25	-0.25	-0.25	-0.25	-0.25	-0.25	linear	100	0.025	0	0.5	TRUE	6	poolmodel	0.0026	-0.0639354343894571	0.009183972213073207	0	10000
10	250	0	350	700	1050	1400	1750	2100	2450	2800	3150	2	0	1	0	0	0	0	0	0	0	0	0	0	-0.25	-0.25	-0.25	-0.25	-0.25	-0.25	-0.25	-0.25	-0.25	-0.25	-0.25	linear	100	0.025	0	0.5	TRUE	6	sepmodel	0.0245	6.84813221904862e-5	0.007929765428155848	0	10000
10	250	0	350	700	1050	1400	1750	2100	2450	2800	3150	2	0	1	0	0	0	0	0	0	0	0	0	0	-0.25	-0.25	-0.25	-0.25	-0.25	-0.25	-0.25	-0.25	-0.25	-0.25	-0.25	linear	100	0.025	0	0.5	TRUE	7	fixmodel	0.026	5.647755589226737e-4	0.007442206409359672	0	10000
10	250	0	350	700	1050	1400	1750	2100	2450	2800	3150	2	0	1	0	0	0	0	0	0	0	0	0	0	-0.25	-0.25	-0.25	-0.25	-0.25	-0.25	-0.25	-0.25	-0.25	-0.25	-0.25	linear	100	0.025	0	0.5	TRUE	7	poolmodel	7e-4	-0.0759575049076975	0.010793840015742647	0	10000
10	250	0	350	700	1050	1400	1750	2100	2450	2800	3150	2	0	1	0	0	0	0	0	0	0	0	0	0	-0.25	-0.25	-0.25	-0.25	-0.25	-0.25	-0.25	-0.25	-0.25	-0.25	-0.25	linear	100	0.025	0	0.5	TRUE	7	sepmodel	0.0274	3.281951420577393e-4	0.008245216947526024	0	10000
10	250	0	350	700	1050	1400	1750	2100	2450	2800	3150	2	0	1	0	0	0	0	0	0	0	0	0	0	-0.25	-0.25	-0.25	-0.25	-0.25	-0.25	-0.25	-0.25	-0.25	-0.25	-0.25	linear	100	0.025	0	0.5	TRUE	8	fixmodel	0.0246	0.0010914201961337044	0.00724362832907761	0	10000
10	250	0	350	700	1050	1400	1750	2100	2450	2800	3150	2	0	1	0	0	0	0	0	0	0	0	0	0	-0.25	-0.25	-0.25	-0.25	-0.25	-0.25	-0.25	-0.25	-0.25	-0.25	-0.25	linear	100	0.025	0	0.5	TRUE	8	poolmodel	3e-4	-0.08832967376666136	0.012662257791497603	0	10000
10	250	0	350	700	1050	1400	1750	2100	2450	2800	3150	2	0	1	0	0	0	0	0	0	0	0	0	0	-0.25	-0.25	-0.25	-0.25	-0.25	-0.25	-0.25	-0.25	-0.25	-0.25	-0.25	linear	100	0.025	0	0.5	TRUE	8	sepmodel	0.0253	8.695260161545704e-4	0.008098452033586188	0	10000
10	250	0	350	700	1050	1400	1750	2100	2450	2800	3150	2	0	1	0	0	0	0	0	0	0	0	0	0	-0.25	-0.25	-0.25	-0.25	-0.25	-0.25	-0.25	-0.25	-0.25	-0.25	-0.25	linear	100	0.025	0	0.5	TRUE	9	fixmodel	0.027	8.153230384625074e-4	0.007221578243676012	0	10000
10	250	0	350	700	1050	1400	1750	2100	2450	2800	3150	2	0	1	0	0	0	0	0	0	0	0	0	0	-0.25	-0.25	-0.25	-0.25	-0.25	-0.25	-0.25	-0.25	-0.25	-0.25	-0.25	linear	100	0.025	0	0.5	TRUE	9	poolmodel	4e-4	-0.10137130483302191	0.015035370429380608	0	10000
10	250	0	350	700	1050	1400	1750	2100	2450	2800	3150	2	0	1	0	0	0	0	0	0	0	0	0	0	-0.25	-0.25	-0.25	-0.25	-0.25	-0.25	-0.25	-0.25	-0.25	-0.25	-0.25	linear	100	0.025	0	0.5	TRUE	9	sepmodel	0.0251	5.300574166703932e-4	0.00796640355936669	0	10000
10	250	0	350	700	1050	1400	1750	2100	2450	2800	3150	2	0	1	0	0	0	0	0	0	0	0	0	0	-0.25	-0.25	-0.25	-0.25	-0.25	-0.25	-0.25	-0.25	-0.25	-0.25	-0.25	linear	100	0.025	0	0.5	TRUE	10	fixmodel	0.0258	2.3551853111014568e-4	0.007283163202776556	0	10000
10	250	0	350	700	1050	1400	1750	2100	2450	2800	3150	2	0	1	0	0	0	0	0	0	0	0	0	0	-0.25	-0.25	-0.25	-0.25	-0.25	-0.25	-0.25	-0.25	-0.25	-0.25	-0.25	linear	100	0.025	0	0.5	TRUE	10	poolmodel	2e-4	-0.1111065203527116	0.017119695434077	0	10000
10	250	0	350	700	1050	1400	1750	2100	2450	2800	3150	2	0	1	0	0	0	0	0	0	0	0	0	0	-0.25	-0.25	-0.25	-0.25	-0.25	-0.25	-0.25	-0.25	-0.25	-0.25	-0.25	linear	100	0.025	0	0.5	TRUE	10	sepmodel	0.0246	1.6392482889144566e-4	0.007957132676128941	0	10000
10	250	0	375	750	1125	1500	1875	2250	2625	3000	3375	2	0	1	0	0	0	0	0	0	0	0	0	0	-0.25	-0.25	-0.25	-0.25	-0.25	-0.25	-0.25	-0.25	-0.25	-0.25	-0.25	linear	100	0.025	0	0.5	TRUE	2	fixmodel	0.0256	7.373764016968912e-4	0.007646200008423073	0	10000
10	250	0	375	750	1125	1500	1875	2250	2625	3000	3375	2	0	1	0	0	0	0	0	0	0	0	0	0	-0.25	-0.25	-0.25	-0.25	-0.25	-0.25	-0.25	-0.25	-0.25	-0.25	-0.25	linear	100	0.025	0	0.5	TRUE	2	poolmodel	0.0193	-0.012600639240498654	0.006502152761510736	0	10000
10	250	0	375	750	1125	1500	1875	2250	2625	3000	3375	2	0	1	0	0	0	0	0	0	0	0	0	0	-0.25	-0.25	-0.25	-0.25	-0.25	-0.25	-0.25	-0.25	-0.25	-0.25	-0.25	linear	100	0.025	0	0.5	TRUE	2	sepmodel	0.0259	8.854717523546016e-4	0.00812649765743692	0	10000
10	250	0	375	750	1125	1500	1875	2250	2625	3000	3375	2	0	1	0	0	0	0	0	0	0	0	0	0	-0.25	-0.25	-0.25	-0.25	-0.25	-0.25	-0.25	-0.25	-0.25	-0.25	-0.25	linear	100	0.025	0	0.5	TRUE	3	fixmodel	0.0227	5.479063525609168e-4	0.007437635683746474	0	10000
10	250	0	375	750	1125	1500	1875	2250	2625	3000	3375	2	0	1	0	0	0	0	0	0	0	0	0	0	-0.25	-0.25	-0.25	-0.25	-0.25	-0.25	-0.25	-0.25	-0.25	-0.25	-0.25	linear	100	0.025	0	0.5	TRUE	3	poolmodel	0.0101	-0.025681763947719743	0.006326971855680447	0	10000
10	250	0	375	750	1125	1500	1875	2250	2625	3000	3375	2	0	1	0	0	0	0	0	0	0	0	0	0	-0.25	-0.25	-0.25	-0.25	-0.25	-0.25	-0.25	-0.25	-0.25	-0.25	-0.25	linear	100	0.025	0	0.5	TRUE	3	sepmodel	0.0231	7.052344719688637e-4	0.00795313667321639	0	10000
10	250	0	375	750	1125	1500	1875	2250	2625	3000	3375	2	0	1	0	0	0	0	0	0	0	0	0	0	-0.25	-0.25	-0.25	-0.25	-0.25	-0.25	-0.25	-0.25	-0.25	-0.25	-0.25	linear	100	0.025	0	0.5	TRUE	4	fixmodel	0.0264	0.0011726361977244116	0.0075634591135265335	0	10000
10	250	0	375	750	1125	1500	1875	2250	2625	3000	3375	2	0	1	0	0	0	0	0	0	0	0	0	0	-0.25	-0.25	-0.25	-0.25	-0.25	-0.25	-0.25	-0.25	-0.25	-0.25	-0.25	linear	100	0.025	0	0.5	TRUE	4	poolmodel	0.007	-0.037521737598889965	0.006831540855447564	0	10000
10	250	0	375	750	1125	1500	1875	2250	2625	3000	3375	2	0	1	0	0	0	0	0	0	0	0	0	0	-0.25	-0.25	-0.25	-0.25	-0.25	-0.25	-0.25	-0.25	-0.25	-0.25	-0.25	linear	100	0.025	0	0.5	TRUE	4	sepmodel	0.0275	0.001037276363959826	0.00815017192500203	0	10000
10	250	0	375	750	1125	1500	1875	2250	2625	3000	3375	2	0	1	0	0	0	0	0	0	0	0	0	0	-0.25	-0.25	-0.25	-0.25	-0.25	-0.25	-0.25	-0.25	-0.25	-0.25	-0.25	linear	100	0.025	0	0.5	TRUE	5	fixmodel	0.0262	1.2240094752358669e-4	0.007488496042622729	0	10000
10	250	0	375	750	1125	1500	1875	2250	2625	3000	3375	2	0	1	0	0	0	0	0	0	0	0	0	0	-0.25	-0.25	-0.25	-0.25	-0.25	-0.25	-0.25	-0.25	-0.25	-0.25	-0.25	linear	100	0.025	0	0.5	TRUE	5	poolmodel	0.0037	-0.051244112312062426	0.007810039247647948	0	10000
10	250	0	375	750	1125	1500	1875	2250	2625	3000	3375	2	0	1	0	0	0	0	0	0	0	0	0	0	-0.25	-0.25	-0.25	-0.25	-0.25	-0.25	-0.25	-0.25	-0.25	-0.25	-0.25	linear	100	0.025	0	0.5	TRUE	5	sepmodel	0.0251	-1.5736886380069234e-4	0.008064600632839702	0	10000
10	250	0	375	750	1125	1500	1875	2250	2625	3000	3375	2	0	1	0	0	0	0	0	0	0	0	0	0	-0.25	-0.25	-0.25	-0.25	-0.25	-0.25	-0.25	-0.25	-0.25	-0.25	-0.25	linear	100	0.025	0	0.5	TRUE	6	fixmodel	0.0259	-0.0010006183453965365	0.0074273067498874966	0	10000
10	250	0	375	750	1125	1500	1875	2250	2625	3000	3375	2	0	1	0	0	0	0	0	0	0	0	0	0	-0.25	-0.25	-0.25	-0.25	-0.25	-0.25	-0.25	-0.25	-0.25	-0.25	-0.25	linear	100	0.025	0	0.5	TRUE	6	poolmodel	0.0018	-0.06408847855735454	0.0090569778790947	0	10000
10	250	0	375	750	1125	1500	1875	2250	2625	3000	3375	2	0	1	0	0	0	0	0	0	0	0	0	0	-0.25	-0.25	-0.25	-0.25	-0.25	-0.25	-0.25	-0.25	-0.25	-0.25	-0.25	linear	100	0.025	0	0.5	TRUE	6	sepmodel	0.0258	-0.0012079630676166053	0.00800535621861852	0	10000
10	250	0	375	750	1125	1500	1875	2250	2625	3000	3375	2	0	1	0	0	0	0	0	0	0	0	0	0	-0.25	-0.25	-0.25	-0.25	-0.25	-0.25	-0.25	-0.25	-0.25	-0.25	-0.25	linear	100	0.025	0	0.5	TRUE	7	fixmodel	0.025	4.271524913273018e-4	0.007391328718163683	0	10000
10	250	0	375	750	1125	1500	1875	2250	2625	3000	3375	2	0	1	0	0	0	0	0	0	0	0	0	0	-0.25	-0.25	-0.25	-0.25	-0.25	-0.25	-0.25	-0.25	-0.25	-0.25	-0.25	linear	100	0.025	0	0.5	TRUE	7	poolmodel	0.0013	-0.07546269104351624	0.01067300965299123	0	10000
10	250	0	375	750	1125	1500	1875	2250	2625	3000	3375	2	0	1	0	0	0	0	0	0	0	0	0	0	-0.25	-0.25	-0.25	-0.25	-0.25	-0.25	-0.25	-0.25	-0.25	-0.25	-0.25	linear	100	0.025	0	0.5	TRUE	7	sepmodel	0.025	2.502213112753214e-4	0.007893245151517505	0	10000
10	250	0	375	750	1125	1500	1875	2250	2625	3000	3375	2	0	1	0	0	0	0	0	0	0	0	0	0	-0.25	-0.25	-0.25	-0.25	-0.25	-0.25	-0.25	-0.25	-0.25	-0.25	-0.25	linear	100	0.025	0	0.5	TRUE	8	fixmodel	0.0277	0.0015799080808674866	0.00744822607629921	0	10000
10	250	0	375	750	1125	1500	1875	2250	2625	3000	3375	2	0	1	0	0	0	0	0	0	0	0	0	0	-0.25	-0.25	-0.25	-0.25	-0.25	-0.25	-0.25	-0.25	-0.25	-0.25	-0.25	linear	100	0.025	0	0.5	TRUE	8	poolmodel	6e-4	-0.08732197750829357	0.012490335670764971	0	10000
10	250	0	375	750	1125	1500	1875	2250	2625	3000	3375	2	0	1	0	0	0	0	0	0	0	0	0	0	-0.25	-0.25	-0.25	-0.25	-0.25	-0.25	-0.25	-0.25	-0.25	-0.25	-0.25	linear	100	0.025	0	0.5	TRUE	8	sepmodel	0.0262	0.001418329625926235	0.007893493819245973	0	10000
10	250	0	375	750	1125	1500	1875	2250	2625	3000	3375	2	0	1	0	0	0	0	0	0	0	0	0	0	-0.25	-0.25	-0.25	-0.25	-0.25	-0.25	-0.25	-0.25	-0.25	-0.25	-0.25	linear	100	0.025	0	0.5	TRUE	9	fixmodel	0.0253	-3.1336763902584585e-4	0.00728923065725278	0	10000
10	250	0	375	750	1125	1500	1875	2250	2625	3000	3375	2	0	1	0	0	0	0	0	0	0	0	0	0	-0.25	-0.25	-0.25	-0.25	-0.25	-0.25	-0.25	-0.25	-0.25	-0.25	-0.25	linear	100	0.025	0	0.5	TRUE	9	poolmodel	2e-4	-0.10117908502503596	0.014926032874185499	0	10000
10	250	0	375	750	1125	1500	1875	2250	2625	3000	3375	2	0	1	0	0	0	0	0	0	0	0	0	0	-0.25	-0.25	-0.25	-0.25	-0.25	-0.25	-0.25	-0.25	-0.25	-0.25	-0.25	linear	100	0.025	0	0.5	TRUE	9	sepmodel	0.0254	-4.161234963424928e-4	0.007872858309904985	0	10000
10	250	0	375	750	1125	1500	1875	2250	2625	3000	3375	2	0	1	0	0	0	0	0	0	0	0	0	0	-0.25	-0.25	-0.25	-0.25	-0.25	-0.25	-0.25	-0.25	-0.25	-0.25	-0.25	linear	100	0.025	0	0.5	TRUE	10	fixmodel	0.0231	-7.521757890636627e-4	0.00711367453017946	0	10000
10	250	0	375	750	1125	1500	1875	2250	2625	3000	3375	2	0	1	0	0	0	0	0	0	0	0	0	0	-0.25	-0.25	-0.25	-0.25	-0.25	-0.25	-0.25	-0.25	-0.25	-0.25	-0.25	linear	100	0.025	0	0.5	TRUE	10	poolmodel	0	-0.11151354685615816	0.01699590807471078	0	10000
10	250	0	375	750	1125	1500	1875	2250	2625	3000	3375	2	0	1	0	0	0	0	0	0	0	0	0	0	-0.25	-0.25	-0.25	-0.25	-0.25	-0.25	-0.25	-0.25	-0.25	-0.25	-0.25	linear	100	0.025	0	0.5	TRUE	10	sepmodel	0.0224	-0.0010222643491914374	0.007654986668115452	0	10000
10	250	0	400	800	1200	1600	2000	2400	2800	3200	3600	2	0	1	0	0	0	0	0	0	0	0	0	0	-0.25	-0.25	-0.25	-0.25	-0.25	-0.25	-0.25	-0.25	-0.25	-0.25	-0.25	linear	100	0.025	0	0.5	TRUE	2	fixmodel	0.0255	1.2721527739677032e-4	0.007671658373341739	0	10000
10	250	0	400	800	1200	1600	2000	2400	2800	3200	3600	2	0	1	0	0	0	0	0	0	0	0	0	0	-0.25	-0.25	-0.25	-0.25	-0.25	-0.25	-0.25	-0.25	-0.25	-0.25	-0.25	linear	100	0.025	0	0.5	TRUE	2	poolmodel	0.0161	-0.014033867395297387	0.0064132360342953505	0	10000
10	250	0	400	800	1200	1600	2000	2400	2800	3200	3600	2	0	1	0	0	0	0	0	0	0	0	0	0	-0.25	-0.25	-0.25	-0.25	-0.25	-0.25	-0.25	-0.25	-0.25	-0.25	-0.25	linear	100	0.025	0	0.5	TRUE	2	sepmodel	0.0264	-1.7918002762765367e-4	0.008040802574331745	0	10000
10	250	0	400	800	1200	1600	2000	2400	2800	3200	3600	2	0	1	0	0	0	0	0	0	0	0	0	0	-0.25	-0.25	-0.25	-0.25	-0.25	-0.25	-0.25	-0.25	-0.25	-0.25	-0.25	linear	100	0.025	0	0.5	TRUE	3	fixmodel	0.0257	0.0011448155122116418	0.007387179894248871	0	10000
10	250	0	400	800	1200	1600	2000	2400	2800	3200	3600	2	0	1	0	0	0	0	0	0	0	0	0	0	-0.25	-0.25	-0.25	-0.25	-0.25	-0.25	-0.25	-0.25	-0.25	-0.25	-0.25	linear	100	0.025	0	0.5	TRUE	3	poolmodel	0.0104	-0.024922433020471233	0.006144144231743707	0	10000
10	250	0	400	800	1200	1600	2000	2400	2800	3200	3600	2	0	1	0	0	0	0	0	0	0	0	0	0	-0.25	-0.25	-0.25	-0.25	-0.25	-0.25	-0.25	-0.25	-0.25	-0.25	-0.25	linear	100	0.025	0	0.5	TRUE	3	sepmodel	0.0254	8.894348362995825e-4	0.007802431481560594	0	10000
10	250	0	400	800	1200	1600	2000	2400	2800	3200	3600	2	0	1	0	0	0	0	0	0	0	0	0	0	-0.25	-0.25	-0.25	-0.25	-0.25	-0.25	-0.25	-0.25	-0.25	-0.25	-0.25	linear	100	0.025	0	0.5	TRUE	4	fixmodel	0.0225	-4.6707007717728825e-5	0.007266748368383586	0	10000
10	250	0	400	800	1200	1600	2000	2400	2800	3200	3600	2	0	1	0	0	0	0	0	0	0	0	0	0	-0.25	-0.25	-0.25	-0.25	-0.25	-0.25	-0.25	-0.25	-0.25	-0.25	-0.25	linear	100	0.025	0	0.5	TRUE	4	poolmodel	0.0066	-0.03863319564207684	0.00672770210696512	0	10000
10	250	0	400	800	1200	1600	2000	2400	2800	3200	3600	2	0	1	0	0	0	0	0	0	0	0	0	0	-0.25	-0.25	-0.25	-0.25	-0.25	-0.25	-0.25	-0.25	-0.25	-0.25	-0.25	linear	100	0.025	0	0.5	TRUE	4	sepmodel	0.0237	4.1401253521633224e-5	0.007822288111151455	0	10000
10	250	0	400	800	1200	1600	2000	2400	2800	3200	3600	2	0	1	0	0	0	0	0	0	0	0	0	0	-0.25	-0.25	-0.25	-0.25	-0.25	-0.25	-0.25	-0.25	-0.25	-0.25	-0.25	linear	100	0.025	0	0.5	TRUE	5	fixmodel	0.0251	-8.137473014849219e-5	0.007612525229488484	0	10000
10	250	0	400	800	1200	1600	2000	2400	2800	3200	3600	2	0	1	0	0	0	0	0	0	0	0	0	0	-0.25	-0.25	-0.25	-0.25	-0.25	-0.25	-0.25	-0.25	-0.25	-0.25	-0.25	linear	100	0.025	0	0.5	TRUE	5	poolmodel	0.004	-0.05103393312394358	0.007751472835822826	0	10000
10	250	0	400	800	1200	1600	2000	2400	2800	3200	3600	2	0	1	0	0	0	0	0	0	0	0	0	0	-0.25	-0.25	-0.25	-0.25	-0.25	-0.25	-0.25	-0.25	-0.25	-0.25	-0.25	linear	100	0.025	0	0.5	TRUE	5	sepmodel	0.0262	4.905150431051845e-5	0.008213512123518433	0	10000
10	250	0	400	800	1200	1600	2000	2400	2800	3200	3600	2	0	1	0	0	0	0	0	0	0	0	0	0	-0.25	-0.25	-0.25	-0.25	-0.25	-0.25	-0.25	-0.25	-0.25	-0.25	-0.25	linear	100	0.025	0	0.5	TRUE	6	fixmodel	0.0261	-2.71289439638476e-4	0.007561699131896198	0	10000
10	250	0	400	800	1200	1600	2000	2400	2800	3200	3600	2	0	1	0	0	0	0	0	0	0	0	0	0	-0.25	-0.25	-0.25	-0.25	-0.25	-0.25	-0.25	-0.25	-0.25	-0.25	-0.25	linear	100	0.025	0	0.5	TRUE	6	poolmodel	0.0033	-0.06362437811056451	0.00890399311079151	0	10000
10	250	0	400	800	1200	1600	2000	2400	2800	3200	3600	2	0	1	0	0	0	0	0	0	0	0	0	0	-0.25	-0.25	-0.25	-0.25	-0.25	-0.25	-0.25	-0.25	-0.25	-0.25	-0.25	linear	100	0.025	0	0.5	TRUE	6	sepmodel	0.0273	-2.4892269525128455e-4	0.008126021720396764	0	10000
10	250	0	400	800	1200	1600	2000	2400	2800	3200	3600	2	0	1	0	0	0	0	0	0	0	0	0	0	-0.25	-0.25	-0.25	-0.25	-0.25	-0.25	-0.25	-0.25	-0.25	-0.25	-0.25	linear	100	0.025	0	0.5	TRUE	7	fixmodel	0.0252	8.815814876062462e-4	0.007432660416860053	0	10000
10	250	0	400	800	1200	1600	2000	2400	2800	3200	3600	2	0	1	0	0	0	0	0	0	0	0	0	0	-0.25	-0.25	-0.25	-0.25	-0.25	-0.25	-0.25	-0.25	-0.25	-0.25	-0.25	linear	100	0.025	0	0.5	TRUE	7	poolmodel	0.001	-0.07525402949905038	0.010447940019785452	0	10000
10	250	0	400	800	1200	1600	2000	2400	2800	3200	3600	2	0	1	0	0	0	0	0	0	0	0	0	0	-0.25	-0.25	-0.25	-0.25	-0.25	-0.25	-0.25	-0.25	-0.25	-0.25	-0.25	linear	100	0.025	0	0.5	TRUE	7	sepmodel	0.024	0.001150005314462929	0.007957910341442826	0	10000
10	250	0	400	800	1200	1600	2000	2400	2800	3200	3600	2	0	1	0	0	0	0	0	0	0	0	0	0	-0.25	-0.25	-0.25	-0.25	-0.25	-0.25	-0.25	-0.25	-0.25	-0.25	-0.25	linear	100	0.025	0	0.5	TRUE	8	fixmodel	0.024	2.2909687819343125e-4	0.007276088300934825	0	10000
10	250	0	400	800	1200	1600	2000	2400	2800	3200	3600	2	0	1	0	0	0	0	0	0	0	0	0	0	-0.25	-0.25	-0.25	-0.25	-0.25	-0.25	-0.25	-0.25	-0.25	-0.25	-0.25	linear	100	0.025	0	0.5	TRUE	8	poolmodel	6e-4	-0.08736770597555749	0.012211834700047965	0	10000
10	250	0	400	800	1200	1600	2000	2400	2800	3200	3600	2	0	1	0	0	0	0	0	0	0	0	0	0	-0.25	-0.25	-0.25	-0.25	-0.25	-0.25	-0.25	-0.25	-0.25	-0.25	-0.25	linear	100	0.025	0	0.5	TRUE	8	sepmodel	0.022	2.3180502327566584e-4	0.007760318973450925	0	10000
10	250	0	400	800	1200	1600	2000	2400	2800	3200	3600	2	0	1	0	0	0	0	0	0	0	0	0	0	-0.25	-0.25	-0.25	-0.25	-0.25	-0.25	-0.25	-0.25	-0.25	-0.25	-0.25	linear	100	0.025	0	0.5	TRUE	9	fixmodel	0.0269	2.1830506094263762e-4	0.00754917010881539	0	10000
10	250	0	400	800	1200	1600	2000	2400	2800	3200	3600	2	0	1	0	0	0	0	0	0	0	0	0	0	-0.25	-0.25	-0.25	-0.25	-0.25	-0.25	-0.25	-0.25	-0.25	-0.25	-0.25	linear	100	0.025	0	0.5	TRUE	9	poolmodel	4e-4	-0.10017884859214221	0.01471551854026329	0	10000
10	250	0	400	800	1200	1600	2000	2400	2800	3200	3600	2	0	1	0	0	0	0	0	0	0	0	0	0	-0.25	-0.25	-0.25	-0.25	-0.25	-0.25	-0.25	-0.25	-0.25	-0.25	-0.25	linear	100	0.025	0	0.5	TRUE	9	sepmodel	0.0264	4.0766417411321194e-5	0.008052117287603907	0	10000
10	250	0	400	800	1200	1600	2000	2400	2800	3200	3600	2	0	1	0	0	0	0	0	0	0	0	0	0	-0.25	-0.25	-0.25	-0.25	-0.25	-0.25	-0.25	-0.25	-0.25	-0.25	-0.25	linear	100	0.025	0	0.5	TRUE	10	fixmodel	0.0256	9.937015151739608e-4	0.007445584263328185	0	10000
10	250	0	400	800	1200	1600	2000	2400	2800	3200	3600	2	0	1	0	0	0	0	0	0	0	0	0	0	-0.25	-0.25	-0.25	-0.25	-0.25	-0.25	-0.25	-0.25	-0.25	-0.25	-0.25	linear	100	0.025	0	0.5	TRUE	10	poolmodel	2e-4	-0.11074949560574612	0.01680878322715316	0	10000
10	250	0	400	800	1200	1600	2000	2400	2800	3200	3600	2	0	1	0	0	0	0	0	0	0	0	0	0	-0.25	-0.25	-0.25	-0.25	-0.25	-0.25	-0.25	-0.25	-0.25	-0.25	-0.25	linear	100	0.025	0	0.5	TRUE	10	sepmodel	0.0264	0.0012123011051261715	0.007973297060967523	0	10000
10	250	0	425	850	1275	1700	2125	2550	2975	3400	3825	2	0	1	0	0	0	0	0	0	0	0	0	0	-0.25	-0.25	-0.25	-0.25	-0.25	-0.25	-0.25	-0.25	-0.25	-0.25	-0.25	linear	100	0.025	0	0.5	TRUE	2	fixmodel	0.0237	-9.023121535936564e-4	0.007685974806889	0	10000
10	250	0	425	850	1275	1700	2125	2550	2975	3400	3825	2	0	1	0	0	0	0	0	0	0	0	0	0	-0.25	-0.25	-0.25	-0.25	-0.25	-0.25	-0.25	-0.25	-0.25	-0.25	-0.25	linear	100	0.025	0	0.5	TRUE	2	poolmodel	0.0166	-0.013867164808003266	0.006378032599975856	0	10000
10	250	0	425	850	1275	1700	2125	2550	2975	3400	3825	2	0	1	0	0	0	0	0	0	0	0	0	0	-0.25	-0.25	-0.25	-0.25	-0.25	-0.25	-0.25	-0.25	-0.25	-0.25	-0.25	linear	100	0.025	0	0.5	TRUE	2	sepmodel	0.0232	-0.0011071281679618972	0.008003912603717597	0	10000
10	250	0	425	850	1275	1700	2125	2550	2975	3400	3825	2	0	1	0	0	0	0	0	0	0	0	0	0	-0.25	-0.25	-0.25	-0.25	-0.25	-0.25	-0.25	-0.25	-0.25	-0.25	-0.25	linear	100	0.025	0	0.5	TRUE	3	fixmodel	0.027	3.455312721083583e-4	0.007519706569414791	0	10000
10	250	0	425	850	1275	1700	2125	2550	2975	3400	3825	2	0	1	0	0	0	0	0	0	0	0	0	0	-0.25	-0.25	-0.25	-0.25	-0.25	-0.25	-0.25	-0.25	-0.25	-0.25	-0.25	linear	100	0.025	0	0.5	TRUE	3	poolmodel	0.0101	-0.025923365878853723	0.006101016773572063	0	10000
10	250	0	425	850	1275	1700	2125	2550	2975	3400	3825	2	0	1	0	0	0	0	0	0	0	0	0	0	-0.25	-0.25	-0.25	-0.25	-0.25	-0.25	-0.25	-0.25	-0.25	-0.25	-0.25	linear	100	0.025	0	0.5	TRUE	3	sepmodel	0.0258	6.057490703550415e-4	0.007910720709564932	0	10000
10	250	0	425	850	1275	1700	2125	2550	2975	3400	3825	2	0	1	0	0	0	0	0	0	0	0	0	0	-0.25	-0.25	-0.25	-0.25	-0.25	-0.25	-0.25	-0.25	-0.25	-0.25	-0.25	linear	100	0.025	0	0.5	TRUE	4	fixmodel	0.0282	-1.898065062727715e-4	0.00762267057906754	0	10000
10	250	0	425	850	1275	1700	2125	2550	2975	3400	3825	2	0	1	0	0	0	0	0	0	0	0	0	0	-0.25	-0.25	-0.25	-0.25	-0.25	-0.25	-0.25	-0.25	-0.25	-0.25	-0.25	linear	100	0.025	0	0.5	TRUE	4	poolmodel	0.0052	-0.03887085829648721	0.006653603878601096	0	10000
10	250	0	425	850	1275	1700	2125	2550	2975	3400	3825	2	0	1	0	0	0	0	0	0	0	0	0	0	-0.25	-0.25	-0.25	-0.25	-0.25	-0.25	-0.25	-0.25	-0.25	-0.25	-0.25	linear	100	0.025	0	0.5	TRUE	4	sepmodel	0.0264	6.125975821333548e-5	0.008084756258536302	0	10000
10	250	0	425	850	1275	1700	2125	2550	2975	3400	3825	2	0	1	0	0	0	0	0	0	0	0	0	0	-0.25	-0.25	-0.25	-0.25	-0.25	-0.25	-0.25	-0.25	-0.25	-0.25	-0.25	linear	100	0.025	0	0.5	TRUE	5	fixmodel	0.0233	8.589666244143249e-4	0.007391979788672265	0	10000
10	250	0	425	850	1275	1700	2125	2550	2975	3400	3825	2	0	1	0	0	0	0	0	0	0	0	0	0	-0.25	-0.25	-0.25	-0.25	-0.25	-0.25	-0.25	-0.25	-0.25	-0.25	-0.25	linear	100	0.025	0	0.5	TRUE	5	poolmodel	0.0035	-0.050783101566757125	0.007432898265340799	0	10000
10	250	0	425	850	1275	1700	2125	2550	2975	3400	3825	2	0	1	0	0	0	0	0	0	0	0	0	0	-0.25	-0.25	-0.25	-0.25	-0.25	-0.25	-0.25	-0.25	-0.25	-0.25	-0.25	linear	100	0.025	0	0.5	TRUE	5	sepmodel	0.0217	9.033318428859895e-4	0.007893807068775918	0	10000
10	250	0	425	850	1275	1700	2125	2550	2975	3400	3825	2	0	1	0	0	0	0	0	0	0	0	0	0	-0.25	-0.25	-0.25	-0.25	-0.25	-0.25	-0.25	-0.25	-0.25	-0.25	-0.25	linear	100	0.025	0	0.5	TRUE	6	fixmodel	0.0255	8.386425305744573e-4	0.0076758290875656296	0	10000
10	250	0	425	850	1275	1700	2125	2550	2975	3400	3825	2	0	1	0	0	0	0	0	0	0	0	0	0	-0.25	-0.25	-0.25	-0.25	-0.25	-0.25	-0.25	-0.25	-0.25	-0.25	-0.25	linear	100	0.025	0	0.5	TRUE	6	poolmodel	0.0017	-0.0629857503670338	0.00886055021645265	0	10000
10	250	0	425	850	1275	1700	2125	2550	2975	3400	3825	2	0	1	0	0	0	0	0	0	0	0	0	0	-0.25	-0.25	-0.25	-0.25	-0.25	-0.25	-0.25	-0.25	-0.25	-0.25	-0.25	linear	100	0.025	0	0.5	TRUE	6	sepmodel	0.0259	6.801298210108521e-4	0.008129814834091718	0	10000
10	250	0	425	850	1275	1700	2125	2550	2975	3400	3825	2	0	1	0	0	0	0	0	0	0	0	0	0	-0.25	-0.25	-0.25	-0.25	-0.25	-0.25	-0.25	-0.25	-0.25	-0.25	-0.25	linear	100	0.025	0	0.5	TRUE	7	fixmodel	0.0237	-0.0022960119983409417	0.007618111019104221	0	10000
10	250	0	425	850	1275	1700	2125	2550	2975	3400	3825	2	0	1	0	0	0	0	0	0	0	0	0	0	-0.25	-0.25	-0.25	-0.25	-0.25	-0.25	-0.25	-0.25	-0.25	-0.25	-0.25	linear	100	0.025	0	0.5	TRUE	7	poolmodel	0.0012	-0.07728688150947746	0.010789751568528813	0	10000
10	250	0	425	850	1275	1700	2125	2550	2975	3400	3825	2	0	1	0	0	0	0	0	0	0	0	0	0	-0.25	-0.25	-0.25	-0.25	-0.25	-0.25	-0.25	-0.25	-0.25	-0.25	-0.25	linear	100	0.025	0	0.5	TRUE	7	sepmodel	0.0241	-0.00252869399130213	0.008100152830079173	0	10000
10	250	0	425	850	1275	1700	2125	2550	2975	3400	3825	2	0	1	0	0	0	0	0	0	0	0	0	0	-0.25	-0.25	-0.25	-0.25	-0.25	-0.25	-0.25	-0.25	-0.25	-0.25	-0.25	linear	100	0.025	0	0.5	TRUE	8	fixmodel	0.0246	-6.285359047921881e-4	0.007608228429472073	0	10000
10	250	0	425	850	1275	1700	2125	2550	2975	3400	3825	2	0	1	0	0	0	0	0	0	0	0	0	0	-0.25	-0.25	-0.25	-0.25	-0.25	-0.25	-0.25	-0.25	-0.25	-0.25	-0.25	linear	100	0.025	0	0.5	TRUE	8	poolmodel	8e-4	-0.08860876002083712	0.012511704434981761	0	10000
10	250	0	425	850	1275	1700	2125	2550	2975	3400	3825	2	0	1	0	0	0	0	0	0	0	0	0	0	-0.25	-0.25	-0.25	-0.25	-0.25	-0.25	-0.25	-0.25	-0.25	-0.25	-0.25	linear	100	0.025	0	0.5	TRUE	8	sepmodel	0.0246	-7.389646561823094e-4	0.008087945136245526	0	10000
10	250	0	425	850	1275	1700	2125	2550	2975	3400	3825	2	0	1	0	0	0	0	0	0	0	0	0	0	-0.25	-0.25	-0.25	-0.25	-0.25	-0.25	-0.25	-0.25	-0.25	-0.25	-0.25	linear	100	0.025	0	0.5	TRUE	9	fixmodel	0.0248	-4.3550229306095077e-4	0.007465486717236671	0	10000
10	250	0	425	850	1275	1700	2125	2550	2975	3400	3825	2	0	1	0	0	0	0	0	0	0	0	0	0	-0.25	-0.25	-0.25	-0.25	-0.25	-0.25	-0.25	-0.25	-0.25	-0.25	-0.25	linear	100	0.025	0	0.5	TRUE	9	poolmodel	3e-4	-0.10040537450893948	0.014615951328269358	0	10000
10	250	0	425	850	1275	1700	2125	2550	2975	3400	3825	2	0	1	0	0	0	0	0	0	0	0	0	0	-0.25	-0.25	-0.25	-0.25	-0.25	-0.25	-0.25	-0.25	-0.25	-0.25	-0.25	linear	100	0.025	0	0.5	TRUE	9	sepmodel	0.0248	-3.8480780993451277e-4	0.007925241413546674	0	10000
10	250	0	425	850	1275	1700	2125	2550	2975	3400	3825	2	0	1	0	0	0	0	0	0	0	0	0	0	-0.25	-0.25	-0.25	-0.25	-0.25	-0.25	-0.25	-0.25	-0.25	-0.25	-0.25	linear	100	0.025	0	0.5	TRUE	10	fixmodel	0.0244	9.46523030195574e-4	0.007200529466799128	0	10000
10	250	0	425	850	1275	1700	2125	2550	2975	3400	3825	2	0	1	0	0	0	0	0	0	0	0	0	0	-0.25	-0.25	-0.25	-0.25	-0.25	-0.25	-0.25	-0.25	-0.25	-0.25	-0.25	linear	100	0.025	0	0.5	TRUE	10	poolmodel	0	-0.11116301922284548	0.0167586203999875	0	10000
10	250	0	425	850	1275	1700	2125	2550	2975	3400	3825	2	0	1	0	0	0	0	0	0	0	0	0	0	-0.25	-0.25	-0.25	-0.25	-0.25	-0.25	-0.25	-0.25	-0.25	-0.25	-0.25	linear	100	0.025	0	0.5	TRUE	10	sepmodel	0.0225	9.602765647541988e-4	0.007611590507112202	0	10000
10	250	0	450	900	1350	1800	2250	2700	3150	3600	4050	2	0	1	0	0	0	0	0	0	0	0	0	0	-0.25	-0.25	-0.25	-0.25	-0.25	-0.25	-0.25	-0.25	-0.25	-0.25	-0.25	linear	100	0.025	0	0.5	TRUE	2	fixmodel	0.0261	9.92748288949684e-4	0.007625740260352578	0	10000
10	250	0	450	900	1350	1800	2250	2700	3150	3600	4050	2	0	1	0	0	0	0	0	0	0	0	0	0	-0.25	-0.25	-0.25	-0.25	-0.25	-0.25	-0.25	-0.25	-0.25	-0.25	-0.25	linear	100	0.025	0	0.5	TRUE	2	poolmodel	0.0172	-0.011990100290299137	0.006126139903945787	0	10000
10	250	0	450	900	1350	1800	2250	2700	3150	3600	4050	2	0	1	0	0	0	0	0	0	0	0	0	0	-0.25	-0.25	-0.25	-0.25	-0.25	-0.25	-0.25	-0.25	-0.25	-0.25	-0.25	linear	100	0.025	0	0.5	TRUE	2	sepmodel	0.0247	0.001028331645567158	0.00787107413630201	0	10000
10	250	0	450	900	1350	1800	2250	2700	3150	3600	4050	2	0	1	0	0	0	0	0	0	0	0	0	0	-0.25	-0.25	-0.25	-0.25	-0.25	-0.25	-0.25	-0.25	-0.25	-0.25	-0.25	linear	100	0.025	0	0.5	TRUE	3	fixmodel	0.0239	8.19853714895773e-4	0.007504565524951387	0	10000
10	250	0	450	900	1350	1800	2250	2700	3150	3600	4050	2	0	1	0	0	0	0	0	0	0	0	0	0	-0.25	-0.25	-0.25	-0.25	-0.25	-0.25	-0.25	-0.25	-0.25	-0.25	-0.25	linear	100	0.025	0	0.5	TRUE	3	poolmodel	0.009	-0.02492406884604616	0.005914928349972202	0	10000
10	250	0	450	900	1350	1800	2250	2700	3150	3600	4050	2	0	1	0	0	0	0	0	0	0	0	0	0	-0.25	-0.25	-0.25	-0.25	-0.25	-0.25	-0.25	-0.25	-0.25	-0.25	-0.25	linear	100	0.025	0	0.5	TRUE	3	sepmodel	0.0246	8.480066535457319e-4	0.007795407068378569	0	10000
10	250	0	450	900	1350	1800	2250	2700	3150	3600	4050	2	0	1	0	0	0	0	0	0	0	0	0	0	-0.25	-0.25	-0.25	-0.25	-0.25	-0.25	-0.25	-0.25	-0.25	-0.25	-0.25	linear	100	0.025	0	0.5	TRUE	4	fixmodel	0.0251	-1.6529914570777198e-4	0.007723035353824427	0	10000
10	250	0	450	900	1350	1800	2250	2700	3150	3600	4050	2	0	1	0	0	0	0	0	0	0	0	0	0	-0.25	-0.25	-0.25	-0.25	-0.25	-0.25	-0.25	-0.25	-0.25	-0.25	-0.25	linear	100	0.025	0	0.5	TRUE	4	poolmodel	0.0068	-0.03822554104658756	0.006653847873556203	0	10000
10	250	0	450	900	1350	1800	2250	2700	3150	3600	4050	2	0	1	0	0	0	0	0	0	0	0	0	0	-0.25	-0.25	-0.25	-0.25	-0.25	-0.25	-0.25	-0.25	-0.25	-0.25	-0.25	linear	100	0.025	0	0.5	TRUE	4	sepmodel	0.0263	-1.3499192933893154e-4	0.008155348545394315	0	10000
10	250	0	450	900	1350	1800	2250	2700	3150	3600	4050	2	0	1	0	0	0	0	0	0	0	0	0	0	-0.25	-0.25	-0.25	-0.25	-0.25	-0.25	-0.25	-0.25	-0.25	-0.25	-0.25	linear	100	0.025	0	0.5	TRUE	5	fixmodel	0.0248	8.27407505663351e-5	0.007647776321464962	0	10000
10	250	0	450	900	1350	1800	2250	2700	3150	3600	4050	2	0	1	0	0	0	0	0	0	0	0	0	0	-0.25	-0.25	-0.25	-0.25	-0.25	-0.25	-0.25	-0.25	-0.25	-0.25	-0.25	linear	100	0.025	0	0.5	TRUE	5	poolmodel	0.0048	-0.05002433007879436	0.007396745579120992	0	10000
10	250	0	450	900	1350	1800	2250	2700	3150	3600	4050	2	0	1	0	0	0	0	0	0	0	0	0	0	-0.25	-0.25	-0.25	-0.25	-0.25	-0.25	-0.25	-0.25	-0.25	-0.25	-0.25	linear	100	0.025	0	0.5	TRUE	5	sepmodel	0.024	-3.331987330792308e-5	0.008102956966845367	0	10000
10	250	0	450	900	1350	1800	2250	2700	3150	3600	4050	2	0	1	0	0	0	0	0	0	0	0	0	0	-0.25	-0.25	-0.25	-0.25	-0.25	-0.25	-0.25	-0.25	-0.25	-0.25	-0.25	linear	100	0.025	0	0.5	TRUE	6	fixmodel	0.0227	-6.380548275192949e-5	0.007364105282721991	0	10000
10	250	0	450	900	1350	1800	2250	2700	3150	3600	4050	2	0	1	0	0	0	0	0	0	0	0	0	0	-0.25	-0.25	-0.25	-0.25	-0.25	-0.25	-0.25	-0.25	-0.25	-0.25	-0.25	linear	100	0.025	0	0.5	TRUE	6	poolmodel	0.0022	-0.06310727084163234	0.008700509686405577	0	10000
10	250	0	450	900	1350	1800	2250	2700	3150	3600	4050	2	0	1	0	0	0	0	0	0	0	0	0	0	-0.25	-0.25	-0.25	-0.25	-0.25	-0.25	-0.25	-0.25	-0.25	-0.25	-0.25	linear	100	0.025	0	0.5	TRUE	6	sepmodel	0.0253	-1.5004019306543912e-4	0.007778696746553346	0	10000
10	250	0	450	900	1350	1800	2250	2700	3150	3600	4050	2	0	1	0	0	0	0	0	0	0	0	0	0	-0.25	-0.25	-0.25	-0.25	-0.25	-0.25	-0.25	-0.25	-0.25	-0.25	-0.25	linear	100	0.025	0	0.5	TRUE	7	fixmodel	0.0253	2.4822539290834125e-4	0.007605524009926932	0	10000
10	250	0	450	900	1350	1800	2250	2700	3150	3600	4050	2	0	1	0	0	0	0	0	0	0	0	0	0	-0.25	-0.25	-0.25	-0.25	-0.25	-0.25	-0.25	-0.25	-0.25	-0.25	-0.25	linear	100	0.025	0	0.5	TRUE	7	poolmodel	0.0015	-0.07408937667981443	0.010187171253261278	0	10000
10	250	0	450	900	1350	1800	2250	2700	3150	3600	4050	2	0	1	0	0	0	0	0	0	0	0	0	0	-0.25	-0.25	-0.25	-0.25	-0.25	-0.25	-0.25	-0.25	-0.25	-0.25	-0.25	linear	100	0.025	0	0.5	TRUE	7	sepmodel	0.0258	3.561128731626657e-4	0.007964689262706975	0	10000
10	250	0	450	900	1350	1800	2250	2700	3150	3600	4050	2	0	1	0	0	0	0	0	0	0	0	0	0	-0.25	-0.25	-0.25	-0.25	-0.25	-0.25	-0.25	-0.25	-0.25	-0.25	-0.25	linear	100	0.025	0	0.5	TRUE	8	fixmodel	0.0279	0.0013782260265764676	0.007702897120292501	0	10000
10	250	0	450	900	1350	1800	2250	2700	3150	3600	4050	2	0	1	0	0	0	0	0	0	0	0	0	0	-0.25	-0.25	-0.25	-0.25	-0.25	-0.25	-0.25	-0.25	-0.25	-0.25	-0.25	linear	100	0.025	0	0.5	TRUE	8	poolmodel	7e-4	-0.08669497256315649	0.012150681682340854	0	10000
10	250	0	450	900	1350	1800	2250	2700	3150	3600	4050	2	0	1	0	0	0	0	0	0	0	0	0	0	-0.25	-0.25	-0.25	-0.25	-0.25	-0.25	-0.25	-0.25	-0.25	-0.25	-0.25	linear	100	0.025	0	0.5	TRUE	8	sepmodel	0.0281	0.0016924812231706705	0.00817679555823094	0	10000
10	250	0	450	900	1350	1800	2250	2700	3150	3600	4050	2	0	1	0	0	0	0	0	0	0	0	0	0	-0.25	-0.25	-0.25	-0.25	-0.25	-0.25	-0.25	-0.25	-0.25	-0.25	-0.25	linear	100	0.025	0	0.5	TRUE	9	fixmodel	0.0249	1.127918999057299e-4	0.007647945156277958	0	10000
10	250	0	450	900	1350	1800	2250	2700	3150	3600	4050	2	0	1	0	0	0	0	0	0	0	0	0	0	-0.25	-0.25	-0.25	-0.25	-0.25	-0.25	-0.25	-0.25	-0.25	-0.25	-0.25	linear	100	0.025	0	0.5	TRUE	9	poolmodel	3e-4	-0.10058427650373436	0.014670745407974174	0	10000
10	250	0	450	900	1350	1800	2250	2700	3150	3600	4050	2	0	1	0	0	0	0	0	0	0	0	0	0	-0.25	-0.25	-0.25	-0.25	-0.25	-0.25	-0.25	-0.25	-0.25	-0.25	-0.25	linear	100	0.025	0	0.5	TRUE	9	sepmodel	0.0259	8.271701819926012e-5	0.008050459844102976	0	10000
10	250	0	450	900	1350	1800	2250	2700	3150	3600	4050	2	0	1	0	0	0	0	0	0	0	0	0	0	-0.25	-0.25	-0.25	-0.25	-0.25	-0.25	-0.25	-0.25	-0.25	-0.25	-0.25	linear	100	0.025	0	0.5	TRUE	10	fixmodel	0.0226	-2.0257785546146315e-4	0.0076259994348904375	0	10000
10	250	0	450	900	1350	1800	2250	2700	3150	3600	4050	2	0	1	0	0	0	0	0	0	0	0	0	0	-0.25	-0.25	-0.25	-0.25	-0.25	-0.25	-0.25	-0.25	-0.25	-0.25	-0.25	linear	100	0.025	0	0.5	TRUE	10	poolmodel	1e-4	-0.11170552667324071	0.01700224044581298	0	10000
10	250	0	450	900	1350	1800	2250	2700	3150	3600	4050	2	0	1	0	0	0	0	0	0	0	0	0	0	-0.25	-0.25	-0.25	-0.25	-0.25	-0.25	-0.25	-0.25	-0.25	-0.25	-0.25	linear	100	0.025	0	0.5	TRUE	10	sepmodel	0.0238	-2.852903081863818e-4	0.007996916895690936	0	10000
10	250	0	475	950	1425	1900	2375	2850	3325	3800	4275	2	0	1	0	0	0	0	0	0	0	0	0	0	-0.25	-0.25	-0.25	-0.25	-0.25	-0.25	-0.25	-0.25	-0.25	-0.25	-0.25	linear	100	0.025	0	0.5	TRUE	2	fixmodel	0.0263	2.869873090132164e-4	0.0080224410293111	0	10000
10	250	0	475	950	1425	1900	2375	2850	3325	3800	4275	2	0	1	0	0	0	0	0	0	0	0	0	0	-0.25	-0.25	-0.25	-0.25	-0.25	-0.25	-0.25	-0.25	-0.25	-0.25	-0.25	linear	100	0.025	0	0.5	TRUE	2	poolmodel	0.0189	-0.012459766778727876	0.00624811260406711	0	10000
10	250	0	475	950	1425	1900	2375	2850	3325	3800	4275	2	0	1	0	0	0	0	0	0	0	0	0	0	-0.25	-0.25	-0.25	-0.25	-0.25	-0.25	-0.25	-0.25	-0.25	-0.25	-0.25	linear	100	0.025	0	0.5	TRUE	2	sepmodel	0.0257	3.844268585973763e-4	0.008131839473179138	0	10000
10	250	0	475	950	1425	1900	2375	2850	3325	3800	4275	2	0	1	0	0	0	0	0	0	0	0	0	0	-0.25	-0.25	-0.25	-0.25	-0.25	-0.25	-0.25	-0.25	-0.25	-0.25	-0.25	linear	100	0.025	0	0.5	TRUE	3	fixmodel	0.0269	0.0010908387105684958	0.007893270836679492	0	10000
10	250	0	475	950	1425	1900	2375	2850	3325	3800	4275	2	0	1	0	0	0	0	0	0	0	0	0	0	-0.25	-0.25	-0.25	-0.25	-0.25	-0.25	-0.25	-0.25	-0.25	-0.25	-0.25	linear	100	0.025	0	0.5	TRUE	3	poolmodel	0.0106	-0.024352941156611158	0.006079154864796387	0	10000
10	250	0	475	950	1425	1900	2375	2850	3325	3800	4275	2	0	1	0	0	0	0	0	0	0	0	0	0	-0.25	-0.25	-0.25	-0.25	-0.25	-0.25	-0.25	-0.25	-0.25	-0.25	-0.25	linear	100	0.025	0	0.5	TRUE	3	sepmodel	0.0256	0.0013113409358216817	0.008050628661029615	0	10000
10	250	0	475	950	1425	1900	2375	2850	3325	3800	4275	2	0	1	0	0	0	0	0	0	0	0	0	0	-0.25	-0.25	-0.25	-0.25	-0.25	-0.25	-0.25	-0.25	-0.25	-0.25	-0.25	linear	100	0.025	0	0.5	TRUE	4	fixmodel	0.0235	-0.001418601874087022	0.00777263546769417	0	10000
10	250	0	475	950	1425	1900	2375	2850	3325	3800	4275	2	0	1	0	0	0	0	0	0	0	0	0	0	-0.25	-0.25	-0.25	-0.25	-0.25	-0.25	-0.25	-0.25	-0.25	-0.25	-0.25	linear	100	0.025	0	0.5	TRUE	4	poolmodel	0.0049	-0.03911369866259625	0.006538659921266191	0	10000
10	250	0	475	950	1425	1900	2375	2850	3325	3800	4275	2	0	1	0	0	0	0	0	0	0	0	0	0	-0.25	-0.25	-0.25	-0.25	-0.25	-0.25	-0.25	-0.25	-0.25	-0.25	-0.25	linear	100	0.025	0	0.5	TRUE	4	sepmodel	0.0232	-0.0013678364153907902	0.00795653516284206	0	10000
10	250	0	475	950	1425	1900	2375	2850	3325	3800	4275	2	0	1	0	0	0	0	0	0	0	0	0	0	-0.25	-0.25	-0.25	-0.25	-0.25	-0.25	-0.25	-0.25	-0.25	-0.25	-0.25	linear	100	0.025	0	0.5	TRUE	5	fixmodel	0.0237	-1.7609432558326023e-4	0.007648170234875329	0	10000
10	250	0	475	950	1425	1900	2375	2850	3325	3800	4275	2	0	1	0	0	0	0	0	0	0	0	0	0	-0.25	-0.25	-0.25	-0.25	-0.25	-0.25	-0.25	-0.25	-0.25	-0.25	-0.25	linear	100	0.025	0	0.5	TRUE	5	poolmodel	0.0029	-0.050835122638462266	0.007322803531510197	0	10000
10	250	0	475	950	1425	1900	2375	2850	3325	3800	4275	2	0	1	0	0	0	0	0	0	0	0	0	0	-0.25	-0.25	-0.25	-0.25	-0.25	-0.25	-0.25	-0.25	-0.25	-0.25	-0.25	linear	100	0.025	0	0.5	TRUE	5	sepmodel	0.0227	-2.904214699723648e-4	0.0078561147529112	0	10000
10	250	0	475	950	1425	1900	2375	2850	3325	3800	4275	2	0	1	0	0	0	0	0	0	0	0	0	0	-0.25	-0.25	-0.25	-0.25	-0.25	-0.25	-0.25	-0.25	-0.25	-0.25	-0.25	linear	100	0.025	0	0.5	TRUE	6	fixmodel	0.026	0.0018661897560388948	0.007588004420252123	0	10000
10	250	0	475	950	1425	1900	2375	2850	3325	3800	4275	2	0	1	0	0	0	0	0	0	0	0	0	0	-0.25	-0.25	-0.25	-0.25	-0.25	-0.25	-0.25	-0.25	-0.25	-0.25	-0.25	linear	100	0.025	0	0.5	TRUE	6	poolmodel	0.0018	-0.061784602994681845	0.008487444717090257	0	10000
10	250	0	475	950	1425	1900	2375	2850	3325	3800	4275	2	0	1	0	0	0	0	0	0	0	0	0	0	-0.25	-0.25	-0.25	-0.25	-0.25	-0.25	-0.25	-0.25	-0.25	-0.25	-0.25	linear	100	0.025	0	0.5	TRUE	6	sepmodel	0.0241	0.0017997076256857268	0.00782534856437028	0	10000
10	250	0	475	950	1425	1900	2375	2850	3325	3800	4275	2	0	1	0	0	0	0	0	0	0	0	0	0	-0.25	-0.25	-0.25	-0.25	-0.25	-0.25	-0.25	-0.25	-0.25	-0.25	-0.25	linear	100	0.025	0	0.5	TRUE	7	fixmodel	0.0228	9.544174317590775e-5	0.007733422577305817	0	10000
10	250	0	475	950	1425	1900	2375	2850	3325	3800	4275	2	0	1	0	0	0	0	0	0	0	0	0	0	-0.25	-0.25	-0.25	-0.25	-0.25	-0.25	-0.25	-0.25	-0.25	-0.25	-0.25	linear	100	0.025	0	0.5	TRUE	7	poolmodel	0.0011	-0.07470588315392776	0.010180663398838788	0	10000
10	250	0	475	950	1425	1900	2375	2850	3325	3800	4275	2	0	1	0	0	0	0	0	0	0	0	0	0	-0.25	-0.25	-0.25	-0.25	-0.25	-0.25	-0.25	-0.25	-0.25	-0.25	-0.25	linear	100	0.025	0	0.5	TRUE	7	sepmodel	0.0231	1.2272134342030267e-4	0.00796572199174586	0	10000
10	250	0	475	950	1425	1900	2375	2850	3325	3800	4275	2	0	1	0	0	0	0	0	0	0	0	0	0	-0.25	-0.25	-0.25	-0.25	-0.25	-0.25	-0.25	-0.25	-0.25	-0.25	-0.25	linear	100	0.025	0	0.5	TRUE	8	fixmodel	0.0278	5.83858330027019e-4	0.007772952080864202	0	10000
10	250	0	475	950	1425	1900	2375	2850	3325	3800	4275	2	0	1	0	0	0	0	0	0	0	0	0	0	-0.25	-0.25	-0.25	-0.25	-0.25	-0.25	-0.25	-0.25	-0.25	-0.25	-0.25	linear	100	0.025	0	0.5	TRUE	8	poolmodel	5e-4	-0.08672063701804458	0.012093491377656166	0	10000
10	250	0	475	950	1425	1900	2375	2850	3325	3800	4275	2	0	1	0	0	0	0	0	0	0	0	0	0	-0.25	-0.25	-0.25	-0.25	-0.25	-0.25	-0.25	-0.25	-0.25	-0.25	-0.25	linear	100	0.025	0	0.5	TRUE	8	sepmodel	0.026	8.248050863756138e-4	0.007925109329338926	0	10000
10	250	0	475	950	1425	1900	2375	2850	3325	3800	4275	2	0	1	0	0	0	0	0	0	0	0	0	0	-0.25	-0.25	-0.25	-0.25	-0.25	-0.25	-0.25	-0.25	-0.25	-0.25	-0.25	linear	100	0.025	0	0.5	TRUE	9	fixmodel	0.0263	0.00017868975618380313	0.008018878943187006	0	10000
10	250	0	475	950	1425	1900	2375	2850	3325	3800	4275	2	0	1	0	0	0	0	0	0	0	0	0	0	-0.25	-0.25	-0.25	-0.25	-0.25	-0.25	-0.25	-0.25	-0.25	-0.25	-0.25	linear	100	0.025	0	0.5	TRUE	9	poolmodel	3e-4	-0.09953886511481702	0.014578420379840654	0	10000
10	250	0	475	950	1425	1900	2375	2850	3325	3800	4275	2	0	1	0	0	0	0	0	0	0	0	0	0	-0.25	-0.25	-0.25	-0.25	-0.25	-0.25	-0.25	-0.25	-0.25	-0.25	-0.25	linear	100	0.025	0	0.5	TRUE	9	sepmodel	0.0267	9.705328019120258e-5	0.008247393998759558	0	10000
10	250	0	475	950	1425	1900	2375	2850	3325	3800	4275	2	0	1	0	0	0	0	0	0	0	0	0	0	-0.25	-0.25	-0.25	-0.25	-0.25	-0.25	-0.25	-0.25	-0.25	-0.25	-0.25	linear	100	0.025	0	0.5	TRUE	10	fixmodel	0.0245	4.11157097086581e-4	0.007931287545394346	0	10000
[truncated: 3,431 more rows]
