# Supplementary material for: Statistical Modeling to Adjust for Time Trends in Adaptive Platform Trials Utilizing Non‐Concurrent Controls
Source: Biom J. 2025 Jun 10;67(3):e70059. doi: 10.1002/bimj.70059 (PMC12150008; doi:10.1002/bimj.70059)
Supplement: Supplementary file 1 — Supporting Information [file BIMJ-67-e70059-s002.zip › simulations/results/results_setting_1_pow.csv]

num_arms	n_arm	d1	d2	d3	d4	d5	d6	d7	d8	d9	d10	period_blocks	mu0	sigma	theta1	theta2	theta3	theta4	theta5	theta6	theta7	theta8	theta9	theta10	lambda0	lambda1	lambda2	lambda3	lambda4	lambda5	lambda6	lambda7	lambda8	lambda9	lambda10	trend	unit_size	alpha	trend_mean	trend_var	ncc	study_arm	model	reject_h0	bias	MSE	failed	nsim
10	250	0	0	0	0	0	0	0	0	0	0	2	0	1	0.25	0.25	0.25	0.25	0.25	0.25	0.25	0.25	0.25	0.25	-0.5	-0.5	-0.5	-0.5	-0.5	-0.5	-0.5	-0.5	-0.5	-0.5	-0.5	linear	100	0.025	0	0.5	TRUE	2	fixmodel	0.7943	7.682710419503701e-4	0.008126652752506791	0	10000
10	250	0	0	0	0	0	0	0	0	0	0	2	0	1	0.25	0.25	0.25	0.25	0.25	0.25	0.25	0.25	0.25	0.25	-0.5	-0.5	-0.5	-0.5	-0.5	-0.5	-0.5	-0.5	-0.5	-0.5	-0.5	linear	100	0.025	0	0.5	TRUE	2	poolmodel	0.7926	7.682710419580422e-4	0.008126652752507237	0	10000
10	250	0	0	0	0	0	0	0	0	0	0	2	0	1	0.25	0.25	0.25	0.25	0.25	0.25	0.25	0.25	0.25	0.25	-0.5	-0.5	-0.5	-0.5	-0.5	-0.5	-0.5	-0.5	-0.5	-0.5	-0.5	linear	100	0.025	0	0.5	TRUE	2	sepmodel	0.7926	7.682710419580422e-4	0.008126652752507237	0	10000
10	250	0	0	0	0	0	0	0	0	0	0	2	0	1	0.25	0.25	0.25	0.25	0.25	0.25	0.25	0.25	0.25	0.25	-0.5	-0.5	-0.5	-0.5	-0.5	-0.5	-0.5	-0.5	-0.5	-0.5	-0.5	linear	100	0.025	0	0.5	TRUE	3	fixmodel	0.7882	3.118951861764291e-5	0.008107563678252978	0	10000
10	250	0	0	0	0	0	0	0	0	0	0	2	0	1	0.25	0.25	0.25	0.25	0.25	0.25	0.25	0.25	0.25	0.25	-0.5	-0.5	-0.5	-0.5	-0.5	-0.5	-0.5	-0.5	-0.5	-0.5	-0.5	linear	100	0.025	0	0.5	TRUE	3	poolmodel	0.7871	3.118951861821247e-5	0.008107563678253021	0	10000
10	250	0	0	0	0	0	0	0	0	0	0	2	0	1	0.25	0.25	0.25	0.25	0.25	0.25	0.25	0.25	0.25	0.25	-0.5	-0.5	-0.5	-0.5	-0.5	-0.5	-0.5	-0.5	-0.5	-0.5	-0.5	linear	100	0.025	0	0.5	TRUE	3	sepmodel	0.7871	3.118951861821247e-5	0.008107563678253021	0	10000
10	250	0	0	0	0	0	0	0	0	0	0	2	0	1	0.25	0.25	0.25	0.25	0.25	0.25	0.25	0.25	0.25	0.25	-0.5	-0.5	-0.5	-0.5	-0.5	-0.5	-0.5	-0.5	-0.5	-0.5	-0.5	linear	100	0.025	0	0.5	TRUE	4	fixmodel	0.7933	7.083681504919166e-5	0.00804001568159055	0	10000
10	250	0	0	0	0	0	0	0	0	0	0	2	0	1	0.25	0.25	0.25	0.25	0.25	0.25	0.25	0.25	0.25	0.25	-0.5	-0.5	-0.5	-0.5	-0.5	-0.5	-0.5	-0.5	-0.5	-0.5	-0.5	linear	100	0.025	0	0.5	TRUE	4	poolmodel	0.7939	7.08368150515209e-5	0.008040015681590644	0	10000
10	250	0	0	0	0	0	0	0	0	0	0	2	0	1	0.25	0.25	0.25	0.25	0.25	0.25	0.25	0.25	0.25	0.25	-0.5	-0.5	-0.5	-0.5	-0.5	-0.5	-0.5	-0.5	-0.5	-0.5	-0.5	linear	100	0.025	0	0.5	TRUE	4	sepmodel	0.7939	7.08368150515209e-5	0.008040015681590644	0	10000
10	250	0	0	0	0	0	0	0	0	0	0	2	0	1	0.25	0.25	0.25	0.25	0.25	0.25	0.25	0.25	0.25	0.25	-0.5	-0.5	-0.5	-0.5	-0.5	-0.5	-0.5	-0.5	-0.5	-0.5	-0.5	linear	100	0.025	0	0.5	TRUE	5	fixmodel	0.7947	0.0014868983521016605	0.008044094710670482	0	10000
10	250	0	0	0	0	0	0	0	0	0	0	2	0	1	0.25	0.25	0.25	0.25	0.25	0.25	0.25	0.25	0.25	0.25	-0.5	-0.5	-0.5	-0.5	-0.5	-0.5	-0.5	-0.5	-0.5	-0.5	-0.5	linear	100	0.025	0	0.5	TRUE	5	poolmodel	0.7945	0.001486898352102887	0.008044094710670507	0	10000
10	250	0	0	0	0	0	0	0	0	0	0	2	0	1	0.25	0.25	0.25	0.25	0.25	0.25	0.25	0.25	0.25	0.25	-0.5	-0.5	-0.5	-0.5	-0.5	-0.5	-0.5	-0.5	-0.5	-0.5	-0.5	linear	100	0.025	0	0.5	TRUE	5	sepmodel	0.7945	0.001486898352102887	0.008044094710670507	0	10000
10	250	0	0	0	0	0	0	0	0	0	0	2	0	1	0.25	0.25	0.25	0.25	0.25	0.25	0.25	0.25	0.25	0.25	-0.5	-0.5	-0.5	-0.5	-0.5	-0.5	-0.5	-0.5	-0.5	-0.5	-0.5	linear	100	0.025	0	0.5	TRUE	6	fixmodel	0.7957	6.32875504979576e-4	0.008032467997736974	0	10000
10	250	0	0	0	0	0	0	0	0	0	0	2	0	1	0.25	0.25	0.25	0.25	0.25	0.25	0.25	0.25	0.25	0.25	-0.5	-0.5	-0.5	-0.5	-0.5	-0.5	-0.5	-0.5	-0.5	-0.5	-0.5	linear	100	0.025	0	0.5	TRUE	6	poolmodel	0.7949	6.328755049808724e-4	0.008032467997736985	0	10000
10	250	0	0	0	0	0	0	0	0	0	0	2	0	1	0.25	0.25	0.25	0.25	0.25	0.25	0.25	0.25	0.25	0.25	-0.5	-0.5	-0.5	-0.5	-0.5	-0.5	-0.5	-0.5	-0.5	-0.5	-0.5	linear	100	0.025	0	0.5	TRUE	6	sepmodel	0.7949	6.328755049808724e-4	0.008032467997736985	0	10000
10	250	0	0	0	0	0	0	0	0	0	0	2	0	1	0.25	0.25	0.25	0.25	0.25	0.25	0.25	0.25	0.25	0.25	-0.5	-0.5	-0.5	-0.5	-0.5	-0.5	-0.5	-0.5	-0.5	-0.5	-0.5	linear	100	0.025	0	0.5	TRUE	7	fixmodel	0.7862	5.820667162599368e-4	0.008186544428911825	0	10000
10	250	0	0	0	0	0	0	0	0	0	0	2	0	1	0.25	0.25	0.25	0.25	0.25	0.25	0.25	0.25	0.25	0.25	-0.5	-0.5	-0.5	-0.5	-0.5	-0.5	-0.5	-0.5	-0.5	-0.5	-0.5	linear	100	0.025	0	0.5	TRUE	7	poolmodel	0.7853	5.820667162612397e-4	0.008186544428911844	0	10000
10	250	0	0	0	0	0	0	0	0	0	0	2	0	1	0.25	0.25	0.25	0.25	0.25	0.25	0.25	0.25	0.25	0.25	-0.5	-0.5	-0.5	-0.5	-0.5	-0.5	-0.5	-0.5	-0.5	-0.5	-0.5	linear	100	0.025	0	0.5	TRUE	7	sepmodel	0.7853	5.820667162612397e-4	0.008186544428911844	0	10000
10	250	0	0	0	0	0	0	0	0	0	0	2	0	1	0.25	0.25	0.25	0.25	0.25	0.25	0.25	0.25	0.25	0.25	-0.5	-0.5	-0.5	-0.5	-0.5	-0.5	-0.5	-0.5	-0.5	-0.5	-0.5	linear	100	0.025	0	0.5	TRUE	8	fixmodel	0.7939	5.939942952947865e-4	0.008061988217263436	0	10000
10	250	0	0	0	0	0	0	0	0	0	0	2	0	1	0.25	0.25	0.25	0.25	0.25	0.25	0.25	0.25	0.25	0.25	-0.5	-0.5	-0.5	-0.5	-0.5	-0.5	-0.5	-0.5	-0.5	-0.5	-0.5	linear	100	0.025	0	0.5	TRUE	8	poolmodel	0.7938	5.93994295296151e-4	0.008061988217263482	0	10000
10	250	0	0	0	0	0	0	0	0	0	0	2	0	1	0.25	0.25	0.25	0.25	0.25	0.25	0.25	0.25	0.25	0.25	-0.5	-0.5	-0.5	-0.5	-0.5	-0.5	-0.5	-0.5	-0.5	-0.5	-0.5	linear	100	0.025	0	0.5	TRUE	8	sepmodel	0.7938	5.93994295296151e-4	0.008061988217263482	0	10000
10	250	0	0	0	0	0	0	0	0	0	0	2	0	1	0.25	0.25	0.25	0.25	0.25	0.25	0.25	0.25	0.25	0.25	-0.5	-0.5	-0.5	-0.5	-0.5	-0.5	-0.5	-0.5	-0.5	-0.5	-0.5	linear	100	0.025	0	0.5	TRUE	9	fixmodel	0.786	-2.671987771646099e-4	0.008203764159971762	0	10000
10	250	0	0	0	0	0	0	0	0	0	0	2	0	1	0.25	0.25	0.25	0.25	0.25	0.25	0.25	0.25	0.25	0.25	-0.5	-0.5	-0.5	-0.5	-0.5	-0.5	-0.5	-0.5	-0.5	-0.5	-0.5	linear	100	0.025	0	0.5	TRUE	9	poolmodel	0.7853	-2.6719877716323753e-4	0.008203764159971792	0	10000
10	250	0	0	0	0	0	0	0	0	0	0	2	0	1	0.25	0.25	0.25	0.25	0.25	0.25	0.25	0.25	0.25	0.25	-0.5	-0.5	-0.5	-0.5	-0.5	-0.5	-0.5	-0.5	-0.5	-0.5	-0.5	linear	100	0.025	0	0.5	TRUE	9	sepmodel	0.7853	-2.6719877716323753e-4	0.008203764159971792	0	10000
10	250	0	0	0	0	0	0	0	0	0	0	2	0	1	0.25	0.25	0.25	0.25	0.25	0.25	0.25	0.25	0.25	0.25	-0.5	-0.5	-0.5	-0.5	-0.5	-0.5	-0.5	-0.5	-0.5	-0.5	-0.5	linear	100	0.025	0	0.5	TRUE	10	fixmodel	0.7995	0.0012924725724921472	0.007902800306085348	0	10000
10	250	0	0	0	0	0	0	0	0	0	0	2	0	1	0.25	0.25	0.25	0.25	0.25	0.25	0.25	0.25	0.25	0.25	-0.5	-0.5	-0.5	-0.5	-0.5	-0.5	-0.5	-0.5	-0.5	-0.5	-0.5	linear	100	0.025	0	0.5	TRUE	10	poolmodel	0.7965	0.0012924725724935157	0.007902800306085386	0	10000
10	250	0	0	0	0	0	0	0	0	0	0	2	0	1	0.25	0.25	0.25	0.25	0.25	0.25	0.25	0.25	0.25	0.25	-0.5	-0.5	-0.5	-0.5	-0.5	-0.5	-0.5	-0.5	-0.5	-0.5	-0.5	linear	100	0.025	0	0.5	TRUE	10	sepmodel	0.7965	0.0012924725724935157	0.007902800306085386	0	10000
10	250	0	25	50	75	100	125	150	175	200	225	2	0	1	0.25	0.25	0.25	0.25	0.25	0.25	0.25	0.25	0.25	0.25	-0.5	-0.5	-0.5	-0.5	-0.5	-0.5	-0.5	-0.5	-0.5	-0.5	-0.5	linear	100	0.025	0	0.5	TRUE	2	fixmodel	0.7956	-6.985935562258008e-4	0.007975913384317936	0	10000
10	250	0	25	50	75	100	125	150	175	200	225	2	0	1	0.25	0.25	0.25	0.25	0.25	0.25	0.25	0.25	0.25	0.25	-0.5	-0.5	-0.5	-0.5	-0.5	-0.5	-0.5	-0.5	-0.5	-0.5	-0.5	linear	100	0.025	0	0.5	TRUE	2	poolmodel	0.7607	-0.01126679153041837	0.008010221500451659	0	10000
10	250	0	25	50	75	100	125	150	175	200	225	2	0	1	0.25	0.25	0.25	0.25	0.25	0.25	0.25	0.25	0.25	0.25	-0.5	-0.5	-0.5	-0.5	-0.5	-0.5	-0.5	-0.5	-0.5	-0.5	-0.5	linear	100	0.025	0	0.5	TRUE	2	sepmodel	0.7872	-6.380811941397748e-4	0.008113109637830669	0	10000
10	250	0	25	50	75	100	125	150	175	200	225	2	0	1	0.25	0.25	0.25	0.25	0.25	0.25	0.25	0.25	0.25	0.25	-0.5	-0.5	-0.5	-0.5	-0.5	-0.5	-0.5	-0.5	-0.5	-0.5	-0.5	linear	100	0.025	0	0.5	TRUE	3	fixmodel	0.8069	2.2026116419574573e-4	0.007739067378320761	0	10000
10	250	0	25	50	75	100	125	150	175	200	225	2	0	1	0.25	0.25	0.25	0.25	0.25	0.25	0.25	0.25	0.25	0.25	-0.5	-0.5	-0.5	-0.5	-0.5	-0.5	-0.5	-0.5	-0.5	-0.5	-0.5	linear	100	0.025	0	0.5	TRUE	3	poolmodel	0.7498	-0.0173468677821482	0.007883655528845963	0	10000
10	250	0	25	50	75	100	125	150	175	200	225	2	0	1	0.25	0.25	0.25	0.25	0.25	0.25	0.25	0.25	0.25	0.25	-0.5	-0.5	-0.5	-0.5	-0.5	-0.5	-0.5	-0.5	-0.5	-0.5	-0.5	linear	100	0.025	0	0.5	TRUE	3	sepmodel	0.7967	1.980332566668476e-4	0.007959652054157383	0	10000
10	250	0	25	50	75	100	125	150	175	200	225	2	0	1	0.25	0.25	0.25	0.25	0.25	0.25	0.25	0.25	0.25	0.25	-0.5	-0.5	-0.5	-0.5	-0.5	-0.5	-0.5	-0.5	-0.5	-0.5	-0.5	linear	100	0.025	0	0.5	TRUE	4	fixmodel	0.8046	3.2816479236810894e-4	0.007704498354085097	0	10000
10	250	0	25	50	75	100	125	150	175	200	225	2	0	1	0.25	0.25	0.25	0.25	0.25	0.25	0.25	0.25	0.25	0.25	-0.5	-0.5	-0.5	-0.5	-0.5	-0.5	-0.5	-0.5	-0.5	-0.5	-0.5	linear	100	0.025	0	0.5	TRUE	4	poolmodel	0.7254	-0.023617971816552393	0.008136060612842841	0	10000
10	250	0	25	50	75	100	125	150	175	200	225	2	0	1	0.25	0.25	0.25	0.25	0.25	0.25	0.25	0.25	0.25	0.25	-0.5	-0.5	-0.5	-0.5	-0.5	-0.5	-0.5	-0.5	-0.5	-0.5	-0.5	linear	100	0.025	0	0.5	TRUE	4	sepmodel	0.7872	2.5259524911010905e-4	0.007984541985960521	0	10000
10	250	0	25	50	75	100	125	150	175	200	225	2	0	1	0.25	0.25	0.25	0.25	0.25	0.25	0.25	0.25	0.25	0.25	-0.5	-0.5	-0.5	-0.5	-0.5	-0.5	-0.5	-0.5	-0.5	-0.5	-0.5	linear	100	0.025	0	0.5	TRUE	5	fixmodel	0.8076	2.147566600032942e-4	0.007822569487772426	0	10000
10	250	0	25	50	75	100	125	150	175	200	225	2	0	1	0.25	0.25	0.25	0.25	0.25	0.25	0.25	0.25	0.25	0.25	-0.5	-0.5	-0.5	-0.5	-0.5	-0.5	-0.5	-0.5	-0.5	-0.5	-0.5	linear	100	0.025	0	0.5	TRUE	5	poolmodel	0.7106	-0.028453455005968912	0.008471938040984789	0	10000
10	250	0	25	50	75	100	125	150	175	200	225	2	0	1	0.25	0.25	0.25	0.25	0.25	0.25	0.25	0.25	0.25	0.25	-0.5	-0.5	-0.5	-0.5	-0.5	-0.5	-0.5	-0.5	-0.5	-0.5	-0.5	linear	100	0.025	0	0.5	TRUE	5	sepmodel	0.7898	1.6984933414059816e-4	0.008145212001258178	0	10000
10	250	0	25	50	75	100	125	150	175	200	225	2	0	1	0.25	0.25	0.25	0.25	0.25	0.25	0.25	0.25	0.25	0.25	-0.5	-0.5	-0.5	-0.5	-0.5	-0.5	-0.5	-0.5	-0.5	-0.5	-0.5	linear	100	0.025	0	0.5	TRUE	6	fixmodel	0.8106	9.190512781182607e-4	0.007598071833676621	0	10000
10	250	0	25	50	75	100	125	150	175	200	225	2	0	1	0.25	0.25	0.25	0.25	0.25	0.25	0.25	0.25	0.25	0.25	-0.5	-0.5	-0.5	-0.5	-0.5	-0.5	-0.5	-0.5	-0.5	-0.5	-0.5	linear	100	0.025	0	0.5	TRUE	6	poolmodel	0.7031	-0.03157768936463009	0.008452659889626355	0	10000
10	250	0	25	50	75	100	125	150	175	200	225	2	0	1	0.25	0.25	0.25	0.25	0.25	0.25	0.25	0.25	0.25	0.25	-0.5	-0.5	-0.5	-0.5	-0.5	-0.5	-0.5	-0.5	-0.5	-0.5	-0.5	linear	100	0.025	0	0.5	TRUE	6	sepmodel	0.7898	9.50181063143598e-4	0.008016073066472599	0	10000
10	250	0	25	50	75	100	125	150	175	200	225	2	0	1	0.25	0.25	0.25	0.25	0.25	0.25	0.25	0.25	0.25	0.25	-0.5	-0.5	-0.5	-0.5	-0.5	-0.5	-0.5	-0.5	-0.5	-0.5	-0.5	linear	100	0.025	0	0.5	TRUE	7	fixmodel	0.8158	9.663236876727674e-4	0.007748613173168611	0	10000
10	250	0	25	50	75	100	125	150	175	200	225	2	0	1	0.25	0.25	0.25	0.25	0.25	0.25	0.25	0.25	0.25	0.25	-0.5	-0.5	-0.5	-0.5	-0.5	-0.5	-0.5	-0.5	-0.5	-0.5	-0.5	linear	100	0.025	0	0.5	TRUE	7	poolmodel	0.6927	-0.03538644728802086	0.008839155447085254	0	10000
10	250	0	25	50	75	100	125	150	175	200	225	2	0	1	0.25	0.25	0.25	0.25	0.25	0.25	0.25	0.25	0.25	0.25	-0.5	-0.5	-0.5	-0.5	-0.5	-0.5	-0.5	-0.5	-0.5	-0.5	-0.5	linear	100	0.025	0	0.5	TRUE	7	sepmodel	0.7927	8.917178298175087e-4	0.0081858300660355085	0	10000
10	250	0	25	50	75	100	125	150	175	200	225	2	0	1	0.25	0.25	0.25	0.25	0.25	0.25	0.25	0.25	0.25	0.25	-0.5	-0.5	-0.5	-0.5	-0.5	-0.5	-0.5	-0.5	-0.5	-0.5	-0.5	linear	100	0.025	0	0.5	TRUE	8	fixmodel	0.815	6.132289360559277e-5	0.007557913982789846	0	10000
10	250	0	25	50	75	100	125	150	175	200	225	2	0	1	0.25	0.25	0.25	0.25	0.25	0.25	0.25	0.25	0.25	0.25	-0.5	-0.5	-0.5	-0.5	-0.5	-0.5	-0.5	-0.5	-0.5	-0.5	-0.5	linear	100	0.025	0	0.5	TRUE	8	poolmodel	0.6746	-0.03920958602408435	0.008941146411132715	0	10000
10	250	0	25	50	75	100	125	150	175	200	225	2	0	1	0.25	0.25	0.25	0.25	0.25	0.25	0.25	0.25	0.25	0.25	-0.5	-0.5	-0.5	-0.5	-0.5	-0.5	-0.5	-0.5	-0.5	-0.5	-0.5	linear	100	0.025	0	0.5	TRUE	8	sepmodel	0.7924	-4.6907022100521835e-5	0.007984163169450966	0	10000
10	250	0	25	50	75	100	125	150	175	200	225	2	0	1	0.25	0.25	0.25	0.25	0.25	0.25	0.25	0.25	0.25	0.25	-0.5	-0.5	-0.5	-0.5	-0.5	-0.5	-0.5	-0.5	-0.5	-0.5	-0.5	linear	100	0.025	0	0.5	TRUE	9	fixmodel	0.8288	0.0024432960565977475	0.007490174914047998	0	10000
10	250	0	25	50	75	100	125	150	175	200	225	2	0	1	0.25	0.25	0.25	0.25	0.25	0.25	0.25	0.25	0.25	0.25	-0.5	-0.5	-0.5	-0.5	-0.5	-0.5	-0.5	-0.5	-0.5	-0.5	-0.5	linear	100	0.025	0	0.5	TRUE	9	poolmodel	0.677	-0.03974818371582743	0.008908040067133322	0	10000
10	250	0	25	50	75	100	125	150	175	200	225	2	0	1	0.25	0.25	0.25	0.25	0.25	0.25	0.25	0.25	0.25	0.25	-0.5	-0.5	-0.5	-0.5	-0.5	-0.5	-0.5	-0.5	-0.5	-0.5	-0.5	linear	100	0.025	0	0.5	TRUE	9	sepmodel	0.79990000000000006	0.002315884873862043	0.007957137404648037	0	10000
10	250	0	25	50	75	100	125	150	175	200	225	2	0	1	0.25	0.25	0.25	0.25	0.25	0.25	0.25	0.25	0.25	0.25	-0.5	-0.5	-0.5	-0.5	-0.5	-0.5	-0.5	-0.5	-0.5	-0.5	-0.5	linear	100	0.025	0	0.5	TRUE	10	fixmodel	0.8204	-5.582302451711003e-5	0.00748025152536439	0	10000
10	250	0	25	50	75	100	125	150	175	200	225	2	0	1	0.25	0.25	0.25	0.25	0.25	0.25	0.25	0.25	0.25	0.25	-0.5	-0.5	-0.5	-0.5	-0.5	-0.5	-0.5	-0.5	-0.5	-0.5	-0.5	linear	100	0.025	0	0.5	TRUE	10	poolmodel	0.6622	-0.04417627217032456	0.009274679643038033	0	10000
10	250	0	25	50	75	100	125	150	175	200	225	2	0	1	0.25	0.25	0.25	0.25	0.25	0.25	0.25	0.25	0.25	0.25	-0.5	-0.5	-0.5	-0.5	-0.5	-0.5	-0.5	-0.5	-0.5	-0.5	-0.5	linear	100	0.025	0	0.5	TRUE	10	sepmodel	0.7899	-1.7260966702297142e-4	0.00798307007186886	0	10000
10	250	0	50	100	150	200	250	300	350	400	450	2	0	1	0.25	0.25	0.25	0.25	0.25	0.25	0.25	0.25	0.25	0.25	-0.5	-0.5	-0.5	-0.5	-0.5	-0.5	-0.5	-0.5	-0.5	-0.5	-0.5	linear	100	0.025	0	0.5	TRUE	2	fixmodel	0.8086	7.077698568329454e-4	0.007726762628392776	0	10000
10	250	0	50	100	150	200	250	300	350	400	450	2	0	1	0.25	0.25	0.25	0.25	0.25	0.25	0.25	0.25	0.25	0.25	-0.5	-0.5	-0.5	-0.5	-0.5	-0.5	-0.5	-0.5	-0.5	-0.5	-0.5	linear	100	0.025	0	0.5	TRUE	2	poolmodel	0.7596	-0.016284189128698227	0.007752964270236724	0	10000
10	250	0	50	100	150	200	250	300	350	400	450	2	0	1	0.25	0.25	0.25	0.25	0.25	0.25	0.25	0.25	0.25	0.25	-0.5	-0.5	-0.5	-0.5	-0.5	-0.5	-0.5	-0.5	-0.5	-0.5	-0.5	linear	100	0.025	0	0.5	TRUE	2	sepmodel	0.7984	7.096575908279481e-4	0.007900491221149044	0	10000
10	250	0	50	100	150	200	250	300	350	400	450	2	0	1	0.25	0.25	0.25	0.25	0.25	0.25	0.25	0.25	0.25	0.25	-0.5	-0.5	-0.5	-0.5	-0.5	-0.5	-0.5	-0.5	-0.5	-0.5	-0.5	linear	100	0.025	0	0.5	TRUE	3	fixmodel	0.8176	9.235158837731198e-4	0.007594616871746095	0	10000
10	250	0	50	100	150	200	250	300	350	400	450	2	0	1	0.25	0.25	0.25	0.25	0.25	0.25	0.25	0.25	0.25	0.25	-0.5	-0.5	-0.5	-0.5	-0.5	-0.5	-0.5	-0.5	-0.5	-0.5	-0.5	linear	100	0.025	0	0.5	TRUE	3	poolmodel	0.7186	-0.029322466253642234	0.008161697902933442	0	10000
10	250	0	50	100	150	200	250	300	350	400	450	2	0	1	0.25	0.25	0.25	0.25	0.25	0.25	0.25	0.25	0.25	0.25	-0.5	-0.5	-0.5	-0.5	-0.5	-0.5	-0.5	-0.5	-0.5	-0.5	-0.5	linear	100	0.025	0	0.5	TRUE	3	sepmodel	0.7982	0.0010475366840624269	0.007876328724960439	0	10000
10	250	0	50	100	150	200	250	300	350	400	450	2	0	1	0.25	0.25	0.25	0.25	0.25	0.25	0.25	0.25	0.25	0.25	-0.5	-0.5	-0.5	-0.5	-0.5	-0.5	-0.5	-0.5	-0.5	-0.5	-0.5	linear	100	0.025	0	0.5	TRUE	4	fixmodel	0.8222	8.203936859659999e-4	0.007541238327072854	0	10000
10	250	0	50	100	150	200	250	300	350	400	450	2	0	1	0.25	0.25	0.25	0.25	0.25	0.25	0.25	0.25	0.25	0.25	-0.5	-0.5	-0.5	-0.5	-0.5	-0.5	-0.5	-0.5	-0.5	-0.5	-0.5	linear	100	0.025	0	0.5	TRUE	4	poolmodel	0.6823	-0.040524423583434804	0.008842903846618505	0	10000
10	250	0	50	100	150	200	250	300	350	400	450	2	0	1	0.25	0.25	0.25	0.25	0.25	0.25	0.25	0.25	0.25	0.25	-0.5	-0.5	-0.5	-0.5	-0.5	-0.5	-0.5	-0.5	-0.5	-0.5	-0.5	linear	100	0.025	0	0.5	TRUE	4	sepmodel	0.793	8.354452632382707e-4	0.007959675086343187	0	10000
10	250	0	50	100	150	200	250	300	350	400	450	2	0	1	0.25	0.25	0.25	0.25	0.25	0.25	0.25	0.25	0.25	0.25	-0.5	-0.5	-0.5	-0.5	-0.5	-0.5	-0.5	-0.5	-0.5	-0.5	-0.5	linear	100	0.025	0	0.5	TRUE	5	fixmodel	0.824	4.1169842869681763e-4	0.007486444185816917	0	10000
10	250	0	50	100	150	200	250	300	350	400	450	2	0	1	0.25	0.25	0.25	0.25	0.25	0.25	0.25	0.25	0.25	0.25	-0.5	-0.5	-0.5	-0.5	-0.5	-0.5	-0.5	-0.5	-0.5	-0.5	-0.5	linear	100	0.025	0	0.5	TRUE	5	poolmodel	0.6476	-0.0499139789070794	0.009648965857150858	0	10000
10	250	0	50	100	150	200	250	300	350	400	450	2	0	1	0.25	0.25	0.25	0.25	0.25	0.25	0.25	0.25	0.25	0.25	-0.5	-0.5	-0.5	-0.5	-0.5	-0.5	-0.5	-0.5	-0.5	-0.5	-0.5	linear	100	0.025	0	0.5	TRUE	5	sepmodel	0.7923	5.131037933061178e-4	0.008010593097186464	0	10000
10	250	0	50	100	150	200	250	300	350	400	450	2	0	1	0.25	0.25	0.25	0.25	0.25	0.25	0.25	0.25	0.25	0.25	-0.5	-0.5	-0.5	-0.5	-0.5	-0.5	-0.5	-0.5	-0.5	-0.5	-0.5	linear	100	0.025	0	0.5	TRUE	6	fixmodel	0.8273	6.100382754926591e-4	0.0074892149296704996	0	10000
10	250	0	50	100	150	200	250	300	350	400	450	2	0	1	0.25	0.25	0.25	0.25	0.25	0.25	0.25	0.25	0.25	0.25	-0.5	-0.5	-0.5	-0.5	-0.5	-0.5	-0.5	-0.5	-0.5	-0.5	-0.5	linear	100	0.025	0	0.5	TRUE	6	poolmodel	0.6209	-0.057045927614825506	0.010417274570216805	0	10000
10	250	0	50	100	150	200	250	300	350	400	450	2	0	1	0.25	0.25	0.25	0.25	0.25	0.25	0.25	0.25	0.25	0.25	-0.5	-0.5	-0.5	-0.5	-0.5	-0.5	-0.5	-0.5	-0.5	-0.5	-0.5	linear	100	0.025	0	0.5	TRUE	6	sepmodel	0.7875	5.884554552847673e-4	0.008092444380285084	0	10000
10	250	0	50	100	150	200	250	300	350	400	450	2	0	1	0.25	0.25	0.25	0.25	0.25	0.25	0.25	0.25	0.25	0.25	-0.5	-0.5	-0.5	-0.5	-0.5	-0.5	-0.5	-0.5	-0.5	-0.5	-0.5	linear	100	0.025	0	0.5	TRUE	7	fixmodel	0.8286	9.955509283120266e-5	0.007466852942420169	0	10000
10	250	0	50	100	150	200	250	300	350	400	450	2	0	1	0.25	0.25	0.25	0.25	0.25	0.25	0.25	0.25	0.25	0.25	-0.5	-0.5	-0.5	-0.5	-0.5	-0.5	-0.5	-0.5	-0.5	-0.5	-0.5	linear	100	0.025	0	0.5	TRUE	7	poolmodel	0.5898	-0.06403670530130146	0.011225844569964522	0	10000
10	250	0	50	100	150	200	250	300	350	400	450	2	0	1	0.25	0.25	0.25	0.25	0.25	0.25	0.25	0.25	0.25	0.25	-0.5	-0.5	-0.5	-0.5	-0.5	-0.5	-0.5	-0.5	-0.5	-0.5	-0.5	linear	100	0.025	0	0.5	TRUE	7	sepmodel	0.7905	2.312107454923697e-4	0.008148479382819944	0	10000
10	250	0	50	100	150	200	250	300	350	400	450	2	0	1	0.25	0.25	0.25	0.25	0.25	0.25	0.25	0.25	0.25	0.25	-0.5	-0.5	-0.5	-0.5	-0.5	-0.5	-0.5	-0.5	-0.5	-0.5	-0.5	linear	100	0.025	0	0.5	TRUE	8	fixmodel	0.8321	-4.773817149253457e-4	0.007404487657068603	0	10000
10	250	0	50	100	150	200	250	300	350	400	450	2	0	1	0.25	0.25	0.25	0.25	0.25	0.25	0.25	0.25	0.25	0.25	-0.5	-0.5	-0.5	-0.5	-0.5	-0.5	-0.5	-0.5	-0.5	-0.5	-0.5	linear	100	0.025	0	0.5	TRUE	8	poolmodel	0.5598	-0.07110036501058534	0.012114485317732604	0	10000
10	250	0	50	100	150	200	250	300	350	400	450	2	0	1	0.25	0.25	0.25	0.25	0.25	0.25	0.25	0.25	0.25	0.25	-0.5	-0.5	-0.5	-0.5	-0.5	-0.5	-0.5	-0.5	-0.5	-0.5	-0.5	linear	100	0.025	0	0.5	TRUE	8	sepmodel	0.7921	-3.462554874335304e-4	0.008159505248250959	0	10000
10	250	0	50	100	150	200	250	300	350	400	450	2	0	1	0.25	0.25	0.25	0.25	0.25	0.25	0.25	0.25	0.25	0.25	-0.5	-0.5	-0.5	-0.5	-0.5	-0.5	-0.5	-0.5	-0.5	-0.5	-0.5	linear	100	0.025	0	0.5	TRUE	9	fixmodel	0.8298	-3.1648407046475986e-4	0.007334559292910267	0	10000
10	250	0	50	100	150	200	250	300	350	400	450	2	0	1	0.25	0.25	0.25	0.25	0.25	0.25	0.25	0.25	0.25	0.25	-0.5	-0.5	-0.5	-0.5	-0.5	-0.5	-0.5	-0.5	-0.5	-0.5	-0.5	linear	100	0.025	0	0.5	TRUE	9	poolmodel	0.5446	-0.07556677721918807	0.012707239381127796	0	10000
10	250	0	50	100	150	200	250	300	350	400	450	2	0	1	0.25	0.25	0.25	0.25	0.25	0.25	0.25	0.25	0.25	0.25	-0.5	-0.5	-0.5	-0.5	-0.5	-0.5	-0.5	-0.5	-0.5	-0.5	-0.5	linear	100	0.025	0	0.5	TRUE	9	sepmodel	0.7884	-3.2315057565517736e-4	0.008097504478847738	0	10000
10	250	0	50	100	150	200	250	300	350	400	450	2	0	1	0.25	0.25	0.25	0.25	0.25	0.25	0.25	0.25	0.25	0.25	-0.5	-0.5	-0.5	-0.5	-0.5	-0.5	-0.5	-0.5	-0.5	-0.5	-0.5	linear	100	0.025	0	0.5	TRUE	10	fixmodel	0.8316	8.48852765930928e-5	0.007450882767751116	0	10000
10	250	0	50	100	150	200	250	300	350	400	450	2	0	1	0.25	0.25	0.25	0.25	0.25	0.25	0.25	0.25	0.25	0.25	-0.5	-0.5	-0.5	-0.5	-0.5	-0.5	-0.5	-0.5	-0.5	-0.5	-0.5	linear	100	0.025	0	0.5	TRUE	10	poolmodel	0.5322	-0.07973550104049686	0.013440846006152432	0	10000
10	250	0	50	100	150	200	250	300	350	400	450	2	0	1	0.25	0.25	0.25	0.25	0.25	0.25	0.25	0.25	0.25	0.25	-0.5	-0.5	-0.5	-0.5	-0.5	-0.5	-0.5	-0.5	-0.5	-0.5	-0.5	linear	100	0.025	0	0.5	TRUE	10	sepmodel	0.7861	1.7941711631815242e-4	0.008378291352205924	0	10000
10	250	0	75	150	225	300	375	450	525	600	675	2	0	1	0.25	0.25	0.25	0.25	0.25	0.25	0.25	0.25	0.25	0.25	-0.5	-0.5	-0.5	-0.5	-0.5	-0.5	-0.5	-0.5	-0.5	-0.5	-0.5	linear	100	0.025	0	0.5	TRUE	2	fixmodel	0.8174	0.001569931057150491	0.00756120248639438	0	10000
10	250	0	75	150	225	300	375	450	525	600	675	2	0	1	0.25	0.25	0.25	0.25	0.25	0.25	0.25	0.25	0.25	0.25	-0.5	-0.5	-0.5	-0.5	-0.5	-0.5	-0.5	-0.5	-0.5	-0.5	-0.5	linear	100	0.025	0	0.5	TRUE	2	poolmodel	0.7549	-0.019932612354021165	0.007693046523063022	0	10000
10	250	0	75	150	225	300	375	450	525	600	675	2	0	1	0.25	0.25	0.25	0.25	0.25	0.25	0.25	0.25	0.25	0.25	-0.5	-0.5	-0.5	-0.5	-0.5	-0.5	-0.5	-0.5	-0.5	-0.5	-0.5	linear	100	0.025	0	0.5	TRUE	2	sepmodel	0.802	0.0016360679293966663	0.00783537331168628	0	10000
10	250	0	75	150	225	300	375	450	525	600	675	2	0	1	0.25	0.25	0.25	0.25	0.25	0.25	0.25	0.25	0.25	0.25	-0.5	-0.5	-0.5	-0.5	-0.5	-0.5	-0.5	-0.5	-0.5	-0.5	-0.5	linear	100	0.025	0	0.5	TRUE	3	fixmodel	0.8249	0.0018065148915408194	0.007595229583192077	0	10000
10	250	0	75	150	225	300	375	450	525	600	675	2	0	1	0.25	0.25	0.25	0.25	0.25	0.25	0.25	0.25	0.25	0.25	-0.5	-0.5	-0.5	-0.5	-0.5	-0.5	-0.5	-0.5	-0.5	-0.5	-0.5	linear	100	0.025	0	0.5	TRUE	3	poolmodel	0.6972	-0.03737648283005374	0.008634990449498921	0	10000
10	250	0	75	150	225	300	375	450	525	600	675	2	0	1	0.25	0.25	0.25	0.25	0.25	0.25	0.25	0.25	0.25	0.25	-0.5	-0.5	-0.5	-0.5	-0.5	-0.5	-0.5	-0.5	-0.5	-0.5	-0.5	linear	100	0.025	0	0.5	TRUE	3	sepmodel	0.7956	0.0015895764704318006	0.00809269377785803	0	10000
10	250	0	75	150	225	300	375	450	525	600	675	2	0	1	0.25	0.25	0.25	0.25	0.25	0.25	0.25	0.25	0.25	0.25	-0.5	-0.5	-0.5	-0.5	-0.5	-0.5	-0.5	-0.5	-0.5	-0.5	-0.5	linear	100	0.025	0	0.5	TRUE	4	fixmodel	0.8378	0.002694485143937162	0.007355044842047916	0	10000
10	250	0	75	150	225	300	375	450	525	600	675	2	0	1	0.25	0.25	0.25	0.25	0.25	0.25	0.25	0.25	0.25	0.25	-0.5	-0.5	-0.5	-0.5	-0.5	-0.5	-0.5	-0.5	-0.5	-0.5	-0.5	linear	100	0.025	0	0.5	TRUE	4	poolmodel	0.6544	-0.05158119822730822	0.009604339236034282	0	10000
10	250	0	75	150	225	300	375	450	525	600	675	2	0	1	0.25	0.25	0.25	0.25	0.25	0.25	0.25	0.25	0.25	0.25	-0.5	-0.5	-0.5	-0.5	-0.5	-0.5	-0.5	-0.5	-0.5	-0.5	-0.5	linear	100	0.025	0	0.5	TRUE	4	sepmodel	0.7994	0.002609408281445313	0.007976579230231647	0	10000
10	250	0	75	150	225	300	375	450	525	600	675	2	0	1	0.25	0.25	0.25	0.25	0.25	0.25	0.25	0.25	0.25	0.25	-0.5	-0.5	-0.5	-0.5	-0.5	-0.5	-0.5	-0.5	-0.5	-0.5	-0.5	linear	100	0.025	0	0.5	TRUE	5	fixmodel	0.837	0.0013338344865109419	0.007179229562303773	0	10000
10	250	0	75	150	225	300	375	450	525	600	675	2	0	1	0.25	0.25	0.25	0.25	0.25	0.25	0.25	0.25	0.25	0.25	-0.5	-0.5	-0.5	-0.5	-0.5	-0.5	-0.5	-0.5	-0.5	-0.5	-0.5	linear	100	0.025	0	0.5	TRUE	5	poolmodel	0.5932	-0.06582848176982786	0.011111562368160794	0	10000
10	250	0	75	150	225	300	375	450	525	600	675	2	0	1	0.25	0.25	0.25	0.25	0.25	0.25	0.25	0.25	0.25	0.25	-0.5	-0.5	-0.5	-0.5	-0.5	-0.5	-0.5	-0.5	-0.5	-0.5	-0.5	linear	100	0.025	0	0.5	TRUE	5	sepmodel	0.7962	0.0013968764117512774	0.007893168469566045	0	10000
10	250	0	75	150	225	300	375	450	525	600	675	2	0	1	0.25	0.25	0.25	0.25	0.25	0.25	0.25	0.25	0.25	0.25	-0.5	-0.5	-0.5	-0.5	-0.5	-0.5	-0.5	-0.5	-0.5	-0.5	-0.5	linear	100	0.025	0	0.5	TRUE	6	fixmodel	0.8419	0.0014586549046781637	0.007100525977024359	0	10000
10	250	0	75	150	225	300	375	450	525	600	675	2	0	1	0.25	0.25	0.25	0.25	0.25	0.25	0.25	0.25	0.25	0.25	-0.5	-0.5	-0.5	-0.5	-0.5	-0.5	-0.5	-0.5	-0.5	-0.5	-0.5	linear	100	0.025	0	0.5	TRUE	6	poolmodel	0.5456	-0.0770775271732317	0.012609398169059687	0	10000
10	250	0	75	150	225	300	375	450	525	600	675	2	0	1	0.25	0.25	0.25	0.25	0.25	0.25	0.25	0.25	0.25	0.25	-0.5	-0.5	-0.5	-0.5	-0.5	-0.5	-0.5	-0.5	-0.5	-0.5	-0.5	linear	100	0.025	0	0.5	TRUE	6	sepmodel	0.7951	0.0015420390716999466	0.007927383407800859	0	10000
10	250	0	75	150	225	300	375	450	525	600	675	2	0	1	0.25	0.25	0.25	0.25	0.25	0.25	0.25	0.25	0.25	0.25	-0.5	-0.5	-0.5	-0.5	-0.5	-0.5	-0.5	-0.5	-0.5	-0.5	-0.5	linear	100	0.025	0	0.5	TRUE	7	fixmodel	0.8508	0.0019570868801971958	0.0069985811504250425	0	10000
10	250	0	75	150	225	300	375	450	525	600	675	2	0	1	0.25	0.25	0.25	0.25	0.25	0.25	0.25	0.25	0.25	0.25	-0.5	-0.5	-0.5	-0.5	-0.5	-0.5	-0.5	-0.5	-0.5	-0.5	-0.5	linear	100	0.025	0	0.5	TRUE	7	poolmodel	0.5122	-0.08540835951562553	0.013866578421422983	0	10000
10	250	0	75	150	225	300	375	450	525	600	675	2	0	1	0.25	0.25	0.25	0.25	0.25	0.25	0.25	0.25	0.25	0.25	-0.5	-0.5	-0.5	-0.5	-0.5	-0.5	-0.5	-0.5	-0.5	-0.5	-0.5	linear	100	0.025	0	0.5	TRUE	7	sepmodel	0.8039	0.0021690212417759735	0.007928386248900415	0	10000
10	250	0	75	150	225	300	375	450	525	600	675	2	0	1	0.25	0.25	0.25	0.25	0.25	0.25	0.25	0.25	0.25	0.25	-0.5	-0.5	-0.5	-0.5	-0.5	-0.5	-0.5	-0.5	-0.5	-0.5	-0.5	linear	100	0.025	0	0.5	TRUE	8	fixmodel	0.8528	0.0017258484689547614	0.00698223120787298	0	10000
10	250	0	75	150	225	300	375	450	525	600	675	2	0	1	0.25	0.25	0.25	0.25	0.25	0.25	0.25	0.25	0.25	0.25	-0.5	-0.5	-0.5	-0.5	-0.5	-0.5	-0.5	-0.5	-0.5	-0.5	-0.5	linear	100	0.025	0	0.5	TRUE	8	poolmodel	0.4715	-0.09446145160979243	0.015487063877043291	0	10000
10	250	0	75	150	225	300	375	450	525	600	675	2	0	1	0.25	0.25	0.25	0.25	0.25	0.25	0.25	0.25	0.25	0.25	-0.5	-0.5	-0.5	-0.5	-0.5	-0.5	-0.5	-0.5	-0.5	-0.5	-0.5	linear	100	0.025	0	0.5	TRUE	8	sepmodel	0.797	0.0018395057803535751	0.007973714204200174	0	10000
10	250	0	75	150	225	300	375	450	525	600	675	2	0	1	0.25	0.25	0.25	0.25	0.25	0.25	0.25	0.25	0.25	0.25	-0.5	-0.5	-0.5	-0.5	-0.5	-0.5	-0.5	-0.5	-0.5	-0.5	-0.5	linear	100	0.025	0	0.5	TRUE	9	fixmodel	0.8515	0.0024950419493464343	0.007081523124765372	0	10000
10	250	0	75	150	225	300	375	450	525	600	675	2	0	1	0.25	0.25	0.25	0.25	0.25	0.25	0.25	0.25	0.25	0.25	-0.5	-0.5	-0.5	-0.5	-0.5	-0.5	-0.5	-0.5	-0.5	-0.5	-0.5	linear	100	0.025	0	0.5	TRUE	9	poolmodel	0.4454	-0.100679430006646	0.01677827052943295	0	10000
10	250	0	75	150	225	300	375	450	525	600	675	2	0	1	0.25	0.25	0.25	0.25	0.25	0.25	0.25	0.25	0.25	0.25	-0.5	-0.5	-0.5	-0.5	-0.5	-0.5	-0.5	-0.5	-0.5	-0.5	-0.5	linear	100	0.025	0	0.5	TRUE	9	sepmodel	0.8029	0.002530748604036362	0.008072722849571794	0	10000
10	250	0	75	150	225	300	375	450	525	600	675	2	0	1	0.25	0.25	0.25	0.25	0.25	0.25	0.25	0.25	0.25	0.25	-0.5	-0.5	-0.5	-0.5	-0.5	-0.5	-0.5	-0.5	-0.5	-0.5	-0.5	linear	100	0.025	0	0.5	TRUE	10	fixmodel	0.8541	9.131467979976703e-4	0.006913732595025818	0	10000
10	250	0	75	150	225	300	375	450	525	600	675	2	0	1	0.25	0.25	0.25	0.25	0.25	0.25	0.25	0.25	0.25	0.25	-0.5	-0.5	-0.5	-0.5	-0.5	-0.5	-0.5	-0.5	-0.5	-0.5	-0.5	linear	100	0.025	0	0.5	TRUE	10	poolmodel	0.404	-0.10902471871713948	0.01837827031825511	0	10000
10	250	0	75	150	225	300	375	450	525	600	675	2	0	1	0.25	0.25	0.25	0.25	0.25	0.25	0.25	0.25	0.25	0.25	-0.5	-0.5	-0.5	-0.5	-0.5	-0.5	-0.5	-0.5	-0.5	-0.5	-0.5	linear	100	0.025	0	0.5	TRUE	10	sepmodel	0.7941	9.157173580698103e-4	0.008007542620889405	0	10000
10	250	0	100	200	300	400	500	600	700	800	900	2	0	1	0.25	0.25	0.25	0.25	0.25	0.25	0.25	0.25	0.25	0.25	-0.5	-0.5	-0.5	-0.5	-0.5	-0.5	-0.5	-0.5	-0.5	-0.5	-0.5	linear	100	0.025	0	0.5	TRUE	2	fixmodel	0.8152	-3.9871815578483637e-4	0.0075444331581068875	0	10000
10	250	0	100	200	300	400	500	600	700	800	900	2	0	1	0.25	0.25	0.25	0.25	0.25	0.25	0.25	0.25	0.25	0.25	-0.5	-0.5	-0.5	-0.5	-0.5	-0.5	-0.5	-0.5	-0.5	-0.5	-0.5	linear	100	0.025	0	0.5	TRUE	2	poolmodel	0.7552	-0.023658798465389052	0.0077480351273403695	0	10000
10	250	0	100	200	300	400	500	600	700	800	900	2	0	1	0.25	0.25	0.25	0.25	0.25	0.25	0.25	0.25	0.25	0.25	-0.5	-0.5	-0.5	-0.5	-0.5	-0.5	-0.5	-0.5	-0.5	-0.5	-0.5	linear	100	0.025	0	0.5	TRUE	2	sepmodel	0.7965	-2.669897395764932e-4	0.007861096946113604	0	10000
10	250	0	100	200	300	400	500	600	700	800	900	2	0	1	0.25	0.25	0.25	0.25	0.25	0.25	0.25	0.25	0.25	0.25	-0.5	-0.5	-0.5	-0.5	-0.5	-0.5	-0.5	-0.5	-0.5	-0.5	-0.5	linear	100	0.025	0	0.5	TRUE	3	fixmodel	0.8243	5.817532061322481e-4	0.007475964773291921	0	10000
10	250	0	100	200	300	400	500	600	700	800	900	2	0	1	0.25	0.25	0.25	0.25	0.25	0.25	0.25	0.25	0.25	0.25	-0.5	-0.5	-0.5	-0.5	-0.5	-0.5	-0.5	-0.5	-0.5	-0.5	-0.5	linear	100	0.025	0	0.5	TRUE	3	poolmodel	0.6809	-0.04442078691444723	0.008956457572702612	0	10000
10	250	0	100	200	300	400	500	600	700	800	900	2	0	1	0.25	0.25	0.25	0.25	0.25	0.25	0.25	0.25	0.25	0.25	-0.5	-0.5	-0.5	-0.5	-0.5	-0.5	-0.5	-0.5	-0.5	-0.5	-0.5	linear	100	0.025	0	0.5	TRUE	3	sepmodel	0.7929	7.835154453169756e-4	0.00806087729598612	0	10000
10	250	0	100	200	300	400	500	600	700	800	900	2	0	1	0.25	0.25	0.25	0.25	0.25	0.25	0.25	0.25	0.25	0.25	-0.5	-0.5	-0.5	-0.5	-0.5	-0.5	-0.5	-0.5	-0.5	-0.5	-0.5	linear	100	0.025	0	0.5	TRUE	4	fixmodel	0.8363	-2.1472695622955175e-4	0.0071142802556727	0	10000
10	250	0	100	200	300	400	500	600	700	800	900	2	0	1	0.25	0.25	0.25	0.25	0.25	0.25	0.25	0.25	0.25	0.25	-0.5	-0.5	-0.5	-0.5	-0.5	-0.5	-0.5	-0.5	-0.5	-0.5	-0.5	linear	100	0.025	0	0.5	TRUE	4	poolmodel	0.6115	-0.0637259381177972	0.01071842132764341	0	10000
10	250	0	100	200	300	400	500	600	700	800	900	2	0	1	0.25	0.25	0.25	0.25	0.25	0.25	0.25	0.25	0.25	0.25	-0.5	-0.5	-0.5	-0.5	-0.5	-0.5	-0.5	-0.5	-0.5	-0.5	-0.5	linear	100	0.025	0	0.5	TRUE	4	sepmodel	0.7949	-2.1652183433802357e-4	0.00783649740430366	0	10000
10	250	0	100	200	300	400	500	600	700	800	900	2	0	1	0.25	0.25	0.25	0.25	0.25	0.25	0.25	0.25	0.25	0.25	-0.5	-0.5	-0.5	-0.5	-0.5	-0.5	-0.5	-0.5	-0.5	-0.5	-0.5	linear	100	0.025	0	0.5	TRUE	5	fixmodel	0.8418	2.2597237413030452e-4	0.007129007993586254	0	10000
10	250	0	100	200	300	400	500	600	700	800	900	2	0	1	0.25	0.25	0.25	0.25	0.25	0.25	0.25	0.25	0.25	0.25	-0.5	-0.5	-0.5	-0.5	-0.5	-0.5	-0.5	-0.5	-0.5	-0.5	-0.5	linear	100	0.025	0	0.5	TRUE	5	poolmodel	0.5416	-0.07933274623657277	0.012900875629413961	0	10000
10	250	0	100	200	300	400	500	600	700	800	900	2	0	1	0.25	0.25	0.25	0.25	0.25	0.25	0.25	0.25	0.25	0.25	-0.5	-0.5	-0.5	-0.5	-0.5	-0.5	-0.5	-0.5	-0.5	-0.5	-0.5	linear	100	0.025	0	0.5	TRUE	5	sepmodel	0.7946	1.4844974043186723e-4	0.007998116417112849	0	10000
10	250	0	100	200	300	400	500	600	700	800	900	2	0	1	0.25	0.25	0.25	0.25	0.25	0.25	0.25	0.25	0.25	0.25	-0.5	-0.5	-0.5	-0.5	-0.5	-0.5	-0.5	-0.5	-0.5	-0.5	-0.5	linear	100	0.025	0	0.5	TRUE	6	fixmodel	0.8452	-1.6135673055703238e-4	0.007039502935419325	0	10000
10	250	0	100	200	300	400	500	600	700	800	900	2	0	1	0.25	0.25	0.25	0.25	0.25	0.25	0.25	0.25	0.25	0.25	-0.5	-0.5	-0.5	-0.5	-0.5	-0.5	-0.5	-0.5	-0.5	-0.5	-0.5	linear	100	0.025	0	0.5	TRUE	6	poolmodel	0.4772	-0.09400765333897486	0.015318270243527667	0	10000
10	250	0	100	200	300	400	500	600	700	800	900	2	0	1	0.25	0.25	0.25	0.25	0.25	0.25	0.25	0.25	0.25	0.25	-0.5	-0.5	-0.5	-0.5	-0.5	-0.5	-0.5	-0.5	-0.5	-0.5	-0.5	linear	100	0.025	0	0.5	TRUE	6	sepmodel	0.7929	-3.017870880015721e-4	0.008026795263094176	0	10000
10	250	0	100	200	300	400	500	600	700	800	900	2	0	1	0.25	0.25	0.25	0.25	0.25	0.25	0.25	0.25	0.25	0.25	-0.5	-0.5	-0.5	-0.5	-0.5	-0.5	-0.5	-0.5	-0.5	-0.5	-0.5	linear	100	0.025	0	0.5	TRUE	7	fixmodel	0.8558	4.193075350609067e-4	0.006768714226604362	0	10000
10	250	0	100	200	300	400	500	600	700	800	900	2	0	1	0.25	0.25	0.25	0.25	0.25	0.25	0.25	0.25	0.25	0.25	-0.5	-0.5	-0.5	-0.5	-0.5	-0.5	-0.5	-0.5	-0.5	-0.5	-0.5	linear	100	0.025	0	0.5	TRUE	7	poolmodel	0.4245	-0.10524268758985594	0.01729091442554098	0	10000
10	250	0	100	200	300	400	500	600	700	800	900	2	0	1	0.25	0.25	0.25	0.25	0.25	0.25	0.25	0.25	0.25	0.25	-0.5	-0.5	-0.5	-0.5	-0.5	-0.5	-0.5	-0.5	-0.5	-0.5	-0.5	linear	100	0.025	0	0.5	TRUE	7	sepmodel	0.8022	2.937565671870509e-4	0.007818239882640198	0	10000
10	250	0	100	200	300	400	500	600	700	800	900	2	0	1	0.25	0.25	0.25	0.25	0.25	0.25	0.25	0.25	0.25	0.25	-0.5	-0.5	-0.5	-0.5	-0.5	-0.5	-0.5	-0.5	-0.5	-0.5	-0.5	linear	100	0.025	0	0.5	TRUE	8	fixmodel	0.853	3.3158460382564487e-4	0.007017679065598946	0	10000
10	250	0	100	200	300	400	500	600	700	800	900	2	0	1	0.25	0.25	0.25	0.25	0.25	0.25	0.25	0.25	0.25	0.25	-0.5	-0.5	-0.5	-0.5	-0.5	-0.5	-0.5	-0.5	-0.5	-0.5	-0.5	linear	100	0.025	0	0.5	TRUE	8	poolmodel	0.3806	-0.11607461606052145	0.019938276177413096	0	10000
10	250	0	100	200	300	400	500	600	700	800	900	2	0	1	0.25	0.25	0.25	0.25	0.25	0.25	0.25	0.25	0.25	0.25	-0.5	-0.5	-0.5	-0.5	-0.5	-0.5	-0.5	-0.5	-0.5	-0.5	-0.5	linear	100	0.025	0	0.5	TRUE	8	sepmodel	0.7955	4.0601306779248075e-5	0.008011307420552607	0	10000
10	250	0	100	200	300	400	500	600	700	800	900	2	0	1	0.25	0.25	0.25	0.25	0.25	0.25	0.25	0.25	0.25	0.25	-0.5	-0.5	-0.5	-0.5	-0.5	-0.5	-0.5	-0.5	-0.5	-0.5	-0.5	linear	100	0.025	0	0.5	TRUE	9	fixmodel	0.8547	2.175694575575343e-4	0.006892751904941863	0	10000
10	250	0	100	200	300	400	500	600	700	800	900	2	0	1	0.25	0.25	0.25	0.25	0.25	0.25	0.25	0.25	0.25	0.25	-0.5	-0.5	-0.5	-0.5	-0.5	-0.5	-0.5	-0.5	-0.5	-0.5	-0.5	linear	100	0.025	0	0.5	TRUE	9	poolmodel	0.339	-0.12508504958140051	0.021931304628667502	0	10000
10	250	0	100	200	300	400	500	600	700	800	900	2	0	1	0.25	0.25	0.25	0.25	0.25	0.25	0.25	0.25	0.25	0.25	-0.5	-0.5	-0.5	-0.5	-0.5	-0.5	-0.5	-0.5	-0.5	-0.5	-0.5	linear	100	0.025	0	0.5	TRUE	9	sepmodel	0.7932	-1.572307932203337e-4	0.008015976996652373	0	10000
10	250	0	100	200	300	400	500	600	700	800	900	2	0	1	0.25	0.25	0.25	0.25	0.25	0.25	0.25	0.25	0.25	0.25	-0.5	-0.5	-0.5	-0.5	-0.5	-0.5	-0.5	-0.5	-0.5	-0.5	-0.5	linear	100	0.025	0	0.5	TRUE	10	fixmodel	0.8617	8.486742037768777e-4	0.006747465609107871	0	10000
10	250	0	100	200	300	400	500	600	700	800	900	2	0	1	0.25	0.25	0.25	0.25	0.25	0.25	0.25	0.25	0.25	0.25	-0.5	-0.5	-0.5	-0.5	-0.5	-0.5	-0.5	-0.5	-0.5	-0.5	-0.5	linear	100	0.025	0	0.5	TRUE	10	poolmodel	0.3085	-0.13230447546205673	0.02364009983676252	0	10000
10	250	0	100	200	300	400	500	600	700	800	900	2	0	1	0.25	0.25	0.25	0.25	0.25	0.25	0.25	0.25	0.25	0.25	-0.5	-0.5	-0.5	-0.5	-0.5	-0.5	-0.5	-0.5	-0.5	-0.5	-0.5	linear	100	0.025	0	0.5	TRUE	10	sepmodel	0.7983	3.149933670635557e-4	0.007837691470591766	0	10000
10	250	0	125	250	375	500	625	750	875	1000	1125	2	0	1	0.25	0.25	0.25	0.25	0.25	0.25	0.25	0.25	0.25	0.25	-0.5	-0.5	-0.5	-0.5	-0.5	-0.5	-0.5	-0.5	-0.5	-0.5	-0.5	linear	100	0.025	0	0.5	TRUE	2	fixmodel	0.8146	-0.0011177378574987545	0.007604241093834901	0	10000
10	250	0	125	250	375	500	625	750	875	1000	1125	2	0	1	0.25	0.25	0.25	0.25	0.25	0.25	0.25	0.25	0.25	0.25	-0.5	-0.5	-0.5	-0.5	-0.5	-0.5	-0.5	-0.5	-0.5	-0.5	-0.5	linear	100	0.025	0	0.5	TRUE	2	poolmodel	0.75	-0.025550939249530655	0.007883115573202483	0	10000
10	250	0	125	250	375	500	625	750	875	1000	1125	2	0	1	0.25	0.25	0.25	0.25	0.25	0.25	0.25	0.25	0.25	0.25	-0.5	-0.5	-0.5	-0.5	-0.5	-0.5	-0.5	-0.5	-0.5	-0.5	-0.5	linear	100	0.025	0	0.5	TRUE	2	sepmodel	0.7936	-0.00118871388007125	0.007986485550488226	0	10000
10	250	0	125	250	375	500	625	750	875	1000	1125	2	0	1	0.25	0.25	0.25	0.25	0.25	0.25	0.25	0.25	0.25	0.25	-0.5	-0.5	-0.5	-0.5	-0.5	-0.5	-0.5	-0.5	-0.5	-0.5	-0.5	linear	100	0.025	0	0.5	TRUE	3	fixmodel	0.8262	-0.0011488721938631029	0.007373155623322094	0	10000
10	250	0	125	250	375	500	625	750	875	1000	1125	2	0	1	0.25	0.25	0.25	0.25	0.25	0.25	0.25	0.25	0.25	0.25	-0.5	-0.5	-0.5	-0.5	-0.5	-0.5	-0.5	-0.5	-0.5	-0.5	-0.5	linear	100	0.025	0	0.5	TRUE	3	poolmodel	0.6732	-0.04978691228910642	0.009274089542228229	0	10000
10	250	0	125	250	375	500	625	750	875	1000	1125	2	0	1	0.25	0.25	0.25	0.25	0.25	0.25	0.25	0.25	0.25	0.25	-0.5	-0.5	-0.5	-0.5	-0.5	-0.5	-0.5	-0.5	-0.5	-0.5	-0.5	linear	100	0.025	0	0.5	TRUE	3	sepmodel	0.7896	-8.866694564412532e-4	0.008006123917310846	0	10000
10	250	0	125	250	375	500	625	750	875	1000	1125	2	0	1	0.25	0.25	0.25	0.25	0.25	0.25	0.25	0.25	0.25	0.25	-0.5	-0.5	-0.5	-0.5	-0.5	-0.5	-0.5	-0.5	-0.5	-0.5	-0.5	linear	100	0.025	0	0.5	TRUE	4	fixmodel	0.8367	-2.670894590925638e-4	0.007225888450228575	0	10000
10	250	0	125	250	375	500	625	750	875	1000	1125	2	0	1	0.25	0.25	0.25	0.25	0.25	0.25	0.25	0.25	0.25	0.25	-0.5	-0.5	-0.5	-0.5	-0.5	-0.5	-0.5	-0.5	-0.5	-0.5	-0.5	linear	100	0.025	0	0.5	TRUE	4	poolmodel	0.5887	-0.07066683303875397	0.01162491271735151	0	10000
10	250	0	125	250	375	500	625	750	875	1000	1125	2	0	1	0.25	0.25	0.25	0.25	0.25	0.25	0.25	0.25	0.25	0.25	-0.5	-0.5	-0.5	-0.5	-0.5	-0.5	-0.5	-0.5	-0.5	-0.5	-0.5	linear	100	0.025	0	0.5	TRUE	4	sepmodel	0.7914	2.0071649026969865e-4	0.007974691075342382	0	10000
10	250	0	125	250	375	500	625	750	875	1000	1125	2	0	1	0.25	0.25	0.25	0.25	0.25	0.25	0.25	0.25	0.25	0.25	-0.5	-0.5	-0.5	-0.5	-0.5	-0.5	-0.5	-0.5	-0.5	-0.5	-0.5	linear	100	0.025	0	0.5	TRUE	5	fixmodel	0.8441	4.098572146999098e-4	0.00701765420739726	0	10000
10	250	0	125	250	375	500	625	750	875	1000	1125	2	0	1	0.25	0.25	0.25	0.25	0.25	0.25	0.25	0.25	0.25	0.25	-0.5	-0.5	-0.5	-0.5	-0.5	-0.5	-0.5	-0.5	-0.5	-0.5	-0.5	linear	100	0.025	0	0.5	TRUE	5	poolmodel	0.5091	-0.08900762830397053	0.014295366590207744	0	10000
10	250	0	125	250	375	500	625	750	875	1000	1125	2	0	1	0.25	0.25	0.25	0.25	0.25	0.25	0.25	0.25	0.25	0.25	-0.5	-0.5	-0.5	-0.5	-0.5	-0.5	-0.5	-0.5	-0.5	-0.5	-0.5	linear	100	0.025	0	0.5	TRUE	5	sepmodel	0.7988	0.0011854395779838482	0.007902109598913937	0	10000
10	250	0	125	250	375	500	625	750	875	1000	1125	2	0	1	0.25	0.25	0.25	0.25	0.25	0.25	0.25	0.25	0.25	0.25	-0.5	-0.5	-0.5	-0.5	-0.5	-0.5	-0.5	-0.5	-0.5	-0.5	-0.5	linear	100	0.025	0	0.5	TRUE	6	fixmodel	0.8533	2.1045717496795947e-4	0.006875581172460877	0	10000
10	250	0	125	250	375	500	625	750	875	1000	1125	2	0	1	0.25	0.25	0.25	0.25	0.25	0.25	0.25	0.25	0.25	0.25	-0.5	-0.5	-0.5	-0.5	-0.5	-0.5	-0.5	-0.5	-0.5	-0.5	-0.5	linear	100	0.025	0	0.5	TRUE	6	poolmodel	0.432	-0.10565607332403185	0.01741532637189439	0	10000
10	250	0	125	250	375	500	625	750	875	1000	1125	2	0	1	0.25	0.25	0.25	0.25	0.25	0.25	0.25	0.25	0.25	0.25	-0.5	-0.5	-0.5	-0.5	-0.5	-0.5	-0.5	-0.5	-0.5	-0.5	-0.5	linear	100	0.025	0	0.5	TRUE	6	sepmodel	0.7996	9.254076561097071e-4	0.00796093507985481	0	10000
10	250	0	125	250	375	500	625	750	875	1000	1125	2	0	1	0.25	0.25	0.25	0.25	0.25	0.25	0.25	0.25	0.25	0.25	-0.5	-0.5	-0.5	-0.5	-0.5	-0.5	-0.5	-0.5	-0.5	-0.5	-0.5	linear	100	0.025	0	0.5	TRUE	7	fixmodel	0.8521	4.515544881760522e-4	0.00700974903297525	0	10000
10	250	0	125	250	375	500	625	750	875	1000	1125	2	0	1	0.25	0.25	0.25	0.25	0.25	0.25	0.25	0.25	0.25	0.25	-0.5	-0.5	-0.5	-0.5	-0.5	-0.5	-0.5	-0.5	-0.5	-0.5	-0.5	linear	100	0.025	0	0.5	TRUE	7	poolmodel	0.36870000000000003	-0.11968267457694085	0.020614489477347418	0	10000
10	250	0	125	250	375	500	625	750	875	1000	1125	2	0	1	0.25	0.25	0.25	0.25	0.25	0.25	0.25	0.25	0.25	0.25	-0.5	-0.5	-0.5	-0.5	-0.5	-0.5	-0.5	-0.5	-0.5	-0.5	-0.5	linear	100	0.025	0	0.5	TRUE	7	sepmodel	0.7969	0.0012089721454679367	0.008025054702766645	0	10000
10	250	0	125	250	375	500	625	750	875	1000	1125	2	0	1	0.25	0.25	0.25	0.25	0.25	0.25	0.25	0.25	0.25	0.25	-0.5	-0.5	-0.5	-0.5	-0.5	-0.5	-0.5	-0.5	-0.5	-0.5	-0.5	linear	100	0.025	0	0.5	TRUE	8	fixmodel	0.8556	-1.1997391777804703e-4	0.006820483599519614	0	10000
10	250	0	125	250	375	500	625	750	875	1000	1125	2	0	1	0.25	0.25	0.25	0.25	0.25	0.25	0.25	0.25	0.25	0.25	-0.5	-0.5	-0.5	-0.5	-0.5	-0.5	-0.5	-0.5	-0.5	-0.5	-0.5	linear	100	0.025	0	0.5	TRUE	8	poolmodel	0.3147	-0.13269048401588032	0.023744262405426868	0	10000
10	250	0	125	250	375	500	625	750	875	1000	1125	2	0	1	0.25	0.25	0.25	0.25	0.25	0.25	0.25	0.25	0.25	0.25	-0.5	-0.5	-0.5	-0.5	-0.5	-0.5	-0.5	-0.5	-0.5	-0.5	-0.5	linear	100	0.025	0	0.5	TRUE	8	sepmodel	0.7968	4.8494588288928585e-4	0.007942658175895475	0	10000
10	250	0	125	250	375	500	625	750	875	1000	1125	2	0	1	0.25	0.25	0.25	0.25	0.25	0.25	0.25	0.25	0.25	0.25	-0.5	-0.5	-0.5	-0.5	-0.5	-0.5	-0.5	-0.5	-0.5	-0.5	-0.5	linear	100	0.025	0	0.5	TRUE	9	fixmodel	0.8579	-7.290521812136439e-4	0.006758903206324575	0	10000
10	250	0	125	250	375	500	625	750	875	1000	1125	2	0	1	0.25	0.25	0.25	0.25	0.25	0.25	0.25	0.25	0.25	0.25	-0.5	-0.5	-0.5	-0.5	-0.5	-0.5	-0.5	-0.5	-0.5	-0.5	-0.5	linear	100	0.025	0	0.5	TRUE	9	poolmodel	0.2707	-0.14360854617506547	0.026699376252394266	0	10000
10	250	0	125	250	375	500	625	750	875	1000	1125	2	0	1	0.25	0.25	0.25	0.25	0.25	0.25	0.25	0.25	0.25	0.25	-0.5	-0.5	-0.5	-0.5	-0.5	-0.5	-0.5	-0.5	-0.5	-0.5	-0.5	linear	100	0.025	0	0.5	TRUE	9	sepmodel	0.7985	-6.300672956429694e-5	0.007887758778091057	0	10000
10	250	0	125	250	375	500	625	750	875	1000	1125	2	0	1	0.25	0.25	0.25	0.25	0.25	0.25	0.25	0.25	0.25	0.25	-0.5	-0.5	-0.5	-0.5	-0.5	-0.5	-0.5	-0.5	-0.5	-0.5	-0.5	linear	100	0.025	0	0.5	TRUE	10	fixmodel	0.8629	-4.885365098815277e-4	0.0067082456475879544	0	10000
10	250	0	125	250	375	500	625	750	875	1000	1125	2	0	1	0.25	0.25	0.25	0.25	0.25	0.25	0.25	0.25	0.25	0.25	-0.5	-0.5	-0.5	-0.5	-0.5	-0.5	-0.5	-0.5	-0.5	-0.5	-0.5	linear	100	0.025	0	0.5	TRUE	10	poolmodel	0.2305	-0.15196530538578126	0.029050885421683204	0	10000
10	250	0	125	250	375	500	625	750	875	1000	1125	2	0	1	0.25	0.25	0.25	0.25	0.25	0.25	0.25	0.25	0.25	0.25	-0.5	-0.5	-0.5	-0.5	-0.5	-0.5	-0.5	-0.5	-0.5	-0.5	-0.5	linear	100	0.025	0	0.5	TRUE	10	sepmodel	0.796	7.050554615989777e-5	0.007915312139634931	0	10000
10	250	0	150	300	450	600	750	900	1050	1200	1350	2	0	1	0.25	0.25	0.25	0.25	0.25	0.25	0.25	0.25	0.25	0.25	-0.5	-0.5	-0.5	-0.5	-0.5	-0.5	-0.5	-0.5	-0.5	-0.5	-0.5	linear	100	0.025	0	0.5	TRUE	2	fixmodel	0.8134	-9.516802072173495e-4	0.007554935211308777	0	10000
10	250	0	150	300	450	600	750	900	1050	1200	1350	2	0	1	0.25	0.25	0.25	0.25	0.25	0.25	0.25	0.25	0.25	0.25	-0.5	-0.5	-0.5	-0.5	-0.5	-0.5	-0.5	-0.5	-0.5	-0.5	-0.5	linear	100	0.025	0	0.5	TRUE	2	poolmodel	0.7555	-0.025597543036071695	0.007766561080007232	0	10000
10	250	0	150	300	450	600	750	900	1050	1200	1350	2	0	1	0.25	0.25	0.25	0.25	0.25	0.25	0.25	0.25	0.25	0.25	-0.5	-0.5	-0.5	-0.5	-0.5	-0.5	-0.5	-0.5	-0.5	-0.5	-0.5	linear	100	0.025	0	0.5	TRUE	2	sepmodel	0.7885	-0.0010506438977979497	0.008032736600725935	0	10000
10	250	0	150	300	450	600	750	900	1050	1200	1350	2	0	1	0.25	0.25	0.25	0.25	0.25	0.25	0.25	0.25	0.25	0.25	-0.5	-0.5	-0.5	-0.5	-0.5	-0.5	-0.5	-0.5	-0.5	-0.5	-0.5	linear	100	0.025	0	0.5	TRUE	3	fixmodel	0.8314	7.58616713328413e-5	0.007423647307988974	0	10000
10	250	0	150	300	450	600	750	900	1050	1200	1350	2	0	1	0.25	0.25	0.25	0.25	0.25	0.25	0.25	0.25	0.25	0.25	-0.5	-0.5	-0.5	-0.5	-0.5	-0.5	-0.5	-0.5	-0.5	-0.5	-0.5	linear	100	0.025	0	0.5	TRUE	3	poolmodel	0.6811	-0.050416875491284804	0.009340853465607103	0	10000
10	250	0	150	300	450	600	750	900	1050	1200	1350	2	0	1	0.25	0.25	0.25	0.25	0.25	0.25	0.25	0.25	0.25	0.25	-0.5	-0.5	-0.5	-0.5	-0.5	-0.5	-0.5	-0.5	-0.5	-0.5	-0.5	linear	100	0.025	0	0.5	TRUE	3	sepmodel	0.7973	4.614706362236822e-5	0.008159118174233359	0	10000
10	250	0	150	300	450	600	750	900	1050	1200	1350	2	0	1	0.25	0.25	0.25	0.25	0.25	0.25	0.25	0.25	0.25	0.25	-0.5	-0.5	-0.5	-0.5	-0.5	-0.5	-0.5	-0.5	-0.5	-0.5	-0.5	linear	100	0.025	0	0.5	TRUE	4	fixmodel	0.8412	1.2317080256698005e-4	0.007128709239288093	0	10000
10	250	0	150	300	450	600	750	900	1050	1200	1350	2	0	1	0.25	0.25	0.25	0.25	0.25	0.25	0.25	0.25	0.25	0.25	-0.5	-0.5	-0.5	-0.5	-0.5	-0.5	-0.5	-0.5	-0.5	-0.5	-0.5	linear	100	0.025	0	0.5	TRUE	4	poolmodel	0.5885	-0.074520999279021	0.011996234817174422	0	10000
10	250	0	150	300	450	600	750	900	1050	1200	1350	2	0	1	0.25	0.25	0.25	0.25	0.25	0.25	0.25	0.25	0.25	0.25	-0.5	-0.5	-0.5	-0.5	-0.5	-0.5	-0.5	-0.5	-0.5	-0.5	-0.5	linear	100	0.025	0	0.5	TRUE	4	sepmodel	0.7939	1.4303323127791542e-4	0.008038331740997173	0	10000
10	250	0	150	300	450	600	750	900	1050	1200	1350	2	0	1	0.25	0.25	0.25	0.25	0.25	0.25	0.25	0.25	0.25	0.25	-0.5	-0.5	-0.5	-0.5	-0.5	-0.5	-0.5	-0.5	-0.5	-0.5	-0.5	linear	100	0.025	0	0.5	TRUE	5	fixmodel	0.8453	-3.4624682845998457e-4	0.007066832508993921	0	10000
10	250	0	150	300	450	600	750	900	1050	1200	1350	2	0	1	0.25	0.25	0.25	0.25	0.25	0.25	0.25	0.25	0.25	0.25	-0.5	-0.5	-0.5	-0.5	-0.5	-0.5	-0.5	-0.5	-0.5	-0.5	-0.5	linear	100	0.025	0	0.5	TRUE	5	poolmodel	0.4877	-0.09612908561706203	0.015591738266600989	0	10000
10	250	0	150	300	450	600	750	900	1050	1200	1350	2	0	1	0.25	0.25	0.25	0.25	0.25	0.25	0.25	0.25	0.25	0.25	-0.5	-0.5	-0.5	-0.5	-0.5	-0.5	-0.5	-0.5	-0.5	-0.5	-0.5	linear	100	0.025	0	0.5	TRUE	5	sepmodel	0.7922	-3.772171747045365e-4	0.008013960932014001	0	10000
10	250	0	150	300	450	600	750	900	1050	1200	1350	2	0	1	0.25	0.25	0.25	0.25	0.25	0.25	0.25	0.25	0.25	0.25	-0.5	-0.5	-0.5	-0.5	-0.5	-0.5	-0.5	-0.5	-0.5	-0.5	-0.5	linear	100	0.025	0	0.5	TRUE	6	fixmodel	0.8493	-8.747709970263561e-4	0.006894463954935158	0	10000
10	250	0	150	300	450	600	750	900	1050	1200	1350	2	0	1	0.25	0.25	0.25	0.25	0.25	0.25	0.25	0.25	0.25	0.25	-0.5	-0.5	-0.5	-0.5	-0.5	-0.5	-0.5	-0.5	-0.5	-0.5	-0.5	linear	100	0.025	0	0.5	TRUE	6	poolmodel	0.3986	-0.11507637401696287	0.019310071550877453	0	10000
10	250	0	150	300	450	600	750	900	1050	1200	1350	2	0	1	0.25	0.25	0.25	0.25	0.25	0.25	0.25	0.25	0.25	0.25	-0.5	-0.5	-0.5	-0.5	-0.5	-0.5	-0.5	-0.5	-0.5	-0.5	-0.5	linear	100	0.025	0	0.5	TRUE	6	sepmodel	0.7937	-6.108298484404121e-4	0.00791882900444135	0	10000
10	250	0	150	300	450	600	750	900	1050	1200	1350	2	0	1	0.25	0.25	0.25	0.25	0.25	0.25	0.25	0.25	0.25	0.25	-0.5	-0.5	-0.5	-0.5	-0.5	-0.5	-0.5	-0.5	-0.5	-0.5	-0.5	linear	100	0.025	0	0.5	TRUE	7	fixmodel	0.8536	-5.700998009601875e-4	0.00679827770003837	0	10000
10	250	0	150	300	450	600	750	900	1050	1200	1350	2	0	1	0.25	0.25	0.25	0.25	0.25	0.25	0.25	0.25	0.25	0.25	-0.5	-0.5	-0.5	-0.5	-0.5	-0.5	-0.5	-0.5	-0.5	-0.5	-0.5	linear	100	0.025	0	0.5	TRUE	7	poolmodel	0.3279	-0.13086259317000146	0.023054365973661017	0	10000
10	250	0	150	300	450	600	750	900	1050	1200	1350	2	0	1	0.25	0.25	0.25	0.25	0.25	0.25	0.25	0.25	0.25	0.25	-0.5	-0.5	-0.5	-0.5	-0.5	-0.5	-0.5	-0.5	-0.5	-0.5	-0.5	linear	100	0.025	0	0.5	TRUE	7	sepmodel	0.7956	-4.403099509365525e-4	0.00792753502642359	0	10000
10	250	0	150	300	450	600	750	900	1050	1200	1350	2	0	1	0.25	0.25	0.25	0.25	0.25	0.25	0.25	0.25	0.25	0.25	-0.5	-0.5	-0.5	-0.5	-0.5	-0.5	-0.5	-0.5	-0.5	-0.5	-0.5	linear	100	0.025	0	0.5	TRUE	8	fixmodel	0.8541	-9.43946369143933e-6	0.006984330342442643	0	10000
10	250	0	150	300	450	600	750	900	1050	1200	1350	2	0	1	0.25	0.25	0.25	0.25	0.25	0.25	0.25	0.25	0.25	0.25	-0.5	-0.5	-0.5	-0.5	-0.5	-0.5	-0.5	-0.5	-0.5	-0.5	-0.5	linear	100	0.025	0	0.5	TRUE	8	poolmodel	0.2667	-0.14442908445388639	0.026889121200891205	0	10000
10	250	0	150	300	450	600	750	900	1050	1200	1350	2	0	1	0.25	0.25	0.25	0.25	0.25	0.25	0.25	0.25	0.25	0.25	-0.5	-0.5	-0.5	-0.5	-0.5	-0.5	-0.5	-0.5	-0.5	-0.5	-0.5	linear	100	0.025	0	0.5	TRUE	8	sepmodel	0.7953	1.1930747598769818e-4	0.00802533468871825	0	10000
10	250	0	150	300	450	600	750	900	1050	1200	1350	2	0	1	0.25	0.25	0.25	0.25	0.25	0.25	0.25	0.25	0.25	0.25	-0.5	-0.5	-0.5	-0.5	-0.5	-0.5	-0.5	-0.5	-0.5	-0.5	-0.5	linear	100	0.025	0	0.5	TRUE	9	fixmodel	0.86	0.0011477464672193802	0.006883241216796416	0	10000
10	250	0	150	300	450	600	750	900	1050	1200	1350	2	0	1	0.25	0.25	0.25	0.25	0.25	0.25	0.25	0.25	0.25	0.25	-0.5	-0.5	-0.5	-0.5	-0.5	-0.5	-0.5	-0.5	-0.5	-0.5	-0.5	linear	100	0.025	0	0.5	TRUE	9	poolmodel	0.2325	-0.15547944606732653	0.030140463879569302	0	10000
10	250	0	150	300	450	600	750	900	1050	1200	1350	2	0	1	0.25	0.25	0.25	0.25	0.25	0.25	0.25	0.25	0.25	0.25	-0.5	-0.5	-0.5	-0.5	-0.5	-0.5	-0.5	-0.5	-0.5	-0.5	-0.5	linear	100	0.025	0	0.5	TRUE	9	sepmodel	0.7978	0.0014386020241831503	0.008054019867509882	0	10000
10	250	0	150	300	450	600	750	900	1050	1200	1350	2	0	1	0.25	0.25	0.25	0.25	0.25	0.25	0.25	0.25	0.25	0.25	-0.5	-0.5	-0.5	-0.5	-0.5	-0.5	-0.5	-0.5	-0.5	-0.5	-0.5	linear	100	0.025	0	0.5	TRUE	10	fixmodel	0.8599	2.4957615814295172e-5	0.006820186125397067	0	10000
10	250	0	150	300	450	600	750	900	1050	1200	1350	2	0	1	0.25	0.25	0.25	0.25	0.25	0.25	0.25	0.25	0.25	0.25	-0.5	-0.5	-0.5	-0.5	-0.5	-0.5	-0.5	-0.5	-0.5	-0.5	-0.5	linear	100	0.025	0	0.5	TRUE	10	poolmodel	0.1814	-0.16731317895370815	0.03390771058895579	0	10000
10	250	0	150	300	450	600	750	900	1050	1200	1350	2	0	1	0.25	0.25	0.25	0.25	0.25	0.25	0.25	0.25	0.25	0.25	-0.5	-0.5	-0.5	-0.5	-0.5	-0.5	-0.5	-0.5	-0.5	-0.5	-0.5	linear	100	0.025	0	0.5	TRUE	10	sepmodel	0.7898	2.8576812743632857e-4	0.008170934838649687	0	10000
10	250	0	175	350	525	700	875	1050	1225	1400	1575	2	0	1	0.25	0.25	0.25	0.25	0.25	0.25	0.25	0.25	0.25	0.25	-0.5	-0.5	-0.5	-0.5	-0.5	-0.5	-0.5	-0.5	-0.5	-0.5	-0.5	linear	100	0.025	0	0.5	TRUE	2	fixmodel	0.8215	-4.767566669707008e-5	0.007415183328576008	0	10000
10	250	0	175	350	525	700	875	1050	1225	1400	1575	2	0	1	0.25	0.25	0.25	0.25	0.25	0.25	0.25	0.25	0.25	0.25	-0.5	-0.5	-0.5	-0.5	-0.5	-0.5	-0.5	-0.5	-0.5	-0.5	-0.5	linear	100	0.025	0	0.5	TRUE	2	poolmodel	0.7627	-0.025742330547310035	0.00748206704752539	0	10000
10	250	0	175	350	525	700	875	1050	1225	1400	1575	2	0	1	0.25	0.25	0.25	0.25	0.25	0.25	0.25	0.25	0.25	0.25	-0.5	-0.5	-0.5	-0.5	-0.5	-0.5	-0.5	-0.5	-0.5	-0.5	-0.5	linear	100	0.025	0	0.5	TRUE	2	sepmodel	0.7968	5.459474122196499e-4	0.007923745559115921	0	10000
10	250	0	175	350	525	700	875	1050	1225	1400	1575	2	0	1	0.25	0.25	0.25	0.25	0.25	0.25	0.25	0.25	0.25	0.25	-0.5	-0.5	-0.5	-0.5	-0.5	-0.5	-0.5	-0.5	-0.5	-0.5	-0.5	linear	100	0.025	0	0.5	TRUE	3	fixmodel	0.8354	-9.040987116410008e-5	0.007320804767991752	0	10000
10	250	0	175	350	525	700	875	1050	1225	1400	1575	2	0	1	0.25	0.25	0.25	0.25	0.25	0.25	0.25	0.25	0.25	0.25	-0.5	-0.5	-0.5	-0.5	-0.5	-0.5	-0.5	-0.5	-0.5	-0.5	-0.5	linear	100	0.025	0	0.5	TRUE	3	poolmodel	0.6896	-0.052192584069386073	0.009250065247148127	0	10000
10	250	0	175	350	525	700	875	1050	1225	1400	1575	2	0	1	0.25	0.25	0.25	0.25	0.25	0.25	0.25	0.25	0.25	0.25	-0.5	-0.5	-0.5	-0.5	-0.5	-0.5	-0.5	-0.5	-0.5	-0.5	-0.5	linear	100	0.025	0	0.5	TRUE	3	sepmodel	0.8013	5.062073381414059e-4	0.00798596484583267	0	10000
10	250	0	175	350	525	700	875	1050	1225	1400	1575	2	0	1	0.25	0.25	0.25	0.25	0.25	0.25	0.25	0.25	0.25	0.25	-0.5	-0.5	-0.5	-0.5	-0.5	-0.5	-0.5	-0.5	-0.5	-0.5	-0.5	linear	100	0.025	0	0.5	TRUE	4	fixmodel	0.8449	5.012268424212607e-4	0.007060440771632588	0	10000
10	250	0	175	350	525	700	875	1050	1225	1400	1575	2	0	1	0.25	0.25	0.25	0.25	0.25	0.25	0.25	0.25	0.25	0.25	-0.5	-0.5	-0.5	-0.5	-0.5	-0.5	-0.5	-0.5	-0.5	-0.5	-0.5	linear	100	0.025	0	0.5	TRUE	4	poolmodel	0.5848	-0.07686208852356968	0.012101946669609993	0	10000
10	250	0	175	350	525	700	875	1050	1225	1400	1575	2	0	1	0.25	0.25	0.25	0.25	0.25	0.25	0.25	0.25	0.25	0.25	-0.5	-0.5	-0.5	-0.5	-0.5	-0.5	-0.5	-0.5	-0.5	-0.5	-0.5	linear	100	0.025	0	0.5	TRUE	4	sepmodel	0.8005	7.326041313886369e-4	0.00795063140640984	0	10000
10	250	0	175	350	525	700	875	1050	1225	1400	1575	2	0	1	0.25	0.25	0.25	0.25	0.25	0.25	0.25	0.25	0.25	0.25	-0.5	-0.5	-0.5	-0.5	-0.5	-0.5	-0.5	-0.5	-0.5	-0.5	-0.5	linear	100	0.025	0	0.5	TRUE	5	fixmodel	0.846	-4.477299113956086e-4	0.006868412007110726	0	10000
10	250	0	175	350	525	700	875	1050	1225	1400	1575	2	0	1	0.25	0.25	0.25	0.25	0.25	0.25	0.25	0.25	0.25	0.25	-0.5	-0.5	-0.5	-0.5	-0.5	-0.5	-0.5	-0.5	-0.5	-0.5	-0.5	linear	100	0.025	0	0.5	TRUE	5	poolmodel	0.4734	-0.1003150203572123	0.015922373271522718	0	10000
10	250	0	175	350	525	700	875	1050	1225	1400	1575	2	0	1	0.25	0.25	0.25	0.25	0.25	0.25	0.25	0.25	0.25	0.25	-0.5	-0.5	-0.5	-0.5	-0.5	-0.5	-0.5	-0.5	-0.5	-0.5	-0.5	linear	100	0.025	0	0.5	TRUE	5	sepmodel	0.7891	-5.257959131389521e-4	0.007889164424611145	0	10000
10	250	0	175	350	525	700	875	1050	1225	1400	1575	2	0	1	0.25	0.25	0.25	0.25	0.25	0.25	0.25	0.25	0.25	0.25	-0.5	-0.5	-0.5	-0.5	-0.5	-0.5	-0.5	-0.5	-0.5	-0.5	-0.5	linear	100	0.025	0	0.5	TRUE	6	fixmodel	0.8546	0.0013617084080136256	0.006910730861481695	0	10000
10	250	0	175	350	525	700	875	1050	1225	1400	1575	2	0	1	0.25	0.25	0.25	0.25	0.25	0.25	0.25	0.25	0.25	0.25	-0.5	-0.5	-0.5	-0.5	-0.5	-0.5	-0.5	-0.5	-0.5	-0.5	-0.5	linear	100	0.025	0	0.5	TRUE	6	poolmodel	0.3877	-0.11869654406927009	0.019990335529497753	0	10000
10	250	0	175	350	525	700	875	1050	1225	1400	1575	2	0	1	0.25	0.25	0.25	0.25	0.25	0.25	0.25	0.25	0.25	0.25	-0.5	-0.5	-0.5	-0.5	-0.5	-0.5	-0.5	-0.5	-0.5	-0.5	-0.5	linear	100	0.025	0	0.5	TRUE	6	sepmodel	0.7956	0.0010524597667605294	0.007969645176729111	0	10000
10	250	0	175	350	525	700	875	1050	1225	1400	1575	2	0	1	0.25	0.25	0.25	0.25	0.25	0.25	0.25	0.25	0.25	0.25	-0.5	-0.5	-0.5	-0.5	-0.5	-0.5	-0.5	-0.5	-0.5	-0.5	-0.5	linear	100	0.025	0	0.5	TRUE	7	fixmodel	0.8548	-5.497897085726822e-4	0.006741057463900233	0	10000
10	250	0	175	350	525	700	875	1050	1225	1400	1575	2	0	1	0.25	0.25	0.25	0.25	0.25	0.25	0.25	0.25	0.25	0.25	-0.5	-0.5	-0.5	-0.5	-0.5	-0.5	-0.5	-0.5	-0.5	-0.5	-0.5	linear	100	0.025	0	0.5	TRUE	7	poolmodel	0.2939	-0.14002930237475675	0.025393973574636103	0	10000
10	250	0	175	350	525	700	875	1050	1225	1400	1575	2	0	1	0.25	0.25	0.25	0.25	0.25	0.25	0.25	0.25	0.25	0.25	-0.5	-0.5	-0.5	-0.5	-0.5	-0.5	-0.5	-0.5	-0.5	-0.5	-0.5	linear	100	0.025	0	0.5	TRUE	7	sepmodel	0.7922	-0.0010218441678545582	0.007946868915109505	0	10000
10	250	0	175	350	525	700	875	1050	1225	1400	1575	2	0	1	0.25	0.25	0.25	0.25	0.25	0.25	0.25	0.25	0.25	0.25	-0.5	-0.5	-0.5	-0.5	-0.5	-0.5	-0.5	-0.5	-0.5	-0.5	-0.5	linear	100	0.025	0	0.5	TRUE	8	fixmodel	0.859	8.85751202744125e-6	0.006799326449009592	0	10000
10	250	0	175	350	525	700	875	1050	1225	1400	1575	2	0	1	0.25	0.25	0.25	0.25	0.25	0.25	0.25	0.25	0.25	0.25	-0.5	-0.5	-0.5	-0.5	-0.5	-0.5	-0.5	-0.5	-0.5	-0.5	-0.5	linear	100	0.025	0	0.5	TRUE	8	poolmodel	0.2267	-0.1557970112515044	0.03002095449740751	0	10000
10	250	0	175	350	525	700	875	1050	1225	1400	1575	2	0	1	0.25	0.25	0.25	0.25	0.25	0.25	0.25	0.25	0.25	0.25	-0.5	-0.5	-0.5	-0.5	-0.5	-0.5	-0.5	-0.5	-0.5	-0.5	-0.5	linear	100	0.025	0	0.5	TRUE	8	sepmodel	0.7935	-3.073856711163529e-4	0.007985865054318683	0	10000
10	250	0	175	350	525	700	875	1050	1225	1400	1575	2	0	1	0.25	0.25	0.25	0.25	0.25	0.25	0.25	0.25	0.25	0.25	-0.5	-0.5	-0.5	-0.5	-0.5	-0.5	-0.5	-0.5	-0.5	-0.5	-0.5	linear	100	0.025	0	0.5	TRUE	9	fixmodel	0.8606	-2.2276162708978925e-4	0.006676370822700318	0	10000
10	250	0	175	350	525	700	875	1050	1225	1400	1575	2	0	1	0.25	0.25	0.25	0.25	0.25	0.25	0.25	0.25	0.25	0.25	-0.5	-0.5	-0.5	-0.5	-0.5	-0.5	-0.5	-0.5	-0.5	-0.5	-0.5	linear	100	0.025	0	0.5	TRUE	9	poolmodel	0.1768	-0.16933659462727554	0.0343141114752739	0	10000
10	250	0	175	350	525	700	875	1050	1225	1400	1575	2	0	1	0.25	0.25	0.25	0.25	0.25	0.25	0.25	0.25	0.25	0.25	-0.5	-0.5	-0.5	-0.5	-0.5	-0.5	-0.5	-0.5	-0.5	-0.5	-0.5	linear	100	0.025	0	0.5	TRUE	9	sepmodel	0.7916	-7.512379666038443e-4	0.008027560462952221	0	10000
10	250	0	175	350	525	700	875	1050	1225	1400	1575	2	0	1	0.25	0.25	0.25	0.25	0.25	0.25	0.25	0.25	0.25	0.25	-0.5	-0.5	-0.5	-0.5	-0.5	-0.5	-0.5	-0.5	-0.5	-0.5	-0.5	linear	100	0.025	0	0.5	TRUE	10	fixmodel	0.8582	-0.001003814468052433	0.006677990229544235	0	10000
10	250	0	175	350	525	700	875	1050	1225	1400	1575	2	0	1	0.25	0.25	0.25	0.25	0.25	0.25	0.25	0.25	0.25	0.25	-0.5	-0.5	-0.5	-0.5	-0.5	-0.5	-0.5	-0.5	-0.5	-0.5	-0.5	linear	100	0.025	0	0.5	TRUE	10	poolmodel	0.1379	-0.18163730565411607	0.03861721172661077	0	10000
10	250	0	175	350	525	700	875	1050	1225	1400	1575	2	0	1	0.25	0.25	0.25	0.25	0.25	0.25	0.25	0.25	0.25	0.25	-0.5	-0.5	-0.5	-0.5	-0.5	-0.5	-0.5	-0.5	-0.5	-0.5	-0.5	linear	100	0.025	0	0.5	TRUE	10	sepmodel	0.7892	-0.0016812826496607587	0.007959732455763513	0	10000
10	250	0	200	400	600	800	1000	1200	1400	1600	1800	2	0	1	0.25	0.25	0.25	0.25	0.25	0.25	0.25	0.25	0.25	0.25	-0.5	-0.5	-0.5	-0.5	-0.5	-0.5	-0.5	-0.5	-0.5	-0.5	-0.5	linear	100	0.025	0	0.5	TRUE	2	fixmodel	0.8222	-3.433741393497173e-5	0.007450623255845066	0	10000
10	250	0	200	400	600	800	1000	1200	1400	1600	1800	2	0	1	0.25	0.25	0.25	0.25	0.25	0.25	0.25	0.25	0.25	0.25	-0.5	-0.5	-0.5	-0.5	-0.5	-0.5	-0.5	-0.5	-0.5	-0.5	-0.5	linear	100	0.025	0	0.5	TRUE	2	poolmodel	0.7688	-0.026102012481351484	0.007557253928739127	0	10000
10	250	0	200	400	600	800	1000	1200	1400	1600	1800	2	0	1	0.25	0.25	0.25	0.25	0.25	0.25	0.25	0.25	0.25	0.25	-0.5	-0.5	-0.5	-0.5	-0.5	-0.5	-0.5	-0.5	-0.5	-0.5	-0.5	linear	100	0.025	0	0.5	TRUE	2	sepmodel	0.7985	2.797939460870788e-4	0.008008395084600481	0	10000
10	250	0	200	400	600	800	1000	1200	1400	1600	1800	2	0	1	0.25	0.25	0.25	0.25	0.25	0.25	0.25	0.25	0.25	0.25	-0.5	-0.5	-0.5	-0.5	-0.5	-0.5	-0.5	-0.5	-0.5	-0.5	-0.5	linear	100	0.025	0	0.5	TRUE	3	fixmodel	0.8372	-6.379874199985766e-4	0.007230996051988996	0	10000
10	250	0	200	400	600	800	1000	1200	1400	1600	1800	2	0	1	0.25	0.25	0.25	0.25	0.25	0.25	0.25	0.25	0.25	0.25	-0.5	-0.5	-0.5	-0.5	-0.5	-0.5	-0.5	-0.5	-0.5	-0.5	-0.5	linear	100	0.025	0	0.5	TRUE	3	poolmodel	0.6896	-0.053569563203253956	0.009265664692575002	0	10000
10	250	0	200	400	600	800	1000	1200	1400	1600	1800	2	0	1	0.25	0.25	0.25	0.25	0.25	0.25	0.25	0.25	0.25	0.25	-0.5	-0.5	-0.5	-0.5	-0.5	-0.5	-0.5	-0.5	-0.5	-0.5	-0.5	linear	100	0.025	0	0.5	TRUE	3	sepmodel	0.795	-2.4401416905748025e-4	0.007981939622603082	0	10000
10	250	0	200	400	600	800	1000	1200	1400	1600	1800	2	0	1	0.25	0.25	0.25	0.25	0.25	0.25	0.25	0.25	0.25	0.25	-0.5	-0.5	-0.5	-0.5	-0.5	-0.5	-0.5	-0.5	-0.5	-0.5	-0.5	linear	100	0.025	0	0.5	TRUE	4	fixmodel	0.8471	0.0012167380652776433	0.0069825525252694065	0	10000
10	250	0	200	400	600	800	1000	1200	1400	1600	1800	2	0	1	0.25	0.25	0.25	0.25	0.25	0.25	0.25	0.25	0.25	0.25	-0.5	-0.5	-0.5	-0.5	-0.5	-0.5	-0.5	-0.5	-0.5	-0.5	-0.5	linear	100	0.025	0	0.5	TRUE	4	poolmodel	0.5981	-0.07713632818119898	0.011916255596430734	0	10000
10	250	0	200	400	600	800	1000	1200	1400	1600	1800	2	0	1	0.25	0.25	0.25	0.25	0.25	0.25	0.25	0.25	0.25	0.25	-0.5	-0.5	-0.5	-0.5	-0.5	-0.5	-0.5	-0.5	-0.5	-0.5	-0.5	linear	100	0.025	0	0.5	TRUE	4	sepmodel	0.8059	0.0014136623689792625	0.00774268979831685	0	10000
10	250	0	200	400	600	800	1000	1200	1400	1600	1800	2	0	1	0.25	0.25	0.25	0.25	0.25	0.25	0.25	0.25	0.25	0.25	-0.5	-0.5	-0.5	-0.5	-0.5	-0.5	-0.5	-0.5	-0.5	-0.5	-0.5	linear	100	0.025	0	0.5	TRUE	5	fixmodel	0.8446	3.013657262516621e-4	0.007043223303476304	0	10000
10	250	0	200	400	600	800	1000	1200	1400	1600	1800	2	0	1	0.25	0.25	0.25	0.25	0.25	0.25	0.25	0.25	0.25	0.25	-0.5	-0.5	-0.5	-0.5	-0.5	-0.5	-0.5	-0.5	-0.5	-0.5	-0.5	linear	100	0.025	0	0.5	TRUE	5	poolmodel	0.4743	-0.10185340963319103	0.01627322857986497	0	10000
10	250	0	200	400	600	800	1000	1200	1400	1600	1800	2	0	1	0.25	0.25	0.25	0.25	0.25	0.25	0.25	0.25	0.25	0.25	-0.5	-0.5	-0.5	-0.5	-0.5	-0.5	-0.5	-0.5	-0.5	-0.5	-0.5	linear	100	0.025	0	0.5	TRUE	5	sepmodel	0.7988	6.598599047020694e-4	0.007948200734333466	0	10000
10	250	0	200	400	600	800	1000	1200	1400	1600	1800	2	0	1	0.25	0.25	0.25	0.25	0.25	0.25	0.25	0.25	0.25	0.25	-0.5	-0.5	-0.5	-0.5	-0.5	-0.5	-0.5	-0.5	-0.5	-0.5	-0.5	linear	100	0.025	0	0.5	TRUE	6	fixmodel	0.8515	8.921816069748571e-4	0.006989112563756343	0	10000
10	250	0	200	400	600	800	1000	1200	1400	1600	1800	2	0	1	0.25	0.25	0.25	0.25	0.25	0.25	0.25	0.25	0.25	0.25	-0.5	-0.5	-0.5	-0.5	-0.5	-0.5	-0.5	-0.5	-0.5	-0.5	-0.5	linear	100	0.025	0	0.5	TRUE	6	poolmodel	0.365	-0.12544203875360208	0.021547319722620126	0	10000
10	250	0	200	400	600	800	1000	1200	1400	1600	1800	2	0	1	0.25	0.25	0.25	0.25	0.25	0.25	0.25	0.25	0.25	0.25	-0.5	-0.5	-0.5	-0.5	-0.5	-0.5	-0.5	-0.5	-0.5	-0.5	-0.5	linear	100	0.025	0	0.5	TRUE	6	sepmodel	0.7981	0.0013237344926130083	0.0080031268715272455	0	10000
10	250	0	200	400	600	800	1000	1200	1400	1600	1800	2	0	1	0.25	0.25	0.25	0.25	0.25	0.25	0.25	0.25	0.25	0.25	-0.5	-0.5	-0.5	-0.5	-0.5	-0.5	-0.5	-0.5	-0.5	-0.5	-0.5	linear	100	0.025	0	0.5	TRUE	7	fixmodel	0.8513	4.8539399890261056e-4	0.006948315202527467	0	10000
10	250	0	200	400	600	800	1000	1200	1400	1600	1800	2	0	1	0.25	0.25	0.25	0.25	0.25	0.25	0.25	0.25	0.25	0.25	-0.5	-0.5	-0.5	-0.5	-0.5	-0.5	-0.5	-0.5	-0.5	-0.5	-0.5	linear	100	0.025	0	0.5	TRUE	7	poolmodel	0.2736	-0.14587325328487807	0.02707099747134333	0	10000
10	250	0	200	400	600	800	1000	1200	1400	1600	1800	2	0	1	0.25	0.25	0.25	0.25	0.25	0.25	0.25	0.25	0.25	0.25	-0.5	-0.5	-0.5	-0.5	-0.5	-0.5	-0.5	-0.5	-0.5	-0.5	-0.5	linear	100	0.025	0	0.5	TRUE	7	sepmodel	0.7964	6.672752392859645e-4	0.00805700292092915	0	10000
10	250	0	200	400	600	800	1000	1200	1400	1600	1800	2	0	1	0.25	0.25	0.25	0.25	0.25	0.25	0.25	0.25	0.25	0.25	-0.5	-0.5	-0.5	-0.5	-0.5	-0.5	-0.5	-0.5	-0.5	-0.5	-0.5	linear	100	0.025	0	0.5	TRUE	8	fixmodel	0.8531	-3.9433505418304233e-4	0.006926853194996813	0	10000
10	250	0	200	400	600	800	1000	1200	1400	1600	1800	2	0	1	0.25	0.25	0.25	0.25	0.25	0.25	0.25	0.25	0.25	0.25	-0.5	-0.5	-0.5	-0.5	-0.5	-0.5	-0.5	-0.5	-0.5	-0.5	-0.5	linear	100	0.025	0	0.5	TRUE	8	poolmodel	0.2015	-0.16490217880644065	0.03288803020665333	0	10000
10	250	0	200	400	600	800	1000	1200	1400	1600	1800	2	0	1	0.25	0.25	0.25	0.25	0.25	0.25	0.25	0.25	0.25	0.25	-0.5	-0.5	-0.5	-0.5	-0.5	-0.5	-0.5	-0.5	-0.5	-0.5	-0.5	linear	100	0.025	0	0.5	TRUE	8	sepmodel	0.7851	-5.894720499272358e-4	0.00813166079326712	0	10000
10	250	0	200	400	600	800	1000	1200	1400	1600	1800	2	0	1	0.25	0.25	0.25	0.25	0.25	0.25	0.25	0.25	0.25	0.25	-0.5	-0.5	-0.5	-0.5	-0.5	-0.5	-0.5	-0.5	-0.5	-0.5	-0.5	linear	100	0.025	0	0.5	TRUE	9	fixmodel	0.8566	-0.0010104641012425566	0.006829624334460123	0	10000
10	250	0	200	400	600	800	1000	1200	1400	1600	1800	2	0	1	0.25	0.25	0.25	0.25	0.25	0.25	0.25	0.25	0.25	0.25	-0.5	-0.5	-0.5	-0.5	-0.5	-0.5	-0.5	-0.5	-0.5	-0.5	-0.5	linear	100	0.025	0	0.5	TRUE	9	poolmodel	0.1488	-0.18092547951166296	0.038382687663213594	0	10000
10	250	0	200	400	600	800	1000	1200	1400	1600	1800	2	0	1	0.25	0.25	0.25	0.25	0.25	0.25	0.25	0.25	0.25	0.25	-0.5	-0.5	-0.5	-0.5	-0.5	-0.5	-0.5	-0.5	-0.5	-0.5	-0.5	linear	100	0.025	0	0.5	TRUE	9	sepmodel	0.7907	-0.0013464720354995849	0.008010175825353042	0	10000
10	250	0	200	400	600	800	1000	1200	1400	1600	1800	2	0	1	0.25	0.25	0.25	0.25	0.25	0.25	0.25	0.25	0.25	0.25	-0.5	-0.5	-0.5	-0.5	-0.5	-0.5	-0.5	-0.5	-0.5	-0.5	-0.5	linear	100	0.025	0	0.5	TRUE	10	fixmodel	0.8609	3.223721221382816e-4	0.0068250521853795544	0	10000
10	250	0	200	400	600	800	1000	1200	1400	1600	1800	2	0	1	0.25	0.25	0.25	0.25	0.25	0.25	0.25	0.25	0.25	0.25	-0.5	-0.5	-0.5	-0.5	-0.5	-0.5	-0.5	-0.5	-0.5	-0.5	-0.5	linear	100	0.025	0	0.5	TRUE	10	poolmodel	0.1195	-0.1915533804311747	0.0422360744917658	0	10000
10	250	0	200	400	600	800	1000	1200	1400	1600	1800	2	0	1	0.25	0.25	0.25	0.25	0.25	0.25	0.25	0.25	0.25	0.25	-0.5	-0.5	-0.5	-0.5	-0.5	-0.5	-0.5	-0.5	-0.5	-0.5	-0.5	linear	100	0.025	0	0.5	TRUE	10	sepmodel	0.7952	1.4487291154199905e-4	0.008023723486505171	0	10000
10	250	0	225	450	675	900	1125	1350	1575	1800	2025	2	0	1	0.25	0.25	0.25	0.25	0.25	0.25	0.25	0.25	0.25	0.25	-0.5	-0.5	-0.5	-0.5	-0.5	-0.5	-0.5	-0.5	-0.5	-0.5	-0.5	linear	100	0.025	0	0.5	TRUE	2	fixmodel	0.8252	1.5035176691338518e-4	0.007456005526978908	0	10000
10	250	0	225	450	675	900	1125	1350	1575	1800	2025	2	0	1	0.25	0.25	0.25	0.25	0.25	0.25	0.25	0.25	0.25	0.25	-0.5	-0.5	-0.5	-0.5	-0.5	-0.5	-0.5	-0.5	-0.5	-0.5	-0.5	linear	100	0.025	0	0.5	TRUE	2	poolmodel	0.7724	-0.02699104426940585	0.007503114993467535	0	10000
10	250	0	225	450	675	900	1125	1350	1575	1800	2025	2	0	1	0.25	0.25	0.25	0.25	0.25	0.25	0.25	0.25	0.25	0.25	-0.5	-0.5	-0.5	-0.5	-0.5	-0.5	-0.5	-0.5	-0.5	-0.5	-0.5	linear	100	0.025	0	0.5	TRUE	2	sepmodel	0.7952	2.0413235758420518e-4	0.008018559442901538	0	10000
10	250	0	225	450	675	900	1125	1350	1575	1800	2025	2	0	1	0.25	0.25	0.25	0.25	0.25	0.25	0.25	0.25	0.25	0.25	-0.5	-0.5	-0.5	-0.5	-0.5	-0.5	-0.5	-0.5	-0.5	-0.5	-0.5	linear	100	0.025	0	0.5	TRUE	3	fixmodel	0.8398	2.1581456552714548e-4	0.007258813559891806	0	10000
10	250	0	225	450	675	900	1125	1350	1575	1800	2025	2	0	1	0.25	0.25	0.25	0.25	0.25	0.25	0.25	0.25	0.25	0.25	-0.5	-0.5	-0.5	-0.5	-0.5	-0.5	-0.5	-0.5	-0.5	-0.5	-0.5	linear	100	0.025	0	0.5	TRUE	3	poolmodel	0.6996	-0.05296033917106921	0.009040700170708356	0	10000
10	250	0	225	450	675	900	1125	1350	1575	1800	2025	2	0	1	0.25	0.25	0.25	0.25	0.25	0.25	0.25	0.25	0.25	0.25	-0.5	-0.5	-0.5	-0.5	-0.5	-0.5	-0.5	-0.5	-0.5	-0.5	-0.5	linear	100	0.025	0	0.5	TRUE	3	sepmodel	0.7996	1.7316233227591935e-4	0.008012273615375064	0	10000
10	250	0	225	450	675	900	1125	1350	1575	1800	2025	2	0	1	0.25	0.25	0.25	0.25	0.25	0.25	0.25	0.25	0.25	0.25	-0.5	-0.5	-0.5	-0.5	-0.5	-0.5	-0.5	-0.5	-0.5	-0.5	-0.5	linear	100	0.025	0	0.5	TRUE	4	fixmodel	0.843	6.617131114389312e-4	0.007248320471826036	0	10000
10	250	0	225	450	675	900	1125	1350	1575	1800	2025	2	0	1	0.25	0.25	0.25	0.25	0.25	0.25	0.25	0.25	0.25	0.25	-0.5	-0.5	-0.5	-0.5	-0.5	-0.5	-0.5	-0.5	-0.5	-0.5	-0.5	linear	100	0.025	0	0.5	TRUE	4	poolmodel	0.6025	-0.07651574736578003	0.01199237009339959	0	10000
10	250	0	225	450	675	900	1125	1350	1575	1800	2025	2	0	1	0.25	0.25	0.25	0.25	0.25	0.25	0.25	0.25	0.25	0.25	-0.5	-0.5	-0.5	-0.5	-0.5	-0.5	-0.5	-0.5	-0.5	-0.5	-0.5	linear	100	0.025	0	0.5	TRUE	4	sepmodel	0.7995	5.303880858770684e-4	0.00806318264864188	0	10000
10	250	0	225	450	675	900	1125	1350	1575	1800	2025	2	0	1	0.25	0.25	0.25	0.25	0.25	0.25	0.25	0.25	0.25	0.25	-0.5	-0.5	-0.5	-0.5	-0.5	-0.5	-0.5	-0.5	-0.5	-0.5	-0.5	linear	100	0.025	0	0.5	TRUE	5	fixmodel	0.8481	9.82296464825559e-4	0.006951578641393689	0	10000
10	250	0	225	450	675	900	1125	1350	1575	1800	2025	2	0	1	0.25	0.25	0.25	0.25	0.25	0.25	0.25	0.25	0.25	0.25	-0.5	-0.5	-0.5	-0.5	-0.5	-0.5	-0.5	-0.5	-0.5	-0.5	-0.5	linear	100	0.025	0	0.5	TRUE	5	poolmodel	0.4753	-0.1035579687321215	0.016527075948390132	0	10000
10	250	0	225	450	675	900	1125	1350	1575	1800	2025	2	0	1	0.25	0.25	0.25	0.25	0.25	0.25	0.25	0.25	0.25	0.25	-0.5	-0.5	-0.5	-0.5	-0.5	-0.5	-0.5	-0.5	-0.5	-0.5	-0.5	linear	100	0.025	0	0.5	TRUE	5	sepmodel	0.7986	7.581922847423064e-4	0.007984060264155797	0	10000
10	250	0	225	450	675	900	1125	1350	1575	1800	2025	2	0	1	0.25	0.25	0.25	0.25	0.25	0.25	0.25	0.25	0.25	0.25	-0.5	-0.5	-0.5	-0.5	-0.5	-0.5	-0.5	-0.5	-0.5	-0.5	-0.5	linear	100	0.025	0	0.5	TRUE	6	fixmodel	0.8514	8.113664109030558e-4	0.006990340398015922	0	10000
10	250	0	225	450	675	900	1125	1350	1575	1800	2025	2	0	1	0.25	0.25	0.25	0.25	0.25	0.25	0.25	0.25	0.25	0.25	-0.5	-0.5	-0.5	-0.5	-0.5	-0.5	-0.5	-0.5	-0.5	-0.5	-0.5	linear	100	0.025	0	0.5	TRUE	6	poolmodel	0.3642	-0.12803548240478743	0.022134320111081813	0	10000
10	250	0	225	450	675	900	1125	1350	1575	1800	2025	2	0	1	0.25	0.25	0.25	0.25	0.25	0.25	0.25	0.25	0.25	0.25	-0.5	-0.5	-0.5	-0.5	-0.5	-0.5	-0.5	-0.5	-0.5	-0.5	-0.5	linear	100	0.025	0	0.5	TRUE	6	sepmodel	0.7991	7.15377639607215e-4	0.00806005709805428	0	10000
10	250	0	225	450	675	900	1125	1350	1575	1800	2025	2	0	1	0.25	0.25	0.25	0.25	0.25	0.25	0.25	0.25	0.25	0.25	-0.5	-0.5	-0.5	-0.5	-0.5	-0.5	-0.5	-0.5	-0.5	-0.5	-0.5	linear	100	0.025	0	0.5	TRUE	7	fixmodel	0.8515	9.945805092043392e-4	0.007025294974890432	0	10000
10	250	0	225	450	675	900	1125	1350	1575	1800	2025	2	0	1	0.25	0.25	0.25	0.25	0.25	0.25	0.25	0.25	0.25	0.25	-0.5	-0.5	-0.5	-0.5	-0.5	-0.5	-0.5	-0.5	-0.5	-0.5	-0.5	linear	100	0.025	0	0.5	TRUE	7	poolmodel	0.2666	-0.15025605522261234	0.028266222209439234	0	10000
10	250	0	225	450	675	900	1125	1350	1575	1800	2025	2	0	1	0.25	0.25	0.25	0.25	0.25	0.25	0.25	0.25	0.25	0.25	-0.5	-0.5	-0.5	-0.5	-0.5	-0.5	-0.5	-0.5	-0.5	-0.5	-0.5	linear	100	0.025	0	0.5	TRUE	7	sepmodel	0.8016	0.0016234282212577087	0.008237337856945273	0	10000
10	250	0	225	450	675	900	1125	1350	1575	1800	2025	2	0	1	0.25	0.25	0.25	0.25	0.25	0.25	0.25	0.25	0.25	0.25	-0.5	-0.5	-0.5	-0.5	-0.5	-0.5	-0.5	-0.5	-0.5	-0.5	-0.5	linear	100	0.025	0	0.5	TRUE	8	fixmodel	0.8537	6.185620650500006e-4	0.006904665677333773	0	10000
10	250	0	225	450	675	900	1125	1350	1575	1800	2025	2	0	1	0.25	0.25	0.25	0.25	0.25	0.25	0.25	0.25	0.25	0.25	-0.5	-0.5	-0.5	-0.5	-0.5	-0.5	-0.5	-0.5	-0.5	-0.5	-0.5	linear	100	0.025	0	0.5	TRUE	8	poolmodel	0.1843	-0.1706526554133536	0.03465449942623744	0	10000
10	250	0	225	450	675	900	1125	1350	1575	1800	2025	2	0	1	0.25	0.25	0.25	0.25	0.25	0.25	0.25	0.25	0.25	0.25	-0.5	-0.5	-0.5	-0.5	-0.5	-0.5	-0.5	-0.5	-0.5	-0.5	-0.5	linear	100	0.025	0	0.5	TRUE	8	sepmodel	0.802	0.0013610619288500366	0.007943695631091995	0	10000
10	250	0	225	450	675	900	1125	1350	1575	1800	2025	2	0	1	0.25	0.25	0.25	0.25	0.25	0.25	0.25	0.25	0.25	0.25	-0.5	-0.5	-0.5	-0.5	-0.5	-0.5	-0.5	-0.5	-0.5	-0.5	-0.5	linear	100	0.025	0	0.5	TRUE	9	fixmodel	0.8573	0.0010215774662969176	0.006926593686725434	0	10000
10	250	0	225	450	675	900	1125	1350	1575	1800	2025	2	0	1	0.25	0.25	0.25	0.25	0.25	0.25	0.25	0.25	0.25	0.25	-0.5	-0.5	-0.5	-0.5	-0.5	-0.5	-0.5	-0.5	-0.5	-0.5	-0.5	linear	100	0.025	0	0.5	TRUE	9	poolmodel	0.1322	-0.1874107692132457	0.040577364299650434	0	10000
10	250	0	225	450	675	900	1125	1350	1575	1800	2025	2	0	1	0.25	0.25	0.25	0.25	0.25	0.25	0.25	0.25	0.25	0.25	-0.5	-0.5	-0.5	-0.5	-0.5	-0.5	-0.5	-0.5	-0.5	-0.5	-0.5	linear	100	0.025	0	0.5	TRUE	9	sepmodel	0.7982	0.0018957981529212585	0.008076995974624662	0	10000
10	250	0	225	450	675	900	1125	1350	1575	1800	2025	2	0	1	0.25	0.25	0.25	0.25	0.25	0.25	0.25	0.25	0.25	0.25	-0.5	-0.5	-0.5	-0.5	-0.5	-0.5	-0.5	-0.5	-0.5	-0.5	-0.5	linear	100	0.025	0	0.5	TRUE	10	fixmodel	0.8528	-0.0010901046317433852	0.006977893329995664	0	10000
10	250	0	225	450	675	900	1125	1350	1575	1800	2025	2	0	1	0.25	0.25	0.25	0.25	0.25	0.25	0.25	0.25	0.25	0.25	-0.5	-0.5	-0.5	-0.5	-0.5	-0.5	-0.5	-0.5	-0.5	-0.5	-0.5	linear	100	0.025	0	0.5	TRUE	10	poolmodel	0.0928	-0.2026004435101718	0.0464961172773255	0	10000
10	250	0	225	450	675	900	1125	1350	1575	1800	2025	2	0	1	0.25	0.25	0.25	0.25	0.25	0.25	0.25	0.25	0.25	0.25	-0.5	-0.5	-0.5	-0.5	-0.5	-0.5	-0.5	-0.5	-0.5	-0.5	-0.5	linear	100	0.025	0	0.5	TRUE	10	sepmodel	0.7889	-5.616218055865575e-4	0.008131728166700701	0	10000
10	250	0	250	500	750	1000	1250	1500	1750	2000	2250	2	0	1	0.25	0.25	0.25	0.25	0.25	0.25	0.25	0.25	0.25	0.25	-0.5	-0.5	-0.5	-0.5	-0.5	-0.5	-0.5	-0.5	-0.5	-0.5	-0.5	linear	100	0.025	0	0.5	TRUE	2	fixmodel	0.8293	7.007733655619907e-4	0.00736552004080322	0	10000
10	250	0	250	500	750	1000	1250	1500	1750	2000	2250	2	0	1	0.25	0.25	0.25	0.25	0.25	0.25	0.25	0.25	0.25	0.25	-0.5	-0.5	-0.5	-0.5	-0.5	-0.5	-0.5	-0.5	-0.5	-0.5	-0.5	linear	100	0.025	0	0.5	TRUE	2	poolmodel	0.7837	-0.026696774939662424	0.007349685011157913	0	10000
10	250	0	250	500	750	1000	1250	1500	1750	2000	2250	2	0	1	0.25	0.25	0.25	0.25	0.25	0.25	0.25	0.25	0.25	0.25	-0.5	-0.5	-0.5	-0.5	-0.5	-0.5	-0.5	-0.5	-0.5	-0.5	-0.5	linear	100	0.025	0	0.5	TRUE	2	sepmodel	0.8019	7.202965127178861e-4	0.00785428969290269	0	10000
10	250	0	250	500	750	1000	1250	1500	1750	2000	2250	2	0	1	0.25	0.25	0.25	0.25	0.25	0.25	0.25	0.25	0.25	0.25	-0.5	-0.5	-0.5	-0.5	-0.5	-0.5	-0.5	-0.5	-0.5	-0.5	-0.5	linear	100	0.025	0	0.5	TRUE	3	fixmodel	0.8281	-5.712410151903278e-4	0.00732120917468608	0	10000
10	250	0	250	500	750	1000	1250	1500	1750	2000	2250	2	0	1	0.25	0.25	0.25	0.25	0.25	0.25	0.25	0.25	0.25	0.25	-0.5	-0.5	-0.5	-0.5	-0.5	-0.5	-0.5	-0.5	-0.5	-0.5	-0.5	linear	100	0.025	0	0.5	TRUE	3	poolmodel	0.696	-0.053741440388587004	0.009124477076461373	0	10000
10	250	0	250	500	750	1000	1250	1500	1750	2000	2250	2	0	1	0.25	0.25	0.25	0.25	0.25	0.25	0.25	0.25	0.25	0.25	-0.5	-0.5	-0.5	-0.5	-0.5	-0.5	-0.5	-0.5	-0.5	-0.5	-0.5	linear	100	0.025	0	0.5	TRUE	3	sepmodel	0.7911	-9.077481498355537e-4	0.007963135365579705	0	10000
10	250	0	250	500	750	1000	1250	1500	1750	2000	2250	2	0	1	0.25	0.25	0.25	0.25	0.25	0.25	0.25	0.25	0.25	0.25	-0.5	-0.5	-0.5	-0.5	-0.5	-0.5	-0.5	-0.5	-0.5	-0.5	-0.5	linear	100	0.025	0	0.5	TRUE	4	fixmodel	0.8364	-7.322105528610013e-4	0.007272704474303057	0	10000
10	250	0	250	500	750	1000	1250	1500	1750	2000	2250	2	0	1	0.25	0.25	0.25	0.25	0.25	0.25	0.25	0.25	0.25	0.25	-0.5	-0.5	-0.5	-0.5	-0.5	-0.5	-0.5	-0.5	-0.5	-0.5	-0.5	linear	100	0.025	0	0.5	TRUE	4	poolmodel	0.6002	-0.0787163815797005	0.012088038220531252	0	10000
10	250	0	250	500	750	1000	1250	1500	1750	2000	2250	2	0	1	0.25	0.25	0.25	0.25	0.25	0.25	0.25	0.25	0.25	0.25	-0.5	-0.5	-0.5	-0.5	-0.5	-0.5	-0.5	-0.5	-0.5	-0.5	-0.5	linear	100	0.025	0	0.5	TRUE	4	sepmodel	0.7912	-9.014880771887818e-4	0.008153316933866471	0	10000
10	250	0	250	500	750	1000	1250	1500	1750	2000	2250	2	0	1	0.25	0.25	0.25	0.25	0.25	0.25	0.25	0.25	0.25	0.25	-0.5	-0.5	-0.5	-0.5	-0.5	-0.5	-0.5	-0.5	-0.5	-0.5	-0.5	linear	100	0.025	0	0.5	TRUE	5	fixmodel	0.8394	-0.0015887461404878235	0.0069332761002902765	0	10000
10	250	0	250	500	750	1000	1250	1500	1750	2000	2250	2	0	1	0.25	0.25	0.25	0.25	0.25	0.25	0.25	0.25	0.25	0.25	-0.5	-0.5	-0.5	-0.5	-0.5	-0.5	-0.5	-0.5	-0.5	-0.5	-0.5	linear	100	0.025	0	0.5	TRUE	5	poolmodel	0.475	-0.10569555635536872	0.016737004995043613	0	10000
10	250	0	250	500	750	1000	1250	1500	1750	2000	2250	2	0	1	0.25	0.25	0.25	0.25	0.25	0.25	0.25	0.25	0.25	0.25	-0.5	-0.5	-0.5	-0.5	-0.5	-0.5	-0.5	-0.5	-0.5	-0.5	-0.5	linear	100	0.025	0	0.5	TRUE	5	sepmodel	0.7936	-0.0019964210435730505	0.00783987584959649	0	10000
10	250	0	250	500	750	1000	1250	1500	1750	2000	2250	2	0	1	0.25	0.25	0.25	0.25	0.25	0.25	0.25	0.25	0.25	0.25	-0.5	-0.5	-0.5	-0.5	-0.5	-0.5	-0.5	-0.5	-0.5	-0.5	-0.5	linear	100	0.025	0	0.5	TRUE	6	fixmodel	0.8459	-0.001162083030982877	0.0069650023998501275	0	10000
10	250	0	250	500	750	1000	1250	1500	1750	2000	2250	2	0	1	0.25	0.25	0.25	0.25	0.25	0.25	0.25	0.25	0.25	0.25	-0.5	-0.5	-0.5	-0.5	-0.5	-0.5	-0.5	-0.5	-0.5	-0.5	-0.5	linear	100	0.025	0	0.5	TRUE	6	poolmodel	0.3602	-0.13043618282510383	0.022516305022191346	0	10000
10	250	0	250	500	750	1000	1250	1500	1750	2000	2250	2	0	1	0.25	0.25	0.25	0.25	0.25	0.25	0.25	0.25	0.25	0.25	-0.5	-0.5	-0.5	-0.5	-0.5	-0.5	-0.5	-0.5	-0.5	-0.5	-0.5	linear	100	0.025	0	0.5	TRUE	6	sepmodel	0.7946	-0.0016308263647348046	0.007913101831544044	0	10000
10	250	0	250	500	750	1000	1250	1500	1750	2000	2250	2	0	1	0.25	0.25	0.25	0.25	0.25	0.25	0.25	0.25	0.25	0.25	-0.5	-0.5	-0.5	-0.5	-0.5	-0.5	-0.5	-0.5	-0.5	-0.5	-0.5	linear	100	0.025	0	0.5	TRUE	7	fixmodel	0.8472	-9.631359299827595e-4	0.006930417766649138	0	10000
10	250	0	250	500	750	1000	1250	1500	1750	2000	2250	2	0	1	0.25	0.25	0.25	0.25	0.25	0.25	0.25	0.25	0.25	0.25	-0.5	-0.5	-0.5	-0.5	-0.5	-0.5	-0.5	-0.5	-0.5	-0.5	-0.5	linear	100	0.025	0	0.5	TRUE	7	poolmodel	0.2444	-0.15452770392006185	0.029267848231414952	0	10000
10	250	0	250	500	750	1000	1250	1500	1750	2000	2250	2	0	1	0.25	0.25	0.25	0.25	0.25	0.25	0.25	0.25	0.25	0.25	-0.5	-0.5	-0.5	-0.5	-0.5	-0.5	-0.5	-0.5	-0.5	-0.5	-0.5	linear	100	0.025	0	0.5	TRUE	7	sepmodel	0.794	-0.0011328461781705947	0.007986467529700596	0	10000
10	250	0	250	500	750	1000	1250	1500	1750	2000	2250	2	0	1	0.25	0.25	0.25	0.25	0.25	0.25	0.25	0.25	0.25	0.25	-0.5	-0.5	-0.5	-0.5	-0.5	-0.5	-0.5	-0.5	-0.5	-0.5	-0.5	linear	100	0.025	0	0.5	TRUE	8	fixmodel	0.8488	-3.6843324335825937e-4	0.007061081867439314	0	10000
10	250	0	250	500	750	1000	1250	1500	1750	2000	2250	2	0	1	0.25	0.25	0.25	0.25	0.25	0.25	0.25	0.25	0.25	0.25	-0.5	-0.5	-0.5	-0.5	-0.5	-0.5	-0.5	-0.5	-0.5	-0.5	-0.5	linear	100	0.025	0	0.5	TRUE	8	poolmodel	0.1703	-0.1758388594271576	0.036289798996742756	0	10000
10	250	0	250	500	750	1000	1250	1500	1750	2000	2250	2	0	1	0.25	0.25	0.25	0.25	0.25	0.25	0.25	0.25	0.25	0.25	-0.5	-0.5	-0.5	-0.5	-0.5	-0.5	-0.5	-0.5	-0.5	-0.5	-0.5	linear	100	0.025	0	0.5	TRUE	8	sepmodel	0.7937	-2.2645717480825945e-4	0.008063730824659159	0	10000
10	250	0	250	500	750	1000	1250	1500	1750	2000	2250	2	0	1	0.25	0.25	0.25	0.25	0.25	0.25	0.25	0.25	0.25	0.25	-0.5	-0.5	-0.5	-0.5	-0.5	-0.5	-0.5	-0.5	-0.5	-0.5	-0.5	linear	100	0.025	0	0.5	TRUE	9	fixmodel	0.8525	1.4515749823279872e-4	0.006982498879230468	0	10000
10	250	0	250	500	750	1000	1250	1500	1750	2000	2250	2	0	1	0.25	0.25	0.25	0.25	0.25	0.25	0.25	0.25	0.25	0.25	-0.5	-0.5	-0.5	-0.5	-0.5	-0.5	-0.5	-0.5	-0.5	-0.5	-0.5	linear	100	0.025	0	0.5	TRUE	9	poolmodel	0.1176	-0.1936719239143657	0.042895611395220266	0	10000
10	250	0	250	500	750	1000	1250	1500	1750	2000	2250	2	0	1	0.25	0.25	0.25	0.25	0.25	0.25	0.25	0.25	0.25	0.25	-0.5	-0.5	-0.5	-0.5	-0.5	-0.5	-0.5	-0.5	-0.5	-0.5	-0.5	linear	100	0.025	0	0.5	TRUE	9	sepmodel	0.8038	2.9057714600212595e-4	0.00801512216029409	0	10000
10	250	0	250	500	750	1000	1250	1500	1750	2000	2250	2	0	1	0.25	0.25	0.25	0.25	0.25	0.25	0.25	0.25	0.25	0.25	-0.5	-0.5	-0.5	-0.5	-0.5	-0.5	-0.5	-0.5	-0.5	-0.5	-0.5	linear	100	0.025	0	0.5	TRUE	10	fixmodel	0.8539	3.8070145512567543e-4	0.006835872831073022	0	10000
10	250	0	250	500	750	1000	1250	1500	1750	2000	2250	2	0	1	0.25	0.25	0.25	0.25	0.25	0.25	0.25	0.25	0.25	0.25	-0.5	-0.5	-0.5	-0.5	-0.5	-0.5	-0.5	-0.5	-0.5	-0.5	-0.5	linear	100	0.025	0	0.5	TRUE	10	poolmodel	0.0803	-0.20847675123430734	0.04863614041093043	0	10000
10	250	0	250	500	750	1000	1250	1500	1750	2000	2250	2	0	1	0.25	0.25	0.25	0.25	0.25	0.25	0.25	0.25	0.25	0.25	-0.5	-0.5	-0.5	-0.5	-0.5	-0.5	-0.5	-0.5	-0.5	-0.5	-0.5	linear	100	0.025	0	0.5	TRUE	10	sepmodel	0.7989	6.213347596131515e-4	0.00785949131438747	0	10000
10	250	0	275	550	825	1100	1375	1650	1925	2200	2475	2	0	1	0.25	0.25	0.25	0.25	0.25	0.25	0.25	0.25	0.25	0.25	-0.5	-0.5	-0.5	-0.5	-0.5	-0.5	-0.5	-0.5	-0.5	-0.5	-0.5	linear	100	0.025	0	0.5	TRUE	2	fixmodel	0.8198	-0.0016709158732643664	0.007397973148173852	0	10000
10	250	0	275	550	825	1100	1375	1650	1925	2200	2475	2	0	1	0.25	0.25	0.25	0.25	0.25	0.25	0.25	0.25	0.25	0.25	-0.5	-0.5	-0.5	-0.5	-0.5	-0.5	-0.5	-0.5	-0.5	-0.5	-0.5	linear	100	0.025	0	0.5	TRUE	2	poolmodel	0.7729	-0.02944887714880546	0.0073617870315228675	0	10000
10	250	0	275	550	825	1100	1375	1650	1925	2200	2475	2	0	1	0.25	0.25	0.25	0.25	0.25	0.25	0.25	0.25	0.25	0.25	-0.5	-0.5	-0.5	-0.5	-0.5	-0.5	-0.5	-0.5	-0.5	-0.5	-0.5	linear	100	0.025	0	0.5	TRUE	2	sepmodel	0.7894	-0.0017495328557282132	0.007904464825442709	0	10000
10	250	0	275	550	825	1100	1375	1650	1925	2200	2475	2	0	1	0.25	0.25	0.25	0.25	0.25	0.25	0.25	0.25	0.25	0.25	-0.5	-0.5	-0.5	-0.5	-0.5	-0.5	-0.5	-0.5	-0.5	-0.5	-0.5	linear	100	0.025	0	0.5	TRUE	3	fixmodel	0.827	-3.570651238851136e-4	0.007357940908385907	0	10000
10	250	0	275	550	825	1100	1375	1650	1925	2200	2475	2	0	1	0.25	0.25	0.25	0.25	0.25	0.25	0.25	0.25	0.25	0.25	-0.5	-0.5	-0.5	-0.5	-0.5	-0.5	-0.5	-0.5	-0.5	-0.5	-0.5	linear	100	0.025	0	0.5	TRUE	3	poolmodel	0.7133	-0.05312185472171095	0.00891199467374162	0	10000
10	250	0	275	550	825	1100	1375	1650	1925	2200	2475	2	0	1	0.25	0.25	0.25	0.25	0.25	0.25	0.25	0.25	0.25	0.25	-0.5	-0.5	-0.5	-0.5	-0.5	-0.5	-0.5	-0.5	-0.5	-0.5	-0.5	linear	100	0.025	0	0.5	TRUE	3	sepmodel	0.7953	-4.5875630522148334e-4	0.00804795120987348	0	10000
10	250	0	275	550	825	1100	1375	1650	1925	2200	2475	2	0	1	0.25	0.25	0.25	0.25	0.25	0.25	0.25	0.25	0.25	0.25	-0.5	-0.5	-0.5	-0.5	-0.5	-0.5	-0.5	-0.5	-0.5	-0.5	-0.5	linear	100	0.025	0	0.5	TRUE	4	fixmodel	0.8395	-4.310001577975448e-4	0.007212481714750054	0	10000
10	250	0	275	550	825	1100	1375	1650	1925	2200	2475	2	0	1	0.25	0.25	0.25	0.25	0.25	0.25	0.25	0.25	0.25	0.25	-0.5	-0.5	-0.5	-0.5	-0.5	-0.5	-0.5	-0.5	-0.5	-0.5	-0.5	linear	100	0.025	0	0.5	TRUE	4	poolmodel	0.6082	-0.07975374584982052	0.012067230870735845	0	10000
10	250	0	275	550	825	1100	1375	1650	1925	2200	2475	2	0	1	0.25	0.25	0.25	0.25	0.25	0.25	0.25	0.25	0.25	0.25	-0.5	-0.5	-0.5	-0.5	-0.5	-0.5	-0.5	-0.5	-0.5	-0.5	-0.5	linear	100	0.025	0	0.5	TRUE	4	sepmodel	0.7951	-7.056606705088251e-4	0.00803742219473339	0	10000
10	250	0	275	550	825	1100	1375	1650	1925	2200	2475	2	0	1	0.25	0.25	0.25	0.25	0.25	0.25	0.25	0.25	0.25	0.25	-0.5	-0.5	-0.5	-0.5	-0.5	-0.5	-0.5	-0.5	-0.5	-0.5	-0.5	linear	100	0.025	0	0.5	TRUE	5	fixmodel	0.8377	6.549077302751641e-5	0.007295382995083444	0	10000
10	250	0	275	550	825	1100	1375	1650	1925	2200	2475	2	0	1	0.25	0.25	0.25	0.25	0.25	0.25	0.25	0.25	0.25	0.25	-0.5	-0.5	-0.5	-0.5	-0.5	-0.5	-0.5	-0.5	-0.5	-0.5	-0.5	linear	100	0.025	0	0.5	TRUE	5	poolmodel	0.4979	-0.10396949488156695	0.016473232417409066	0	10000
10	250	0	275	550	825	1100	1375	1650	1925	2200	2475	2	0	1	0.25	0.25	0.25	0.25	0.25	0.25	0.25	0.25	0.25	0.25	-0.5	-0.5	-0.5	-0.5	-0.5	-0.5	-0.5	-0.5	-0.5	-0.5	-0.5	linear	100	0.025	0	0.5	TRUE	5	sepmodel	0.7961	5.343639354592334e-5	0.008114895027634845	0	10000
10	250	0	275	550	825	1100	1375	1650	1925	2200	2475	2	0	1	0.25	0.25	0.25	0.25	0.25	0.25	0.25	0.25	0.25	0.25	-0.5	-0.5	-0.5	-0.5	-0.5	-0.5	-0.5	-0.5	-0.5	-0.5	-0.5	linear	100	0.025	0	0.5	TRUE	6	fixmodel	0.845	1.7180739578282508e-4	0.007042505318369813	0	10000
10	250	0	275	550	825	1100	1375	1650	1925	2200	2475	2	0	1	0.25	0.25	0.25	0.25	0.25	0.25	0.25	0.25	0.25	0.25	-0.5	-0.5	-0.5	-0.5	-0.5	-0.5	-0.5	-0.5	-0.5	-0.5	-0.5	linear	100	0.025	0	0.5	TRUE	6	poolmodel	0.3636	-0.1303712970966049	0.022415723450328457	0	10000
10	250	0	275	550	825	1100	1375	1650	1925	2200	2475	2	0	1	0.25	0.25	0.25	0.25	0.25	0.25	0.25	0.25	0.25	0.25	-0.5	-0.5	-0.5	-0.5	-0.5	-0.5	-0.5	-0.5	-0.5	-0.5	-0.5	linear	100	0.025	0	0.5	TRUE	6	sepmodel	0.7966	3.941964627195989e-4	0.008026906736682299	0	10000
10	250	0	275	550	825	1100	1375	1650	1925	2200	2475	2	0	1	0.25	0.25	0.25	0.25	0.25	0.25	0.25	0.25	0.25	0.25	-0.5	-0.5	-0.5	-0.5	-0.5	-0.5	-0.5	-0.5	-0.5	-0.5	-0.5	linear	100	0.025	0	0.5	TRUE	7	fixmodel	0.8421	-7.907022638444188e-4	0.007088019041312555	0	10000
10	250	0	275	550	825	1100	1375	1650	1925	2200	2475	2	0	1	0.25	0.25	0.25	0.25	0.25	0.25	0.25	0.25	0.25	0.25	-0.5	-0.5	-0.5	-0.5	-0.5	-0.5	-0.5	-0.5	-0.5	-0.5	-0.5	linear	100	0.025	0	0.5	TRUE	7	poolmodel	0.2439	-0.15659478070056973	0.02982880985035254	0	10000
10	250	0	275	550	825	1100	1375	1650	1925	2200	2475	2	0	1	0.25	0.25	0.25	0.25	0.25	0.25	0.25	0.25	0.25	0.25	-0.5	-0.5	-0.5	-0.5	-0.5	-0.5	-0.5	-0.5	-0.5	-0.5	-0.5	linear	100	0.025	0	0.5	TRUE	7	sepmodel	0.7913	-2.492720064249207e-4	0.008121454454340074	0	10000
10	250	0	275	550	825	1100	1375	1650	1925	2200	2475	2	0	1	0.25	0.25	0.25	0.25	0.25	0.25	0.25	0.25	0.25	0.25	-0.5	-0.5	-0.5	-0.5	-0.5	-0.5	-0.5	-0.5	-0.5	-0.5	-0.5	linear	100	0.025	0	0.5	TRUE	8	fixmodel	0.8491	6.968555352594673e-4	0.006998054042711909	0	10000
10	250	0	275	550	825	1100	1375	1650	1925	2200	2475	2	0	1	0.25	0.25	0.25	0.25	0.25	0.25	0.25	0.25	0.25	0.25	-0.5	-0.5	-0.5	-0.5	-0.5	-0.5	-0.5	-0.5	-0.5	-0.5	-0.5	linear	100	0.025	0	0.5	TRUE	8	poolmodel	0.1663	-0.17786068325454066	0.03692488415353131	0	10000
10	250	0	275	550	825	1100	1375	1650	1925	2200	2475	2	0	1	0.25	0.25	0.25	0.25	0.25	0.25	0.25	0.25	0.25	0.25	-0.5	-0.5	-0.5	-0.5	-0.5	-0.5	-0.5	-0.5	-0.5	-0.5	-0.5	linear	100	0.025	0	0.5	TRUE	8	sepmodel	0.7973	9.226607764159082e-4	0.007966172063160418	0	10000
10	250	0	275	550	825	1100	1375	1650	1925	2200	2475	2	0	1	0.25	0.25	0.25	0.25	0.25	0.25	0.25	0.25	0.25	0.25	-0.5	-0.5	-0.5	-0.5	-0.5	-0.5	-0.5	-0.5	-0.5	-0.5	-0.5	linear	100	0.025	0	0.5	TRUE	9	fixmodel	0.8545	5.657640992161759e-4	0.006872950355594156	0	10000
10	250	0	275	550	825	1100	1375	1650	1925	2200	2475	2	0	1	0.25	0.25	0.25	0.25	0.25	0.25	0.25	0.25	0.25	0.25	-0.5	-0.5	-0.5	-0.5	-0.5	-0.5	-0.5	-0.5	-0.5	-0.5	-0.5	linear	100	0.025	0	0.5	TRUE	9	poolmodel	0.1055	-0.19825528139744628	0.044473251867406645	0	10000
10	250	0	275	550	825	1100	1375	1650	1925	2200	2475	2	0	1	0.25	0.25	0.25	0.25	0.25	0.25	0.25	0.25	0.25	0.25	-0.5	-0.5	-0.5	-0.5	-0.5	-0.5	-0.5	-0.5	-0.5	-0.5	-0.5	linear	100	0.025	0	0.5	TRUE	9	sepmodel	0.7998	4.954488007011472e-4	0.007951342651532134	0	10000
10	250	0	275	550	825	1100	1375	1650	1925	2200	2475	2	0	1	0.25	0.25	0.25	0.25	0.25	0.25	0.25	0.25	0.25	0.25	-0.5	-0.5	-0.5	-0.5	-0.5	-0.5	-0.5	-0.5	-0.5	-0.5	-0.5	linear	100	0.025	0	0.5	TRUE	10	fixmodel	0.8568	8.703863315653e-4	0.0067813070133844805	0	10000
10	250	0	275	550	825	1100	1375	1650	1925	2200	2475	2	0	1	0.25	0.25	0.25	0.25	0.25	0.25	0.25	0.25	0.25	0.25	-0.5	-0.5	-0.5	-0.5	-0.5	-0.5	-0.5	-0.5	-0.5	-0.5	-0.5	linear	100	0.025	0	0.5	TRUE	10	poolmodel	0.0727	-0.21368316314202762	0.050707302018078486	0	10000
10	250	0	275	550	825	1100	1375	1650	1925	2200	2475	2	0	1	0.25	0.25	0.25	0.25	0.25	0.25	0.25	0.25	0.25	0.25	-0.5	-0.5	-0.5	-0.5	-0.5	-0.5	-0.5	-0.5	-0.5	-0.5	-0.5	linear	100	0.025	0	0.5	TRUE	10	sepmodel	0.799	7.447040318563075e-4	0.00784309232263156	0	10000
10	250	0	300	600	900	1200	1500	1800	2100	2400	2700	2	0	1	0.25	0.25	0.25	0.25	0.25	0.25	0.25	0.25	0.25	0.25	-0.5	-0.5	-0.5	-0.5	-0.5	-0.5	-0.5	-0.5	-0.5	-0.5	-0.5	linear	100	0.025	0	0.5	TRUE	2	fixmodel	0.8295	8.425882154404952e-4	0.007321977804065034	0	10000
10	250	0	300	600	900	1200	1500	1800	2100	2400	2700	2	0	1	0.25	0.25	0.25	0.25	0.25	0.25	0.25	0.25	0.25	0.25	-0.5	-0.5	-0.5	-0.5	-0.5	-0.5	-0.5	-0.5	-0.5	-0.5	-0.5	linear	100	0.025	0	0.5	TRUE	2	poolmodel	0.7896	-0.027234811371722352	0.007171905163785146	0	10000
10	250	0	300	600	900	1200	1500	1800	2100	2400	2700	2	0	1	0.25	0.25	0.25	0.25	0.25	0.25	0.25	0.25	0.25	0.25	-0.5	-0.5	-0.5	-0.5	-0.5	-0.5	-0.5	-0.5	-0.5	-0.5	-0.5	linear	100	0.025	0	0.5	TRUE	2	sepmodel	0.7982	8.120506438002772e-4	0.007907100128702722	0	10000
10	250	0	300	600	900	1200	1500	1800	2100	2400	2700	2	0	1	0.25	0.25	0.25	0.25	0.25	0.25	0.25	0.25	0.25	0.25	-0.5	-0.5	-0.5	-0.5	-0.5	-0.5	-0.5	-0.5	-0.5	-0.5	-0.5	linear	100	0.025	0	0.5	TRUE	3	fixmodel	0.8298	7.652411624730865e-4	0.0073565381864511715	0	10000
10	250	0	300	600	900	1200	1500	1800	2100	2400	2700	2	0	1	0.25	0.25	0.25	0.25	0.25	0.25	0.25	0.25	0.25	0.25	-0.5	-0.5	-0.5	-0.5	-0.5	-0.5	-0.5	-0.5	-0.5	-0.5	-0.5	linear	100	0.025	0	0.5	TRUE	3	poolmodel	0.7272	-0.051161479412734565	0.008549823366457121	0	10000
10	250	0	300	600	900	1200	1500	1800	2100	2400	2700	2	0	1	0.25	0.25	0.25	0.25	0.25	0.25	0.25	0.25	0.25	0.25	-0.5	-0.5	-0.5	-0.5	-0.5	-0.5	-0.5	-0.5	-0.5	-0.5	-0.5	linear	100	0.025	0	0.5	TRUE	3	sepmodel	0.796	6.141500526292208e-4	0.007942571474657231	0	10000
10	250	0	300	600	900	1200	1500	1800	2100	2400	2700	2	0	1	0.25	0.25	0.25	0.25	0.25	0.25	0.25	0.25	0.25	0.25	-0.5	-0.5	-0.5	-0.5	-0.5	-0.5	-0.5	-0.5	-0.5	-0.5	-0.5	linear	100	0.025	0	0.5	TRUE	4	fixmodel	0.8353	6.995053510539964e-6	0.00717477917976701	0	10000
10	250	0	300	600	900	1200	1500	1800	2100	2400	2700	2	0	1	0.25	0.25	0.25	0.25	0.25	0.25	0.25	0.25	0.25	0.25	-0.5	-0.5	-0.5	-0.5	-0.5	-0.5	-0.5	-0.5	-0.5	-0.5	-0.5	linear	100	0.025	0	0.5	TRUE	4	poolmodel	0.6156	-0.07913701465111966	0.011888028983244512	0	10000
10	250	0	300	600	900	1200	1500	1800	2100	2400	2700	2	0	1	0.25	0.25	0.25	0.25	0.25	0.25	0.25	0.25	0.25	0.25	-0.5	-0.5	-0.5	-0.5	-0.5	-0.5	-0.5	-0.5	-0.5	-0.5	-0.5	linear	100	0.025	0	0.5	TRUE	4	sepmodel	0.798	-4.7037899558681267e-4	0.00788622873075726	0	10000
10	250	0	300	600	900	1200	1500	1800	2100	2400	2700	2	0	1	0.25	0.25	0.25	0.25	0.25	0.25	0.25	0.25	0.25	0.25	-0.5	-0.5	-0.5	-0.5	-0.5	-0.5	-0.5	-0.5	-0.5	-0.5	-0.5	linear	100	0.025	0	0.5	TRUE	5	fixmodel	0.8369	2.8889446790264576e-4	0.007240334252339923	0	10000
10	250	0	300	600	900	1200	1500	1800	2100	2400	2700	2	0	1	0.25	0.25	0.25	0.25	0.25	0.25	0.25	0.25	0.25	0.25	-0.5	-0.5	-0.5	-0.5	-0.5	-0.5	-0.5	-0.5	-0.5	-0.5	-0.5	linear	100	0.025	0	0.5	TRUE	5	poolmodel	0.5082	-0.10351072494613334	0.016181391689179547	0	10000
10	250	0	300	600	900	1200	1500	1800	2100	2400	2700	2	0	1	0.25	0.25	0.25	0.25	0.25	0.25	0.25	0.25	0.25	0.25	-0.5	-0.5	-0.5	-0.5	-0.5	-0.5	-0.5	-0.5	-0.5	-0.5	-0.5	linear	100	0.025	0	0.5	TRUE	5	sepmodel	0.7959	-1.6405047332407365e-4	0.008036486664185013	0	10000
10	250	0	300	600	900	1200	1500	1800	2100	2400	2700	2	0	1	0.25	0.25	0.25	0.25	0.25	0.25	0.25	0.25	0.25	0.25	-0.5	-0.5	-0.5	-0.5	-0.5	-0.5	-0.5	-0.5	-0.5	-0.5	-0.5	linear	100	0.025	0	0.5	TRUE	6	fixmodel	0.8328	-0.0014277583722141312	0.007122967616779252	0	10000
10	250	0	300	600	900	1200	1500	1800	2100	2400	2700	2	0	1	0.25	0.25	0.25	0.25	0.25	0.25	0.25	0.25	0.25	0.25	-0.5	-0.5	-0.5	-0.5	-0.5	-0.5	-0.5	-0.5	-0.5	-0.5	-0.5	linear	100	0.025	0	0.5	TRUE	6	poolmodel	0.3768	-0.1297998055000671	0.022067545141905107	0	10000
10	250	0	300	600	900	1200	1500	1800	2100	2400	2700	2	0	1	0.25	0.25	0.25	0.25	0.25	0.25	0.25	0.25	0.25	0.25	-0.5	-0.5	-0.5	-0.5	-0.5	-0.5	-0.5	-0.5	-0.5	-0.5	-0.5	linear	100	0.025	0	0.5	TRUE	6	sepmodel	0.7889	-0.001211145255595728	0.007887035269929052	0	10000
10	250	0	300	600	900	1200	1500	1800	2100	2400	2700	2	0	1	0.25	0.25	0.25	0.25	0.25	0.25	0.25	0.25	0.25	0.25	-0.5	-0.5	-0.5	-0.5	-0.5	-0.5	-0.5	-0.5	-0.5	-0.5	-0.5	linear	100	0.025	0	0.5	TRUE	7	fixmodel	0.8377	-1.656526336169725e-4	0.0070581088879088935	0	10000
10	250	0	300	600	900	1200	1500	1800	2100	2400	2700	2	0	1	0.25	0.25	0.25	0.25	0.25	0.25	0.25	0.25	0.25	0.25	-0.5	-0.5	-0.5	-0.5	-0.5	-0.5	-0.5	-0.5	-0.5	-0.5	-0.5	linear	100	0.025	0	0.5	TRUE	7	poolmodel	0.2625	-0.1541192299122131	0.028905287276644636	0	10000
10	250	0	300	600	900	1200	1500	1800	2100	2400	2700	2	0	1	0.25	0.25	0.25	0.25	0.25	0.25	0.25	0.25	0.25	0.25	-0.5	-0.5	-0.5	-0.5	-0.5	-0.5	-0.5	-0.5	-0.5	-0.5	-0.5	linear	100	0.025	0	0.5	TRUE	7	sepmodel	0.7947	-3.479361606652739e-4	0.007905062740795481	0	10000
10	250	0	300	600	900	1200	1500	1800	2100	2400	2700	2	0	1	0.25	0.25	0.25	0.25	0.25	0.25	0.25	0.25	0.25	0.25	-0.5	-0.5	-0.5	-0.5	-0.5	-0.5	-0.5	-0.5	-0.5	-0.5	-0.5	linear	100	0.025	0	0.5	TRUE	8	fixmodel	0.8462	5.2924503592302e-4	0.006986515484475468	0	10000
10	250	0	300	600	900	1200	1500	1800	2100	2400	2700	2	0	1	0.25	0.25	0.25	0.25	0.25	0.25	0.25	0.25	0.25	0.25	-0.5	-0.5	-0.5	-0.5	-0.5	-0.5	-0.5	-0.5	-0.5	-0.5	-0.5	linear	100	0.025	0	0.5	TRUE	8	poolmodel	0.1605	-0.1786312338303697	0.03696449238816498	0	10000
10	250	0	300	600	900	1200	1500	1800	2100	2400	2700	2	0	1	0.25	0.25	0.25	0.25	0.25	0.25	0.25	0.25	0.25	0.25	-0.5	-0.5	-0.5	-0.5	-0.5	-0.5	-0.5	-0.5	-0.5	-0.5	-0.5	linear	100	0.025	0	0.5	TRUE	8	sepmodel	0.7982	4.7079069049747475e-4	0.007914495431914512	0	10000
10	250	0	300	600	900	1200	1500	1800	2100	2400	2700	2	0	1	0.25	0.25	0.25	0.25	0.25	0.25	0.25	0.25	0.25	0.25	-0.5	-0.5	-0.5	-0.5	-0.5	-0.5	-0.5	-0.5	-0.5	-0.5	-0.5	linear	100	0.025	0	0.5	TRUE	9	fixmodel	0.8401	8.140376697969859e-5	0.007228646555350176	0	10000
10	250	0	300	600	900	1200	1500	1800	2100	2400	2700	2	0	1	0.25	0.25	0.25	0.25	0.25	0.25	0.25	0.25	0.25	0.25	-0.5	-0.5	-0.5	-0.5	-0.5	-0.5	-0.5	-0.5	-0.5	-0.5	-0.5	linear	100	0.025	0	0.5	TRUE	9	poolmodel	0.1025	-0.20106469062844276	0.04559403339731587	0	10000
10	250	0	300	600	900	1200	1500	1800	2100	2400	2700	2	0	1	0.25	0.25	0.25	0.25	0.25	0.25	0.25	0.25	0.25	0.25	-0.5	-0.5	-0.5	-0.5	-0.5	-0.5	-0.5	-0.5	-0.5	-0.5	-0.5	linear	100	0.025	0	0.5	TRUE	9	sepmodel	0.7965	6.93104434618522e-5	0.008112476939035407	0	10000
10	250	0	300	600	900	1200	1500	1800	2100	2400	2700	2	0	1	0.25	0.25	0.25	0.25	0.25	0.25	0.25	0.25	0.25	0.25	-0.5	-0.5	-0.5	-0.5	-0.5	-0.5	-0.5	-0.5	-0.5	-0.5	-0.5	linear	100	0.025	0	0.5	TRUE	10	fixmodel	0.8461	3.560162755777288e-4	0.007189613175068852	0	10000
10	250	0	300	600	900	1200	1500	1800	2100	2400	2700	2	0	1	0.25	0.25	0.25	0.25	0.25	0.25	0.25	0.25	0.25	0.25	-0.5	-0.5	-0.5	-0.5	-0.5	-0.5	-0.5	-0.5	-0.5	-0.5	-0.5	linear	100	0.025	0	0.5	TRUE	10	poolmodel	0.0651	-0.2180370775111511	0.05255931183961686	0	10000
10	250	0	300	600	900	1200	1500	1800	2100	2400	2700	2	0	1	0.25	0.25	0.25	0.25	0.25	0.25	0.25	0.25	0.25	0.25	-0.5	-0.5	-0.5	-0.5	-0.5	-0.5	-0.5	-0.5	-0.5	-0.5	-0.5	linear	100	0.025	0	0.5	TRUE	10	sepmodel	0.8007	2.667608932509528e-4	0.008102386363837824	0	10000
10	250	0	325	650	975	1300	1625	1950	2275	2600	2925	2	0	1	0.25	0.25	0.25	0.25	0.25	0.25	0.25	0.25	0.25	0.25	-0.5	-0.5	-0.5	-0.5	-0.5	-0.5	-0.5	-0.5	-0.5	-0.5	-0.5	linear	100	0.025	0	0.5	TRUE	2	fixmodel	0.8219	8.63644614870407e-5	0.0074746565310891385	0	10000
10	250	0	325	650	975	1300	1625	1950	2275	2600	2925	2	0	1	0.25	0.25	0.25	0.25	0.25	0.25	0.25	0.25	0.25	0.25	-0.5	-0.5	-0.5	-0.5	-0.5	-0.5	-0.5	-0.5	-0.5	-0.5	-0.5	linear	100	0.025	0	0.5	TRUE	2	poolmodel	0.7973	-0.02713979086238493	0.007129275588806039	0	10000
10	250	0	325	650	975	1300	1625	1950	2275	2600	2925	2	0	1	0.25	0.25	0.25	0.25	0.25	0.25	0.25	0.25	0.25	0.25	-0.5	-0.5	-0.5	-0.5	-0.5	-0.5	-0.5	-0.5	-0.5	-0.5	-0.5	linear	100	0.025	0	0.5	TRUE	2	sepmodel	0.7954	3.0379535373463125e-4	0.007957928928999033	0	10000
10	250	0	325	650	975	1300	1625	1950	2275	2600	2925	2	0	1	0.25	0.25	0.25	0.25	0.25	0.25	0.25	0.25	0.25	0.25	-0.5	-0.5	-0.5	-0.5	-0.5	-0.5	-0.5	-0.5	-0.5	-0.5	-0.5	linear	100	0.025	0	0.5	TRUE	3	fixmodel	0.8218	2.758881322410223e-4	0.007613353731922269	0	10000
10	250	0	325	650	975	1300	1625	1950	2275	2600	2925	2	0	1	0.25	0.25	0.25	0.25	0.25	0.25	0.25	0.25	0.25	0.25	-0.5	-0.5	-0.5	-0.5	-0.5	-0.5	-0.5	-0.5	-0.5	-0.5	-0.5	linear	100	0.025	0	0.5	TRUE	3	poolmodel	0.7276	-0.052205679339047344	0.008709410579600601	0	10000
10	250	0	325	650	975	1300	1625	1950	2275	2600	2925	2	0	1	0.25	0.25	0.25	0.25	0.25	0.25	0.25	0.25	0.25	0.25	-0.5	-0.5	-0.5	-0.5	-0.5	-0.5	-0.5	-0.5	-0.5	-0.5	-0.5	linear	100	0.025	0	0.5	TRUE	3	sepmodel	0.7885	2.1133809507642017e-6	0.008210093228730762	0	10000
10	250	0	325	650	975	1300	1625	1950	2275	2600	2925	2	0	1	0.25	0.25	0.25	0.25	0.25	0.25	0.25	0.25	0.25	0.25	-0.5	-0.5	-0.5	-0.5	-0.5	-0.5	-0.5	-0.5	-0.5	-0.5	-0.5	linear	100	0.025	0	0.5	TRUE	4	fixmodel	0.8335	5.738804883248229e-4	0.0073805436963363434	0	10000
10	250	0	325	650	975	1300	1625	1950	2275	2600	2925	2	0	1	0.25	0.25	0.25	0.25	0.25	0.25	0.25	0.25	0.25	0.25	-0.5	-0.5	-0.5	-0.5	-0.5	-0.5	-0.5	-0.5	-0.5	-0.5	-0.5	linear	100	0.025	0	0.5	TRUE	4	poolmodel	0.6329	-0.07866152426673804	0.011724636438890459	0	10000
10	250	0	325	650	975	1300	1625	1950	2275	2600	2925	2	0	1	0.25	0.25	0.25	0.25	0.25	0.25	0.25	0.25	0.25	0.25	-0.5	-0.5	-0.5	-0.5	-0.5	-0.5	-0.5	-0.5	-0.5	-0.5	-0.5	linear	100	0.025	0	0.5	TRUE	4	sepmodel	0.8011	4.8104263843158943e-4	0.008060216559641526	0	10000
10	250	0	325	650	975	1300	1625	1950	2275	2600	2925	2	0	1	0.25	0.25	0.25	0.25	0.25	0.25	0.25	0.25	0.25	0.25	-0.5	-0.5	-0.5	-0.5	-0.5	-0.5	-0.5	-0.5	-0.5	-0.5	-0.5	linear	100	0.025	0	0.5	TRUE	5	fixmodel	0.8367	0.0015059674844281517	0.007252870967052146	0	10000
10	250	0	325	650	975	1300	1625	1950	2275	2600	2925	2	0	1	0.25	0.25	0.25	0.25	0.25	0.25	0.25	0.25	0.25	0.25	-0.5	-0.5	-0.5	-0.5	-0.5	-0.5	-0.5	-0.5	-0.5	-0.5	-0.5	linear	100	0.025	0	0.5	TRUE	5	poolmodel	0.5141	-0.10316967902308295	0.015916003620306752	0	10000
10	250	0	325	650	975	1300	1625	1950	2275	2600	2925	2	0	1	0.25	0.25	0.25	0.25	0.25	0.25	0.25	0.25	0.25	0.25	-0.5	-0.5	-0.5	-0.5	-0.5	-0.5	-0.5	-0.5	-0.5	-0.5	-0.5	linear	100	0.025	0	0.5	TRUE	5	sepmodel	0.7986	0.0015357723277632926	0.007942931598146321	0	10000
10	250	0	325	650	975	1300	1625	1950	2275	2600	2925	2	0	1	0.25	0.25	0.25	0.25	0.25	0.25	0.25	0.25	0.25	0.25	-0.5	-0.5	-0.5	-0.5	-0.5	-0.5	-0.5	-0.5	-0.5	-0.5	-0.5	linear	100	0.025	0	0.5	TRUE	6	fixmodel	0.838	1.3524521619876954e-4	0.007189033382798356	0	10000
10	250	0	325	650	975	1300	1625	1950	2275	2600	2925	2	0	1	0.25	0.25	0.25	0.25	0.25	0.25	0.25	0.25	0.25	0.25	-0.5	-0.5	-0.5	-0.5	-0.5	-0.5	-0.5	-0.5	-0.5	-0.5	-0.5	linear	100	0.025	0	0.5	TRUE	6	poolmodel	0.3876	-0.12939439861280153	0.02193859168221389	0	10000
10	250	0	325	650	975	1300	1625	1950	2275	2600	2925	2	0	1	0.25	0.25	0.25	0.25	0.25	0.25	0.25	0.25	0.25	0.25	-0.5	-0.5	-0.5	-0.5	-0.5	-0.5	-0.5	-0.5	-0.5	-0.5	-0.5	linear	100	0.025	0	0.5	TRUE	6	sepmodel	0.7979	1.0475888965843331e-5	0.007942434143776897	0	10000
10	250	0	325	650	975	1300	1625	1950	2275	2600	2925	2	0	1	0.25	0.25	0.25	0.25	0.25	0.25	0.25	0.25	0.25	0.25	-0.5	-0.5	-0.5	-0.5	-0.5	-0.5	-0.5	-0.5	-0.5	-0.5	-0.5	linear	100	0.025	0	0.5	TRUE	7	fixmodel	0.8326	-7.872856280985758e-4	0.007197059772249033	0	10000
10	250	0	325	650	975	1300	1625	1950	2275	2600	2925	2	0	1	0.25	0.25	0.25	0.25	0.25	0.25	0.25	0.25	0.25	0.25	-0.5	-0.5	-0.5	-0.5	-0.5	-0.5	-0.5	-0.5	-0.5	-0.5	-0.5	linear	100	0.025	0	0.5	TRUE	7	poolmodel	0.2619	-0.1547905461756506	0.029055300672262863	0	10000
10	250	0	325	650	975	1300	1625	1950	2275	2600	2925	2	0	1	0.25	0.25	0.25	0.25	0.25	0.25	0.25	0.25	0.25	0.25	-0.5	-0.5	-0.5	-0.5	-0.5	-0.5	-0.5	-0.5	-0.5	-0.5	-0.5	linear	100	0.025	0	0.5	TRUE	7	sepmodel	0.7868	-0.0013294887548892834	0.008027187277877056	0	10000
10	250	0	325	650	975	1300	1625	1950	2275	2600	2925	2	0	1	0.25	0.25	0.25	0.25	0.25	0.25	0.25	0.25	0.25	0.25	-0.5	-0.5	-0.5	-0.5	-0.5	-0.5	-0.5	-0.5	-0.5	-0.5	-0.5	linear	100	0.025	0	0.5	TRUE	8	fixmodel	0.8402	-5.022233267605069e-4	0.0071871297646882975	0	10000
10	250	0	325	650	975	1300	1625	1950	2275	2600	2925	2	0	1	0.25	0.25	0.25	0.25	0.25	0.25	0.25	0.25	0.25	0.25	-0.5	-0.5	-0.5	-0.5	-0.5	-0.5	-0.5	-0.5	-0.5	-0.5	-0.5	linear	100	0.025	0	0.5	TRUE	8	poolmodel	0.161	-0.17938476685549998	0.0370999488292797	0	10000
10	250	0	325	650	975	1300	1625	1950	2275	2600	2925	2	0	1	0.25	0.25	0.25	0.25	0.25	0.25	0.25	0.25	0.25	0.25	-0.5	-0.5	-0.5	-0.5	-0.5	-0.5	-0.5	-0.5	-0.5	-0.5	-0.5	linear	100	0.025	0	0.5	TRUE	8	sepmodel	0.7966	-9.332083568900485e-4	0.007985799935727208	0	10000
10	250	0	325	650	975	1300	1625	1950	2275	2600	2925	2	0	1	0.25	0.25	0.25	0.25	0.25	0.25	0.25	0.25	0.25	0.25	-0.5	-0.5	-0.5	-0.5	-0.5	-0.5	-0.5	-0.5	-0.5	-0.5	-0.5	linear	100	0.025	0	0.5	TRUE	9	fixmodel	0.8349	-9.481717972926947e-4	0.007234777663304699	0	10000
10	250	0	325	650	975	1300	1625	1950	2275	2600	2925	2	0	1	0.25	0.25	0.25	0.25	0.25	0.25	0.25	0.25	0.25	0.25	-0.5	-0.5	-0.5	-0.5	-0.5	-0.5	-0.5	-0.5	-0.5	-0.5	-0.5	linear	100	0.025	0	0.5	TRUE	9	poolmodel	0.0983	-0.2029136244494642	0.046129440907363345	0	10000
10	250	0	325	650	975	1300	1625	1950	2275	2600	2925	2	0	1	0.25	0.25	0.25	0.25	0.25	0.25	0.25	0.25	0.25	0.25	-0.5	-0.5	-0.5	-0.5	-0.5	-0.5	-0.5	-0.5	-0.5	-0.5	-0.5	linear	100	0.025	0	0.5	TRUE	9	sepmodel	0.7924	-0.0012381313383210395	0.007971759636119624	0	10000
10	250	0	325	650	975	1300	1625	1950	2275	2600	2925	2	0	1	0.25	0.25	0.25	0.25	0.25	0.25	0.25	0.25	0.25	0.25	-0.5	-0.5	-0.5	-0.5	-0.5	-0.5	-0.5	-0.5	-0.5	-0.5	-0.5	linear	100	0.025	0	0.5	TRUE	10	fixmodel	0.8408	-4.3049058424035765e-4	0.007102166746372191	0	10000
10	250	0	325	650	975	1300	1625	1950	2275	2600	2925	2	0	1	0.25	0.25	0.25	0.25	0.25	0.25	0.25	0.25	0.25	0.25	-0.5	-0.5	-0.5	-0.5	-0.5	-0.5	-0.5	-0.5	-0.5	-0.5	-0.5	linear	100	0.025	0	0.5	TRUE	10	poolmodel	0.0568	-0.22081034119100793	0.053544228899058514	0	10000
10	250	0	325	650	975	1300	1625	1950	2275	2600	2925	2	0	1	0.25	0.25	0.25	0.25	0.25	0.25	0.25	0.25	0.25	0.25	-0.5	-0.5	-0.5	-0.5	-0.5	-0.5	-0.5	-0.5	-0.5	-0.5	-0.5	linear	100	0.025	0	0.5	TRUE	10	sepmodel	0.7938	-3.664729718169878e-4	0.007916118907885222	0	10000
10	250	0	350	700	1050	1400	1750	2100	2450	2800	3150	2	0	1	0.25	0.25	0.25	0.25	0.25	0.25	0.25	0.25	0.25	0.25	-0.5	-0.5	-0.5	-0.5	-0.5	-0.5	-0.5	-0.5	-0.5	-0.5	-0.5	linear	100	0.025	0	0.5	TRUE	2	fixmodel	0.8227	0.0011013216344073265	0.0075048995408229366	0	10000
10	250	0	350	700	1050	1400	1750	2100	2450	2800	3150	2	0	1	0.25	0.25	0.25	0.25	0.25	0.25	0.25	0.25	0.25	0.25	-0.5	-0.5	-0.5	-0.5	-0.5	-0.5	-0.5	-0.5	-0.5	-0.5	-0.5	linear	100	0.025	0	0.5	TRUE	2	poolmodel	0.7982	-0.027031531231466222	0.007116004257198049	0	10000
10	250	0	350	700	1050	1400	1750	2100	2450	2800	3150	2	0	1	0.25	0.25	0.25	0.25	0.25	0.25	0.25	0.25	0.25	0.25	-0.5	-0.5	-0.5	-0.5	-0.5	-0.5	-0.5	-0.5	-0.5	-0.5	-0.5	linear	100	0.025	0	0.5	TRUE	2	sepmodel	0.8026	0.0012097927730273113	0.008054895429641287	0	10000
10	250	0	350	700	1050	1400	1750	2100	2450	2800	3150	2	0	1	0.25	0.25	0.25	0.25	0.25	0.25	0.25	0.25	0.25	0.25	-0.5	-0.5	-0.5	-0.5	-0.5	-0.5	-0.5	-0.5	-0.5	-0.5	-0.5	linear	100	0.025	0	0.5	TRUE	3	fixmodel	0.8266	1.9155246959945172e-4	0.007435917207162477	0	10000
10	250	0	350	700	1050	1400	1750	2100	2450	2800	3150	2	0	1	0.25	0.25	0.25	0.25	0.25	0.25	0.25	0.25	0.25	0.25	-0.5	-0.5	-0.5	-0.5	-0.5	-0.5	-0.5	-0.5	-0.5	-0.5	-0.5	linear	100	0.025	0	0.5	TRUE	3	poolmodel	0.7379	-0.05351946781251381	0.008588053306445947	0	10000
10	250	0	350	700	1050	1400	1750	2100	2450	2800	3150	2	0	1	0.25	0.25	0.25	0.25	0.25	0.25	0.25	0.25	0.25	0.25	-0.5	-0.5	-0.5	-0.5	-0.5	-0.5	-0.5	-0.5	-0.5	-0.5	-0.5	linear	100	0.025	0	0.5	TRUE	3	sepmodel	0.798	-4.3542038919740985e-6	0.00805054571500724	0	10000
10	250	0	350	700	1050	1400	1750	2100	2450	2800	3150	2	0	1	0.25	0.25	0.25	0.25	0.25	0.25	0.25	0.25	0.25	0.25	-0.5	-0.5	-0.5	-0.5	-0.5	-0.5	-0.5	-0.5	-0.5	-0.5	-0.5	linear	100	0.025	0	0.5	TRUE	4	fixmodel	0.8219	-4.2099592002067267e-4	0.007504125025924095	0	10000
10	250	0	350	700	1050	1400	1750	2100	2450	2800	3150	2	0	1	0.25	0.25	0.25	0.25	0.25	0.25	0.25	0.25	0.25	0.25	-0.5	-0.5	-0.5	-0.5	-0.5	-0.5	-0.5	-0.5	-0.5	-0.5	-0.5	linear	100	0.025	0	0.5	TRUE	4	poolmodel	0.632	-0.07886496652690185	0.011817797168306847	0	10000
10	250	0	350	700	1050	1400	1750	2100	2450	2800	3150	2	0	1	0.25	0.25	0.25	0.25	0.25	0.25	0.25	0.25	0.25	0.25	-0.5	-0.5	-0.5	-0.5	-0.5	-0.5	-0.5	-0.5	-0.5	-0.5	-0.5	linear	100	0.025	0	0.5	TRUE	4	sepmodel	0.7949	-3.716661887928177e-4	0.008054687266011456	0	10000
10	250	0	350	700	1050	1400	1750	2100	2450	2800	3150	2	0	1	0.25	0.25	0.25	0.25	0.25	0.25	0.25	0.25	0.25	0.25	-0.5	-0.5	-0.5	-0.5	-0.5	-0.5	-0.5	-0.5	-0.5	-0.5	-0.5	linear	100	0.025	0	0.5	TRUE	5	fixmodel	0.8332	0.0012390239994480845	0.007269518026454023	0	10000
10	250	0	350	700	1050	1400	1750	2100	2450	2800	3150	2	0	1	0.25	0.25	0.25	0.25	0.25	0.25	0.25	0.25	0.25	0.25	-0.5	-0.5	-0.5	-0.5	-0.5	-0.5	-0.5	-0.5	-0.5	-0.5	-0.5	linear	100	0.025	0	0.5	TRUE	5	poolmodel	0.5292	-0.10244077656321046	0.015715637565382412	0	10000
10	250	0	350	700	1050	1400	1750	2100	2450	2800	3150	2	0	1	0.25	0.25	0.25	0.25	0.25	0.25	0.25	0.25	0.25	0.25	-0.5	-0.5	-0.5	-0.5	-0.5	-0.5	-0.5	-0.5	-0.5	-0.5	-0.5	linear	100	0.025	0	0.5	TRUE	5	sepmodel	0.8011	0.0013772671735590733	0.007957729159711283	0	10000
10	250	0	350	700	1050	1400	1750	2100	2450	2800	3150	2	0	1	0.25	0.25	0.25	0.25	0.25	0.25	0.25	0.25	0.25	0.25	-0.5	-0.5	-0.5	-0.5	-0.5	-0.5	-0.5	-0.5	-0.5	-0.5	-0.5	linear	100	0.025	0	0.5	TRUE	6	fixmodel	0.8348	0.0015946059764983171	0.007373893761202898	0	10000
10	250	0	350	700	1050	1400	1750	2100	2450	2800	3150	2	0	1	0.25	0.25	0.25	0.25	0.25	0.25	0.25	0.25	0.25	0.25	-0.5	-0.5	-0.5	-0.5	-0.5	-0.5	-0.5	-0.5	-0.5	-0.5	-0.5	linear	100	0.025	0	0.5	TRUE	6	poolmodel	0.3966	-0.12722809786176992	0.02130583615932597	0	10000
10	250	0	350	700	1050	1400	1750	2100	2450	2800	3150	2	0	1	0.25	0.25	0.25	0.25	0.25	0.25	0.25	0.25	0.25	0.25	-0.5	-0.5	-0.5	-0.5	-0.5	-0.5	-0.5	-0.5	-0.5	-0.5	-0.5	linear	100	0.025	0	0.5	TRUE	6	sepmodel	0.8065	0.0019082801910429241	0.008003694671141724	0	10000
10	250	0	350	700	1050	1400	1750	2100	2450	2800	3150	2	0	1	0.25	0.25	0.25	0.25	0.25	0.25	0.25	0.25	0.25	0.25	-0.5	-0.5	-0.5	-0.5	-0.5	-0.5	-0.5	-0.5	-0.5	-0.5	-0.5	linear	100	0.025	0	0.5	TRUE	7	fixmodel	0.8417	0.0024280424450758573	0.007378524566351153	0	10000
10	250	0	350	700	1050	1400	1750	2100	2450	2800	3150	2	0	1	0.25	0.25	0.25	0.25	0.25	0.25	0.25	0.25	0.25	0.25	-0.5	-0.5	-0.5	-0.5	-0.5	-0.5	-0.5	-0.5	-0.5	-0.5	-0.5	linear	100	0.025	0	0.5	TRUE	7	poolmodel	0.2847	-0.1512447951448354	0.02780023167072392	0	10000
10	250	0	350	700	1050	1400	1750	2100	2450	2800	3150	2	0	1	0.25	0.25	0.25	0.25	0.25	0.25	0.25	0.25	0.25	0.25	-0.5	-0.5	-0.5	-0.5	-0.5	-0.5	-0.5	-0.5	-0.5	-0.5	-0.5	linear	100	0.025	0	0.5	TRUE	7	sepmodel	0.8061	0.0028820928603669775	0.008086878528926705	0	10000
10	250	0	350	700	1050	1400	1750	2100	2450	2800	3150	2	0	1	0.25	0.25	0.25	0.25	0.25	0.25	0.25	0.25	0.25	0.25	-0.5	-0.5	-0.5	-0.5	-0.5	-0.5	-0.5	-0.5	-0.5	-0.5	-0.5	linear	100	0.025	0	0.5	TRUE	8	fixmodel	0.8418	0.0015807323159916504	0.007180320726410291	0	10000
10	250	0	350	700	1050	1400	1750	2100	2450	2800	3150	2	0	1	0.25	0.25	0.25	0.25	0.25	0.25	0.25	0.25	0.25	0.25	-0.5	-0.5	-0.5	-0.5	-0.5	-0.5	-0.5	-0.5	-0.5	-0.5	-0.5	linear	100	0.025	0	0.5	TRUE	8	poolmodel	0.173	-0.17654252914794055	0.035927802616730356	0	10000
10	250	0	350	700	1050	1400	1750	2100	2450	2800	3150	2	0	1	0.25	0.25	0.25	0.25	0.25	0.25	0.25	0.25	0.25	0.25	-0.5	-0.5	-0.5	-0.5	-0.5	-0.5	-0.5	-0.5	-0.5	-0.5	-0.5	linear	100	0.025	0	0.5	TRUE	8	sepmodel	0.8054	0.001989697131732069	0.00791983416196116	0	10000
10	250	0	350	700	1050	1400	1750	2100	2450	2800	3150	2	0	1	0.25	0.25	0.25	0.25	0.25	0.25	0.25	0.25	0.25	0.25	-0.5	-0.5	-0.5	-0.5	-0.5	-0.5	-0.5	-0.5	-0.5	-0.5	-0.5	linear	100	0.025	0	0.5	TRUE	9	fixmodel	0.8356	-1.22342194501879e-4	0.007218523773899649	0	10000
10	250	0	350	700	1050	1400	1750	2100	2450	2800	3150	2	0	1	0.25	0.25	0.25	0.25	0.25	0.25	0.25	0.25	0.25	0.25	-0.5	-0.5	-0.5	-0.5	-0.5	-0.5	-0.5	-0.5	-0.5	-0.5	-0.5	linear	100	0.025	0	0.5	TRUE	9	poolmodel	0.097	-0.2016817266751119	0.04544768560436438	0	10000
10	250	0	350	700	1050	1400	1750	2100	2450	2800	3150	2	0	1	0.25	0.25	0.25	0.25	0.25	0.25	0.25	0.25	0.25	0.25	-0.5	-0.5	-0.5	-0.5	-0.5	-0.5	-0.5	-0.5	-0.5	-0.5	-0.5	linear	100	0.025	0	0.5	TRUE	9	sepmodel	0.7946	-4.804373860608668e-5	0.008034066340468583	0	10000
10	250	0	350	700	1050	1400	1750	2100	2450	2800	3150	2	0	1	0.25	0.25	0.25	0.25	0.25	0.25	0.25	0.25	0.25	0.25	-0.5	-0.5	-0.5	-0.5	-0.5	-0.5	-0.5	-0.5	-0.5	-0.5	-0.5	linear	100	0.025	0	0.5	TRUE	10	fixmodel	0.8349	6.402738686570621e-4	0.007206802580991537	0	10000
10	250	0	350	700	1050	1400	1750	2100	2450	2800	3150	2	0	1	0.25	0.25	0.25	0.25	0.25	0.25	0.25	0.25	0.25	0.25	-0.5	-0.5	-0.5	-0.5	-0.5	-0.5	-0.5	-0.5	-0.5	-0.5	-0.5	linear	100	0.025	0	0.5	TRUE	10	poolmodel	0.0564	-0.2208047818928289	0.05340279100261389	0	10000
10	250	0	350	700	1050	1400	1750	2100	2450	2800	3150	2	0	1	0.25	0.25	0.25	0.25	0.25	0.25	0.25	0.25	0.25	0.25	-0.5	-0.5	-0.5	-0.5	-0.5	-0.5	-0.5	-0.5	-0.5	-0.5	-0.5	linear	100	0.025	0	0.5	TRUE	10	sepmodel	0.798	2.0020006630556508e-4	0.00789571542489179	0	10000
10	250	0	375	750	1125	1500	1875	2250	2625	3000	3375	2	0	1	0.25	0.25	0.25	0.25	0.25	0.25	0.25	0.25	0.25	0.25	-0.5	-0.5	-0.5	-0.5	-0.5	-0.5	-0.5	-0.5	-0.5	-0.5	-0.5	linear	100	0.025	0	0.5	TRUE	2	fixmodel	0.8223	-7.548997657630873e-4	0.00744310545514103	0	10000
10	250	0	375	750	1125	1500	1875	2250	2625	3000	3375	2	0	1	0.25	0.25	0.25	0.25	0.25	0.25	0.25	0.25	0.25	0.25	-0.5	-0.5	-0.5	-0.5	-0.5	-0.5	-0.5	-0.5	-0.5	-0.5	-0.5	linear	100	0.025	0	0.5	TRUE	2	poolmodel	0.8	-0.028479748551775732	0.006998353965435193	0	10000
10	250	0	375	750	1125	1500	1875	2250	2625	3000	3375	2	0	1	0.25	0.25	0.25	0.25	0.25	0.25	0.25	0.25	0.25	0.25	-0.5	-0.5	-0.5	-0.5	-0.5	-0.5	-0.5	-0.5	-0.5	-0.5	-0.5	linear	100	0.025	0	0.5	TRUE	2	sepmodel	0.7995	-8.927207658961607e-4	0.007880780468253617	0	10000
10	250	0	375	750	1125	1500	1875	2250	2625	3000	3375	2	0	1	0.25	0.25	0.25	0.25	0.25	0.25	0.25	0.25	0.25	0.25	-0.5	-0.5	-0.5	-0.5	-0.5	-0.5	-0.5	-0.5	-0.5	-0.5	-0.5	linear	100	0.025	0	0.5	TRUE	3	fixmodel	0.8219	-0.001263580949907118	0.0073888804751486795	0	10000
10	250	0	375	750	1125	1500	1875	2250	2625	3000	3375	2	0	1	0.25	0.25	0.25	0.25	0.25	0.25	0.25	0.25	0.25	0.25	-0.5	-0.5	-0.5	-0.5	-0.5	-0.5	-0.5	-0.5	-0.5	-0.5	-0.5	linear	100	0.025	0	0.5	TRUE	3	poolmodel	0.7355	-0.054340847859436575	0.00861393340767908	0	10000
10	250	0	375	750	1125	1500	1875	2250	2625	3000	3375	2	0	1	0.25	0.25	0.25	0.25	0.25	0.25	0.25	0.25	0.25	0.25	-0.5	-0.5	-0.5	-0.5	-0.5	-0.5	-0.5	-0.5	-0.5	-0.5	-0.5	linear	100	0.025	0	0.5	TRUE	3	sepmodel	0.7923	-0.001985267184780622	0.00790998169429532	0	10000
10	250	0	375	750	1125	1500	1875	2250	2625	3000	3375	2	0	1	0.25	0.25	0.25	0.25	0.25	0.25	0.25	0.25	0.25	0.25	-0.5	-0.5	-0.5	-0.5	-0.5	-0.5	-0.5	-0.5	-0.5	-0.5	-0.5	linear	100	0.025	0	0.5	TRUE	4	fixmodel	0.8269	0.00102458483014289	0.007541905956258968	0	10000
10	250	0	375	750	1125	1500	1875	2250	2625	3000	3375	2	0	1	0.25	0.25	0.25	0.25	0.25	0.25	0.25	0.25	0.25	0.25	-0.5	-0.5	-0.5	-0.5	-0.5	-0.5	-0.5	-0.5	-0.5	-0.5	-0.5	linear	100	0.025	0	0.5	TRUE	4	poolmodel	0.6532	-0.07783950260941334	0.011495658301172398	0	10000
10	250	0	375	750	1125	1500	1875	2250	2625	3000	3375	2	0	1	0.25	0.25	0.25	0.25	0.25	0.25	0.25	0.25	0.25	0.25	-0.5	-0.5	-0.5	-0.5	-0.5	-0.5	-0.5	-0.5	-0.5	-0.5	-0.5	linear	100	0.025	0	0.5	TRUE	4	sepmodel	0.7976	9.493401950494763e-4	0.008094810854128078	0	10000
10	250	0	375	750	1125	1500	1875	2250	2625	3000	3375	2	0	1	0.25	0.25	0.25	0.25	0.25	0.25	0.25	0.25	0.25	0.25	-0.5	-0.5	-0.5	-0.5	-0.5	-0.5	-0.5	-0.5	-0.5	-0.5	-0.5	linear	100	0.025	0	0.5	TRUE	5	fixmodel	0.8286	5.181320073949883e-4	0.00734122003785643	0	10000
10	250	0	375	750	1125	1500	1875	2250	2625	3000	3375	2	0	1	0.25	0.25	0.25	0.25	0.25	0.25	0.25	0.25	0.25	0.25	-0.5	-0.5	-0.5	-0.5	-0.5	-0.5	-0.5	-0.5	-0.5	-0.5	-0.5	linear	100	0.025	0	0.5	TRUE	5	poolmodel	0.5327	-0.10340800238220839	0.01582631038307095	0	10000
10	250	0	375	750	1125	1500	1875	2250	2625	3000	3375	2	0	1	0.25	0.25	0.25	0.25	0.25	0.25	0.25	0.25	0.25	0.25	-0.5	-0.5	-0.5	-0.5	-0.5	-0.5	-0.5	-0.5	-0.5	-0.5	-0.5	linear	100	0.025	0	0.5	TRUE	5	sepmodel	0.8	8.505887276646145e-4	0.007890075766328301	0	10000
10	250	0	375	750	1125	1500	1875	2250	2625	3000	3375	2	0	1	0.25	0.25	0.25	0.25	0.25	0.25	0.25	0.25	0.25	0.25	-0.5	-0.5	-0.5	-0.5	-0.5	-0.5	-0.5	-0.5	-0.5	-0.5	-0.5	linear	100	0.025	0	0.5	TRUE	6	fixmodel	0.8198	-8.459097255516626e-4	0.007503102584073119	0	10000
10	250	0	375	750	1125	1500	1875	2250	2625	3000	3375	2	0	1	0.25	0.25	0.25	0.25	0.25	0.25	0.25	0.25	0.25	0.25	-0.5	-0.5	-0.5	-0.5	-0.5	-0.5	-0.5	-0.5	-0.5	-0.5	-0.5	linear	100	0.025	0	0.5	TRUE	6	poolmodel	0.3945	-0.12899918371084565	0.021675430533610054	0	10000
10	250	0	375	750	1125	1500	1875	2250	2625	3000	3375	2	0	1	0.25	0.25	0.25	0.25	0.25	0.25	0.25	0.25	0.25	0.25	-0.5	-0.5	-0.5	-0.5	-0.5	-0.5	-0.5	-0.5	-0.5	-0.5	-0.5	linear	100	0.025	0	0.5	TRUE	6	sepmodel	0.7906	-0.001260686069246226	0.008033317218314375	0	10000
10	250	0	375	750	1125	1500	1875	2250	2625	3000	3375	2	0	1	0.25	0.25	0.25	0.25	0.25	0.25	0.25	0.25	0.25	0.25	-0.5	-0.5	-0.5	-0.5	-0.5	-0.5	-0.5	-0.5	-0.5	-0.5	-0.5	linear	100	0.025	0	0.5	TRUE	7	fixmodel	0.8282	2.2146117830057285e-4	0.00742617211656727	0	10000
10	250	0	375	750	1125	1500	1875	2250	2625	3000	3375	2	0	1	0.25	0.25	0.25	0.25	0.25	0.25	0.25	0.25	0.25	0.25	-0.5	-0.5	-0.5	-0.5	-0.5	-0.5	-0.5	-0.5	-0.5	-0.5	-0.5	linear	100	0.025	0	0.5	TRUE	7	poolmodel	0.2774	-0.15307941650484802	0.028260901463785362	0	10000
10	250	0	375	750	1125	1500	1875	2250	2625	3000	3375	2	0	1	0.25	0.25	0.25	0.25	0.25	0.25	0.25	0.25	0.25	0.25	-0.5	-0.5	-0.5	-0.5	-0.5	-0.5	-0.5	-0.5	-0.5	-0.5	-0.5	linear	100	0.025	0	0.5	TRUE	7	sepmodel	0.7965	1.155276695705875e-4	0.008001543395127953	0	10000
10	250	0	375	750	1125	1500	1875	2250	2625	3000	3375	2	0	1	0.25	0.25	0.25	0.25	0.25	0.25	0.25	0.25	0.25	0.25	-0.5	-0.5	-0.5	-0.5	-0.5	-0.5	-0.5	-0.5	-0.5	-0.5	-0.5	linear	100	0.025	0	0.5	TRUE	8	fixmodel	0.8304	4.1524479970586023e-4	0.007448239384836861	0	10000
10	250	0	375	750	1125	1500	1875	2250	2625	3000	3375	2	0	1	0.25	0.25	0.25	0.25	0.25	0.25	0.25	0.25	0.25	0.25	-0.5	-0.5	-0.5	-0.5	-0.5	-0.5	-0.5	-0.5	-0.5	-0.5	-0.5	linear	100	0.025	0	0.5	TRUE	8	poolmodel	0.1781	-0.1779915413646951	0.036521964915269454	0	10000
10	250	0	375	750	1125	1500	1875	2250	2625	3000	3375	2	0	1	0.25	0.25	0.25	0.25	0.25	0.25	0.25	0.25	0.25	0.25	-0.5	-0.5	-0.5	-0.5	-0.5	-0.5	-0.5	-0.5	-0.5	-0.5	-0.5	linear	100	0.025	0	0.5	TRUE	8	sepmodel	0.7992	3.654780408685034e-4	0.007995164220645066	0	10000
10	250	0	375	750	1125	1500	1875	2250	2625	3000	3375	2	0	1	0.25	0.25	0.25	0.25	0.25	0.25	0.25	0.25	0.25	0.25	-0.5	-0.5	-0.5	-0.5	-0.5	-0.5	-0.5	-0.5	-0.5	-0.5	-0.5	linear	100	0.025	0	0.5	TRUE	9	fixmodel	0.8243	6.754364298239683e-5	0.007451859384132084	0	10000
10	250	0	375	750	1125	1500	1875	2250	2625	3000	3375	2	0	1	0.25	0.25	0.25	0.25	0.25	0.25	0.25	0.25	0.25	0.25	-0.5	-0.5	-0.5	-0.5	-0.5	-0.5	-0.5	-0.5	-0.5	-0.5	-0.5	linear	100	0.025	0	0.5	TRUE	9	poolmodel	0.103	-0.20178321941438973	0.04546991164017749	0	10000
10	250	0	375	750	1125	1500	1875	2250	2625	3000	3375	2	0	1	0.25	0.25	0.25	0.25	0.25	0.25	0.25	0.25	0.25	0.25	-0.5	-0.5	-0.5	-0.5	-0.5	-0.5	-0.5	-0.5	-0.5	-0.5	-0.5	linear	100	0.025	0	0.5	TRUE	9	sepmodel	0.7966	-1.7164374451718276e-5	0.008012967462904355	0	10000
10	250	0	375	750	1125	1500	1875	2250	2625	3000	3375	2	0	1	0.25	0.25	0.25	0.25	0.25	0.25	0.25	0.25	0.25	0.25	-0.5	-0.5	-0.5	-0.5	-0.5	-0.5	-0.5	-0.5	-0.5	-0.5	-0.5	linear	100	0.025	0	0.5	TRUE	10	fixmodel	0.8251	-1.402538869872317e-4	0.007390640735635574	0	10000
10	250	0	375	750	1125	1500	1875	2250	2625	3000	3375	2	0	1	0.25	0.25	0.25	0.25	0.25	0.25	0.25	0.25	0.25	0.25	-0.5	-0.5	-0.5	-0.5	-0.5	-0.5	-0.5	-0.5	-0.5	-0.5	-0.5	linear	100	0.025	0	0.5	TRUE	10	poolmodel	0.0596	-0.2223721679078151	0.05420484165661937	0	10000
10	250	0	375	750	1125	1500	1875	2250	2625	3000	3375	2	0	1	0.25	0.25	0.25	0.25	0.25	0.25	0.25	0.25	0.25	0.25	-0.5	-0.5	-0.5	-0.5	-0.5	-0.5	-0.5	-0.5	-0.5	-0.5	-0.5	linear	100	0.025	0	0.5	TRUE	10	sepmodel	0.7962	-3.2337940182364965e-4	0.007971136209908775	0	10000
10	250	0	400	800	1200	1600	2000	2400	2800	3200	3600	2	0	1	0.25	0.25	0.25	0.25	0.25	0.25	0.25	0.25	0.25	0.25	-0.5	-0.5	-0.5	-0.5	-0.5	-0.5	-0.5	-0.5	-0.5	-0.5	-0.5	linear	100	0.025	0	0.5	TRUE	2	fixmodel	0.815	2.3177543317083875e-4	0.007689765202139568	0	10000
10	250	0	400	800	1200	1600	2000	2400	2800	3200	3600	2	0	1	0.25	0.25	0.25	0.25	0.25	0.25	0.25	0.25	0.25	0.25	-0.5	-0.5	-0.5	-0.5	-0.5	-0.5	-0.5	-0.5	-0.5	-0.5	-0.5	linear	100	0.025	0	0.5	TRUE	2	poolmodel	0.8068	-0.025808380937784193	0.0069824407263741435	0	10000
10	250	0	400	800	1200	1600	2000	2400	2800	3200	3600	2	0	1	0.25	0.25	0.25	0.25	0.25	0.25	0.25	0.25	0.25	0.25	-0.5	-0.5	-0.5	-0.5	-0.5	-0.5	-0.5	-0.5	-0.5	-0.5	-0.5	linear	100	0.025	0	0.5	TRUE	2	sepmodel	0.7955	3.509529904027763e-4	0.008116290407118757	0	10000
10	250	0	400	800	1200	1600	2000	2400	2800	3200	3600	2	0	1	0.25	0.25	0.25	0.25	0.25	0.25	0.25	0.25	0.25	0.25	-0.5	-0.5	-0.5	-0.5	-0.5	-0.5	-0.5	-0.5	-0.5	-0.5	-0.5	linear	100	0.025	0	0.5	TRUE	3	fixmodel	0.8152	-3.2722796628231987e-4	0.007611588460665698	0	10000
10	250	0	400	800	1200	1600	2000	2400	2800	3200	3600	2	0	1	0.25	0.25	0.25	0.25	0.25	0.25	0.25	0.25	0.25	0.25	-0.5	-0.5	-0.5	-0.5	-0.5	-0.5	-0.5	-0.5	-0.5	-0.5	-0.5	linear	100	0.025	0	0.5	TRUE	3	poolmodel	0.7479	-0.05222112379575355	0.008473727650885068	0	10000
10	250	0	400	800	1200	1600	2000	2400	2800	3200	3600	2	0	1	0.25	0.25	0.25	0.25	0.25	0.25	0.25	0.25	0.25	0.25	-0.5	-0.5	-0.5	-0.5	-0.5	-0.5	-0.5	-0.5	-0.5	-0.5	-0.5	linear	100	0.025	0	0.5	TRUE	3	sepmodel	0.7961	-3.227332575486372e-4	0.008116840872164835	0	10000
10	250	0	400	800	1200	1600	2000	2400	2800	3200	3600	2	0	1	0.25	0.25	0.25	0.25	0.25	0.25	0.25	0.25	0.25	0.25	-0.5	-0.5	-0.5	-0.5	-0.5	-0.5	-0.5	-0.5	-0.5	-0.5	-0.5	linear	100	0.025	0	0.5	TRUE	4	fixmodel	0.8253	-5.337328412412424e-4	0.007528434725482683	0	10000
10	250	0	400	800	1200	1600	2000	2400	2800	3200	3600	2	0	1	0.25	0.25	0.25	0.25	0.25	0.25	0.25	0.25	0.25	0.25	-0.5	-0.5	-0.5	-0.5	-0.5	-0.5	-0.5	-0.5	-0.5	-0.5	-0.5	linear	100	0.025	0	0.5	TRUE	4	poolmodel	0.6594	-0.07759062548604131	0.011343095374883238	0	10000
10	250	0	400	800	1200	1600	2000	2400	2800	3200	3600	2	0	1	0.25	0.25	0.25	0.25	0.25	0.25	0.25	0.25	0.25	0.25	-0.5	-0.5	-0.5	-0.5	-0.5	-0.5	-0.5	-0.5	-0.5	-0.5	-0.5	linear	100	0.025	0	0.5	TRUE	4	sepmodel	0.7938	-2.862270105843547e-4	0.008117093290294098	0	10000
10	250	0	400	800	1200	1600	2000	2400	2800	3200	3600	2	0	1	0.25	0.25	0.25	0.25	0.25	0.25	0.25	0.25	0.25	0.25	-0.5	-0.5	-0.5	-0.5	-0.5	-0.5	-0.5	-0.5	-0.5	-0.5	-0.5	linear	100	0.025	0	0.5	TRUE	5	fixmodel	0.8301	5.687197842433946e-4	0.007273910182113308	0	10000
10	250	0	400	800	1200	1600	2000	2400	2800	3200	3600	2	0	1	0.25	0.25	0.25	0.25	0.25	0.25	0.25	0.25	0.25	0.25	-0.5	-0.5	-0.5	-0.5	-0.5	-0.5	-0.5	-0.5	-0.5	-0.5	-0.5	linear	100	0.025	0	0.5	TRUE	5	poolmodel	0.5519	-0.10184005170854576	0.015349009825686058	0	10000
10	250	0	400	800	1200	1600	2000	2400	2800	3200	3600	2	0	1	0.25	0.25	0.25	0.25	0.25	0.25	0.25	0.25	0.25	0.25	-0.5	-0.5	-0.5	-0.5	-0.5	-0.5	-0.5	-0.5	-0.5	-0.5	-0.5	linear	100	0.025	0	0.5	TRUE	5	sepmodel	0.7983	5.659013423856794e-4	0.007871622259311054	0	10000
10	250	0	400	800	1200	1600	2000	2400	2800	3200	3600	2	0	1	0.25	0.25	0.25	0.25	0.25	0.25	0.25	0.25	0.25	0.25	-0.5	-0.5	-0.5	-0.5	-0.5	-0.5	-0.5	-0.5	-0.5	-0.5	-0.5	linear	100	0.025	0	0.5	TRUE	6	fixmodel	0.8236	4.7355908242082155e-4	0.0074619177272354795	0	10000
10	250	0	400	800	1200	1600	2000	2400	2800	3200	3600	2	0	1	0.25	0.25	0.25	0.25	0.25	0.25	0.25	0.25	0.25	0.25	-0.5	-0.5	-0.5	-0.5	-0.5	-0.5	-0.5	-0.5	-0.5	-0.5	-0.5	linear	100	0.025	0	0.5	TRUE	6	poolmodel	0.4231	-0.12642849162782444	0.02091848402222176	0	10000
10	250	0	400	800	1200	1600	2000	2400	2800	3200	3600	2	0	1	0.25	0.25	0.25	0.25	0.25	0.25	0.25	0.25	0.25	0.25	-0.5	-0.5	-0.5	-0.5	-0.5	-0.5	-0.5	-0.5	-0.5	-0.5	-0.5	linear	100	0.025	0	0.5	TRUE	6	sepmodel	0.7995	9.446789416492397e-4	0.008061679331012948	0	10000
10	250	0	400	800	1200	1600	2000	2400	2800	3200	3600	2	0	1	0.25	0.25	0.25	0.25	0.25	0.25	0.25	0.25	0.25	0.25	-0.5	-0.5	-0.5	-0.5	-0.5	-0.5	-0.5	-0.5	-0.5	-0.5	-0.5	linear	100	0.025	0	0.5	TRUE	7	fixmodel	0.8302	0.0019043670492539968	0.007669274831832473	0	10000
10	250	0	400	800	1200	1600	2000	2400	2800	3200	3600	2	0	1	0.25	0.25	0.25	0.25	0.25	0.25	0.25	0.25	0.25	0.25	-0.5	-0.5	-0.5	-0.5	-0.5	-0.5	-0.5	-0.5	-0.5	-0.5	-0.5	linear	100	0.025	0	0.5	TRUE	7	poolmodel	0.2969	-0.1504835136114897	0.027563170344343864	0	10000
10	250	0	400	800	1200	1600	2000	2400	2800	3200	3600	2	0	1	0.25	0.25	0.25	0.25	0.25	0.25	0.25	0.25	0.25	0.25	-0.5	-0.5	-0.5	-0.5	-0.5	-0.5	-0.5	-0.5	-0.5	-0.5	-0.5	linear	100	0.025	0	0.5	TRUE	7	sepmodel	0.802	0.002518967782308817	0.008255841869659764	0	10000
10	250	0	400	800	1200	1600	2000	2400	2800	3200	3600	2	0	1	0.25	0.25	0.25	0.25	0.25	0.25	0.25	0.25	0.25	0.25	-0.5	-0.5	-0.5	-0.5	-0.5	-0.5	-0.5	-0.5	-0.5	-0.5	-0.5	linear	100	0.025	0	0.5	TRUE	8	fixmodel	0.8255	0.001277800236267447	0.007649781196185026	0	10000
10	250	0	400	800	1200	1600	2000	2400	2800	3200	3600	2	0	1	0.25	0.25	0.25	0.25	0.25	0.25	0.25	0.25	0.25	0.25	-0.5	-0.5	-0.5	-0.5	-0.5	-0.5	-0.5	-0.5	-0.5	-0.5	-0.5	linear	100	0.025	0	0.5	TRUE	8	poolmodel	0.1899	-0.1756202054039112	0.03564668402665496	0	10000
10	250	0	400	800	1200	1600	2000	2400	2800	3200	3600	2	0	1	0.25	0.25	0.25	0.25	0.25	0.25	0.25	0.25	0.25	0.25	-0.5	-0.5	-0.5	-0.5	-0.5	-0.5	-0.5	-0.5	-0.5	-0.5	-0.5	linear	100	0.025	0	0.5	TRUE	8	sepmodel	0.7956	0.0014142099886967929	0.008181106684318606	0	10000
10	250	0	400	800	1200	1600	2000	2400	2800	3200	3600	2	0	1	0.25	0.25	0.25	0.25	0.25	0.25	0.25	0.25	0.25	0.25	-0.5	-0.5	-0.5	-0.5	-0.5	-0.5	-0.5	-0.5	-0.5	-0.5	-0.5	linear	100	0.025	0	0.5	TRUE	9	fixmodel	0.8205	6.048536247216333e-4	0.007537762648058885	0	10000
10	250	0	400	800	1200	1600	2000	2400	2800	3200	3600	2	0	1	0.25	0.25	0.25	0.25	0.25	0.25	0.25	0.25	0.25	0.25	-0.5	-0.5	-0.5	-0.5	-0.5	-0.5	-0.5	-0.5	-0.5	-0.5	-0.5	linear	100	0.025	0	0.5	TRUE	9	poolmodel	0.1074	-0.20028340552320748	0.04475231299628664	0	10000
10	250	0	400	800	1200	1600	2000	2400	2800	3200	3600	2	0	1	0.25	0.25	0.25	0.25	0.25	0.25	0.25	0.25	0.25	0.25	-0.5	-0.5	-0.5	-0.5	-0.5	-0.5	-0.5	-0.5	-0.5	-0.5	-0.5	linear	100	0.025	0	0.5	TRUE	9	sepmodel	0.7976	8.4878642340774e-4	0.008039125264884758	0	10000
10	250	0	400	800	1200	1600	2000	2400	2800	3200	3600	2	0	1	0.25	0.25	0.25	0.25	0.25	0.25	0.25	0.25	0.25	0.25	-0.5	-0.5	-0.5	-0.5	-0.5	-0.5	-0.5	-0.5	-0.5	-0.5	-0.5	linear	100	0.025	0	0.5	TRUE	10	fixmodel	0.8245	2.0874050852615932e-4	0.007314286803201025	0	10000
10	250	0	400	800	1200	1600	2000	2400	2800	3200	3600	2	0	1	0.25	0.25	0.25	0.25	0.25	0.25	0.25	0.25	0.25	0.25	-0.5	-0.5	-0.5	-0.5	-0.5	-0.5	-0.5	-0.5	-0.5	-0.5	-0.5	linear	100	0.025	0	0.5	TRUE	10	poolmodel	0.0559	-0.2227288118533306	0.05407437625139809	0	10000
10	250	0	400	800	1200	1600	2000	2400	2800	3200	3600	2	0	1	0.25	0.25	0.25	0.25	0.25	0.25	0.25	0.25	0.25	0.25	-0.5	-0.5	-0.5	-0.5	-0.5	-0.5	-0.5	-0.5	-0.5	-0.5	-0.5	linear	100	0.025	0	0.5	TRUE	10	sepmodel	0.8007	2.642318841341504e-4	0.007883951254891657	0	10000
10	250	0	425	850	1275	1700	2125	2550	2975	3400	3825	2	0	1	0.25	0.25	0.25	0.25	0.25	0.25	0.25	0.25	0.25	0.25	-0.5	-0.5	-0.5	-0.5	-0.5	-0.5	-0.5	-0.5	-0.5	-0.5	-0.5	linear	100	0.025	0	0.5	TRUE	2	fixmodel	0.8061	-0.0014929251092669574	0.00776661313869454	0	10000
10	250	0	425	850	1275	1700	2125	2550	2975	3400	3825	2	0	1	0.25	0.25	0.25	0.25	0.25	0.25	0.25	0.25	0.25	0.25	-0.5	-0.5	-0.5	-0.5	-0.5	-0.5	-0.5	-0.5	-0.5	-0.5	-0.5	linear	100	0.025	0	0.5	TRUE	2	poolmodel	0.8086	-0.027462867102992335	0.006949603131194847	0	10000
10	250	0	425	850	1275	1700	2125	2550	2975	3400	3825	2	0	1	0.25	0.25	0.25	0.25	0.25	0.25	0.25	0.25	0.25	0.25	-0.5	-0.5	-0.5	-0.5	-0.5	-0.5	-0.5	-0.5	-0.5	-0.5	-0.5	linear	100	0.025	0	0.5	TRUE	2	sepmodel	0.7871	-0.0018337711682657985	0.008072766996551147	0	10000
10	250	0	425	850	1275	1700	2125	2550	2975	3400	3825	2	0	1	0.25	0.25	0.25	0.25	0.25	0.25	0.25	0.25	0.25	0.25	-0.5	-0.5	-0.5	-0.5	-0.5	-0.5	-0.5	-0.5	-0.5	-0.5	-0.5	linear	100	0.025	0	0.5	TRUE	3	fixmodel	0.817	-7.391255586876689e-4	0.00771366730555198	0	10000
10	250	0	425	850	1275	1700	2125	2550	2975	3400	3825	2	0	1	0.25	0.25	0.25	0.25	0.25	0.25	0.25	0.25	0.25	0.25	-0.5	-0.5	-0.5	-0.5	-0.5	-0.5	-0.5	-0.5	-0.5	-0.5	-0.5	linear	100	0.025	0	0.5	TRUE	3	poolmodel	0.7534	-0.05256359598446721	0.00843474337485959	0	10000
10	250	0	425	850	1275	1700	2125	2550	2975	3400	3825	2	0	1	0.25	0.25	0.25	0.25	0.25	0.25	0.25	0.25	0.25	0.25	-0.5	-0.5	-0.5	-0.5	-0.5	-0.5	-0.5	-0.5	-0.5	-0.5	-0.5	linear	100	0.025	0	0.5	TRUE	3	sepmodel	0.7907	-5.967366768204894e-4	0.008132246823027831	0	10000
10	250	0	425	850	1275	1700	2125	2550	2975	3400	3825	2	0	1	0.25	0.25	0.25	0.25	0.25	0.25	0.25	0.25	0.25	0.25	-0.5	-0.5	-0.5	-0.5	-0.5	-0.5	-0.5	-0.5	-0.5	-0.5	-0.5	linear	100	0.025	0	0.5	TRUE	4	fixmodel	0.8147	-0.0017569924432512681	0.007630687821195685	0	10000
10	250	0	425	850	1275	1700	2125	2550	2975	3400	3825	2	0	1	0.25	0.25	0.25	0.25	0.25	0.25	0.25	0.25	0.25	0.25	-0.5	-0.5	-0.5	-0.5	-0.5	-0.5	-0.5	-0.5	-0.5	-0.5	-0.5	linear	100	0.025	0	0.5	TRUE	4	poolmodel	0.6646	-0.07816333621967556	0.011283255875337912	0	10000
10	250	0	425	850	1275	1700	2125	2550	2975	3400	3825	2	0	1	0.25	0.25	0.25	0.25	0.25	0.25	0.25	0.25	0.25	0.25	-0.5	-0.5	-0.5	-0.5	-0.5	-0.5	-0.5	-0.5	-0.5	-0.5	-0.5	linear	100	0.025	0	0.5	TRUE	4	sepmodel	0.7895	-0.0018340357610427608	0.00807307309715023	0	10000
10	250	0	425	850	1275	1700	2125	2550	2975	3400	3825	2	0	1	0.25	0.25	0.25	0.25	0.25	0.25	0.25	0.25	0.25	0.25	-0.5	-0.5	-0.5	-0.5	-0.5	-0.5	-0.5	-0.5	-0.5	-0.5	-0.5	linear	100	0.025	0	0.5	TRUE	5	fixmodel	0.8205	6.737294642402208e-5	0.007585909732832725	0	10000
10	250	0	425	850	1275	1700	2125	2550	2975	3400	3825	2	0	1	0.25	0.25	0.25	0.25	0.25	0.25	0.25	0.25	0.25	0.25	-0.5	-0.5	-0.5	-0.5	-0.5	-0.5	-0.5	-0.5	-0.5	-0.5	-0.5	linear	100	0.025	0	0.5	TRUE	5	poolmodel	0.5525	-0.10230723209449623	0.015548359663365739	0	10000
10	250	0	425	850	1275	1700	2125	2550	2975	3400	3825	2	0	1	0.25	0.25	0.25	0.25	0.25	0.25	0.25	0.25	0.25	0.25	-0.5	-0.5	-0.5	-0.5	-0.5	-0.5	-0.5	-0.5	-0.5	-0.5	-0.5	linear	100	0.025	0	0.5	TRUE	5	sepmodel	0.7982	2.0232028885410188e-4	0.008047401129332726	0	10000
10	250	0	425	850	1275	1700	2125	2550	2975	3400	3825	2	0	1	0.25	0.25	0.25	0.25	0.25	0.25	0.25	0.25	0.25	0.25	-0.5	-0.5	-0.5	-0.5	-0.5	-0.5	-0.5	-0.5	-0.5	-0.5	-0.5	linear	100	0.025	0	0.5	TRUE	6	fixmodel	0.8292	0.001985095331014839	0.0074362112611268995	0	10000
10	250	0	425	850	1275	1700	2125	2550	2975	3400	3825	2	0	1	0.25	0.25	0.25	0.25	0.25	0.25	0.25	0.25	0.25	0.25	-0.5	-0.5	-0.5	-0.5	-0.5	-0.5	-0.5	-0.5	-0.5	-0.5	-0.5	linear	100	0.025	0	0.5	TRUE	6	poolmodel	0.4262	-0.12589437040155863	0.020682476751835037	0	10000
10	250	0	425	850	1275	1700	2125	2550	2975	3400	3825	2	0	1	0.25	0.25	0.25	0.25	0.25	0.25	0.25	0.25	0.25	0.25	-0.5	-0.5	-0.5	-0.5	-0.5	-0.5	-0.5	-0.5	-0.5	-0.5	-0.5	linear	100	0.025	0	0.5	TRUE	6	sepmodel	0.8051	0.0021615331717232205	0.00792046022239808	0	10000
10	250	0	425	850	1275	1700	2125	2550	2975	3400	3825	2	0	1	0.25	0.25	0.25	0.25	0.25	0.25	0.25	0.25	0.25	0.25	-0.5	-0.5	-0.5	-0.5	-0.5	-0.5	-0.5	-0.5	-0.5	-0.5	-0.5	linear	100	0.025	0	0.5	TRUE	7	fixmodel	0.8271	0.0023299726777918912	0.007574518844945318	0	10000
10	250	0	425	850	1275	1700	2125	2550	2975	3400	3825	2	0	1	0.25	0.25	0.25	0.25	0.25	0.25	0.25	0.25	0.25	0.25	-0.5	-0.5	-0.5	-0.5	-0.5	-0.5	-0.5	-0.5	-0.5	-0.5	-0.5	linear	100	0.025	0	0.5	TRUE	7	poolmodel	0.303	-0.15036015444275674	0.027371900960296	0	10000
10	250	0	425	850	1275	1700	2125	2550	2975	3400	3825	2	0	1	0.25	0.25	0.25	0.25	0.25	0.25	0.25	0.25	0.25	0.25	-0.5	-0.5	-0.5	-0.5	-0.5	-0.5	-0.5	-0.5	-0.5	-0.5	-0.5	linear	100	0.025	0	0.5	TRUE	7	sepmodel	0.8014	0.0026732473312959153	0.008027621125159055	0	10000
10	250	0	425	850	1275	1700	2125	2550	2975	3400	3825	2	0	1	0.25	0.25	0.25	0.25	0.25	0.25	0.25	0.25	0.25	0.25	-0.5	-0.5	-0.5	-0.5	-0.5	-0.5	-0.5	-0.5	-0.5	-0.5	-0.5	linear	100	0.025	0	0.5	TRUE	8	fixmodel	0.8214	0.0012025356681368117	0.007688174305477588	0	10000
10	250	0	425	850	1275	1700	2125	2550	2975	3400	3825	2	0	1	0.25	0.25	0.25	0.25	0.25	0.25	0.25	0.25	0.25	0.25	-0.5	-0.5	-0.5	-0.5	-0.5	-0.5	-0.5	-0.5	-0.5	-0.5	-0.5	linear	100	0.025	0	0.5	TRUE	8	poolmodel	0.1844	-0.1757501181720619	0.035506802758785434	0	10000
10	250	0	425	850	1275	1700	2125	2550	2975	3400	3825	2	0	1	0.25	0.25	0.25	0.25	0.25	0.25	0.25	0.25	0.25	0.25	-0.5	-0.5	-0.5	-0.5	-0.5	-0.5	-0.5	-0.5	-0.5	-0.5	-0.5	linear	100	0.025	0	0.5	TRUE	8	sepmodel	0.7983	9.115343996857718e-4	0.008132228222632657	0	10000
10	250	0	425	850	1275	1700	2125	2550	2975	3400	3825	2	0	1	0.25	0.25	0.25	0.25	0.25	0.25	0.25	0.25	0.25	0.25	-0.5	-0.5	-0.5	-0.5	-0.5	-0.5	-0.5	-0.5	-0.5	-0.5	-0.5	linear	100	0.025	0	0.5	TRUE	9	fixmodel	0.8178	-7.667216237906771e-4	0.00760060800099632	0	10000
10	250	0	425	850	1275	1700	2125	2550	2975	3400	3825	2	0	1	0.25	0.25	0.25	0.25	0.25	0.25	0.25	0.25	0.25	0.25	-0.5	-0.5	-0.5	-0.5	-0.5	-0.5	-0.5	-0.5	-0.5	-0.5	-0.5	linear	100	0.025	0	0.5	TRUE	9	poolmodel	0.1059	-0.20065961853231593	0.04487943494864192	0	10000
10	250	0	425	850	1275	1700	2125	2550	2975	3400	3825	2	0	1	0.25	0.25	0.25	0.25	0.25	0.25	0.25	0.25	0.25	0.25	-0.5	-0.5	-0.5	-0.5	-0.5	-0.5	-0.5	-0.5	-0.5	-0.5	-0.5	linear	100	0.025	0	0.5	TRUE	9	sepmodel	0.7951	-6.755008317184818e-4	0.008085812854865657	0	10000
10	250	0	425	850	1275	1700	2125	2550	2975	3400	3825	2	0	1	0.25	0.25	0.25	0.25	0.25	0.25	0.25	0.25	0.25	0.25	-0.5	-0.5	-0.5	-0.5	-0.5	-0.5	-0.5	-0.5	-0.5	-0.5	-0.5	linear	100	0.025	0	0.5	TRUE	10	fixmodel	0.8205	-9.168506915594009e-4	0.007537624559732001	0	10000
10	250	0	425	850	1275	1700	2125	2550	2975	3400	3825	2	0	1	0.25	0.25	0.25	0.25	0.25	0.25	0.25	0.25	0.25	0.25	-0.5	-0.5	-0.5	-0.5	-0.5	-0.5	-0.5	-0.5	-0.5	-0.5	-0.5	linear	100	0.025	0	0.5	TRUE	10	poolmodel	0.0554	-0.2241561424722569	0.05471106936018612	0	10000
10	250	0	425	850	1275	1700	2125	2550	2975	3400	3825	2	0	1	0.25	0.25	0.25	0.25	0.25	0.25	0.25	0.25	0.25	0.25	-0.5	-0.5	-0.5	-0.5	-0.5	-0.5	-0.5	-0.5	-0.5	-0.5	-0.5	linear	100	0.025	0	0.5	TRUE	10	sepmodel	0.7927	-0.0011599026819404455	0.008043185468947804	0	10000
10	250	0	450	900	1350	1800	2250	2700	3150	3600	4050	2	0	1	0.25	0.25	0.25	0.25	0.25	0.25	0.25	0.25	0.25	0.25	-0.5	-0.5	-0.5	-0.5	-0.5	-0.5	-0.5	-0.5	-0.5	-0.5	-0.5	linear	100	0.025	0	0.5	TRUE	2	fixmodel	0.8127	3.198098333326841e-4	0.007568895163022437	0	10000
10	250	0	450	900	1350	1800	2250	2700	3150	3600	4050	2	0	1	0.25	0.25	0.25	0.25	0.25	0.25	0.25	0.25	0.25	0.25	-0.5	-0.5	-0.5	-0.5	-0.5	-0.5	-0.5	-0.5	-0.5	-0.5	-0.5	linear	100	0.025	0	0.5	TRUE	2	poolmodel	0.8196	-0.025088162650253366	0.006668854666832598	0	10000
10	250	0	450	900	1350	1800	2250	2700	3150	3600	4050	2	0	1	0.25	0.25	0.25	0.25	0.25	0.25	0.25	0.25	0.25	0.25	-0.5	-0.5	-0.5	-0.5	-0.5	-0.5	-0.5	-0.5	-0.5	-0.5	-0.5	linear	100	0.025	0	0.5	TRUE	2	sepmodel	0.8032	3.420419893133442e-4	0.007840293403760435	0	10000
10	250	0	450	900	1350	1800	2250	2700	3150	3600	4050	2	0	1	0.25	0.25	0.25	0.25	0.25	0.25	0.25	0.25	0.25	0.25	-0.5	-0.5	-0.5	-0.5	-0.5	-0.5	-0.5	-0.5	-0.5	-0.5	-0.5	linear	100	0.025	0	0.5	TRUE	3	fixmodel	0.8125	-4.741470905063626e-4	0.007841085175339565	0	10000
10	250	0	450	900	1350	1800	2250	2700	3150	3600	4050	2	0	1	0.25	0.25	0.25	0.25	0.25	0.25	0.25	0.25	0.25	0.25	-0.5	-0.5	-0.5	-0.5	-0.5	-0.5	-0.5	-0.5	-0.5	-0.5	-0.5	linear	100	0.025	0	0.5	TRUE	3	poolmodel	0.7681	-0.05123871253354437	0.008072001791401948	0	10000
10	250	0	450	900	1350	1800	2250	2700	3150	3600	4050	2	0	1	0.25	0.25	0.25	0.25	0.25	0.25	0.25	0.25	0.25	0.25	-0.5	-0.5	-0.5	-0.5	-0.5	-0.5	-0.5	-0.5	-0.5	-0.5	-0.5	linear	100	0.025	0	0.5	TRUE	3	sepmodel	0.792	-6.620747140877322e-4	0.008147466822078385	0	10000
10	250	0	450	900	1350	1800	2250	2700	3150	3600	4050	2	0	1	0.25	0.25	0.25	0.25	0.25	0.25	0.25	0.25	0.25	0.25	-0.5	-0.5	-0.5	-0.5	-0.5	-0.5	-0.5	-0.5	-0.5	-0.5	-0.5	linear	100	0.025	0	0.5	TRUE	4	fixmodel	0.815	-9.64249197213378e-5	0.007702660313662816	0	10000
10	250	0	450	900	1350	1800	2250	2700	3150	3600	4050	2	0	1	0.25	0.25	0.25	0.25	0.25	0.25	0.25	0.25	0.25	0.25	-0.5	-0.5	-0.5	-0.5	-0.5	-0.5	-0.5	-0.5	-0.5	-0.5	-0.5	linear	100	0.025	0	0.5	TRUE	4	poolmodel	0.6799	-0.0759296525203313	0.010863802918033547	0	10000
10	250	0	450	900	1350	1800	2250	2700	3150	3600	4050	2	0	1	0.25	0.25	0.25	0.25	0.25	0.25	0.25	0.25	0.25	0.25	-0.5	-0.5	-0.5	-0.5	-0.5	-0.5	-0.5	-0.5	-0.5	-0.5	-0.5	linear	100	0.025	0	0.5	TRUE	4	sepmodel	0.7952	1.9815879689993876e-9	0.008070151538290875	0	10000
10	250	0	450	900	1350	1800	2250	2700	3150	3600	4050	2	0	1	0.25	0.25	0.25	0.25	0.25	0.25	0.25	0.25	0.25	0.25	-0.5	-0.5	-0.5	-0.5	-0.5	-0.5	-0.5	-0.5	-0.5	-0.5	-0.5	linear	100	0.025	0	0.5	TRUE	5	fixmodel	0.8156	5.452116770485527e-4	0.007694129954710205	0	10000
10	250	0	450	900	1350	1800	2250	2700	3150	3600	4050	2	0	1	0.25	0.25	0.25	0.25	0.25	0.25	0.25	0.25	0.25	0.25	-0.5	-0.5	-0.5	-0.5	-0.5	-0.5	-0.5	-0.5	-0.5	-0.5	-0.5	linear	100	0.025	0	0.5	TRUE	5	poolmodel	0.5639	-0.10039283188291194	0.015014833270572087	0	10000
10	250	0	450	900	1350	1800	2250	2700	3150	3600	4050	2	0	1	0.25	0.25	0.25	0.25	0.25	0.25	0.25	0.25	0.25	0.25	-0.5	-0.5	-0.5	-0.5	-0.5	-0.5	-0.5	-0.5	-0.5	-0.5	-0.5	linear	100	0.025	0	0.5	TRUE	5	sepmodel	0.8002	7.702699609207327e-4	0.008075872649173789	0	10000
10	250	0	450	900	1350	1800	2250	2700	3150	3600	4050	2	0	1	0.25	0.25	0.25	0.25	0.25	0.25	0.25	0.25	0.25	0.25	-0.5	-0.5	-0.5	-0.5	-0.5	-0.5	-0.5	-0.5	-0.5	-0.5	-0.5	linear	100	0.025	0	0.5	TRUE	6	fixmodel	0.8167	-1.3938435060014917e-4	0.007704612921997882	0	10000
10	250	0	450	900	1350	1800	2250	2700	3150	3600	4050	2	0	1	0.25	0.25	0.25	0.25	0.25	0.25	0.25	0.25	0.25	0.25	-0.5	-0.5	-0.5	-0.5	-0.5	-0.5	-0.5	-0.5	-0.5	-0.5	-0.5	linear	100	0.025	0	0.5	TRUE	6	poolmodel	0.4281	-0.12619005817440115	0.02061736841853385	0	10000
10	250	0	450	900	1350	1800	2250	2700	3150	3600	4050	2	0	1	0.25	0.25	0.25	0.25	0.25	0.25	0.25	0.25	0.25	0.25	-0.5	-0.5	-0.5	-0.5	-0.5	-0.5	-0.5	-0.5	-0.5	-0.5	-0.5	linear	100	0.025	0	0.5	TRUE	6	sepmodel	0.7986	-3.338614735612809e-5	0.008112444301760013	0	10000
10	250	0	450	900	1350	1800	2250	2700	3150	3600	4050	2	0	1	0.25	0.25	0.25	0.25	0.25	0.25	0.25	0.25	0.25	0.25	-0.5	-0.5	-0.5	-0.5	-0.5	-0.5	-0.5	-0.5	-0.5	-0.5	-0.5	linear	100	0.025	0	0.5	TRUE	7	fixmodel	0.8138	-1.457580848524373e-4	0.007681343052325964	0	10000
10	250	0	450	900	1350	1800	2250	2700	3150	3600	4050	2	0	1	0.25	0.25	0.25	0.25	0.25	0.25	0.25	0.25	0.25	0.25	-0.5	-0.5	-0.5	-0.5	-0.5	-0.5	-0.5	-0.5	-0.5	-0.5	-0.5	linear	100	0.025	0	0.5	TRUE	7	poolmodel	0.3	-0.1511777903116463	0.027562796272479238	0	10000
10	250	0	450	900	1350	1800	2250	2700	3150	3600	4050	2	0	1	0.25	0.25	0.25	0.25	0.25	0.25	0.25	0.25	0.25	0.25	-0.5	-0.5	-0.5	-0.5	-0.5	-0.5	-0.5	-0.5	-0.5	-0.5	-0.5	linear	100	0.025	0	0.5	TRUE	7	sepmodel	0.7943	4.288657773680782e-5	0.008122953362154954	0	10000
10	250	0	450	900	1350	1800	2250	2700	3150	3600	4050	2	0	1	0.25	0.25	0.25	0.25	0.25	0.25	0.25	0.25	0.25	0.25	-0.5	-0.5	-0.5	-0.5	-0.5	-0.5	-0.5	-0.5	-0.5	-0.5	-0.5	linear	100	0.025	0	0.5	TRUE	8	fixmodel	0.8161	-0.0013853888372204778	0.007562102560069362	0	10000
10	250	0	450	900	1350	1800	2250	2700	3150	3600	4050	2	0	1	0.25	0.25	0.25	0.25	0.25	0.25	0.25	0.25	0.25	0.25	-0.5	-0.5	-0.5	-0.5	-0.5	-0.5	-0.5	-0.5	-0.5	-0.5	-0.5	linear	100	0.025	0	0.5	TRUE	8	poolmodel	0.1877	-0.17714700684093607	0.03593308359458933	0	10000
10	250	0	450	900	1350	1800	2250	2700	3150	3600	4050	2	0	1	0.25	0.25	0.25	0.25	0.25	0.25	0.25	0.25	0.25	0.25	-0.5	-0.5	-0.5	-0.5	-0.5	-0.5	-0.5	-0.5	-0.5	-0.5	-0.5	linear	100	0.025	0	0.5	TRUE	8	sepmodel	0.7978	-0.001004363090175872	0.007930938666611466	0	10000
10	250	0	450	900	1350	1800	2250	2700	3150	3600	4050	2	0	1	0.25	0.25	0.25	0.25	0.25	0.25	0.25	0.25	0.25	0.25	-0.5	-0.5	-0.5	-0.5	-0.5	-0.5	-0.5	-0.5	-0.5	-0.5	-0.5	linear	100	0.025	0	0.5	TRUE	9	fixmodel	0.8171	7.186288562139138e-5	0.007694563025167211	0	10000
10	250	0	450	900	1350	1800	2250	2700	3150	3600	4050	2	0	1	0.25	0.25	0.25	0.25	0.25	0.25	0.25	0.25	0.25	0.25	-0.5	-0.5	-0.5	-0.5	-0.5	-0.5	-0.5	-0.5	-0.5	-0.5	-0.5	linear	100	0.025	0	0.5	TRUE	9	poolmodel	0.1122	-0.19961642874012228	0.04436300383548272	0	10000
10	250	0	450	900	1350	1800	2250	2700	3150	3600	4050	2	0	1	0.25	0.25	0.25	0.25	0.25	0.25	0.25	0.25	0.25	0.25	-0.5	-0.5	-0.5	-0.5	-0.5	-0.5	-0.5	-0.5	-0.5	-0.5	-0.5	linear	100	0.025	0	0.5	TRUE	9	sepmodel	0.7972	1.4724626614062044e-4	0.00814747931138692	0	10000
10	250	0	450	900	1350	1800	2250	2700	3150	3600	4050	2	0	1	0.25	0.25	0.25	0.25	0.25	0.25	0.25	0.25	0.25	0.25	-0.5	-0.5	-0.5	-0.5	-0.5	-0.5	-0.5	-0.5	-0.5	-0.5	-0.5	linear	100	0.025	0	0.5	TRUE	10	fixmodel	0.8179	-8.843429264898166e-4	0.007548964995854812	0	10000
10	250	0	450	900	1350	1800	2250	2700	3150	3600	4050	2	0	1	0.25	0.25	0.25	0.25	0.25	0.25	0.25	0.25	0.25	0.25	-0.5	-0.5	-0.5	-0.5	-0.5	-0.5	-0.5	-0.5	-0.5	-0.5	-0.5	linear	100	0.025	0	0.5	TRUE	10	poolmodel	0.0555	-0.22457591869445484	0.05493534457191304	0	10000
10	250	0	450	900	1350	1800	2250	2700	3150	3600	4050	2	0	1	0.25	0.25	0.25	0.25	0.25	0.25	0.25	0.25	0.25	0.25	-0.5	-0.5	-0.5	-0.5	-0.5	-0.5	-0.5	-0.5	-0.5	-0.5	-0.5	linear	100	0.025	0	0.5	TRUE	10	sepmodel	0.7963	-0.0010215250078850673	0.007997978318293568	0	10000
10	250	0	475	950	1425	1900	2375	2850	3325	3800	4275	2	0	1	0.25	0.25	0.25	0.25	0.25	0.25	0.25	0.25	0.25	0.25	-0.5	-0.5	-0.5	-0.5	-0.5	-0.5	-0.5	-0.5	-0.5	-0.5	-0.5	linear	100	0.025	0	0.5	TRUE	2	fixmodel	0.8048	6.10909306041054e-4	0.007844476321000876	0	10000
10	250	0	475	950	1425	1900	2375	2850	3325	3800	4275	2	0	1	0.25	0.25	0.25	0.25	0.25	0.25	0.25	0.25	0.25	0.25	-0.5	-0.5	-0.5	-0.5	-0.5	-0.5	-0.5	-0.5	-0.5	-0.5	-0.5	linear	100	0.025	0	0.5	TRUE	2	poolmodel	0.8228	-0.025035407865536995	0.006605529790232387	0	10000
10	250	0	475	950	1425	1900	2375	2850	3325	3800	4275	2	0	1	0.25	0.25	0.25	0.25	0.25	0.25	0.25	0.25	0.25	0.25	-0.5	-0.5	-0.5	-0.5	-0.5	-0.5	-0.5	-0.5	-0.5	-0.5	-0.5	linear	100	0.025	0	0.5	TRUE	2	sepmodel	0.798	5.140997969538908e-4	0.007938696437557654	0	10000
10	250	0	475	950	1425	1900	2375	2850	3325	3800	4275	2	0	1	0.25	0.25	0.25	0.25	0.25	0.25	0.25	0.25	0.25	0.25	-0.5	-0.5	-0.5	-0.5	-0.5	-0.5	-0.5	-0.5	-0.5	-0.5	-0.5	linear	100	0.025	0	0.5	TRUE	3	fixmodel	0.8115	0.0012531508813194302	0.007684900342750639	0	10000
10	250	0	475	950	1425	1900	2375	2850	3325	3800	4275	2	0	1	0.25	0.25	0.25	0.25	0.25	0.25	0.25	0.25	0.25	0.25	-0.5	-0.5	-0.5	-0.5	-0.5	-0.5	-0.5	-0.5	-0.5	-0.5	-0.5	linear	100	0.025	0	0.5	TRUE	3	poolmodel	0.7756	-0.050181042717844807	0.007853315322114644	0	10000
10	250	0	475	950	1425	1900	2375	2850	3325	3800	4275	2	0	1	0.25	0.25	0.25	0.25	0.25	0.25	0.25	0.25	0.25	0.25	-0.5	-0.5	-0.5	-0.5	-0.5	-0.5	-0.5	-0.5	-0.5	-0.5	-0.5	linear	100	0.025	0	0.5	TRUE	3	sepmodel	0.802	0.001292329811266527	0.007834427950275169	0	10000
10	250	0	475	950	1425	1900	2375	2850	3325	3800	4275	2	0	1	0.25	0.25	0.25	0.25	0.25	0.25	0.25	0.25	0.25	0.25	-0.5	-0.5	-0.5	-0.5	-0.5	-0.5	-0.5	-0.5	-0.5	-0.5	-0.5	linear	100	0.025	0	0.5	TRUE	4	fixmodel	0.8084	6.804392589615095e-4	0.007789995527476299	0	10000
10	250	0	475	950	1425	1900	2375	2850	3325	3800	4275	2	0	1	0.25	0.25	0.25	0.25	0.25	0.25	0.25	0.25	0.25	0.25	-0.5	-0.5	-0.5	-0.5	-0.5	-0.5	-0.5	-0.5	-0.5	-0.5	-0.5	linear	100	0.025	0	0.5	TRUE	4	poolmodel	0.6891	-0.07423718134646812	0.01062152779854449	0	10000
10	250	0	475	950	1425	1900	2375	2850	3325	3800	4275	2	0	1	0.25	0.25	0.25	0.25	0.25	0.25	0.25	0.25	0.25	0.25	-0.5	-0.5	-0.5	-0.5	-0.5	-0.5	-0.5	-0.5	-0.5	-0.5	-0.5	linear	100	0.025	0	0.5	TRUE	4	sepmodel	0.798	8.159391166534584e-4	0.007973287761006876	0	10000
10	250	0	475	950	1425	1900	2375	2850	3325	3800	4275	2	0	1	0.25	0.25	0.25	0.25	0.25	0.25	0.25	0.25	0.25	0.25	-0.5	-0.5	-0.5	-0.5	-0.5	-0.5	-0.5	-0.5	-0.5	-0.5	-0.5	linear	100	0.025	0	0.5	TRUE	5	fixmodel	0.8022	-2.2399738268333893e-4	0.007937761559296805	0	10000
10	250	0	475	950	1425	1900	2375	2850	3325	3800	4275	2	0	1	0.25	0.25	0.25	0.25	0.25	0.25	0.25	0.25	0.25	0.25	-0.5	-0.5	-0.5	-0.5	-0.5	-0.5	-0.5	-0.5	-0.5	-0.5	-0.5	linear	100	0.025	0	0.5	TRUE	5	poolmodel	0.5683	-0.1003444396011853	0.015035255120161371	0	10000
10	250	0	475	950	1425	1900	2375	2850	3325	3800	4275	2	0	1	0.25	0.25	0.25	0.25	0.25	0.25	0.25	0.25	0.25	0.25	-0.5	-0.5	-0.5	-0.5	-0.5	-0.5	-0.5	-0.5	-0.5	-0.5	-0.5	linear	100	0.025	0	0.5	TRUE	5	sepmodel	0.7903	-1.8315966348112793e-4	0.008162685773754622	0	10000
10	250	0	475	950	1425	1900	2375	2850	3325	3800	4275	2	0	1	0.25	0.25	0.25	0.25	0.25	0.25	0.25	0.25	0.25	0.25	-0.5	-0.5	-0.5	-0.5	-0.5	-0.5	-0.5	-0.5	-0.5	-0.5	-0.5	linear	100	0.025	0	0.5	TRUE	6	fixmodel	0.8041	9.67056282672245e-4	0.008036163124602452	0	10000
10	250	0	475	950	1425	1900	2375	2850	3325	3800	4275	2	0	1	0.25	0.25	0.25	0.25	0.25	0.25	0.25	0.25	0.25	0.25	-0.5	-0.5	-0.5	-0.5	-0.5	-0.5	-0.5	-0.5	-0.5	-0.5	-0.5	linear	100	0.025	0	0.5	TRUE	6	poolmodel	0.4438	-0.12425160337232452	0.020173537483569887	0	10000
10	250	0	475	950	1425	1900	2375	2850	3325	3800	4275	2	0	1	0.25	0.25	0.25	0.25	0.25	0.25	0.25	0.25	0.25	0.25	-0.5	-0.5	-0.5	-0.5	-0.5	-0.5	-0.5	-0.5	-0.5	-0.5	-0.5	linear	100	0.025	0	0.5	TRUE	6	sepmodel	0.7912	9.665015828430785e-4	0.008262358176309914	0	10000
10	250	0	475	950	1425	1900	2375	2850	3325	3800	4275	2	0	1	0.25	0.25	0.25	0.25	0.25	0.25	0.25	0.25	0.25	0.25	-0.5	-0.5	-0.5	-0.5	-0.5	-0.5	-0.5	-0.5	-0.5	-0.5	-0.5	linear	100	0.025	0	0.5	TRUE	7	fixmodel	0.8097	3.951261979746952e-4	0.007945458156625854	0	10000
10	250	0	475	950	1425	1900	2375	2850	3325	3800	4275	2	0	1	0.25	0.25	0.25	0.25	0.25	0.25	0.25	0.25	0.25	0.25	-0.5	-0.5	-0.5	-0.5	-0.5	-0.5	-0.5	-0.5	-0.5	-0.5	-0.5	linear	100	0.025	0	0.5	TRUE	7	poolmodel	0.3084	-0.14988768077469697	0.027121021416494914	0	10000
10	250	0	475	950	1425	1900	2375	2850	3325	3800	4275	2	0	1	0.25	0.25	0.25	0.25	0.25	0.25	0.25	0.25	0.25	0.25	-0.5	-0.5	-0.5	-0.5	-0.5	-0.5	-0.5	-0.5	-0.5	-0.5	-0.5	linear	100	0.025	0	0.5	TRUE	7	sepmodel	0.7941	2.9859045383271853e-4	0.008152018919265891	0	10000
10	250	0	475	950	1425	1900	2375	2850	3325	3800	4275	2	0	1	0.25	0.25	0.25	0.25	0.25	0.25	0.25	0.25	0.25	0.25	-0.5	-0.5	-0.5	-0.5	-0.5	-0.5	-0.5	-0.5	-0.5	-0.5	-0.5	linear	100	0.025	0	0.5	TRUE	8	fixmodel	0.8046	-0.0012464172758559515	0.007861286024932185	0	10000
10	250	0	475	950	1425	1900	2375	2850	3325	3800	4275	2	0	1	0.25	0.25	0.25	0.25	0.25	0.25	0.25	0.25	0.25	0.25	-0.5	-0.5	-0.5	-0.5	-0.5	-0.5	-0.5	-0.5	-0.5	-0.5	-0.5	linear	100	0.025	0	0.5	TRUE	8	poolmodel	0.1938	-0.1757488675216219	0.03536046838648066	0	10000
10	250	0	475	950	1425	1900	2375	2850	3325	3800	4275	2	0	1	0.25	0.25	0.25	0.25	0.25	0.25	0.25	0.25	0.25	0.25	-0.5	-0.5	-0.5	-0.5	-0.5	-0.5	-0.5	-0.5	-0.5	-0.5	-0.5	linear	100	0.025	0	0.5	TRUE	8	sepmodel	0.7906	-0.0013047255543462942	0.008116283894726524	0	10000
10	250	0	475	950	1425	1900	2375	2850	3325	3800	4275	2	0	1	0.25	0.25	0.25	0.25	0.25	0.25	0.25	0.25	0.25	0.25	-0.5	-0.5	-0.5	-0.5	-0.5	-0.5	-0.5	-0.5	-0.5	-0.5	-0.5	linear	100	0.025	0	0.5	TRUE	9	fixmodel	0.8021	-0.002048447893520264	0.007699670636573264	0	10000
10	250	0	475	950	1425	1900	2375	2850	3325	3800	4275	2	0	1	0.25	0.25	0.25	0.25	0.25	0.25	0.25	0.25	0.25	0.25	-0.5	-0.5	-0.5	-0.5	-0.5	-0.5	-0.5	-0.5	-0.5	-0.5	-0.5	linear	100	0.025	0	0.5	TRUE	9	poolmodel	0.1057	-0.20119664697090245	0.04498176946179704	0	10000
10	250	0	475	950	1425	1900	2375	2850	3325	3800	4275	2	0	1	0.25	0.25	0.25	0.25	0.25	0.25	0.25	0.25	0.25	0.25	-0.5	-0.5	-0.5	-0.5	-0.5	-0.5	-0.5	-0.5	-0.5	-0.5	-0.5	linear	100	0.025	0	0.5	TRUE	9	sepmodel	0.786	-0.002101846128205962	0.007935011808549965	0	10000
10	250	0	475	950	1425	1900	2375	2850	3325	3800	4275	2	0	1	0.25	0.25	0.25	0.25	0.25	0.25	0.25	0.25	0.25	0.25	-0.5	-0.5	-0.5	-0.5	-0.5	-0.5	-0.5	-0.5	-0.5	-0.5	-0.5	linear	100	0.025	0	0.5	TRUE	10	fixmodel	0.8112	-7.727059081394809e-4	0.007486404406255657	0	10000
10	250	0	475	950	1425	1900	2375	2850	3325	3800	4275	2	0	1	0.25	0.25	0.25	0.25	0.25	0.25	0.25	0.25	0.25	0.25	-0.5	-0.5	-0.5	-0.5	-0.5	-0.5	-0.5	-0.5	-0.5	-0.5	-0.5	linear	100	0.025	0	0.5	TRUE	10	poolmodel	0.0493	-0.22537087971284905	0.0550946499421784	0	10000
10	250	0	475	950	1425	1900	2375	2850	3325	3800	4275	2	0	1	0.25	0.25	0.25	0.25	0.25	0.25	0.25	0.25	0.25	0.25	-0.5	-0.5	-0.5	-0.5	-0.5	-0.5	-0.5	-0.5	-0.5	-0.5	-0.5	linear	100	0.025	0	0.5	TRUE	10	sepmodel	0.7973	-8.587757392393469e-4	0.007726237519079618	0	10000
10	250	0	500	1000	1500	2000	2500	3000	3500	4000	4500	2	0	1	0.25	0.25	0.25	0.25	0.25	0.25	0.25	0.25	0.25	0.25	-0.5	-0.5	-0.5	-0.5	-0.5	-0.5	-0.5	-0.5	-0.5	-0.5	-0.5	linear	100	0.025	0	0.5	TRUE	2	fixmodel	0.7948	4.6163123568450403e-4	0.008341049866789024	0	10000
10	250	0	500	1000	1500	2000	2500	3000	3500	4000	4500	2	0	1	0.25	0.25	0.25	0.25	0.25	0.25	0.25	0.25	0.25	0.25	-0.5	-0.5	-0.5	-0.5	-0.5	-0.5	-0.5	-0.5	-0.5	-0.5	-0.5	linear	100	0.025	0	0.5	TRUE	2	poolmodel	0.8236	-0.02486165690655779	0.00687870394007179	0	10000
10	250	0	500	1000	1500	2000	2500	3000	3500	4000	4500	2	0	1	0.25	0.25	0.25	0.25	0.25	0.25	0.25	0.25	0.25	0.25	-0.5	-0.5	-0.5	-0.5	-0.5	-0.5	-0.5	-0.5	-0.5	-0.5	-0.5	linear	100	0.025	0	0.5	TRUE	2	sepmodel	0.7923	4.616312356852877e-4	0.008341049866789067	0	10000
10	250	0	500	1000	1500	2000	2500	3000	3500	4000	4500	2	0	1	0.25	0.25	0.25	0.25	0.25	0.25	0.25	0.25	0.25	0.25	-0.5	-0.5	-0.5	-0.5	-0.5	-0.5	-0.5	-0.5	-0.5	-0.5	-0.5	linear	100	0.025	0	0.5	TRUE	3	fixmodel	0.7925	-3.532185522110986e-4	0.00810302994416209	0	10000
10	250	0	500	1000	1500	2000	2500	3000	3500	4000	4500	2	0	1	0.25	0.25	0.25	0.25	0.25	0.25	0.25	0.25	0.25	0.25	-0.5	-0.5	-0.5	-0.5	-0.5	-0.5	-0.5	-0.5	-0.5	-0.5	-0.5	linear	100	0.025	0	0.5	TRUE	3	poolmodel	0.78	-0.05075521106483236	0.007945321725471518	0	10000
10	250	0	500	1000	1500	2000	2500	3000	3500	4000	4500	2	0	1	0.25	0.25	0.25	0.25	0.25	0.25	0.25	0.25	0.25	0.25	-0.5	-0.5	-0.5	-0.5	-0.5	-0.5	-0.5	-0.5	-0.5	-0.5	-0.5	linear	100	0.025	0	0.5	TRUE	3	sepmodel	0.7926	-3.532185522111178e-4	0.008103029944162081	0	10000
10	250	0	500	1000	1500	2000	2500	3000	3500	4000	4500	2	0	1	0.25	0.25	0.25	0.25	0.25	0.25	0.25	0.25	0.25	0.25	-0.5	-0.5	-0.5	-0.5	-0.5	-0.5	-0.5	-0.5	-0.5	-0.5	-0.5	linear	100	0.025	0	0.5	TRUE	4	fixmodel	0.8024	2.3154288098906114e-4	0.007867971108478887	0	10000
10	250	0	500	1000	1500	2000	2500	3000	3500	4000	4500	2	0	1	0.25	0.25	0.25	0.25	0.25	0.25	0.25	0.25	0.25	0.25	-0.5	-0.5	-0.5	-0.5	-0.5	-0.5	-0.5	-0.5	-0.5	-0.5	-0.5	linear	100	0.025	0	0.5	TRUE	4	poolmodel	0.6931	-0.07490586684297702	0.010625017468032677	0	10000
10	250	0	500	1000	1500	2000	2500	3000	3500	4000	4500	2	0	1	0.25	0.25	0.25	0.25	0.25	0.25	0.25	0.25	0.25	0.25	-0.5	-0.5	-0.5	-0.5	-0.5	-0.5	-0.5	-0.5	-0.5	-0.5	-0.5	linear	100	0.025	0	0.5	TRUE	4	sepmodel	0.8005	2.3154288099034662e-4	0.007867971108478962	0	10000
10	250	0	500	1000	1500	2000	2500	3000	3500	4000	4500	2	0	1	0.25	0.25	0.25	0.25	0.25	0.25	0.25	0.25	0.25	0.25	-0.5	-0.5	-0.5	-0.5	-0.5	-0.5	-0.5	-0.5	-0.5	-0.5	-0.5	linear	100	0.025	0	0.5	TRUE	5	fixmodel	0.7972	-1.6841072250751602e-4	0.00778266794853753	0	10000
10	250	0	500	1000	1500	2000	2500	3000	3500	4000	4500	2	0	1	0.25	0.25	0.25	0.25	0.25	0.25	0.25	0.25	0.25	0.25	-0.5	-0.5	-0.5	-0.5	-0.5	-0.5	-0.5	-0.5	-0.5	-0.5	-0.5	linear	100	0.025	0	0.5	TRUE	5	poolmodel	0.5792	-0.10063992321657132	0.014814636906230354	0	10000
10	250	0	500	1000	1500	2000	2500	3000	3500	4000	4500	2	0	1	0.25	0.25	0.25	0.25	0.25	0.25	0.25	0.25	0.25	0.25	-0.5	-0.5	-0.5	-0.5	-0.5	-0.5	-0.5	-0.5	-0.5	-0.5	-0.5	linear	100	0.025	0	0.5	TRUE	5	sepmodel	0.7961	-1.68410722506182e-4	0.007782667948537575	0	10000
10	250	0	500	1000	1500	2000	2500	3000	3500	4000	4500	2	0	1	0.25	0.25	0.25	0.25	0.25	0.25	0.25	0.25	0.25	0.25	-0.5	-0.5	-0.5	-0.5	-0.5	-0.5	-0.5	-0.5	-0.5	-0.5	-0.5	linear	100	0.025	0	0.5	TRUE	6	fixmodel	0.8033	9.933706265061177e-4	0.007878472857413627	0	10000
10	250	0	500	1000	1500	2000	2500	3000	3500	4000	4500	2	0	1	0.25	0.25	0.25	0.25	0.25	0.25	0.25	0.25	0.25	0.25	-0.5	-0.5	-0.5	-0.5	-0.5	-0.5	-0.5	-0.5	-0.5	-0.5	-0.5	linear	100	0.025	0	0.5	TRUE	6	poolmodel	0.4499	-0.12405948347255628	0.02007036279412948	0	10000
10	250	0	500	1000	1500	2000	2500	3000	3500	4000	4500	2	0	1	0.25	0.25	0.25	0.25	0.25	0.25	0.25	0.25	0.25	0.25	-0.5	-0.5	-0.5	-0.5	-0.5	-0.5	-0.5	-0.5	-0.5	-0.5	-0.5	linear	100	0.025	0	0.5	TRUE	6	sepmodel	0.8036	9.933706265068212e-4	0.00787847285741367	0	10000
10	250	0	500	1000	1500	2000	2500	3000	3500	4000	4500	2	0	1	0.25	0.25	0.25	0.25	0.25	0.25	0.25	0.25	0.25	0.25	-0.5	-0.5	-0.5	-0.5	-0.5	-0.5	-0.5	-0.5	-0.5	-0.5	-0.5	linear	100	0.025	0	0.5	TRUE	7	fixmodel	0.7995	-0.0011304430309363408	0.007900421331732122	0	10000
10	250	0	500	1000	1500	2000	2500	3000	3500	4000	4500	2	0	1	0.25	0.25	0.25	0.25	0.25	0.25	0.25	0.25	0.25	0.25	-0.5	-0.5	-0.5	-0.5	-0.5	-0.5	-0.5	-0.5	-0.5	-0.5	-0.5	linear	100	0.025	0	0.5	TRUE	7	poolmodel	0.3079	-0.1508749782902406	0.027275023909127474	0	10000
10	250	0	500	1000	1500	2000	2500	3000	3500	4000	4500	2	0	1	0.25	0.25	0.25	0.25	0.25	0.25	0.25	0.25	0.25	0.25	-0.5	-0.5	-0.5	-0.5	-0.5	-0.5	-0.5	-0.5	-0.5	-0.5	-0.5	linear	100	0.025	0	0.5	TRUE	7	sepmodel	0.7971	-0.0011304430309348496	0.007900421331732185	0	10000
10	250	0	500	1000	1500	2000	2500	3000	3500	4000	4500	2	0	1	0.25	0.25	0.25	0.25	0.25	0.25	0.25	0.25	0.25	0.25	-0.5	-0.5	-0.5	-0.5	-0.5	-0.5	-0.5	-0.5	-0.5	-0.5	-0.5	linear	100	0.025	0	0.5	TRUE	8	fixmodel	0.796	-0.0010034790139840425	0.007978056098238064	0	10000
10	250	0	500	1000	1500	2000	2500	3000	3500	4000	4500	2	0	1	0.25	0.25	0.25	0.25	0.25	0.25	0.25	0.25	0.25	0.25	-0.5	-0.5	-0.5	-0.5	-0.5	-0.5	-0.5	-0.5	-0.5	-0.5	-0.5	linear	100	0.025	0	0.5	TRUE	8	poolmodel	0.197	-0.17511470062026757	0.03511084463348834	0	10000
10	250	0	500	1000	1500	2000	2500	3000	3500	4000	4500	2	0	1	0.25	0.25	0.25	0.25	0.25	0.25	0.25	0.25	0.25	0.25	-0.5	-0.5	-0.5	-0.5	-0.5	-0.5	-0.5	-0.5	-0.5	-0.5	-0.5	linear	100	0.025	0	0.5	TRUE	8	sepmodel	0.7936	-0.0010034790139823201	0.007978056098238121	0	10000
10	250	0	500	1000	1500	2000	2500	3000	3500	4000	4500	2	0	1	0.25	0.25	0.25	0.25	0.25	0.25	0.25	0.25	0.25	0.25	-0.5	-0.5	-0.5	-0.5	-0.5	-0.5	-0.5	-0.5	-0.5	-0.5	-0.5	linear	100	0.025	0	0.5	TRUE	9	fixmodel	0.8087	0.0020164602863325136	0.007897320781305797	0	10000
10	250	0	500	1000	1500	2000	2500	3000	3500	4000	4500	2	0	1	0.25	0.25	0.25	0.25	0.25	0.25	0.25	0.25	0.25	0.25	-0.5	-0.5	-0.5	-0.5	-0.5	-0.5	-0.5	-0.5	-0.5	-0.5	-0.5	linear	100	0.025	0	0.5	TRUE	9	poolmodel	0.1086	-0.19952899215569794	0.04416427673875398	0	10000
10	250	0	500	1000	1500	2000	2500	3000	3500	4000	4500	2	0	1	0.25	0.25	0.25	0.25	0.25	0.25	0.25	0.25	0.25	0.25	-0.5	-0.5	-0.5	-0.5	-0.5	-0.5	-0.5	-0.5	-0.5	-0.5	-0.5	linear	100	0.025	0	0.5	TRUE	9	sepmodel	0.8089	0.0020164602863333653	0.00789732078130585	0	10000
10	250	0	500	1000	1500	2000	2500	3000	3500	4000	4500	2	0	1	0.25	0.25	0.25	0.25	0.25	0.25	0.25	0.25	0.25	0.25	-0.5	-0.5	-0.5	-0.5	-0.5	-0.5	-0.5	-0.5	-0.5	-0.5	-0.5	linear	100	0.025	0	0.5	TRUE	10	fixmodel	0.8048	3.167195300447058e-4	0.007964631301526914	0	10000
10	250	0	500	1000	1500	2000	2500	3000	3500	4000	4500	2	0	1	0.25	0.25	0.25	0.25	0.25	0.25	0.25	0.25	0.25	0.25	-0.5	-0.5	-0.5	-0.5	-0.5	-0.5	-0.5	-0.5	-0.5	-0.5	-0.5	linear	100	0.025	0	0.5	TRUE	10	poolmodel	0.0549	-0.22510912976812567	0.05508905052050696	0	10000
10	250	0	500	1000	1500	2000	2500	3000	3500	4000	4500	2	0	1	0.25	0.25	0.25	0.25	0.25	0.25	0.25	0.25	0.25	0.25	-0.5	-0.5	-0.5	-0.5	-0.5	-0.5	-0.5	-0.5	-0.5	-0.5	-0.5	linear	100	0.025	0	0.5	TRUE	10	sepmodel	0.8009	3.16719530046423e-4	0.007964631301526947	0	10000
10	250	0	0	0	0	0	0	0	0	0	0	2	0	1	0.25	0.25	0.25	0.25	0.25	0.25	0.25	0.25	0.25	0.25	-0.375	-0.375	-0.375	-0.375	-0.375	-0.375	-0.375	-0.375	-0.375	-0.375	-0.375	linear	100	0.025	0	0.5	TRUE	2	fixmodel	0.8001	0.0013219875490024836	0.008059833613282252	0	10000
10	250	0	0	0	0	0	0	0	0	0	0	2	0	1	0.25	0.25	0.25	0.25	0.25	0.25	0.25	0.25	0.25	0.25	-0.375	-0.375	-0.375	-0.375	-0.375	-0.375	-0.375	-0.375	-0.375	-0.375	-0.375	linear	100	0.025	0	0.5	TRUE	2	poolmodel	0.7995	0.0013219875490100208	0.008059833613282706	0	10000
10	250	0	0	0	0	0	0	0	0	0	0	2	0	1	0.25	0.25	0.25	0.25	0.25	0.25	0.25	0.25	0.25	0.25	-0.375	-0.375	-0.375	-0.375	-0.375	-0.375	-0.375	-0.375	-0.375	-0.375	-0.375	linear	100	0.025	0	0.5	TRUE	2	sepmodel	0.7995	0.0013219875490100208	0.008059833613282706	0	10000
10	250	0	0	0	0	0	0	0	0	0	0	2	0	1	0.25	0.25	0.25	0.25	0.25	0.25	0.25	0.25	0.25	0.25	-0.375	-0.375	-0.375	-0.375	-0.375	-0.375	-0.375	-0.375	-0.375	-0.375	-0.375	linear	100	0.025	0	0.5	TRUE	3	fixmodel	0.7946	1.1963250183326553e-4	0.007892141345651195	0	10000
10	250	0	0	0	0	0	0	0	0	0	0	2	0	1	0.25	0.25	0.25	0.25	0.25	0.25	0.25	0.25	0.25	0.25	-0.375	-0.375	-0.375	-0.375	-0.375	-0.375	-0.375	-0.375	-0.375	-0.375	-0.375	linear	100	0.025	0	0.5	TRUE	3	poolmodel	0.7941	1.196325018336939e-4	0.007892141345651247	0	10000
10	250	0	0	0	0	0	0	0	0	0	0	2	0	1	0.25	0.25	0.25	0.25	0.25	0.25	0.25	0.25	0.25	0.25	-0.375	-0.375	-0.375	-0.375	-0.375	-0.375	-0.375	-0.375	-0.375	-0.375	-0.375	linear	100	0.025	0	0.5	TRUE	3	sepmodel	0.7941	1.196325018336939e-4	0.007892141345651247	0	10000
10	250	0	0	0	0	0	0	0	0	0	0	2	0	1	0.25	0.25	0.25	0.25	0.25	0.25	0.25	0.25	0.25	0.25	-0.375	-0.375	-0.375	-0.375	-0.375	-0.375	-0.375	-0.375	-0.375	-0.375	-0.375	linear	100	0.025	0	0.5	TRUE	4	fixmodel	0.7975	4.8294360683720505e-4	0.008021462417029897	0	10000
10	250	0	0	0	0	0	0	0	0	0	0	2	0	1	0.25	0.25	0.25	0.25	0.25	0.25	0.25	0.25	0.25	0.25	-0.375	-0.375	-0.375	-0.375	-0.375	-0.375	-0.375	-0.375	-0.375	-0.375	-0.375	linear	100	0.025	0	0.5	TRUE	4	poolmodel	0.7965	4.829436068394271e-4	0.008021462417030013	0	10000
10	250	0	0	0	0	0	0	0	0	0	0	2	0	1	0.25	0.25	0.25	0.25	0.25	0.25	0.25	0.25	0.25	0.25	-0.375	-0.375	-0.375	-0.375	-0.375	-0.375	-0.375	-0.375	-0.375	-0.375	-0.375	linear	100	0.025	0	0.5	TRUE	4	sepmodel	0.7965	4.829436068394271e-4	0.008021462417030013	0	10000
10	250	0	0	0	0	0	0	0	0	0	0	2	0	1	0.25	0.25	0.25	0.25	0.25	0.25	0.25	0.25	0.25	0.25	-0.375	-0.375	-0.375	-0.375	-0.375	-0.375	-0.375	-0.375	-0.375	-0.375	-0.375	linear	100	0.025	0	0.5	TRUE	5	fixmodel	0.7967	1.4546464545537203e-4	0.007900105914573142	0	10000
10	250	0	0	0	0	0	0	0	0	0	0	2	0	1	0.25	0.25	0.25	0.25	0.25	0.25	0.25	0.25	0.25	0.25	-0.375	-0.375	-0.375	-0.375	-0.375	-0.375	-0.375	-0.375	-0.375	-0.375	-0.375	linear	100	0.025	0	0.5	TRUE	5	poolmodel	0.7957	1.4546464545625164e-4	0.007900105914573106	0	10000
10	250	0	0	0	0	0	0	0	0	0	0	2	0	1	0.25	0.25	0.25	0.25	0.25	0.25	0.25	0.25	0.25	0.25	-0.375	-0.375	-0.375	-0.375	-0.375	-0.375	-0.375	-0.375	-0.375	-0.375	-0.375	linear	100	0.025	0	0.5	TRUE	5	sepmodel	0.7957	1.4546464545625164e-4	0.007900105914573106	0	10000
10	250	0	0	0	0	0	0	0	0	0	0	2	0	1	0.25	0.25	0.25	0.25	0.25	0.25	0.25	0.25	0.25	0.25	-0.375	-0.375	-0.375	-0.375	-0.375	-0.375	-0.375	-0.375	-0.375	-0.375	-0.375	linear	100	0.025	0	0.5	TRUE	6	fixmodel	0.795	-6.248085152607315e-4	0.00800687463860515	0	10000
10	250	0	0	0	0	0	0	0	0	0	0	2	0	1	0.25	0.25	0.25	0.25	0.25	0.25	0.25	0.25	0.25	0.25	-0.375	-0.375	-0.375	-0.375	-0.375	-0.375	-0.375	-0.375	-0.375	-0.375	-0.375	linear	100	0.025	0	0.5	TRUE	6	poolmodel	0.7951	-6.248085152594831e-4	0.008006874638605182	0	10000
10	250	0	0	0	0	0	0	0	0	0	0	2	0	1	0.25	0.25	0.25	0.25	0.25	0.25	0.25	0.25	0.25	0.25	-0.375	-0.375	-0.375	-0.375	-0.375	-0.375	-0.375	-0.375	-0.375	-0.375	-0.375	linear	100	0.025	0	0.5	TRUE	6	sepmodel	0.7951	-6.248085152594831e-4	0.008006874638605182	0	10000
10	250	0	0	0	0	0	0	0	0	0	0	2	0	1	0.25	0.25	0.25	0.25	0.25	0.25	0.25	0.25	0.25	0.25	-0.375	-0.375	-0.375	-0.375	-0.375	-0.375	-0.375	-0.375	-0.375	-0.375	-0.375	linear	100	0.025	0	0.5	TRUE	7	fixmodel	0.7952	5.308925819727467e-4	0.008177502299459738	0	10000
10	250	0	0	0	0	0	0	0	0	0	0	2	0	1	0.25	0.25	0.25	0.25	0.25	0.25	0.25	0.25	0.25	0.25	-0.375	-0.375	-0.375	-0.375	-0.375	-0.375	-0.375	-0.375	-0.375	-0.375	-0.375	linear	100	0.025	0	0.5	TRUE	7	poolmodel	0.7934	5.3089258197398e-4	0.008177502299459788	0	10000
10	250	0	0	0	0	0	0	0	0	0	0	2	0	1	0.25	0.25	0.25	0.25	0.25	0.25	0.25	0.25	0.25	0.25	-0.375	-0.375	-0.375	-0.375	-0.375	-0.375	-0.375	-0.375	-0.375	-0.375	-0.375	linear	100	0.025	0	0.5	TRUE	7	sepmodel	0.7934	5.3089258197398e-4	0.008177502299459788	0	10000
10	250	0	0	0	0	0	0	0	0	0	0	2	0	1	0.25	0.25	0.25	0.25	0.25	0.25	0.25	0.25	0.25	0.25	-0.375	-0.375	-0.375	-0.375	-0.375	-0.375	-0.375	-0.375	-0.375	-0.375	-0.375	linear	100	0.025	0	0.5	TRUE	8	fixmodel	0.7887	-8.328553825693631e-4	0.008050613725106483	0	10000
10	250	0	0	0	0	0	0	0	0	0	0	2	0	1	0.25	0.25	0.25	0.25	0.25	0.25	0.25	0.25	0.25	0.25	-0.375	-0.375	-0.375	-0.375	-0.375	-0.375	-0.375	-0.375	-0.375	-0.375	-0.375	linear	100	0.025	0	0.5	TRUE	8	poolmodel	0.7885	-8.328553825680703e-4	0.00805061372510654	0	10000
10	250	0	0	0	0	0	0	0	0	0	0	2	0	1	0.25	0.25	0.25	0.25	0.25	0.25	0.25	0.25	0.25	0.25	-0.375	-0.375	-0.375	-0.375	-0.375	-0.375	-0.375	-0.375	-0.375	-0.375	-0.375	linear	100	0.025	0	0.5	TRUE	8	sepmodel	0.7885	-8.328553825680703e-4	0.00805061372510654	0	10000
10	250	0	0	0	0	0	0	0	0	0	0	2	0	1	0.25	0.25	0.25	0.25	0.25	0.25	0.25	0.25	0.25	0.25	-0.375	-0.375	-0.375	-0.375	-0.375	-0.375	-0.375	-0.375	-0.375	-0.375	-0.375	linear	100	0.025	0	0.5	TRUE	9	fixmodel	0.7954	-4.489220369175304e-4	0.008031146386233017	0	10000
10	250	0	0	0	0	0	0	0	0	0	0	2	0	1	0.25	0.25	0.25	0.25	0.25	0.25	0.25	0.25	0.25	0.25	-0.375	-0.375	-0.375	-0.375	-0.375	-0.375	-0.375	-0.375	-0.375	-0.375	-0.375	linear	100	0.025	0	0.5	TRUE	9	poolmodel	0.7944	-4.4892203691624484e-4	0.008031146386233062	0	10000
10	250	0	0	0	0	0	0	0	0	0	0	2	0	1	0.25	0.25	0.25	0.25	0.25	0.25	0.25	0.25	0.25	0.25	-0.375	-0.375	-0.375	-0.375	-0.375	-0.375	-0.375	-0.375	-0.375	-0.375	-0.375	linear	100	0.025	0	0.5	TRUE	9	sepmodel	0.7944	-4.4892203691624484e-4	0.008031146386233062	0	10000
10	250	0	0	0	0	0	0	0	0	0	0	2	0	1	0.25	0.25	0.25	0.25	0.25	0.25	0.25	0.25	0.25	0.25	-0.375	-0.375	-0.375	-0.375	-0.375	-0.375	-0.375	-0.375	-0.375	-0.375	-0.375	linear	100	0.025	0	0.5	TRUE	10	fixmodel	0.7976	7.979022012090288e-4	0.008073454835911723	0	10000
10	250	0	0	0	0	0	0	0	0	0	0	2	0	1	0.25	0.25	0.25	0.25	0.25	0.25	0.25	0.25	0.25	0.25	-0.375	-0.375	-0.375	-0.375	-0.375	-0.375	-0.375	-0.375	-0.375	-0.375	-0.375	linear	100	0.025	0	0.5	TRUE	10	poolmodel	0.7955	7.979022012102623e-4	0.008073454835911775	0	10000
10	250	0	0	0	0	0	0	0	0	0	0	2	0	1	0.25	0.25	0.25	0.25	0.25	0.25	0.25	0.25	0.25	0.25	-0.375	-0.375	-0.375	-0.375	-0.375	-0.375	-0.375	-0.375	-0.375	-0.375	-0.375	linear	100	0.025	0	0.5	TRUE	10	sepmodel	0.7955	7.979022012102623e-4	0.008073454835911775	0	10000
10	250	0	25	50	75	100	125	150	175	200	225	2	0	1	0.25	0.25	0.25	0.25	0.25	0.25	0.25	0.25	0.25	0.25	-0.375	-0.375	-0.375	-0.375	-0.375	-0.375	-0.375	-0.375	-0.375	-0.375	-0.375	linear	100	0.025	0	0.5	TRUE	2	fixmodel	0.797	-0.0014140664089546766	0.007988755849541514	0	10000
10	250	0	25	50	75	100	125	150	175	200	225	2	0	1	0.25	0.25	0.25	0.25	0.25	0.25	0.25	0.25	0.25	0.25	-0.375	-0.375	-0.375	-0.375	-0.375	-0.375	-0.375	-0.375	-0.375	-0.375	-0.375	linear	100	0.025	0	0.5	TRUE	2	poolmodel	0.7751	-0.009268724763417004	0.007976206382758876	0	10000
10	250	0	25	50	75	100	125	150	175	200	225	2	0	1	0.25	0.25	0.25	0.25	0.25	0.25	0.25	0.25	0.25	0.25	-0.375	-0.375	-0.375	-0.375	-0.375	-0.375	-0.375	-0.375	-0.375	-0.375	-0.375	linear	100	0.025	0	0.5	TRUE	2	sepmodel	0.7864	-0.0015871365238986303	0.008084886982424355	0	10000
10	250	0	25	50	75	100	125	150	175	200	225	2	0	1	0.25	0.25	0.25	0.25	0.25	0.25	0.25	0.25	0.25	0.25	-0.375	-0.375	-0.375	-0.375	-0.375	-0.375	-0.375	-0.375	-0.375	-0.375	-0.375	linear	100	0.025	0	0.5	TRUE	3	fixmodel	0.8024	-0.0013918059227560698	0.00796475832096712	0	10000
10	250	0	25	50	75	100	125	150	175	200	225	2	0	1	0.25	0.25	0.25	0.25	0.25	0.25	0.25	0.25	0.25	0.25	-0.375	-0.375	-0.375	-0.375	-0.375	-0.375	-0.375	-0.375	-0.375	-0.375	-0.375	linear	100	0.025	0	0.5	TRUE	3	poolmodel	0.7647	-0.014484297612932708	0.008031350373359412	0	10000
10	250	0	25	50	75	100	125	150	175	200	225	2	0	1	0.25	0.25	0.25	0.25	0.25	0.25	0.25	0.25	0.25	0.25	-0.375	-0.375	-0.375	-0.375	-0.375	-0.375	-0.375	-0.375	-0.375	-0.375	-0.375	linear	100	0.025	0	0.5	TRUE	3	sepmodel	0.7902	-0.0015419176516694322	0.008150472729583028	0	10000
10	250	0	25	50	75	100	125	150	175	200	225	2	0	1	0.25	0.25	0.25	0.25	0.25	0.25	0.25	0.25	0.25	0.25	-0.375	-0.375	-0.375	-0.375	-0.375	-0.375	-0.375	-0.375	-0.375	-0.375	-0.375	linear	100	0.025	0	0.5	TRUE	4	fixmodel	0.8055	9.693735234203123e-5	0.007782495662635319	0	10000
10	250	0	25	50	75	100	125	150	175	200	225	2	0	1	0.25	0.25	0.25	0.25	0.25	0.25	0.25	0.25	0.25	0.25	-0.375	-0.375	-0.375	-0.375	-0.375	-0.375	-0.375	-0.375	-0.375	-0.375	-0.375	linear	100	0.025	0	0.5	TRUE	4	poolmodel	0.7522	-0.017759927088328582	0.007930385641030211	0	10000
10	250	0	25	50	75	100	125	150	175	200	225	2	0	1	0.25	0.25	0.25	0.25	0.25	0.25	0.25	0.25	0.25	0.25	-0.375	-0.375	-0.375	-0.375	-0.375	-0.375	-0.375	-0.375	-0.375	-0.375	-0.375	linear	100	0.025	0	0.5	TRUE	4	sepmodel	0.7898	-8.745235784829237e-5	0.008051568053827927	0	10000
10	250	0	25	50	75	100	125	150	175	200	225	2	0	1	0.25	0.25	0.25	0.25	0.25	0.25	0.25	0.25	0.25	0.25	-0.375	-0.375	-0.375	-0.375	-0.375	-0.375	-0.375	-0.375	-0.375	-0.375	-0.375	linear	100	0.025	0	0.5	TRUE	5	fixmodel	0.8118	-6.03373691053695e-4	0.007808042337621067	0	10000
10	250	0	25	50	75	100	125	150	175	200	225	2	0	1	0.25	0.25	0.25	0.25	0.25	0.25	0.25	0.25	0.25	0.25	-0.375	-0.375	-0.375	-0.375	-0.375	-0.375	-0.375	-0.375	-0.375	-0.375	-0.375	linear	100	0.025	0	0.5	TRUE	5	poolmodel	0.7444	-0.021943778527282524	0.008091000565921104	0	10000
10	250	0	25	50	75	100	125	150	175	200	225	2	0	1	0.25	0.25	0.25	0.25	0.25	0.25	0.25	0.25	0.25	0.25	-0.375	-0.375	-0.375	-0.375	-0.375	-0.375	-0.375	-0.375	-0.375	-0.375	-0.375	linear	100	0.025	0	0.5	TRUE	5	sepmodel	0.7934	-7.811078113806426e-4	0.00812299392986802	0	10000
10	250	0	25	50	75	100	125	150	175	200	225	2	0	1	0.25	0.25	0.25	0.25	0.25	0.25	0.25	0.25	0.25	0.25	-0.375	-0.375	-0.375	-0.375	-0.375	-0.375	-0.375	-0.375	-0.375	-0.375	-0.375	linear	100	0.025	0	0.5	TRUE	6	fixmodel	0.817	-6.731696838215174e-4	0.007697996625437758	0	10000
10	250	0	25	50	75	100	125	150	175	200	225	2	0	1	0.25	0.25	0.25	0.25	0.25	0.25	0.25	0.25	0.25	0.25	-0.375	-0.375	-0.375	-0.375	-0.375	-0.375	-0.375	-0.375	-0.375	-0.375	-0.375	linear	100	0.025	0	0.5	TRUE	6	poolmodel	0.739	-0.024964114708265317	0.008147191674067352	0	10000
10	250	0	25	50	75	100	125	150	175	200	225	2	0	1	0.25	0.25	0.25	0.25	0.25	0.25	0.25	0.25	0.25	0.25	-0.375	-0.375	-0.375	-0.375	-0.375	-0.375	-0.375	-0.375	-0.375	-0.375	-0.375	linear	100	0.025	0	0.5	TRUE	6	sepmodel	0.7917	-7.891501473842457e-4	0.008088714387826582	0	10000
10	250	0	25	50	75	100	125	150	175	200	225	2	0	1	0.25	0.25	0.25	0.25	0.25	0.25	0.25	0.25	0.25	0.25	-0.375	-0.375	-0.375	-0.375	-0.375	-0.375	-0.375	-0.375	-0.375	-0.375	-0.375	linear	100	0.025	0	0.5	TRUE	7	fixmodel	0.8054	-0.0013504409639504432	0.007700475559539178	0	10000
10	250	0	25	50	75	100	125	150	175	200	225	2	0	1	0.25	0.25	0.25	0.25	0.25	0.25	0.25	0.25	0.25	0.25	-0.375	-0.375	-0.375	-0.375	-0.375	-0.375	-0.375	-0.375	-0.375	-0.375	-0.375	linear	100	0.025	0	0.5	TRUE	7	poolmodel	0.7215	-0.02849669108372841	0.008308004225273231	0	10000
10	250	0	25	50	75	100	125	150	175	200	225	2	0	1	0.25	0.25	0.25	0.25	0.25	0.25	0.25	0.25	0.25	0.25	-0.375	-0.375	-0.375	-0.375	-0.375	-0.375	-0.375	-0.375	-0.375	-0.375	-0.375	linear	100	0.025	0	0.5	TRUE	7	sepmodel	0.7836	-0.001526716205249135	0.008100233069537218	0	10000
10	250	0	25	50	75	100	125	150	175	200	225	2	0	1	0.25	0.25	0.25	0.25	0.25	0.25	0.25	0.25	0.25	0.25	-0.375	-0.375	-0.375	-0.375	-0.375	-0.375	-0.375	-0.375	-0.375	-0.375	-0.375	linear	100	0.025	0	0.5	TRUE	8	fixmodel	0.8125	-3.191704191356311e-4	0.007851698943130522	0	10000
10	250	0	25	50	75	100	125	150	175	200	225	2	0	1	0.25	0.25	0.25	0.25	0.25	0.25	0.25	0.25	0.25	0.25	-0.375	-0.375	-0.375	-0.375	-0.375	-0.375	-0.375	-0.375	-0.375	-0.375	-0.375	linear	100	0.025	0	0.5	TRUE	8	poolmodel	0.7202	-0.029658330748652786	0.008501695278569048	0	10000
10	250	0	25	50	75	100	125	150	175	200	225	2	0	1	0.25	0.25	0.25	0.25	0.25	0.25	0.25	0.25	0.25	0.25	-0.375	-0.375	-0.375	-0.375	-0.375	-0.375	-0.375	-0.375	-0.375	-0.375	-0.375	linear	100	0.025	0	0.5	TRUE	8	sepmodel	0.7828	-5.72594562524751e-4	0.00835410823076252	0	10000
10	250	0	25	50	75	100	125	150	175	200	225	2	0	1	0.25	0.25	0.25	0.25	0.25	0.25	0.25	0.25	0.25	0.25	-0.375	-0.375	-0.375	-0.375	-0.375	-0.375	-0.375	-0.375	-0.375	-0.375	-0.375	linear	100	0.025	0	0.5	TRUE	9	fixmodel	0.8139	-6.971428510536741e-4	0.007626266393716585	0	10000
10	250	0	25	50	75	100	125	150	175	200	225	2	0	1	0.25	0.25	0.25	0.25	0.25	0.25	0.25	0.25	0.25	0.25	-0.375	-0.375	-0.375	-0.375	-0.375	-0.375	-0.375	-0.375	-0.375	-0.375	-0.375	linear	100	0.025	0	0.5	TRUE	9	poolmodel	0.7103	-0.03222584356254717	0.008476504781432267	0	10000
10	250	0	25	50	75	100	125	150	175	200	225	2	0	1	0.25	0.25	0.25	0.25	0.25	0.25	0.25	0.25	0.25	0.25	-0.375	-0.375	-0.375	-0.375	-0.375	-0.375	-0.375	-0.375	-0.375	-0.375	-0.375	linear	100	0.025	0	0.5	TRUE	9	sepmodel	0.7895	-9.049861564385371e-4	0.008101556999942068	0	10000
10	250	0	25	50	75	100	125	150	175	200	225	2	0	1	0.25	0.25	0.25	0.25	0.25	0.25	0.25	0.25	0.25	0.25	-0.375	-0.375	-0.375	-0.375	-0.375	-0.375	-0.375	-0.375	-0.375	-0.375	-0.375	linear	100	0.025	0	0.5	TRUE	10	fixmodel	0.8191	9.875789540041825e-4	0.007644899188117752	0	10000
10	250	0	25	50	75	100	125	150	175	200	225	2	0	1	0.25	0.25	0.25	0.25	0.25	0.25	0.25	0.25	0.25	0.25	-0.375	-0.375	-0.375	-0.375	-0.375	-0.375	-0.375	-0.375	-0.375	-0.375	-0.375	linear	100	0.025	0	0.5	TRUE	10	poolmodel	0.7158	-0.03202774984881258	0.008431357884215998	0	10000
10	250	0	25	50	75	100	125	150	175	200	225	2	0	1	0.25	0.25	0.25	0.25	0.25	0.25	0.25	0.25	0.25	0.25	-0.375	-0.375	-0.375	-0.375	-0.375	-0.375	-0.375	-0.375	-0.375	-0.375	-0.375	linear	100	0.025	0	0.5	TRUE	10	sepmodel	0.7924	7.678774318900883e-4	0.00813108577376541	0	10000
10	250	0	50	100	150	200	250	300	350	400	450	2	0	1	0.25	0.25	0.25	0.25	0.25	0.25	0.25	0.25	0.25	0.25	-0.375	-0.375	-0.375	-0.375	-0.375	-0.375	-0.375	-0.375	-0.375	-0.375	-0.375	linear	100	0.025	0	0.5	TRUE	2	fixmodel	0.8079	-3.416619315478796e-4	0.007611849149180269	0	10000
10	250	0	50	100	150	200	250	300	350	400	450	2	0	1	0.25	0.25	0.25	0.25	0.25	0.25	0.25	0.25	0.25	0.25	-0.375	-0.375	-0.375	-0.375	-0.375	-0.375	-0.375	-0.375	-0.375	-0.375	-0.375	linear	100	0.025	0	0.5	TRUE	2	poolmodel	0.7729	-0.013071932438272711	0.0076196606990469595	0	10000
10	250	0	50	100	150	200	250	300	350	400	450	2	0	1	0.25	0.25	0.25	0.25	0.25	0.25	0.25	0.25	0.25	0.25	-0.375	-0.375	-0.375	-0.375	-0.375	-0.375	-0.375	-0.375	-0.375	-0.375	-0.375	linear	100	0.025	0	0.5	TRUE	2	sepmodel	0.7992	-1.7881464571547302e-4	0.007809309667614015	0	10000
10	250	0	50	100	150	200	250	300	350	400	450	2	0	1	0.25	0.25	0.25	0.25	0.25	0.25	0.25	0.25	0.25	0.25	-0.375	-0.375	-0.375	-0.375	-0.375	-0.375	-0.375	-0.375	-0.375	-0.375	-0.375	linear	100	0.025	0	0.5	TRUE	3	fixmodel	0.8156	9.600384486990008e-5	0.007670935597713253	0	10000
10	250	0	50	100	150	200	250	300	350	400	450	2	0	1	0.25	0.25	0.25	0.25	0.25	0.25	0.25	0.25	0.25	0.25	-0.375	-0.375	-0.375	-0.375	-0.375	-0.375	-0.375	-0.375	-0.375	-0.375	-0.375	linear	100	0.025	0	0.5	TRUE	3	poolmodel	0.7479	-0.022700098495437443	0.007957662303588197	0	10000
10	250	0	50	100	150	200	250	300	350	400	450	2	0	1	0.25	0.25	0.25	0.25	0.25	0.25	0.25	0.25	0.25	0.25	-0.375	-0.375	-0.375	-0.375	-0.375	-0.375	-0.375	-0.375	-0.375	-0.375	-0.375	linear	100	0.025	0	0.5	TRUE	3	sepmodel	0.7938	-2.3310777519991206e-5	0.008016874030433285	0	10000
10	250	0	50	100	150	200	250	300	350	400	450	2	0	1	0.25	0.25	0.25	0.25	0.25	0.25	0.25	0.25	0.25	0.25	-0.375	-0.375	-0.375	-0.375	-0.375	-0.375	-0.375	-0.375	-0.375	-0.375	-0.375	linear	100	0.025	0	0.5	TRUE	4	fixmodel	0.8224	2.7268702185009317e-5	0.00748724670399078	0	10000
10	250	0	50	100	150	200	250	300	350	400	450	2	0	1	0.25	0.25	0.25	0.25	0.25	0.25	0.25	0.25	0.25	0.25	-0.375	-0.375	-0.375	-0.375	-0.375	-0.375	-0.375	-0.375	-0.375	-0.375	-0.375	linear	100	0.025	0	0.5	TRUE	4	poolmodel	0.727	-0.0310326762864126	0.008176680015731916	0	10000
10	250	0	50	100	150	200	250	300	350	400	450	2	0	1	0.25	0.25	0.25	0.25	0.25	0.25	0.25	0.25	0.25	0.25	-0.375	-0.375	-0.375	-0.375	-0.375	-0.375	-0.375	-0.375	-0.375	-0.375	-0.375	linear	100	0.025	0	0.5	TRUE	4	sepmodel	0.7956	-2.8742683263502264e-4	0.007939691864266601	0	10000
10	250	0	50	100	150	200	250	300	350	400	450	2	0	1	0.25	0.25	0.25	0.25	0.25	0.25	0.25	0.25	0.25	0.25	-0.375	-0.375	-0.375	-0.375	-0.375	-0.375	-0.375	-0.375	-0.375	-0.375	-0.375	linear	100	0.025	0	0.5	TRUE	5	fixmodel	0.8231	3.4175518405109165e-4	0.007507546496041162	0	10000
10	250	0	50	100	150	200	250	300	350	400	450	2	0	1	0.25	0.25	0.25	0.25	0.25	0.25	0.25	0.25	0.25	0.25	-0.375	-0.375	-0.375	-0.375	-0.375	-0.375	-0.375	-0.375	-0.375	-0.375	-0.375	linear	100	0.025	0	0.5	TRUE	5	poolmodel	0.7057	-0.03747018253599243	0.008637490307828932	0	10000
10	250	0	50	100	150	200	250	300	350	400	450	2	0	1	0.25	0.25	0.25	0.25	0.25	0.25	0.25	0.25	0.25	0.25	-0.375	-0.375	-0.375	-0.375	-0.375	-0.375	-0.375	-0.375	-0.375	-0.375	-0.375	linear	100	0.025	0	0.5	TRUE	5	sepmodel	0.7905	1.0791602014688758e-5	0.008086470688400823	0	10000
10	250	0	50	100	150	200	250	300	350	400	450	2	0	1	0.25	0.25	0.25	0.25	0.25	0.25	0.25	0.25	0.25	0.25	-0.375	-0.375	-0.375	-0.375	-0.375	-0.375	-0.375	-0.375	-0.375	-0.375	-0.375	linear	100	0.025	0	0.5	TRUE	6	fixmodel	0.829	-2.3738755506020703e-4	0.007308974457544108	0	10000
10	250	0	50	100	150	200	250	300	350	400	450	2	0	1	0.25	0.25	0.25	0.25	0.25	0.25	0.25	0.25	0.25	0.25	-0.375	-0.375	-0.375	-0.375	-0.375	-0.375	-0.375	-0.375	-0.375	-0.375	-0.375	linear	100	0.025	0	0.5	TRUE	6	poolmodel	0.687	-0.04359905948198456	0.008914777460075452	0	10000
10	250	0	50	100	150	200	250	300	350	400	450	2	0	1	0.25	0.25	0.25	0.25	0.25	0.25	0.25	0.25	0.25	0.25	-0.375	-0.375	-0.375	-0.375	-0.375	-0.375	-0.375	-0.375	-0.375	-0.375	-0.375	linear	100	0.025	0	0.5	TRUE	6	sepmodel	0.7961	-5.899838975359957e-4	0.007842042197012641	0	10000
10	250	0	50	100	150	200	250	300	350	400	450	2	0	1	0.25	0.25	0.25	0.25	0.25	0.25	0.25	0.25	0.25	0.25	-0.375	-0.375	-0.375	-0.375	-0.375	-0.375	-0.375	-0.375	-0.375	-0.375	-0.375	linear	100	0.025	0	0.5	TRUE	7	fixmodel	0.8301	3.1352646156538504e-4	0.007468862888049933	0	10000
10	250	0	50	100	150	200	250	300	350	400	450	2	0	1	0.25	0.25	0.25	0.25	0.25	0.25	0.25	0.25	0.25	0.25	-0.375	-0.375	-0.375	-0.375	-0.375	-0.375	-0.375	-0.375	-0.375	-0.375	-0.375	linear	100	0.025	0	0.5	TRUE	7	poolmodel	0.667	-0.04789688021507637	0.009419815893139942	0	10000
10	250	0	50	100	150	200	250	300	350	400	450	2	0	1	0.25	0.25	0.25	0.25	0.25	0.25	0.25	0.25	0.25	0.25	-0.375	-0.375	-0.375	-0.375	-0.375	-0.375	-0.375	-0.375	-0.375	-0.375	-0.375	linear	100	0.025	0	0.5	TRUE	7	sepmodel	0.7956	1.0047434382306164e-4	0.008188053343417946	0	10000
10	250	0	50	100	150	200	250	300	350	400	450	2	0	1	0.25	0.25	0.25	0.25	0.25	0.25	0.25	0.25	0.25	0.25	-0.375	-0.375	-0.375	-0.375	-0.375	-0.375	-0.375	-0.375	-0.375	-0.375	-0.375	linear	100	0.025	0	0.5	TRUE	8	fixmodel	0.8349	-8.454736125377931e-4	0.007249963826557316	0	10000
10	250	0	50	100	150	200	250	300	350	400	450	2	0	1	0.25	0.25	0.25	0.25	0.25	0.25	0.25	0.25	0.25	0.25	-0.375	-0.375	-0.375	-0.375	-0.375	-0.375	-0.375	-0.375	-0.375	-0.375	-0.375	linear	100	0.025	0	0.5	TRUE	8	poolmodel	0.6418	-0.05393284228017164	0.009837493244601626	0	10000
10	250	0	50	100	150	200	250	300	350	400	450	2	0	1	0.25	0.25	0.25	0.25	0.25	0.25	0.25	0.25	0.25	0.25	-0.375	-0.375	-0.375	-0.375	-0.375	-0.375	-0.375	-0.375	-0.375	-0.375	-0.375	linear	100	0.025	0	0.5	TRUE	8	sepmodel	0.7924	-0.0010606531220920766	0.007981725028701044	0	10000
10	250	0	50	100	150	200	250	300	350	400	450	2	0	1	0.25	0.25	0.25	0.25	0.25	0.25	0.25	0.25	0.25	0.25	-0.375	-0.375	-0.375	-0.375	-0.375	-0.375	-0.375	-0.375	-0.375	-0.375	-0.375	linear	100	0.025	0	0.5	TRUE	9	fixmodel	0.8388	-8.450145635379244e-5	0.0071570041677540466	0	10000
10	250	0	50	100	150	200	250	300	350	400	450	2	0	1	0.25	0.25	0.25	0.25	0.25	0.25	0.25	0.25	0.25	0.25	-0.375	-0.375	-0.375	-0.375	-0.375	-0.375	-0.375	-0.375	-0.375	-0.375	-0.375	linear	100	0.025	0	0.5	TRUE	9	poolmodel	0.6373	-0.05667293077886211	0.01006673439005706	0	10000
10	250	0	50	100	150	200	250	300	350	400	450	2	0	1	0.25	0.25	0.25	0.25	0.25	0.25	0.25	0.25	0.25	0.25	-0.375	-0.375	-0.375	-0.375	-0.375	-0.375	-0.375	-0.375	-0.375	-0.375	-0.375	linear	100	0.025	0	0.5	TRUE	9	sepmodel	0.7959	-2.0252511523854758e-4	0.007904635633631436	0	10000
10	250	0	50	100	150	200	250	300	350	400	450	2	0	1	0.25	0.25	0.25	0.25	0.25	0.25	0.25	0.25	0.25	0.25	-0.375	-0.375	-0.375	-0.375	-0.375	-0.375	-0.375	-0.375	-0.375	-0.375	-0.375	linear	100	0.025	0	0.5	TRUE	10	fixmodel	0.8361	-4.400052272652344e-6	0.007242215496725936	0	10000
10	250	0	50	100	150	200	250	300	350	400	450	2	0	1	0.25	0.25	0.25	0.25	0.25	0.25	0.25	0.25	0.25	0.25	-0.375	-0.375	-0.375	-0.375	-0.375	-0.375	-0.375	-0.375	-0.375	-0.375	-0.375	linear	100	0.025	0	0.5	TRUE	10	poolmodel	0.6232	-0.0600524075303297	0.010524915367061984	0	10000
10	250	0	50	100	150	200	250	300	350	400	450	2	0	1	0.25	0.25	0.25	0.25	0.25	0.25	0.25	0.25	0.25	0.25	-0.375	-0.375	-0.375	-0.375	-0.375	-0.375	-0.375	-0.375	-0.375	-0.375	-0.375	linear	100	0.025	0	0.5	TRUE	10	sepmodel	0.7932	-7.743390361253777e-5	0.008066494126305116	0	10000
10	250	0	75	150	225	300	375	450	525	600	675	2	0	1	0.25	0.25	0.25	0.25	0.25	0.25	0.25	0.25	0.25	0.25	-0.375	-0.375	-0.375	-0.375	-0.375	-0.375	-0.375	-0.375	-0.375	-0.375	-0.375	linear	100	0.025	0	0.5	TRUE	2	fixmodel	0.8144	4.616381505494659e-4	0.007633379770573518	0	10000
10	250	0	75	150	225	300	375	450	525	600	675	2	0	1	0.25	0.25	0.25	0.25	0.25	0.25	0.25	0.25	0.25	0.25	-0.375	-0.375	-0.375	-0.375	-0.375	-0.375	-0.375	-0.375	-0.375	-0.375	-0.375	linear	100	0.025	0	0.5	TRUE	2	poolmodel	0.7696	-0.015663258872370776	0.0076387959214243295	0	10000
10	250	0	75	150	225	300	375	450	525	600	675	2	0	1	0.25	0.25	0.25	0.25	0.25	0.25	0.25	0.25	0.25	0.25	-0.375	-0.375	-0.375	-0.375	-0.375	-0.375	-0.375	-0.375	-0.375	-0.375	-0.375	linear	100	0.025	0	0.5	TRUE	2	sepmodel	0.8009	3.515030717857153e-4	0.007860007997826072	0	10000
10	250	0	75	150	225	300	375	450	525	600	675	2	0	1	0.25	0.25	0.25	0.25	0.25	0.25	0.25	0.25	0.25	0.25	-0.375	-0.375	-0.375	-0.375	-0.375	-0.375	-0.375	-0.375	-0.375	-0.375	-0.375	linear	100	0.025	0	0.5	TRUE	3	fixmodel	0.8205	1.596548278470079e-4	0.0076567315373890135	0	10000
10	250	0	75	150	225	300	375	450	525	600	675	2	0	1	0.25	0.25	0.25	0.25	0.25	0.25	0.25	0.25	0.25	0.25	-0.375	-0.375	-0.375	-0.375	-0.375	-0.375	-0.375	-0.375	-0.375	-0.375	-0.375	linear	100	0.025	0	0.5	TRUE	3	poolmodel	0.7345	-0.029085290387736485	0.008175108271219495	0	10000
10	250	0	75	150	225	300	375	450	525	600	675	2	0	1	0.25	0.25	0.25	0.25	0.25	0.25	0.25	0.25	0.25	0.25	-0.375	-0.375	-0.375	-0.375	-0.375	-0.375	-0.375	-0.375	-0.375	-0.375	-0.375	linear	100	0.025	0	0.5	TRUE	3	sepmodel	0.7916	-5.754195289084258e-5	0.008061966866858396	0	10000
10	250	0	75	150	225	300	375	450	525	600	675	2	0	1	0.25	0.25	0.25	0.25	0.25	0.25	0.25	0.25	0.25	0.25	-0.375	-0.375	-0.375	-0.375	-0.375	-0.375	-0.375	-0.375	-0.375	-0.375	-0.375	linear	100	0.025	0	0.5	TRUE	4	fixmodel	0.825	-5.033155409621227e-4	0.007591107657161056	0	10000
10	250	0	75	150	225	300	375	450	525	600	675	2	0	1	0.25	0.25	0.25	0.25	0.25	0.25	0.25	0.25	0.25	0.25	-0.375	-0.375	-0.375	-0.375	-0.375	-0.375	-0.375	-0.375	-0.375	-0.375	-0.375	linear	100	0.025	0	0.5	TRUE	4	poolmodel	0.6991	-0.04111847567186875	0.008845905918641655	0	10000
10	250	0	75	150	225	300	375	450	525	600	675	2	0	1	0.25	0.25	0.25	0.25	0.25	0.25	0.25	0.25	0.25	0.25	-0.375	-0.375	-0.375	-0.375	-0.375	-0.375	-0.375	-0.375	-0.375	-0.375	-0.375	linear	100	0.025	0	0.5	TRUE	4	sepmodel	0.7919	-4.946057931426863e-4	0.00815260106881659	0	10000
10	250	0	75	150	225	300	375	450	525	600	675	2	0	1	0.25	0.25	0.25	0.25	0.25	0.25	0.25	0.25	0.25	0.25	-0.375	-0.375	-0.375	-0.375	-0.375	-0.375	-0.375	-0.375	-0.375	-0.375	-0.375	linear	100	0.025	0	0.5	TRUE	5	fixmodel	0.834	-1.344567555376026e-4	0.007409738433315028	0	10000
10	250	0	75	150	225	300	375	450	525	600	675	2	0	1	0.25	0.25	0.25	0.25	0.25	0.25	0.25	0.25	0.25	0.25	-0.375	-0.375	-0.375	-0.375	-0.375	-0.375	-0.375	-0.375	-0.375	-0.375	-0.375	linear	100	0.025	0	0.5	TRUE	5	poolmodel	0.668	-0.050179926961219395	0.0094893668766985809	0	10000
10	250	0	75	150	225	300	375	450	525	600	675	2	0	1	0.25	0.25	0.25	0.25	0.25	0.25	0.25	0.25	0.25	0.25	-0.375	-0.375	-0.375	-0.375	-0.375	-0.375	-0.375	-0.375	-0.375	-0.375	-0.375	linear	100	0.025	0	0.5	TRUE	5	sepmodel	0.7923	-2.719752466880845e-4	0.00817123538277859	0	10000
10	250	0	75	150	225	300	375	450	525	600	675	2	0	1	0.25	0.25	0.25	0.25	0.25	0.25	0.25	0.25	0.25	0.25	-0.375	-0.375	-0.375	-0.375	-0.375	-0.375	-0.375	-0.375	-0.375	-0.375	-0.375	linear	100	0.025	0	0.5	TRUE	6	fixmodel	0.8315	-0.0024517475607889402	0.00713237669798473	0	10000
10	250	0	75	150	225	300	375	450	525	600	675	2	0	1	0.25	0.25	0.25	0.25	0.25	0.25	0.25	0.25	0.25	0.25	-0.375	-0.375	-0.375	-0.375	-0.375	-0.375	-0.375	-0.375	-0.375	-0.375	-0.375	linear	100	0.025	0	0.5	TRUE	6	poolmodel	0.6273	-0.0610215607856429	0.010405964723390034	0	10000
10	250	0	75	150	225	300	375	450	525	600	675	2	0	1	0.25	0.25	0.25	0.25	0.25	0.25	0.25	0.25	0.25	0.25	-0.375	-0.375	-0.375	-0.375	-0.375	-0.375	-0.375	-0.375	-0.375	-0.375	-0.375	linear	100	0.025	0	0.5	TRUE	6	sepmodel	0.7893	-0.0026010262823258374	0.007886183601818265	0	10000
10	250	0	75	150	225	300	375	450	525	600	675	2	0	1	0.25	0.25	0.25	0.25	0.25	0.25	0.25	0.25	0.25	0.25	-0.375	-0.375	-0.375	-0.375	-0.375	-0.375	-0.375	-0.375	-0.375	-0.375	-0.375	linear	100	0.025	0	0.5	TRUE	7	fixmodel	0.8443	-3.1729235772107064e-4	0.006994567855136339	0	10000
10	250	0	75	150	225	300	375	450	525	600	675	2	0	1	0.25	0.25	0.25	0.25	0.25	0.25	0.25	0.25	0.25	0.25	-0.375	-0.375	-0.375	-0.375	-0.375	-0.375	-0.375	-0.375	-0.375	-0.375	-0.375	linear	100	0.025	0	0.5	TRUE	7	poolmodel	0.6085	-0.06546179736197634	0.010881993413815197	0	10000
10	250	0	75	150	225	300	375	450	525	600	675	2	0	1	0.25	0.25	0.25	0.25	0.25	0.25	0.25	0.25	0.25	0.25	-0.375	-0.375	-0.375	-0.375	-0.375	-0.375	-0.375	-0.375	-0.375	-0.375	-0.375	linear	100	0.025	0	0.5	TRUE	7	sepmodel	0.7955	-4.988911583503252e-4	0.007859304279163547	0	10000
10	250	0	75	150	225	300	375	450	525	600	675	2	0	1	0.25	0.25	0.25	0.25	0.25	0.25	0.25	0.25	0.25	0.25	-0.375	-0.375	-0.375	-0.375	-0.375	-0.375	-0.375	-0.375	-0.375	-0.375	-0.375	linear	100	0.025	0	0.5	TRUE	8	fixmodel	0.8465	-9.187930740344375e-4	0.006949942206200867	0	10000
10	250	0	75	150	225	300	375	450	525	600	675	2	0	1	0.25	0.25	0.25	0.25	0.25	0.25	0.25	0.25	0.25	0.25	-0.375	-0.375	-0.375	-0.375	-0.375	-0.375	-0.375	-0.375	-0.375	-0.375	-0.375	linear	100	0.025	0	0.5	TRUE	8	poolmodel	0.58	-0.07270831192622007	0.011818083113302694	0	10000
10	250	0	75	150	225	300	375	450	525	600	675	2	0	1	0.25	0.25	0.25	0.25	0.25	0.25	0.25	0.25	0.25	0.25	-0.375	-0.375	-0.375	-0.375	-0.375	-0.375	-0.375	-0.375	-0.375	-0.375	-0.375	linear	100	0.025	0	0.5	TRUE	8	sepmodel	0.7919	-0.00100536854728037	0.007936412740392687	0	10000
10	250	0	75	150	225	300	375	450	525	600	675	2	0	1	0.25	0.25	0.25	0.25	0.25	0.25	0.25	0.25	0.25	0.25	-0.375	-0.375	-0.375	-0.375	-0.375	-0.375	-0.375	-0.375	-0.375	-0.375	-0.375	linear	100	0.025	0	0.5	TRUE	9	fixmodel	0.844	-0.0012789812892406384	0.006965009408032295	0	10000
10	250	0	75	150	225	300	375	450	525	600	675	2	0	1	0.25	0.25	0.25	0.25	0.25	0.25	0.25	0.25	0.25	0.25	-0.375	-0.375	-0.375	-0.375	-0.375	-0.375	-0.375	-0.375	-0.375	-0.375	-0.375	linear	100	0.025	0	0.5	TRUE	9	poolmodel	0.5531	-0.07833018318778726	0.012691362893201039	0	10000
10	250	0	75	150	225	300	375	450	525	600	675	2	0	1	0.25	0.25	0.25	0.25	0.25	0.25	0.25	0.25	0.25	0.25	-0.375	-0.375	-0.375	-0.375	-0.375	-0.375	-0.375	-0.375	-0.375	-0.375	-0.375	linear	100	0.025	0	0.5	TRUE	9	sepmodel	0.7923	-0.001400866159921977	0.007934539428002277	0	10000
10	250	0	75	150	225	300	375	450	525	600	675	2	0	1	0.25	0.25	0.25	0.25	0.25	0.25	0.25	0.25	0.25	0.25	-0.375	-0.375	-0.375	-0.375	-0.375	-0.375	-0.375	-0.375	-0.375	-0.375	-0.375	linear	100	0.025	0	0.5	TRUE	10	fixmodel	0.8485	-3.440718992407246e-4	0.006894207238537961	0	10000
10	250	0	75	150	225	300	375	450	525	600	675	2	0	1	0.25	0.25	0.25	0.25	0.25	0.25	0.25	0.25	0.25	0.25	-0.375	-0.375	-0.375	-0.375	-0.375	-0.375	-0.375	-0.375	-0.375	-0.375	-0.375	linear	100	0.025	0	0.5	TRUE	10	poolmodel	0.5341	-0.08255878798540842	0.013316747755035163	0	10000
10	250	0	75	150	225	300	375	450	525	600	675	2	0	1	0.25	0.25	0.25	0.25	0.25	0.25	0.25	0.25	0.25	0.25	-0.375	-0.375	-0.375	-0.375	-0.375	-0.375	-0.375	-0.375	-0.375	-0.375	-0.375	linear	100	0.025	0	0.5	TRUE	10	sepmodel	0.7939	-5.905080787851304e-4	0.00793201892216455	0	10000
10	250	0	100	200	300	400	500	600	700	800	900	2	0	1	0.25	0.25	0.25	0.25	0.25	0.25	0.25	0.25	0.25	0.25	-0.375	-0.375	-0.375	-0.375	-0.375	-0.375	-0.375	-0.375	-0.375	-0.375	-0.375	linear	100	0.025	0	0.5	TRUE	2	fixmodel	0.8153	6.728211902466288e-4	0.007685227773353973	0	10000
10	250	0	100	200	300	400	500	600	700	800	900	2	0	1	0.25	0.25	0.25	0.25	0.25	0.25	0.25	0.25	0.25	0.25	-0.375	-0.375	-0.375	-0.375	-0.375	-0.375	-0.375	-0.375	-0.375	-0.375	-0.375	linear	100	0.025	0	0.5	TRUE	2	poolmodel	0.7733	-0.01640579526667211	0.007637078580492676	0	10000
10	250	0	100	200	300	400	500	600	700	800	900	2	0	1	0.25	0.25	0.25	0.25	0.25	0.25	0.25	0.25	0.25	0.25	-0.375	-0.375	-0.375	-0.375	-0.375	-0.375	-0.375	-0.375	-0.375	-0.375	-0.375	linear	100	0.025	0	0.5	TRUE	2	sepmodel	0.7975	4.3558834977743026e-4	0.008017327977935943	0	10000
10	250	0	100	200	300	400	500	600	700	800	900	2	0	1	0.25	0.25	0.25	0.25	0.25	0.25	0.25	0.25	0.25	0.25	-0.375	-0.375	-0.375	-0.375	-0.375	-0.375	-0.375	-0.375	-0.375	-0.375	-0.375	linear	100	0.025	0	0.5	TRUE	3	fixmodel	0.8306	-2.4053402528588651e-4	0.007299523407061757	0	10000
10	250	0	100	200	300	400	500	600	700	800	900	2	0	1	0.25	0.25	0.25	0.25	0.25	0.25	0.25	0.25	0.25	0.25	-0.375	-0.375	-0.375	-0.375	-0.375	-0.375	-0.375	-0.375	-0.375	-0.375	-0.375	linear	100	0.025	0	0.5	TRUE	3	poolmodel	0.7333	-0.033486689158255555	0.00800021419953828	0	10000
10	250	0	100	200	300	400	500	600	700	800	900	2	0	1	0.25	0.25	0.25	0.25	0.25	0.25	0.25	0.25	0.25	0.25	-0.375	-0.375	-0.375	-0.375	-0.375	-0.375	-0.375	-0.375	-0.375	-0.375	-0.375	linear	100	0.025	0	0.5	TRUE	3	sepmodel	0.7966	-9.254110586500629e-5	0.007798943601740969	0	10000
10	250	0	100	200	300	400	500	600	700	800	900	2	0	1	0.25	0.25	0.25	0.25	0.25	0.25	0.25	0.25	0.25	0.25	-0.375	-0.375	-0.375	-0.375	-0.375	-0.375	-0.375	-0.375	-0.375	-0.375	-0.375	linear	100	0.025	0	0.5	TRUE	4	fixmodel	0.844	0.00235648247683185	0.00712914848020046	0	10000
10	250	0	100	200	300	400	500	600	700	800	900	2	0	1	0.25	0.25	0.25	0.25	0.25	0.25	0.25	0.25	0.25	0.25	-0.375	-0.375	-0.375	-0.375	-0.375	-0.375	-0.375	-0.375	-0.375	-0.375	-0.375	linear	100	0.025	0	0.5	TRUE	4	poolmodel	0.6946	-0.044760788351925554	0.008659600256387463	0	10000
10	250	0	100	200	300	400	500	600	700	800	900	2	0	1	0.25	0.25	0.25	0.25	0.25	0.25	0.25	0.25	0.25	0.25	-0.375	-0.375	-0.375	-0.375	-0.375	-0.375	-0.375	-0.375	-0.375	-0.375	-0.375	linear	100	0.025	0	0.5	TRUE	4	sepmodel	0.8013	0.002318254304532937	0.007897935520411056	0	10000
10	250	0	100	200	300	400	500	600	700	800	900	2	0	1	0.25	0.25	0.25	0.25	0.25	0.25	0.25	0.25	0.25	0.25	-0.375	-0.375	-0.375	-0.375	-0.375	-0.375	-0.375	-0.375	-0.375	-0.375	-0.375	linear	100	0.025	0	0.5	TRUE	5	fixmodel	0.8467	5.307829166000777e-4	0.006894047992210691	0	10000
10	250	0	100	200	300	400	500	600	700	800	900	2	0	1	0.25	0.25	0.25	0.25	0.25	0.25	0.25	0.25	0.25	0.25	-0.375	-0.375	-0.375	-0.375	-0.375	-0.375	-0.375	-0.375	-0.375	-0.375	-0.375	linear	100	0.025	0	0.5	TRUE	5	poolmodel	0.6458	-0.05867996431813325	0.009875756661036312	0	10000
10	250	0	100	200	300	400	500	600	700	800	900	2	0	1	0.25	0.25	0.25	0.25	0.25	0.25	0.25	0.25	0.25	0.25	-0.375	-0.375	-0.375	-0.375	-0.375	-0.375	-0.375	-0.375	-0.375	-0.375	-0.375	linear	100	0.025	0	0.5	TRUE	5	sepmodel	0.7996	4.1515436675484323e-4	0.007788505310005905	0	10000
10	250	0	100	200	300	400	500	600	700	800	900	2	0	1	0.25	0.25	0.25	0.25	0.25	0.25	0.25	0.25	0.25	0.25	-0.375	-0.375	-0.375	-0.375	-0.375	-0.375	-0.375	-0.375	-0.375	-0.375	-0.375	linear	100	0.025	0	0.5	TRUE	6	fixmodel	0.8493	5.554482319115534e-4	0.007015894781388197	0	10000
10	250	0	100	200	300	400	500	600	700	800	900	2	0	1	0.25	0.25	0.25	0.25	0.25	0.25	0.25	0.25	0.25	0.25	-0.375	-0.375	-0.375	-0.375	-0.375	-0.375	-0.375	-0.375	-0.375	-0.375	-0.375	linear	100	0.025	0	0.5	TRUE	6	poolmodel	0.6044	-0.06925808482538712	0.011333070085540638	0	10000
10	250	0	100	200	300	400	500	600	700	800	900	2	0	1	0.25	0.25	0.25	0.25	0.25	0.25	0.25	0.25	0.25	0.25	-0.375	-0.375	-0.375	-0.375	-0.375	-0.375	-0.375	-0.375	-0.375	-0.375	-0.375	linear	100	0.025	0	0.5	TRUE	6	sepmodel	0.7973	3.090585827147095e-4	0.007956231565428577	0	10000
10	250	0	100	200	300	400	500	600	700	800	900	2	0	1	0.25	0.25	0.25	0.25	0.25	0.25	0.25	0.25	0.25	0.25	-0.375	-0.375	-0.375	-0.375	-0.375	-0.375	-0.375	-0.375	-0.375	-0.375	-0.375	linear	100	0.025	0	0.5	TRUE	7	fixmodel	0.8477	-4.017236065796538e-5	0.006950861171338562	0	10000
10	250	0	100	200	300	400	500	600	700	800	900	2	0	1	0.25	0.25	0.25	0.25	0.25	0.25	0.25	0.25	0.25	0.25	-0.375	-0.375	-0.375	-0.375	-0.375	-0.375	-0.375	-0.375	-0.375	-0.375	-0.375	linear	100	0.025	0	0.5	TRUE	7	poolmodel	0.5629	-0.07874576639988226	0.012672775829575678	0	10000
10	250	0	100	200	300	400	500	600	700	800	900	2	0	1	0.25	0.25	0.25	0.25	0.25	0.25	0.25	0.25	0.25	0.25	-0.375	-0.375	-0.375	-0.375	-0.375	-0.375	-0.375	-0.375	-0.375	-0.375	-0.375	linear	100	0.025	0	0.5	TRUE	7	sepmodel	0.7931	-3.419334571798499e-4	0.007945509969296109	0	10000
10	250	0	100	200	300	400	500	600	700	800	900	2	0	1	0.25	0.25	0.25	0.25	0.25	0.25	0.25	0.25	0.25	0.25	-0.375	-0.375	-0.375	-0.375	-0.375	-0.375	-0.375	-0.375	-0.375	-0.375	-0.375	linear	100	0.025	0	0.5	TRUE	8	fixmodel	0.8554	-7.162541259479566e-4	0.006702073814987881	0	10000
10	250	0	100	200	300	400	500	600	700	800	900	2	0	1	0.25	0.25	0.25	0.25	0.25	0.25	0.25	0.25	0.25	0.25	-0.375	-0.375	-0.375	-0.375	-0.375	-0.375	-0.375	-0.375	-0.375	-0.375	-0.375	linear	100	0.025	0	0.5	TRUE	8	poolmodel	0.5235	-0.08755594603817365	0.013890294342605185	0	10000
10	250	0	100	200	300	400	500	600	700	800	900	2	0	1	0.25	0.25	0.25	0.25	0.25	0.25	0.25	0.25	0.25	0.25	-0.375	-0.375	-0.375	-0.375	-0.375	-0.375	-0.375	-0.375	-0.375	-0.375	-0.375	linear	100	0.025	0	0.5	TRUE	8	sepmodel	0.7905	-0.001040854886283392	0.00783392709226502	0	10000
10	250	0	100	200	300	400	500	600	700	800	900	2	0	1	0.25	0.25	0.25	0.25	0.25	0.25	0.25	0.25	0.25	0.25	-0.375	-0.375	-0.375	-0.375	-0.375	-0.375	-0.375	-0.375	-0.375	-0.375	-0.375	linear	100	0.025	0	0.5	TRUE	9	fixmodel	0.8527	4.5240178512709106e-4	0.0069242898443333525	0	10000
10	250	0	100	200	300	400	500	600	700	800	900	2	0	1	0.25	0.25	0.25	0.25	0.25	0.25	0.25	0.25	0.25	0.25	-0.375	-0.375	-0.375	-0.375	-0.375	-0.375	-0.375	-0.375	-0.375	-0.375	-0.375	linear	100	0.025	0	0.5	TRUE	9	poolmodel	0.4991	-0.09308669595990804	0.015076227301479842	0	10000
10	250	0	100	200	300	400	500	600	700	800	900	2	0	1	0.25	0.25	0.25	0.25	0.25	0.25	0.25	0.25	0.25	0.25	-0.375	-0.375	-0.375	-0.375	-0.375	-0.375	-0.375	-0.375	-0.375	-0.375	-0.375	linear	100	0.025	0	0.5	TRUE	9	sepmodel	0.7948	1.804603211684481e-4	0.0080996169679932	0	10000
10	250	0	100	200	300	400	500	600	700	800	900	2	0	1	0.25	0.25	0.25	0.25	0.25	0.25	0.25	0.25	0.25	0.25	-0.375	-0.375	-0.375	-0.375	-0.375	-0.375	-0.375	-0.375	-0.375	-0.375	-0.375	linear	100	0.025	0	0.5	TRUE	10	fixmodel	0.859	-3.073244834025148e-4	0.006731351069452766	0	10000
10	250	0	100	200	300	400	500	600	700	800	900	2	0	1	0.25	0.25	0.25	0.25	0.25	0.25	0.25	0.25	0.25	0.25	-0.375	-0.375	-0.375	-0.375	-0.375	-0.375	-0.375	-0.375	-0.375	-0.375	-0.375	linear	100	0.025	0	0.5	TRUE	10	poolmodel	0.4718	-0.0996117987822762	0.016135302929097397	0	10000
10	250	0	100	200	300	400	500	600	700	800	900	2	0	1	0.25	0.25	0.25	0.25	0.25	0.25	0.25	0.25	0.25	0.25	-0.375	-0.375	-0.375	-0.375	-0.375	-0.375	-0.375	-0.375	-0.375	-0.375	-0.375	linear	100	0.025	0	0.5	TRUE	10	sepmodel	0.7922	-5.130030094912591e-4	0.00797547797194387	0	10000
10	250	0	125	250	375	500	625	750	875	1000	1125	2	0	1	0.25	0.25	0.25	0.25	0.25	0.25	0.25	0.25	0.25	0.25	-0.375	-0.375	-0.375	-0.375	-0.375	-0.375	-0.375	-0.375	-0.375	-0.375	-0.375	linear	100	0.025	0	0.5	TRUE	2	fixmodel	0.8165	6.931642714462612e-4	0.007667789930251846	0	10000
10	250	0	125	250	375	500	625	750	875	1000	1125	2	0	1	0.25	0.25	0.25	0.25	0.25	0.25	0.25	0.25	0.25	0.25	-0.375	-0.375	-0.375	-0.375	-0.375	-0.375	-0.375	-0.375	-0.375	-0.375	-0.375	linear	100	0.025	0	0.5	TRUE	2	poolmodel	0.7763	-0.018116666367960735	0.007566153882818749	0	10000
10	250	0	125	250	375	500	625	750	875	1000	1125	2	0	1	0.25	0.25	0.25	0.25	0.25	0.25	0.25	0.25	0.25	0.25	-0.375	-0.375	-0.375	-0.375	-0.375	-0.375	-0.375	-0.375	-0.375	-0.375	-0.375	linear	100	0.025	0	0.5	TRUE	2	sepmodel	0.7957	7.733734897031515e-4	0.008103919908316744	0	10000
10	250	0	125	250	375	500	625	750	875	1000	1125	2	0	1	0.25	0.25	0.25	0.25	0.25	0.25	0.25	0.25	0.25	0.25	-0.375	-0.375	-0.375	-0.375	-0.375	-0.375	-0.375	-0.375	-0.375	-0.375	-0.375	linear	100	0.025	0	0.5	TRUE	3	fixmodel	0.8325	6.201343011640384e-4	0.007325180443626596	0	10000
10	250	0	125	250	375	500	625	750	875	1000	1125	2	0	1	0.25	0.25	0.25	0.25	0.25	0.25	0.25	0.25	0.25	0.25	-0.375	-0.375	-0.375	-0.375	-0.375	-0.375	-0.375	-0.375	-0.375	-0.375	-0.375	linear	100	0.025	0	0.5	TRUE	3	poolmodel	0.7295	-0.03667967573004534	0.008141129006738912	0	10000
10	250	0	125	250	375	500	625	750	875	1000	1125	2	0	1	0.25	0.25	0.25	0.25	0.25	0.25	0.25	0.25	0.25	0.25	-0.375	-0.375	-0.375	-0.375	-0.375	-0.375	-0.375	-0.375	-0.375	-0.375	-0.375	linear	100	0.025	0	0.5	TRUE	3	sepmodel	0.798	8.444062239186448e-4	0.007936107461392786	0	10000
10	250	0	125	250	375	500	625	750	875	1000	1125	2	0	1	0.25	0.25	0.25	0.25	0.25	0.25	0.25	0.25	0.25	0.25	-0.375	-0.375	-0.375	-0.375	-0.375	-0.375	-0.375	-0.375	-0.375	-0.375	-0.375	linear	100	0.025	0	0.5	TRUE	4	fixmodel	0.8427	0.0012418489287900206	0.007232565764699968	0	10000
10	250	0	125	250	375	500	625	750	875	1000	1125	2	0	1	0.25	0.25	0.25	0.25	0.25	0.25	0.25	0.25	0.25	0.25	-0.375	-0.375	-0.375	-0.375	-0.375	-0.375	-0.375	-0.375	-0.375	-0.375	-0.375	linear	100	0.025	0	0.5	TRUE	4	poolmodel	0.6776	-0.05219180820934309	0.009272416736695693	0	10000
10	250	0	125	250	375	500	625	750	875	1000	1125	2	0	1	0.25	0.25	0.25	0.25	0.25	0.25	0.25	0.25	0.25	0.25	-0.375	-0.375	-0.375	-0.375	-0.375	-0.375	-0.375	-0.375	-0.375	-0.375	-0.375	linear	100	0.025	0	0.5	TRUE	4	sepmodel	0.7954	0.001044917448436023	0.00801787136958579	0	10000
10	250	0	125	250	375	500	625	750	875	1000	1125	2	0	1	0.25	0.25	0.25	0.25	0.25	0.25	0.25	0.25	0.25	0.25	-0.375	-0.375	-0.375	-0.375	-0.375	-0.375	-0.375	-0.375	-0.375	-0.375	-0.375	linear	100	0.025	0	0.5	TRUE	5	fixmodel	0.8467	8.655841455280013e-4	0.007048195947850725	0	10000
10	250	0	125	250	375	500	625	750	875	1000	1125	2	0	1	0.25	0.25	0.25	0.25	0.25	0.25	0.25	0.25	0.25	0.25	-0.375	-0.375	-0.375	-0.375	-0.375	-0.375	-0.375	-0.375	-0.375	-0.375	-0.375	linear	100	0.025	0	0.5	TRUE	5	poolmodel	0.6269	-0.06658871868664229	0.010786346518577227	0	10000
10	250	0	125	250	375	500	625	750	875	1000	1125	2	0	1	0.25	0.25	0.25	0.25	0.25	0.25	0.25	0.25	0.25	0.25	-0.375	-0.375	-0.375	-0.375	-0.375	-0.375	-0.375	-0.375	-0.375	-0.375	-0.375	linear	100	0.025	0	0.5	TRUE	5	sepmodel	0.7953	8.505737557925659e-4	0.007988365602665783	0	10000
10	250	0	125	250	375	500	625	750	875	1000	1125	2	0	1	0.25	0.25	0.25	0.25	0.25	0.25	0.25	0.25	0.25	0.25	-0.375	-0.375	-0.375	-0.375	-0.375	-0.375	-0.375	-0.375	-0.375	-0.375	-0.375	linear	100	0.025	0	0.5	TRUE	6	fixmodel	0.8498	0.001284338638040638	0.007023556387305329	0	10000
10	250	0	125	250	375	500	625	750	875	1000	1125	2	0	1	0.25	0.25	0.25	0.25	0.25	0.25	0.25	0.25	0.25	0.25	-0.375	-0.375	-0.375	-0.375	-0.375	-0.375	-0.375	-0.375	-0.375	-0.375	-0.375	linear	100	0.025	0	0.5	TRUE	6	poolmodel	0.5728	-0.07861641986715293	0.012460812050815333	0	10000
10	250	0	125	250	375	500	625	750	875	1000	1125	2	0	1	0.25	0.25	0.25	0.25	0.25	0.25	0.25	0.25	0.25	0.25	-0.375	-0.375	-0.375	-0.375	-0.375	-0.375	-0.375	-0.375	-0.375	-0.375	-0.375	linear	100	0.025	0	0.5	TRUE	6	sepmodel	0.8022	0.001254413426098919	0.007979377117994011	0	10000
10	250	0	125	250	375	500	625	750	875	1000	1125	2	0	1	0.25	0.25	0.25	0.25	0.25	0.25	0.25	0.25	0.25	0.25	-0.375	-0.375	-0.375	-0.375	-0.375	-0.375	-0.375	-0.375	-0.375	-0.375	-0.375	linear	100	0.025	0	0.5	TRUE	7	fixmodel	0.8528	4.2783663180533924e-4	0.006998561194663037	0	10000
10	250	0	125	250	375	500	625	750	875	1000	1125	2	0	1	0.25	0.25	0.25	0.25	0.25	0.25	0.25	0.25	0.25	0.25	-0.375	-0.375	-0.375	-0.375	-0.375	-0.375	-0.375	-0.375	-0.375	-0.375	-0.375	linear	100	0.025	0	0.5	TRUE	7	poolmodel	0.5175	-0.0902208359587361	0.01441415453604965	0	10000
10	250	0	125	250	375	500	625	750	875	1000	1125	2	0	1	0.25	0.25	0.25	0.25	0.25	0.25	0.25	0.25	0.25	0.25	-0.375	-0.375	-0.375	-0.375	-0.375	-0.375	-0.375	-0.375	-0.375	-0.375	-0.375	linear	100	0.025	0	0.5	TRUE	7	sepmodel	0.7929	4.2489657777444414e-4	0.008020506817886835	0	10000
10	250	0	125	250	375	500	625	750	875	1000	1125	2	0	1	0.25	0.25	0.25	0.25	0.25	0.25	0.25	0.25	0.25	0.25	-0.375	-0.375	-0.375	-0.375	-0.375	-0.375	-0.375	-0.375	-0.375	-0.375	-0.375	linear	100	0.025	0	0.5	TRUE	8	fixmodel	0.8606	0.002112617105108917	0.00698481041980129	0	10000
10	250	0	125	250	375	500	625	750	875	1000	1125	2	0	1	0.25	0.25	0.25	0.25	0.25	0.25	0.25	0.25	0.25	0.25	-0.375	-0.375	-0.375	-0.375	-0.375	-0.375	-0.375	-0.375	-0.375	-0.375	-0.375	linear	100	0.025	0	0.5	TRUE	8	poolmodel	0.4883	-0.09774851116795169	0.015770153357234362	0	10000
10	250	0	125	250	375	500	625	750	875	1000	1125	2	0	1	0.25	0.25	0.25	0.25	0.25	0.25	0.25	0.25	0.25	0.25	-0.375	-0.375	-0.375	-0.375	-0.375	-0.375	-0.375	-0.375	-0.375	-0.375	-0.375	linear	100	0.025	0	0.5	TRUE	8	sepmodel	0.8017	0.002158866618474492	0.008040975818795624	0	10000
10	250	0	125	250	375	500	625	750	875	1000	1125	2	0	1	0.25	0.25	0.25	0.25	0.25	0.25	0.25	0.25	0.25	0.25	-0.375	-0.375	-0.375	-0.375	-0.375	-0.375	-0.375	-0.375	-0.375	-0.375	-0.375	linear	100	0.025	0	0.5	TRUE	9	fixmodel	0.8614	0.0014943154498400677	0.00678648277732913	0	10000
10	250	0	125	250	375	500	625	750	875	1000	1125	2	0	1	0.25	0.25	0.25	0.25	0.25	0.25	0.25	0.25	0.25	0.25	-0.375	-0.375	-0.375	-0.375	-0.375	-0.375	-0.375	-0.375	-0.375	-0.375	-0.375	linear	100	0.025	0	0.5	TRUE	9	poolmodel	0.4459	-0.10618907312967617	0.01730824567682529	0	10000
10	250	0	125	250	375	500	625	750	875	1000	1125	2	0	1	0.25	0.25	0.25	0.25	0.25	0.25	0.25	0.25	0.25	0.25	-0.375	-0.375	-0.375	-0.375	-0.375	-0.375	-0.375	-0.375	-0.375	-0.375	-0.375	linear	100	0.025	0	0.5	TRUE	9	sepmodel	0.7993	0.0017079304793263352	0.00793037623807082	0	10000
10	250	0	125	250	375	500	625	750	875	1000	1125	2	0	1	0.25	0.25	0.25	0.25	0.25	0.25	0.25	0.25	0.25	0.25	-0.375	-0.375	-0.375	-0.375	-0.375	-0.375	-0.375	-0.375	-0.375	-0.375	-0.375	linear	100	0.025	0	0.5	TRUE	10	fixmodel	0.8647	0.0011616802719196684	0.00667887934766425	0	10000
10	250	0	125	250	375	500	625	750	875	1000	1125	2	0	1	0.25	0.25	0.25	0.25	0.25	0.25	0.25	0.25	0.25	0.25	-0.375	-0.375	-0.375	-0.375	-0.375	-0.375	-0.375	-0.375	-0.375	-0.375	-0.375	linear	100	0.025	0	0.5	TRUE	10	poolmodel	0.4157	-0.11289159255767398	0.018714965891067845	0	10000
10	250	0	125	250	375	500	625	750	875	1000	1125	2	0	1	0.25	0.25	0.25	0.25	0.25	0.25	0.25	0.25	0.25	0.25	-0.375	-0.375	-0.375	-0.375	-0.375	-0.375	-0.375	-0.375	-0.375	-0.375	-0.375	linear	100	0.025	0	0.5	TRUE	10	sepmodel	0.7988	0.0015117756701479219	0.007875824394357129	0	10000
10	250	0	150	300	450	600	750	900	1050	1200	1350	2	0	1	0.25	0.25	0.25	0.25	0.25	0.25	0.25	0.25	0.25	0.25	-0.375	-0.375	-0.375	-0.375	-0.375	-0.375	-0.375	-0.375	-0.375	-0.375	-0.375	linear	100	0.025	0	0.5	TRUE	2	fixmodel	0.8165	-4.4641793916334676e-4	0.007599587325476047	0	10000
10	250	0	150	300	450	600	750	900	1050	1200	1350	2	0	1	0.25	0.25	0.25	0.25	0.25	0.25	0.25	0.25	0.25	0.25	-0.375	-0.375	-0.375	-0.375	-0.375	-0.375	-0.375	-0.375	-0.375	-0.375	-0.375	linear	100	0.025	0	0.5	TRUE	2	poolmodel	0.7799	-0.01920451941637117	0.007477066041047346	0	10000
10	250	0	150	300	450	600	750	900	1050	1200	1350	2	0	1	0.25	0.25	0.25	0.25	0.25	0.25	0.25	0.25	0.25	0.25	-0.375	-0.375	-0.375	-0.375	-0.375	-0.375	-0.375	-0.375	-0.375	-0.375	-0.375	linear	100	0.025	0	0.5	TRUE	2	sepmodel	0.7939	-4.149862754740591e-4	0.008064542524504722	0	10000
10	250	0	150	300	450	600	750	900	1050	1200	1350	2	0	1	0.25	0.25	0.25	0.25	0.25	0.25	0.25	0.25	0.25	0.25	-0.375	-0.375	-0.375	-0.375	-0.375	-0.375	-0.375	-0.375	-0.375	-0.375	-0.375	linear	100	0.025	0	0.5	TRUE	3	fixmodel	0.8272	-1.434067363854895e-4	0.007279179581567824	0	10000
10	250	0	150	300	450	600	750	900	1050	1200	1350	2	0	1	0.25	0.25	0.25	0.25	0.25	0.25	0.25	0.25	0.25	0.25	-0.375	-0.375	-0.375	-0.375	-0.375	-0.375	-0.375	-0.375	-0.375	-0.375	-0.375	linear	100	0.025	0	0.5	TRUE	3	poolmodel	0.7285	-0.03804933503235358	0.008154684662545899	0	10000
10	250	0	150	300	450	600	750	900	1050	1200	1350	2	0	1	0.25	0.25	0.25	0.25	0.25	0.25	0.25	0.25	0.25	0.25	-0.375	-0.375	-0.375	-0.375	-0.375	-0.375	-0.375	-0.375	-0.375	-0.375	-0.375	linear	100	0.025	0	0.5	TRUE	3	sepmodel	0.7918	-1.546901416150415e-4	0.007901460449264187	0	10000
10	250	0	150	300	450	600	750	900	1050	1200	1350	2	0	1	0.25	0.25	0.25	0.25	0.25	0.25	0.25	0.25	0.25	0.25	-0.375	-0.375	-0.375	-0.375	-0.375	-0.375	-0.375	-0.375	-0.375	-0.375	-0.375	linear	100	0.025	0	0.5	TRUE	4	fixmodel	0.8383	-2.8277880062972226e-4	0.007187766064912737	0	10000
10	250	0	150	300	450	600	750	900	1050	1200	1350	2	0	1	0.25	0.25	0.25	0.25	0.25	0.25	0.25	0.25	0.25	0.25	-0.375	-0.375	-0.375	-0.375	-0.375	-0.375	-0.375	-0.375	-0.375	-0.375	-0.375	linear	100	0.025	0	0.5	TRUE	4	poolmodel	0.6707	-0.05634686777389578	0.009682183941389718	0	10000
10	250	0	150	300	450	600	750	900	1050	1200	1350	2	0	1	0.25	0.25	0.25	0.25	0.25	0.25	0.25	0.25	0.25	0.25	-0.375	-0.375	-0.375	-0.375	-0.375	-0.375	-0.375	-0.375	-0.375	-0.375	-0.375	linear	100	0.025	0	0.5	TRUE	4	sepmodel	0.7909	-5.704309975384404e-4	0.008041417794079107	0	10000
10	250	0	150	300	450	600	750	900	1050	1200	1350	2	0	1	0.25	0.25	0.25	0.25	0.25	0.25	0.25	0.25	0.25	0.25	-0.375	-0.375	-0.375	-0.375	-0.375	-0.375	-0.375	-0.375	-0.375	-0.375	-0.375	linear	100	0.025	0	0.5	TRUE	5	fixmodel	0.8439	-3.452609573741043e-4	0.007069633757267275	0	10000
10	250	0	150	300	450	600	750	900	1050	1200	1350	2	0	1	0.25	0.25	0.25	0.25	0.25	0.25	0.25	0.25	0.25	0.25	-0.375	-0.375	-0.375	-0.375	-0.375	-0.375	-0.375	-0.375	-0.375	-0.375	-0.375	linear	100	0.025	0	0.5	TRUE	5	poolmodel	0.6049	-0.07236289090744383	0.01153668237457972	0	10000
10	250	0	150	300	450	600	750	900	1050	1200	1350	2	0	1	0.25	0.25	0.25	0.25	0.25	0.25	0.25	0.25	0.25	0.25	-0.375	-0.375	-0.375	-0.375	-0.375	-0.375	-0.375	-0.375	-0.375	-0.375	-0.375	linear	100	0.025	0	0.5	TRUE	5	sepmodel	0.7971	-4.962299465730228e-4	0.008013629303447194	0	10000
10	250	0	150	300	450	600	750	900	1050	1200	1350	2	0	1	0.25	0.25	0.25	0.25	0.25	0.25	0.25	0.25	0.25	0.25	-0.375	-0.375	-0.375	-0.375	-0.375	-0.375	-0.375	-0.375	-0.375	-0.375	-0.375	linear	100	0.025	0	0.5	TRUE	6	fixmodel	0.8441	-1.671339702114634e-4	0.007034416260791359	0	10000
10	250	0	150	300	450	600	750	900	1050	1200	1350	2	0	1	0.25	0.25	0.25	0.25	0.25	0.25	0.25	0.25	0.25	0.25	-0.375	-0.375	-0.375	-0.375	-0.375	-0.375	-0.375	-0.375	-0.375	-0.375	-0.375	linear	100	0.025	0	0.5	TRUE	6	poolmodel	0.5528	-0.0859015997846639	0.013620248173644052	0	10000
10	250	0	150	300	450	600	750	900	1050	1200	1350	2	0	1	0.25	0.25	0.25	0.25	0.25	0.25	0.25	0.25	0.25	0.25	-0.375	-0.375	-0.375	-0.375	-0.375	-0.375	-0.375	-0.375	-0.375	-0.375	-0.375	linear	100	0.025	0	0.5	TRUE	6	sepmodel	0.7901	-4.438527479172919e-4	0.008153596205055314	0	10000
10	250	0	150	300	450	600	750	900	1050	1200	1350	2	0	1	0.25	0.25	0.25	0.25	0.25	0.25	0.25	0.25	0.25	0.25	-0.375	-0.375	-0.375	-0.375	-0.375	-0.375	-0.375	-0.375	-0.375	-0.375	-0.375	linear	100	0.025	0	0.5	TRUE	7	fixmodel	0.8514	-2.371929249002824e-4	0.006920002095769348	0	10000
10	250	0	150	300	450	600	750	900	1050	1200	1350	2	0	1	0.25	0.25	0.25	0.25	0.25	0.25	0.25	0.25	0.25	0.25	-0.375	-0.375	-0.375	-0.375	-0.375	-0.375	-0.375	-0.375	-0.375	-0.375	-0.375	linear	100	0.025	0	0.5	TRUE	7	poolmodel	0.4974	-0.0980094807997971	0.015722690921783647	0	10000
10	250	0	150	300	450	600	750	900	1050	1200	1350	2	0	1	0.25	0.25	0.25	0.25	0.25	0.25	0.25	0.25	0.25	0.25	-0.375	-0.375	-0.375	-0.375	-0.375	-0.375	-0.375	-0.375	-0.375	-0.375	-0.375	linear	100	0.025	0	0.5	TRUE	7	sepmodel	0.7929	-5.032930760000542e-4	0.008038884770641243	0	10000
10	250	0	150	300	450	600	750	900	1050	1200	1350	2	0	1	0.25	0.25	0.25	0.25	0.25	0.25	0.25	0.25	0.25	0.25	-0.375	-0.375	-0.375	-0.375	-0.375	-0.375	-0.375	-0.375	-0.375	-0.375	-0.375	linear	100	0.025	0	0.5	TRUE	8	fixmodel	0.8565	2.7887339768558716e-4	0.006806477413298242	0	10000
10	250	0	150	300	450	600	750	900	1050	1200	1350	2	0	1	0.25	0.25	0.25	0.25	0.25	0.25	0.25	0.25	0.25	0.25	-0.375	-0.375	-0.375	-0.375	-0.375	-0.375	-0.375	-0.375	-0.375	-0.375	-0.375	linear	100	0.025	0	0.5	TRUE	8	poolmodel	0.4454	-0.10824505062212683	0.017693356862809467	0	10000
10	250	0	150	300	450	600	750	900	1050	1200	1350	2	0	1	0.25	0.25	0.25	0.25	0.25	0.25	0.25	0.25	0.25	0.25	-0.375	-0.375	-0.375	-0.375	-0.375	-0.375	-0.375	-0.375	-0.375	-0.375	-0.375	linear	100	0.025	0	0.5	TRUE	8	sepmodel	0.7935	-1.8957863305022225e-4	0.008055659990741908	0	10000
10	250	0	150	300	450	600	750	900	1050	1200	1350	2	0	1	0.25	0.25	0.25	0.25	0.25	0.25	0.25	0.25	0.25	0.25	-0.375	-0.375	-0.375	-0.375	-0.375	-0.375	-0.375	-0.375	-0.375	-0.375	-0.375	linear	100	0.025	0	0.5	TRUE	9	fixmodel	0.8593	4.1689488144811557e-4	0.00668584735400686	0	10000
10	250	0	150	300	450	600	750	900	1050	1200	1350	2	0	1	0.25	0.25	0.25	0.25	0.25	0.25	0.25	0.25	0.25	0.25	-0.375	-0.375	-0.375	-0.375	-0.375	-0.375	-0.375	-0.375	-0.375	-0.375	-0.375	linear	100	0.025	0	0.5	TRUE	9	poolmodel	0.3952	-0.11719157595283883	0.01961346775818157	0	10000
10	250	0	150	300	450	600	750	900	1050	1200	1350	2	0	1	0.25	0.25	0.25	0.25	0.25	0.25	0.25	0.25	0.25	0.25	-0.375	-0.375	-0.375	-0.375	-0.375	-0.375	-0.375	-0.375	-0.375	-0.375	-0.375	linear	100	0.025	0	0.5	TRUE	9	sepmodel	0.7943	-1.3775258368548972e-4	0.007910737933579097	0	10000
10	250	0	150	300	450	600	750	900	1050	1200	1350	2	0	1	0.25	0.25	0.25	0.25	0.25	0.25	0.25	0.25	0.25	0.25	-0.375	-0.375	-0.375	-0.375	-0.375	-0.375	-0.375	-0.375	-0.375	-0.375	-0.375	linear	100	0.025	0	0.5	TRUE	10	fixmodel	0.8587	-8.438566055808044e-4	0.006875674821287496	0	10000
10	250	0	150	300	450	600	750	900	1050	1200	1350	2	0	1	0.25	0.25	0.25	0.25	0.25	0.25	0.25	0.25	0.25	0.25	-0.375	-0.375	-0.375	-0.375	-0.375	-0.375	-0.375	-0.375	-0.375	-0.375	-0.375	linear	100	0.025	0	0.5	TRUE	10	poolmodel	0.3577	-0.12640211654642744	0.021979446729766136	0	10000
10	250	0	150	300	450	600	750	900	1050	1200	1350	2	0	1	0.25	0.25	0.25	0.25	0.25	0.25	0.25	0.25	0.25	0.25	-0.375	-0.375	-0.375	-0.375	-0.375	-0.375	-0.375	-0.375	-0.375	-0.375	-0.375	linear	100	0.025	0	0.5	TRUE	10	sepmodel	0.7926	-0.0010977067351996567	0.008138887104534438	0	10000
10	250	0	175	350	525	700	875	1050	1225	1400	1575	2	0	1	0.25	0.25	0.25	0.25	0.25	0.25	0.25	0.25	0.25	0.25	-0.375	-0.375	-0.375	-0.375	-0.375	-0.375	-0.375	-0.375	-0.375	-0.375	-0.375	linear	100	0.025	0	0.5	TRUE	2	fixmodel	0.8225	-5.504797596868583e-4	0.007526834719406499	0	10000
10	250	0	175	350	525	700	875	1050	1225	1400	1575	2	0	1	0.25	0.25	0.25	0.25	0.25	0.25	0.25	0.25	0.25	0.25	-0.375	-0.375	-0.375	-0.375	-0.375	-0.375	-0.375	-0.375	-0.375	-0.375	-0.375	linear	100	0.025	0	0.5	TRUE	2	poolmodel	0.7858	-0.01976264802693096	0.007399526212230451	0	10000
10	250	0	175	350	525	700	875	1050	1225	1400	1575	2	0	1	0.25	0.25	0.25	0.25	0.25	0.25	0.25	0.25	0.25	0.25	-0.375	-0.375	-0.375	-0.375	-0.375	-0.375	-0.375	-0.375	-0.375	-0.375	-0.375	linear	100	0.025	0	0.5	TRUE	2	sepmodel	0.796	-6.278116453791562e-4	0.007965145550568311	0	10000
10	250	0	175	350	525	700	875	1050	1225	1400	1575	2	0	1	0.25	0.25	0.25	0.25	0.25	0.25	0.25	0.25	0.25	0.25	-0.375	-0.375	-0.375	-0.375	-0.375	-0.375	-0.375	-0.375	-0.375	-0.375	-0.375	linear	100	0.025	0	0.5	TRUE	3	fixmodel	0.8379	-7.325729560180378e-4	0.0070887329814824755	0	10000
10	250	0	175	350	525	700	875	1050	1225	1400	1575	2	0	1	0.25	0.25	0.25	0.25	0.25	0.25	0.25	0.25	0.25	0.25	-0.375	-0.375	-0.375	-0.375	-0.375	-0.375	-0.375	-0.375	-0.375	-0.375	-0.375	linear	100	0.025	0	0.5	TRUE	3	poolmodel	0.7377	-0.03993309904724838	0.007922297743205353	0	10000
10	250	0	175	350	525	700	875	1050	1225	1400	1575	2	0	1	0.25	0.25	0.25	0.25	0.25	0.25	0.25	0.25	0.25	0.25	-0.375	-0.375	-0.375	-0.375	-0.375	-0.375	-0.375	-0.375	-0.375	-0.375	-0.375	linear	100	0.025	0	0.5	TRUE	3	sepmodel	0.8013	-5.389903972747377e-4	0.007827905098351082	0	10000
10	250	0	175	350	525	700	875	1050	1225	1400	1575	2	0	1	0.25	0.25	0.25	0.25	0.25	0.25	0.25	0.25	0.25	0.25	-0.375	-0.375	-0.375	-0.375	-0.375	-0.375	-0.375	-0.375	-0.375	-0.375	-0.375	linear	100	0.025	0	0.5	TRUE	4	fixmodel	0.8447	-7.874530044926906e-6	0.0070026372564249385	0	10000
10	250	0	175	350	525	700	875	1050	1225	1400	1575	2	0	1	0.25	0.25	0.25	0.25	0.25	0.25	0.25	0.25	0.25	0.25	-0.375	-0.375	-0.375	-0.375	-0.375	-0.375	-0.375	-0.375	-0.375	-0.375	-0.375	linear	100	0.025	0	0.5	TRUE	4	poolmodel	0.6784	-0.058263565612707756	0.009593707441945763	0	10000
10	250	0	175	350	525	700	875	1050	1225	1400	1575	2	0	1	0.25	0.25	0.25	0.25	0.25	0.25	0.25	0.25	0.25	0.25	-0.375	-0.375	-0.375	-0.375	-0.375	-0.375	-0.375	-0.375	-0.375	-0.375	-0.375	linear	100	0.025	0	0.5	TRUE	4	sepmodel	0.7986	7.752688398631793e-5	0.007837850217459709	0	10000
10	250	0	175	350	525	700	875	1050	1225	1400	1575	2	0	1	0.25	0.25	0.25	0.25	0.25	0.25	0.25	0.25	0.25	0.25	-0.375	-0.375	-0.375	-0.375	-0.375	-0.375	-0.375	-0.375	-0.375	-0.375	-0.375	linear	100	0.025	0	0.5	TRUE	5	fixmodel	0.8492	-3.401964811273527e-4	0.006891174058353631	0	10000
10	250	0	175	350	525	700	875	1050	1225	1400	1575	2	0	1	0.25	0.25	0.25	0.25	0.25	0.25	0.25	0.25	0.25	0.25	-0.375	-0.375	-0.375	-0.375	-0.375	-0.375	-0.375	-0.375	-0.375	-0.375	-0.375	linear	100	0.025	0	0.5	TRUE	5	poolmodel	0.6058	-0.07532756112393947	0.011679126669075859	0	10000
10	250	0	175	350	525	700	875	1050	1225	1400	1575	2	0	1	0.25	0.25	0.25	0.25	0.25	0.25	0.25	0.25	0.25	0.25	-0.375	-0.375	-0.375	-0.375	-0.375	-0.375	-0.375	-0.375	-0.375	-0.375	-0.375	linear	100	0.025	0	0.5	TRUE	5	sepmodel	0.7969	-4.435541074334783e-4	0.007790848342450347	0	10000
10	250	0	175	350	525	700	875	1050	1225	1400	1575	2	0	1	0.25	0.25	0.25	0.25	0.25	0.25	0.25	0.25	0.25	0.25	-0.375	-0.375	-0.375	-0.375	-0.375	-0.375	-0.375	-0.375	-0.375	-0.375	-0.375	linear	100	0.025	0	0.5	TRUE	6	fixmodel	0.8499	-8.755131985391845e-4	0.006903593728885363	0	10000
10	250	0	175	350	525	700	875	1050	1225	1400	1575	2	0	1	0.25	0.25	0.25	0.25	0.25	0.25	0.25	0.25	0.25	0.25	-0.375	-0.375	-0.375	-0.375	-0.375	-0.375	-0.375	-0.375	-0.375	-0.375	-0.375	linear	100	0.025	0	0.5	TRUE	6	poolmodel	0.5346	-0.09080266818156064	0.014198146185740274	0	10000
10	250	0	175	350	525	700	875	1050	1225	1400	1575	2	0	1	0.25	0.25	0.25	0.25	0.25	0.25	0.25	0.25	0.25	0.25	-0.375	-0.375	-0.375	-0.375	-0.375	-0.375	-0.375	-0.375	-0.375	-0.375	-0.375	linear	100	0.025	0	0.5	TRUE	6	sepmodel	0.7924	-0.001077026613129866	0.007851188941261224	0	10000
10	250	0	175	350	525	700	875	1050	1225	1400	1575	2	0	1	0.25	0.25	0.25	0.25	0.25	0.25	0.25	0.25	0.25	0.25	-0.375	-0.375	-0.375	-0.375	-0.375	-0.375	-0.375	-0.375	-0.375	-0.375	-0.375	linear	100	0.025	0	0.5	TRUE	7	fixmodel	0.8512	-4.99498425939417e-4	0.00687394917186244	0	10000
10	250	0	175	350	525	700	875	1050	1225	1400	1575	2	0	1	0.25	0.25	0.25	0.25	0.25	0.25	0.25	0.25	0.25	0.25	-0.375	-0.375	-0.375	-0.375	-0.375	-0.375	-0.375	-0.375	-0.375	-0.375	-0.375	linear	100	0.025	0	0.5	TRUE	7	poolmodel	0.4676	-0.1050510221374752	0.016875695009281648	0	10000
10	250	0	175	350	525	700	875	1050	1225	1400	1575	2	0	1	0.25	0.25	0.25	0.25	0.25	0.25	0.25	0.25	0.25	0.25	-0.375	-0.375	-0.375	-0.375	-0.375	-0.375	-0.375	-0.375	-0.375	-0.375	-0.375	linear	100	0.025	0	0.5	TRUE	7	sepmodel	0.7953	-8.389515956085216e-4	0.007973371779964659	0	10000
10	250	0	175	350	525	700	875	1050	1225	1400	1575	2	0	1	0.25	0.25	0.25	0.25	0.25	0.25	0.25	0.25	0.25	0.25	-0.375	-0.375	-0.375	-0.375	-0.375	-0.375	-0.375	-0.375	-0.375	-0.375	-0.375	linear	100	0.025	0	0.5	TRUE	8	fixmodel	0.8596	5.020034890585495e-4	0.006711644139612087	0	10000
10	250	0	175	350	525	700	875	1050	1225	1400	1575	2	0	1	0.25	0.25	0.25	0.25	0.25	0.25	0.25	0.25	0.25	0.25	-0.375	-0.375	-0.375	-0.375	-0.375	-0.375	-0.375	-0.375	-0.375	-0.375	-0.375	linear	100	0.025	0	0.5	TRUE	8	poolmodel	0.4147	-0.11626345213695412	0.019231515576116714	0	10000
10	250	0	175	350	525	700	875	1050	1225	1400	1575	2	0	1	0.25	0.25	0.25	0.25	0.25	0.25	0.25	0.25	0.25	0.25	-0.375	-0.375	-0.375	-0.375	-0.375	-0.375	-0.375	-0.375	-0.375	-0.375	-0.375	linear	100	0.025	0	0.5	TRUE	8	sepmodel	0.797	3.0967347713848644e-4	0.007869496319212462	0	10000
10	250	0	175	350	525	700	875	1050	1225	1400	1575	2	0	1	0.25	0.25	0.25	0.25	0.25	0.25	0.25	0.25	0.25	0.25	-0.375	-0.375	-0.375	-0.375	-0.375	-0.375	-0.375	-0.375	-0.375	-0.375	-0.375	linear	100	0.025	0	0.5	TRUE	9	fixmodel	0.8621	1.1025352939894599e-4	0.006714168261926444	0	10000
10	250	0	175	350	525	700	875	1050	1225	1400	1575	2	0	1	0.25	0.25	0.25	0.25	0.25	0.25	0.25	0.25	0.25	0.25	-0.375	-0.375	-0.375	-0.375	-0.375	-0.375	-0.375	-0.375	-0.375	-0.375	-0.375	linear	100	0.025	0	0.5	TRUE	9	poolmodel	0.3602	-0.1266664707700029	0.02167908558183064	0	10000
10	250	0	175	350	525	700	875	1050	1225	1400	1575	2	0	1	0.25	0.25	0.25	0.25	0.25	0.25	0.25	0.25	0.25	0.25	-0.375	-0.375	-0.375	-0.375	-0.375	-0.375	-0.375	-0.375	-0.375	-0.375	-0.375	linear	100	0.025	0	0.5	TRUE	9	sepmodel	0.7977	-3.1656414509707777e-4	0.007898238313679536	0	10000
10	250	0	175	350	525	700	875	1050	1225	1400	1575	2	0	1	0.25	0.25	0.25	0.25	0.25	0.25	0.25	0.25	0.25	0.25	-0.375	-0.375	-0.375	-0.375	-0.375	-0.375	-0.375	-0.375	-0.375	-0.375	-0.375	linear	100	0.025	0	0.5	TRUE	10	fixmodel	0.8603	-1.0634579935718514e-5	0.006819163639321181	0	10000
10	250	0	175	350	525	700	875	1050	1225	1400	1575	2	0	1	0.25	0.25	0.25	0.25	0.25	0.25	0.25	0.25	0.25	0.25	-0.375	-0.375	-0.375	-0.375	-0.375	-0.375	-0.375	-0.375	-0.375	-0.375	-0.375	linear	100	0.025	0	0.5	TRUE	10	poolmodel	0.3255	-0.13551481251430456	0.02402473753660322	0	10000
10	250	0	175	350	525	700	875	1050	1225	1400	1575	2	0	1	0.25	0.25	0.25	0.25	0.25	0.25	0.25	0.25	0.25	0.25	-0.375	-0.375	-0.375	-0.375	-0.375	-0.375	-0.375	-0.375	-0.375	-0.375	-0.375	linear	100	0.025	0	0.5	TRUE	10	sepmodel	0.7914	-3.890330607594332e-4	0.008047206348067	0	10000
10	250	0	200	400	600	800	1000	1200	1400	1600	1800	2	0	1	0.25	0.25	0.25	0.25	0.25	0.25	0.25	0.25	0.25	0.25	-0.375	-0.375	-0.375	-0.375	-0.375	-0.375	-0.375	-0.375	-0.375	-0.375	-0.375	linear	100	0.025	0	0.5	TRUE	2	fixmodel	0.816	-1.8870377334748388e-5	0.007638392102673426	0	10000
10	250	0	200	400	600	800	1000	1200	1400	1600	1800	2	0	1	0.25	0.25	0.25	0.25	0.25	0.25	0.25	0.25	0.25	0.25	-0.375	-0.375	-0.375	-0.375	-0.375	-0.375	-0.375	-0.375	-0.375	-0.375	-0.375	linear	100	0.025	0	0.5	TRUE	2	poolmodel	0.7894	-0.01936439984683657	0.007350398929031009	0	10000
10	250	0	200	400	600	800	1000	1200	1400	1600	1800	2	0	1	0.25	0.25	0.25	0.25	0.25	0.25	0.25	0.25	0.25	0.25	-0.375	-0.375	-0.375	-0.375	-0.375	-0.375	-0.375	-0.375	-0.375	-0.375	-0.375	linear	100	0.025	0	0.5	TRUE	2	sepmodel	0.7929	2.0496563744311328e-4	0.0081163271399052	0	10000
10	250	0	200	400	600	800	1000	1200	1400	1600	1800	2	0	1	0.25	0.25	0.25	0.25	0.25	0.25	0.25	0.25	0.25	0.25	-0.375	-0.375	-0.375	-0.375	-0.375	-0.375	-0.375	-0.375	-0.375	-0.375	-0.375	linear	100	0.025	0	0.5	TRUE	3	fixmodel	0.8358	2.2603377292852123e-4	0.007296997890611672	0	10000
10	250	0	200	400	600	800	1000	1200	1400	1600	1800	2	0	1	0.25	0.25	0.25	0.25	0.25	0.25	0.25	0.25	0.25	0.25	-0.375	-0.375	-0.375	-0.375	-0.375	-0.375	-0.375	-0.375	-0.375	-0.375	-0.375	linear	100	0.025	0	0.5	TRUE	3	poolmodel	0.7559	-0.039462575426231807	0.007896630931858835	0	10000
10	250	0	200	400	600	800	1000	1200	1400	1600	1800	2	0	1	0.25	0.25	0.25	0.25	0.25	0.25	0.25	0.25	0.25	0.25	-0.375	-0.375	-0.375	-0.375	-0.375	-0.375	-0.375	-0.375	-0.375	-0.375	-0.375	linear	100	0.025	0	0.5	TRUE	3	sepmodel	0.8007	4.5371944635563675e-4	0.008001282388892103	0	10000
10	250	0	200	400	600	800	1000	1200	1400	1600	1800	2	0	1	0.25	0.25	0.25	0.25	0.25	0.25	0.25	0.25	0.25	0.25	-0.375	-0.375	-0.375	-0.375	-0.375	-0.375	-0.375	-0.375	-0.375	-0.375	-0.375	linear	100	0.025	0	0.5	TRUE	4	fixmodel	0.8368	-0.001118712011059896	0.007125496102969819	0	10000
10	250	0	200	400	600	800	1000	1200	1400	1600	1800	2	0	1	0.25	0.25	0.25	0.25	0.25	0.25	0.25	0.25	0.25	0.25	-0.375	-0.375	-0.375	-0.375	-0.375	-0.375	-0.375	-0.375	-0.375	-0.375	-0.375	linear	100	0.025	0	0.5	TRUE	4	poolmodel	0.6758	-0.05958308032499627	0.009650347738511878	0	10000
10	250	0	200	400	600	800	1000	1200	1400	1600	1800	2	0	1	0.25	0.25	0.25	0.25	0.25	0.25	0.25	0.25	0.25	0.25	-0.375	-0.375	-0.375	-0.375	-0.375	-0.375	-0.375	-0.375	-0.375	-0.375	-0.375	linear	100	0.025	0	0.5	TRUE	4	sepmodel	0.7931	-9.418167343900674e-4	0.008045919914756415	0	10000
10	250	0	200	400	600	800	1000	1200	1400	1600	1800	2	0	1	0.25	0.25	0.25	0.25	0.25	0.25	0.25	0.25	0.25	0.25	-0.375	-0.375	-0.375	-0.375	-0.375	-0.375	-0.375	-0.375	-0.375	-0.375	-0.375	linear	100	0.025	0	0.5	TRUE	5	fixmodel	0.8389	-8.405511879187805e-4	0.00706634169471282	0	10000
10	250	0	200	400	600	800	1000	1200	1400	1600	1800	2	0	1	0.25	0.25	0.25	0.25	0.25	0.25	0.25	0.25	0.25	0.25	-0.375	-0.375	-0.375	-0.375	-0.375	-0.375	-0.375	-0.375	-0.375	-0.375	-0.375	linear	100	0.025	0	0.5	TRUE	5	poolmodel	0.6081	-0.07714075090506592	0.011942625447754271	0	10000
10	250	0	200	400	600	800	1000	1200	1400	1600	1800	2	0	1	0.25	0.25	0.25	0.25	0.25	0.25	0.25	0.25	0.25	0.25	-0.375	-0.375	-0.375	-0.375	-0.375	-0.375	-0.375	-0.375	-0.375	-0.375	-0.375	linear	100	0.025	0	0.5	TRUE	5	sepmodel	0.7934	-7.55881557375147e-4	0.007971665916784115	0	10000
10	250	0	200	400	600	800	1000	1200	1400	1600	1800	2	0	1	0.25	0.25	0.25	0.25	0.25	0.25	0.25	0.25	0.25	0.25	-0.375	-0.375	-0.375	-0.375	-0.375	-0.375	-0.375	-0.375	-0.375	-0.375	-0.375	linear	100	0.025	0	0.5	TRUE	6	fixmodel	0.8526	2.5215314999178415e-4	0.00693588834835701	0	10000
10	250	0	200	400	600	800	1000	1200	1400	1600	1800	2	0	1	0.25	0.25	0.25	0.25	0.25	0.25	0.25	0.25	0.25	0.25	-0.375	-0.375	-0.375	-0.375	-0.375	-0.375	-0.375	-0.375	-0.375	-0.375	-0.375	linear	100	0.025	0	0.5	TRUE	6	poolmodel	0.5234	-0.09436173087966564	0.01474101225878993	0	10000
10	250	0	200	400	600	800	1000	1200	1400	1600	1800	2	0	1	0.25	0.25	0.25	0.25	0.25	0.25	0.25	0.25	0.25	0.25	-0.375	-0.375	-0.375	-0.375	-0.375	-0.375	-0.375	-0.375	-0.375	-0.375	-0.375	linear	100	0.025	0	0.5	TRUE	6	sepmodel	0.7956	3.07246464080899e-4	0.008042842200556533	0	10000
10	250	0	200	400	600	800	1000	1200	1400	1600	1800	2	0	1	0.25	0.25	0.25	0.25	0.25	0.25	0.25	0.25	0.25	0.25	-0.375	-0.375	-0.375	-0.375	-0.375	-0.375	-0.375	-0.375	-0.375	-0.375	-0.375	linear	100	0.025	0	0.5	TRUE	7	fixmodel	0.8566	3.1491405335748083e-4	0.007020417012509591	0	10000
10	250	0	200	400	600	800	1000	1200	1400	1600	1800	2	0	1	0.25	0.25	0.25	0.25	0.25	0.25	0.25	0.25	0.25	0.25	-0.375	-0.375	-0.375	-0.375	-0.375	-0.375	-0.375	-0.375	-0.375	-0.375	-0.375	linear	100	0.025	0	0.5	TRUE	7	poolmodel	0.4545	-0.10965990426828602	0.017813224526544262	0	10000
10	250	0	200	400	600	800	1000	1200	1400	1600	1800	2	0	1	0.25	0.25	0.25	0.25	0.25	0.25	0.25	0.25	0.25	0.25	-0.375	-0.375	-0.375	-0.375	-0.375	-0.375	-0.375	-0.375	-0.375	-0.375	-0.375	linear	100	0.025	0	0.5	TRUE	7	sepmodel	0.7948	4.031982014907841e-4	0.00811108210212723	0	10000
10	250	0	200	400	600	800	1000	1200	1400	1600	1800	2	0	1	0.25	0.25	0.25	0.25	0.25	0.25	0.25	0.25	0.25	0.25	-0.375	-0.375	-0.375	-0.375	-0.375	-0.375	-0.375	-0.375	-0.375	-0.375	-0.375	linear	100	0.025	0	0.5	TRUE	8	fixmodel	0.8596	3.124512140033918e-5	0.006844729894681277	0	10000
10	250	0	200	400	600	800	1000	1200	1400	1600	1800	2	0	1	0.25	0.25	0.25	0.25	0.25	0.25	0.25	0.25	0.25	0.25	-0.375	-0.375	-0.375	-0.375	-0.375	-0.375	-0.375	-0.375	-0.375	-0.375	-0.375	linear	100	0.025	0	0.5	TRUE	8	poolmodel	0.3838	-0.12364744733300734	0.02091184208893281	0	10000
10	250	0	200	400	600	800	1000	1200	1400	1600	1800	2	0	1	0.25	0.25	0.25	0.25	0.25	0.25	0.25	0.25	0.25	0.25	-0.375	-0.375	-0.375	-0.375	-0.375	-0.375	-0.375	-0.375	-0.375	-0.375	-0.375	linear	100	0.025	0	0.5	TRUE	8	sepmodel	0.7979	3.0765678566598747e-4	0.00803796938386988	0	10000
10	250	0	200	400	600	800	1000	1200	1400	1600	1800	2	0	1	0.25	0.25	0.25	0.25	0.25	0.25	0.25	0.25	0.25	0.25	-0.375	-0.375	-0.375	-0.375	-0.375	-0.375	-0.375	-0.375	-0.375	-0.375	-0.375	linear	100	0.025	0	0.5	TRUE	9	fixmodel	0.8577	-2.1958174984648075e-4	0.006783378888223803	0	10000
10	250	0	200	400	600	800	1000	1200	1400	1600	1800	2	0	1	0.25	0.25	0.25	0.25	0.25	0.25	0.25	0.25	0.25	0.25	-0.375	-0.375	-0.375	-0.375	-0.375	-0.375	-0.375	-0.375	-0.375	-0.375	-0.375	linear	100	0.025	0	0.5	TRUE	9	poolmodel	0.3353	-0.1354166529900042	0.023970223030544194	0	10000
10	250	0	200	400	600	800	1000	1200	1400	1600	1800	2	0	1	0.25	0.25	0.25	0.25	0.25	0.25	0.25	0.25	0.25	0.25	-0.375	-0.375	-0.375	-0.375	-0.375	-0.375	-0.375	-0.375	-0.375	-0.375	-0.375	linear	100	0.025	0	0.5	TRUE	9	sepmodel	0.795	-3.697824463784537e-4	0.008001571024982347	0	10000
10	250	0	200	400	600	800	1000	1200	1400	1600	1800	2	0	1	0.25	0.25	0.25	0.25	0.25	0.25	0.25	0.25	0.25	0.25	-0.375	-0.375	-0.375	-0.375	-0.375	-0.375	-0.375	-0.375	-0.375	-0.375	-0.375	linear	100	0.025	0	0.5	TRUE	10	fixmodel	0.8607	-7.963872704200632e-5	0.006723023350618657	0	10000
10	250	0	200	400	600	800	1000	1200	1400	1600	1800	2	0	1	0.25	0.25	0.25	0.25	0.25	0.25	0.25	0.25	0.25	0.25	-0.375	-0.375	-0.375	-0.375	-0.375	-0.375	-0.375	-0.375	-0.375	-0.375	-0.375	linear	100	0.025	0	0.5	TRUE	10	poolmodel	0.2919	-0.14433617330423357	0.026303037809562106	0	10000
10	250	0	200	400	600	800	1000	1200	1400	1600	1800	2	0	1	0.25	0.25	0.25	0.25	0.25	0.25	0.25	0.25	0.25	0.25	-0.375	-0.375	-0.375	-0.375	-0.375	-0.375	-0.375	-0.375	-0.375	-0.375	-0.375	linear	100	0.025	0	0.5	TRUE	10	sepmodel	0.7962	9.753293483504714e-5	0.007909378696855826	0	10000
10	250	0	225	450	675	900	1125	1350	1575	1800	2025	2	0	1	0.25	0.25	0.25	0.25	0.25	0.25	0.25	0.25	0.25	0.25	-0.375	-0.375	-0.375	-0.375	-0.375	-0.375	-0.375	-0.375	-0.375	-0.375	-0.375	linear	100	0.025	0	0.5	TRUE	2	fixmodel	0.8258	6.188489636478413e-4	0.00762378777411973	0	10000
10	250	0	225	450	675	900	1125	1350	1575	1800	2025	2	0	1	0.25	0.25	0.25	0.25	0.25	0.25	0.25	0.25	0.25	0.25	-0.375	-0.375	-0.375	-0.375	-0.375	-0.375	-0.375	-0.375	-0.375	-0.375	-0.375	linear	100	0.025	0	0.5	TRUE	2	poolmodel	0.7966	-0.019932018281956163	0.007290301520600103	0	10000
10	250	0	225	450	675	900	1125	1350	1575	1800	2025	2	0	1	0.25	0.25	0.25	0.25	0.25	0.25	0.25	0.25	0.25	0.25	-0.375	-0.375	-0.375	-0.375	-0.375	-0.375	-0.375	-0.375	-0.375	-0.375	-0.375	linear	100	0.025	0	0.5	TRUE	2	sepmodel	0.7956	5.908596186572785e-4	0.008145100527911248	0	10000
10	250	0	225	450	675	900	1125	1350	1575	1800	2025	2	0	1	0.25	0.25	0.25	0.25	0.25	0.25	0.25	0.25	0.25	0.25	-0.375	-0.375	-0.375	-0.375	-0.375	-0.375	-0.375	-0.375	-0.375	-0.375	-0.375	linear	100	0.025	0	0.5	TRUE	3	fixmodel	0.8396	0.0010381966320665583	0.007130955335222804	0	10000
10	250	0	225	450	675	900	1125	1350	1575	1800	2025	2	0	1	0.25	0.25	0.25	0.25	0.25	0.25	0.25	0.25	0.25	0.25	-0.375	-0.375	-0.375	-0.375	-0.375	-0.375	-0.375	-0.375	-0.375	-0.375	-0.375	linear	100	0.025	0	0.5	TRUE	3	poolmodel	0.7587	-0.03908339872227867	0.007695483767116585	0	10000
10	250	0	225	450	675	900	1125	1350	1575	1800	2025	2	0	1	0.25	0.25	0.25	0.25	0.25	0.25	0.25	0.25	0.25	0.25	-0.375	-0.375	-0.375	-0.375	-0.375	-0.375	-0.375	-0.375	-0.375	-0.375	-0.375	linear	100	0.025	0	0.5	TRUE	3	sepmodel	0.8017	7.03130708119117e-4	0.007860197961756039	0	10000
10	250	0	225	450	675	900	1125	1350	1575	1800	2025	2	0	1	0.25	0.25	0.25	0.25	0.25	0.25	0.25	0.25	0.25	0.25	-0.375	-0.375	-0.375	-0.375	-0.375	-0.375	-0.375	-0.375	-0.375	-0.375	-0.375	linear	100	0.025	0	0.5	TRUE	4	fixmodel	0.833	-3.694356667182855e-5	0.007300872158044259	0	10000
10	250	0	225	450	675	900	1125	1350	1575	1800	2025	2	0	1	0.25	0.25	0.25	0.25	0.25	0.25	0.25	0.25	0.25	0.25	-0.375	-0.375	-0.375	-0.375	-0.375	-0.375	-0.375	-0.375	-0.375	-0.375	-0.375	linear	100	0.025	0	0.5	TRUE	4	poolmodel	0.6936	-0.05791794893335095	0.00949829818380063	0	10000
10	250	0	225	450	675	900	1125	1350	1575	1800	2025	2	0	1	0.25	0.25	0.25	0.25	0.25	0.25	0.25	0.25	0.25	0.25	-0.375	-0.375	-0.375	-0.375	-0.375	-0.375	-0.375	-0.375	-0.375	-0.375	-0.375	linear	100	0.025	0	0.5	TRUE	4	sepmodel	0.7892	-4.604528217735368e-4	0.008080227779408523	0	10000
10	250	0	225	450	675	900	1125	1350	1575	1800	2025	2	0	1	0.25	0.25	0.25	0.25	0.25	0.25	0.25	0.25	0.25	0.25	-0.375	-0.375	-0.375	-0.375	-0.375	-0.375	-0.375	-0.375	-0.375	-0.375	-0.375	linear	100	0.025	0	0.5	TRUE	5	fixmodel	0.8413	1.9824323576901783e-4	0.00716175085662157	0	10000
10	250	0	225	450	675	900	1125	1350	1575	1800	2025	2	0	1	0.25	0.25	0.25	0.25	0.25	0.25	0.25	0.25	0.25	0.25	-0.375	-0.375	-0.375	-0.375	-0.375	-0.375	-0.375	-0.375	-0.375	-0.375	-0.375	linear	100	0.025	0	0.5	TRUE	5	poolmodel	0.6168	-0.07787827495586537	0.011970069369775634	0	10000
10	250	0	225	450	675	900	1125	1350	1575	1800	2025	2	0	1	0.25	0.25	0.25	0.25	0.25	0.25	0.25	0.25	0.25	0.25	-0.375	-0.375	-0.375	-0.375	-0.375	-0.375	-0.375	-0.375	-0.375	-0.375	-0.375	linear	100	0.025	0	0.5	TRUE	5	sepmodel	0.7984	-1.8674926818049292e-4	0.008015994951517988	0	10000
10	250	0	225	450	675	900	1125	1350	1575	1800	2025	2	0	1	0.25	0.25	0.25	0.25	0.25	0.25	0.25	0.25	0.25	0.25	-0.375	-0.375	-0.375	-0.375	-0.375	-0.375	-0.375	-0.375	-0.375	-0.375	-0.375	linear	100	0.025	0	0.5	TRUE	6	fixmodel	0.844	-0.0012941557602135431	0.006944448170088793	0	10000
10	250	0	225	450	675	900	1125	1350	1575	1800	2025	2	0	1	0.25	0.25	0.25	0.25	0.25	0.25	0.25	0.25	0.25	0.25	-0.375	-0.375	-0.375	-0.375	-0.375	-0.375	-0.375	-0.375	-0.375	-0.375	-0.375	linear	100	0.025	0	0.5	TRUE	6	poolmodel	0.5223	-0.0974692765597602	0.015198329121266832	0	10000
10	250	0	225	450	675	900	1125	1350	1575	1800	2025	2	0	1	0.25	0.25	0.25	0.25	0.25	0.25	0.25	0.25	0.25	0.25	-0.375	-0.375	-0.375	-0.375	-0.375	-0.375	-0.375	-0.375	-0.375	-0.375	-0.375	linear	100	0.025	0	0.5	TRUE	6	sepmodel	0.7883	-0.0012560682424977135	0.0080325483102749555	0	10000
10	250	0	225	450	675	900	1125	1350	1575	1800	2025	2	0	1	0.25	0.25	0.25	0.25	0.25	0.25	0.25	0.25	0.25	0.25	-0.375	-0.375	-0.375	-0.375	-0.375	-0.375	-0.375	-0.375	-0.375	-0.375	-0.375	linear	100	0.025	0	0.5	TRUE	7	fixmodel	0.8478	-8.731606410704777e-4	0.006993001704870604	0	10000
10	250	0	225	450	675	900	1125	1350	1575	1800	2025	2	0	1	0.25	0.25	0.25	0.25	0.25	0.25	0.25	0.25	0.25	0.25	-0.375	-0.375	-0.375	-0.375	-0.375	-0.375	-0.375	-0.375	-0.375	-0.375	-0.375	linear	100	0.025	0	0.5	TRUE	7	poolmodel	0.4442	-0.11377179522404302	0.018593982416148538	0	10000
10	250	0	225	450	675	900	1125	1350	1575	1800	2025	2	0	1	0.25	0.25	0.25	0.25	0.25	0.25	0.25	0.25	0.25	0.25	-0.375	-0.375	-0.375	-0.375	-0.375	-0.375	-0.375	-0.375	-0.375	-0.375	-0.375	linear	100	0.025	0	0.5	TRUE	7	sepmodel	0.7889	-6.820209577933294e-4	0.008037753774252475	0	10000
10	250	0	225	450	675	900	1125	1350	1575	1800	2025	2	0	1	0.25	0.25	0.25	0.25	0.25	0.25	0.25	0.25	0.25	0.25	-0.375	-0.375	-0.375	-0.375	-0.375	-0.375	-0.375	-0.375	-0.375	-0.375	-0.375	linear	100	0.025	0	0.5	TRUE	8	fixmodel	0.8551	-2.6261496902088636e-4	0.006916465202159994	0	10000
10	250	0	225	450	675	900	1125	1350	1575	1800	2025	2	0	1	0.25	0.25	0.25	0.25	0.25	0.25	0.25	0.25	0.25	0.25	-0.375	-0.375	-0.375	-0.375	-0.375	-0.375	-0.375	-0.375	-0.375	-0.375	-0.375	linear	100	0.025	0	0.5	TRUE	8	poolmodel	0.3714	-0.128338752302389	0.022037575149947825	0	10000
10	250	0	225	450	675	900	1125	1350	1575	1800	2025	2	0	1	0.25	0.25	0.25	0.25	0.25	0.25	0.25	0.25	0.25	0.25	-0.375	-0.375	-0.375	-0.375	-0.375	-0.375	-0.375	-0.375	-0.375	-0.375	-0.375	linear	100	0.025	0	0.5	TRUE	8	sepmodel	0.7948	2.0402964432176163e-4	0.008117780397190792	0	10000
10	250	0	225	450	675	900	1125	1350	1575	1800	2025	2	0	1	0.25	0.25	0.25	0.25	0.25	0.25	0.25	0.25	0.25	0.25	-0.375	-0.375	-0.375	-0.375	-0.375	-0.375	-0.375	-0.375	-0.375	-0.375	-0.375	linear	100	0.025	0	0.5	TRUE	9	fixmodel	0.8531	-1.623568382982874e-4	0.006828474839573017	0	10000
10	250	0	225	450	675	900	1125	1350	1575	1800	2025	2	0	1	0.25	0.25	0.25	0.25	0.25	0.25	0.25	0.25	0.25	0.25	-0.375	-0.375	-0.375	-0.375	-0.375	-0.375	-0.375	-0.375	-0.375	-0.375	-0.375	linear	100	0.025	0	0.5	TRUE	9	poolmodel	0.3098	-0.14063814065957558	0.025213966492203727	0	10000
10	250	0	225	450	675	900	1125	1350	1575	1800	2025	2	0	1	0.25	0.25	0.25	0.25	0.25	0.25	0.25	0.25	0.25	0.25	-0.375	-0.375	-0.375	-0.375	-0.375	-0.375	-0.375	-0.375	-0.375	-0.375	-0.375	linear	100	0.025	0	0.5	TRUE	9	sepmodel	0.7956	3.590075921316717e-4	0.008082761846268586	0	10000
10	250	0	225	450	675	900	1125	1350	1575	1800	2025	2	0	1	0.25	0.25	0.25	0.25	0.25	0.25	0.25	0.25	0.25	0.25	-0.375	-0.375	-0.375	-0.375	-0.375	-0.375	-0.375	-0.375	-0.375	-0.375	-0.375	linear	100	0.025	0	0.5	TRUE	10	fixmodel	0.8594	-4.1998575122972404e-4	0.0066348308619055335	0	10000
10	250	0	225	450	675	900	1125	1350	1575	1800	2025	2	0	1	0.25	0.25	0.25	0.25	0.25	0.25	0.25	0.25	0.25	0.25	-0.375	-0.375	-0.375	-0.375	-0.375	-0.375	-0.375	-0.375	-0.375	-0.375	-0.375	linear	100	0.025	0	0.5	TRUE	10	poolmodel	0.2664	-0.1507928322995262	0.028040153894302266	0	10000
10	250	0	225	450	675	900	1125	1350	1575	1800	2025	2	0	1	0.25	0.25	0.25	0.25	0.25	0.25	0.25	0.25	0.25	0.25	-0.375	-0.375	-0.375	-0.375	-0.375	-0.375	-0.375	-0.375	-0.375	-0.375	-0.375	linear	100	0.025	0	0.5	TRUE	10	sepmodel	0.7967	-9.802711296423924e-5	0.00791465546873401	0	10000
10	250	0	250	500	750	1000	1250	1500	1750	2000	2250	2	0	1	0.25	0.25	0.25	0.25	0.25	0.25	0.25	0.25	0.25	0.25	-0.375	-0.375	-0.375	-0.375	-0.375	-0.375	-0.375	-0.375	-0.375	-0.375	-0.375	linear	100	0.025	0	0.5	TRUE	2	fixmodel	0.8136	-0.0013068484418038413	0.007731935728130111	0	10000
10	250	0	250	500	750	1000	1250	1500	1750	2000	2250	2	0	1	0.25	0.25	0.25	0.25	0.25	0.25	0.25	0.25	0.25	0.25	-0.375	-0.375	-0.375	-0.375	-0.375	-0.375	-0.375	-0.375	-0.375	-0.375	-0.375	linear	100	0.025	0	0.5	TRUE	2	poolmodel	0.7885	-0.02206694886487432	0.007355456568241816	0	10000
10	250	0	250	500	750	1000	1250	1500	1750	2000	2250	2	0	1	0.25	0.25	0.25	0.25	0.25	0.25	0.25	0.25	0.25	0.25	-0.375	-0.375	-0.375	-0.375	-0.375	-0.375	-0.375	-0.375	-0.375	-0.375	-0.375	linear	100	0.025	0	0.5	TRUE	2	sepmodel	0.7874	-0.0014129111478598502	0.008248974524504222	0	10000
10	250	0	250	500	750	1000	1250	1500	1750	2000	2250	2	0	1	0.25	0.25	0.25	0.25	0.25	0.25	0.25	0.25	0.25	0.25	-0.375	-0.375	-0.375	-0.375	-0.375	-0.375	-0.375	-0.375	-0.375	-0.375	-0.375	linear	100	0.025	0	0.5	TRUE	3	fixmodel	0.8295	-3.4883116211872027e-4	0.007358104634179924	0	10000
10	250	0	250	500	750	1000	1250	1500	1750	2000	2250	2	0	1	0.25	0.25	0.25	0.25	0.25	0.25	0.25	0.25	0.25	0.25	-0.375	-0.375	-0.375	-0.375	-0.375	-0.375	-0.375	-0.375	-0.375	-0.375	-0.375	linear	100	0.025	0	0.5	TRUE	3	poolmodel	0.7578	-0.04055814675820003	0.0077638962533963475	0	10000
10	250	0	250	500	750	1000	1250	1500	1750	2000	2250	2	0	1	0.25	0.25	0.25	0.25	0.25	0.25	0.25	0.25	0.25	0.25	-0.375	-0.375	-0.375	-0.375	-0.375	-0.375	-0.375	-0.375	-0.375	-0.375	-0.375	linear	100	0.025	0	0.5	TRUE	3	sepmodel	0.7941	-2.8097166450284227e-4	0.008031210062691963	0	10000
10	250	0	250	500	750	1000	1250	1500	1750	2000	2250	2	0	1	0.25	0.25	0.25	0.25	0.25	0.25	0.25	0.25	0.25	0.25	-0.375	-0.375	-0.375	-0.375	-0.375	-0.375	-0.375	-0.375	-0.375	-0.375	-0.375	linear	100	0.025	0	0.5	TRUE	4	fixmodel	0.8331	-0.0011438658322947446	0.00730271897457349	0	10000
10	250	0	250	500	750	1000	1250	1500	1750	2000	2250	2	0	1	0.25	0.25	0.25	0.25	0.25	0.25	0.25	0.25	0.25	0.25	-0.375	-0.375	-0.375	-0.375	-0.375	-0.375	-0.375	-0.375	-0.375	-0.375	-0.375	linear	100	0.025	0	0.5	TRUE	4	poolmodel	0.6897	-0.060235732293410595	0.009617595981007367	0	10000
10	250	0	250	500	750	1000	1250	1500	1750	2000	2250	2	0	1	0.25	0.25	0.25	0.25	0.25	0.25	0.25	0.25	0.25	0.25	-0.375	-0.375	-0.375	-0.375	-0.375	-0.375	-0.375	-0.375	-0.375	-0.375	-0.375	linear	100	0.025	0	0.5	TRUE	4	sepmodel	0.7917	-0.0012486476832390887	0.008068479988881829	0	10000
10	250	0	250	500	750	1000	1250	1500	1750	2000	2250	2	0	1	0.25	0.25	0.25	0.25	0.25	0.25	0.25	0.25	0.25	0.25	-0.375	-0.375	-0.375	-0.375	-0.375	-0.375	-0.375	-0.375	-0.375	-0.375	-0.375	linear	100	0.025	0	0.5	TRUE	5	fixmodel	0.8418	6.038482839243114e-4	0.00709856365641203	0	10000
10	250	0	250	500	750	1000	1250	1500	1750	2000	2250	2	0	1	0.25	0.25	0.25	0.25	0.25	0.25	0.25	0.25	0.25	0.25	-0.375	-0.375	-0.375	-0.375	-0.375	-0.375	-0.375	-0.375	-0.375	-0.375	-0.375	linear	100	0.025	0	0.5	TRUE	5	poolmodel	0.6179	-0.07853115662430217	0.011880445234234031	0	10000
10	250	0	250	500	750	1000	1250	1500	1750	2000	2250	2	0	1	0.25	0.25	0.25	0.25	0.25	0.25	0.25	0.25	0.25	0.25	-0.375	-0.375	-0.375	-0.375	-0.375	-0.375	-0.375	-0.375	-0.375	-0.375	-0.375	linear	100	0.025	0	0.5	TRUE	5	sepmodel	0.7946	4.772491070395537e-4	0.007949712538185319	0	10000
10	250	0	250	500	750	1000	1250	1500	1750	2000	2250	2	0	1	0.25	0.25	0.25	0.25	0.25	0.25	0.25	0.25	0.25	0.25	-0.375	-0.375	-0.375	-0.375	-0.375	-0.375	-0.375	-0.375	-0.375	-0.375	-0.375	linear	100	0.025	0	0.5	TRUE	6	fixmodel	0.8522	-1.424366358851886e-4	0.006951515471152376	0	10000
10	250	0	250	500	750	1000	1250	1500	1750	2000	2250	2	0	1	0.25	0.25	0.25	0.25	0.25	0.25	0.25	0.25	0.25	0.25	-0.375	-0.375	-0.375	-0.375	-0.375	-0.375	-0.375	-0.375	-0.375	-0.375	-0.375	linear	100	0.025	0	0.5	TRUE	6	poolmodel	0.5254	-0.09793852787930549	0.01514473262421841	0	10000
10	250	0	250	500	750	1000	1250	1500	1750	2000	2250	2	0	1	0.25	0.25	0.25	0.25	0.25	0.25	0.25	0.25	0.25	0.25	-0.375	-0.375	-0.375	-0.375	-0.375	-0.375	-0.375	-0.375	-0.375	-0.375	-0.375	linear	100	0.025	0	0.5	TRUE	6	sepmodel	0.7965	-2.500159610205504e-4	0.008053546627921473	0	10000
10	250	0	250	500	750	1000	1250	1500	1750	2000	2250	2	0	1	0.25	0.25	0.25	0.25	0.25	0.25	0.25	0.25	0.25	0.25	-0.375	-0.375	-0.375	-0.375	-0.375	-0.375	-0.375	-0.375	-0.375	-0.375	-0.375	linear	100	0.025	0	0.5	TRUE	7	fixmodel	0.8538	0.002335694704693785	0.007087431489078436	0	10000
10	250	0	250	500	750	1000	1250	1500	1750	2000	2250	2	0	1	0.25	0.25	0.25	0.25	0.25	0.25	0.25	0.25	0.25	0.25	-0.375	-0.375	-0.375	-0.375	-0.375	-0.375	-0.375	-0.375	-0.375	-0.375	-0.375	linear	100	0.025	0	0.5	TRUE	7	poolmodel	0.4485	-0.11372048313864049	0.018496740024605194	0	10000
10	250	0	250	500	750	1000	1250	1500	1750	2000	2250	2	0	1	0.25	0.25	0.25	0.25	0.25	0.25	0.25	0.25	0.25	0.25	-0.375	-0.375	-0.375	-0.375	-0.375	-0.375	-0.375	-0.375	-0.375	-0.375	-0.375	linear	100	0.025	0	0.5	TRUE	7	sepmodel	0.8018	0.0022763556596771253	0.008146430828548353	0	10000
10	250	0	250	500	750	1000	1250	1500	1750	2000	2250	2	0	1	0.25	0.25	0.25	0.25	0.25	0.25	0.25	0.25	0.25	0.25	-0.375	-0.375	-0.375	-0.375	-0.375	-0.375	-0.375	-0.375	-0.375	-0.375	-0.375	linear	100	0.025	0	0.5	TRUE	8	fixmodel	0.8489	2.679851365769694e-4	0.007038525174709991	0	10000
10	250	0	250	500	750	1000	1250	1500	1750	2000	2250	2	0	1	0.25	0.25	0.25	0.25	0.25	0.25	0.25	0.25	0.25	0.25	-0.375	-0.375	-0.375	-0.375	-0.375	-0.375	-0.375	-0.375	-0.375	-0.375	-0.375	linear	100	0.025	0	0.5	TRUE	8	poolmodel	0.3629	-0.1323137579085873	0.0230557391609882	0	10000
10	250	0	250	500	750	1000	1250	1500	1750	2000	2250	2	0	1	0.25	0.25	0.25	0.25	0.25	0.25	0.25	0.25	0.25	0.25	-0.375	-0.375	-0.375	-0.375	-0.375	-0.375	-0.375	-0.375	-0.375	-0.375	-0.375	linear	100	0.025	0	0.5	TRUE	8	sepmodel	0.7944	2.016730517133064e-4	0.00825508842720417	0	10000
10	250	0	250	500	750	1000	1250	1500	1750	2000	2250	2	0	1	0.25	0.25	0.25	0.25	0.25	0.25	0.25	0.25	0.25	0.25	-0.375	-0.375	-0.375	-0.375	-0.375	-0.375	-0.375	-0.375	-0.375	-0.375	-0.375	linear	100	0.025	0	0.5	TRUE	9	fixmodel	0.8523	2.3950214257139607e-4	0.006902541190177808	0	10000
10	250	0	250	500	750	1000	1250	1500	1750	2000	2250	2	0	1	0.25	0.25	0.25	0.25	0.25	0.25	0.25	0.25	0.25	0.25	-0.375	-0.375	-0.375	-0.375	-0.375	-0.375	-0.375	-0.375	-0.375	-0.375	-0.375	linear	100	0.025	0	0.5	TRUE	9	poolmodel	0.2982	-0.14593760976687892	0.026532285667358987	0	10000
10	250	0	250	500	750	1000	1250	1500	1750	2000	2250	2	0	1	0.25	0.25	0.25	0.25	0.25	0.25	0.25	0.25	0.25	0.25	-0.375	-0.375	-0.375	-0.375	-0.375	-0.375	-0.375	-0.375	-0.375	-0.375	-0.375	linear	100	0.025	0	0.5	TRUE	9	sepmodel	0.7914	6.419536262386148e-4	0.00818173703127481	0	10000
10	250	0	250	500	750	1000	1250	1500	1750	2000	2250	2	0	1	0.25	0.25	0.25	0.25	0.25	0.25	0.25	0.25	0.25	0.25	-0.375	-0.375	-0.375	-0.375	-0.375	-0.375	-0.375	-0.375	-0.375	-0.375	-0.375	linear	100	0.025	0	0.5	TRUE	10	fixmodel	0.8547	1.7744972633313742e-4	0.006845748730111969	0	10000
10	250	0	250	500	750	1000	1250	1500	1750	2000	2250	2	0	1	0.25	0.25	0.25	0.25	0.25	0.25	0.25	0.25	0.25	0.25	-0.375	-0.375	-0.375	-0.375	-0.375	-0.375	-0.375	-0.375	-0.375	-0.375	-0.375	linear	100	0.025	0	0.5	TRUE	10	poolmodel	0.2438	-0.15731915221700846	0.029977035709078222	0	10000
10	250	0	250	500	750	1000	1250	1500	1750	2000	2250	2	0	1	0.25	0.25	0.25	0.25	0.25	0.25	0.25	0.25	0.25	0.25	-0.375	-0.375	-0.375	-0.375	-0.375	-0.375	-0.375	-0.375	-0.375	-0.375	-0.375	linear	100	0.025	0	0.5	TRUE	10	sepmodel	0.7994	5.063031518290392e-4	0.008018499301071806	0	10000
10	250	0	275	550	825	1100	1375	1650	1925	2200	2475	2	0	1	0.25	0.25	0.25	0.25	0.25	0.25	0.25	0.25	0.25	0.25	-0.375	-0.375	-0.375	-0.375	-0.375	-0.375	-0.375	-0.375	-0.375	-0.375	-0.375	linear	100	0.025	0	0.5	TRUE	2	fixmodel	0.8187	-0.0013612421555375212	0.007569887198536737	0	10000
10	250	0	275	550	825	1100	1375	1650	1925	2200	2475	2	0	1	0.25	0.25	0.25	0.25	0.25	0.25	0.25	0.25	0.25	0.25	-0.375	-0.375	-0.375	-0.375	-0.375	-0.375	-0.375	-0.375	-0.375	-0.375	-0.375	linear	100	0.025	0	0.5	TRUE	2	poolmodel	0.7985	-0.02184560300672529	0.00719305974019109	0	10000
10	250	0	275	550	825	1100	1375	1650	1925	2200	2475	2	0	1	0.25	0.25	0.25	0.25	0.25	0.25	0.25	0.25	0.25	0.25	-0.375	-0.375	-0.375	-0.375	-0.375	-0.375	-0.375	-0.375	-0.375	-0.375	-0.375	linear	100	0.025	0	0.5	TRUE	2	sepmodel	0.7933	-0.0013974966008899767	0.00810477896329878	0	10000
10	250	0	275	550	825	1100	1375	1650	1925	2200	2475	2	0	1	0.25	0.25	0.25	0.25	0.25	0.25	0.25	0.25	0.25	0.25	-0.375	-0.375	-0.375	-0.375	-0.375	-0.375	-0.375	-0.375	-0.375	-0.375	-0.375	linear	100	0.025	0	0.5	TRUE	3	fixmodel	0.8293	3.553599685452947e-4	0.007417296044801457	0	10000
10	250	0	275	550	825	1100	1375	1650	1925	2200	2475	2	0	1	0.25	0.25	0.25	0.25	0.25	0.25	0.25	0.25	0.25	0.25	-0.375	-0.375	-0.375	-0.375	-0.375	-0.375	-0.375	-0.375	-0.375	-0.375	-0.375	linear	100	0.025	0	0.5	TRUE	3	poolmodel	0.7672	-0.03921842625488822	0.0076883443783489994	0	10000
10	250	0	275	550	825	1100	1375	1650	1925	2200	2475	2	0	1	0.25	0.25	0.25	0.25	0.25	0.25	0.25	0.25	0.25	0.25	-0.375	-0.375	-0.375	-0.375	-0.375	-0.375	-0.375	-0.375	-0.375	-0.375	-0.375	linear	100	0.025	0	0.5	TRUE	3	sepmodel	0.7977	3.882669124669871e-4	0.007972530967910074	0	10000
10	250	0	275	550	825	1100	1375	1650	1925	2200	2475	2	0	1	0.25	0.25	0.25	0.25	0.25	0.25	0.25	0.25	0.25	0.25	-0.375	-0.375	-0.375	-0.375	-0.375	-0.375	-0.375	-0.375	-0.375	-0.375	-0.375	linear	100	0.025	0	0.5	TRUE	4	fixmodel	0.8303	-0.0014851440298738828	0.007270006839687993	0	10000
10	250	0	275	550	825	1100	1375	1650	1925	2200	2475	2	0	1	0.25	0.25	0.25	0.25	0.25	0.25	0.25	0.25	0.25	0.25	-0.375	-0.375	-0.375	-0.375	-0.375	-0.375	-0.375	-0.375	-0.375	-0.375	-0.375	linear	100	0.025	0	0.5	TRUE	4	poolmodel	0.6969	-0.06109363645828728	0.009554957669722652	0	10000
10	250	0	275	550	825	1100	1375	1650	1925	2200	2475	2	0	1	0.25	0.25	0.25	0.25	0.25	0.25	0.25	0.25	0.25	0.25	-0.375	-0.375	-0.375	-0.375	-0.375	-0.375	-0.375	-0.375	-0.375	-0.375	-0.375	linear	100	0.025	0	0.5	TRUE	4	sepmodel	0.7933	-0.0015824329774556378	0.007990781641782178	0	10000
10	250	0	275	550	825	1100	1375	1650	1925	2200	2475	2	0	1	0.25	0.25	0.25	0.25	0.25	0.25	0.25	0.25	0.25	0.25	-0.375	-0.375	-0.375	-0.375	-0.375	-0.375	-0.375	-0.375	-0.375	-0.375	-0.375	linear	100	0.025	0	0.5	TRUE	5	fixmodel	0.8404	-7.960425217558757e-6	0.007126802916071899	0	10000
10	250	0	275	550	825	1100	1375	1650	1925	2200	2475	2	0	1	0.25	0.25	0.25	0.25	0.25	0.25	0.25	0.25	0.25	0.25	-0.375	-0.375	-0.375	-0.375	-0.375	-0.375	-0.375	-0.375	-0.375	-0.375	-0.375	linear	100	0.025	0	0.5	TRUE	5	poolmodel	0.632	-0.07860110768779852	0.011771901733075438	0	10000
10	250	0	275	550	825	1100	1375	1650	1925	2200	2475	2	0	1	0.25	0.25	0.25	0.25	0.25	0.25	0.25	0.25	0.25	0.25	-0.375	-0.375	-0.375	-0.375	-0.375	-0.375	-0.375	-0.375	-0.375	-0.375	-0.375	linear	100	0.025	0	0.5	TRUE	5	sepmodel	0.7984	3.293169059863182e-4	0.007935976018970692	0	10000
10	250	0	275	550	825	1100	1375	1650	1925	2200	2475	2	0	1	0.25	0.25	0.25	0.25	0.25	0.25	0.25	0.25	0.25	0.25	-0.375	-0.375	-0.375	-0.375	-0.375	-0.375	-0.375	-0.375	-0.375	-0.375	-0.375	linear	100	0.025	0	0.5	TRUE	6	fixmodel	0.8513	0.0014197116767935708	0.006953930789513748	0	10000
10	250	0	275	550	825	1100	1375	1650	1925	2200	2475	2	0	1	0.25	0.25	0.25	0.25	0.25	0.25	0.25	0.25	0.25	0.25	-0.375	-0.375	-0.375	-0.375	-0.375	-0.375	-0.375	-0.375	-0.375	-0.375	-0.375	linear	100	0.025	0	0.5	TRUE	6	poolmodel	0.5467	-0.09644527280547302	0.014710213852016032	0	10000
10	250	0	275	550	825	1100	1375	1650	1925	2200	2475	2	0	1	0.25	0.25	0.25	0.25	0.25	0.25	0.25	0.25	0.25	0.25	-0.375	-0.375	-0.375	-0.375	-0.375	-0.375	-0.375	-0.375	-0.375	-0.375	-0.375	linear	100	0.025	0	0.5	TRUE	6	sepmodel	0.8031	0.0012756269591251048	0.007861443279865269	0	10000
10	250	0	275	550	825	1100	1375	1650	1925	2200	2475	2	0	1	0.25	0.25	0.25	0.25	0.25	0.25	0.25	0.25	0.25	0.25	-0.375	-0.375	-0.375	-0.375	-0.375	-0.375	-0.375	-0.375	-0.375	-0.375	-0.375	linear	100	0.025	0	0.5	TRUE	7	fixmodel	0.8492	5.81181448348349e-4	0.007017532302040133	0	10000
10	250	0	275	550	825	1100	1375	1650	1925	2200	2475	2	0	1	0.25	0.25	0.25	0.25	0.25	0.25	0.25	0.25	0.25	0.25	-0.375	-0.375	-0.375	-0.375	-0.375	-0.375	-0.375	-0.375	-0.375	-0.375	-0.375	linear	100	0.025	0	0.5	TRUE	7	poolmodel	0.4398	-0.11661036268400554	0.01886487379162345	0	10000
10	250	0	275	550	825	1100	1375	1650	1925	2200	2475	2	0	1	0.25	0.25	0.25	0.25	0.25	0.25	0.25	0.25	0.25	0.25	-0.375	-0.375	-0.375	-0.375	-0.375	-0.375	-0.375	-0.375	-0.375	-0.375	-0.375	linear	100	0.025	0	0.5	TRUE	7	sepmodel	0.8019	9.984930313494584e-5	0.007880097154512192	0	10000
10	250	0	275	550	825	1100	1375	1650	1925	2200	2475	2	0	1	0.25	0.25	0.25	0.25	0.25	0.25	0.25	0.25	0.25	0.25	-0.375	-0.375	-0.375	-0.375	-0.375	-0.375	-0.375	-0.375	-0.375	-0.375	-0.375	linear	100	0.025	0	0.5	TRUE	8	fixmodel	0.8471	-7.193353245384972e-4	0.00695002314834523	0	10000
10	250	0	275	550	825	1100	1375	1650	1925	2200	2475	2	0	1	0.25	0.25	0.25	0.25	0.25	0.25	0.25	0.25	0.25	0.25	-0.375	-0.375	-0.375	-0.375	-0.375	-0.375	-0.375	-0.375	-0.375	-0.375	-0.375	linear	100	0.025	0	0.5	TRUE	8	poolmodel	0.35	-0.13489480827856098	0.023377919025559333	0	10000
10	250	0	275	550	825	1100	1375	1650	1925	2200	2475	2	0	1	0.25	0.25	0.25	0.25	0.25	0.25	0.25	0.25	0.25	0.25	-0.375	-0.375	-0.375	-0.375	-0.375	-0.375	-0.375	-0.375	-0.375	-0.375	-0.375	linear	100	0.025	0	0.5	TRUE	8	sepmodel	0.7978	-8.476278967113848e-4	0.007919281058900439	0	10000
10	250	0	275	550	825	1100	1375	1650	1925	2200	2475	2	0	1	0.25	0.25	0.25	0.25	0.25	0.25	0.25	0.25	0.25	0.25	-0.375	-0.375	-0.375	-0.375	-0.375	-0.375	-0.375	-0.375	-0.375	-0.375	-0.375	linear	100	0.025	0	0.5	TRUE	9	fixmodel	0.853	0.0017572364892019046	0.007024895793701981	0	10000
10	250	0	275	550	825	1100	1375	1650	1925	2200	2475	2	0	1	0.25	0.25	0.25	0.25	0.25	0.25	0.25	0.25	0.25	0.25	-0.375	-0.375	-0.375	-0.375	-0.375	-0.375	-0.375	-0.375	-0.375	-0.375	-0.375	linear	100	0.025	0	0.5	TRUE	9	poolmodel	0.2894	-0.14782714831606975	0.027023282568069736	0	10000
10	250	0	275	550	825	1100	1375	1650	1925	2200	2475	2	0	1	0.25	0.25	0.25	0.25	0.25	0.25	0.25	0.25	0.25	0.25	-0.375	-0.375	-0.375	-0.375	-0.375	-0.375	-0.375	-0.375	-0.375	-0.375	-0.375	linear	100	0.025	0	0.5	TRUE	9	sepmodel	0.8001	0.001513451070325923	0.008111049598720603	0	10000
10	250	0	275	550	825	1100	1375	1650	1925	2200	2475	2	0	1	0.25	0.25	0.25	0.25	0.25	0.25	0.25	0.25	0.25	0.25	-0.375	-0.375	-0.375	-0.375	-0.375	-0.375	-0.375	-0.375	-0.375	-0.375	-0.375	linear	100	0.025	0	0.5	TRUE	10	fixmodel	0.8555	0.0010893119759014158	0.006901797644926003	0	10000
10	250	0	275	550	825	1100	1375	1650	1925	2200	2475	2	0	1	0.25	0.25	0.25	0.25	0.25	0.25	0.25	0.25	0.25	0.25	-0.375	-0.375	-0.375	-0.375	-0.375	-0.375	-0.375	-0.375	-0.375	-0.375	-0.375	linear	100	0.025	0	0.5	TRUE	10	poolmodel	0.2349	-0.1605597261163853	0.03092964599785044	0	10000
10	250	0	275	550	825	1100	1375	1650	1925	2200	2475	2	0	1	0.25	0.25	0.25	0.25	0.25	0.25	0.25	0.25	0.25	0.25	-0.375	-0.375	-0.375	-0.375	-0.375	-0.375	-0.375	-0.375	-0.375	-0.375	-0.375	linear	100	0.025	0	0.5	TRUE	10	sepmodel	0.7983	9.693973585775896e-4	0.008034438703840963	0	10000
10	250	0	300	600	900	1200	1500	1800	2100	2400	2700	2	0	1	0.25	0.25	0.25	0.25	0.25	0.25	0.25	0.25	0.25	0.25	-0.375	-0.375	-0.375	-0.375	-0.375	-0.375	-0.375	-0.375	-0.375	-0.375	-0.375	linear	100	0.025	0	0.5	TRUE	2	fixmodel	0.821	-0.0014369227821693486	0.007573329847864737	0	10000
10	250	0	300	600	900	1200	1500	1800	2100	2400	2700	2	0	1	0.25	0.25	0.25	0.25	0.25	0.25	0.25	0.25	0.25	0.25	-0.375	-0.375	-0.375	-0.375	-0.375	-0.375	-0.375	-0.375	-0.375	-0.375	-0.375	linear	100	0.025	0	0.5	TRUE	2	poolmodel	0.8057	-0.022651291448590686	0.007094147719099754	0	10000
10	250	0	300	600	900	1200	1500	1800	2100	2400	2700	2	0	1	0.25	0.25	0.25	0.25	0.25	0.25	0.25	0.25	0.25	0.25	-0.375	-0.375	-0.375	-0.375	-0.375	-0.375	-0.375	-0.375	-0.375	-0.375	-0.375	linear	100	0.025	0	0.5	TRUE	2	sepmodel	0.7903	-0.0015353458446412008	0.00808715361416322	0	10000
10	250	0	300	600	900	1200	1500	1800	2100	2400	2700	2	0	1	0.25	0.25	0.25	0.25	0.25	0.25	0.25	0.25	0.25	0.25	-0.375	-0.375	-0.375	-0.375	-0.375	-0.375	-0.375	-0.375	-0.375	-0.375	-0.375	linear	100	0.025	0	0.5	TRUE	3	fixmodel	0.8217	-9.450357338126404e-4	0.007452416744964753	0	10000
10	250	0	300	600	900	1200	1500	1800	2100	2400	2700	2	0	1	0.25	0.25	0.25	0.25	0.25	0.25	0.25	0.25	0.25	0.25	-0.375	-0.375	-0.375	-0.375	-0.375	-0.375	-0.375	-0.375	-0.375	-0.375	-0.375	linear	100	0.025	0	0.5	TRUE	3	poolmodel	0.7745	-0.03994663053561335	0.007573462694871432	0	10000
10	250	0	300	600	900	1200	1500	1800	2100	2400	2700	2	0	1	0.25	0.25	0.25	0.25	0.25	0.25	0.25	0.25	0.25	0.25	-0.375	-0.375	-0.375	-0.375	-0.375	-0.375	-0.375	-0.375	-0.375	-0.375	-0.375	linear	100	0.025	0	0.5	TRUE	3	sepmodel	0.7941	-8.519751690614889e-4	0.007998175803182066	0	10000
10	250	0	300	600	900	1200	1500	1800	2100	2400	2700	2	0	1	0.25	0.25	0.25	0.25	0.25	0.25	0.25	0.25	0.25	0.25	-0.375	-0.375	-0.375	-0.375	-0.375	-0.375	-0.375	-0.375	-0.375	-0.375	-0.375	linear	100	0.025	0	0.5	TRUE	4	fixmodel	0.8391	1.838475785621584e-4	0.007233629584733585	0	10000
10	250	0	300	600	900	1200	1500	1800	2100	2400	2700	2	0	1	0.25	0.25	0.25	0.25	0.25	0.25	0.25	0.25	0.25	0.25	-0.375	-0.375	-0.375	-0.375	-0.375	-0.375	-0.375	-0.375	-0.375	-0.375	-0.375	linear	100	0.025	0	0.5	TRUE	4	poolmodel	0.7136	-0.05944606910607431	0.009123668603476697	0	10000
10	250	0	300	600	900	1200	1500	1800	2100	2400	2700	2	0	1	0.25	0.25	0.25	0.25	0.25	0.25	0.25	0.25	0.25	0.25	-0.375	-0.375	-0.375	-0.375	-0.375	-0.375	-0.375	-0.375	-0.375	-0.375	-0.375	linear	100	0.025	0	0.5	TRUE	4	sepmodel	0.7985	-1.6973025481886104e-4	0.007947020755456445	0	10000
10	250	0	300	600	900	1200	1500	1800	2100	2400	2700	2	0	1	0.25	0.25	0.25	0.25	0.25	0.25	0.25	0.25	0.25	0.25	-0.375	-0.375	-0.375	-0.375	-0.375	-0.375	-0.375	-0.375	-0.375	-0.375	-0.375	linear	100	0.025	0	0.5	TRUE	5	fixmodel	0.8324	-5.140224500458167e-4	0.007255788007836509	0	10000
10	250	0	300	600	900	1200	1500	1800	2100	2400	2700	2	0	1	0.25	0.25	0.25	0.25	0.25	0.25	0.25	0.25	0.25	0.25	-0.375	-0.375	-0.375	-0.375	-0.375	-0.375	-0.375	-0.375	-0.375	-0.375	-0.375	linear	100	0.025	0	0.5	TRUE	5	poolmodel	0.6381	-0.07930454474688323	0.011773804814550258	0	10000
10	250	0	300	600	900	1200	1500	1800	2100	2400	2700	2	0	1	0.25	0.25	0.25	0.25	0.25	0.25	0.25	0.25	0.25	0.25	-0.375	-0.375	-0.375	-0.375	-0.375	-0.375	-0.375	-0.375	-0.375	-0.375	-0.375	linear	100	0.025	0	0.5	TRUE	5	sepmodel	0.7918	-5.440956431497168e-4	0.008104054872306803	0	10000
10	250	0	300	600	900	1200	1500	1800	2100	2400	2700	2	0	1	0.25	0.25	0.25	0.25	0.25	0.25	0.25	0.25	0.25	0.25	-0.375	-0.375	-0.375	-0.375	-0.375	-0.375	-0.375	-0.375	-0.375	-0.375	-0.375	linear	100	0.025	0	0.5	TRUE	6	fixmodel	0.8428	0.001020706404371014	0.0071766940627757516	0	10000
10	250	0	300	600	900	1200	1500	1800	2100	2400	2700	2	0	1	0.25	0.25	0.25	0.25	0.25	0.25	0.25	0.25	0.25	0.25	-0.375	-0.375	-0.375	-0.375	-0.375	-0.375	-0.375	-0.375	-0.375	-0.375	-0.375	linear	100	0.025	0	0.5	TRUE	6	poolmodel	0.5552	-0.09640785430011721	0.01463095113902437	0	10000
10	250	0	300	600	900	1200	1500	1800	2100	2400	2700	2	0	1	0.25	0.25	0.25	0.25	0.25	0.25	0.25	0.25	0.25	0.25	-0.375	-0.375	-0.375	-0.375	-0.375	-0.375	-0.375	-0.375	-0.375	-0.375	-0.375	linear	100	0.025	0	0.5	TRUE	6	sepmodel	0.7987	0.001029580549482458	0.008030640264268711	0	10000
10	250	0	300	600	900	1200	1500	1800	2100	2400	2700	2	0	1	0.25	0.25	0.25	0.25	0.25	0.25	0.25	0.25	0.25	0.25	-0.375	-0.375	-0.375	-0.375	-0.375	-0.375	-0.375	-0.375	-0.375	-0.375	-0.375	linear	100	0.025	0	0.5	TRUE	7	fixmodel	0.8333	-0.001641326413454025	0.007123730923976586	0	10000
10	250	0	300	600	900	1200	1500	1800	2100	2400	2700	2	0	1	0.25	0.25	0.25	0.25	0.25	0.25	0.25	0.25	0.25	0.25	-0.375	-0.375	-0.375	-0.375	-0.375	-0.375	-0.375	-0.375	-0.375	-0.375	-0.375	linear	100	0.025	0	0.5	TRUE	7	poolmodel	0.4439	-0.11757125172073607	0.019082602688686213	0	10000
10	250	0	300	600	900	1200	1500	1800	2100	2400	2700	2	0	1	0.25	0.25	0.25	0.25	0.25	0.25	0.25	0.25	0.25	0.25	-0.375	-0.375	-0.375	-0.375	-0.375	-0.375	-0.375	-0.375	-0.375	-0.375	-0.375	linear	100	0.025	0	0.5	TRUE	7	sepmodel	0.7876	-0.0016770418323781401	0.008002053190683365	0	10000
10	250	0	300	600	900	1200	1500	1800	2100	2400	2700	2	0	1	0.25	0.25	0.25	0.25	0.25	0.25	0.25	0.25	0.25	0.25	-0.375	-0.375	-0.375	-0.375	-0.375	-0.375	-0.375	-0.375	-0.375	-0.375	-0.375	linear	100	0.025	0	0.5	TRUE	8	fixmodel	0.8385	-0.0018532239631757995	0.007154039027196475	0	10000
10	250	0	300	600	900	1200	1500	1800	2100	2400	2700	2	0	1	0.25	0.25	0.25	0.25	0.25	0.25	0.25	0.25	0.25	0.25	-0.375	-0.375	-0.375	-0.375	-0.375	-0.375	-0.375	-0.375	-0.375	-0.375	-0.375	linear	100	0.025	0	0.5	TRUE	8	poolmodel	0.3511	-0.13618525164990092	0.023609671663247872	0	10000
10	250	0	300	600	900	1200	1500	1800	2100	2400	2700	2	0	1	0.25	0.25	0.25	0.25	0.25	0.25	0.25	0.25	0.25	0.25	-0.375	-0.375	-0.375	-0.375	-0.375	-0.375	-0.375	-0.375	-0.375	-0.375	-0.375	linear	100	0.025	0	0.5	TRUE	8	sepmodel	0.7905	-0.00215164234347393	0.008006764392721626	0	10000
10	250	0	300	600	900	1200	1500	1800	2100	2400	2700	2	0	1	0.25	0.25	0.25	0.25	0.25	0.25	0.25	0.25	0.25	0.25	-0.375	-0.375	-0.375	-0.375	-0.375	-0.375	-0.375	-0.375	-0.375	-0.375	-0.375	linear	100	0.025	0	0.5	TRUE	9	fixmodel	0.8374	-7.641634876466239e-4	0.007232290151511719	0	10000
10	250	0	300	600	900	1200	1500	1800	2100	2400	2700	2	0	1	0.25	0.25	0.25	0.25	0.25	0.25	0.25	0.25	0.25	0.25	-0.375	-0.375	-0.375	-0.375	-0.375	-0.375	-0.375	-0.375	-0.375	-0.375	-0.375	linear	100	0.025	0	0.5	TRUE	9	poolmodel	0.2814	-0.15112984242349273	0.02797469588106431	0	10000
10	250	0	300	600	900	1200	1500	1800	2100	2400	2700	2	0	1	0.25	0.25	0.25	0.25	0.25	0.25	0.25	0.25	0.25	0.25	-0.375	-0.375	-0.375	-0.375	-0.375	-0.375	-0.375	-0.375	-0.375	-0.375	-0.375	linear	100	0.025	0	0.5	TRUE	9	sepmodel	0.7892	-0.0014213955963919662	0.00809764767400959	0	10000
10	250	0	300	600	900	1200	1500	1800	2100	2400	2700	2	0	1	0.25	0.25	0.25	0.25	0.25	0.25	0.25	0.25	0.25	0.25	-0.375	-0.375	-0.375	-0.375	-0.375	-0.375	-0.375	-0.375	-0.375	-0.375	-0.375	linear	100	0.025	0	0.5	TRUE	10	fixmodel	0.8423	6.734755305588905e-4	0.007227643644584365	0	10000
10	250	0	300	600	900	1200	1500	1800	2100	2400	2700	2	0	1	0.25	0.25	0.25	0.25	0.25	0.25	0.25	0.25	0.25	0.25	-0.375	-0.375	-0.375	-0.375	-0.375	-0.375	-0.375	-0.375	-0.375	-0.375	-0.375	linear	100	0.025	0	0.5	TRUE	10	poolmodel	0.2373	-0.16237530767038738	0.0313949219029878	0	10000
10	250	0	300	600	900	1200	1500	1800	2100	2400	2700	2	0	1	0.25	0.25	0.25	0.25	0.25	0.25	0.25	0.25	0.25	0.25	-0.375	-0.375	-0.375	-0.375	-0.375	-0.375	-0.375	-0.375	-0.375	-0.375	-0.375	linear	100	0.025	0	0.5	TRUE	10	sepmodel	0.7915	3.376206039674722e-4	0.008082675764861796	0	10000
10	250	0	325	650	975	1300	1625	1950	2275	2600	2925	2	0	1	0.25	0.25	0.25	0.25	0.25	0.25	0.25	0.25	0.25	0.25	-0.375	-0.375	-0.375	-0.375	-0.375	-0.375	-0.375	-0.375	-0.375	-0.375	-0.375	linear	100	0.025	0	0.5	TRUE	2	fixmodel	0.8256	6.144441690592615e-4	0.007370067471501395	0	10000
10	250	0	325	650	975	1300	1625	1950	2275	2600	2925	2	0	1	0.25	0.25	0.25	0.25	0.25	0.25	0.25	0.25	0.25	0.25	-0.375	-0.375	-0.375	-0.375	-0.375	-0.375	-0.375	-0.375	-0.375	-0.375	-0.375	linear	100	0.025	0	0.5	TRUE	2	poolmodel	0.8193	-0.020153847378370705	0.006751225344353431	0	10000
10	250	0	325	650	975	1300	1625	1950	2275	2600	2925	2	0	1	0.25	0.25	0.25	0.25	0.25	0.25	0.25	0.25	0.25	0.25	-0.375	-0.375	-0.375	-0.375	-0.375	-0.375	-0.375	-0.375	-0.375	-0.375	-0.375	linear	100	0.025	0	0.5	TRUE	2	sepmodel	0.7938	4.402153873889516e-4	0.007895863478418036	0	10000
10	250	0	325	650	975	1300	1625	1950	2275	2600	2925	2	0	1	0.25	0.25	0.25	0.25	0.25	0.25	0.25	0.25	0.25	0.25	-0.375	-0.375	-0.375	-0.375	-0.375	-0.375	-0.375	-0.375	-0.375	-0.375	-0.375	linear	100	0.025	0	0.5	TRUE	3	fixmodel	0.8291	0.0016214614273719033	0.007441289605074157	0	10000
10	250	0	325	650	975	1300	1625	1950	2275	2600	2925	2	0	1	0.25	0.25	0.25	0.25	0.25	0.25	0.25	0.25	0.25	0.25	-0.375	-0.375	-0.375	-0.375	-0.375	-0.375	-0.375	-0.375	-0.375	-0.375	-0.375	linear	100	0.025	0	0.5	TRUE	3	poolmodel	0.7843	-0.03823706694274799	0.007402596389023993	0	10000
10	250	0	325	650	975	1300	1625	1950	2275	2600	2925	2	0	1	0.25	0.25	0.25	0.25	0.25	0.25	0.25	0.25	0.25	0.25	-0.375	-0.375	-0.375	-0.375	-0.375	-0.375	-0.375	-0.375	-0.375	-0.375	-0.375	linear	100	0.025	0	0.5	TRUE	3	sepmodel	0.8008	0.0018163345669349894	0.007997130620895854	0	10000
10	250	0	325	650	975	1300	1625	1950	2275	2600	2925	2	0	1	0.25	0.25	0.25	0.25	0.25	0.25	0.25	0.25	0.25	0.25	-0.375	-0.375	-0.375	-0.375	-0.375	-0.375	-0.375	-0.375	-0.375	-0.375	-0.375	linear	100	0.025	0	0.5	TRUE	4	fixmodel	0.8288	0.001725119337137629	0.00759067269755601	0	10000
10	250	0	325	650	975	1300	1625	1950	2275	2600	2925	2	0	1	0.25	0.25	0.25	0.25	0.25	0.25	0.25	0.25	0.25	0.25	-0.375	-0.375	-0.375	-0.375	-0.375	-0.375	-0.375	-0.375	-0.375	-0.375	-0.375	linear	100	0.025	0	0.5	TRUE	4	poolmodel	0.7226	-0.0578913438978203	0.009005686110252467	0	10000
10	250	0	325	650	975	1300	1625	1950	2275	2600	2925	2	0	1	0.25	0.25	0.25	0.25	0.25	0.25	0.25	0.25	0.25	0.25	-0.375	-0.375	-0.375	-0.375	-0.375	-0.375	-0.375	-0.375	-0.375	-0.375	-0.375	linear	100	0.025	0	0.5	TRUE	4	sepmodel	0.7949	0.0017915454119560219	0.008298068360174443	0	10000
10	250	0	325	650	975	1300	1625	1950	2275	2600	2925	2	0	1	0.25	0.25	0.25	0.25	0.25	0.25	0.25	0.25	0.25	0.25	-0.375	-0.375	-0.375	-0.375	-0.375	-0.375	-0.375	-0.375	-0.375	-0.375	-0.375	linear	100	0.025	0	0.5	TRUE	5	fixmodel	0.8341	4.881292222922241e-4	0.00748252828202944	0	10000
10	250	0	325	650	975	1300	1625	1950	2275	2600	2925	2	0	1	0.25	0.25	0.25	0.25	0.25	0.25	0.25	0.25	0.25	0.25	-0.375	-0.375	-0.375	-0.375	-0.375	-0.375	-0.375	-0.375	-0.375	-0.375	-0.375	linear	100	0.025	0	0.5	TRUE	5	poolmodel	0.6514	-0.07792163296064061	0.01151039820741851	0	10000
10	250	0	325	650	975	1300	1625	1950	2275	2600	2925	2	0	1	0.25	0.25	0.25	0.25	0.25	0.25	0.25	0.25	0.25	0.25	-0.375	-0.375	-0.375	-0.375	-0.375	-0.375	-0.375	-0.375	-0.375	-0.375	-0.375	linear	100	0.025	0	0.5	TRUE	5	sepmodel	0.7934	7.880804489536935e-4	0.008212529845663556	0	10000
10	250	0	325	650	975	1300	1625	1950	2275	2600	2925	2	0	1	0.25	0.25	0.25	0.25	0.25	0.25	0.25	0.25	0.25	0.25	-0.375	-0.375	-0.375	-0.375	-0.375	-0.375	-0.375	-0.375	-0.375	-0.375	-0.375	linear	100	0.025	0	0.5	TRUE	6	fixmodel	0.8433	9.226437753025473e-4	0.007127215157010803	0	10000
10	250	0	325	650	975	1300	1625	1950	2275	2600	2925	2	0	1	0.25	0.25	0.25	0.25	0.25	0.25	0.25	0.25	0.25	0.25	-0.375	-0.375	-0.375	-0.375	-0.375	-0.375	-0.375	-0.375	-0.375	-0.375	-0.375	linear	100	0.025	0	0.5	TRUE	6	poolmodel	0.5677	-0.09605272592896227	0.014325125306349912	0	10000
10	250	0	325	650	975	1300	1625	1950	2275	2600	2925	2	0	1	0.25	0.25	0.25	0.25	0.25	0.25	0.25	0.25	0.25	0.25	-0.375	-0.375	-0.375	-0.375	-0.375	-0.375	-0.375	-0.375	-0.375	-0.375	-0.375	linear	100	0.025	0	0.5	TRUE	6	sepmodel	0.7966	6.875575332819335e-4	0.008090866287214608	0	10000
10	250	0	325	650	975	1300	1625	1950	2275	2600	2925	2	0	1	0.25	0.25	0.25	0.25	0.25	0.25	0.25	0.25	0.25	0.25	-0.375	-0.375	-0.375	-0.375	-0.375	-0.375	-0.375	-0.375	-0.375	-0.375	-0.375	linear	100	0.025	0	0.5	TRUE	7	fixmodel	0.8357	4.188729177526349e-4	0.007343225293998519	0	10000
10	250	0	325	650	975	1300	1625	1950	2275	2600	2925	2	0	1	0.25	0.25	0.25	0.25	0.25	0.25	0.25	0.25	0.25	0.25	-0.375	-0.375	-0.375	-0.375	-0.375	-0.375	-0.375	-0.375	-0.375	-0.375	-0.375	linear	100	0.025	0	0.5	TRUE	7	poolmodel	0.4734	-0.11485986214777474	0.018410555785626146	0	10000
10	250	0	325	650	975	1300	1625	1950	2275	2600	2925	2	0	1	0.25	0.25	0.25	0.25	0.25	0.25	0.25	0.25	0.25	0.25	-0.375	-0.375	-0.375	-0.375	-0.375	-0.375	-0.375	-0.375	-0.375	-0.375	-0.375	linear	100	0.025	0	0.5	TRUE	7	sepmodel	0.7932	-5.6321874173181133e-5	0.008167966586808227	0	10000
10	250	0	325	650	975	1300	1625	1950	2275	2600	2925	2	0	1	0.25	0.25	0.25	0.25	0.25	0.25	0.25	0.25	0.25	0.25	-0.375	-0.375	-0.375	-0.375	-0.375	-0.375	-0.375	-0.375	-0.375	-0.375	-0.375	linear	100	0.025	0	0.5	TRUE	8	fixmodel	0.8374	3.287497096909541e-5	0.007050848989397675	0	10000
10	250	0	325	650	975	1300	1625	1950	2275	2600	2925	2	0	1	0.25	0.25	0.25	0.25	0.25	0.25	0.25	0.25	0.25	0.25	-0.375	-0.375	-0.375	-0.375	-0.375	-0.375	-0.375	-0.375	-0.375	-0.375	-0.375	linear	100	0.025	0	0.5	TRUE	8	poolmodel	0.3772	-0.13361328043298157	0.022792689345440063	0	10000
10	250	0	325	650	975	1300	1625	1950	2275	2600	2925	2	0	1	0.25	0.25	0.25	0.25	0.25	0.25	0.25	0.25	0.25	0.25	-0.375	-0.375	-0.375	-0.375	-0.375	-0.375	-0.375	-0.375	-0.375	-0.375	-0.375	linear	100	0.025	0	0.5	TRUE	8	sepmodel	0.7951	-1.1892030161927764e-4	0.007896103133299515	0	10000
10	250	0	325	650	975	1300	1625	1950	2275	2600	2925	2	0	1	0.25	0.25	0.25	0.25	0.25	0.25	0.25	0.25	0.25	0.25	-0.375	-0.375	-0.375	-0.375	-0.375	-0.375	-0.375	-0.375	-0.375	-0.375	-0.375	linear	100	0.025	0	0.5	TRUE	9	fixmodel	0.8403	5.560294501087445e-4	0.007145396379758016	0	10000
10	250	0	325	650	975	1300	1625	1950	2275	2600	2925	2	0	1	0.25	0.25	0.25	0.25	0.25	0.25	0.25	0.25	0.25	0.25	-0.375	-0.375	-0.375	-0.375	-0.375	-0.375	-0.375	-0.375	-0.375	-0.375	-0.375	linear	100	0.025	0	0.5	TRUE	9	poolmodel	0.289	-0.15010334609107506	0.027414085701731605	0	10000
10	250	0	325	650	975	1300	1625	1950	2275	2600	2925	2	0	1	0.25	0.25	0.25	0.25	0.25	0.25	0.25	0.25	0.25	0.25	-0.375	-0.375	-0.375	-0.375	-0.375	-0.375	-0.375	-0.375	-0.375	-0.375	-0.375	linear	100	0.025	0	0.5	TRUE	9	sepmodel	0.7977	3.581505899640216e-4	0.007934775547851814	0	10000
10	250	0	325	650	975	1300	1625	1950	2275	2600	2925	2	0	1	0.25	0.25	0.25	0.25	0.25	0.25	0.25	0.25	0.25	0.25	-0.375	-0.375	-0.375	-0.375	-0.375	-0.375	-0.375	-0.375	-0.375	-0.375	-0.375	linear	100	0.025	0	0.5	TRUE	10	fixmodel	0.8388	5.86061639520139e-4	0.00718980936437985	0	10000
10	250	0	325	650	975	1300	1625	1950	2275	2600	2925	2	0	1	0.25	0.25	0.25	0.25	0.25	0.25	0.25	0.25	0.25	0.25	-0.375	-0.375	-0.375	-0.375	-0.375	-0.375	-0.375	-0.375	-0.375	-0.375	-0.375	linear	100	0.025	0	0.5	TRUE	10	poolmodel	0.2316	-0.16410162671549358	0.031830142387810095	0	10000
10	250	0	325	650	975	1300	1625	1950	2275	2600	2925	2	0	1	0.25	0.25	0.25	0.25	0.25	0.25	0.25	0.25	0.25	0.25	-0.375	-0.375	-0.375	-0.375	-0.375	-0.375	-0.375	-0.375	-0.375	-0.375	-0.375	linear	100	0.025	0	0.5	TRUE	10	sepmodel	0.7998	4.075425184203908e-4	0.00796094594505604	0	10000
10	250	0	350	700	1050	1400	1750	2100	2450	2800	3150	2	0	1	0.25	0.25	0.25	0.25	0.25	0.25	0.25	0.25	0.25	0.25	-0.375	-0.375	-0.375	-0.375	-0.375	-0.375	-0.375	-0.375	-0.375	-0.375	-0.375	linear	100	0.025	0	0.5	TRUE	2	fixmodel	0.822	0.0012346172312116981	0.007569037236041911	0	10000
10	250	0	350	700	1050	1400	1750	2100	2450	2800	3150	2	0	1	0.25	0.25	0.25	0.25	0.25	0.25	0.25	0.25	0.25	0.25	-0.375	-0.375	-0.375	-0.375	-0.375	-0.375	-0.375	-0.375	-0.375	-0.375	-0.375	linear	100	0.025	0	0.5	TRUE	2	poolmodel	0.8198	-0.019759037557371236	0.006748951516209953	0	10000
10	250	0	350	700	1050	1400	1750	2100	2450	2800	3150	2	0	1	0.25	0.25	0.25	0.25	0.25	0.25	0.25	0.25	0.25	0.25	-0.375	-0.375	-0.375	-0.375	-0.375	-0.375	-0.375	-0.375	-0.375	-0.375	-0.375	linear	100	0.025	0	0.5	TRUE	2	sepmodel	0.7981	0.0014536668549950211	0.008044464396547548	0	10000
10	250	0	350	700	1050	1400	1750	2100	2450	2800	3150	2	0	1	0.25	0.25	0.25	0.25	0.25	0.25	0.25	0.25	0.25	0.25	-0.375	-0.375	-0.375	-0.375	-0.375	-0.375	-0.375	-0.375	-0.375	-0.375	-0.375	linear	100	0.025	0	0.5	TRUE	3	fixmodel	0.834	0.002799064774192757	0.007368981382533352	0	10000
10	250	0	350	700	1050	1400	1750	2100	2450	2800	3150	2	0	1	0.25	0.25	0.25	0.25	0.25	0.25	0.25	0.25	0.25	0.25	-0.375	-0.375	-0.375	-0.375	-0.375	-0.375	-0.375	-0.375	-0.375	-0.375	-0.375	linear	100	0.025	0	0.5	TRUE	3	poolmodel	0.7963	-0.03762815441376035	0.007173593820927857	0	10000
10	250	0	350	700	1050	1400	1750	2100	2450	2800	3150	2	0	1	0.25	0.25	0.25	0.25	0.25	0.25	0.25	0.25	0.25	0.25	-0.375	-0.375	-0.375	-0.375	-0.375	-0.375	-0.375	-0.375	-0.375	-0.375	-0.375	linear	100	0.025	0	0.5	TRUE	3	sepmodel	0.8024	0.0027510962203119126	0.007958257540940459	0	10000
10	250	0	350	700	1050	1400	1750	2100	2450	2800	3150	2	0	1	0.25	0.25	0.25	0.25	0.25	0.25	0.25	0.25	0.25	0.25	-0.375	-0.375	-0.375	-0.375	-0.375	-0.375	-0.375	-0.375	-0.375	-0.375	-0.375	linear	100	0.025	0	0.5	TRUE	4	fixmodel	0.8312	7.942704231598997e-4	0.007494085261250706	0	10000
10	250	0	350	700	1050	1400	1750	2100	2450	2800	3150	2	0	1	0.25	0.25	0.25	0.25	0.25	0.25	0.25	0.25	0.25	0.25	-0.375	-0.375	-0.375	-0.375	-0.375	-0.375	-0.375	-0.375	-0.375	-0.375	-0.375	linear	100	0.025	0	0.5	TRUE	4	poolmodel	0.7371	-0.05823002972273073	0.008854819732503677	0	10000
10	250	0	350	700	1050	1400	1750	2100	2450	2800	3150	2	0	1	0.25	0.25	0.25	0.25	0.25	0.25	0.25	0.25	0.25	0.25	-0.375	-0.375	-0.375	-0.375	-0.375	-0.375	-0.375	-0.375	-0.375	-0.375	-0.375	linear	100	0.025	0	0.5	TRUE	4	sepmodel	0.8009	8.544483529847386e-4	0.008050422069728053	0	10000
10	250	0	350	700	1050	1400	1750	2100	2450	2800	3150	2	0	1	0.25	0.25	0.25	0.25	0.25	0.25	0.25	0.25	0.25	0.25	-0.375	-0.375	-0.375	-0.375	-0.375	-0.375	-0.375	-0.375	-0.375	-0.375	-0.375	linear	100	0.025	0	0.5	TRUE	5	fixmodel	0.8306	8.234131830516699e-4	0.007456677142867279	0	10000
10	250	0	350	700	1050	1400	1750	2100	2450	2800	3150	2	0	1	0.25	0.25	0.25	0.25	0.25	0.25	0.25	0.25	0.25	0.25	-0.375	-0.375	-0.375	-0.375	-0.375	-0.375	-0.375	-0.375	-0.375	-0.375	-0.375	linear	100	0.025	0	0.5	TRUE	5	poolmodel	0.6653	-0.07688848775808735	0.011159261591406589	0	10000
10	250	0	350	700	1050	1400	1750	2100	2450	2800	3150	2	0	1	0.25	0.25	0.25	0.25	0.25	0.25	0.25	0.25	0.25	0.25	-0.375	-0.375	-0.375	-0.375	-0.375	-0.375	-0.375	-0.375	-0.375	-0.375	-0.375	linear	100	0.025	0	0.5	TRUE	5	sepmodel	0.7934	4.2014915554115394e-4	0.00816874857880929	0	10000
10	250	0	350	700	1050	1400	1750	2100	2450	2800	3150	2	0	1	0.25	0.25	0.25	0.25	0.25	0.25	0.25	0.25	0.25	0.25	-0.375	-0.375	-0.375	-0.375	-0.375	-0.375	-0.375	-0.375	-0.375	-0.375	-0.375	linear	100	0.025	0	0.5	TRUE	6	fixmodel	0.8359	6.085256155053692e-4	0.007206874838172	0	10000
10	250	0	350	700	1050	1400	1750	2100	2450	2800	3150	2	0	1	0.25	0.25	0.25	0.25	0.25	0.25	0.25	0.25	0.25	0.25	-0.375	-0.375	-0.375	-0.375	-0.375	-0.375	-0.375	-0.375	-0.375	-0.375	-0.375	linear	100	0.025	0	0.5	TRUE	6	poolmodel	0.5759	-0.09560677990484848	0.01427784479647949	0	10000
10	250	0	350	700	1050	1400	1750	2100	2450	2800	3150	2	0	1	0.25	0.25	0.25	0.25	0.25	0.25	0.25	0.25	0.25	0.25	-0.375	-0.375	-0.375	-0.375	-0.375	-0.375	-0.375	-0.375	-0.375	-0.375	-0.375	linear	100	0.025	0	0.5	TRUE	6	sepmodel	0.7997	4.7881916963888157e-4	0.007830090401238396	0	10000
10	250	0	350	700	1050	1400	1750	2100	2450	2800	3150	2	0	1	0.25	0.25	0.25	0.25	0.25	0.25	0.25	0.25	0.25	0.25	-0.375	-0.375	-0.375	-0.375	-0.375	-0.375	-0.375	-0.375	-0.375	-0.375	-0.375	linear	100	0.025	0	0.5	TRUE	7	fixmodel	0.8327	2.2421855439511774e-4	0.00737605916025385	0	10000
10	250	0	350	700	1050	1400	1750	2100	2450	2800	3150	2	0	1	0.25	0.25	0.25	0.25	0.25	0.25	0.25	0.25	0.25	0.25	-0.375	-0.375	-0.375	-0.375	-0.375	-0.375	-0.375	-0.375	-0.375	-0.375	-0.375	linear	100	0.025	0	0.5	TRUE	7	poolmodel	0.482	-0.1147289114348447	0.01810152976070856	0	10000
10	250	0	350	700	1050	1400	1750	2100	2450	2800	3150	2	0	1	0.25	0.25	0.25	0.25	0.25	0.25	0.25	0.25	0.25	0.25	-0.375	-0.375	-0.375	-0.375	-0.375	-0.375	-0.375	-0.375	-0.375	-0.375	-0.375	linear	100	0.025	0	0.5	TRUE	7	sepmodel	0.7946	4.169652399958885e-5	0.008144178918952416	0	10000
10	250	0	350	700	1050	1400	1750	2100	2450	2800	3150	2	0	1	0.25	0.25	0.25	0.25	0.25	0.25	0.25	0.25	0.25	0.25	-0.375	-0.375	-0.375	-0.375	-0.375	-0.375	-0.375	-0.375	-0.375	-0.375	-0.375	linear	100	0.025	0	0.5	TRUE	8	fixmodel	0.828	-5.655571918465435e-4	0.007376277118809144	0	10000
10	250	0	350	700	1050	1400	1750	2100	2450	2800	3150	2	0	1	0.25	0.25	0.25	0.25	0.25	0.25	0.25	0.25	0.25	0.25	-0.375	-0.375	-0.375	-0.375	-0.375	-0.375	-0.375	-0.375	-0.375	-0.375	-0.375	linear	100	0.025	0	0.5	TRUE	8	poolmodel	0.376	-0.13374607343602324	0.022854749797986296	0	10000
10	250	0	350	700	1050	1400	1750	2100	2450	2800	3150	2	0	1	0.25	0.25	0.25	0.25	0.25	0.25	0.25	0.25	0.25	0.25	-0.375	-0.375	-0.375	-0.375	-0.375	-0.375	-0.375	-0.375	-0.375	-0.375	-0.375	linear	100	0.025	0	0.5	TRUE	8	sepmodel	0.7903	-6.680632900635401e-4	0.008120113940266628	0	10000
10	250	0	350	700	1050	1400	1750	2100	2450	2800	3150	2	0	1	0.25	0.25	0.25	0.25	0.25	0.25	0.25	0.25	0.25	0.25	-0.375	-0.375	-0.375	-0.375	-0.375	-0.375	-0.375	-0.375	-0.375	-0.375	-0.375	linear	100	0.025	0	0.5	TRUE	9	fixmodel	0.8325	5.311441862522945e-4	0.007239404433054774	0	10000
10	250	0	350	700	1050	1400	1750	2100	2450	2800	3150	2	0	1	0.25	0.25	0.25	0.25	0.25	0.25	0.25	0.25	0.25	0.25	-0.375	-0.375	-0.375	-0.375	-0.375	-0.375	-0.375	-0.375	-0.375	-0.375	-0.375	linear	100	0.025	0	0.5	TRUE	9	poolmodel	0.2956	-0.15049463402910568	0.027382905067764515	0	10000
10	250	0	350	700	1050	1400	1750	2100	2450	2800	3150	2	0	1	0.25	0.25	0.25	0.25	0.25	0.25	0.25	0.25	0.25	0.25	-0.375	-0.375	-0.375	-0.375	-0.375	-0.375	-0.375	-0.375	-0.375	-0.375	-0.375	linear	100	0.025	0	0.5	TRUE	9	sepmodel	0.7979	2.909039856226761e-4	0.007969266411597382	0	10000
10	250	0	350	700	1050	1400	1750	2100	2450	2800	3150	2	0	1	0.25	0.25	0.25	0.25	0.25	0.25	0.25	0.25	0.25	0.25	-0.375	-0.375	-0.375	-0.375	-0.375	-0.375	-0.375	-0.375	-0.375	-0.375	-0.375	linear	100	0.025	0	0.5	TRUE	10	fixmodel	0.8333	-4.588779214910922e-4	0.00735612403127848	0	10000
10	250	0	350	700	1050	1400	1750	2100	2450	2800	3150	2	0	1	0.25	0.25	0.25	0.25	0.25	0.25	0.25	0.25	0.25	0.25	-0.375	-0.375	-0.375	-0.375	-0.375	-0.375	-0.375	-0.375	-0.375	-0.375	-0.375	linear	100	0.025	0	0.5	TRUE	10	poolmodel	0.2247	-0.16599952682218333	0.03229104114063805	0	10000
10	250	0	350	700	1050	1400	1750	2100	2450	2800	3150	2	0	1	0.25	0.25	0.25	0.25	0.25	0.25	0.25	0.25	0.25	0.25	-0.375	-0.375	-0.375	-0.375	-0.375	-0.375	-0.375	-0.375	-0.375	-0.375	-0.375	linear	100	0.025	0	0.5	TRUE	10	sepmodel	0.7909	-6.617653847310557e-4	0.008113373807256524	0	10000
10	250	0	375	750	1125	1500	1875	2250	2625	3000	3375	2	0	1	0.25	0.25	0.25	0.25	0.25	0.25	0.25	0.25	0.25	0.25	-0.375	-0.375	-0.375	-0.375	-0.375	-0.375	-0.375	-0.375	-0.375	-0.375	-0.375	linear	100	0.025	0	0.5	TRUE	2	fixmodel	0.8168	3.956022164062526e-4	0.007736406277225382	0	10000
10	250	0	375	750	1125	1500	1875	2250	2625	3000	3375	2	0	1	0.25	0.25	0.25	0.25	0.25	0.25	0.25	0.25	0.25	0.25	-0.375	-0.375	-0.375	-0.375	-0.375	-0.375	-0.375	-0.375	-0.375	-0.375	-0.375	linear	100	0.025	0	0.5	TRUE	2	poolmodel	0.8177	-0.02029060217414005	0.006756296969600249	0	10000
10	250	0	375	750	1125	1500	1875	2250	2625	3000	3375	2	0	1	0.25	0.25	0.25	0.25	0.25	0.25	0.25	0.25	0.25	0.25	-0.375	-0.375	-0.375	-0.375	-0.375	-0.375	-0.375	-0.375	-0.375	-0.375	-0.375	linear	100	0.025	0	0.5	TRUE	2	sepmodel	0.7962	4.0476052811430803e-4	0.008148613275521618	0	10000
10	250	0	375	750	1125	1500	1875	2250	2625	3000	3375	2	0	1	0.25	0.25	0.25	0.25	0.25	0.25	0.25	0.25	0.25	0.25	-0.375	-0.375	-0.375	-0.375	-0.375	-0.375	-0.375	-0.375	-0.375	-0.375	-0.375	linear	100	0.025	0	0.5	TRUE	3	fixmodel	0.8225	-5.516735257979008e-4	0.007328630226230114	0	10000
10	250	0	375	750	1125	1500	1875	2250	2625	3000	3375	2	0	1	0.25	0.25	0.25	0.25	0.25	0.25	0.25	0.25	0.25	0.25	-0.375	-0.375	-0.375	-0.375	-0.375	-0.375	-0.375	-0.375	-0.375	-0.375	-0.375	linear	100	0.025	0	0.5	TRUE	3	poolmodel	0.7892	-0.04114169802330826	0.007287477023465815	0	10000
10	250	0	375	750	1125	1500	1875	2250	2625	3000	3375	2	0	1	0.25	0.25	0.25	0.25	0.25	0.25	0.25	0.25	0.25	0.25	-0.375	-0.375	-0.375	-0.375	-0.375	-0.375	-0.375	-0.375	-0.375	-0.375	-0.375	linear	100	0.025	0	0.5	TRUE	3	sepmodel	0.7966	-5.952257295524327e-4	0.007937724779480083	0	10000
10	250	0	375	750	1125	1500	1875	2250	2625	3000	3375	2	0	1	0.25	0.25	0.25	0.25	0.25	0.25	0.25	0.25	0.25	0.25	-0.375	-0.375	-0.375	-0.375	-0.375	-0.375	-0.375	-0.375	-0.375	-0.375	-0.375	linear	100	0.025	0	0.5	TRUE	4	fixmodel	0.8273	4.749678047112206e-4	0.007427706519090577	0	10000
10	250	0	375	750	1125	1500	1875	2250	2625	3000	3375	2	0	1	0.25	0.25	0.25	0.25	0.25	0.25	0.25	0.25	0.25	0.25	-0.375	-0.375	-0.375	-0.375	-0.375	-0.375	-0.375	-0.375	-0.375	-0.375	-0.375	linear	100	0.025	0	0.5	TRUE	4	poolmodel	0.7373	-0.05919106859597023	0.008933729857163432	0	10000
10	250	0	375	750	1125	1500	1875	2250	2625	3000	3375	2	0	1	0.25	0.25	0.25	0.25	0.25	0.25	0.25	0.25	0.25	0.25	-0.375	-0.375	-0.375	-0.375	-0.375	-0.375	-0.375	-0.375	-0.375	-0.375	-0.375	linear	100	0.025	0	0.5	TRUE	4	sepmodel	0.7931	6.864863146908331e-4	0.007980225709390268	0	10000
10	250	0	375	750	1125	1500	1875	2250	2625	3000	3375	2	0	1	0.25	0.25	0.25	0.25	0.25	0.25	0.25	0.25	0.25	0.25	-0.375	-0.375	-0.375	-0.375	-0.375	-0.375	-0.375	-0.375	-0.375	-0.375	-0.375	linear	100	0.025	0	0.5	TRUE	5	fixmodel	0.8263	2.015930824963585e-4	0.007360309949771507	0	10000
10	250	0	375	750	1125	1500	1875	2250	2625	3000	3375	2	0	1	0.25	0.25	0.25	0.25	0.25	0.25	0.25	0.25	0.25	0.25	-0.375	-0.375	-0.375	-0.375	-0.375	-0.375	-0.375	-0.375	-0.375	-0.375	-0.375	linear	100	0.025	0	0.5	TRUE	5	poolmodel	0.6711	-0.07762053657396568	0.011173483699692491	0	10000
10	250	0	375	750	1125	1500	1875	2250	2625	3000	3375	2	0	1	0.25	0.25	0.25	0.25	0.25	0.25	0.25	0.25	0.25	0.25	-0.375	-0.375	-0.375	-0.375	-0.375	-0.375	-0.375	-0.375	-0.375	-0.375	-0.375	linear	100	0.025	0	0.5	TRUE	5	sepmodel	0.796	-3.818585039020761e-5	0.00790943146700411	0	10000
10	250	0	375	750	1125	1500	1875	2250	2625	3000	3375	2	0	1	0.25	0.25	0.25	0.25	0.25	0.25	0.25	0.25	0.25	0.25	-0.375	-0.375	-0.375	-0.375	-0.375	-0.375	-0.375	-0.375	-0.375	-0.375	-0.375	linear	100	0.025	0	0.5	TRUE	6	fixmodel	0.823	-0.0010263383891152052	0.007510076529570257	0	10000
10	250	0	375	750	1125	1500	1875	2250	2625	3000	3375	2	0	1	0.25	0.25	0.25	0.25	0.25	0.25	0.25	0.25	0.25	0.25	-0.375	-0.375	-0.375	-0.375	-0.375	-0.375	-0.375	-0.375	-0.375	-0.375	-0.375	linear	100	0.025	0	0.5	TRUE	6	poolmodel	0.5837	-0.09704991127511635	0.014409551186695317	0	10000
10	250	0	375	750	1125	1500	1875	2250	2625	3000	3375	2	0	1	0.25	0.25	0.25	0.25	0.25	0.25	0.25	0.25	0.25	0.25	-0.375	-0.375	-0.375	-0.375	-0.375	-0.375	-0.375	-0.375	-0.375	-0.375	-0.375	linear	100	0.025	0	0.5	TRUE	6	sepmodel	0.7956	-0.0014201359498676718	0.007971451502490935	0	10000
10	250	0	375	750	1125	1500	1875	2250	2625	3000	3375	2	0	1	0.25	0.25	0.25	0.25	0.25	0.25	0.25	0.25	0.25	0.25	-0.375	-0.375	-0.375	-0.375	-0.375	-0.375	-0.375	-0.375	-0.375	-0.375	-0.375	linear	100	0.025	0	0.5	TRUE	7	fixmodel	0.8249	-4.958539505782523e-5	0.007461069289941226	0	10000
10	250	0	375	750	1125	1500	1875	2250	2625	3000	3375	2	0	1	0.25	0.25	0.25	0.25	0.25	0.25	0.25	0.25	0.25	0.25	-0.375	-0.375	-0.375	-0.375	-0.375	-0.375	-0.375	-0.375	-0.375	-0.375	-0.375	linear	100	0.025	0	0.5	TRUE	7	poolmodel	0.4915	-0.11414778510361473	0.017977560030059236	0	10000
10	250	0	375	750	1125	1500	1875	2250	2625	3000	3375	2	0	1	0.25	0.25	0.25	0.25	0.25	0.25	0.25	0.25	0.25	0.25	-0.375	-0.375	-0.375	-0.375	-0.375	-0.375	-0.375	-0.375	-0.375	-0.375	-0.375	linear	100	0.025	0	0.5	TRUE	7	sepmodel	0.7934	-2.719334759509558e-4	0.008021228255132408	0	10000
10	250	0	375	750	1125	1500	1875	2250	2625	3000	3375	2	0	1	0.25	0.25	0.25	0.25	0.25	0.25	0.25	0.25	0.25	0.25	-0.375	-0.375	-0.375	-0.375	-0.375	-0.375	-0.375	-0.375	-0.375	-0.375	-0.375	linear	100	0.025	0	0.5	TRUE	8	fixmodel	0.8178	-0.00177682372335692	0.007573132830723837	0	10000
10	250	0	375	750	1125	1500	1875	2250	2625	3000	3375	2	0	1	0.25	0.25	0.25	0.25	0.25	0.25	0.25	0.25	0.25	0.25	-0.375	-0.375	-0.375	-0.375	-0.375	-0.375	-0.375	-0.375	-0.375	-0.375	-0.375	linear	100	0.025	0	0.5	TRUE	8	poolmodel	0.3864	-0.13462870323381912	0.02300333101333692	0	10000
10	250	0	375	750	1125	1500	1875	2250	2625	3000	3375	2	0	1	0.25	0.25	0.25	0.25	0.25	0.25	0.25	0.25	0.25	0.25	-0.375	-0.375	-0.375	-0.375	-0.375	-0.375	-0.375	-0.375	-0.375	-0.375	-0.375	linear	100	0.025	0	0.5	TRUE	8	sepmodel	0.7853	-0.001754366094802285	0.008184332259213592	0	10000
10	250	0	375	750	1125	1500	1875	2250	2625	3000	3375	2	0	1	0.25	0.25	0.25	0.25	0.25	0.25	0.25	0.25	0.25	0.25	-0.375	-0.375	-0.375	-0.375	-0.375	-0.375	-0.375	-0.375	-0.375	-0.375	-0.375	linear	100	0.025	0	0.5	TRUE	9	fixmodel	0.8221	-8.243291484481159e-4	0.0075045272042214084	0	10000
10	250	0	375	750	1125	1500	1875	2250	2625	3000	3375	2	0	1	0.25	0.25	0.25	0.25	0.25	0.25	0.25	0.25	0.25	0.25	-0.375	-0.375	-0.375	-0.375	-0.375	-0.375	-0.375	-0.375	-0.375	-0.375	-0.375	linear	100	0.025	0	0.5	TRUE	9	poolmodel	0.292	-0.15230328086306943	0.027894008721013212	0	10000
10	250	0	375	750	1125	1500	1875	2250	2625	3000	3375	2	0	1	0.25	0.25	0.25	0.25	0.25	0.25	0.25	0.25	0.25	0.25	-0.375	-0.375	-0.375	-0.375	-0.375	-0.375	-0.375	-0.375	-0.375	-0.375	-0.375	linear	100	0.025	0	0.5	TRUE	9	sepmodel	0.7953	-4.5922431350648547e-4	0.007970828474684262	0	10000
10	250	0	375	750	1125	1500	1875	2250	2625	3000	3375	2	0	1	0.25	0.25	0.25	0.25	0.25	0.25	0.25	0.25	0.25	0.25	-0.375	-0.375	-0.375	-0.375	-0.375	-0.375	-0.375	-0.375	-0.375	-0.375	-0.375	linear	100	0.025	0	0.5	TRUE	10	fixmodel	0.8217	-8.975079424673597e-4	0.0074812697975187616	0	10000
10	250	0	375	750	1125	1500	1875	2250	2625	3000	3375	2	0	1	0.25	0.25	0.25	0.25	0.25	0.25	0.25	0.25	0.25	0.25	-0.375	-0.375	-0.375	-0.375	-0.375	-0.375	-0.375	-0.375	-0.375	-0.375	-0.375	linear	100	0.025	0	0.5	TRUE	10	poolmodel	0.2184	-0.16816668918656819	0.03292635734195536	0	10000
10	250	0	375	750	1125	1500	1875	2250	2625	3000	3375	2	0	1	0.25	0.25	0.25	0.25	0.25	0.25	0.25	0.25	0.25	0.25	-0.375	-0.375	-0.375	-0.375	-0.375	-0.375	-0.375	-0.375	-0.375	-0.375	-0.375	linear	100	0.025	0	0.5	TRUE	10	sepmodel	0.7961	-6.945560493943521e-4	0.008173476555195867	0	10000
10	250	0	400	800	1200	1600	2000	2400	2800	3200	3600	2	0	1	0.25	0.25	0.25	0.25	0.25	0.25	0.25	0.25	0.25	0.25	-0.375	-0.375	-0.375	-0.375	-0.375	-0.375	-0.375	-0.375	-0.375	-0.375	-0.375	linear	100	0.025	0	0.5	TRUE	2	fixmodel	0.8112	-6.256072379915829e-4	0.0076207571745876765	0	10000
10	250	0	400	800	1200	1600	2000	2400	2800	3200	3600	2	0	1	0.25	0.25	0.25	0.25	0.25	0.25	0.25	0.25	0.25	0.25	-0.375	-0.375	-0.375	-0.375	-0.375	-0.375	-0.375	-0.375	-0.375	-0.375	-0.375	linear	100	0.025	0	0.5	TRUE	2	poolmodel	0.8259	-0.020680724038174347	0.006618091496666603	0	10000
10	250	0	400	800	1200	1600	2000	2400	2800	3200	3600	2	0	1	0.25	0.25	0.25	0.25	0.25	0.25	0.25	0.25	0.25	0.25	-0.375	-0.375	-0.375	-0.375	-0.375	-0.375	-0.375	-0.375	-0.375	-0.375	-0.375	linear	100	0.025	0	0.5	TRUE	2	sepmodel	0.7879	-6.170935469185512e-4	0.008061213764812253	0	10000
10	250	0	400	800	1200	1600	2000	2400	2800	3200	3600	2	0	1	0.25	0.25	0.25	0.25	0.25	0.25	0.25	0.25	0.25	0.25	-0.375	-0.375	-0.375	-0.375	-0.375	-0.375	-0.375	-0.375	-0.375	-0.375	-0.375	linear	100	0.025	0	0.5	TRUE	3	fixmodel	0.8283	0.0012759526815669026	0.0074373104598441965	0	10000
10	250	0	400	800	1200	1600	2000	2400	2800	3200	3600	2	0	1	0.25	0.25	0.25	0.25	0.25	0.25	0.25	0.25	0.25	0.25	-0.375	-0.375	-0.375	-0.375	-0.375	-0.375	-0.375	-0.375	-0.375	-0.375	-0.375	linear	100	0.025	0	0.5	TRUE	3	poolmodel	0.8089	-0.03794750603940223	0.007052711375146652	0	10000
10	250	0	400	800	1200	1600	2000	2400	2800	3200	3600	2	0	1	0.25	0.25	0.25	0.25	0.25	0.25	0.25	0.25	0.25	0.25	-0.375	-0.375	-0.375	-0.375	-0.375	-0.375	-0.375	-0.375	-0.375	-0.375	-0.375	linear	100	0.025	0	0.5	TRUE	3	sepmodel	0.7989	0.0013904985463108386	0.007978955416301453	0	10000
10	250	0	400	800	1200	1600	2000	2400	2800	3200	3600	2	0	1	0.25	0.25	0.25	0.25	0.25	0.25	0.25	0.25	0.25	0.25	-0.375	-0.375	-0.375	-0.375	-0.375	-0.375	-0.375	-0.375	-0.375	-0.375	-0.375	linear	100	0.025	0	0.5	TRUE	4	fixmodel	0.8213	-5.224072195888737e-4	0.00744591834871149	0	10000
10	250	0	400	800	1200	1600	2000	2400	2800	3200	3600	2	0	1	0.25	0.25	0.25	0.25	0.25	0.25	0.25	0.25	0.25	0.25	-0.375	-0.375	-0.375	-0.375	-0.375	-0.375	-0.375	-0.375	-0.375	-0.375	-0.375	linear	100	0.025	0	0.5	TRUE	4	poolmodel	0.7473	-0.05887532491932058	0.00873240095560453	0	10000
10	250	0	400	800	1200	1600	2000	2400	2800	3200	3600	2	0	1	0.25	0.25	0.25	0.25	0.25	0.25	0.25	0.25	0.25	0.25	-0.375	-0.375	-0.375	-0.375	-0.375	-0.375	-0.375	-0.375	-0.375	-0.375	-0.375	linear	100	0.025	0	0.5	TRUE	4	sepmodel	0.798	-7.273890688103264e-4	0.007933110510318945	0	10000
10	250	0	400	800	1200	1600	2000	2400	2800	3200	3600	2	0	1	0.25	0.25	0.25	0.25	0.25	0.25	0.25	0.25	0.25	0.25	-0.375	-0.375	-0.375	-0.375	-0.375	-0.375	-0.375	-0.375	-0.375	-0.375	-0.375	linear	100	0.025	0	0.5	TRUE	5	fixmodel	0.8246	-9.751900709207963e-4	0.007441488483585735	0	10000
10	250	0	400	800	1200	1600	2000	2400	2800	3200	3600	2	0	1	0.25	0.25	0.25	0.25	0.25	0.25	0.25	0.25	0.25	0.25	-0.375	-0.375	-0.375	-0.375	-0.375	-0.375	-0.375	-0.375	-0.375	-0.375	-0.375	linear	100	0.025	0	0.5	TRUE	5	poolmodel	0.6739	-0.07784941937263837	0.011070850191082735	0	10000
10	250	0	400	800	1200	1600	2000	2400	2800	3200	3600	2	0	1	0.25	0.25	0.25	0.25	0.25	0.25	0.25	0.25	0.25	0.25	-0.375	-0.375	-0.375	-0.375	-0.375	-0.375	-0.375	-0.375	-0.375	-0.375	-0.375	linear	100	0.025	0	0.5	TRUE	5	sepmodel	0.7956	-6.300196606210906e-4	0.00804095923138593	0	10000
10	250	0	400	800	1200	1600	2000	2400	2800	3200	3600	2	0	1	0.25	0.25	0.25	0.25	0.25	0.25	0.25	0.25	0.25	0.25	-0.375	-0.375	-0.375	-0.375	-0.375	-0.375	-0.375	-0.375	-0.375	-0.375	-0.375	linear	100	0.025	0	0.5	TRUE	6	fixmodel	0.8236	-6.507435380413645e-4	0.007480817658779608	0	10000
10	250	0	400	800	1200	1600	2000	2400	2800	3200	3600	2	0	1	0.25	0.25	0.25	0.25	0.25	0.25	0.25	0.25	0.25	0.25	-0.375	-0.375	-0.375	-0.375	-0.375	-0.375	-0.375	-0.375	-0.375	-0.375	-0.375	linear	100	0.025	0	0.5	TRUE	6	poolmodel	0.5942	-0.09573611054029027	0.014059209545804599	0	10000
10	250	0	400	800	1200	1600	2000	2400	2800	3200	3600	2	0	1	0.25	0.25	0.25	0.25	0.25	0.25	0.25	0.25	0.25	0.25	-0.375	-0.375	-0.375	-0.375	-0.375	-0.375	-0.375	-0.375	-0.375	-0.375	-0.375	linear	100	0.025	0	0.5	TRUE	6	sepmodel	0.7948	-6.697744638689458e-4	0.00800897865341473	0	10000
10	250	0	400	800	1200	1600	2000	2400	2800	3200	3600	2	0	1	0.25	0.25	0.25	0.25	0.25	0.25	0.25	0.25	0.25	0.25	-0.375	-0.375	-0.375	-0.375	-0.375	-0.375	-0.375	-0.375	-0.375	-0.375	-0.375	linear	100	0.025	0	0.5	TRUE	7	fixmodel	0.8282	0.0011374045873245452	0.007504934491796254	0	10000
10	250	0	400	800	1200	1600	2000	2400	2800	3200	3600	2	0	1	0.25	0.25	0.25	0.25	0.25	0.25	0.25	0.25	0.25	0.25	-0.375	-0.375	-0.375	-0.375	-0.375	-0.375	-0.375	-0.375	-0.375	-0.375	-0.375	linear	100	0.025	0	0.5	TRUE	7	poolmodel	0.511	-0.11245283843113742	0.017441310524559724	0	10000
10	250	0	400	800	1200	1600	2000	2400	2800	3200	3600	2	0	1	0.25	0.25	0.25	0.25	0.25	0.25	0.25	0.25	0.25	0.25	-0.375	-0.375	-0.375	-0.375	-0.375	-0.375	-0.375	-0.375	-0.375	-0.375	-0.375	linear	100	0.025	0	0.5	TRUE	7	sepmodel	0.7959	6.161977986236737e-4	0.00805626047877561	0	10000
10	250	0	400	800	1200	1600	2000	2400	2800	3200	3600	2	0	1	0.25	0.25	0.25	0.25	0.25	0.25	0.25	0.25	0.25	0.25	-0.375	-0.375	-0.375	-0.375	-0.375	-0.375	-0.375	-0.375	-0.375	-0.375	-0.375	linear	100	0.025	0	0.5	TRUE	8	fixmodel	0.8228	-8.708352494360731e-4	0.007488728241067076	0	10000
10	250	0	400	800	1200	1600	2000	2400	2800	3200	3600	2	0	1	0.25	0.25	0.25	0.25	0.25	0.25	0.25	0.25	0.25	0.25	-0.375	-0.375	-0.375	-0.375	-0.375	-0.375	-0.375	-0.375	-0.375	-0.375	-0.375	linear	100	0.025	0	0.5	TRUE	8	poolmodel	0.3983	-0.13282672631301704	0.022347304612210257	0	10000
10	250	0	400	800	1200	1600	2000	2400	2800	3200	3600	2	0	1	0.25	0.25	0.25	0.25	0.25	0.25	0.25	0.25	0.25	0.25	-0.375	-0.375	-0.375	-0.375	-0.375	-0.375	-0.375	-0.375	-0.375	-0.375	-0.375	linear	100	0.025	0	0.5	TRUE	8	sepmodel	0.7962	-9.816927598401994e-4	0.00798085342240193	0	10000
10	250	0	400	800	1200	1600	2000	2400	2800	3200	3600	2	0	1	0.25	0.25	0.25	0.25	0.25	0.25	0.25	0.25	0.25	0.25	-0.375	-0.375	-0.375	-0.375	-0.375	-0.375	-0.375	-0.375	-0.375	-0.375	-0.375	linear	100	0.025	0	0.5	TRUE	9	fixmodel	0.8215	-0.0014894262696568345	0.007409060267327946	0	10000
10	250	0	400	800	1200	1600	2000	2400	2800	3200	3600	2	0	1	0.25	0.25	0.25	0.25	0.25	0.25	0.25	0.25	0.25	0.25	-0.375	-0.375	-0.375	-0.375	-0.375	-0.375	-0.375	-0.375	-0.375	-0.375	-0.375	linear	100	0.025	0	0.5	TRUE	9	poolmodel	0.2989	-0.15179533057249145	0.027630161565588573	0	10000
10	250	0	400	800	1200	1600	2000	2400	2800	3200	3600	2	0	1	0.25	0.25	0.25	0.25	0.25	0.25	0.25	0.25	0.25	0.25	-0.375	-0.375	-0.375	-0.375	-0.375	-0.375	-0.375	-0.375	-0.375	-0.375	-0.375	linear	100	0.025	0	0.5	TRUE	9	sepmodel	0.7943	-0.001655586828631849	0.008016174194494028	0	10000
10	250	0	400	800	1200	1600	2000	2400	2800	3200	3600	2	0	1	0.25	0.25	0.25	0.25	0.25	0.25	0.25	0.25	0.25	0.25	-0.375	-0.375	-0.375	-0.375	-0.375	-0.375	-0.375	-0.375	-0.375	-0.375	-0.375	linear	100	0.025	0	0.5	TRUE	10	fixmodel	0.8197	-4.1320293340478466e-4	0.007563217440290473	0	10000
10	250	0	400	800	1200	1600	2000	2400	2800	3200	3600	2	0	1	0.25	0.25	0.25	0.25	0.25	0.25	0.25	0.25	0.25	0.25	-0.375	-0.375	-0.375	-0.375	-0.375	-0.375	-0.375	-0.375	-0.375	-0.375	-0.375	linear	100	0.025	0	0.5	TRUE	10	poolmodel	0.2278	-0.16774698858026071	0.03272969212185898	0	10000
10	250	0	400	800	1200	1600	2000	2400	2800	3200	3600	2	0	1	0.25	0.25	0.25	0.25	0.25	0.25	0.25	0.25	0.25	0.25	-0.375	-0.375	-0.375	-0.375	-0.375	-0.375	-0.375	-0.375	-0.375	-0.375	-0.375	linear	100	0.025	0	0.5	TRUE	10	sepmodel	0.7906	-2.2764856086143631e-4	0.008124540286050795	0	10000
10	250	0	425	850	1275	1700	2125	2550	2975	3400	3825	2	0	1	0.25	0.25	0.25	0.25	0.25	0.25	0.25	0.25	0.25	0.25	-0.375	-0.375	-0.375	-0.375	-0.375	-0.375	-0.375	-0.375	-0.375	-0.375	-0.375	linear	100	0.025	0	0.5	TRUE	2	fixmodel	0.8097	-8.100626647040215e-4	0.007514394662029713	0	10000
10	250	0	425	850	1275	1700	2125	2550	2975	3400	3825	2	0	1	0.25	0.25	0.25	0.25	0.25	0.25	0.25	0.25	0.25	0.25	-0.375	-0.375	-0.375	-0.375	-0.375	-0.375	-0.375	-0.375	-0.375	-0.375	-0.375	linear	100	0.025	0	0.5	TRUE	2	poolmodel	0.8321	-0.020154191502000932	0.00644727333921276	0	10000
10	250	0	425	850	1275	1700	2125	2550	2975	3400	3825	2	0	1	0.25	0.25	0.25	0.25	0.25	0.25	0.25	0.25	0.25	0.25	-0.375	-0.375	-0.375	-0.375	-0.375	-0.375	-0.375	-0.375	-0.375	-0.375	-0.375	linear	100	0.025	0	0.5	TRUE	2	sepmodel	0.7939	-8.249492734884904e-4	0.007823943660106965	0	10000
10	250	0	425	850	1275	1700	2125	2550	2975	3400	3825	2	0	1	0.25	0.25	0.25	0.25	0.25	0.25	0.25	0.25	0.25	0.25	-0.375	-0.375	-0.375	-0.375	-0.375	-0.375	-0.375	-0.375	-0.375	-0.375	-0.375	linear	100	0.025	0	0.5	TRUE	3	fixmodel	0.8261	0.0016450276677351214	0.007384485399422255	0	10000
10	250	0	425	850	1275	1700	2125	2550	2975	3400	3825	2	0	1	0.25	0.25	0.25	0.25	0.25	0.25	0.25	0.25	0.25	0.25	-0.375	-0.375	-0.375	-0.375	-0.375	-0.375	-0.375	-0.375	-0.375	-0.375	-0.375	linear	100	0.025	0	0.5	TRUE	3	poolmodel	0.8221	-0.037115586981855235	0.0067988002058660705	0	10000
10	250	0	425	850	1275	1700	2125	2550	2975	3400	3825	2	0	1	0.25	0.25	0.25	0.25	0.25	0.25	0.25	0.25	0.25	0.25	-0.375	-0.375	-0.375	-0.375	-0.375	-0.375	-0.375	-0.375	-0.375	-0.375	-0.375	linear	100	0.025	0	0.5	TRUE	3	sepmodel	0.8027	0.0017109010012081323	0.007868785212478253	0	10000
10	250	0	425	850	1275	1700	2125	2550	2975	3400	3825	2	0	1	0.25	0.25	0.25	0.25	0.25	0.25	0.25	0.25	0.25	0.25	-0.375	-0.375	-0.375	-0.375	-0.375	-0.375	-0.375	-0.375	-0.375	-0.375	-0.375	linear	100	0.025	0	0.5	TRUE	4	fixmodel	0.8277	7.566316369597143e-4	0.007505292109986146	0	10000
10	250	0	425	850	1275	1700	2125	2550	2975	3400	3825	2	0	1	0.25	0.25	0.25	0.25	0.25	0.25	0.25	0.25	0.25	0.25	-0.375	-0.375	-0.375	-0.375	-0.375	-0.375	-0.375	-0.375	-0.375	-0.375	-0.375	linear	100	0.025	0	0.5	TRUE	4	poolmodel	0.7648	-0.056884183379939265	0.008436030896197447	0	10000
10	250	0	425	850	1275	1700	2125	2550	2975	3400	3825	2	0	1	0.25	0.25	0.25	0.25	0.25	0.25	0.25	0.25	0.25	0.25	-0.375	-0.375	-0.375	-0.375	-0.375	-0.375	-0.375	-0.375	-0.375	-0.375	-0.375	linear	100	0.025	0	0.5	TRUE	4	sepmodel	0.8029	0.0013940429715011422	0.00800227441421238	0	10000
10	250	0	425	850	1275	1700	2125	2550	2975	3400	3825	2	0	1	0.25	0.25	0.25	0.25	0.25	0.25	0.25	0.25	0.25	0.25	-0.375	-0.375	-0.375	-0.375	-0.375	-0.375	-0.375	-0.375	-0.375	-0.375	-0.375	linear	100	0.025	0	0.5	TRUE	5	fixmodel	0.8207	-2.448585849821069e-4	0.007615190356171047	0	10000
10	250	0	425	850	1275	1700	2125	2550	2975	3400	3825	2	0	1	0.25	0.25	0.25	0.25	0.25	0.25	0.25	0.25	0.25	0.25	-0.375	-0.375	-0.375	-0.375	-0.375	-0.375	-0.375	-0.375	-0.375	-0.375	-0.375	linear	100	0.025	0	0.5	TRUE	5	poolmodel	0.6892	-0.07619284769835638	0.010868213540427068	0	10000
10	250	0	425	850	1275	1700	2125	2550	2975	3400	3825	2	0	1	0.25	0.25	0.25	0.25	0.25	0.25	0.25	0.25	0.25	0.25	-0.375	-0.375	-0.375	-0.375	-0.375	-0.375	-0.375	-0.375	-0.375	-0.375	-0.375	linear	100	0.025	0	0.5	TRUE	5	sepmodel	0.7936	-1.7789924444994908e-4	0.0081052097486084	0	10000
10	250	0	425	850	1275	1700	2125	2550	2975	3400	3825	2	0	1	0.25	0.25	0.25	0.25	0.25	0.25	0.25	0.25	0.25	0.25	-0.375	-0.375	-0.375	-0.375	-0.375	-0.375	-0.375	-0.375	-0.375	-0.375	-0.375	linear	100	0.025	0	0.5	TRUE	6	fixmodel	0.8154	-0.002288926672644399	0.007545402793160904	0	10000
10	250	0	425	850	1275	1700	2125	2550	2975	3400	3825	2	0	1	0.25	0.25	0.25	0.25	0.25	0.25	0.25	0.25	0.25	0.25	-0.375	-0.375	-0.375	-0.375	-0.375	-0.375	-0.375	-0.375	-0.375	-0.375	-0.375	linear	100	0.025	0	0.5	TRUE	6	poolmodel	0.5929	-0.09620995613022608	0.014066593179535979	0	10000
10	250	0	425	850	1275	1700	2125	2550	2975	3400	3825	2	0	1	0.25	0.25	0.25	0.25	0.25	0.25	0.25	0.25	0.25	0.25	-0.375	-0.375	-0.375	-0.375	-0.375	-0.375	-0.375	-0.375	-0.375	-0.375	-0.375	linear	100	0.025	0	0.5	TRUE	6	sepmodel	0.7857	-0.002591620235503233	0.008002176823809923	0	10000
10	250	0	425	850	1275	1700	2125	2550	2975	3400	3825	2	0	1	0.25	0.25	0.25	0.25	0.25	0.25	0.25	0.25	0.25	0.25	-0.375	-0.375	-0.375	-0.375	-0.375	-0.375	-0.375	-0.375	-0.375	-0.375	-0.375	linear	100	0.025	0	0.5	TRUE	7	fixmodel	0.818	-5.882090479601521e-4	0.007763733215354331	0	10000
10	250	0	425	850	1275	1700	2125	2550	2975	3400	3825	2	0	1	0.25	0.25	0.25	0.25	0.25	0.25	0.25	0.25	0.25	0.25	-0.375	-0.375	-0.375	-0.375	-0.375	-0.375	-0.375	-0.375	-0.375	-0.375	-0.375	linear	100	0.025	0	0.5	TRUE	7	poolmodel	0.512	-0.11309977445969839	0.0176421501375117	0	10000
10	250	0	425	850	1275	1700	2125	2550	2975	3400	3825	2	0	1	0.25	0.25	0.25	0.25	0.25	0.25	0.25	0.25	0.25	0.25	-0.375	-0.375	-0.375	-0.375	-0.375	-0.375	-0.375	-0.375	-0.375	-0.375	-0.375	linear	100	0.025	0	0.5	TRUE	7	sepmodel	0.7903	-4.105295345107129e-4	0.00817287411137121	0	10000
10	250	0	425	850	1275	1700	2125	2550	2975	3400	3825	2	0	1	0.25	0.25	0.25	0.25	0.25	0.25	0.25	0.25	0.25	0.25	-0.375	-0.375	-0.375	-0.375	-0.375	-0.375	-0.375	-0.375	-0.375	-0.375	-0.375	linear	100	0.025	0	0.5	TRUE	8	fixmodel	0.8189	-0.001354017334709232	0.007514413999992799	0	10000
10	250	0	425	850	1275	1700	2125	2550	2975	3400	3825	2	0	1	0.25	0.25	0.25	0.25	0.25	0.25	0.25	0.25	0.25	0.25	-0.375	-0.375	-0.375	-0.375	-0.375	-0.375	-0.375	-0.375	-0.375	-0.375	-0.375	linear	100	0.025	0	0.5	TRUE	8	poolmodel	0.4038	-0.13267434639396922	0.022253916469214544	0	10000
10	250	0	425	850	1275	1700	2125	2550	2975	3400	3825	2	0	1	0.25	0.25	0.25	0.25	0.25	0.25	0.25	0.25	0.25	0.25	-0.375	-0.375	-0.375	-0.375	-0.375	-0.375	-0.375	-0.375	-0.375	-0.375	-0.375	linear	100	0.025	0	0.5	TRUE	8	sepmodel	0.7923	-0.0013112353235101425	0.008024028582125272	0	10000
10	250	0	425	850	1275	1700	2125	2550	2975	3400	3825	2	0	1	0.25	0.25	0.25	0.25	0.25	0.25	0.25	0.25	0.25	0.25	-0.375	-0.375	-0.375	-0.375	-0.375	-0.375	-0.375	-0.375	-0.375	-0.375	-0.375	linear	100	0.025	0	0.5	TRUE	9	fixmodel	0.8256	3.952952876371868e-4	0.007453514624707784	0	10000
10	250	0	425	850	1275	1700	2125	2550	2975	3400	3825	2	0	1	0.25	0.25	0.25	0.25	0.25	0.25	0.25	0.25	0.25	0.25	-0.375	-0.375	-0.375	-0.375	-0.375	-0.375	-0.375	-0.375	-0.375	-0.375	-0.375	linear	100	0.025	0	0.5	TRUE	9	poolmodel	0.3126	-0.1501256752541205	0.027077053216926477	0	10000
10	250	0	425	850	1275	1700	2125	2550	2975	3400	3825	2	0	1	0.25	0.25	0.25	0.25	0.25	0.25	0.25	0.25	0.25	0.25	-0.375	-0.375	-0.375	-0.375	-0.375	-0.375	-0.375	-0.375	-0.375	-0.375	-0.375	linear	100	0.025	0	0.5	TRUE	9	sepmodel	0.8012	4.200454544577312e-4	0.007907585968348755	0	10000
10	250	0	425	850	1275	1700	2125	2550	2975	3400	3825	2	0	1	0.25	0.25	0.25	0.25	0.25	0.25	0.25	0.25	0.25	0.25	-0.375	-0.375	-0.375	-0.375	-0.375	-0.375	-0.375	-0.375	-0.375	-0.375	-0.375	linear	100	0.025	0	0.5	TRUE	10	fixmodel	0.8201	1.325905964266846e-4	0.007460341059523565	0	10000
10	250	0	425	850	1275	1700	2125	2550	2975	3400	3825	2	0	1	0.25	0.25	0.25	0.25	0.25	0.25	0.25	0.25	0.25	0.25	-0.375	-0.375	-0.375	-0.375	-0.375	-0.375	-0.375	-0.375	-0.375	-0.375	-0.375	linear	100	0.025	0	0.5	TRUE	10	poolmodel	0.2277	-0.16764529347298465	0.0326232665911289	0	10000
10	250	0	425	850	1275	1700	2125	2550	2975	3400	3825	2	0	1	0.25	0.25	0.25	0.25	0.25	0.25	0.25	0.25	0.25	0.25	-0.375	-0.375	-0.375	-0.375	-0.375	-0.375	-0.375	-0.375	-0.375	-0.375	-0.375	linear	100	0.025	0	0.5	TRUE	10	sepmodel	0.7952	1.5063366182805894e-4	0.0079678370536299	0	10000
10	250	0	450	900	1350	1800	2250	2700	3150	3600	4050	2	0	1	0.25	0.25	0.25	0.25	0.25	0.25	0.25	0.25	0.25	0.25	-0.375	-0.375	-0.375	-0.375	-0.375	-0.375	-0.375	-0.375	-0.375	-0.375	-0.375	linear	100	0.025	0	0.5	TRUE	2	fixmodel	0.8061	-4.206224133569347e-4	0.007845251004580979	0	10000
10	250	0	450	900	1350	1800	2250	2700	3150	3600	4050	2	0	1	0.25	0.25	0.25	0.25	0.25	0.25	0.25	0.25	0.25	0.25	-0.375	-0.375	-0.375	-0.375	-0.375	-0.375	-0.375	-0.375	-0.375	-0.375	-0.375	linear	100	0.025	0	0.5	TRUE	2	poolmodel	0.8371	-0.019187343724790563	0.006567268314979656	0	10000
10	250	0	450	900	1350	1800	2250	2700	3150	3600	4050	2	0	1	0.25	0.25	0.25	0.25	0.25	0.25	0.25	0.25	0.25	0.25	-0.375	-0.375	-0.375	-0.375	-0.375	-0.375	-0.375	-0.375	-0.375	-0.375	-0.375	linear	100	0.025	0	0.5	TRUE	2	sepmodel	0.7961	-5.244600929632161e-4	0.008084498293434942	0	10000
10	250	0	450	900	1350	1800	2250	2700	3150	3600	4050	2	0	1	0.25	0.25	0.25	0.25	0.25	0.25	0.25	0.25	0.25	0.25	-0.375	-0.375	-0.375	-0.375	-0.375	-0.375	-0.375	-0.375	-0.375	-0.375	-0.375	linear	100	0.025	0	0.5	TRUE	3	fixmodel	0.8147	8.460768966076697e-4	0.007720954305486842	0	10000
10	250	0	450	900	1350	1800	2250	2700	3150	3600	4050	2	0	1	0.25	0.25	0.25	0.25	0.25	0.25	0.25	0.25	0.25	0.25	-0.375	-0.375	-0.375	-0.375	-0.375	-0.375	-0.375	-0.375	-0.375	-0.375	-0.375	linear	100	0.025	0	0.5	TRUE	3	poolmodel	0.8126	-0.03805186796659896	0.007025924689786346	0	10000
10	250	0	450	900	1350	1800	2250	2700	3150	3600	4050	2	0	1	0.25	0.25	0.25	0.25	0.25	0.25	0.25	0.25	0.25	0.25	-0.375	-0.375	-0.375	-0.375	-0.375	-0.375	-0.375	-0.375	-0.375	-0.375	-0.375	linear	100	0.025	0	0.5	TRUE	3	sepmodel	0.7983	9.333377966167393e-4	0.008057821883591798	0	10000
10	250	0	450	900	1350	1800	2250	2700	3150	3600	4050	2	0	1	0.25	0.25	0.25	0.25	0.25	0.25	0.25	0.25	0.25	0.25	-0.375	-0.375	-0.375	-0.375	-0.375	-0.375	-0.375	-0.375	-0.375	-0.375	-0.375	linear	100	0.025	0	0.5	TRUE	4	fixmodel	0.8169	0.0013798452124711594	0.007849899039354746	0	10000
10	250	0	450	900	1350	1800	2250	2700	3150	3600	4050	2	0	1	0.25	0.25	0.25	0.25	0.25	0.25	0.25	0.25	0.25	0.25	-0.375	-0.375	-0.375	-0.375	-0.375	-0.375	-0.375	-0.375	-0.375	-0.375	-0.375	linear	100	0.025	0	0.5	TRUE	4	poolmodel	0.7707	-0.05650212535930978	0.00839636642854163	0	10000
10	250	0	450	900	1350	1800	2250	2700	3150	3600	4050	2	0	1	0.25	0.25	0.25	0.25	0.25	0.25	0.25	0.25	0.25	0.25	-0.375	-0.375	-0.375	-0.375	-0.375	-0.375	-0.375	-0.375	-0.375	-0.375	-0.375	linear	100	0.025	0	0.5	TRUE	4	sepmodel	0.7971	0.0012434295423152872	0.008254842532054309	0	10000
10	250	0	450	900	1350	1800	2250	2700	3150	3600	4050	2	0	1	0.25	0.25	0.25	0.25	0.25	0.25	0.25	0.25	0.25	0.25	-0.375	-0.375	-0.375	-0.375	-0.375	-0.375	-0.375	-0.375	-0.375	-0.375	-0.375	linear	100	0.025	0	0.5	TRUE	5	fixmodel	0.8108	-6.140100550210877e-4	0.007756154944131084	0	10000
10	250	0	450	900	1350	1800	2250	2700	3150	3600	4050	2	0	1	0.25	0.25	0.25	0.25	0.25	0.25	0.25	0.25	0.25	0.25	-0.375	-0.375	-0.375	-0.375	-0.375	-0.375	-0.375	-0.375	-0.375	-0.375	-0.375	linear	100	0.025	0	0.5	TRUE	5	poolmodel	0.6941	-0.07649305018858166	0.010850148145412457	0	10000
10	250	0	450	900	1350	1800	2250	2700	3150	3600	4050	2	0	1	0.25	0.25	0.25	0.25	0.25	0.25	0.25	0.25	0.25	0.25	-0.375	-0.375	-0.375	-0.375	-0.375	-0.375	-0.375	-0.375	-0.375	-0.375	-0.375	linear	100	0.025	0	0.5	TRUE	5	sepmodel	0.7902	-5.851289247296784e-4	0.008158686981049643	0	10000
10	250	0	450	900	1350	1800	2250	2700	3150	3600	4050	2	0	1	0.25	0.25	0.25	0.25	0.25	0.25	0.25	0.25	0.25	0.25	-0.375	-0.375	-0.375	-0.375	-0.375	-0.375	-0.375	-0.375	-0.375	-0.375	-0.375	linear	100	0.025	0	0.5	TRUE	6	fixmodel	0.8214	8.608873841303409e-4	0.007581840777038021	0	10000
10	250	0	450	900	1350	1800	2250	2700	3150	3600	4050	2	0	1	0.25	0.25	0.25	0.25	0.25	0.25	0.25	0.25	0.25	0.25	-0.375	-0.375	-0.375	-0.375	-0.375	-0.375	-0.375	-0.375	-0.375	-0.375	-0.375	linear	100	0.025	0	0.5	TRUE	6	poolmodel	0.6181	-0.09383859499253022	0.013630312015021009	0	10000
10	250	0	450	900	1350	1800	2250	2700	3150	3600	4050	2	0	1	0.25	0.25	0.25	0.25	0.25	0.25	0.25	0.25	0.25	0.25	-0.375	-0.375	-0.375	-0.375	-0.375	-0.375	-0.375	-0.375	-0.375	-0.375	-0.375	linear	100	0.025	0	0.5	TRUE	6	sepmodel	0.8017	6.842276252712235e-4	0.007972348581559055	0	10000
10	250	0	450	900	1350	1800	2250	2700	3150	3600	4050	2	0	1	0.25	0.25	0.25	0.25	0.25	0.25	0.25	0.25	0.25	0.25	-0.375	-0.375	-0.375	-0.375	-0.375	-0.375	-0.375	-0.375	-0.375	-0.375	-0.375	linear	100	0.025	0	0.5	TRUE	7	fixmodel	0.8141	-9.473710516548984e-4	0.007645787862876669	0	10000
10	250	0	450	900	1350	1800	2250	2700	3150	3600	4050	2	0	1	0.25	0.25	0.25	0.25	0.25	0.25	0.25	0.25	0.25	0.25	-0.375	-0.375	-0.375	-0.375	-0.375	-0.375	-0.375	-0.375	-0.375	-0.375	-0.375	linear	100	0.025	0	0.5	TRUE	7	poolmodel	0.5079	-0.11363814513917264	0.01755635110855896	0	10000
10	250	0	450	900	1350	1800	2250	2700	3150	3600	4050	2	0	1	0.25	0.25	0.25	0.25	0.25	0.25	0.25	0.25	0.25	0.25	-0.375	-0.375	-0.375	-0.375	-0.375	-0.375	-0.375	-0.375	-0.375	-0.375	-0.375	linear	100	0.025	0	0.5	TRUE	7	sepmodel	0.7915	-8.012283521446101e-4	0.007986043100800371	0	10000
10	250	0	450	900	1350	1800	2250	2700	3150	3600	4050	2	0	1	0.25	0.25	0.25	0.25	0.25	0.25	0.25	0.25	0.25	0.25	-0.375	-0.375	-0.375	-0.375	-0.375	-0.375	-0.375	-0.375	-0.375	-0.375	-0.375	linear	100	0.025	0	0.5	TRUE	8	fixmodel	0.816	-6.954969054724833e-4	0.007520204167061311	0	10000
10	250	0	450	900	1350	1800	2250	2700	3150	3600	4050	2	0	1	0.25	0.25	0.25	0.25	0.25	0.25	0.25	0.25	0.25	0.25	-0.375	-0.375	-0.375	-0.375	-0.375	-0.375	-0.375	-0.375	-0.375	-0.375	-0.375	linear	100	0.025	0	0.5	TRUE	8	poolmodel	0.4066	-0.13227270610657457	0.022078467115462862	0	10000
10	250	0	450	900	1350	1800	2250	2700	3150	3600	4050	2	0	1	0.25	0.25	0.25	0.25	0.25	0.25	0.25	0.25	0.25	0.25	-0.375	-0.375	-0.375	-0.375	-0.375	-0.375	-0.375	-0.375	-0.375	-0.375	-0.375	linear	100	0.025	0	0.5	TRUE	8	sepmodel	0.7958	-5.57896821266824e-4	0.00790068103193918	0	10000
10	250	0	450	900	1350	1800	2250	2700	3150	3600	4050	2	0	1	0.25	0.25	0.25	0.25	0.25	0.25	0.25	0.25	0.25	0.25	-0.375	-0.375	-0.375	-0.375	-0.375	-0.375	-0.375	-0.375	-0.375	-0.375	-0.375	linear	100	0.025	0	0.5	TRUE	9	fixmodel	0.8201	4.993230213339337e-4	0.007518799662563908	0	10000
10	250	0	450	900	1350	1800	2250	2700	3150	3600	4050	2	0	1	0.25	0.25	0.25	0.25	0.25	0.25	0.25	0.25	0.25	0.25	-0.375	-0.375	-0.375	-0.375	-0.375	-0.375	-0.375	-0.375	-0.375	-0.375	-0.375	linear	100	0.025	0	0.5	TRUE	9	poolmodel	0.313	-0.1500933672333363	0.027034893150770307	0	10000
10	250	0	450	900	1350	1800	2250	2700	3150	3600	4050	2	0	1	0.25	0.25	0.25	0.25	0.25	0.25	0.25	0.25	0.25	0.25	-0.375	-0.375	-0.375	-0.375	-0.375	-0.375	-0.375	-0.375	-0.375	-0.375	-0.375	linear	100	0.025	0	0.5	TRUE	9	sepmodel	0.8013	9.831274908700552e-4	0.007896103865399792	0	10000
10	250	0	450	900	1350	1800	2250	2700	3150	3600	4050	2	0	1	0.25	0.25	0.25	0.25	0.25	0.25	0.25	0.25	0.25	0.25	-0.375	-0.375	-0.375	-0.375	-0.375	-0.375	-0.375	-0.375	-0.375	-0.375	-0.375	linear	100	0.025	0	0.5	TRUE	10	fixmodel	0.822	0.001493916828878065	0.007451693889369876	0	10000
10	250	0	450	900	1350	1800	2250	2700	3150	3600	4050	2	0	1	0.25	0.25	0.25	0.25	0.25	0.25	0.25	0.25	0.25	0.25	-0.375	-0.375	-0.375	-0.375	-0.375	-0.375	-0.375	-0.375	-0.375	-0.375	-0.375	linear	100	0.025	0	0.5	TRUE	10	poolmodel	0.233	-0.16697850722571234	0.032360335443192466	0	10000
10	250	0	450	900	1350	1800	2250	2700	3150	3600	4050	2	0	1	0.25	0.25	0.25	0.25	0.25	0.25	0.25	0.25	0.25	0.25	-0.375	-0.375	-0.375	-0.375	-0.375	-0.375	-0.375	-0.375	-0.375	-0.375	-0.375	linear	100	0.025	0	0.5	TRUE	10	sepmodel	0.7981	0.0018871556226712975	0.007895569601559812	0	10000
10	250	0	475	950	1425	1900	2375	2850	3325	3800	4275	2	0	1	0.25	0.25	0.25	0.25	0.25	0.25	0.25	0.25	0.25	0.25	-0.375	-0.375	-0.375	-0.375	-0.375	-0.375	-0.375	-0.375	-0.375	-0.375	-0.375	linear	100	0.025	0	0.5	TRUE	2	fixmodel	0.8057	9.552234276534062e-4	0.00786098274809103	0	10000
10	250	0	475	950	1425	1900	2375	2850	3325	3800	4275	2	0	1	0.25	0.25	0.25	0.25	0.25	0.25	0.25	0.25	0.25	0.25	-0.375	-0.375	-0.375	-0.375	-0.375	-0.375	-0.375	-0.375	-0.375	-0.375	-0.375	linear	100	0.025	0	0.5	TRUE	2	poolmodel	0.8437	-0.01855074892535644	0.006444645348398133	0	10000
10	250	0	475	950	1425	1900	2375	2850	3325	3800	4275	2	0	1	0.25	0.25	0.25	0.25	0.25	0.25	0.25	0.25	0.25	0.25	-0.375	-0.375	-0.375	-0.375	-0.375	-0.375	-0.375	-0.375	-0.375	-0.375	-0.375	linear	100	0.025	0	0.5	TRUE	2	sepmodel	0.7974	9.243634673818484e-4	0.007977383098416549	0	10000
10	250	0	475	950	1425	1900	2375	2850	3325	3800	4275	2	0	1	0.25	0.25	0.25	0.25	0.25	0.25	0.25	0.25	0.25	0.25	-0.375	-0.375	-0.375	-0.375	-0.375	-0.375	-0.375	-0.375	-0.375	-0.375	-0.375	linear	100	0.025	0	0.5	TRUE	3	fixmodel	0.8084	0.0012922366651897917	0.007856773391335075	0	10000
10	250	0	475	950	1425	1900	2375	2850	3325	3800	4275	2	0	1	0.25	0.25	0.25	0.25	0.25	0.25	0.25	0.25	0.25	0.25	-0.375	-0.375	-0.375	-0.375	-0.375	-0.375	-0.375	-0.375	-0.375	-0.375	-0.375	linear	100	0.025	0	0.5	TRUE	3	poolmodel	0.8193	-0.03731159324066803	0.006836761726925494	0	10000
10	250	0	475	950	1425	1900	2375	2850	3325	3800	4275	2	0	1	0.25	0.25	0.25	0.25	0.25	0.25	0.25	0.25	0.25	0.25	-0.375	-0.375	-0.375	-0.375	-0.375	-0.375	-0.375	-0.375	-0.375	-0.375	-0.375	linear	100	0.025	0	0.5	TRUE	3	sepmodel	0.799	0.0011972302208482083	0.0080641512728633	0	10000
10	250	0	475	950	1425	1900	2375	2850	3325	3800	4275	2	0	1	0.25	0.25	0.25	0.25	0.25	0.25	0.25	0.25	0.25	0.25	-0.375	-0.375	-0.375	-0.375	-0.375	-0.375	-0.375	-0.375	-0.375	-0.375	-0.375	linear	100	0.025	0	0.5	TRUE	4	fixmodel	0.8074	-1.7663645897423905e-4	0.00784736069768121	0	10000
10	250	0	475	950	1425	1900	2375	2850	3325	3800	4275	2	0	1	0.25	0.25	0.25	0.25	0.25	0.25	0.25	0.25	0.25	0.25	-0.375	-0.375	-0.375	-0.375	-0.375	-0.375	-0.375	-0.375	-0.375	-0.375	-0.375	linear	100	0.025	0	0.5	TRUE	4	poolmodel	0.7762	-0.05585513811544965	0.008317294229788925	0	10000
10	250	0	475	950	1425	1900	2375	2850	3325	3800	4275	2	0	1	0.25	0.25	0.25	0.25	0.25	0.25	0.25	0.25	0.25	0.25	-0.375	-0.375	-0.375	-0.375	-0.375	-0.375	-0.375	-0.375	-0.375	-0.375	-0.375	linear	100	0.025	0	0.5	TRUE	4	sepmodel	0.7959	-9.54716124484074e-5	0.008101192757587897	0	10000
10	250	0	475	950	1425	1900	2375	2850	3325	3800	4275	2	0	1	0.25	0.25	0.25	0.25	0.25	0.25	0.25	0.25	0.25	0.25	-0.375	-0.375	-0.375	-0.375	-0.375	-0.375	-0.375	-0.375	-0.375	-0.375	-0.375	linear	100	0.025	0	0.5	TRUE	5	fixmodel	0.8079	-7.669384698555423e-4	0.007728550371670759	0	10000
10	250	0	475	950	1425	1900	2375	2850	3325	3800	4275	2	0	1	0.25	0.25	0.25	0.25	0.25	0.25	0.25	0.25	0.25	0.25	-0.375	-0.375	-0.375	-0.375	-0.375	-0.375	-0.375	-0.375	-0.375	-0.375	-0.375	linear	100	0.025	0	0.5	TRUE	5	poolmodel	0.7041	-0.07570155548636205	0.010588757128328866	0	10000
10	250	0	475	950	1425	1900	2375	2850	3325	3800	4275	2	0	1	0.25	0.25	0.25	0.25	0.25	0.25	0.25	0.25	0.25	0.25	-0.375	-0.375	-0.375	-0.375	-0.375	-0.375	-0.375	-0.375	-0.375	-0.375	-0.375	linear	100	0.025	0	0.5	TRUE	5	sepmodel	0.798	-7.131890259553054e-4	0.007949143495020437	0	10000
10	250	0	475	950	1425	1900	2375	2850	3325	3800	4275	2	0	1	0.25	0.25	0.25	0.25	0.25	0.25	0.25	0.25	0.25	0.25	-0.375	-0.375	-0.375	-0.375	-0.375	-0.375	-0.375	-0.375	-0.375	-0.375	-0.375	linear	100	0.025	0	0.5	TRUE	6	fixmodel	0.8131	0.0010395330597549443	0.007785462819575307	0	10000
10	250	0	475	950	1425	1900	2375	2850	3325	3800	4275	2	0	1	0.25	0.25	0.25	0.25	0.25	0.25	0.25	0.25	0.25	0.25	-0.375	-0.375	-0.375	-0.375	-0.375	-0.375	-0.375	-0.375	-0.375	-0.375	-0.375	linear	100	0.025	0	0.5	TRUE	6	poolmodel	0.6169	-0.0939258318616163	0.013497370275966102	0	10000
10	250	0	475	950	1425	1900	2375	2850	3325	3800	4275	2	0	1	0.25	0.25	0.25	0.25	0.25	0.25	0.25	0.25	0.25	0.25	-0.375	-0.375	-0.375	-0.375	-0.375	-0.375	-0.375	-0.375	-0.375	-0.375	-0.375	linear	100	0.025	0	0.5	TRUE	6	sepmodel	0.8014	0.001035500159699156	0.00802538964921199	0	10000
10	250	0	475	950	1425	1900	2375	2850	3325	3800	4275	2	0	1	0.25	0.25	0.25	0.25	0.25	0.25	0.25	0.25	0.25	0.25	-0.375	-0.375	-0.375	-0.375	-0.375	-0.375	-0.375	-0.375	-0.375	-0.375	-0.375	linear	100	0.025	0	0.5	TRUE	7	fixmodel	0.8136	8.783657587468846e-4	0.007586840625434194	0	10000
10	250	0	475	950	1425	1900	2375	2850	3325	3800	4275	2	0	1	0.25	0.25	0.25	0.25	0.25	0.25	0.25	0.25	0.25	0.25	-0.375	-0.375	-0.375	-0.375	-0.375	-0.375	-0.375	-0.375	-0.375	-0.375	-0.375	linear	100	0.025	0	0.5	TRUE	7	poolmodel	0.5352	-0.11198605710894985	0.017074442966050495	0	10000
10	250	0	475	950	1425	1900	2375	2850	3325	3800	4275	2	0	1	0.25	0.25	0.25	0.25	0.25	0.25	0.25	0.25	0.25	0.25	-0.375	-0.375	-0.375	-0.375	-0.375	-0.375	-0.375	-0.375	-0.375	-0.375	-0.375	linear	100	0.025	0	0.5	TRUE	7	sepmodel	0.8009	0.001056089465089416	0.0077872107905079865	0	10000
10	250	0	475	950	1425	1900	2375	2850	3325	3800	4275	2	0	1	0.25	0.25	0.25	0.25	0.25	0.25	0.25	0.25	0.25	0.25	-0.375	-0.375	-0.375	-0.375	-0.375	-0.375	-0.375	-0.375	-0.375	-0.375	-0.375	linear	100	0.025	0	0.5	TRUE	8	fixmodel	0.8102	-8.333342385469107e-4	0.007501870688928273	0	10000
10	250	0	475	950	1425	1900	2375	2850	3325	3800	4275	2	0	1	0.25	0.25	0.25	0.25	0.25	0.25	0.25	0.25	0.25	0.25	-0.375	-0.375	-0.375	-0.375	-0.375	-0.375	-0.375	-0.375	-0.375	-0.375	-0.375	linear	100	0.025	0	0.5	TRUE	8	poolmodel	0.4156	-0.13151689886173037	0.021680152997243213	0	10000
10	250	0	475	950	1425	1900	2375	2850	3325	3800	4275	2	0	1	0.25	0.25	0.25	0.25	0.25	0.25	0.25	0.25	0.25	0.25	-0.375	-0.375	-0.375	-0.375	-0.375	-0.375	-0.375	-0.375	-0.375	-0.375	-0.375	linear	100	0.025	0	0.5	TRUE	8	sepmodel	0.8008	-9.77270818589511e-4	0.007725942331314935	0	10000
10	250	0	475	950	1425	1900	2375	2850	3325	3800	4275	2	0	1	0.25	0.25	0.25	0.25	0.25	0.25	0.25	0.25	0.25	0.25	-0.375	-0.375	-0.375	-0.375	-0.375	-0.375	-0.375	-0.375	-0.375	-0.375	-0.375	linear	100	0.025	0	0.5	TRUE	9	fixmodel	0.8108	0.0014149348754667365	0.007763152553073411	0	10000
10	250	0	475	950	1425	1900	2375	2850	3325	3800	4275	2	0	1	0.25	0.25	0.25	0.25	0.25	0.25	0.25	0.25	0.25	0.25	-0.375	-0.375	-0.375	-0.375	-0.375	-0.375	-0.375	-0.375	-0.375	-0.375	-0.375	linear	100	0.025	0	0.5	TRUE	9	poolmodel	0.3196	-0.14875542015289406	0.026638142051878585	0	10000
10	250	0	475	950	1425	1900	2375	2850	3325	3800	4275	2	0	1	0.25	0.25	0.25	0.25	0.25	0.25	0.25	0.25	0.25	0.25	-0.375	-0.375	-0.375	-0.375	-0.375	-0.375	-0.375	-0.375	-0.375	-0.375	-0.375	linear	100	0.025	0	0.5	TRUE	9	sepmodel	0.797	0.0014388917021517407	0.008030684430610445	0	10000
10	250	0	475	950	1425	1900	2375	2850	3325	3800	4275	2	0	1	0.25	0.25	0.25	0.25	0.25	0.25	0.25	0.25	0.25	0.25	-0.375	-0.375	-0.375	-0.375	-0.375	-0.375	-0.375	-0.375	-0.375	-0.375	-0.375	linear	100	0.025	0	0.5	TRUE	10	fixmodel	0.8134	0.0015564613224736514	0.007731249443313711	0	10000
10	250	0	475	950	1425	1900	2375	2850	3325	3800	4275	2	0	1	0.25	0.25	0.25	0.25	0.25	0.25	0.25	0.25	0.25	0.25	-0.375	-0.375	-0.375	-0.375	-0.375	-0.375	-0.375	-0.375	-0.375	-0.375	-0.375	linear	100	0.025	0	0.5	TRUE	10	poolmodel	0.2301	-0.16830699975828115	0.03273351473985405	0	10000
10	250	0	475	950	1425	1900	2375	2850	3325	3800	4275	2	0	1	0.25	0.25	0.25	0.25	0.25	0.25	0.25	0.25	0.25	0.25	-0.375	-0.375	-0.375	-0.375	-0.375	-0.375	-0.375	-0.375	-0.375	-0.375	-0.375	linear	100	0.025	0	0.5	TRUE	10	sepmodel	0.8009	0.001751889943932545	0.007997711189909466	0	10000
10	250	0	500	1000	1500	2000	2500	3000	3500	4000	4500	2	0	1	0.25	0.25	0.25	0.25	0.25	0.25	0.25	0.25	0.25	0.25	-0.375	-0.375	-0.375	-0.375	-0.375	-0.375	-0.375	-0.375	-0.375	-0.375	-0.375	linear	100	0.025	0	0.5	TRUE	2	fixmodel	0.7984	1.7282050315206804e-4	0.007891954690949683	0	10000
10	250	0	500	1000	1500	2000	2500	3000	3500	4000	4500	2	0	1	0.25	0.25	0.25	0.25	0.25	0.25	0.25	0.25	0.25	0.25	-0.375	-0.375	-0.375	-0.375	-0.375	-0.375	-0.375	-0.375	-0.375	-0.375	-0.375	linear	100	0.025	0	0.5	TRUE	2	poolmodel	0.8494	-0.01817398542500905	0.006185778581467704	0	10000
10	250	0	500	1000	1500	2000	2500	3000	3500	4000	4500	2	0	1	0.25	0.25	0.25	0.25	0.25	0.25	0.25	0.25	0.25	0.25	-0.375	-0.375	-0.375	-0.375	-0.375	-0.375	-0.375	-0.375	-0.375	-0.375	-0.375	linear	100	0.025	0	0.5	TRUE	2	sepmodel	0.7988	1.7282050315288295e-4	0.007891954690949731	0	10000
10	250	0	500	1000	1500	2000	2500	3000	3500	4000	4500	2	0	1	0.25	0.25	0.25	0.25	0.25	0.25	0.25	0.25	0.25	0.25	-0.375	-0.375	-0.375	-0.375	-0.375	-0.375	-0.375	-0.375	-0.375	-0.375	-0.375	linear	100	0.025	0	0.5	TRUE	3	fixmodel	0.8004	0.001582245668784407	0.008010039226500981	0	10000
10	250	0	500	1000	1500	2000	2500	3000	3500	4000	4500	2	0	1	0.25	0.25	0.25	0.25	0.25	0.25	0.25	0.25	0.25	0.25	-0.375	-0.375	-0.375	-0.375	-0.375	-0.375	-0.375	-0.375	-0.375	-0.375	-0.375	linear	100	0.025	0	0.5	TRUE	3	poolmodel	0.8345	-0.036732320874239756	0.006613545527592389	0	10000
10	250	0	500	1000	1500	2000	2500	3000	3500	4000	4500	2	0	1	0.25	0.25	0.25	0.25	0.25	0.25	0.25	0.25	0.25	0.25	-0.375	-0.375	-0.375	-0.375	-0.375	-0.375	-0.375	-0.375	-0.375	-0.375	-0.375	linear	100	0.025	0	0.5	TRUE	3	sepmodel	0.8001	0.0015822456687844101	0.008010039226500974	0	10000
10	250	0	500	1000	1500	2000	2500	3000	3500	4000	4500	2	0	1	0.25	0.25	0.25	0.25	0.25	0.25	0.25	0.25	0.25	0.25	-0.375	-0.375	-0.375	-0.375	-0.375	-0.375	-0.375	-0.375	-0.375	-0.375	-0.375	linear	100	0.025	0	0.5	TRUE	4	fixmodel	0.7986	3.2278638033348246e-4	0.008079419037640484	0	10000
10	250	0	500	1000	1500	2000	2500	3000	3500	4000	4500	2	0	1	0.25	0.25	0.25	0.25	0.25	0.25	0.25	0.25	0.25	0.25	-0.375	-0.375	-0.375	-0.375	-0.375	-0.375	-0.375	-0.375	-0.375	-0.375	-0.375	linear	100	0.025	0	0.5	TRUE	4	poolmodel	0.7821	-0.05577605943297489	0.00819119342273376	0	10000
10	250	0	500	1000	1500	2000	2500	3000	3500	4000	4500	2	0	1	0.25	0.25	0.25	0.25	0.25	0.25	0.25	0.25	0.25	0.25	-0.375	-0.375	-0.375	-0.375	-0.375	-0.375	-0.375	-0.375	-0.375	-0.375	-0.375	linear	100	0.025	0	0.5	TRUE	4	sepmodel	0.7979	3.2278638033472263e-4	0.00807941903764057	0	10000
10	250	0	500	1000	1500	2000	2500	3000	3500	4000	4500	2	0	1	0.25	0.25	0.25	0.25	0.25	0.25	0.25	0.25	0.25	0.25	-0.375	-0.375	-0.375	-0.375	-0.375	-0.375	-0.375	-0.375	-0.375	-0.375	-0.375	linear	100	0.025	0	0.5	TRUE	5	fixmodel	0.7998	-8.851317387967495e-4	0.0078117375142741745	0	10000
10	250	0	500	1000	1500	2000	2500	3000	3500	4000	4500	2	0	1	0.25	0.25	0.25	0.25	0.25	0.25	0.25	0.25	0.25	0.25	-0.375	-0.375	-0.375	-0.375	-0.375	-0.375	-0.375	-0.375	-0.375	-0.375	-0.375	linear	100	0.025	0	0.5	TRUE	5	poolmodel	0.7114	-0.07600287432996325	0.010470326336275617	0	10000
10	250	0	500	1000	1500	2000	2500	3000	3500	4000	4500	2	0	1	0.25	0.25	0.25	0.25	0.25	0.25	0.25	0.25	0.25	0.25	-0.375	-0.375	-0.375	-0.375	-0.375	-0.375	-0.375	-0.375	-0.375	-0.375	-0.375	linear	100	0.025	0	0.5	TRUE	5	sepmodel	0.7979	-8.851317387955214e-4	0.007811737514274225	0	10000
10	250	0	500	1000	1500	2000	2500	3000	3500	4000	4500	2	0	1	0.25	0.25	0.25	0.25	0.25	0.25	0.25	0.25	0.25	0.25	-0.375	-0.375	-0.375	-0.375	-0.375	-0.375	-0.375	-0.375	-0.375	-0.375	-0.375	linear	100	0.025	0	0.5	TRUE	6	fixmodel	0.7953	-4.927986171397483e-4	0.008026446903717076	0	10000
10	250	0	500	1000	1500	2000	2500	3000	3500	4000	4500	2	0	1	0.25	0.25	0.25	0.25	0.25	0.25	0.25	0.25	0.25	0.25	-0.375	-0.375	-0.375	-0.375	-0.375	-0.375	-0.375	-0.375	-0.375	-0.375	-0.375	linear	100	0.025	0	0.5	TRUE	6	poolmodel	0.6252	-0.09407949370837693	0.013462860395795088	0	10000
10	250	0	500	1000	1500	2000	2500	3000	3500	4000	4500	2	0	1	0.25	0.25	0.25	0.25	0.25	0.25	0.25	0.25	0.25	0.25	-0.375	-0.375	-0.375	-0.375	-0.375	-0.375	-0.375	-0.375	-0.375	-0.375	-0.375	linear	100	0.025	0	0.5	TRUE	6	sepmodel	0.7933	-4.927986171389677e-4	0.00802644690371713	0	10000
10	250	0	500	1000	1500	2000	2500	3000	3500	4000	4500	2	0	1	0.25	0.25	0.25	0.25	0.25	0.25	0.25	0.25	0.25	0.25	-0.375	-0.375	-0.375	-0.375	-0.375	-0.375	-0.375	-0.375	-0.375	-0.375	-0.375	linear	100	0.025	0	0.5	TRUE	7	fixmodel	0.7939	3.3733645588586474e-4	0.008075948432127292	0	10000
10	250	0	500	1000	1500	2000	2500	3000	3500	4000	4500	2	0	1	0.25	0.25	0.25	0.25	0.25	0.25	0.25	0.25	0.25	0.25	-0.375	-0.375	-0.375	-0.375	-0.375	-0.375	-0.375	-0.375	-0.375	-0.375	-0.375	linear	100	0.025	0	0.5	TRUE	7	poolmodel	0.5252	-0.11239711459663078	0.017244597773625924	0	10000
10	250	0	500	1000	1500	2000	2500	3000	3500	4000	4500	2	0	1	0.25	0.25	0.25	0.25	0.25	0.25	0.25	0.25	0.25	0.25	-0.375	-0.375	-0.375	-0.375	-0.375	-0.375	-0.375	-0.375	-0.375	-0.375	-0.375	linear	100	0.025	0	0.5	TRUE	7	sepmodel	0.794	3.3733645588708506e-4	0.008075948432127354	0	10000
10	250	0	500	1000	1500	2000	2500	3000	3500	4000	4500	2	0	1	0.25	0.25	0.25	0.25	0.25	0.25	0.25	0.25	0.25	0.25	-0.375	-0.375	-0.375	-0.375	-0.375	-0.375	-0.375	-0.375	-0.375	-0.375	-0.375	linear	100	0.025	0	0.5	TRUE	8	fixmodel	0.7905	-0.002627556501558848	0.008069493317655463	0	10000
10	250	0	500	1000	1500	2000	2500	3000	3500	4000	4500	2	0	1	0.25	0.25	0.25	0.25	0.25	0.25	0.25	0.25	0.25	0.25	-0.375	-0.375	-0.375	-0.375	-0.375	-0.375	-0.375	-0.375	-0.375	-0.375	-0.375	linear	100	0.025	0	0.5	TRUE	8	poolmodel	0.4125	-0.1321697162389992	0.022086283460471288	0	10000
10	250	0	500	1000	1500	2000	2500	3000	3500	4000	4500	2	0	1	0.25	0.25	0.25	0.25	0.25	0.25	0.25	0.25	0.25	0.25	-0.375	-0.375	-0.375	-0.375	-0.375	-0.375	-0.375	-0.375	-0.375	-0.375	-0.375	linear	100	0.025	0	0.5	TRUE	8	sepmodel	0.7899	-0.0026275565015573513	0.008069493317655541	0	10000
10	250	0	500	1000	1500	2000	2500	3000	3500	4000	4500	2	0	1	0.25	0.25	0.25	0.25	0.25	0.25	0.25	0.25	0.25	0.25	-0.375	-0.375	-0.375	-0.375	-0.375	-0.375	-0.375	-0.375	-0.375	-0.375	-0.375	linear	100	0.025	0	0.5	TRUE	9	fixmodel	0.8035	0.0015000795442234075	0.008014903772638696	0	10000
10	250	0	500	1000	1500	2000	2500	3000	3500	4000	4500	2	0	1	0.25	0.25	0.25	0.25	0.25	0.25	0.25	0.25	0.25	0.25	-0.375	-0.375	-0.375	-0.375	-0.375	-0.375	-0.375	-0.375	-0.375	-0.375	-0.375	linear	100	0.025	0	0.5	TRUE	9	poolmodel	0.3206	-0.1495712963251506	0.0268461913442426	0	10000
10	250	0	500	1000	1500	2000	2500	3000	3500	4000	4500	2	0	1	0.25	0.25	0.25	0.25	0.25	0.25	0.25	0.25	0.25	0.25	-0.375	-0.375	-0.375	-0.375	-0.375	-0.375	-0.375	-0.375	-0.375	-0.375	-0.375	linear	100	0.025	0	0.5	TRUE	9	sepmodel	0.8025	0.0015000795442241773	0.008014903772638731	0	10000
10	250	0	500	1000	1500	2000	2500	3000	3500	4000	4500	2	0	1	0.25	0.25	0.25	0.25	0.25	0.25	0.25	0.25	0.25	0.25	-0.375	-0.375	-0.375	-0.375	-0.375	-0.375	-0.375	-0.375	-0.375	-0.375	-0.375	linear	100	0.025	0	0.5	TRUE	10	fixmodel	0.8042	0.0011764083976956745	0.008025278314574403	0	10000
10	250	0	500	1000	1500	2000	2500	3000	3500	4000	4500	2	0	1	0.25	0.25	0.25	0.25	0.25	0.25	0.25	0.25	0.25	0.25	-0.375	-0.375	-0.375	-0.375	-0.375	-0.375	-0.375	-0.375	-0.375	-0.375	-0.375	linear	100	0.025	0	0.5	TRUE	10	poolmodel	0.2244	-0.16831867119596627	0.032715932299925005	0	10000
10	250	0	500	1000	1500	2000	2500	3000	3500	4000	4500	2	0	1	0.25	0.25	0.25	0.25	0.25	0.25	0.25	0.25	0.25	0.25	-0.375	-0.375	-0.375	-0.375	-0.375	-0.375	-0.375	-0.375	-0.375	-0.375	-0.375	linear	100	0.025	0	0.5	TRUE	10	sepmodel	0.8025	0.0011764083976971555	0.008025278314574441	0	10000
10	250	0	0	0	0	0	0	0	0	0	0	2	0	1	0.25	0.25	0.25	0.25	0.25	0.25	0.25	0.25	0.25	0.25	-0.25	-0.25	-0.25	-0.25	-0.25	-0.25	-0.25	-0.25	-0.25	-0.25	-0.25	linear	100	0.025	0	0.5	TRUE	2	fixmodel	0.7931	-4.911684985435753e-4	0.00819098373050656	0	10000
10	250	0	0	0	0	0	0	0	0	0	0	2	0	1	0.25	0.25	0.25	0.25	0.25	0.25	0.25	0.25	0.25	0.25	-0.25	-0.25	-0.25	-0.25	-0.25	-0.25	-0.25	-0.25	-0.25	-0.25	-0.25	linear	100	0.025	0	0.5	TRUE	2	poolmodel	0.791	-4.911684985363775e-4	0.008190983730507011	0	10000
10	250	0	0	0	0	0	0	0	0	0	0	2	0	1	0.25	0.25	0.25	0.25	0.25	0.25	0.25	0.25	0.25	0.25	-0.25	-0.25	-0.25	-0.25	-0.25	-0.25	-0.25	-0.25	-0.25	-0.25	-0.25	linear	100	0.025	0	0.5	TRUE	2	sepmodel	0.791	-4.911684985363775e-4	0.008190983730507011	0	10000
10	250	0	0	0	0	0	0	0	0	0	0	2	0	1	0.25	0.25	0.25	0.25	0.25	0.25	0.25	0.25	0.25	0.25	-0.25	-0.25	-0.25	-0.25	-0.25	-0.25	-0.25	-0.25	-0.25	-0.25	-0.25	linear	100	0.025	0	0.5	TRUE	3	fixmodel	0.7929	-9.563587952378606e-4	0.007960785680571314	0	10000
10	250	0	0	0	0	0	0	0	0	0	0	2	0	1	0.25	0.25	0.25	0.25	0.25	0.25	0.25	0.25	0.25	0.25	-0.25	-0.25	-0.25	-0.25	-0.25	-0.25	-0.25	-0.25	-0.25	-0.25	-0.25	linear	100	0.025	0	0.5	TRUE	3	poolmodel	0.7916	-9.563587952378151e-4	0.00796078568057133	0	10000
10	250	0	0	0	0	0	0	0	0	0	0	2	0	1	0.25	0.25	0.25	0.25	0.25	0.25	0.25	0.25	0.25	0.25	-0.25	-0.25	-0.25	-0.25	-0.25	-0.25	-0.25	-0.25	-0.25	-0.25	-0.25	linear	100	0.025	0	0.5	TRUE	3	sepmodel	0.7916	-9.563587952378151e-4	0.00796078568057133	0	10000
10	250	0	0	0	0	0	0	0	0	0	0	2	0	1	0.25	0.25	0.25	0.25	0.25	0.25	0.25	0.25	0.25	0.25	-0.25	-0.25	-0.25	-0.25	-0.25	-0.25	-0.25	-0.25	-0.25	-0.25	-0.25	linear	100	0.025	0	0.5	TRUE	4	fixmodel	0.7928	-0.00150297868578305	0.00788813157421307	0	10000
10	250	0	0	0	0	0	0	0	0	0	0	2	0	1	0.25	0.25	0.25	0.25	0.25	0.25	0.25	0.25	0.25	0.25	-0.25	-0.25	-0.25	-0.25	-0.25	-0.25	-0.25	-0.25	-0.25	-0.25	-0.25	linear	100	0.025	0	0.5	TRUE	4	poolmodel	0.7893	-0.00150297868578112	0.007888131574213173	0	10000
10	250	0	0	0	0	0	0	0	0	0	0	2	0	1	0.25	0.25	0.25	0.25	0.25	0.25	0.25	0.25	0.25	0.25	-0.25	-0.25	-0.25	-0.25	-0.25	-0.25	-0.25	-0.25	-0.25	-0.25	-0.25	linear	100	0.025	0	0.5	TRUE	4	sepmodel	0.7893	-0.00150297868578112	0.007888131574213173	0	10000
10	250	0	0	0	0	0	0	0	0	0	0	2	0	1	0.25	0.25	0.25	0.25	0.25	0.25	0.25	0.25	0.25	0.25	-0.25	-0.25	-0.25	-0.25	-0.25	-0.25	-0.25	-0.25	-0.25	-0.25	-0.25	linear	100	0.025	0	0.5	TRUE	5	fixmodel	0.7973	2.9227376620990695e-4	0.0081712562978614265	0	10000
10	250	0	0	0	0	0	0	0	0	0	0	2	0	1	0.25	0.25	0.25	0.25	0.25	0.25	0.25	0.25	0.25	0.25	-0.25	-0.25	-0.25	-0.25	-0.25	-0.25	-0.25	-0.25	-0.25	-0.25	-0.25	linear	100	0.025	0	0.5	TRUE	5	poolmodel	0.7959	2.922737662107156e-4	0.008171256297861475	0	10000
10	250	0	0	0	0	0	0	0	0	0	0	2	0	1	0.25	0.25	0.25	0.25	0.25	0.25	0.25	0.25	0.25	0.25	-0.25	-0.25	-0.25	-0.25	-0.25	-0.25	-0.25	-0.25	-0.25	-0.25	-0.25	linear	100	0.025	0	0.5	TRUE	5	sepmodel	0.7959	2.922737662107156e-4	0.008171256297861475	0	10000
10	250	0	0	0	0	0	0	0	0	0	0	2	0	1	0.25	0.25	0.25	0.25	0.25	0.25	0.25	0.25	0.25	0.25	-0.25	-0.25	-0.25	-0.25	-0.25	-0.25	-0.25	-0.25	-0.25	-0.25	-0.25	linear	100	0.025	0	0.5	TRUE	6	fixmodel	0.7963	-7.24767533733108e-4	0.008065457425881046	0	10000
10	250	0	0	0	0	0	0	0	0	0	0	2	0	1	0.25	0.25	0.25	0.25	0.25	0.25	0.25	0.25	0.25	0.25	-0.25	-0.25	-0.25	-0.25	-0.25	-0.25	-0.25	-0.25	-0.25	-0.25	-0.25	linear	100	0.025	0	0.5	TRUE	6	poolmodel	0.7958	-7.247675337320855e-4	0.008065457425881098	0	10000
10	250	0	0	0	0	0	0	0	0	0	0	2	0	1	0.25	0.25	0.25	0.25	0.25	0.25	0.25	0.25	0.25	0.25	-0.25	-0.25	-0.25	-0.25	-0.25	-0.25	-0.25	-0.25	-0.25	-0.25	-0.25	linear	100	0.025	0	0.5	TRUE	6	sepmodel	0.7958	-7.247675337320855e-4	0.008065457425881098	0	10000
10	250	0	0	0	0	0	0	0	0	0	0	2	0	1	0.25	0.25	0.25	0.25	0.25	0.25	0.25	0.25	0.25	0.25	-0.25	-0.25	-0.25	-0.25	-0.25	-0.25	-0.25	-0.25	-0.25	-0.25	-0.25	linear	100	0.025	0	0.5	TRUE	7	fixmodel	0.7923	-5.147815601951053e-4	0.008239228444584336	0	10000
10	250	0	0	0	0	0	0	0	0	0	0	2	0	1	0.25	0.25	0.25	0.25	0.25	0.25	0.25	0.25	0.25	0.25	-0.25	-0.25	-0.25	-0.25	-0.25	-0.25	-0.25	-0.25	-0.25	-0.25	-0.25	linear	100	0.025	0	0.5	TRUE	7	poolmodel	0.7931	-5.147815601941988e-4	0.008239228444584376	0	10000
10	250	0	0	0	0	0	0	0	0	0	0	2	0	1	0.25	0.25	0.25	0.25	0.25	0.25	0.25	0.25	0.25	0.25	-0.25	-0.25	-0.25	-0.25	-0.25	-0.25	-0.25	-0.25	-0.25	-0.25	-0.25	linear	100	0.025	0	0.5	TRUE	7	sepmodel	0.7931	-5.147815601941988e-4	0.008239228444584376	0	10000
10	250	0	0	0	0	0	0	0	0	0	0	2	0	1	0.25	0.25	0.25	0.25	0.25	0.25	0.25	0.25	0.25	0.25	-0.25	-0.25	-0.25	-0.25	-0.25	-0.25	-0.25	-0.25	-0.25	-0.25	-0.25	linear	100	0.025	0	0.5	TRUE	8	fixmodel	0.7991	-1.1363445037879839e-4	0.008193348302374363	0	10000
10	250	0	0	0	0	0	0	0	0	0	0	2	0	1	0.25	0.25	0.25	0.25	0.25	0.25	0.25	0.25	0.25	0.25	-0.25	-0.25	-0.25	-0.25	-0.25	-0.25	-0.25	-0.25	-0.25	-0.25	-0.25	linear	100	0.025	0	0.5	TRUE	8	poolmodel	0.7963	-1.13634450377887e-4	0.008193348302374408	0	10000
10	250	0	0	0	0	0	0	0	0	0	0	2	0	1	0.25	0.25	0.25	0.25	0.25	0.25	0.25	0.25	0.25	0.25	-0.25	-0.25	-0.25	-0.25	-0.25	-0.25	-0.25	-0.25	-0.25	-0.25	-0.25	linear	100	0.025	0	0.5	TRUE	8	sepmodel	0.7963	-1.13634450377887e-4	0.008193348302374408	0	10000
10	250	0	0	0	0	0	0	0	0	0	0	2	0	1	0.25	0.25	0.25	0.25	0.25	0.25	0.25	0.25	0.25	0.25	-0.25	-0.25	-0.25	-0.25	-0.25	-0.25	-0.25	-0.25	-0.25	-0.25	-0.25	linear	100	0.025	0	0.5	TRUE	9	fixmodel	0.7944	-2.891126485607863e-4	0.008156345377152447	0	10000
10	250	0	0	0	0	0	0	0	0	0	0	2	0	1	0.25	0.25	0.25	0.25	0.25	0.25	0.25	0.25	0.25	0.25	-0.25	-0.25	-0.25	-0.25	-0.25	-0.25	-0.25	-0.25	-0.25	-0.25	-0.25	linear	100	0.025	0	0.5	TRUE	9	poolmodel	0.7941	-2.891126485598266e-4	0.008156345377152492	0	10000
10	250	0	0	0	0	0	0	0	0	0	0	2	0	1	0.25	0.25	0.25	0.25	0.25	0.25	0.25	0.25	0.25	0.25	-0.25	-0.25	-0.25	-0.25	-0.25	-0.25	-0.25	-0.25	-0.25	-0.25	-0.25	linear	100	0.025	0	0.5	TRUE	9	sepmodel	0.7941	-2.891126485598266e-4	0.008156345377152492	0	10000
10	250	0	0	0	0	0	0	0	0	0	0	2	0	1	0.25	0.25	0.25	0.25	0.25	0.25	0.25	0.25	0.25	0.25	-0.25	-0.25	-0.25	-0.25	-0.25	-0.25	-0.25	-0.25	-0.25	-0.25	-0.25	linear	100	0.025	0	0.5	TRUE	10	fixmodel	0.7875	-0.0013906411426165873	0.008048090035440445	0	10000
10	250	0	0	0	0	0	0	0	0	0	0	2	0	1	0.25	0.25	0.25	0.25	0.25	0.25	0.25	0.25	0.25	0.25	-0.25	-0.25	-0.25	-0.25	-0.25	-0.25	-0.25	-0.25	-0.25	-0.25	-0.25	linear	100	0.025	0	0.5	TRUE	10	poolmodel	0.787	-0.001390641142615638	0.008048090035440483	0	10000
10	250	0	0	0	0	0	0	0	0	0	0	2	0	1	0.25	0.25	0.25	0.25	0.25	0.25	0.25	0.25	0.25	0.25	-0.25	-0.25	-0.25	-0.25	-0.25	-0.25	-0.25	-0.25	-0.25	-0.25	-0.25	linear	100	0.025	0	0.5	TRUE	10	sepmodel	0.787	-0.001390641142615638	0.008048090035440483	0	10000
10	250	0	25	50	75	100	125	150	175	200	225	2	0	1	0.25	0.25	0.25	0.25	0.25	0.25	0.25	0.25	0.25	0.25	-0.25	-0.25	-0.25	-0.25	-0.25	-0.25	-0.25	-0.25	-0.25	-0.25	-0.25	linear	100	0.025	0	0.5	TRUE	2	fixmodel	0.8003	7.39610501701595e-4	0.008019907573691872	0	10000
10	250	0	25	50	75	100	125	150	175	200	225	2	0	1	0.25	0.25	0.25	0.25	0.25	0.25	0.25	0.25	0.25	0.25	-0.25	-0.25	-0.25	-0.25	-0.25	-0.25	-0.25	-0.25	-0.25	-0.25	-0.25	linear	100	0.025	0	0.5	TRUE	2	poolmodel	0.7874	-0.0045380120579346876	0.007929050021010896	0	10000
10	250	0	25	50	75	100	125	150	175	200	225	2	0	1	0.25	0.25	0.25	0.25	0.25	0.25	0.25	0.25	0.25	0.25	-0.25	-0.25	-0.25	-0.25	-0.25	-0.25	-0.25	-0.25	-0.25	-0.25	-0.25	linear	100	0.025	0	0.5	TRUE	2	sepmodel	0.7948	8.261955773886544e-4	0.008115763185191707	0	10000
10	250	0	25	50	75	100	125	150	175	200	225	2	0	1	0.25	0.25	0.25	0.25	0.25	0.25	0.25	0.25	0.25	0.25	-0.25	-0.25	-0.25	-0.25	-0.25	-0.25	-0.25	-0.25	-0.25	-0.25	-0.25	linear	100	0.025	0	0.5	TRUE	3	fixmodel	0.8033	-4.381294164443041e-5	0.007911870766014269	0	10000
10	250	0	25	50	75	100	125	150	175	200	225	2	0	1	0.25	0.25	0.25	0.25	0.25	0.25	0.25	0.25	0.25	0.25	-0.25	-0.25	-0.25	-0.25	-0.25	-0.25	-0.25	-0.25	-0.25	-0.25	-0.25	linear	100	0.025	0	0.5	TRUE	3	poolmodel	0.7804	-0.008836563978423332	0.007850529422611793	0	10000
10	250	0	25	50	75	100	125	150	175	200	225	2	0	1	0.25	0.25	0.25	0.25	0.25	0.25	0.25	0.25	0.25	0.25	-0.25	-0.25	-0.25	-0.25	-0.25	-0.25	-0.25	-0.25	-0.25	-0.25	-0.25	linear	100	0.025	0	0.5	TRUE	3	sepmodel	0.795	-8.538759378655809e-5	0.008103320583488463	0	10000
10	250	0	25	50	75	100	125	150	175	200	225	2	0	1	0.25	0.25	0.25	0.25	0.25	0.25	0.25	0.25	0.25	0.25	-0.25	-0.25	-0.25	-0.25	-0.25	-0.25	-0.25	-0.25	-0.25	-0.25	-0.25	linear	100	0.025	0	0.5	TRUE	4	fixmodel	0.816	0.0012025784558050534	0.0076818131522946274	0	10000
10	250	0	25	50	75	100	125	150	175	200	225	2	0	1	0.25	0.25	0.25	0.25	0.25	0.25	0.25	0.25	0.25	0.25	-0.25	-0.25	-0.25	-0.25	-0.25	-0.25	-0.25	-0.25	-0.25	-0.25	-0.25	linear	100	0.025	0	0.5	TRUE	4	poolmodel	0.7833	-0.010820819105683341	0.007654948552336468	0	10000
10	250	0	25	50	75	100	125	150	175	200	225	2	0	1	0.25	0.25	0.25	0.25	0.25	0.25	0.25	0.25	0.25	0.25	-0.25	-0.25	-0.25	-0.25	-0.25	-0.25	-0.25	-0.25	-0.25	-0.25	-0.25	linear	100	0.025	0	0.5	TRUE	4	sepmodel	0.8016	0.0011184223256064936	0.00794085768267327	0	10000
10	250	0	25	50	75	100	125	150	175	200	225	2	0	1	0.25	0.25	0.25	0.25	0.25	0.25	0.25	0.25	0.25	0.25	-0.25	-0.25	-0.25	-0.25	-0.25	-0.25	-0.25	-0.25	-0.25	-0.25	-0.25	linear	100	0.025	0	0.5	TRUE	5	fixmodel	0.8169	2.2531779218297132e-4	0.007532545405545987	0	10000
10	250	0	25	50	75	100	125	150	175	200	225	2	0	1	0.25	0.25	0.25	0.25	0.25	0.25	0.25	0.25	0.25	0.25	-0.25	-0.25	-0.25	-0.25	-0.25	-0.25	-0.25	-0.25	-0.25	-0.25	-0.25	linear	100	0.025	0	0.5	TRUE	5	poolmodel	0.7743	-0.014133198622385679	0.007572925817907707	0	10000
10	250	0	25	50	75	100	125	150	175	200	225	2	0	1	0.25	0.25	0.25	0.25	0.25	0.25	0.25	0.25	0.25	0.25	-0.25	-0.25	-0.25	-0.25	-0.25	-0.25	-0.25	-0.25	-0.25	-0.25	-0.25	linear	100	0.025	0	0.5	TRUE	5	sepmodel	0.8015	-7.220232050048048e-5	0.007784230856885998	0	10000
10	250	0	25	50	75	100	125	150	175	200	225	2	0	1	0.25	0.25	0.25	0.25	0.25	0.25	0.25	0.25	0.25	0.25	-0.25	-0.25	-0.25	-0.25	-0.25	-0.25	-0.25	-0.25	-0.25	-0.25	-0.25	linear	100	0.025	0	0.5	TRUE	6	fixmodel	0.8104	7.741413723280717e-4	0.0079778497927933	0	10000
10	250	0	25	50	75	100	125	150	175	200	225	2	0	1	0.25	0.25	0.25	0.25	0.25	0.25	0.25	0.25	0.25	0.25	-0.25	-0.25	-0.25	-0.25	-0.25	-0.25	-0.25	-0.25	-0.25	-0.25	-0.25	linear	100	0.025	0	0.5	TRUE	6	poolmodel	0.7664	-0.015453433797796989	0.008023426901890427	0	10000
10	250	0	25	50	75	100	125	150	175	200	225	2	0	1	0.25	0.25	0.25	0.25	0.25	0.25	0.25	0.25	0.25	0.25	-0.25	-0.25	-0.25	-0.25	-0.25	-0.25	-0.25	-0.25	-0.25	-0.25	-0.25	linear	100	0.025	0	0.5	TRUE	6	sepmodel	0.7936	5.312014357323959e-4	0.008280483361163127	0	10000
10	250	0	25	50	75	100	125	150	175	200	225	2	0	1	0.25	0.25	0.25	0.25	0.25	0.25	0.25	0.25	0.25	0.25	-0.25	-0.25	-0.25	-0.25	-0.25	-0.25	-0.25	-0.25	-0.25	-0.25	-0.25	linear	100	0.025	0	0.5	TRUE	7	fixmodel	0.8148	4.874623705193665e-4	0.007796190672326586	0	10000
10	250	0	25	50	75	100	125	150	175	200	225	2	0	1	0.25	0.25	0.25	0.25	0.25	0.25	0.25	0.25	0.25	0.25	-0.25	-0.25	-0.25	-0.25	-0.25	-0.25	-0.25	-0.25	-0.25	-0.25	-0.25	linear	100	0.025	0	0.5	TRUE	7	poolmodel	0.7594	-0.017686654273037082	0.007931895736869577	0	10000
10	250	0	25	50	75	100	125	150	175	200	225	2	0	1	0.25	0.25	0.25	0.25	0.25	0.25	0.25	0.25	0.25	0.25	-0.25	-0.25	-0.25	-0.25	-0.25	-0.25	-0.25	-0.25	-0.25	-0.25	-0.25	linear	100	0.025	0	0.5	TRUE	7	sepmodel	0.7943	3.3019258942864515e-4	0.00815951757622858	0	10000
10	250	0	25	50	75	100	125	150	175	200	225	2	0	1	0.25	0.25	0.25	0.25	0.25	0.25	0.25	0.25	0.25	0.25	-0.25	-0.25	-0.25	-0.25	-0.25	-0.25	-0.25	-0.25	-0.25	-0.25	-0.25	linear	100	0.025	0	0.5	TRUE	8	fixmodel	0.8183	5.937910900693534e-4	0.007757733635672913	0	10000
10	250	0	25	50	75	100	125	150	175	200	225	2	0	1	0.25	0.25	0.25	0.25	0.25	0.25	0.25	0.25	0.25	0.25	-0.25	-0.25	-0.25	-0.25	-0.25	-0.25	-0.25	-0.25	-0.25	-0.25	-0.25	linear	100	0.025	0	0.5	TRUE	8	poolmodel	0.7577	-0.019054330286344158	0.007935253595681995	0	10000
10	250	0	25	50	75	100	125	150	175	200	225	2	0	1	0.25	0.25	0.25	0.25	0.25	0.25	0.25	0.25	0.25	0.25	-0.25	-0.25	-0.25	-0.25	-0.25	-0.25	-0.25	-0.25	-0.25	-0.25	-0.25	linear	100	0.025	0	0.5	TRUE	8	sepmodel	0.7977	4.717522009580791e-4	0.008158192310842994	0	10000
10	250	0	25	50	75	100	125	150	175	200	225	2	0	1	0.25	0.25	0.25	0.25	0.25	0.25	0.25	0.25	0.25	0.25	-0.25	-0.25	-0.25	-0.25	-0.25	-0.25	-0.25	-0.25	-0.25	-0.25	-0.25	linear	100	0.025	0	0.5	TRUE	9	fixmodel	0.8177	2.3742846880082932e-4	0.007623390557537509	0	10000
10	250	0	25	50	75	100	125	150	175	200	225	2	0	1	0.25	0.25	0.25	0.25	0.25	0.25	0.25	0.25	0.25	0.25	-0.25	-0.25	-0.25	-0.25	-0.25	-0.25	-0.25	-0.25	-0.25	-0.25	-0.25	linear	100	0.025	0	0.5	TRUE	9	poolmodel	0.7578	-0.02088407677971892	0.007871209568732981	0	10000
10	250	0	25	50	75	100	125	150	175	200	225	2	0	1	0.25	0.25	0.25	0.25	0.25	0.25	0.25	0.25	0.25	0.25	-0.25	-0.25	-0.25	-0.25	-0.25	-0.25	-0.25	-0.25	-0.25	-0.25	-0.25	linear	100	0.025	0	0.5	TRUE	9	sepmodel	0.7944	1.6505224972606215e-4	0.00807057604279894	0	10000
10	250	0	25	50	75	100	125	150	175	200	225	2	0	1	0.25	0.25	0.25	0.25	0.25	0.25	0.25	0.25	0.25	0.25	-0.25	-0.25	-0.25	-0.25	-0.25	-0.25	-0.25	-0.25	-0.25	-0.25	-0.25	linear	100	0.025	0	0.5	TRUE	10	fixmodel	0.8235	0.001060838944555312	0.007503177108790772	0	10000
10	250	0	25	50	75	100	125	150	175	200	225	2	0	1	0.25	0.25	0.25	0.25	0.25	0.25	0.25	0.25	0.25	0.25	-0.25	-0.25	-0.25	-0.25	-0.25	-0.25	-0.25	-0.25	-0.25	-0.25	-0.25	linear	100	0.025	0	0.5	TRUE	10	poolmodel	0.7564	-0.021015302986537268	0.007795227323610049	0	10000
10	250	0	25	50	75	100	125	150	175	200	225	2	0	1	0.25	0.25	0.25	0.25	0.25	0.25	0.25	0.25	0.25	0.25	-0.25	-0.25	-0.25	-0.25	-0.25	-0.25	-0.25	-0.25	-0.25	-0.25	-0.25	linear	100	0.025	0	0.5	TRUE	10	sepmodel	0.7986	0.0011047226641341537	0.007914690026234	0	10000
10	250	0	50	100	150	200	250	300	350	400	450	2	0	1	0.25	0.25	0.25	0.25	0.25	0.25	0.25	0.25	0.25	0.25	-0.25	-0.25	-0.25	-0.25	-0.25	-0.25	-0.25	-0.25	-0.25	-0.25	-0.25	linear	100	0.025	0	0.5	TRUE	2	fixmodel	0.8075	6.222487159486968e-4	0.0077403651985589175	0	10000
10	250	0	50	100	150	200	250	300	350	400	450	2	0	1	0.25	0.25	0.25	0.25	0.25	0.25	0.25	0.25	0.25	0.25	-0.25	-0.25	-0.25	-0.25	-0.25	-0.25	-0.25	-0.25	-0.25	-0.25	-0.25	linear	100	0.025	0	0.5	TRUE	2	poolmodel	0.7887	-0.007871248171696432	0.007641199106140863	0	10000
10	250	0	50	100	150	200	250	300	350	400	450	2	0	1	0.25	0.25	0.25	0.25	0.25	0.25	0.25	0.25	0.25	0.25	-0.25	-0.25	-0.25	-0.25	-0.25	-0.25	-0.25	-0.25	-0.25	-0.25	-0.25	linear	100	0.025	0	0.5	TRUE	2	sepmodel	0.7986	6.212168678745917e-4	0.00794141095126735	0	10000
10	250	0	50	100	150	200	250	300	350	400	450	2	0	1	0.25	0.25	0.25	0.25	0.25	0.25	0.25	0.25	0.25	0.25	-0.25	-0.25	-0.25	-0.25	-0.25	-0.25	-0.25	-0.25	-0.25	-0.25	-0.25	linear	100	0.025	0	0.5	TRUE	3	fixmodel	0.8107	-0.001114333831486504	0.00764282968490513	0	10000
10	250	0	50	100	150	200	250	300	350	400	450	2	0	1	0.25	0.25	0.25	0.25	0.25	0.25	0.25	0.25	0.25	0.25	-0.25	-0.25	-0.25	-0.25	-0.25	-0.25	-0.25	-0.25	-0.25	-0.25	-0.25	linear	100	0.025	0	0.5	TRUE	3	poolmodel	0.7753	-0.016309005243142	0.007658402493123837	0	10000
10	250	0	50	100	150	200	250	300	350	400	450	2	0	1	0.25	0.25	0.25	0.25	0.25	0.25	0.25	0.25	0.25	0.25	-0.25	-0.25	-0.25	-0.25	-0.25	-0.25	-0.25	-0.25	-0.25	-0.25	-0.25	linear	100	0.025	0	0.5	TRUE	3	sepmodel	0.7924	-0.0012495582225284848	0.007966702396740114	0	10000
10	250	0	50	100	150	200	250	300	350	400	450	2	0	1	0.25	0.25	0.25	0.25	0.25	0.25	0.25	0.25	0.25	0.25	-0.25	-0.25	-0.25	-0.25	-0.25	-0.25	-0.25	-0.25	-0.25	-0.25	-0.25	linear	100	0.025	0	0.5	TRUE	4	fixmodel	0.8165	-9.902623500958427e-4	0.007534728005514848	0	10000
10	250	0	50	100	150	200	250	300	350	400	450	2	0	1	0.25	0.25	0.25	0.25	0.25	0.25	0.25	0.25	0.25	0.25	-0.25	-0.25	-0.25	-0.25	-0.25	-0.25	-0.25	-0.25	-0.25	-0.25	-0.25	linear	100	0.025	0	0.5	TRUE	4	poolmodel	0.759	-0.021714091947114777	0.00776504953396328	0	10000
10	250	0	50	100	150	200	250	300	350	400	450	2	0	1	0.25	0.25	0.25	0.25	0.25	0.25	0.25	0.25	0.25	0.25	-0.25	-0.25	-0.25	-0.25	-0.25	-0.25	-0.25	-0.25	-0.25	-0.25	-0.25	linear	100	0.025	0	0.5	TRUE	4	sepmodel	0.7928	-0.0012616007972886243	0.007957322961093168	0	10000
10	250	0	50	100	150	200	250	300	350	400	450	2	0	1	0.25	0.25	0.25	0.25	0.25	0.25	0.25	0.25	0.25	0.25	-0.25	-0.25	-0.25	-0.25	-0.25	-0.25	-0.25	-0.25	-0.25	-0.25	-0.25	linear	100	0.025	0	0.5	TRUE	5	fixmodel	0.8233	-7.332934718464667e-4	0.0073584748723253745	0	10000
10	250	0	50	100	150	200	250	300	350	400	450	2	0	1	0.25	0.25	0.25	0.25	0.25	0.25	0.25	0.25	0.25	0.25	-0.25	-0.25	-0.25	-0.25	-0.25	-0.25	-0.25	-0.25	-0.25	-0.25	-0.25	linear	100	0.025	0	0.5	TRUE	5	poolmodel	0.7501	-0.025988788004601415	0.007755693400150196	0	10000
10	250	0	50	100	150	200	250	300	350	400	450	2	0	1	0.25	0.25	0.25	0.25	0.25	0.25	0.25	0.25	0.25	0.25	-0.25	-0.25	-0.25	-0.25	-0.25	-0.25	-0.25	-0.25	-0.25	-0.25	-0.25	linear	100	0.025	0	0.5	TRUE	5	sepmodel	0.7937	-7.640098796288521e-4	0.00790694093323774	0	10000
10	250	0	50	100	150	200	250	300	350	400	450	2	0	1	0.25	0.25	0.25	0.25	0.25	0.25	0.25	0.25	0.25	0.25	-0.25	-0.25	-0.25	-0.25	-0.25	-0.25	-0.25	-0.25	-0.25	-0.25	-0.25	linear	100	0.025	0	0.5	TRUE	6	fixmodel	0.8306	-7.760365565103382e-4	0.007318229483606533	0	10000
10	250	0	50	100	150	200	250	300	350	400	450	2	0	1	0.25	0.25	0.25	0.25	0.25	0.25	0.25	0.25	0.25	0.25	-0.25	-0.25	-0.25	-0.25	-0.25	-0.25	-0.25	-0.25	-0.25	-0.25	-0.25	linear	100	0.025	0	0.5	TRUE	6	poolmodel	0.7412	-0.029720337039140166	0.007935851411620062	0	10000
10	250	0	50	100	150	200	250	300	350	400	450	2	0	1	0.25	0.25	0.25	0.25	0.25	0.25	0.25	0.25	0.25	0.25	-0.25	-0.25	-0.25	-0.25	-0.25	-0.25	-0.25	-0.25	-0.25	-0.25	-0.25	linear	100	0.025	0	0.5	TRUE	6	sepmodel	0.7954	-8.507774350963828e-4	0.007954962935828867	0	10000
10	250	0	50	100	150	200	250	300	350	400	450	2	0	1	0.25	0.25	0.25	0.25	0.25	0.25	0.25	0.25	0.25	0.25	-0.25	-0.25	-0.25	-0.25	-0.25	-0.25	-0.25	-0.25	-0.25	-0.25	-0.25	linear	100	0.025	0	0.5	TRUE	7	fixmodel	0.8305	1.3603544571568092e-4	0.007466877843263881	0	10000
10	250	0	50	100	150	200	250	300	350	400	450	2	0	1	0.25	0.25	0.25	0.25	0.25	0.25	0.25	0.25	0.25	0.25	-0.25	-0.25	-0.25	-0.25	-0.25	-0.25	-0.25	-0.25	-0.25	-0.25	-0.25	linear	100	0.025	0	0.5	TRUE	7	poolmodel	0.7349	-0.03208712148219584	0.008173622767546787	0	10000
10	250	0	50	100	150	200	250	300	350	400	450	2	0	1	0.25	0.25	0.25	0.25	0.25	0.25	0.25	0.25	0.25	0.25	-0.25	-0.25	-0.25	-0.25	-0.25	-0.25	-0.25	-0.25	-0.25	-0.25	-0.25	linear	100	0.025	0	0.5	TRUE	7	sepmodel	0.7948	-6.991363942411532e-5	0.008172416762672486	0	10000
10	250	0	50	100	150	200	250	300	350	400	450	2	0	1	0.25	0.25	0.25	0.25	0.25	0.25	0.25	0.25	0.25	0.25	-0.25	-0.25	-0.25	-0.25	-0.25	-0.25	-0.25	-0.25	-0.25	-0.25	-0.25	linear	100	0.025	0	0.5	TRUE	8	fixmodel	0.8362	5.904105779468428e-4	0.007272200579867091	0	10000
10	250	0	50	100	150	200	250	300	350	400	450	2	0	1	0.25	0.25	0.25	0.25	0.25	0.25	0.25	0.25	0.25	0.25	-0.25	-0.25	-0.25	-0.25	-0.25	-0.25	-0.25	-0.25	-0.25	-0.25	-0.25	linear	100	0.025	0	0.5	TRUE	8	poolmodel	0.7304	-0.03492701141108244	0.008202307694364799	0	10000
10	250	0	50	100	150	200	250	300	350	400	450	2	0	1	0.25	0.25	0.25	0.25	0.25	0.25	0.25	0.25	0.25	0.25	-0.25	-0.25	-0.25	-0.25	-0.25	-0.25	-0.25	-0.25	-0.25	-0.25	-0.25	linear	100	0.025	0	0.5	TRUE	8	sepmodel	0.8002	4.1084515502320723e-4	0.008105917531408284	0	10000
10	250	0	50	100	150	200	250	300	350	400	450	2	0	1	0.25	0.25	0.25	0.25	0.25	0.25	0.25	0.25	0.25	0.25	-0.25	-0.25	-0.25	-0.25	-0.25	-0.25	-0.25	-0.25	-0.25	-0.25	-0.25	linear	100	0.025	0	0.5	TRUE	9	fixmodel	0.8391	7.833881019830589e-4	0.007169640421359629	0	10000
10	250	0	50	100	150	200	250	300	350	400	450	2	0	1	0.25	0.25	0.25	0.25	0.25	0.25	0.25	0.25	0.25	0.25	-0.25	-0.25	-0.25	-0.25	-0.25	-0.25	-0.25	-0.25	-0.25	-0.25	-0.25	linear	100	0.025	0	0.5	TRUE	9	poolmodel	0.7198	-0.03704364257148106	0.008273875268284468	0	10000
10	250	0	50	100	150	200	250	300	350	400	450	2	0	1	0.25	0.25	0.25	0.25	0.25	0.25	0.25	0.25	0.25	0.25	-0.25	-0.25	-0.25	-0.25	-0.25	-0.25	-0.25	-0.25	-0.25	-0.25	-0.25	linear	100	0.025	0	0.5	TRUE	9	sepmodel	0.8003	6.154400535304322e-4	0.007870614835441655	0	10000
10	250	0	50	100	150	200	250	300	350	400	450	2	0	1	0.25	0.25	0.25	0.25	0.25	0.25	0.25	0.25	0.25	0.25	-0.25	-0.25	-0.25	-0.25	-0.25	-0.25	-0.25	-0.25	-0.25	-0.25	-0.25	linear	100	0.025	0	0.5	TRUE	10	fixmodel	0.8393	2.1879077963264846e-4	0.007098802654674559	0	10000
10	250	0	50	100	150	200	250	300	350	400	450	2	0	1	0.25	0.25	0.25	0.25	0.25	0.25	0.25	0.25	0.25	0.25	-0.25	-0.25	-0.25	-0.25	-0.25	-0.25	-0.25	-0.25	-0.25	-0.25	-0.25	linear	100	0.025	0	0.5	TRUE	10	poolmodel	0.7186	-0.039921486327771705	0.008376174921953253	0	10000
10	250	0	50	100	150	200	250	300	350	400	450	2	0	1	0.25	0.25	0.25	0.25	0.25	0.25	0.25	0.25	0.25	0.25	-0.25	-0.25	-0.25	-0.25	-0.25	-0.25	-0.25	-0.25	-0.25	-0.25	-0.25	linear	100	0.025	0	0.5	TRUE	10	sepmodel	0.7985	1.1256779711366226e-4	0.00789210853443355	0	10000
10	250	0	75	150	225	300	375	450	525	600	675	2	0	1	0.25	0.25	0.25	0.25	0.25	0.25	0.25	0.25	0.25	0.25	-0.25	-0.25	-0.25	-0.25	-0.25	-0.25	-0.25	-0.25	-0.25	-0.25	-0.25	linear	100	0.025	0	0.5	TRUE	2	fixmodel	0.8114	0.001884485231442311	0.00772254612572479	0	10000
10	250	0	75	150	225	300	375	450	525	600	675	2	0	1	0.25	0.25	0.25	0.25	0.25	0.25	0.25	0.25	0.25	0.25	-0.25	-0.25	-0.25	-0.25	-0.25	-0.25	-0.25	-0.25	-0.25	-0.25	-0.25	linear	100	0.025	0	0.5	TRUE	2	poolmodel	0.7921	-0.00865171973312961	0.007491929764070391	0	10000
10	250	0	75	150	225	300	375	450	525	600	675	2	0	1	0.25	0.25	0.25	0.25	0.25	0.25	0.25	0.25	0.25	0.25	-0.25	-0.25	-0.25	-0.25	-0.25	-0.25	-0.25	-0.25	-0.25	-0.25	-0.25	linear	100	0.025	0	0.5	TRUE	2	sepmodel	0.7975	0.0018892177605512068	0.007968121788331136	0	10000
10	250	0	75	150	225	300	375	450	525	600	675	2	0	1	0.25	0.25	0.25	0.25	0.25	0.25	0.25	0.25	0.25	0.25	-0.25	-0.25	-0.25	-0.25	-0.25	-0.25	-0.25	-0.25	-0.25	-0.25	-0.25	linear	100	0.025	0	0.5	TRUE	3	fixmodel	0.8202	7.652461990135728e-4	0.007579159798136016	0	10000
10	250	0	75	150	225	300	375	450	525	600	675	2	0	1	0.25	0.25	0.25	0.25	0.25	0.25	0.25	0.25	0.25	0.25	-0.25	-0.25	-0.25	-0.25	-0.25	-0.25	-0.25	-0.25	-0.25	-0.25	-0.25	linear	100	0.025	0	0.5	TRUE	3	poolmodel	0.7738	-0.018664133253096037	0.0075842833600848775	0	10000
10	250	0	75	150	225	300	375	450	525	600	675	2	0	1	0.25	0.25	0.25	0.25	0.25	0.25	0.25	0.25	0.25	0.25	-0.25	-0.25	-0.25	-0.25	-0.25	-0.25	-0.25	-0.25	-0.25	-0.25	-0.25	linear	100	0.025	0	0.5	TRUE	3	sepmodel	0.7979	7.917804203539452e-4	0.008008269837584287	0	10000
10	250	0	75	150	225	300	375	450	525	600	675	2	0	1	0.25	0.25	0.25	0.25	0.25	0.25	0.25	0.25	0.25	0.25	-0.25	-0.25	-0.25	-0.25	-0.25	-0.25	-0.25	-0.25	-0.25	-0.25	-0.25	linear	100	0.025	0	0.5	TRUE	4	fixmodel	0.8225	-5.76036417029535e-4	0.0074837487852644265	0	10000
10	250	0	75	150	225	300	375	450	525	600	675	2	0	1	0.25	0.25	0.25	0.25	0.25	0.25	0.25	0.25	0.25	0.25	-0.25	-0.25	-0.25	-0.25	-0.25	-0.25	-0.25	-0.25	-0.25	-0.25	-0.25	linear	100	0.025	0	0.5	TRUE	4	poolmodel	0.753	-0.027360745431245826	0.007822595514786177	0	10000
10	250	0	75	150	225	300	375	450	525	600	675	2	0	1	0.25	0.25	0.25	0.25	0.25	0.25	0.25	0.25	0.25	0.25	-0.25	-0.25	-0.25	-0.25	-0.25	-0.25	-0.25	-0.25	-0.25	-0.25	-0.25	linear	100	0.025	0	0.5	TRUE	4	sepmodel	0.7937	-4.637669403796939e-4	0.008083236969044514	0	10000
10	250	0	75	150	225	300	375	450	525	600	675	2	0	1	0.25	0.25	0.25	0.25	0.25	0.25	0.25	0.25	0.25	0.25	-0.25	-0.25	-0.25	-0.25	-0.25	-0.25	-0.25	-0.25	-0.25	-0.25	-0.25	linear	100	0.025	0	0.5	TRUE	5	fixmodel	0.8373	0.002145727381879792	0.007297679336012144	0	10000
10	250	0	75	150	225	300	375	450	525	600	675	2	0	1	0.25	0.25	0.25	0.25	0.25	0.25	0.25	0.25	0.25	0.25	-0.25	-0.25	-0.25	-0.25	-0.25	-0.25	-0.25	-0.25	-0.25	-0.25	-0.25	linear	100	0.025	0	0.5	TRUE	5	poolmodel	0.7491	-0.031122805227699283	0.0078228870549028	0	10000
10	250	0	75	150	225	300	375	450	525	600	675	2	0	1	0.25	0.25	0.25	0.25	0.25	0.25	0.25	0.25	0.25	0.25	-0.25	-0.25	-0.25	-0.25	-0.25	-0.25	-0.25	-0.25	-0.25	-0.25	-0.25	linear	100	0.025	0	0.5	TRUE	5	sepmodel	0.8024	0.002309039333573647	0.008052630279167734	0	10000
10	250	0	75	150	225	300	375	450	525	600	675	2	0	1	0.25	0.25	0.25	0.25	0.25	0.25	0.25	0.25	0.25	0.25	-0.25	-0.25	-0.25	-0.25	-0.25	-0.25	-0.25	-0.25	-0.25	-0.25	-0.25	linear	100	0.025	0	0.5	TRUE	6	fixmodel	0.84	0.0014312905463729104	0.007397392336940833	0	10000
10	250	0	75	150	225	300	375	450	525	600	675	2	0	1	0.25	0.25	0.25	0.25	0.25	0.25	0.25	0.25	0.25	0.25	-0.25	-0.25	-0.25	-0.25	-0.25	-0.25	-0.25	-0.25	-0.25	-0.25	-0.25	linear	100	0.025	0	0.5	TRUE	6	poolmodel	0.728	-0.03753582844630114	0.00830287789150994	0	10000
10	250	0	75	150	225	300	375	450	525	600	675	2	0	1	0.25	0.25	0.25	0.25	0.25	0.25	0.25	0.25	0.25	0.25	-0.25	-0.25	-0.25	-0.25	-0.25	-0.25	-0.25	-0.25	-0.25	-0.25	-0.25	linear	100	0.025	0	0.5	TRUE	6	sepmodel	0.801	0.001705636801244738	0.008193621296874393	0	10000
10	250	0	75	150	225	300	375	450	525	600	675	2	0	1	0.25	0.25	0.25	0.25	0.25	0.25	0.25	0.25	0.25	0.25	-0.25	-0.25	-0.25	-0.25	-0.25	-0.25	-0.25	-0.25	-0.25	-0.25	-0.25	linear	100	0.025	0	0.5	TRUE	7	fixmodel	0.8366	-3.4382211606781573e-5	0.007153530448612929	0	10000
10	250	0	75	150	225	300	375	450	525	600	675	2	0	1	0.25	0.25	0.25	0.25	0.25	0.25	0.25	0.25	0.25	0.25	-0.25	-0.25	-0.25	-0.25	-0.25	-0.25	-0.25	-0.25	-0.25	-0.25	-0.25	linear	100	0.025	0	0.5	TRUE	7	poolmodel	0.7059	-0.043465755031000135	0.008583294485454272	0	10000
10	250	0	75	150	225	300	375	450	525	600	675	2	0	1	0.25	0.25	0.25	0.25	0.25	0.25	0.25	0.25	0.25	0.25	-0.25	-0.25	-0.25	-0.25	-0.25	-0.25	-0.25	-0.25	-0.25	-0.25	-0.25	linear	100	0.025	0	0.5	TRUE	7	sepmodel	0.7935	1.2661376034167513e-5	0.008024136523124307	0	10000
10	250	0	75	150	225	300	375	450	525	600	675	2	0	1	0.25	0.25	0.25	0.25	0.25	0.25	0.25	0.25	0.25	0.25	-0.25	-0.25	-0.25	-0.25	-0.25	-0.25	-0.25	-0.25	-0.25	-0.25	-0.25	linear	100	0.025	0	0.5	TRUE	8	fixmodel	0.8492	9.52318716950983e-4	0.0071727164670884365	0	10000
10	250	0	75	150	225	300	375	450	525	600	675	2	0	1	0.25	0.25	0.25	0.25	0.25	0.25	0.25	0.25	0.25	0.25	-0.25	-0.25	-0.25	-0.25	-0.25	-0.25	-0.25	-0.25	-0.25	-0.25	-0.25	linear	100	0.025	0	0.5	TRUE	8	poolmodel	0.6986	-0.04693460749675214	0.008957832236511322	0	10000
10	250	0	75	150	225	300	375	450	525	600	675	2	0	1	0.25	0.25	0.25	0.25	0.25	0.25	0.25	0.25	0.25	0.25	-0.25	-0.25	-0.25	-0.25	-0.25	-0.25	-0.25	-0.25	-0.25	-0.25	-0.25	linear	100	0.025	0	0.5	TRUE	8	sepmodel	0.7967	0.001077061444136245	0.008106642183146011	0	10000
10	250	0	75	150	225	300	375	450	525	600	675	2	0	1	0.25	0.25	0.25	0.25	0.25	0.25	0.25	0.25	0.25	0.25	-0.25	-0.25	-0.25	-0.25	-0.25	-0.25	-0.25	-0.25	-0.25	-0.25	-0.25	linear	100	0.025	0	0.5	TRUE	9	fixmodel	0.8502	0.0015717394048601911	0.0071175269607047995	0	10000
10	250	0	75	150	225	300	375	450	525	600	675	2	0	1	0.25	0.25	0.25	0.25	0.25	0.25	0.25	0.25	0.25	0.25	-0.25	-0.25	-0.25	-0.25	-0.25	-0.25	-0.25	-0.25	-0.25	-0.25	-0.25	linear	100	0.025	0	0.5	TRUE	9	poolmodel	0.6856	-0.04973374468385038	0.009147198827431287	0	10000
10	250	0	75	150	225	300	375	450	525	600	675	2	0	1	0.25	0.25	0.25	0.25	0.25	0.25	0.25	0.25	0.25	0.25	-0.25	-0.25	-0.25	-0.25	-0.25	-0.25	-0.25	-0.25	-0.25	-0.25	-0.25	linear	100	0.025	0	0.5	TRUE	9	sepmodel	0.8002	0.001650834887346955	0.008070046881756757	0	10000
10	250	0	75	150	225	300	375	450	525	600	675	2	0	1	0.25	0.25	0.25	0.25	0.25	0.25	0.25	0.25	0.25	0.25	-0.25	-0.25	-0.25	-0.25	-0.25	-0.25	-0.25	-0.25	-0.25	-0.25	-0.25	linear	100	0.025	0	0.5	TRUE	10	fixmodel	0.8461	1.9994758231094197e-4	0.007207432555492013	0	10000
10	250	0	75	150	225	300	375	450	525	600	675	2	0	1	0.25	0.25	0.25	0.25	0.25	0.25	0.25	0.25	0.25	0.25	-0.25	-0.25	-0.25	-0.25	-0.25	-0.25	-0.25	-0.25	-0.25	-0.25	-0.25	linear	100	0.025	0	0.5	TRUE	10	poolmodel	0.6686	-0.054519925501143	0.009700473141418309	0	10000
10	250	0	75	150	225	300	375	450	525	600	675	2	0	1	0.25	0.25	0.25	0.25	0.25	0.25	0.25	0.25	0.25	0.25	-0.25	-0.25	-0.25	-0.25	-0.25	-0.25	-0.25	-0.25	-0.25	-0.25	-0.25	linear	100	0.025	0	0.5	TRUE	10	sepmodel	0.7966	1.0289795985704321e-4	0.008170011246715257	0	10000
10	250	0	100	200	300	400	500	600	700	800	900	2	0	1	0.25	0.25	0.25	0.25	0.25	0.25	0.25	0.25	0.25	0.25	-0.25	-0.25	-0.25	-0.25	-0.25	-0.25	-0.25	-0.25	-0.25	-0.25	-0.25	linear	100	0.025	0	0.5	TRUE	2	fixmodel	0.8116	-9.59900221425321e-4	0.007486071984548734	0	10000
10	250	0	100	200	300	400	500	600	700	800	900	2	0	1	0.25	0.25	0.25	0.25	0.25	0.25	0.25	0.25	0.25	0.25	-0.25	-0.25	-0.25	-0.25	-0.25	-0.25	-0.25	-0.25	-0.25	-0.25	-0.25	linear	100	0.025	0	0.5	TRUE	2	poolmodel	0.792	-0.012594215572692684	0.007291372152061165	0	10000
10	250	0	100	200	300	400	500	600	700	800	900	2	0	1	0.25	0.25	0.25	0.25	0.25	0.25	0.25	0.25	0.25	0.25	-0.25	-0.25	-0.25	-0.25	-0.25	-0.25	-0.25	-0.25	-0.25	-0.25	-0.25	linear	100	0.025	0	0.5	TRUE	2	sepmodel	0.7944	-7.248354275437814e-4	0.007793082250448814	0	10000
10	250	0	100	200	300	400	500	600	700	800	900	2	0	1	0.25	0.25	0.25	0.25	0.25	0.25	0.25	0.25	0.25	0.25	-0.25	-0.25	-0.25	-0.25	-0.25	-0.25	-0.25	-0.25	-0.25	-0.25	-0.25	linear	100	0.025	0	0.5	TRUE	3	fixmodel	0.8292	-5.4482157069689575e-5	0.0073172856471879445	0	10000
10	250	0	100	200	300	400	500	600	700	800	900	2	0	1	0.25	0.25	0.25	0.25	0.25	0.25	0.25	0.25	0.25	0.25	-0.25	-0.25	-0.25	-0.25	-0.25	-0.25	-0.25	-0.25	-0.25	-0.25	-0.25	linear	100	0.025	0	0.5	TRUE	3	poolmodel	0.7743	-0.02262034968150304	0.007384683179362101	0	10000
10	250	0	100	200	300	400	500	600	700	800	900	2	0	1	0.25	0.25	0.25	0.25	0.25	0.25	0.25	0.25	0.25	0.25	-0.25	-0.25	-0.25	-0.25	-0.25	-0.25	-0.25	-0.25	-0.25	-0.25	-0.25	linear	100	0.025	0	0.5	TRUE	3	sepmodel	0.7992	4.329951468175361e-5	0.007861627010471125	0	10000
10	250	0	100	200	300	400	500	600	700	800	900	2	0	1	0.25	0.25	0.25	0.25	0.25	0.25	0.25	0.25	0.25	0.25	-0.25	-0.25	-0.25	-0.25	-0.25	-0.25	-0.25	-0.25	-0.25	-0.25	-0.25	linear	100	0.025	0	0.5	TRUE	4	fixmodel	0.8408	-3.5596425701370937e-4	0.007031356653706843	0	10000
10	250	0	100	200	300	400	500	600	700	800	900	2	0	1	0.25	0.25	0.25	0.25	0.25	0.25	0.25	0.25	0.25	0.25	-0.25	-0.25	-0.25	-0.25	-0.25	-0.25	-0.25	-0.25	-0.25	-0.25	-0.25	linear	100	0.025	0	0.5	TRUE	4	poolmodel	0.7582	-0.032114122701974536	0.007577838483760521	0	10000
10	250	0	100	200	300	400	500	600	700	800	900	2	0	1	0.25	0.25	0.25	0.25	0.25	0.25	0.25	0.25	0.25	0.25	-0.25	-0.25	-0.25	-0.25	-0.25	-0.25	-0.25	-0.25	-0.25	-0.25	-0.25	linear	100	0.025	0	0.5	TRUE	4	sepmodel	0.8007	-1.3567867515684392e-4	0.007798931251054854	0	10000
10	250	0	100	200	300	400	500	600	700	800	900	2	0	1	0.25	0.25	0.25	0.25	0.25	0.25	0.25	0.25	0.25	0.25	-0.25	-0.25	-0.25	-0.25	-0.25	-0.25	-0.25	-0.25	-0.25	-0.25	-0.25	linear	100	0.025	0	0.5	TRUE	5	fixmodel	0.8327	-0.0019896320642509113	0.007136549446946607	0	10000
10	250	0	100	200	300	400	500	600	700	800	900	2	0	1	0.25	0.25	0.25	0.25	0.25	0.25	0.25	0.25	0.25	0.25	-0.25	-0.25	-0.25	-0.25	-0.25	-0.25	-0.25	-0.25	-0.25	-0.25	-0.25	linear	100	0.025	0	0.5	TRUE	5	poolmodel	0.723	-0.041821730988922425	0.008360850925866829	0	10000
10	250	0	100	200	300	400	500	600	700	800	900	2	0	1	0.25	0.25	0.25	0.25	0.25	0.25	0.25	0.25	0.25	0.25	-0.25	-0.25	-0.25	-0.25	-0.25	-0.25	-0.25	-0.25	-0.25	-0.25	-0.25	linear	100	0.025	0	0.5	TRUE	5	sepmodel	0.7864	-0.0018774739140396603	0.008003051179449435	0	10000
10	250	0	100	200	300	400	500	600	700	800	900	2	0	1	0.25	0.25	0.25	0.25	0.25	0.25	0.25	0.25	0.25	0.25	-0.25	-0.25	-0.25	-0.25	-0.25	-0.25	-0.25	-0.25	-0.25	-0.25	-0.25	linear	100	0.025	0	0.5	TRUE	6	fixmodel	0.8459	-6.223329545132547e-5	0.006874198545666693	0	10000
10	250	0	100	200	300	400	500	600	700	800	900	2	0	1	0.25	0.25	0.25	0.25	0.25	0.25	0.25	0.25	0.25	0.25	-0.25	-0.25	-0.25	-0.25	-0.25	-0.25	-0.25	-0.25	-0.25	-0.25	-0.25	linear	100	0.025	0	0.5	TRUE	6	poolmodel	0.7086	-0.04688241720690169	0.008503283722790411	0	10000
10	250	0	100	200	300	400	500	600	700	800	900	2	0	1	0.25	0.25	0.25	0.25	0.25	0.25	0.25	0.25	0.25	0.25	-0.25	-0.25	-0.25	-0.25	-0.25	-0.25	-0.25	-0.25	-0.25	-0.25	-0.25	linear	100	0.025	0	0.5	TRUE	6	sepmodel	0.7942	-1.5477477618129027e-4	0.007842064215656171	0	10000
10	250	0	100	200	300	400	500	600	700	800	900	2	0	1	0.25	0.25	0.25	0.25	0.25	0.25	0.25	0.25	0.25	0.25	-0.25	-0.25	-0.25	-0.25	-0.25	-0.25	-0.25	-0.25	-0.25	-0.25	-0.25	linear	100	0.025	0	0.5	TRUE	7	fixmodel	0.8508	-1.4636895601656208e-4	0.006946658228630466	0	10000
10	250	0	100	200	300	400	500	600	700	800	900	2	0	1	0.25	0.25	0.25	0.25	0.25	0.25	0.25	0.25	0.25	0.25	-0.25	-0.25	-0.25	-0.25	-0.25	-0.25	-0.25	-0.25	-0.25	-0.25	-0.25	linear	100	0.025	0	0.5	TRUE	7	poolmodel	0.6872	-0.05278424825160564	0.009132254500262298	0	10000
10	250	0	100	200	300	400	500	600	700	800	900	2	0	1	0.25	0.25	0.25	0.25	0.25	0.25	0.25	0.25	0.25	0.25	-0.25	-0.25	-0.25	-0.25	-0.25	-0.25	-0.25	-0.25	-0.25	-0.25	-0.25	linear	100	0.025	0	0.5	TRUE	7	sepmodel	0.7977	-1.3313312745518813e-4	0.00803961862988941	0	10000
10	250	0	100	200	300	400	500	600	700	800	900	2	0	1	0.25	0.25	0.25	0.25	0.25	0.25	0.25	0.25	0.25	0.25	-0.25	-0.25	-0.25	-0.25	-0.25	-0.25	-0.25	-0.25	-0.25	-0.25	-0.25	linear	100	0.025	0	0.5	TRUE	8	fixmodel	0.851	-7.000526066123041e-4	0.006840265822438665	0	10000
10	250	0	100	200	300	400	500	600	700	800	900	2	0	1	0.25	0.25	0.25	0.25	0.25	0.25	0.25	0.25	0.25	0.25	-0.25	-0.25	-0.25	-0.25	-0.25	-0.25	-0.25	-0.25	-0.25	-0.25	-0.25	linear	100	0.025	0	0.5	TRUE	8	poolmodel	0.6663	-0.05881237122465492	0.009777213752284738	0	10000
10	250	0	100	200	300	400	500	600	700	800	900	2	0	1	0.25	0.25	0.25	0.25	0.25	0.25	0.25	0.25	0.25	0.25	-0.25	-0.25	-0.25	-0.25	-0.25	-0.25	-0.25	-0.25	-0.25	-0.25	-0.25	linear	100	0.025	0	0.5	TRUE	8	sepmodel	0.7969	-6.702093050706097e-4	0.007955894968299147	0	10000
10	250	0	100	200	300	400	500	600	700	800	900	2	0	1	0.25	0.25	0.25	0.25	0.25	0.25	0.25	0.25	0.25	0.25	-0.25	-0.25	-0.25	-0.25	-0.25	-0.25	-0.25	-0.25	-0.25	-0.25	-0.25	linear	100	0.025	0	0.5	TRUE	9	fixmodel	0.8514	-0.0014275653162860965	0.006799989531164957	0	10000
10	250	0	100	200	300	400	500	600	700	800	900	2	0	1	0.25	0.25	0.25	0.25	0.25	0.25	0.25	0.25	0.25	0.25	-0.25	-0.25	-0.25	-0.25	-0.25	-0.25	-0.25	-0.25	-0.25	-0.25	-0.25	linear	100	0.025	0	0.5	TRUE	9	poolmodel	0.648	-0.06398600364634606	0.010375773582723371	0	10000
10	250	0	100	200	300	400	500	600	700	800	900	2	0	1	0.25	0.25	0.25	0.25	0.25	0.25	0.25	0.25	0.25	0.25	-0.25	-0.25	-0.25	-0.25	-0.25	-0.25	-0.25	-0.25	-0.25	-0.25	-0.25	linear	100	0.025	0	0.5	TRUE	9	sepmodel	0.7921	-0.0015206406706330098	0.007912868088623804	0	10000
10	250	0	100	200	300	400	500	600	700	800	900	2	0	1	0.25	0.25	0.25	0.25	0.25	0.25	0.25	0.25	0.25	0.25	-0.25	-0.25	-0.25	-0.25	-0.25	-0.25	-0.25	-0.25	-0.25	-0.25	-0.25	linear	100	0.025	0	0.5	TRUE	10	fixmodel	0.8527	-0.0012195573616947623	0.006916044737380676	0	10000
10	250	0	100	200	300	400	500	600	700	800	900	2	0	1	0.25	0.25	0.25	0.25	0.25	0.25	0.25	0.25	0.25	0.25	-0.25	-0.25	-0.25	-0.25	-0.25	-0.25	-0.25	-0.25	-0.25	-0.25	-0.25	linear	100	0.025	0	0.5	TRUE	10	poolmodel	0.6323	-0.06770482865031945	0.010945656198908712	0	10000
10	250	0	100	200	300	400	500	600	700	800	900	2	0	1	0.25	0.25	0.25	0.25	0.25	0.25	0.25	0.25	0.25	0.25	-0.25	-0.25	-0.25	-0.25	-0.25	-0.25	-0.25	-0.25	-0.25	-0.25	-0.25	linear	100	0.025	0	0.5	TRUE	10	sepmodel	0.7927	-0.0013814484604405292	0.008066753491989119	0	10000
10	250	0	125	250	375	500	625	750	875	1000	1125	2	0	1	0.25	0.25	0.25	0.25	0.25	0.25	0.25	0.25	0.25	0.25	-0.25	-0.25	-0.25	-0.25	-0.25	-0.25	-0.25	-0.25	-0.25	-0.25	-0.25	linear	100	0.025	0	0.5	TRUE	2	fixmodel	0.815	1.967412019314661e-4	0.0077564600765974824	0	10000
10	250	0	125	250	375	500	625	750	875	1000	1125	2	0	1	0.25	0.25	0.25	0.25	0.25	0.25	0.25	0.25	0.25	0.25	-0.25	-0.25	-0.25	-0.25	-0.25	-0.25	-0.25	-0.25	-0.25	-0.25	-0.25	linear	100	0.025	0	0.5	TRUE	2	poolmodel	0.7943	-0.01209330015456484	0.007539431753344954	0	10000
10	250	0	125	250	375	500	625	750	875	1000	1125	2	0	1	0.25	0.25	0.25	0.25	0.25	0.25	0.25	0.25	0.25	0.25	-0.25	-0.25	-0.25	-0.25	-0.25	-0.25	-0.25	-0.25	-0.25	-0.25	-0.25	linear	100	0.025	0	0.5	TRUE	2	sepmodel	0.7946	1.4801648365735665e-4	0.008163479829148699	0	10000
10	250	0	125	250	375	500	625	750	875	1000	1125	2	0	1	0.25	0.25	0.25	0.25	0.25	0.25	0.25	0.25	0.25	0.25	-0.25	-0.25	-0.25	-0.25	-0.25	-0.25	-0.25	-0.25	-0.25	-0.25	-0.25	linear	100	0.025	0	0.5	TRUE	3	fixmodel	0.8323	6.725071451391995e-4	0.007388919520543464	0	10000
10	250	0	125	250	375	500	625	750	875	1000	1125	2	0	1	0.25	0.25	0.25	0.25	0.25	0.25	0.25	0.25	0.25	0.25	-0.25	-0.25	-0.25	-0.25	-0.25	-0.25	-0.25	-0.25	-0.25	-0.25	-0.25	linear	100	0.025	0	0.5	TRUE	3	poolmodel	0.7792	-0.023886394975393396	0.007378762440133664	0	10000
10	250	0	125	250	375	500	625	750	875	1000	1125	2	0	1	0.25	0.25	0.25	0.25	0.25	0.25	0.25	0.25	0.25	0.25	-0.25	-0.25	-0.25	-0.25	-0.25	-0.25	-0.25	-0.25	-0.25	-0.25	-0.25	linear	100	0.025	0	0.5	TRUE	3	sepmodel	0.7995	5.750156128328688e-4	0.007998274573981876	0	10000
10	250	0	125	250	375	500	625	750	875	1000	1125	2	0	1	0.25	0.25	0.25	0.25	0.25	0.25	0.25	0.25	0.25	0.25	-0.25	-0.25	-0.25	-0.25	-0.25	-0.25	-0.25	-0.25	-0.25	-0.25	-0.25	linear	100	0.025	0	0.5	TRUE	4	fixmodel	0.8426	0.001736345105586463	0.007180106320683206	0	10000
10	250	0	125	250	375	500	625	750	875	1000	1125	2	0	1	0.25	0.25	0.25	0.25	0.25	0.25	0.25	0.25	0.25	0.25	-0.25	-0.25	-0.25	-0.25	-0.25	-0.25	-0.25	-0.25	-0.25	-0.25	-0.25	linear	100	0.025	0	0.5	TRUE	4	poolmodel	0.7598	-0.03357777739204493	0.007687105778768082	0	10000
10	250	0	125	250	375	500	625	750	875	1000	1125	2	0	1	0.25	0.25	0.25	0.25	0.25	0.25	0.25	0.25	0.25	0.25	-0.25	-0.25	-0.25	-0.25	-0.25	-0.25	-0.25	-0.25	-0.25	-0.25	-0.25	linear	100	0.025	0	0.5	TRUE	4	sepmodel	0.8014	0.001488798924119468	0.008029813779554985	0	10000
10	250	0	125	250	375	500	625	750	875	1000	1125	2	0	1	0.25	0.25	0.25	0.25	0.25	0.25	0.25	0.25	0.25	0.25	-0.25	-0.25	-0.25	-0.25	-0.25	-0.25	-0.25	-0.25	-0.25	-0.25	-0.25	linear	100	0.025	0	0.5	TRUE	5	fixmodel	0.8411	-6.446931962744974e-4	0.007090339201870268	0	10000
10	250	0	125	250	375	500	625	750	875	1000	1125	2	0	1	0.25	0.25	0.25	0.25	0.25	0.25	0.25	0.25	0.25	0.25	-0.25	-0.25	-0.25	-0.25	-0.25	-0.25	-0.25	-0.25	-0.25	-0.25	-0.25	linear	100	0.025	0	0.5	TRUE	5	poolmodel	0.7159	-0.04527058436536907	0.008472613839208972	0	10000
10	250	0	125	250	375	500	625	750	875	1000	1125	2	0	1	0.25	0.25	0.25	0.25	0.25	0.25	0.25	0.25	0.25	0.25	-0.25	-0.25	-0.25	-0.25	-0.25	-0.25	-0.25	-0.25	-0.25	-0.25	-0.25	linear	100	0.025	0	0.5	TRUE	5	sepmodel	0.7896	-9.66280957690832e-4	0.00800315076411295	0	10000
10	250	0	125	250	375	500	625	750	875	1000	1125	2	0	1	0.25	0.25	0.25	0.25	0.25	0.25	0.25	0.25	0.25	0.25	-0.25	-0.25	-0.25	-0.25	-0.25	-0.25	-0.25	-0.25	-0.25	-0.25	-0.25	linear	100	0.025	0	0.5	TRUE	6	fixmodel	0.8524	7.618305059996209e-4	0.006868895419583307	0	10000
10	250	0	125	250	375	500	625	750	875	1000	1125	2	0	1	0.25	0.25	0.25	0.25	0.25	0.25	0.25	0.25	0.25	0.25	-0.25	-0.25	-0.25	-0.25	-0.25	-0.25	-0.25	-0.25	-0.25	-0.25	-0.25	linear	100	0.025	0	0.5	TRUE	6	poolmodel	0.6963	-0.0520931564746364	0.008957517865988364	0	10000
10	250	0	125	250	375	500	625	750	875	1000	1125	2	0	1	0.25	0.25	0.25	0.25	0.25	0.25	0.25	0.25	0.25	0.25	-0.25	-0.25	-0.25	-0.25	-0.25	-0.25	-0.25	-0.25	-0.25	-0.25	-0.25	linear	100	0.025	0	0.5	TRUE	6	sepmodel	0.7972	5.449152121054592e-4	0.007888747193807758	0	10000
10	250	0	125	250	375	500	625	750	875	1000	1125	2	0	1	0.25	0.25	0.25	0.25	0.25	0.25	0.25	0.25	0.25	0.25	-0.25	-0.25	-0.25	-0.25	-0.25	-0.25	-0.25	-0.25	-0.25	-0.25	-0.25	linear	100	0.025	0	0.5	TRUE	7	fixmodel	0.8575	0.0018645026473020296	0.0069288325165136975	0	10000
10	250	0	125	250	375	500	625	750	875	1000	1125	2	0	1	0.25	0.25	0.25	0.25	0.25	0.25	0.25	0.25	0.25	0.25	-0.25	-0.25	-0.25	-0.25	-0.25	-0.25	-0.25	-0.25	-0.25	-0.25	-0.25	linear	100	0.025	0	0.5	TRUE	7	poolmodel	0.6795	-0.058048422099844385	0.009603115090850116	0	10000
10	250	0	125	250	375	500	625	750	875	1000	1125	2	0	1	0.25	0.25	0.25	0.25	0.25	0.25	0.25	0.25	0.25	0.25	-0.25	-0.25	-0.25	-0.25	-0.25	-0.25	-0.25	-0.25	-0.25	-0.25	-0.25	linear	100	0.025	0	0.5	TRUE	7	sepmodel	0.7995	0.0015452958149378725	0.008014830622041268	0	10000
10	250	0	125	250	375	500	625	750	875	1000	1125	2	0	1	0.25	0.25	0.25	0.25	0.25	0.25	0.25	0.25	0.25	0.25	-0.25	-0.25	-0.25	-0.25	-0.25	-0.25	-0.25	-0.25	-0.25	-0.25	-0.25	linear	100	0.025	0	0.5	TRUE	8	fixmodel	0.8526	3.413714934414728e-4	0.00704010432775618	0	10000
10	250	0	125	250	375	500	625	750	875	1000	1125	2	0	1	0.25	0.25	0.25	0.25	0.25	0.25	0.25	0.25	0.25	0.25	-0.25	-0.25	-0.25	-0.25	-0.25	-0.25	-0.25	-0.25	-0.25	-0.25	-0.25	linear	100	0.025	0	0.5	TRUE	8	poolmodel	0.6493	-0.06557819373992256	0.010549242578892315	0	10000
10	250	0	125	250	375	500	625	750	875	1000	1125	2	0	1	0.25	0.25	0.25	0.25	0.25	0.25	0.25	0.25	0.25	0.25	-0.25	-0.25	-0.25	-0.25	-0.25	-0.25	-0.25	-0.25	-0.25	-0.25	-0.25	linear	100	0.025	0	0.5	TRUE	8	sepmodel	0.7945	-1.951461096973738e-4	0.008176151637907626	0	10000
10	250	0	125	250	375	500	625	750	875	1000	1125	2	0	1	0.25	0.25	0.25	0.25	0.25	0.25	0.25	0.25	0.25	0.25	-0.25	-0.25	-0.25	-0.25	-0.25	-0.25	-0.25	-0.25	-0.25	-0.25	-0.25	linear	100	0.025	0	0.5	TRUE	9	fixmodel	0.8534	-8.714331681630662e-4	0.006917507335421239	0	10000
10	250	0	125	250	375	500	625	750	875	1000	1125	2	0	1	0.25	0.25	0.25	0.25	0.25	0.25	0.25	0.25	0.25	0.25	-0.25	-0.25	-0.25	-0.25	-0.25	-0.25	-0.25	-0.25	-0.25	-0.25	-0.25	linear	100	0.025	0	0.5	TRUE	9	poolmodel	0.6182	-0.07208336319896291	0.011334978281840477	0	10000
10	250	0	125	250	375	500	625	750	875	1000	1125	2	0	1	0.25	0.25	0.25	0.25	0.25	0.25	0.25	0.25	0.25	0.25	-0.25	-0.25	-0.25	-0.25	-0.25	-0.25	-0.25	-0.25	-0.25	-0.25	-0.25	linear	100	0.025	0	0.5	TRUE	9	sepmodel	0.7869	-0.0013574378381339298	0.00808229454536081	0	10000
10	250	0	125	250	375	500	625	750	875	1000	1125	2	0	1	0.25	0.25	0.25	0.25	0.25	0.25	0.25	0.25	0.25	0.25	-0.25	-0.25	-0.25	-0.25	-0.25	-0.25	-0.25	-0.25	-0.25	-0.25	-0.25	linear	100	0.025	0	0.5	TRUE	10	fixmodel	0.8602	-5.505772995365091e-5	0.006861921057870493	0	10000
10	250	0	125	250	375	500	625	750	875	1000	1125	2	0	1	0.25	0.25	0.25	0.25	0.25	0.25	0.25	0.25	0.25	0.25	-0.25	-0.25	-0.25	-0.25	-0.25	-0.25	-0.25	-0.25	-0.25	-0.25	-0.25	linear	100	0.025	0	0.5	TRUE	10	poolmodel	0.6084	-0.0755782688480021	0.011769280399535311	0	10000
10	250	0	125	250	375	500	625	750	875	1000	1125	2	0	1	0.25	0.25	0.25	0.25	0.25	0.25	0.25	0.25	0.25	0.25	-0.25	-0.25	-0.25	-0.25	-0.25	-0.25	-0.25	-0.25	-0.25	-0.25	-0.25	linear	100	0.025	0	0.5	TRUE	10	sepmodel	0.7933	-6.116236982162057e-4	0.008100979953104452	0	10000
10	250	0	150	300	450	600	750	900	1050	1200	1350	2	0	1	0.25	0.25	0.25	0.25	0.25	0.25	0.25	0.25	0.25	0.25	-0.25	-0.25	-0.25	-0.25	-0.25	-0.25	-0.25	-0.25	-0.25	-0.25	-0.25	linear	100	0.025	0	0.5	TRUE	2	fixmodel	0.8175	8.339773767354739e-4	0.007788671282228825	0	10000
10	250	0	150	300	450	600	750	900	1050	1200	1350	2	0	1	0.25	0.25	0.25	0.25	0.25	0.25	0.25	0.25	0.25	0.25	-0.25	-0.25	-0.25	-0.25	-0.25	-0.25	-0.25	-0.25	-0.25	-0.25	-0.25	linear	100	0.025	0	0.5	TRUE	2	poolmodel	0.8051	-0.011763032630355882	0.00740425350199537	0	10000
10	250	0	150	300	450	600	750	900	1050	1200	1350	2	0	1	0.25	0.25	0.25	0.25	0.25	0.25	0.25	0.25	0.25	0.25	-0.25	-0.25	-0.25	-0.25	-0.25	-0.25	-0.25	-0.25	-0.25	-0.25	-0.25	linear	100	0.025	0	0.5	TRUE	2	sepmodel	0.7972	7.330820096133642e-4	0.008323341942353806	0	10000
10	250	0	150	300	450	600	750	900	1050	1200	1350	2	0	1	0.25	0.25	0.25	0.25	0.25	0.25	0.25	0.25	0.25	0.25	-0.25	-0.25	-0.25	-0.25	-0.25	-0.25	-0.25	-0.25	-0.25	-0.25	-0.25	linear	100	0.025	0	0.5	TRUE	3	fixmodel	0.8352	0.001607383004280899	0.007428173598226732	0	10000
10	250	0	150	300	450	600	750	900	1050	1200	1350	2	0	1	0.25	0.25	0.25	0.25	0.25	0.25	0.25	0.25	0.25	0.25	-0.25	-0.25	-0.25	-0.25	-0.25	-0.25	-0.25	-0.25	-0.25	-0.25	-0.25	linear	100	0.025	0	0.5	TRUE	3	poolmodel	0.7814	-0.023884327938316244	0.007394426846143155	0	10000
10	250	0	150	300	450	600	750	900	1050	1200	1350	2	0	1	0.25	0.25	0.25	0.25	0.25	0.25	0.25	0.25	0.25	0.25	-0.25	-0.25	-0.25	-0.25	-0.25	-0.25	-0.25	-0.25	-0.25	-0.25	-0.25	linear	100	0.025	0	0.5	TRUE	3	sepmodel	0.8035	0.001562648412857584	0.008055281467430371	0	10000
10	250	0	150	300	450	600	750	900	1050	1200	1350	2	0	1	0.25	0.25	0.25	0.25	0.25	0.25	0.25	0.25	0.25	0.25	-0.25	-0.25	-0.25	-0.25	-0.25	-0.25	-0.25	-0.25	-0.25	-0.25	-0.25	linear	100	0.025	0	0.5	TRUE	4	fixmodel	0.8419	1.9521441025458985e-4	0.007176483685355697	0	10000
10	250	0	150	300	450	600	750	900	1050	1200	1350	2	0	1	0.25	0.25	0.25	0.25	0.25	0.25	0.25	0.25	0.25	0.25	-0.25	-0.25	-0.25	-0.25	-0.25	-0.25	-0.25	-0.25	-0.25	-0.25	-0.25	linear	100	0.025	0	0.5	TRUE	4	poolmodel	0.7522	-0.03739503919483813	0.007879662730034074	0	10000
10	250	0	150	300	450	600	750	900	1050	1200	1350	2	0	1	0.25	0.25	0.25	0.25	0.25	0.25	0.25	0.25	0.25	0.25	-0.25	-0.25	-0.25	-0.25	-0.25	-0.25	-0.25	-0.25	-0.25	-0.25	-0.25	linear	100	0.025	0	0.5	TRUE	4	sepmodel	0.798	-7.878626522968352e-6	0.007982967430653024	0	10000
10	250	0	150	300	450	600	750	900	1050	1200	1350	2	0	1	0.25	0.25	0.25	0.25	0.25	0.25	0.25	0.25	0.25	0.25	-0.25	-0.25	-0.25	-0.25	-0.25	-0.25	-0.25	-0.25	-0.25	-0.25	-0.25	linear	100	0.025	0	0.5	TRUE	5	fixmodel	0.8473	0.0017678309513738954	0.00706186535463425	0	10000
10	250	0	150	300	450	600	750	900	1050	1200	1350	2	0	1	0.25	0.25	0.25	0.25	0.25	0.25	0.25	0.25	0.25	0.25	-0.25	-0.25	-0.25	-0.25	-0.25	-0.25	-0.25	-0.25	-0.25	-0.25	-0.25	linear	100	0.025	0	0.5	TRUE	5	poolmodel	0.7261	-0.04662643656427179	0.008548070972182733	0	10000
10	250	0	150	300	450	600	750	900	1050	1200	1350	2	0	1	0.25	0.25	0.25	0.25	0.25	0.25	0.25	0.25	0.25	0.25	-0.25	-0.25	-0.25	-0.25	-0.25	-0.25	-0.25	-0.25	-0.25	-0.25	-0.25	linear	100	0.025	0	0.5	TRUE	5	sepmodel	0.8017	0.0015803189731972314	0.007961129528584807	0	10000
10	250	0	150	300	450	600	750	900	1050	1200	1350	2	0	1	0.25	0.25	0.25	0.25	0.25	0.25	0.25	0.25	0.25	0.25	-0.25	-0.25	-0.25	-0.25	-0.25	-0.25	-0.25	-0.25	-0.25	-0.25	-0.25	linear	100	0.025	0	0.5	TRUE	6	fixmodel	0.8522	0.0011471076347602837	0.006916921390415391	0	10000
10	250	0	150	300	450	600	750	900	1050	1200	1350	2	0	1	0.25	0.25	0.25	0.25	0.25	0.25	0.25	0.25	0.25	0.25	-0.25	-0.25	-0.25	-0.25	-0.25	-0.25	-0.25	-0.25	-0.25	-0.25	-0.25	linear	100	0.025	0	0.5	TRUE	6	poolmodel	0.6891	-0.05632109266979695	0.009340738411806175	0	10000
10	250	0	150	300	450	600	750	900	1050	1200	1350	2	0	1	0.25	0.25	0.25	0.25	0.25	0.25	0.25	0.25	0.25	0.25	-0.25	-0.25	-0.25	-0.25	-0.25	-0.25	-0.25	-0.25	-0.25	-0.25	-0.25	linear	100	0.025	0	0.5	TRUE	6	sepmodel	0.8004	8.992574011826946e-4	0.007983185788853361	0	10000
10	250	0	150	300	450	600	750	900	1050	1200	1350	2	0	1	0.25	0.25	0.25	0.25	0.25	0.25	0.25	0.25	0.25	0.25	-0.25	-0.25	-0.25	-0.25	-0.25	-0.25	-0.25	-0.25	-0.25	-0.25	-0.25	linear	100	0.025	0	0.5	TRUE	7	fixmodel	0.8537	0.0012612355431096708	0.006996489576696255	0	10000
10	250	0	150	300	450	600	750	900	1050	1200	1350	2	0	1	0.25	0.25	0.25	0.25	0.25	0.25	0.25	0.25	0.25	0.25	-0.25	-0.25	-0.25	-0.25	-0.25	-0.25	-0.25	-0.25	-0.25	-0.25	-0.25	linear	100	0.025	0	0.5	TRUE	7	poolmodel	0.6565	-0.06430006963849663	0.010298298354026078	0	10000
10	250	0	150	300	450	600	750	900	1050	1200	1350	2	0	1	0.25	0.25	0.25	0.25	0.25	0.25	0.25	0.25	0.25	0.25	-0.25	-0.25	-0.25	-0.25	-0.25	-0.25	-0.25	-0.25	-0.25	-0.25	-0.25	linear	100	0.025	0	0.5	TRUE	7	sepmodel	0.8017	8.729839908748496e-4	0.008056690557640892	0	10000
10	250	0	150	300	450	600	750	900	1050	1200	1350	2	0	1	0.25	0.25	0.25	0.25	0.25	0.25	0.25	0.25	0.25	0.25	-0.25	-0.25	-0.25	-0.25	-0.25	-0.25	-0.25	-0.25	-0.25	-0.25	-0.25	linear	100	0.025	0	0.5	TRUE	8	fixmodel	0.8626	0.002266674941174984	0.006955637751965049	0	10000
10	250	0	150	300	450	600	750	900	1050	1200	1350	2	0	1	0.25	0.25	0.25	0.25	0.25	0.25	0.25	0.25	0.25	0.25	-0.25	-0.25	-0.25	-0.25	-0.25	-0.25	-0.25	-0.25	-0.25	-0.25	-0.25	linear	100	0.025	0	0.5	TRUE	8	poolmodel	0.6344	-0.07024776467892543	0.010976310108476403	0	10000
10	250	0	150	300	450	600	750	900	1050	1200	1350	2	0	1	0.25	0.25	0.25	0.25	0.25	0.25	0.25	0.25	0.25	0.25	-0.25	-0.25	-0.25	-0.25	-0.25	-0.25	-0.25	-0.25	-0.25	-0.25	-0.25	linear	100	0.025	0	0.5	TRUE	8	sepmodel	0.798	0.0018664513585773673	0.008112954210198253	0	10000
10	250	0	150	300	450	600	750	900	1050	1200	1350	2	0	1	0.25	0.25	0.25	0.25	0.25	0.25	0.25	0.25	0.25	0.25	-0.25	-0.25	-0.25	-0.25	-0.25	-0.25	-0.25	-0.25	-0.25	-0.25	-0.25	linear	100	0.025	0	0.5	TRUE	9	fixmodel	0.8645	9.762627499915917e-4	0.006586061499155515	0	10000
10	250	0	150	300	450	600	750	900	1050	1200	1350	2	0	1	0.25	0.25	0.25	0.25	0.25	0.25	0.25	0.25	0.25	0.25	-0.25	-0.25	-0.25	-0.25	-0.25	-0.25	-0.25	-0.25	-0.25	-0.25	-0.25	linear	100	0.025	0	0.5	TRUE	9	poolmodel	0.6068	-0.0775104082537364	0.011773207010570337	0	10000
10	250	0	150	300	450	600	750	900	1050	1200	1350	2	0	1	0.25	0.25	0.25	0.25	0.25	0.25	0.25	0.25	0.25	0.25	-0.25	-0.25	-0.25	-0.25	-0.25	-0.25	-0.25	-0.25	-0.25	-0.25	-0.25	linear	100	0.025	0	0.5	TRUE	9	sepmodel	0.802	5.250412491019042e-4	0.007831565991284047	0	10000
10	250	0	150	300	450	600	750	900	1050	1200	1350	2	0	1	0.25	0.25	0.25	0.25	0.25	0.25	0.25	0.25	0.25	0.25	-0.25	-0.25	-0.25	-0.25	-0.25	-0.25	-0.25	-0.25	-0.25	-0.25	-0.25	linear	100	0.025	0	0.5	TRUE	10	fixmodel	0.8607	-3.458652560670948e-4	0.006832782421374167	0	10000
10	250	0	150	300	450	600	750	900	1050	1200	1350	2	0	1	0.25	0.25	0.25	0.25	0.25	0.25	0.25	0.25	0.25	0.25	-0.25	-0.25	-0.25	-0.25	-0.25	-0.25	-0.25	-0.25	-0.25	-0.25	-0.25	linear	100	0.025	0	0.5	TRUE	10	poolmodel	0.5768	-0.08409882393271043	0.012988330815512046	0	10000
10	250	0	150	300	450	600	750	900	1050	1200	1350	2	0	1	0.25	0.25	0.25	0.25	0.25	0.25	0.25	0.25	0.25	0.25	-0.25	-0.25	-0.25	-0.25	-0.25	-0.25	-0.25	-0.25	-0.25	-0.25	-0.25	linear	100	0.025	0	0.5	TRUE	10	sepmodel	0.7918	-6.268893436490548e-4	0.00818189021721088	0	10000
10	250	0	175	350	525	700	875	1050	1225	1400	1575	2	0	1	0.25	0.25	0.25	0.25	0.25	0.25	0.25	0.25	0.25	0.25	-0.25	-0.25	-0.25	-0.25	-0.25	-0.25	-0.25	-0.25	-0.25	-0.25	-0.25	linear	100	0.025	0	0.5	TRUE	2	fixmodel	0.8233	6.780156580870524e-4	0.007443119007845253	0	10000
10	250	0	175	350	525	700	875	1050	1225	1400	1575	2	0	1	0.25	0.25	0.25	0.25	0.25	0.25	0.25	0.25	0.25	0.25	-0.25	-0.25	-0.25	-0.25	-0.25	-0.25	-0.25	-0.25	-0.25	-0.25	-0.25	linear	100	0.025	0	0.5	TRUE	2	poolmodel	0.8122	-0.01239455692205723	0.007062651748182103	0	10000
10	250	0	175	350	525	700	875	1050	1225	1400	1575	2	0	1	0.25	0.25	0.25	0.25	0.25	0.25	0.25	0.25	0.25	0.25	-0.25	-0.25	-0.25	-0.25	-0.25	-0.25	-0.25	-0.25	-0.25	-0.25	-0.25	linear	100	0.025	0	0.5	TRUE	2	sepmodel	0.7994	6.666477037693039e-4	0.007892536764653516	0	10000
10	250	0	175	350	525	700	875	1050	1225	1400	1575	2	0	1	0.25	0.25	0.25	0.25	0.25	0.25	0.25	0.25	0.25	0.25	-0.25	-0.25	-0.25	-0.25	-0.25	-0.25	-0.25	-0.25	-0.25	-0.25	-0.25	linear	100	0.025	0	0.5	TRUE	3	fixmodel	0.8334	2.81211279845728e-4	0.007292777976765237	0	10000
10	250	0	175	350	525	700	875	1050	1225	1400	1575	2	0	1	0.25	0.25	0.25	0.25	0.25	0.25	0.25	0.25	0.25	0.25	-0.25	-0.25	-0.25	-0.25	-0.25	-0.25	-0.25	-0.25	-0.25	-0.25	-0.25	linear	100	0.025	0	0.5	TRUE	3	poolmodel	0.7878	-0.026398196737380336	0.007228962185828742	0	10000
10	250	0	175	350	525	700	875	1050	1225	1400	1575	2	0	1	0.25	0.25	0.25	0.25	0.25	0.25	0.25	0.25	0.25	0.25	-0.25	-0.25	-0.25	-0.25	-0.25	-0.25	-0.25	-0.25	-0.25	-0.25	-0.25	linear	100	0.025	0	0.5	TRUE	3	sepmodel	0.7967	1.1570068555825035e-4	0.008039203713251505	0	10000
10	250	0	175	350	525	700	875	1050	1225	1400	1575	2	0	1	0.25	0.25	0.25	0.25	0.25	0.25	0.25	0.25	0.25	0.25	-0.25	-0.25	-0.25	-0.25	-0.25	-0.25	-0.25	-0.25	-0.25	-0.25	-0.25	linear	100	0.025	0	0.5	TRUE	4	fixmodel	0.8511	0.001953717194299162	0.006994069769779003	0	10000
10	250	0	175	350	525	700	875	1050	1225	1400	1575	2	0	1	0.25	0.25	0.25	0.25	0.25	0.25	0.25	0.25	0.25	0.25	-0.25	-0.25	-0.25	-0.25	-0.25	-0.25	-0.25	-0.25	-0.25	-0.25	-0.25	linear	100	0.025	0	0.5	TRUE	4	poolmodel	0.7657	-0.03744641746837885	0.0075573782350248815	0	10000
10	250	0	175	350	525	700	875	1050	1225	1400	1575	2	0	1	0.25	0.25	0.25	0.25	0.25	0.25	0.25	0.25	0.25	0.25	-0.25	-0.25	-0.25	-0.25	-0.25	-0.25	-0.25	-0.25	-0.25	-0.25	-0.25	linear	100	0.025	0	0.5	TRUE	4	sepmodel	0.8091	0.0019433232107205604	0.007859901384873285	0	10000
10	250	0	175	350	525	700	875	1050	1225	1400	1575	2	0	1	0.25	0.25	0.25	0.25	0.25	0.25	0.25	0.25	0.25	0.25	-0.25	-0.25	-0.25	-0.25	-0.25	-0.25	-0.25	-0.25	-0.25	-0.25	-0.25	linear	100	0.025	0	0.5	TRUE	5	fixmodel	0.8413	4.274919746824953e-4	0.007291632007310818	0	10000
10	250	0	175	350	525	700	875	1050	1225	1400	1575	2	0	1	0.25	0.25	0.25	0.25	0.25	0.25	0.25	0.25	0.25	0.25	-0.25	-0.25	-0.25	-0.25	-0.25	-0.25	-0.25	-0.25	-0.25	-0.25	-0.25	linear	100	0.025	0	0.5	TRUE	5	poolmodel	0.7187	-0.05011240800124658	0.008810388921599351	0	10000
10	250	0	175	350	525	700	875	1050	1225	1400	1575	2	0	1	0.25	0.25	0.25	0.25	0.25	0.25	0.25	0.25	0.25	0.25	-0.25	-0.25	-0.25	-0.25	-0.25	-0.25	-0.25	-0.25	-0.25	-0.25	-0.25	linear	100	0.025	0	0.5	TRUE	5	sepmodel	0.7921	2.646509529822834e-4	0.008252569507197305	0	10000
10	250	0	175	350	525	700	875	1050	1225	1400	1575	2	0	1	0.25	0.25	0.25	0.25	0.25	0.25	0.25	0.25	0.25	0.25	-0.25	-0.25	-0.25	-0.25	-0.25	-0.25	-0.25	-0.25	-0.25	-0.25	-0.25	linear	100	0.025	0	0.5	TRUE	6	fixmodel	0.8536	0.0014467600041294616	0.007048897434562824	0	10000
10	250	0	175	350	525	700	875	1050	1225	1400	1575	2	0	1	0.25	0.25	0.25	0.25	0.25	0.25	0.25	0.25	0.25	0.25	-0.25	-0.25	-0.25	-0.25	-0.25	-0.25	-0.25	-0.25	-0.25	-0.25	-0.25	linear	100	0.025	0	0.5	TRUE	6	poolmodel	0.6929	-0.05909461168263446	0.009538337568931795	0	10000
10	250	0	175	350	525	700	875	1050	1225	1400	1575	2	0	1	0.25	0.25	0.25	0.25	0.25	0.25	0.25	0.25	0.25	0.25	-0.25	-0.25	-0.25	-0.25	-0.25	-0.25	-0.25	-0.25	-0.25	-0.25	-0.25	linear	100	0.025	0	0.5	TRUE	6	sepmodel	0.8	0.0013009420863539182	0.00805797887815374	0	10000
10	250	0	175	350	525	700	875	1050	1225	1400	1575	2	0	1	0.25	0.25	0.25	0.25	0.25	0.25	0.25	0.25	0.25	0.25	-0.25	-0.25	-0.25	-0.25	-0.25	-0.25	-0.25	-0.25	-0.25	-0.25	-0.25	linear	100	0.025	0	0.5	TRUE	7	fixmodel	0.8503	-3.371260418119655e-4	0.006935998661671068	0	10000
10	250	0	175	350	525	700	875	1050	1225	1400	1575	2	0	1	0.25	0.25	0.25	0.25	0.25	0.25	0.25	0.25	0.25	0.25	-0.25	-0.25	-0.25	-0.25	-0.25	-0.25	-0.25	-0.25	-0.25	-0.25	-0.25	linear	100	0.025	0	0.5	TRUE	7	poolmodel	0.6412	-0.070634095315501	0.010916391107034844	0	10000
10	250	0	175	350	525	700	875	1050	1225	1400	1575	2	0	1	0.25	0.25	0.25	0.25	0.25	0.25	0.25	0.25	0.25	0.25	-0.25	-0.25	-0.25	-0.25	-0.25	-0.25	-0.25	-0.25	-0.25	-0.25	-0.25	linear	100	0.025	0	0.5	TRUE	7	sepmodel	0.7958	-8.742128689884008e-4	0.008039797869113597	0	10000
10	250	0	175	350	525	700	875	1050	1225	1400	1575	2	0	1	0.25	0.25	0.25	0.25	0.25	0.25	0.25	0.25	0.25	0.25	-0.25	-0.25	-0.25	-0.25	-0.25	-0.25	-0.25	-0.25	-0.25	-0.25	-0.25	linear	100	0.025	0	0.5	TRUE	8	fixmodel	0.8537	-8.749850106649304e-7	0.0069091431700556765	0	10000
10	250	0	175	350	525	700	875	1050	1225	1400	1575	2	0	1	0.25	0.25	0.25	0.25	0.25	0.25	0.25	0.25	0.25	0.25	-0.25	-0.25	-0.25	-0.25	-0.25	-0.25	-0.25	-0.25	-0.25	-0.25	-0.25	linear	100	0.025	0	0.5	TRUE	8	poolmodel	0.6087	-0.07838630101130858	0.012027638258985639	0	10000
10	250	0	175	350	525	700	875	1050	1225	1400	1575	2	0	1	0.25	0.25	0.25	0.25	0.25	0.25	0.25	0.25	0.25	0.25	-0.25	-0.25	-0.25	-0.25	-0.25	-0.25	-0.25	-0.25	-0.25	-0.25	-0.25	linear	100	0.025	0	0.5	TRUE	8	sepmodel	0.7905	-4.230623787661023e-4	0.00817929894715591	0	10000
10	250	0	175	350	525	700	875	1050	1225	1400	1575	2	0	1	0.25	0.25	0.25	0.25	0.25	0.25	0.25	0.25	0.25	0.25	-0.25	-0.25	-0.25	-0.25	-0.25	-0.25	-0.25	-0.25	-0.25	-0.25	-0.25	linear	100	0.025	0	0.5	TRUE	9	fixmodel	0.8631	8.658439834720295e-4	0.0066773143112297045	0	10000
10	250	0	175	350	525	700	875	1050	1225	1400	1575	2	0	1	0.25	0.25	0.25	0.25	0.25	0.25	0.25	0.25	0.25	0.25	-0.25	-0.25	-0.25	-0.25	-0.25	-0.25	-0.25	-0.25	-0.25	-0.25	-0.25	linear	100	0.025	0	0.5	TRUE	9	poolmodel	0.5876	-0.08407372546206021	0.012670696714512904	0	10000
10	250	0	175	350	525	700	875	1050	1225	1400	1575	2	0	1	0.25	0.25	0.25	0.25	0.25	0.25	0.25	0.25	0.25	0.25	-0.25	-0.25	-0.25	-0.25	-0.25	-0.25	-0.25	-0.25	-0.25	-0.25	-0.25	linear	100	0.025	0	0.5	TRUE	9	sepmodel	0.7975	5.647040646145871e-4	0.00799326540129371	0	10000
10	250	0	175	350	525	700	875	1050	1225	1400	1575	2	0	1	0.25	0.25	0.25	0.25	0.25	0.25	0.25	0.25	0.25	0.25	-0.25	-0.25	-0.25	-0.25	-0.25	-0.25	-0.25	-0.25	-0.25	-0.25	-0.25	linear	100	0.025	0	0.5	TRUE	10	fixmodel	0.8637	7.655813977834279e-4	0.006639959504896425	0	10000
10	250	0	175	350	525	700	875	1050	1225	1400	1575	2	0	1	0.25	0.25	0.25	0.25	0.25	0.25	0.25	0.25	0.25	0.25	-0.25	-0.25	-0.25	-0.25	-0.25	-0.25	-0.25	-0.25	-0.25	-0.25	-0.25	linear	100	0.025	0	0.5	TRUE	10	poolmodel	0.5596	-0.08973212807003125	0.01360513349739294	0	10000
10	250	0	175	350	525	700	875	1050	1225	1400	1575	2	0	1	0.25	0.25	0.25	0.25	0.25	0.25	0.25	0.25	0.25	0.25	-0.25	-0.25	-0.25	-0.25	-0.25	-0.25	-0.25	-0.25	-0.25	-0.25	-0.25	linear	100	0.025	0	0.5	TRUE	10	sepmodel	0.7956	3.05019633206978e-4	0.007928534650555307	0	10000
10	250	0	200	400	600	800	1000	1200	1400	1600	1800	2	0	1	0.25	0.25	0.25	0.25	0.25	0.25	0.25	0.25	0.25	0.25	-0.25	-0.25	-0.25	-0.25	-0.25	-0.25	-0.25	-0.25	-0.25	-0.25	-0.25	linear	100	0.025	0	0.5	TRUE	2	fixmodel	0.8134	-0.0010152447675645373	0.0076683006912073425	0	10000
10	250	0	200	400	600	800	1000	1200	1400	1600	1800	2	0	1	0.25	0.25	0.25	0.25	0.25	0.25	0.25	0.25	0.25	0.25	-0.25	-0.25	-0.25	-0.25	-0.25	-0.25	-0.25	-0.25	-0.25	-0.25	-0.25	linear	100	0.025	0	0.5	TRUE	2	poolmodel	0.8088	-0.014018849360083383	0.00717398867815238	0	10000
10	250	0	200	400	600	800	1000	1200	1400	1600	1800	2	0	1	0.25	0.25	0.25	0.25	0.25	0.25	0.25	0.25	0.25	0.25	-0.25	-0.25	-0.25	-0.25	-0.25	-0.25	-0.25	-0.25	-0.25	-0.25	-0.25	linear	100	0.025	0	0.5	TRUE	2	sepmodel	0.7883	-7.438614961050007e-4	0.008145732096646228	0	10000
10	250	0	200	400	600	800	1000	1200	1400	1600	1800	2	0	1	0.25	0.25	0.25	0.25	0.25	0.25	0.25	0.25	0.25	0.25	-0.25	-0.25	-0.25	-0.25	-0.25	-0.25	-0.25	-0.25	-0.25	-0.25	-0.25	linear	100	0.025	0	0.5	TRUE	3	fixmodel	0.8386	-5.293787050910876e-4	0.007038670838713083	0	10000
10	250	0	200	400	600	800	1000	1200	1400	1600	1800	2	0	1	0.25	0.25	0.25	0.25	0.25	0.25	0.25	0.25	0.25	0.25	-0.25	-0.25	-0.25	-0.25	-0.25	-0.25	-0.25	-0.25	-0.25	-0.25	-0.25	linear	100	0.025	0	0.5	TRUE	3	poolmodel	0.7994	-0.026794489309372345	0.0068827993889481395	0	10000
10	250	0	200	400	600	800	1000	1200	1400	1600	1800	2	0	1	0.25	0.25	0.25	0.25	0.25	0.25	0.25	0.25	0.25	0.25	-0.25	-0.25	-0.25	-0.25	-0.25	-0.25	-0.25	-0.25	-0.25	-0.25	-0.25	linear	100	0.025	0	0.5	TRUE	3	sepmodel	0.7974	-7.367366691736138e-4	0.007804500521682687	0	10000
10	250	0	200	400	600	800	1000	1200	1400	1600	1800	2	0	1	0.25	0.25	0.25	0.25	0.25	0.25	0.25	0.25	0.25	0.25	-0.25	-0.25	-0.25	-0.25	-0.25	-0.25	-0.25	-0.25	-0.25	-0.25	-0.25	linear	100	0.025	0	0.5	TRUE	4	fixmodel	0.8424	5.235426942223389e-4	0.00717909753795387	0	10000
10	250	0	200	400	600	800	1000	1200	1400	1600	1800	2	0	1	0.25	0.25	0.25	0.25	0.25	0.25	0.25	0.25	0.25	0.25	-0.25	-0.25	-0.25	-0.25	-0.25	-0.25	-0.25	-0.25	-0.25	-0.25	-0.25	linear	100	0.025	0	0.5	TRUE	4	poolmodel	0.7698	-0.03871196579376165	0.007683736427268875	0	10000
10	250	0	200	400	600	800	1000	1200	1400	1600	1800	2	0	1	0.25	0.25	0.25	0.25	0.25	0.25	0.25	0.25	0.25	0.25	-0.25	-0.25	-0.25	-0.25	-0.25	-0.25	-0.25	-0.25	-0.25	-0.25	-0.25	linear	100	0.025	0	0.5	TRUE	4	sepmodel	0.7952	8.039882991838915e-5	0.008019803164271404	0	10000
10	250	0	200	400	600	800	1000	1200	1400	1600	1800	2	0	1	0.25	0.25	0.25	0.25	0.25	0.25	0.25	0.25	0.25	0.25	-0.25	-0.25	-0.25	-0.25	-0.25	-0.25	-0.25	-0.25	-0.25	-0.25	-0.25	linear	100	0.025	0	0.5	TRUE	5	fixmodel	0.8432	4.396591542648866e-4	0.007208085517789639	0	10000
10	250	0	200	400	600	800	1000	1200	1400	1600	1800	2	0	1	0.25	0.25	0.25	0.25	0.25	0.25	0.25	0.25	0.25	0.25	-0.25	-0.25	-0.25	-0.25	-0.25	-0.25	-0.25	-0.25	-0.25	-0.25	-0.25	linear	100	0.025	0	0.5	TRUE	5	poolmodel	0.728	-0.050855321088731774	0.008657145804256899	0	10000
10	250	0	200	400	600	800	1000	1200	1400	1600	1800	2	0	1	0.25	0.25	0.25	0.25	0.25	0.25	0.25	0.25	0.25	0.25	-0.25	-0.25	-0.25	-0.25	-0.25	-0.25	-0.25	-0.25	-0.25	-0.25	-0.25	linear	100	0.025	0	0.5	TRUE	5	sepmodel	0.798	2.526452149713441e-4	0.008120611259321642	0	10000
10	250	0	200	400	600	800	1000	1200	1400	1600	1800	2	0	1	0.25	0.25	0.25	0.25	0.25	0.25	0.25	0.25	0.25	0.25	-0.25	-0.25	-0.25	-0.25	-0.25	-0.25	-0.25	-0.25	-0.25	-0.25	-0.25	linear	100	0.025	0	0.5	TRUE	6	fixmodel	0.8452	-4.900211391407765e-4	0.007047705779060886	0	10000
10	250	0	200	400	600	800	1000	1200	1400	1600	1800	2	0	1	0.25	0.25	0.25	0.25	0.25	0.25	0.25	0.25	0.25	0.25	-0.25	-0.25	-0.25	-0.25	-0.25	-0.25	-0.25	-0.25	-0.25	-0.25	-0.25	linear	100	0.025	0	0.5	TRUE	6	poolmodel	0.6825	-0.06386055410725401	0.009903132128766897	0	10000
10	250	0	200	400	600	800	1000	1200	1400	1600	1800	2	0	1	0.25	0.25	0.25	0.25	0.25	0.25	0.25	0.25	0.25	0.25	-0.25	-0.25	-0.25	-0.25	-0.25	-0.25	-0.25	-0.25	-0.25	-0.25	-0.25	linear	100	0.025	0	0.5	TRUE	6	sepmodel	0.7959	-6.149549554204101e-4	0.008034200532341643	0	10000
10	250	0	200	400	600	800	1000	1200	1400	1600	1800	2	0	1	0.25	0.25	0.25	0.25	0.25	0.25	0.25	0.25	0.25	0.25	-0.25	-0.25	-0.25	-0.25	-0.25	-0.25	-0.25	-0.25	-0.25	-0.25	-0.25	linear	100	0.025	0	0.5	TRUE	7	fixmodel	0.8535	1.5804022677789204e-4	0.0069478921929130725	0	10000
10	250	0	200	400	600	800	1000	1200	1400	1600	1800	2	0	1	0.25	0.25	0.25	0.25	0.25	0.25	0.25	0.25	0.25	0.25	-0.25	-0.25	-0.25	-0.25	-0.25	-0.25	-0.25	-0.25	-0.25	-0.25	-0.25	linear	100	0.025	0	0.5	TRUE	7	poolmodel	0.6451	-0.07352415484092356	0.011069329703344797	0	10000
10	250	0	200	400	600	800	1000	1200	1400	1600	1800	2	0	1	0.25	0.25	0.25	0.25	0.25	0.25	0.25	0.25	0.25	0.25	-0.25	-0.25	-0.25	-0.25	-0.25	-0.25	-0.25	-0.25	-0.25	-0.25	-0.25	linear	100	0.025	0	0.5	TRUE	7	sepmodel	0.7997	1.3441281590980344e-4	0.008000538786376339	0	10000
10	250	0	200	400	600	800	1000	1200	1400	1600	1800	2	0	1	0.25	0.25	0.25	0.25	0.25	0.25	0.25	0.25	0.25	0.25	-0.25	-0.25	-0.25	-0.25	-0.25	-0.25	-0.25	-0.25	-0.25	-0.25	-0.25	linear	100	0.025	0	0.5	TRUE	8	fixmodel	0.8561	-6.380243766043726e-4	0.006836360938184613	0	10000
10	250	0	200	400	600	800	1000	1200	1400	1600	1800	2	0	1	0.25	0.25	0.25	0.25	0.25	0.25	0.25	0.25	0.25	0.25	-0.25	-0.25	-0.25	-0.25	-0.25	-0.25	-0.25	-0.25	-0.25	-0.25	-0.25	linear	100	0.025	0	0.5	TRUE	8	poolmodel	0.5993	-0.08351137632162689	0.012574717235872385	0	10000
10	250	0	200	400	600	800	1000	1200	1400	1600	1800	2	0	1	0.25	0.25	0.25	0.25	0.25	0.25	0.25	0.25	0.25	0.25	-0.25	-0.25	-0.25	-0.25	-0.25	-0.25	-0.25	-0.25	-0.25	-0.25	-0.25	linear	100	0.025	0	0.5	TRUE	8	sepmodel	0.796	-5.086858642462946e-4	0.008072710252015107	0	10000
10	250	0	200	400	600	800	1000	1200	1400	1600	1800	2	0	1	0.25	0.25	0.25	0.25	0.25	0.25	0.25	0.25	0.25	0.25	-0.25	-0.25	-0.25	-0.25	-0.25	-0.25	-0.25	-0.25	-0.25	-0.25	-0.25	linear	100	0.025	0	0.5	TRUE	9	fixmodel	0.86	7.51761019996118e-4	0.006877702420687693	0	10000
10	250	0	200	400	600	800	1000	1200	1400	1600	1800	2	0	1	0.25	0.25	0.25	0.25	0.25	0.25	0.25	0.25	0.25	0.25	-0.25	-0.25	-0.25	-0.25	-0.25	-0.25	-0.25	-0.25	-0.25	-0.25	-0.25	linear	100	0.025	0	0.5	TRUE	9	poolmodel	0.5741	-0.08963470262594411	0.013647780498299225	0	10000
10	250	0	200	400	600	800	1000	1200	1400	1600	1800	2	0	1	0.25	0.25	0.25	0.25	0.25	0.25	0.25	0.25	0.25	0.25	-0.25	-0.25	-0.25	-0.25	-0.25	-0.25	-0.25	-0.25	-0.25	-0.25	-0.25	linear	100	0.025	0	0.5	TRUE	9	sepmodel	0.8019	0.0010553456662812444	0.008103860641864885	0	10000
10	250	0	200	400	600	800	1000	1200	1400	1600	1800	2	0	1	0.25	0.25	0.25	0.25	0.25	0.25	0.25	0.25	0.25	0.25	-0.25	-0.25	-0.25	-0.25	-0.25	-0.25	-0.25	-0.25	-0.25	-0.25	-0.25	linear	100	0.025	0	0.5	TRUE	10	fixmodel	0.8586	-5.767250658143811e-5	0.006794235532519131	0	10000
10	250	0	200	400	600	800	1000	1200	1400	1600	1800	2	0	1	0.25	0.25	0.25	0.25	0.25	0.25	0.25	0.25	0.25	0.25	-0.25	-0.25	-0.25	-0.25	-0.25	-0.25	-0.25	-0.25	-0.25	-0.25	-0.25	linear	100	0.025	0	0.5	TRUE	10	poolmodel	0.5327	-0.0966163918373856	0.014915089705754704	0	10000
10	250	0	200	400	600	800	1000	1200	1400	1600	1800	2	0	1	0.25	0.25	0.25	0.25	0.25	0.25	0.25	0.25	0.25	0.25	-0.25	-0.25	-0.25	-0.25	-0.25	-0.25	-0.25	-0.25	-0.25	-0.25	-0.25	linear	100	0.025	0	0.5	TRUE	10	sepmodel	0.7926	6.167212346211449e-5	0.008098294924769591	0	10000
10	250	0	225	450	675	900	1125	1350	1575	1800	2025	2	0	1	0.25	0.25	0.25	0.25	0.25	0.25	0.25	0.25	0.25	0.25	-0.25	-0.25	-0.25	-0.25	-0.25	-0.25	-0.25	-0.25	-0.25	-0.25	-0.25	linear	100	0.025	0	0.5	TRUE	2	fixmodel	0.8248	-3.0897004244269464e-4	0.007567098135909765	0	10000
10	250	0	225	450	675	900	1125	1350	1575	1800	2025	2	0	1	0.25	0.25	0.25	0.25	0.25	0.25	0.25	0.25	0.25	0.25	-0.25	-0.25	-0.25	-0.25	-0.25	-0.25	-0.25	-0.25	-0.25	-0.25	-0.25	linear	100	0.025	0	0.5	TRUE	2	poolmodel	0.8155	-0.01382434701091377	0.00703668253380081	0	10000
10	250	0	225	450	675	900	1125	1350	1575	1800	2025	2	0	1	0.25	0.25	0.25	0.25	0.25	0.25	0.25	0.25	0.25	0.25	-0.25	-0.25	-0.25	-0.25	-0.25	-0.25	-0.25	-0.25	-0.25	-0.25	-0.25	linear	100	0.025	0	0.5	TRUE	2	sepmodel	0.7952	-1.5200780754557583e-4	0.008073964407890702	0	10000
10	250	0	225	450	675	900	1125	1350	1575	1800	2025	2	0	1	0.25	0.25	0.25	0.25	0.25	0.25	0.25	0.25	0.25	0.25	-0.25	-0.25	-0.25	-0.25	-0.25	-0.25	-0.25	-0.25	-0.25	-0.25	-0.25	linear	100	0.025	0	0.5	TRUE	3	fixmodel	0.8297	1.224069253672776e-5	0.007393152720323769	0	10000
10	250	0	225	450	675	900	1125	1350	1575	1800	2025	2	0	1	0.25	0.25	0.25	0.25	0.25	0.25	0.25	0.25	0.25	0.25	-0.25	-0.25	-0.25	-0.25	-0.25	-0.25	-0.25	-0.25	-0.25	-0.25	-0.25	linear	100	0.025	0	0.5	TRUE	3	poolmodel	0.7987	-0.02648448026920636	0.007017132252639561	0	10000
10	250	0	225	450	675	900	1125	1350	1575	1800	2025	2	0	1	0.25	0.25	0.25	0.25	0.25	0.25	0.25	0.25	0.25	0.25	-0.25	-0.25	-0.25	-0.25	-0.25	-0.25	-0.25	-0.25	-0.25	-0.25	-0.25	linear	100	0.025	0	0.5	TRUE	3	sepmodel	0.797	2.8619813208980966e-6	0.008086219955349671	0	10000
10	250	0	225	450	675	900	1125	1350	1575	1800	2025	2	0	1	0.25	0.25	0.25	0.25	0.25	0.25	0.25	0.25	0.25	0.25	-0.25	-0.25	-0.25	-0.25	-0.25	-0.25	-0.25	-0.25	-0.25	-0.25	-0.25	linear	100	0.025	0	0.5	TRUE	4	fixmodel	0.8333	-8.372786492832405e-4	0.007167559870891058	0	10000
10	250	0	225	450	675	900	1125	1350	1575	1800	2025	2	0	1	0.25	0.25	0.25	0.25	0.25	0.25	0.25	0.25	0.25	0.25	-0.25	-0.25	-0.25	-0.25	-0.25	-0.25	-0.25	-0.25	-0.25	-0.25	-0.25	linear	100	0.025	0	0.5	TRUE	4	poolmodel	0.7718	-0.03920346299444767	0.007559286227227512	0	10000
10	250	0	225	450	675	900	1125	1350	1575	1800	2025	2	0	1	0.25	0.25	0.25	0.25	0.25	0.25	0.25	0.25	0.25	0.25	-0.25	-0.25	-0.25	-0.25	-0.25	-0.25	-0.25	-0.25	-0.25	-0.25	-0.25	linear	100	0.025	0	0.5	TRUE	4	sepmodel	0.7922	-8.602574742570912e-4	0.008038607869688855	0	10000
10	250	0	225	450	675	900	1125	1350	1575	1800	2025	2	0	1	0.25	0.25	0.25	0.25	0.25	0.25	0.25	0.25	0.25	0.25	-0.25	-0.25	-0.25	-0.25	-0.25	-0.25	-0.25	-0.25	-0.25	-0.25	-0.25	linear	100	0.025	0	0.5	TRUE	5	fixmodel	0.8477	7.282799766357388e-4	0.007120881370265214	0	10000
10	250	0	225	450	675	900	1125	1350	1575	1800	2025	2	0	1	0.25	0.25	0.25	0.25	0.25	0.25	0.25	0.25	0.25	0.25	-0.25	-0.25	-0.25	-0.25	-0.25	-0.25	-0.25	-0.25	-0.25	-0.25	-0.25	linear	100	0.025	0	0.5	TRUE	5	poolmodel	0.7417	-0.0512477782354433	0.008491063682363858	0	10000
10	250	0	225	450	675	900	1125	1350	1575	1800	2025	2	0	1	0.25	0.25	0.25	0.25	0.25	0.25	0.25	0.25	0.25	0.25	-0.25	-0.25	-0.25	-0.25	-0.25	-0.25	-0.25	-0.25	-0.25	-0.25	-0.25	linear	100	0.025	0	0.5	TRUE	5	sepmodel	0.7975	5.179730348797101e-4	0.007989329794913725	0	10000
10	250	0	225	450	675	900	1125	1350	1575	1800	2025	2	0	1	0.25	0.25	0.25	0.25	0.25	0.25	0.25	0.25	0.25	0.25	-0.25	-0.25	-0.25	-0.25	-0.25	-0.25	-0.25	-0.25	-0.25	-0.25	-0.25	linear	100	0.025	0	0.5	TRUE	6	fixmodel	0.8486	4.5491049867221934e-4	0.007169241978795718	0	10000
10	250	0	225	450	675	900	1125	1350	1575	1800	2025	2	0	1	0.25	0.25	0.25	0.25	0.25	0.25	0.25	0.25	0.25	0.25	-0.25	-0.25	-0.25	-0.25	-0.25	-0.25	-0.25	-0.25	-0.25	-0.25	-0.25	linear	100	0.025	0	0.5	TRUE	6	poolmodel	0.6891	-0.06369211978696263	0.009902131613767915	0	10000
10	250	0	225	450	675	900	1125	1350	1575	1800	2025	2	0	1	0.25	0.25	0.25	0.25	0.25	0.25	0.25	0.25	0.25	0.25	-0.25	-0.25	-0.25	-0.25	-0.25	-0.25	-0.25	-0.25	-0.25	-0.25	-0.25	linear	100	0.025	0	0.5	TRUE	6	sepmodel	0.7945	3.1794430166114546e-4	0.008192656515452163	0	10000
10	250	0	225	450	675	900	1125	1350	1575	1800	2025	2	0	1	0.25	0.25	0.25	0.25	0.25	0.25	0.25	0.25	0.25	0.25	-0.25	-0.25	-0.25	-0.25	-0.25	-0.25	-0.25	-0.25	-0.25	-0.25	-0.25	linear	100	0.025	0	0.5	TRUE	7	fixmodel	0.8519	-5.913837576505691e-4	0.0068189402036798906	0	10000
10	250	0	225	450	675	900	1125	1350	1575	1800	2025	2	0	1	0.25	0.25	0.25	0.25	0.25	0.25	0.25	0.25	0.25	0.25	-0.25	-0.25	-0.25	-0.25	-0.25	-0.25	-0.25	-0.25	-0.25	-0.25	-0.25	linear	100	0.025	0	0.5	TRUE	7	poolmodel	0.6395	-0.07611606386723307	0.01125820020609735	0	10000
10	250	0	225	450	675	900	1125	1350	1575	1800	2025	2	0	1	0.25	0.25	0.25	0.25	0.25	0.25	0.25	0.25	0.25	0.25	-0.25	-0.25	-0.25	-0.25	-0.25	-0.25	-0.25	-0.25	-0.25	-0.25	-0.25	linear	100	0.025	0	0.5	TRUE	7	sepmodel	0.7924	-4.491469519932415e-4	0.00797669065599876	0	10000
10	250	0	225	450	675	900	1125	1350	1575	1800	2025	2	0	1	0.25	0.25	0.25	0.25	0.25	0.25	0.25	0.25	0.25	0.25	-0.25	-0.25	-0.25	-0.25	-0.25	-0.25	-0.25	-0.25	-0.25	-0.25	-0.25	linear	100	0.025	0	0.5	TRUE	8	fixmodel	0.8532	-6.167719564881642e-4	0.006892431081043547	0	10000
10	250	0	225	450	675	900	1125	1350	1575	1800	2025	2	0	1	0.25	0.25	0.25	0.25	0.25	0.25	0.25	0.25	0.25	0.25	-0.25	-0.25	-0.25	-0.25	-0.25	-0.25	-0.25	-0.25	-0.25	-0.25	-0.25	linear	100	0.025	0	0.5	TRUE	8	poolmodel	0.6017	-0.08610112860914984	0.012913873853910875	0	10000
10	250	0	225	450	675	900	1125	1350	1575	1800	2025	2	0	1	0.25	0.25	0.25	0.25	0.25	0.25	0.25	0.25	0.25	0.25	-0.25	-0.25	-0.25	-0.25	-0.25	-0.25	-0.25	-0.25	-0.25	-0.25	-0.25	linear	100	0.025	0	0.5	TRUE	8	sepmodel	0.7975	-3.553571873387339e-4	0.008075127968202825	0	10000
10	250	0	225	450	675	900	1125	1350	1575	1800	2025	2	0	1	0.25	0.25	0.25	0.25	0.25	0.25	0.25	0.25	0.25	0.25	-0.25	-0.25	-0.25	-0.25	-0.25	-0.25	-0.25	-0.25	-0.25	-0.25	-0.25	linear	100	0.025	0	0.5	TRUE	9	fixmodel	0.8504	-8.569165141587046e-4	0.0067529298719338675	0	10000
10	250	0	225	450	675	900	1125	1350	1575	1800	2025	2	0	1	0.25	0.25	0.25	0.25	0.25	0.25	0.25	0.25	0.25	0.25	-0.25	-0.25	-0.25	-0.25	-0.25	-0.25	-0.25	-0.25	-0.25	-0.25	-0.25	linear	100	0.025	0	0.5	TRUE	9	poolmodel	0.5645	-0.09494419581935365	0.01431609135755161	0	10000
10	250	0	225	450	675	900	1125	1350	1575	1800	2025	2	0	1	0.25	0.25	0.25	0.25	0.25	0.25	0.25	0.25	0.25	0.25	-0.25	-0.25	-0.25	-0.25	-0.25	-0.25	-0.25	-0.25	-0.25	-0.25	-0.25	linear	100	0.025	0	0.5	TRUE	9	sepmodel	0.7907	-7.769843247336785e-4	0.008010012132402052	0	10000
10	250	0	225	450	675	900	1125	1350	1575	1800	2025	2	0	1	0.25	0.25	0.25	0.25	0.25	0.25	0.25	0.25	0.25	0.25	-0.25	-0.25	-0.25	-0.25	-0.25	-0.25	-0.25	-0.25	-0.25	-0.25	-0.25	linear	100	0.025	0	0.5	TRUE	10	fixmodel	0.858	-1.5035464563202901e-5	0.00696125868607129	0	10000
10	250	0	225	450	675	900	1125	1350	1575	1800	2025	2	0	1	0.25	0.25	0.25	0.25	0.25	0.25	0.25	0.25	0.25	0.25	-0.25	-0.25	-0.25	-0.25	-0.25	-0.25	-0.25	-0.25	-0.25	-0.25	-0.25	linear	100	0.025	0	0.5	TRUE	10	poolmodel	0.5288	-0.10073839764162587	0.015530608563837348	0	10000
10	250	0	225	450	675	900	1125	1350	1575	1800	2025	2	0	1	0.25	0.25	0.25	0.25	0.25	0.25	0.25	0.25	0.25	0.25	-0.25	-0.25	-0.25	-0.25	-0.25	-0.25	-0.25	-0.25	-0.25	-0.25	-0.25	linear	100	0.025	0	0.5	TRUE	10	sepmodel	0.7948	3.8797860595710386e-4	0.008283840670331487	0	10000
10	250	0	250	500	750	1000	1250	1500	1750	2000	2250	2	0	1	0.25	0.25	0.25	0.25	0.25	0.25	0.25	0.25	0.25	0.25	-0.25	-0.25	-0.25	-0.25	-0.25	-0.25	-0.25	-0.25	-0.25	-0.25	-0.25	linear	100	0.025	0	0.5	TRUE	2	fixmodel	0.8249	8.979496180411572e-4	0.0075981173033063095	0	10000
10	250	0	250	500	750	1000	1250	1500	1750	2000	2250	2	0	1	0.25	0.25	0.25	0.25	0.25	0.25	0.25	0.25	0.25	0.25	-0.25	-0.25	-0.25	-0.25	-0.25	-0.25	-0.25	-0.25	-0.25	-0.25	-0.25	linear	100	0.025	0	0.5	TRUE	2	poolmodel	0.8282	-0.012414890108035861	0.0068945314418272265	0	10000
10	250	0	250	500	750	1000	1250	1500	1750	2000	2250	2	0	1	0.25	0.25	0.25	0.25	0.25	0.25	0.25	0.25	0.25	0.25	-0.25	-0.25	-0.25	-0.25	-0.25	-0.25	-0.25	-0.25	-0.25	-0.25	-0.25	linear	100	0.025	0	0.5	TRUE	2	sepmodel	0.8013	0.001162917964053158	0.008166012962897274	0	10000
10	250	0	250	500	750	1000	1250	1500	1750	2000	2250	2	0	1	0.25	0.25	0.25	0.25	0.25	0.25	0.25	0.25	0.25	0.25	-0.25	-0.25	-0.25	-0.25	-0.25	-0.25	-0.25	-0.25	-0.25	-0.25	-0.25	linear	100	0.025	0	0.5	TRUE	3	fixmodel	0.8298	4.061910668345998e-4	0.007405848339172426	0	10000
10	250	0	250	500	750	1000	1250	1500	1750	2000	2250	2	0	1	0.25	0.25	0.25	0.25	0.25	0.25	0.25	0.25	0.25	0.25	-0.25	-0.25	-0.25	-0.25	-0.25	-0.25	-0.25	-0.25	-0.25	-0.25	-0.25	linear	100	0.025	0	0.5	TRUE	3	poolmodel	0.8114	-0.026080331145586555	0.006958477859949244	0	10000
10	250	0	250	500	750	1000	1250	1500	1750	2000	2250	2	0	1	0.25	0.25	0.25	0.25	0.25	0.25	0.25	0.25	0.25	0.25	-0.25	-0.25	-0.25	-0.25	-0.25	-0.25	-0.25	-0.25	-0.25	-0.25	-0.25	linear	100	0.025	0	0.5	TRUE	3	sepmodel	0.8006	9.538513133375418e-4	0.00803662350211998	0	10000
10	250	0	250	500	750	1000	1250	1500	1750	2000	2250	2	0	1	0.25	0.25	0.25	0.25	0.25	0.25	0.25	0.25	0.25	0.25	-0.25	-0.25	-0.25	-0.25	-0.25	-0.25	-0.25	-0.25	-0.25	-0.25	-0.25	linear	100	0.025	0	0.5	TRUE	4	fixmodel	0.8428	0.0011487246797370282	0.007166468512409626	0	10000
10	250	0	250	500	750	1000	1250	1500	1750	2000	2250	2	0	1	0.25	0.25	0.25	0.25	0.25	0.25	0.25	0.25	0.25	0.25	-0.25	-0.25	-0.25	-0.25	-0.25	-0.25	-0.25	-0.25	-0.25	-0.25	-0.25	linear	100	0.025	0	0.5	TRUE	4	poolmodel	0.7857	-0.03808267002142665	0.007360178966909387	0	10000
10	250	0	250	500	750	1000	1250	1500	1750	2000	2250	2	0	1	0.25	0.25	0.25	0.25	0.25	0.25	0.25	0.25	0.25	0.25	-0.25	-0.25	-0.25	-0.25	-0.25	-0.25	-0.25	-0.25	-0.25	-0.25	-0.25	linear	100	0.025	0	0.5	TRUE	4	sepmodel	0.8014	0.0011190667486370022	0.007889003700524316	0	10000
10	250	0	250	500	750	1000	1250	1500	1750	2000	2250	2	0	1	0.25	0.25	0.25	0.25	0.25	0.25	0.25	0.25	0.25	0.25	-0.25	-0.25	-0.25	-0.25	-0.25	-0.25	-0.25	-0.25	-0.25	-0.25	-0.25	linear	100	0.025	0	0.5	TRUE	5	fixmodel	0.8391	-3.3027878539942555e-4	0.007175650216959538	0	10000
10	250	0	250	500	750	1000	1250	1500	1750	2000	2250	2	0	1	0.25	0.25	0.25	0.25	0.25	0.25	0.25	0.25	0.25	0.25	-0.25	-0.25	-0.25	-0.25	-0.25	-0.25	-0.25	-0.25	-0.25	-0.25	-0.25	linear	100	0.025	0	0.5	TRUE	5	poolmodel	0.7439	-0.052541816921124355	0.008532798542746797	0	10000
10	250	0	250	500	750	1000	1250	1500	1750	2000	2250	2	0	1	0.25	0.25	0.25	0.25	0.25	0.25	0.25	0.25	0.25	0.25	-0.25	-0.25	-0.25	-0.25	-0.25	-0.25	-0.25	-0.25	-0.25	-0.25	-0.25	linear	100	0.025	0	0.5	TRUE	5	sepmodel	0.7945	-5.750355550243058e-4	0.008051921155445407	0	10000
10	250	0	250	500	750	1000	1250	1500	1750	2000	2250	2	0	1	0.25	0.25	0.25	0.25	0.25	0.25	0.25	0.25	0.25	0.25	-0.25	-0.25	-0.25	-0.25	-0.25	-0.25	-0.25	-0.25	-0.25	-0.25	-0.25	linear	100	0.025	0	0.5	TRUE	6	fixmodel	0.8474	1.8825033244193067e-4	0.007017183630574841	0	10000
10	250	0	250	500	750	1000	1250	1500	1750	2000	2250	2	0	1	0.25	0.25	0.25	0.25	0.25	0.25	0.25	0.25	0.25	0.25	-0.25	-0.25	-0.25	-0.25	-0.25	-0.25	-0.25	-0.25	-0.25	-0.25	-0.25	linear	100	0.025	0	0.5	TRUE	6	poolmodel	0.6976	-0.0646021767725287	0.009770217635527727	0	10000
10	250	0	250	500	750	1000	1250	1500	1750	2000	2250	2	0	1	0.25	0.25	0.25	0.25	0.25	0.25	0.25	0.25	0.25	0.25	-0.25	-0.25	-0.25	-0.25	-0.25	-0.25	-0.25	-0.25	-0.25	-0.25	-0.25	linear	100	0.025	0	0.5	TRUE	6	sepmodel	0.7949	-4.7281940608437774e-4	0.00800540055475837	0	10000
10	250	0	250	500	750	1000	1250	1500	1750	2000	2250	2	0	1	0.25	0.25	0.25	0.25	0.25	0.25	0.25	0.25	0.25	0.25	-0.25	-0.25	-0.25	-0.25	-0.25	-0.25	-0.25	-0.25	-0.25	-0.25	-0.25	linear	100	0.025	0	0.5	TRUE	7	fixmodel	0.8462	2.575936248841277e-4	0.00702360100283447	0	10000
10	250	0	250	500	750	1000	1250	1500	1750	2000	2250	2	0	1	0.25	0.25	0.25	0.25	0.25	0.25	0.25	0.25	0.25	0.25	-0.25	-0.25	-0.25	-0.25	-0.25	-0.25	-0.25	-0.25	-0.25	-0.25	-0.25	linear	100	0.025	0	0.5	TRUE	7	poolmodel	0.6492	-0.07660542587425315	0.01139334587194694	0	10000
10	250	0	250	500	750	1000	1250	1500	1750	2000	2250	2	0	1	0.25	0.25	0.25	0.25	0.25	0.25	0.25	0.25	0.25	0.25	-0.25	-0.25	-0.25	-0.25	-0.25	-0.25	-0.25	-0.25	-0.25	-0.25	-0.25	linear	100	0.025	0	0.5	TRUE	7	sepmodel	0.7933	-3.203935184367095e-5	0.008148968706780573	0	10000
10	250	0	250	500	750	1000	1250	1500	1750	2000	2250	2	0	1	0.25	0.25	0.25	0.25	0.25	0.25	0.25	0.25	0.25	0.25	-0.25	-0.25	-0.25	-0.25	-0.25	-0.25	-0.25	-0.25	-0.25	-0.25	-0.25	linear	100	0.025	0	0.5	TRUE	8	fixmodel	0.8542	1.5201314844490884e-4	0.007016697693403228	0	10000
10	250	0	250	500	750	1000	1250	1500	1750	2000	2250	2	0	1	0.25	0.25	0.25	0.25	0.25	0.25	0.25	0.25	0.25	0.25	-0.25	-0.25	-0.25	-0.25	-0.25	-0.25	-0.25	-0.25	-0.25	-0.25	-0.25	linear	100	0.025	0	0.5	TRUE	8	poolmodel	0.6011	-0.08765239489429826	0.013082999502316499	0	10000
10	250	0	250	500	750	1000	1250	1500	1750	2000	2250	2	0	1	0.25	0.25	0.25	0.25	0.25	0.25	0.25	0.25	0.25	0.25	-0.25	-0.25	-0.25	-0.25	-0.25	-0.25	-0.25	-0.25	-0.25	-0.25	-0.25	linear	100	0.025	0	0.5	TRUE	8	sepmodel	0.7926	-2.5777349110024737e-4	0.008089705498314375	0	10000
10	250	0	250	500	750	1000	1250	1500	1750	2000	2250	2	0	1	0.25	0.25	0.25	0.25	0.25	0.25	0.25	0.25	0.25	0.25	-0.25	-0.25	-0.25	-0.25	-0.25	-0.25	-0.25	-0.25	-0.25	-0.25	-0.25	linear	100	0.025	0	0.5	TRUE	9	fixmodel	0.846	-0.0016209578860455652	0.0069642733568779595	0	10000
10	250	0	250	500	750	1000	1250	1500	1750	2000	2250	2	0	1	0.25	0.25	0.25	0.25	0.25	0.25	0.25	0.25	0.25	0.25	-0.25	-0.25	-0.25	-0.25	-0.25	-0.25	-0.25	-0.25	-0.25	-0.25	-0.25	linear	100	0.025	0	0.5	TRUE	9	poolmodel	0.5492	-0.09843045501892889	0.0150167950323047	0	10000
10	250	0	250	500	750	1000	1250	1500	1750	2000	2250	2	0	1	0.25	0.25	0.25	0.25	0.25	0.25	0.25	0.25	0.25	0.25	-0.25	-0.25	-0.25	-0.25	-0.25	-0.25	-0.25	-0.25	-0.25	-0.25	-0.25	linear	100	0.025	0	0.5	TRUE	9	sepmodel	0.7888	-0.0018180368102868728	0.008109223059404714	0	10000
10	250	0	250	500	750	1000	1250	1500	1750	2000	2250	2	0	1	0.25	0.25	0.25	0.25	0.25	0.25	0.25	0.25	0.25	0.25	-0.25	-0.25	-0.25	-0.25	-0.25	-0.25	-0.25	-0.25	-0.25	-0.25	-0.25	linear	100	0.025	0	0.5	TRUE	10	fixmodel	0.8539	-2.7682014988505185e-4	0.006870812515063227	0	10000
10	250	0	250	500	750	1000	1250	1500	1750	2000	2250	2	0	1	0.25	0.25	0.25	0.25	0.25	0.25	0.25	0.25	0.25	0.25	-0.25	-0.25	-0.25	-0.25	-0.25	-0.25	-0.25	-0.25	-0.25	-0.25	-0.25	linear	100	0.025	0	0.5	TRUE	10	poolmodel	0.514	-0.10485083895339464	0.01616853586768348	0	10000
10	250	0	250	500	750	1000	1250	1500	1750	2000	2250	2	0	1	0.25	0.25	0.25	0.25	0.25	0.25	0.25	0.25	0.25	0.25	-0.25	-0.25	-0.25	-0.25	-0.25	-0.25	-0.25	-0.25	-0.25	-0.25	-0.25	linear	100	0.025	0	0.5	TRUE	10	sepmodel	0.7966	-6.510054230809656e-4	0.008086922120684325	0	10000
10	250	0	275	550	825	1100	1375	1650	1925	2200	2475	2	0	1	0.25	0.25	0.25	0.25	0.25	0.25	0.25	0.25	0.25	0.25	-0.25	-0.25	-0.25	-0.25	-0.25	-0.25	-0.25	-0.25	-0.25	-0.25	-0.25	linear	100	0.025	0	0.5	TRUE	2	fixmodel	0.821	-8.5954870606998e-4	0.007546015341470451	0	10000
10	250	0	275	550	825	1100	1375	1650	1925	2200	2475	2	0	1	0.25	0.25	0.25	0.25	0.25	0.25	0.25	0.25	0.25	0.25	-0.25	-0.25	-0.25	-0.25	-0.25	-0.25	-0.25	-0.25	-0.25	-0.25	-0.25	linear	100	0.025	0	0.5	TRUE	2	poolmodel	0.8289	-0.01459941986119989	0.00681126172924125	0	10000
10	250	0	275	550	825	1100	1375	1650	1925	2200	2475	2	0	1	0.25	0.25	0.25	0.25	0.25	0.25	0.25	0.25	0.25	0.25	-0.25	-0.25	-0.25	-0.25	-0.25	-0.25	-0.25	-0.25	-0.25	-0.25	-0.25	linear	100	0.025	0	0.5	TRUE	2	sepmodel	0.7905	-0.00125277483360141	0.008103060520966916	0	10000
10	250	0	275	550	825	1100	1375	1650	1925	2200	2475	2	0	1	0.25	0.25	0.25	0.25	0.25	0.25	0.25	0.25	0.25	0.25	-0.25	-0.25	-0.25	-0.25	-0.25	-0.25	-0.25	-0.25	-0.25	-0.25	-0.25	linear	100	0.025	0	0.5	TRUE	3	fixmodel	0.8289	-7.510094807040875e-4	0.00738776171996399	0	10000
10	250	0	275	550	825	1100	1375	1650	1925	2200	2475	2	0	1	0.25	0.25	0.25	0.25	0.25	0.25	0.25	0.25	0.25	0.25	-0.25	-0.25	-0.25	-0.25	-0.25	-0.25	-0.25	-0.25	-0.25	-0.25	-0.25	linear	100	0.025	0	0.5	TRUE	3	poolmodel	0.8139	-0.02668387125014015	0.006737899018967201	0	10000
10	250	0	275	550	825	1100	1375	1650	1925	2200	2475	2	0	1	0.25	0.25	0.25	0.25	0.25	0.25	0.25	0.25	0.25	0.25	-0.25	-0.25	-0.25	-0.25	-0.25	-0.25	-0.25	-0.25	-0.25	-0.25	-0.25	linear	100	0.025	0	0.5	TRUE	3	sepmodel	0.7967	-8.646914589058052e-4	0.008031425022369976	0	10000
10	250	0	275	550	825	1100	1375	1650	1925	2200	2475	2	0	1	0.25	0.25	0.25	0.25	0.25	0.25	0.25	0.25	0.25	0.25	-0.25	-0.25	-0.25	-0.25	-0.25	-0.25	-0.25	-0.25	-0.25	-0.25	-0.25	linear	100	0.025	0	0.5	TRUE	4	fixmodel	0.8309	-9.389660140260302e-4	0.007334432823355717	0	10000
10	250	0	275	550	825	1100	1375	1650	1925	2200	2475	2	0	1	0.25	0.25	0.25	0.25	0.25	0.25	0.25	0.25	0.25	0.25	-0.25	-0.25	-0.25	-0.25	-0.25	-0.25	-0.25	-0.25	-0.25	-0.25	-0.25	linear	100	0.025	0	0.5	TRUE	4	poolmodel	0.784	-0.04000824205937487	0.007434276657706336	0	10000
10	250	0	275	550	825	1100	1375	1650	1925	2200	2475	2	0	1	0.25	0.25	0.25	0.25	0.25	0.25	0.25	0.25	0.25	0.25	-0.25	-0.25	-0.25	-0.25	-0.25	-0.25	-0.25	-0.25	-0.25	-0.25	-0.25	linear	100	0.025	0	0.5	TRUE	4	sepmodel	0.7887	-0.0012000212007609826	0.00812575397668033	0	10000
10	250	0	275	550	825	1100	1375	1650	1925	2200	2475	2	0	1	0.25	0.25	0.25	0.25	0.25	0.25	0.25	0.25	0.25	0.25	-0.25	-0.25	-0.25	-0.25	-0.25	-0.25	-0.25	-0.25	-0.25	-0.25	-0.25	linear	100	0.025	0	0.5	TRUE	5	fixmodel	0.8396	-5.028692940426369e-4	0.0072112839755946	0	10000
10	250	0	275	550	825	1100	1375	1650	1925	2200	2475	2	0	1	0.25	0.25	0.25	0.25	0.25	0.25	0.25	0.25	0.25	0.25	-0.25	-0.25	-0.25	-0.25	-0.25	-0.25	-0.25	-0.25	-0.25	-0.25	-0.25	linear	100	0.025	0	0.5	TRUE	5	poolmodel	0.7542	-0.05210301882111371	0.008316447368439077	0	10000
10	250	0	275	550	825	1100	1375	1650	1925	2200	2475	2	0	1	0.25	0.25	0.25	0.25	0.25	0.25	0.25	0.25	0.25	0.25	-0.25	-0.25	-0.25	-0.25	-0.25	-0.25	-0.25	-0.25	-0.25	-0.25	-0.25	linear	100	0.025	0	0.5	TRUE	5	sepmodel	0.7948	-5.057234775358728e-4	0.00802147356385575	0	10000
10	250	0	275	550	825	1100	1375	1650	1925	2200	2475	2	0	1	0.25	0.25	0.25	0.25	0.25	0.25	0.25	0.25	0.25	0.25	-0.25	-0.25	-0.25	-0.25	-0.25	-0.25	-0.25	-0.25	-0.25	-0.25	-0.25	linear	100	0.025	0	0.5	TRUE	6	fixmodel	0.8411	-0.0015086268964646116	0.007177647910036236	0	10000
10	250	0	275	550	825	1100	1375	1650	1925	2200	2475	2	0	1	0.25	0.25	0.25	0.25	0.25	0.25	0.25	0.25	0.25	0.25	-0.25	-0.25	-0.25	-0.25	-0.25	-0.25	-0.25	-0.25	-0.25	-0.25	-0.25	linear	100	0.025	0	0.5	TRUE	6	poolmodel	0.6998	-0.06607567003089353	0.009879825817024969	0	10000
10	250	0	275	550	825	1100	1375	1650	1925	2200	2475	2	0	1	0.25	0.25	0.25	0.25	0.25	0.25	0.25	0.25	0.25	0.25	-0.25	-0.25	-0.25	-0.25	-0.25	-0.25	-0.25	-0.25	-0.25	-0.25	-0.25	linear	100	0.025	0	0.5	TRUE	6	sepmodel	0.7924	-0.0010024131667757175	0.008088147244762315	0	10000
10	250	0	275	550	825	1100	1375	1650	1925	2200	2475	2	0	1	0.25	0.25	0.25	0.25	0.25	0.25	0.25	0.25	0.25	0.25	-0.25	-0.25	-0.25	-0.25	-0.25	-0.25	-0.25	-0.25	-0.25	-0.25	-0.25	linear	100	0.025	0	0.5	TRUE	7	fixmodel	0.8429	-1.8397295518945747e-5	0.007100417723790182	0	10000
10	250	0	275	550	825	1100	1375	1650	1925	2200	2475	2	0	1	0.25	0.25	0.25	0.25	0.25	0.25	0.25	0.25	0.25	0.25	-0.25	-0.25	-0.25	-0.25	-0.25	-0.25	-0.25	-0.25	-0.25	-0.25	-0.25	linear	100	0.025	0	0.5	TRUE	7	poolmodel	0.6561	-0.07744978594804498	0.011300944862810906	0	10000
10	250	0	275	550	825	1100	1375	1650	1925	2200	2475	2	0	1	0.25	0.25	0.25	0.25	0.25	0.25	0.25	0.25	0.25	0.25	-0.25	-0.25	-0.25	-0.25	-0.25	-0.25	-0.25	-0.25	-0.25	-0.25	-0.25	linear	100	0.025	0	0.5	TRUE	7	sepmodel	0.7964	3.60449364765085e-4	0.00804418522551025	0	10000
10	250	0	275	550	825	1100	1375	1650	1925	2200	2475	2	0	1	0.25	0.25	0.25	0.25	0.25	0.25	0.25	0.25	0.25	0.25	-0.25	-0.25	-0.25	-0.25	-0.25	-0.25	-0.25	-0.25	-0.25	-0.25	-0.25	linear	100	0.025	0	0.5	TRUE	8	fixmodel	0.8424	-8.507656150325939e-4	0.006951061525797095	0	10000
10	250	0	275	550	825	1100	1375	1650	1925	2200	2475	2	0	1	0.25	0.25	0.25	0.25	0.25	0.25	0.25	0.25	0.25	0.25	-0.25	-0.25	-0.25	-0.25	-0.25	-0.25	-0.25	-0.25	-0.25	-0.25	-0.25	linear	100	0.025	0	0.5	TRUE	8	poolmodel	0.5993	-0.0899694299868837	0.013271719126635646	0	10000
10	250	0	275	550	825	1100	1375	1650	1925	2200	2475	2	0	1	0.25	0.25	0.25	0.25	0.25	0.25	0.25	0.25	0.25	0.25	-0.25	-0.25	-0.25	-0.25	-0.25	-0.25	-0.25	-0.25	-0.25	-0.25	-0.25	linear	100	0.025	0	0.5	TRUE	8	sepmodel	0.7934	-1.0159363277250841e-4	0.007954121547413191	0	10000
10	250	0	275	550	825	1100	1375	1650	1925	2200	2475	2	0	1	0.25	0.25	0.25	0.25	0.25	0.25	0.25	0.25	0.25	0.25	-0.25	-0.25	-0.25	-0.25	-0.25	-0.25	-0.25	-0.25	-0.25	-0.25	-0.25	linear	100	0.025	0	0.5	TRUE	9	fixmodel	0.8464	-1.526521663951092e-4	0.007074983764958683	0	10000
10	250	0	275	550	825	1100	1375	1650	1925	2200	2475	2	0	1	0.25	0.25	0.25	0.25	0.25	0.25	0.25	0.25	0.25	0.25	-0.25	-0.25	-0.25	-0.25	-0.25	-0.25	-0.25	-0.25	-0.25	-0.25	-0.25	linear	100	0.025	0	0.5	TRUE	9	poolmodel	0.5521	-0.09953294566463913	0.015180943555993224	0	10000
10	250	0	275	550	825	1100	1375	1650	1925	2200	2475	2	0	1	0.25	0.25	0.25	0.25	0.25	0.25	0.25	0.25	0.25	0.25	-0.25	-0.25	-0.25	-0.25	-0.25	-0.25	-0.25	-0.25	-0.25	-0.25	-0.25	linear	100	0.025	0	0.5	TRUE	9	sepmodel	0.7977	2.325199656065583e-4	0.008138174262506319	0	10000
10	250	0	275	550	825	1100	1375	1650	1925	2200	2475	2	0	1	0.25	0.25	0.25	0.25	0.25	0.25	0.25	0.25	0.25	0.25	-0.25	-0.25	-0.25	-0.25	-0.25	-0.25	-0.25	-0.25	-0.25	-0.25	-0.25	linear	100	0.025	0	0.5	TRUE	10	fixmodel	0.8493	3.7674718691974165e-4	0.006823594203694908	0	10000
10	250	0	275	550	825	1100	1375	1650	1925	2200	2475	2	0	1	0.25	0.25	0.25	0.25	0.25	0.25	0.25	0.25	0.25	0.25	-0.25	-0.25	-0.25	-0.25	-0.25	-0.25	-0.25	-0.25	-0.25	-0.25	-0.25	linear	100	0.025	0	0.5	TRUE	10	poolmodel	0.5128	-0.10690945826371218	0.01651982781079206	0	10000
10	250	0	275	550	825	1100	1375	1650	1925	2200	2475	2	0	1	0.25	0.25	0.25	0.25	0.25	0.25	0.25	0.25	0.25	0.25	-0.25	-0.25	-0.25	-0.25	-0.25	-0.25	-0.25	-0.25	-0.25	-0.25	-0.25	linear	100	0.025	0	0.5	TRUE	10	sepmodel	0.8006	2.2446943377406778e-4	0.007861922161134592	0	10000
10	250	0	300	600	900	1200	1500	1800	2100	2400	2700	2	0	1	0.25	0.25	0.25	0.25	0.25	0.25	0.25	0.25	0.25	0.25	-0.25	-0.25	-0.25	-0.25	-0.25	-0.25	-0.25	-0.25	-0.25	-0.25	-0.25	linear	100	0.025	0	0.5	TRUE	2	fixmodel	0.8238	3.427538009412728e-5	0.007567917250494198	0	10000
10	250	0	300	600	900	1200	1500	1800	2100	2400	2700	2	0	1	0.25	0.25	0.25	0.25	0.25	0.25	0.25	0.25	0.25	0.25	-0.25	-0.25	-0.25	-0.25	-0.25	-0.25	-0.25	-0.25	-0.25	-0.25	-0.25	linear	100	0.025	0	0.5	TRUE	2	poolmodel	0.8292	-0.014275675586945208	0.006779875787241426	0	10000
10	250	0	300	600	900	1200	1500	1800	2100	2400	2700	2	0	1	0.25	0.25	0.25	0.25	0.25	0.25	0.25	0.25	0.25	0.25	-0.25	-0.25	-0.25	-0.25	-0.25	-0.25	-0.25	-0.25	-0.25	-0.25	-0.25	linear	100	0.025	0	0.5	TRUE	2	sepmodel	0.7967	1.8348277289042376e-4	0.008045940193091298	0	10000
10	250	0	300	600	900	1200	1500	1800	2100	2400	2700	2	0	1	0.25	0.25	0.25	0.25	0.25	0.25	0.25	0.25	0.25	0.25	-0.25	-0.25	-0.25	-0.25	-0.25	-0.25	-0.25	-0.25	-0.25	-0.25	-0.25	linear	100	0.025	0	0.5	TRUE	3	fixmodel	0.8194	-0.0011846183784615782	0.00754231767432603	0	10000
10	250	0	300	600	900	1200	1500	1800	2100	2400	2700	2	0	1	0.25	0.25	0.25	0.25	0.25	0.25	0.25	0.25	0.25	0.25	-0.25	-0.25	-0.25	-0.25	-0.25	-0.25	-0.25	-0.25	-0.25	-0.25	-0.25	linear	100	0.025	0	0.5	TRUE	3	poolmodel	0.8167	-0.02712654842350516	0.006813865448681475	0	10000
10	250	0	300	600	900	1200	1500	1800	2100	2400	2700	2	0	1	0.25	0.25	0.25	0.25	0.25	0.25	0.25	0.25	0.25	0.25	-0.25	-0.25	-0.25	-0.25	-0.25	-0.25	-0.25	-0.25	-0.25	-0.25	-0.25	linear	100	0.025	0	0.5	TRUE	3	sepmodel	0.7937	-8.051751788885294e-4	0.008086935095442994	0	10000
10	250	0	300	600	900	1200	1500	1800	2100	2400	2700	2	0	1	0.25	0.25	0.25	0.25	0.25	0.25	0.25	0.25	0.25	0.25	-0.25	-0.25	-0.25	-0.25	-0.25	-0.25	-0.25	-0.25	-0.25	-0.25	-0.25	linear	100	0.025	0	0.5	TRUE	4	fixmodel	0.8354	-3.973114612595831e-4	0.0072062397226690285	0	10000
10	250	0	300	600	900	1200	1500	1800	2100	2400	2700	2	0	1	0.25	0.25	0.25	0.25	0.25	0.25	0.25	0.25	0.25	0.25	-0.25	-0.25	-0.25	-0.25	-0.25	-0.25	-0.25	-0.25	-0.25	-0.25	-0.25	linear	100	0.025	0	0.5	TRUE	4	poolmodel	0.8024	-0.03987603751479964	0.007163795834726849	0	10000
10	250	0	300	600	900	1200	1500	1800	2100	2400	2700	2	0	1	0.25	0.25	0.25	0.25	0.25	0.25	0.25	0.25	0.25	0.25	-0.25	-0.25	-0.25	-0.25	-0.25	-0.25	-0.25	-0.25	-0.25	-0.25	-0.25	linear	100	0.025	0	0.5	TRUE	4	sepmodel	0.7998	-9.200782480387249e-5	0.007890026318533179	0	10000
10	250	0	300	600	900	1200	1500	1800	2100	2400	2700	2	0	1	0.25	0.25	0.25	0.25	0.25	0.25	0.25	0.25	0.25	0.25	-0.25	-0.25	-0.25	-0.25	-0.25	-0.25	-0.25	-0.25	-0.25	-0.25	-0.25	linear	100	0.025	0	0.5	TRUE	5	fixmodel	0.8305	-0.0017173034148358025	0.007107493509238611	0	10000
10	250	0	300	600	900	1200	1500	1800	2100	2400	2700	2	0	1	0.25	0.25	0.25	0.25	0.25	0.25	0.25	0.25	0.25	0.25	-0.25	-0.25	-0.25	-0.25	-0.25	-0.25	-0.25	-0.25	-0.25	-0.25	-0.25	linear	100	0.025	0	0.5	TRUE	5	poolmodel	0.7557	-0.05367616371403075	0.008275964139195308	0	10000
10	250	0	300	600	900	1200	1500	1800	2100	2400	2700	2	0	1	0.25	0.25	0.25	0.25	0.25	0.25	0.25	0.25	0.25	0.25	-0.25	-0.25	-0.25	-0.25	-0.25	-0.25	-0.25	-0.25	-0.25	-0.25	-0.25	linear	100	0.025	0	0.5	TRUE	5	sepmodel	0.7932	-0.0016481873497184046	0.007866855866735748	0	10000
10	250	0	300	600	900	1200	1500	1800	2100	2400	2700	2	0	1	0.25	0.25	0.25	0.25	0.25	0.25	0.25	0.25	0.25	0.25	-0.25	-0.25	-0.25	-0.25	-0.25	-0.25	-0.25	-0.25	-0.25	-0.25	-0.25	linear	100	0.025	0	0.5	TRUE	6	fixmodel	0.8401	-0.001203868832934216	0.007068007361476739	0	10000
10	250	0	300	600	900	1200	1500	1800	2100	2400	2700	2	0	1	0.25	0.25	0.25	0.25	0.25	0.25	0.25	0.25	0.25	0.25	-0.25	-0.25	-0.25	-0.25	-0.25	-0.25	-0.25	-0.25	-0.25	-0.25	-0.25	linear	100	0.025	0	0.5	TRUE	6	poolmodel	0.7203	-0.06579310396376407	0.00952757875226213	0	10000
10	250	0	300	600	900	1200	1500	1800	2100	2400	2700	2	0	1	0.25	0.25	0.25	0.25	0.25	0.25	0.25	0.25	0.25	0.25	-0.25	-0.25	-0.25	-0.25	-0.25	-0.25	-0.25	-0.25	-0.25	-0.25	-0.25	linear	100	0.025	0	0.5	TRUE	6	sepmodel	0.7955	-0.0012278221678613712	0.007864335671680248	0	10000
10	250	0	300	600	900	1200	1500	1800	2100	2400	2700	2	0	1	0.25	0.25	0.25	0.25	0.25	0.25	0.25	0.25	0.25	0.25	-0.25	-0.25	-0.25	-0.25	-0.25	-0.25	-0.25	-0.25	-0.25	-0.25	-0.25	linear	100	0.025	0	0.5	TRUE	7	fixmodel	0.8477	9.93513323042563e-4	0.00712075464464156	0	10000
10	250	0	300	600	900	1200	1500	1800	2100	2400	2700	2	0	1	0.25	0.25	0.25	0.25	0.25	0.25	0.25	0.25	0.25	0.25	-0.25	-0.25	-0.25	-0.25	-0.25	-0.25	-0.25	-0.25	-0.25	-0.25	-0.25	linear	100	0.025	0	0.5	TRUE	7	poolmodel	0.6724	-0.07650139272979764	0.011043419211118134	0	10000
10	250	0	300	600	900	1200	1500	1800	2100	2400	2700	2	0	1	0.25	0.25	0.25	0.25	0.25	0.25	0.25	0.25	0.25	0.25	-0.25	-0.25	-0.25	-0.25	-0.25	-0.25	-0.25	-0.25	-0.25	-0.25	-0.25	linear	100	0.025	0	0.5	TRUE	7	sepmodel	0.7993	8.626883016998454e-4	0.007947987572998997	0	10000
10	250	0	300	600	900	1200	1500	1800	2100	2400	2700	2	0	1	0.25	0.25	0.25	0.25	0.25	0.25	0.25	0.25	0.25	0.25	-0.25	-0.25	-0.25	-0.25	-0.25	-0.25	-0.25	-0.25	-0.25	-0.25	-0.25	linear	100	0.025	0	0.5	TRUE	8	fixmodel	0.8432	4.1523212405767085e-4	0.0069693447536389955	0	10000
10	250	0	300	600	900	1200	1500	1800	2100	2400	2700	2	0	1	0.25	0.25	0.25	0.25	0.25	0.25	0.25	0.25	0.25	0.25	-0.25	-0.25	-0.25	-0.25	-0.25	-0.25	-0.25	-0.25	-0.25	-0.25	-0.25	linear	100	0.025	0	0.5	TRUE	8	poolmodel	0.6126	-0.08974722347497553	0.013060293980069587	0	10000
10	250	0	300	600	900	1200	1500	1800	2100	2400	2700	2	0	1	0.25	0.25	0.25	0.25	0.25	0.25	0.25	0.25	0.25	0.25	-0.25	-0.25	-0.25	-0.25	-0.25	-0.25	-0.25	-0.25	-0.25	-0.25	-0.25	linear	100	0.025	0	0.5	TRUE	8	sepmodel	0.7987	4.5645855157866287e-4	0.007891387157917233	0	10000
10	250	0	300	600	900	1200	1500	1800	2100	2400	2700	2	0	1	0.25	0.25	0.25	0.25	0.25	0.25	0.25	0.25	0.25	0.25	-0.25	-0.25	-0.25	-0.25	-0.25	-0.25	-0.25	-0.25	-0.25	-0.25	-0.25	linear	100	0.025	0	0.5	TRUE	9	fixmodel	0.8428	-0.0010134408043612497	0.007075258429114705	0	10000
10	250	0	300	600	900	1200	1500	1800	2100	2400	2700	2	0	1	0.25	0.25	0.25	0.25	0.25	0.25	0.25	0.25	0.25	0.25	-0.25	-0.25	-0.25	-0.25	-0.25	-0.25	-0.25	-0.25	-0.25	-0.25	-0.25	linear	100	0.025	0	0.5	TRUE	9	poolmodel	0.5472	-0.10157382973210388	0.015382785688760732	0	10000
10	250	0	300	600	900	1200	1500	1800	2100	2400	2700	2	0	1	0.25	0.25	0.25	0.25	0.25	0.25	0.25	0.25	0.25	0.25	-0.25	-0.25	-0.25	-0.25	-0.25	-0.25	-0.25	-0.25	-0.25	-0.25	-0.25	linear	100	0.025	0	0.5	TRUE	9	sepmodel	0.7964	-8.727776484858233e-4	0.00792639755589726	0	10000
10	250	0	300	600	900	1200	1500	1800	2100	2400	2700	2	0	1	0.25	0.25	0.25	0.25	0.25	0.25	0.25	0.25	0.25	0.25	-0.25	-0.25	-0.25	-0.25	-0.25	-0.25	-0.25	-0.25	-0.25	-0.25	-0.25	linear	100	0.025	0	0.5	TRUE	10	fixmodel	0.8469	4.1046553548358786e-4	0.007166065360406243	0	10000
10	250	0	300	600	900	1200	1500	1800	2100	2400	2700	2	0	1	0.25	0.25	0.25	0.25	0.25	0.25	0.25	0.25	0.25	0.25	-0.25	-0.25	-0.25	-0.25	-0.25	-0.25	-0.25	-0.25	-0.25	-0.25	-0.25	linear	100	0.025	0	0.5	TRUE	10	poolmodel	0.5165	-0.10853525108417404	0.01680314704508282	0	10000
[truncated: 3,619 more rows]
