# Supplementary material for: Statistical Modeling to Adjust for Time Trends in Adaptive Platform Trials Utilizing Non‐Concurrent Controls
Source: Biom J. 2025 Jun 10;67(3):e70059. doi: 10.1002/bimj.70059 (PMC12150008; doi:10.1002/bimj.70059)
Supplement: Supplementary file 1 — Supporting Information [file BIMJ-67-e70059-s002.zip › simulations/results/results_setting_1_splines_alpha.csv]

num_arms	n_arm	d1	d2	d3	d4	d5	d6	d7	d8	d9	d10	period_blocks	mu0	sigma	theta1	theta2	theta3	theta4	theta5	theta6	theta7	theta8	theta9	theta10	lambda0	lambda1	lambda2	lambda3	lambda4	lambda5	lambda6	lambda7	lambda8	lambda9	lambda10	trend	alpha	ncc	unit_size	ci	n_wave	N_peak	bs_degree	trend_mean	trend_var	study_arm	model	reject_h0	bias
10	250	0	0	0	0	0	0	0	0	0	0	2	0	1	0	0	0	0	0	0	0	0	0	0	-0.5	-0.5	-0.5	-0.5	-0.5	-0.5	-0.5	-0.5	-0.5	-0.5	-0.5	linear	0.025	TRUE	450	FALSE	NA	NA	1	0	0.5	2	fixmodel	0.0241	5.463023305473331e-4
10	250	0	0	0	0	0	0	0	0	0	0	2	0	1	0	0	0	0	0	0	0	0	0	0	-0.5	-0.5	-0.5	-0.5	-0.5	-0.5	-0.5	-0.5	-0.5	-0.5	-0.5	linear	0.025	TRUE	450	FALSE	NA	NA	1	0	0.5	2	sepmodel	0.024	5.463023305480867e-4
10	250	0	0	0	0	0	0	0	0	0	0	2	0	1	0	0	0	0	0	0	0	0	0	0	-0.5	-0.5	-0.5	-0.5	-0.5	-0.5	-0.5	-0.5	-0.5	-0.5	-0.5	linear	0.025	TRUE	450	FALSE	NA	NA	1	0	0.5	2	splines	0.0254	5.459417006646124e-4
10	250	0	0	0	0	0	0	0	0	0	0	2	0	1	0	0	0	0	0	0	0	0	0	0	-0.5	-0.5	-0.5	-0.5	-0.5	-0.5	-0.5	-0.5	-0.5	-0.5	-0.5	linear	0.025	TRUE	450	FALSE	NA	NA	1	0	0.5	2	splines_cal	0.0254	4.898281690019494e-4
10	250	0	0	0	0	0	0	0	0	0	0	2	0	1	0	0	0	0	0	0	0	0	0	0	-0.5	-0.5	-0.5	-0.5	-0.5	-0.5	-0.5	-0.5	-0.5	-0.5	-0.5	linear	0.025	TRUE	450	FALSE	NA	NA	1	0	0.5	3	fixmodel	0.0251	8.702331274342098e-4
10	250	0	0	0	0	0	0	0	0	0	0	2	0	1	0	0	0	0	0	0	0	0	0	0	-0.5	-0.5	-0.5	-0.5	-0.5	-0.5	-0.5	-0.5	-0.5	-0.5	-0.5	linear	0.025	TRUE	450	FALSE	NA	NA	1	0	0.5	3	sepmodel	0.0255	8.70233127434948e-4
10	250	0	0	0	0	0	0	0	0	0	0	2	0	1	0	0	0	0	0	0	0	0	0	0	-0.5	-0.5	-0.5	-0.5	-0.5	-0.5	-0.5	-0.5	-0.5	-0.5	-0.5	linear	0.025	TRUE	450	FALSE	NA	NA	1	0	0.5	3	splines	0.026	8.69727691704465e-4
10	250	0	0	0	0	0	0	0	0	0	0	2	0	1	0	0	0	0	0	0	0	0	0	0	-0.5	-0.5	-0.5	-0.5	-0.5	-0.5	-0.5	-0.5	-0.5	-0.5	-0.5	linear	0.025	TRUE	450	FALSE	NA	NA	1	0	0.5	3	splines_cal	0.0257	8.65468762831055e-4
10	250	0	0	0	0	0	0	0	0	0	0	2	0	1	0	0	0	0	0	0	0	0	0	0	-0.5	-0.5	-0.5	-0.5	-0.5	-0.5	-0.5	-0.5	-0.5	-0.5	-0.5	linear	0.025	TRUE	450	FALSE	NA	NA	1	0	0.5	4	fixmodel	0.0245	0.001460293296567644
10	250	0	0	0	0	0	0	0	0	0	0	2	0	1	0	0	0	0	0	0	0	0	0	0	-0.5	-0.5	-0.5	-0.5	-0.5	-0.5	-0.5	-0.5	-0.5	-0.5	-0.5	linear	0.025	TRUE	450	FALSE	NA	NA	1	0	0.5	4	sepmodel	0.0244	0.0014602932965684019
10	250	0	0	0	0	0	0	0	0	0	0	2	0	1	0	0	0	0	0	0	0	0	0	0	-0.5	-0.5	-0.5	-0.5	-0.5	-0.5	-0.5	-0.5	-0.5	-0.5	-0.5	linear	0.025	TRUE	450	FALSE	NA	NA	1	0	0.5	4	splines	0.0253	0.0014608277380437132
10	250	0	0	0	0	0	0	0	0	0	0	2	0	1	0	0	0	0	0	0	0	0	0	0	-0.5	-0.5	-0.5	-0.5	-0.5	-0.5	-0.5	-0.5	-0.5	-0.5	-0.5	linear	0.025	TRUE	450	FALSE	NA	NA	1	0	0.5	4	splines_cal	0.0258	0.0014447210686002303
10	250	0	0	0	0	0	0	0	0	0	0	2	0	1	0	0	0	0	0	0	0	0	0	0	-0.5	-0.5	-0.5	-0.5	-0.5	-0.5	-0.5	-0.5	-0.5	-0.5	-0.5	linear	0.025	TRUE	450	FALSE	NA	NA	1	0	0.5	5	fixmodel	0.0242	9.127811952426412e-4
10	250	0	0	0	0	0	0	0	0	0	0	2	0	1	0	0	0	0	0	0	0	0	0	0	-0.5	-0.5	-0.5	-0.5	-0.5	-0.5	-0.5	-0.5	-0.5	-0.5	-0.5	linear	0.025	TRUE	450	FALSE	NA	NA	1	0	0.5	5	sepmodel	0.0238	9.127811952434013e-4
10	250	0	0	0	0	0	0	0	0	0	0	2	0	1	0	0	0	0	0	0	0	0	0	0	-0.5	-0.5	-0.5	-0.5	-0.5	-0.5	-0.5	-0.5	-0.5	-0.5	-0.5	linear	0.025	TRUE	450	FALSE	NA	NA	1	0	0.5	5	splines	0.0255	9.120709790825672e-4
10	250	0	0	0	0	0	0	0	0	0	0	2	0	1	0	0	0	0	0	0	0	0	0	0	-0.5	-0.5	-0.5	-0.5	-0.5	-0.5	-0.5	-0.5	-0.5	-0.5	-0.5	linear	0.025	TRUE	450	FALSE	NA	NA	1	0	0.5	5	splines_cal	0.0257	8.886201431677153e-4
10	250	0	0	0	0	0	0	0	0	0	0	2	0	1	0	0	0	0	0	0	0	0	0	0	-0.5	-0.5	-0.5	-0.5	-0.5	-0.5	-0.5	-0.5	-0.5	-0.5	-0.5	linear	0.025	TRUE	450	FALSE	NA	NA	1	0	0.5	6	fixmodel	0.0238	0.0014572303153978108
10	250	0	0	0	0	0	0	0	0	0	0	2	0	1	0	0	0	0	0	0	0	0	0	0	-0.5	-0.5	-0.5	-0.5	-0.5	-0.5	-0.5	-0.5	-0.5	-0.5	-0.5	linear	0.025	TRUE	450	FALSE	NA	NA	1	0	0.5	6	sepmodel	0.024	0.0014572303153985893
10	250	0	0	0	0	0	0	0	0	0	0	2	0	1	0	0	0	0	0	0	0	0	0	0	-0.5	-0.5	-0.5	-0.5	-0.5	-0.5	-0.5	-0.5	-0.5	-0.5	-0.5	linear	0.025	TRUE	450	FALSE	NA	NA	1	0	0.5	6	splines	0.0248	0.0014558594214910058
10	250	0	0	0	0	0	0	0	0	0	0	2	0	1	0	0	0	0	0	0	0	0	0	0	-0.5	-0.5	-0.5	-0.5	-0.5	-0.5	-0.5	-0.5	-0.5	-0.5	-0.5	linear	0.025	TRUE	450	FALSE	NA	NA	1	0	0.5	6	splines_cal	0.0245	0.001431448455795533
10	250	0	0	0	0	0	0	0	0	0	0	2	0	1	0	0	0	0	0	0	0	0	0	0	-0.5	-0.5	-0.5	-0.5	-0.5	-0.5	-0.5	-0.5	-0.5	-0.5	-0.5	linear	0.025	TRUE	450	FALSE	NA	NA	1	0	0.5	7	fixmodel	0.0233	5.921393976295066e-4
10	250	0	0	0	0	0	0	0	0	0	0	2	0	1	0	0	0	0	0	0	0	0	0	0	-0.5	-0.5	-0.5	-0.5	-0.5	-0.5	-0.5	-0.5	-0.5	-0.5	-0.5	linear	0.025	TRUE	450	FALSE	NA	NA	1	0	0.5	7	sepmodel	0.0235	5.921393976302657e-4
10	250	0	0	0	0	0	0	0	0	0	0	2	0	1	0	0	0	0	0	0	0	0	0	0	-0.5	-0.5	-0.5	-0.5	-0.5	-0.5	-0.5	-0.5	-0.5	-0.5	-0.5	linear	0.025	TRUE	450	FALSE	NA	NA	1	0	0.5	7	splines	0.0244	5.919298024852612e-4
10	250	0	0	0	0	0	0	0	0	0	0	2	0	1	0	0	0	0	0	0	0	0	0	0	-0.5	-0.5	-0.5	-0.5	-0.5	-0.5	-0.5	-0.5	-0.5	-0.5	-0.5	linear	0.025	TRUE	450	FALSE	NA	NA	1	0	0.5	7	splines_cal	0.0245	5.709785547222768e-4
10	250	0	0	0	0	0	0	0	0	0	0	2	0	1	0	0	0	0	0	0	0	0	0	0	-0.5	-0.5	-0.5	-0.5	-0.5	-0.5	-0.5	-0.5	-0.5	-0.5	-0.5	linear	0.025	TRUE	450	FALSE	NA	NA	1	0	0.5	8	fixmodel	0.0234	5.562484465354166e-4
10	250	0	0	0	0	0	0	0	0	0	0	2	0	1	0	0	0	0	0	0	0	0	0	0	-0.5	-0.5	-0.5	-0.5	-0.5	-0.5	-0.5	-0.5	-0.5	-0.5	-0.5	linear	0.025	TRUE	450	FALSE	NA	NA	1	0	0.5	8	sepmodel	0.0231	5.562484465361793e-4
10	250	0	0	0	0	0	0	0	0	0	0	2	0	1	0	0	0	0	0	0	0	0	0	0	-0.5	-0.5	-0.5	-0.5	-0.5	-0.5	-0.5	-0.5	-0.5	-0.5	-0.5	linear	0.025	TRUE	450	FALSE	NA	NA	1	0	0.5	8	splines	0.0245	5.557331162698234e-4
10	250	0	0	0	0	0	0	0	0	0	0	2	0	1	0	0	0	0	0	0	0	0	0	0	-0.5	-0.5	-0.5	-0.5	-0.5	-0.5	-0.5	-0.5	-0.5	-0.5	-0.5	linear	0.025	TRUE	450	FALSE	NA	NA	1	0	0.5	8	splines_cal	0.0252	5.133107685591339e-4
10	250	0	0	0	0	0	0	0	0	0	0	2	0	1	0	0	0	0	0	0	0	0	0	0	-0.5	-0.5	-0.5	-0.5	-0.5	-0.5	-0.5	-0.5	-0.5	-0.5	-0.5	linear	0.025	TRUE	450	FALSE	NA	NA	1	0	0.5	9	fixmodel	0.0255	0.0017619482723241898
10	250	0	0	0	0	0	0	0	0	0	0	2	0	1	0	0	0	0	0	0	0	0	0	0	-0.5	-0.5	-0.5	-0.5	-0.5	-0.5	-0.5	-0.5	-0.5	-0.5	-0.5	linear	0.025	TRUE	450	FALSE	NA	NA	1	0	0.5	9	sepmodel	0.0259	0.0017619482723249915
10	250	0	0	0	0	0	0	0	0	0	0	2	0	1	0	0	0	0	0	0	0	0	0	0	-0.5	-0.5	-0.5	-0.5	-0.5	-0.5	-0.5	-0.5	-0.5	-0.5	-0.5	linear	0.025	TRUE	450	FALSE	NA	NA	1	0	0.5	9	splines	0.0265	0.0017626671738552714
10	250	0	0	0	0	0	0	0	0	0	0	2	0	1	0	0	0	0	0	0	0	0	0	0	-0.5	-0.5	-0.5	-0.5	-0.5	-0.5	-0.5	-0.5	-0.5	-0.5	-0.5	linear	0.025	TRUE	450	FALSE	NA	NA	1	0	0.5	9	splines_cal	0.027	0.001777637919741289
10	250	0	0	0	0	0	0	0	0	0	0	2	0	1	0	0	0	0	0	0	0	0	0	0	-0.5	-0.5	-0.5	-0.5	-0.5	-0.5	-0.5	-0.5	-0.5	-0.5	-0.5	linear	0.025	TRUE	450	FALSE	NA	NA	1	0	0.5	10	fixmodel	0.0224	0.0013465524197977872
10	250	0	0	0	0	0	0	0	0	0	0	2	0	1	0	0	0	0	0	0	0	0	0	0	-0.5	-0.5	-0.5	-0.5	-0.5	-0.5	-0.5	-0.5	-0.5	-0.5	-0.5	linear	0.025	TRUE	450	FALSE	NA	NA	1	0	0.5	10	sepmodel	0.0217	0.0013465524197985527
10	250	0	0	0	0	0	0	0	0	0	0	2	0	1	0	0	0	0	0	0	0	0	0	0	-0.5	-0.5	-0.5	-0.5	-0.5	-0.5	-0.5	-0.5	-0.5	-0.5	-0.5	linear	0.025	TRUE	450	FALSE	NA	NA	1	0	0.5	10	splines	0.0233	0.0013434321783135901
10	250	0	0	0	0	0	0	0	0	0	0	2	0	1	0	0	0	0	0	0	0	0	0	0	-0.5	-0.5	-0.5	-0.5	-0.5	-0.5	-0.5	-0.5	-0.5	-0.5	-0.5	linear	0.025	TRUE	450	FALSE	NA	NA	1	0	0.5	10	splines_cal	0.0228	0.0013492210730235588
10	250	0	25	50	75	100	125	150	175	200	225	2	0	1	0	0	0	0	0	0	0	0	0	0	-0.5	-0.5	-0.5	-0.5	-0.5	-0.5	-0.5	-0.5	-0.5	-0.5	-0.5	linear	0.025	TRUE	450	FALSE	NA	NA	1	0	0.5	2	fixmodel	0.0228	0.0011242629653068852
10	250	0	25	50	75	100	125	150	175	200	225	2	0	1	0	0	0	0	0	0	0	0	0	0	-0.5	-0.5	-0.5	-0.5	-0.5	-0.5	-0.5	-0.5	-0.5	-0.5	-0.5	linear	0.025	TRUE	450	FALSE	NA	NA	1	0	0.5	2	sepmodel	0.0224	0.0011078986173804848
10	250	0	25	50	75	100	125	150	175	200	225	2	0	1	0	0	0	0	0	0	0	0	0	0	-0.5	-0.5	-0.5	-0.5	-0.5	-0.5	-0.5	-0.5	-0.5	-0.5	-0.5	linear	0.025	TRUE	450	FALSE	NA	NA	1	0	0.5	2	splines	0.0237	0.001136396497437376
10	250	0	25	50	75	100	125	150	175	200	225	2	0	1	0	0	0	0	0	0	0	0	0	0	-0.5	-0.5	-0.5	-0.5	-0.5	-0.5	-0.5	-0.5	-0.5	-0.5	-0.5	linear	0.025	TRUE	450	FALSE	NA	NA	1	0	0.5	2	splines_cal	0.0239	0.0011709881491312466
10	250	0	25	50	75	100	125	150	175	200	225	2	0	1	0	0	0	0	0	0	0	0	0	0	-0.5	-0.5	-0.5	-0.5	-0.5	-0.5	-0.5	-0.5	-0.5	-0.5	-0.5	linear	0.025	TRUE	450	FALSE	NA	NA	1	0	0.5	3	fixmodel	0.0258	0.0015647941492672418
10	250	0	25	50	75	100	125	150	175	200	225	2	0	1	0	0	0	0	0	0	0	0	0	0	-0.5	-0.5	-0.5	-0.5	-0.5	-0.5	-0.5	-0.5	-0.5	-0.5	-0.5	linear	0.025	TRUE	450	FALSE	NA	NA	1	0	0.5	3	sepmodel	0.0247	0.0015863579964785985
10	250	0	25	50	75	100	125	150	175	200	225	2	0	1	0	0	0	0	0	0	0	0	0	0	-0.5	-0.5	-0.5	-0.5	-0.5	-0.5	-0.5	-0.5	-0.5	-0.5	-0.5	linear	0.025	TRUE	450	FALSE	NA	NA	1	0	0.5	3	splines	0.0258	0.001541287098198909
10	250	0	25	50	75	100	125	150	175	200	225	2	0	1	0	0	0	0	0	0	0	0	0	0	-0.5	-0.5	-0.5	-0.5	-0.5	-0.5	-0.5	-0.5	-0.5	-0.5	-0.5	linear	0.025	TRUE	450	FALSE	NA	NA	1	0	0.5	3	splines_cal	0.0262	0.0015839197618691698
10	250	0	25	50	75	100	125	150	175	200	225	2	0	1	0	0	0	0	0	0	0	0	0	0	-0.5	-0.5	-0.5	-0.5	-0.5	-0.5	-0.5	-0.5	-0.5	-0.5	-0.5	linear	0.025	TRUE	450	FALSE	NA	NA	1	0	0.5	4	fixmodel	0.0264	0.0014046233723803009
10	250	0	25	50	75	100	125	150	175	200	225	2	0	1	0	0	0	0	0	0	0	0	0	0	-0.5	-0.5	-0.5	-0.5	-0.5	-0.5	-0.5	-0.5	-0.5	-0.5	-0.5	linear	0.025	TRUE	450	FALSE	NA	NA	1	0	0.5	4	sepmodel	0.0242	0.001403790595896134
10	250	0	25	50	75	100	125	150	175	200	225	2	0	1	0	0	0	0	0	0	0	0	0	0	-0.5	-0.5	-0.5	-0.5	-0.5	-0.5	-0.5	-0.5	-0.5	-0.5	-0.5	linear	0.025	TRUE	450	FALSE	NA	NA	1	0	0.5	4	splines	0.027	0.001425119696419982
10	250	0	25	50	75	100	125	150	175	200	225	2	0	1	0	0	0	0	0	0	0	0	0	0	-0.5	-0.5	-0.5	-0.5	-0.5	-0.5	-0.5	-0.5	-0.5	-0.5	-0.5	linear	0.025	TRUE	450	FALSE	NA	NA	1	0	0.5	4	splines_cal	0.0264	0.0015516756573260742
10	250	0	25	50	75	100	125	150	175	200	225	2	0	1	0	0	0	0	0	0	0	0	0	0	-0.5	-0.5	-0.5	-0.5	-0.5	-0.5	-0.5	-0.5	-0.5	-0.5	-0.5	linear	0.025	TRUE	450	FALSE	NA	NA	1	0	0.5	5	fixmodel	0.0252	0.0010662708928748973
10	250	0	25	50	75	100	125	150	175	200	225	2	0	1	0	0	0	0	0	0	0	0	0	0	-0.5	-0.5	-0.5	-0.5	-0.5	-0.5	-0.5	-0.5	-0.5	-0.5	-0.5	linear	0.025	TRUE	450	FALSE	NA	NA	1	0	0.5	5	sepmodel	0.0258	0.001067636590660061
10	250	0	25	50	75	100	125	150	175	200	225	2	0	1	0	0	0	0	0	0	0	0	0	0	-0.5	-0.5	-0.5	-0.5	-0.5	-0.5	-0.5	-0.5	-0.5	-0.5	-0.5	linear	0.025	TRUE	450	FALSE	NA	NA	1	0	0.5	5	splines	0.0256	0.0010734675419192717
10	250	0	25	50	75	100	125	150	175	200	225	2	0	1	0	0	0	0	0	0	0	0	0	0	-0.5	-0.5	-0.5	-0.5	-0.5	-0.5	-0.5	-0.5	-0.5	-0.5	-0.5	linear	0.025	TRUE	450	FALSE	NA	NA	1	0	0.5	5	splines_cal	0.0265	0.0011729136023959901
10	250	0	25	50	75	100	125	150	175	200	225	2	0	1	0	0	0	0	0	0	0	0	0	0	-0.5	-0.5	-0.5	-0.5	-0.5	-0.5	-0.5	-0.5	-0.5	-0.5	-0.5	linear	0.025	TRUE	450	FALSE	NA	NA	1	0	0.5	6	fixmodel	0.0261	-1.9428944749103573e-4
10	250	0	25	50	75	100	125	150	175	200	225	2	0	1	0	0	0	0	0	0	0	0	0	0	-0.5	-0.5	-0.5	-0.5	-0.5	-0.5	-0.5	-0.5	-0.5	-0.5	-0.5	linear	0.025	TRUE	450	FALSE	NA	NA	1	0	0.5	6	sepmodel	0.023	-1.4623377127748102e-4
10	250	0	25	50	75	100	125	150	175	200	225	2	0	1	0	0	0	0	0	0	0	0	0	0	-0.5	-0.5	-0.5	-0.5	-0.5	-0.5	-0.5	-0.5	-0.5	-0.5	-0.5	linear	0.025	TRUE	450	FALSE	NA	NA	1	0	0.5	6	splines	0.0265	-1.8999642764518253e-4
10	250	0	25	50	75	100	125	150	175	200	225	2	0	1	0	0	0	0	0	0	0	0	0	0	-0.5	-0.5	-0.5	-0.5	-0.5	-0.5	-0.5	-0.5	-0.5	-0.5	-0.5	linear	0.025	TRUE	450	FALSE	NA	NA	1	0	0.5	6	splines_cal	0.0256	-8.690437519604797e-5
10	250	0	25	50	75	100	125	150	175	200	225	2	0	1	0	0	0	0	0	0	0	0	0	0	-0.5	-0.5	-0.5	-0.5	-0.5	-0.5	-0.5	-0.5	-0.5	-0.5	-0.5	linear	0.025	TRUE	450	FALSE	NA	NA	1	0	0.5	7	fixmodel	0.0266	0.002248163787868703
10	250	0	25	50	75	100	125	150	175	200	225	2	0	1	0	0	0	0	0	0	0	0	0	0	-0.5	-0.5	-0.5	-0.5	-0.5	-0.5	-0.5	-0.5	-0.5	-0.5	-0.5	linear	0.025	TRUE	450	FALSE	NA	NA	1	0	0.5	7	sepmodel	0.0259	0.0023426960574795736
10	250	0	25	50	75	100	125	150	175	200	225	2	0	1	0	0	0	0	0	0	0	0	0	0	-0.5	-0.5	-0.5	-0.5	-0.5	-0.5	-0.5	-0.5	-0.5	-0.5	-0.5	linear	0.025	TRUE	450	FALSE	NA	NA	1	0	0.5	7	splines	0.0273	0.0022153440008264706
10	250	0	25	50	75	100	125	150	175	200	225	2	0	1	0	0	0	0	0	0	0	0	0	0	-0.5	-0.5	-0.5	-0.5	-0.5	-0.5	-0.5	-0.5	-0.5	-0.5	-0.5	linear	0.025	TRUE	450	FALSE	NA	NA	1	0	0.5	7	splines_cal	0.0283	0.0022860951047986547
10	250	0	25	50	75	100	125	150	175	200	225	2	0	1	0	0	0	0	0	0	0	0	0	0	-0.5	-0.5	-0.5	-0.5	-0.5	-0.5	-0.5	-0.5	-0.5	-0.5	-0.5	linear	0.025	TRUE	450	FALSE	NA	NA	1	0	0.5	8	fixmodel	0.0258	5.176259163569692e-4
10	250	0	25	50	75	100	125	150	175	200	225	2	0	1	0	0	0	0	0	0	0	0	0	0	-0.5	-0.5	-0.5	-0.5	-0.5	-0.5	-0.5	-0.5	-0.5	-0.5	-0.5	linear	0.025	TRUE	450	FALSE	NA	NA	1	0	0.5	8	sepmodel	0.0244	5.893739261102159e-4
10	250	0	25	50	75	100	125	150	175	200	225	2	0	1	0	0	0	0	0	0	0	0	0	0	-0.5	-0.5	-0.5	-0.5	-0.5	-0.5	-0.5	-0.5	-0.5	-0.5	-0.5	linear	0.025	TRUE	450	FALSE	NA	NA	1	0	0.5	8	splines	0.0264	5.130466014506691e-4
10	250	0	25	50	75	100	125	150	175	200	225	2	0	1	0	0	0	0	0	0	0	0	0	0	-0.5	-0.5	-0.5	-0.5	-0.5	-0.5	-0.5	-0.5	-0.5	-0.5	-0.5	linear	0.025	TRUE	450	FALSE	NA	NA	1	0	0.5	8	splines_cal	0.026	5.760483647098898e-4
10	250	0	25	50	75	100	125	150	175	200	225	2	0	1	0	0	0	0	0	0	0	0	0	0	-0.5	-0.5	-0.5	-0.5	-0.5	-0.5	-0.5	-0.5	-0.5	-0.5	-0.5	linear	0.025	TRUE	450	FALSE	NA	NA	1	0	0.5	9	fixmodel	0.0245	3.7868136968117653e-4
10	250	0	25	50	75	100	125	150	175	200	225	2	0	1	0	0	0	0	0	0	0	0	0	0	-0.5	-0.5	-0.5	-0.5	-0.5	-0.5	-0.5	-0.5	-0.5	-0.5	-0.5	linear	0.025	TRUE	450	FALSE	NA	NA	1	0	0.5	9	sepmodel	0.0262	3.898462792239187e-4
10	250	0	25	50	75	100	125	150	175	200	225	2	0	1	0	0	0	0	0	0	0	0	0	0	-0.5	-0.5	-0.5	-0.5	-0.5	-0.5	-0.5	-0.5	-0.5	-0.5	-0.5	linear	0.025	TRUE	450	FALSE	NA	NA	1	0	0.5	9	splines	0.0253	4.1761341264605876e-4
10	250	0	25	50	75	100	125	150	175	200	225	2	0	1	0	0	0	0	0	0	0	0	0	0	-0.5	-0.5	-0.5	-0.5	-0.5	-0.5	-0.5	-0.5	-0.5	-0.5	-0.5	linear	0.025	TRUE	450	FALSE	NA	NA	1	0	0.5	9	splines_cal	0.0257	4.3983598995693806e-4
10	250	0	25	50	75	100	125	150	175	200	225	2	0	1	0	0	0	0	0	0	0	0	0	0	-0.5	-0.5	-0.5	-0.5	-0.5	-0.5	-0.5	-0.5	-0.5	-0.5	-0.5	linear	0.025	TRUE	450	FALSE	NA	NA	1	0	0.5	10	fixmodel	0.0288	0.0019109541731821395
10	250	0	25	50	75	100	125	150	175	200	225	2	0	1	0	0	0	0	0	0	0	0	0	0	-0.5	-0.5	-0.5	-0.5	-0.5	-0.5	-0.5	-0.5	-0.5	-0.5	-0.5	linear	0.025	TRUE	450	FALSE	NA	NA	1	0	0.5	10	sepmodel	0.0281	0.0018568818863022587
10	250	0	25	50	75	100	125	150	175	200	225	2	0	1	0	0	0	0	0	0	0	0	0	0	-0.5	-0.5	-0.5	-0.5	-0.5	-0.5	-0.5	-0.5	-0.5	-0.5	-0.5	linear	0.025	TRUE	450	FALSE	NA	NA	1	0	0.5	10	splines	0.0291	0.0019060245650773797
10	250	0	25	50	75	100	125	150	175	200	225	2	0	1	0	0	0	0	0	0	0	0	0	0	-0.5	-0.5	-0.5	-0.5	-0.5	-0.5	-0.5	-0.5	-0.5	-0.5	-0.5	linear	0.025	TRUE	450	FALSE	NA	NA	1	0	0.5	10	splines_cal	0.0282	0.0019356207786085512
10	250	0	50	100	150	200	250	300	350	400	450	2	0	1	0	0	0	0	0	0	0	0	0	0	-0.5	-0.5	-0.5	-0.5	-0.5	-0.5	-0.5	-0.5	-0.5	-0.5	-0.5	linear	0.025	TRUE	450	FALSE	NA	NA	1	0	0.5	2	fixmodel	0.0256	7.413297610631586e-4
10	250	0	50	100	150	200	250	300	350	400	450	2	0	1	0	0	0	0	0	0	0	0	0	0	-0.5	-0.5	-0.5	-0.5	-0.5	-0.5	-0.5	-0.5	-0.5	-0.5	-0.5	linear	0.025	TRUE	450	FALSE	NA	NA	1	0	0.5	2	sepmodel	0.025	9.073305501720756e-4
10	250	0	50	100	150	200	250	300	350	400	450	2	0	1	0	0	0	0	0	0	0	0	0	0	-0.5	-0.5	-0.5	-0.5	-0.5	-0.5	-0.5	-0.5	-0.5	-0.5	-0.5	linear	0.025	TRUE	450	FALSE	NA	NA	1	0	0.5	2	splines	0.0261	7.612311611722136e-4
10	250	0	50	100	150	200	250	300	350	400	450	2	0	1	0	0	0	0	0	0	0	0	0	0	-0.5	-0.5	-0.5	-0.5	-0.5	-0.5	-0.5	-0.5	-0.5	-0.5	-0.5	linear	0.025	TRUE	450	FALSE	NA	NA	1	0	0.5	2	splines_cal	0.0253	7.096313714563304e-4
10	250	0	50	100	150	200	250	300	350	400	450	2	0	1	0	0	0	0	0	0	0	0	0	0	-0.5	-0.5	-0.5	-0.5	-0.5	-0.5	-0.5	-0.5	-0.5	-0.5	-0.5	linear	0.025	TRUE	450	FALSE	NA	NA	1	0	0.5	3	fixmodel	0.0269	-5.502817761298261e-4
10	250	0	50	100	150	200	250	300	350	400	450	2	0	1	0	0	0	0	0	0	0	0	0	0	-0.5	-0.5	-0.5	-0.5	-0.5	-0.5	-0.5	-0.5	-0.5	-0.5	-0.5	linear	0.025	TRUE	450	FALSE	NA	NA	1	0	0.5	3	sepmodel	0.0255	-6.508769701442139e-4
10	250	0	50	100	150	200	250	300	350	400	450	2	0	1	0	0	0	0	0	0	0	0	0	0	-0.5	-0.5	-0.5	-0.5	-0.5	-0.5	-0.5	-0.5	-0.5	-0.5	-0.5	linear	0.025	TRUE	450	FALSE	NA	NA	1	0	0.5	3	splines	0.0272	-5.043587121028824e-4
10	250	0	50	100	150	200	250	300	350	400	450	2	0	1	0	0	0	0	0	0	0	0	0	0	-0.5	-0.5	-0.5	-0.5	-0.5	-0.5	-0.5	-0.5	-0.5	-0.5	-0.5	linear	0.025	TRUE	450	FALSE	NA	NA	1	0	0.5	3	splines_cal	0.0271	-5.846052455005054e-4
10	250	0	50	100	150	200	250	300	350	400	450	2	0	1	0	0	0	0	0	0	0	0	0	0	-0.5	-0.5	-0.5	-0.5	-0.5	-0.5	-0.5	-0.5	-0.5	-0.5	-0.5	linear	0.025	TRUE	450	FALSE	NA	NA	1	0	0.5	4	fixmodel	0.0214	-6.782327035950684e-4
10	250	0	50	100	150	200	250	300	350	400	450	2	0	1	0	0	0	0	0	0	0	0	0	0	-0.5	-0.5	-0.5	-0.5	-0.5	-0.5	-0.5	-0.5	-0.5	-0.5	-0.5	linear	0.025	TRUE	450	FALSE	NA	NA	1	0	0.5	4	sepmodel	0.0224	-6.682202894046794e-4
10	250	0	50	100	150	200	250	300	350	400	450	2	0	1	0	0	0	0	0	0	0	0	0	0	-0.5	-0.5	-0.5	-0.5	-0.5	-0.5	-0.5	-0.5	-0.5	-0.5	-0.5	linear	0.025	TRUE	450	FALSE	NA	NA	1	0	0.5	4	splines	0.0211	-6.284399563684451e-4
10	250	0	50	100	150	200	250	300	350	400	450	2	0	1	0	0	0	0	0	0	0	0	0	0	-0.5	-0.5	-0.5	-0.5	-0.5	-0.5	-0.5	-0.5	-0.5	-0.5	-0.5	linear	0.025	TRUE	450	FALSE	NA	NA	1	0	0.5	4	splines_cal	0.0216	-6.97913204670907e-4
10	250	0	50	100	150	200	250	300	350	400	450	2	0	1	0	0	0	0	0	0	0	0	0	0	-0.5	-0.5	-0.5	-0.5	-0.5	-0.5	-0.5	-0.5	-0.5	-0.5	-0.5	linear	0.025	TRUE	450	FALSE	NA	NA	1	0	0.5	5	fixmodel	0.0277	4.2042900087894226e-4
10	250	0	50	100	150	200	250	300	350	400	450	2	0	1	0	0	0	0	0	0	0	0	0	0	-0.5	-0.5	-0.5	-0.5	-0.5	-0.5	-0.5	-0.5	-0.5	-0.5	-0.5	linear	0.025	TRUE	450	FALSE	NA	NA	1	0	0.5	5	sepmodel	0.0265	4.0639079693952665e-4
10	250	0	50	100	150	200	250	300	350	400	450	2	0	1	0	0	0	0	0	0	0	0	0	0	-0.5	-0.5	-0.5	-0.5	-0.5	-0.5	-0.5	-0.5	-0.5	-0.5	-0.5	linear	0.025	TRUE	450	FALSE	NA	NA	1	0	0.5	5	splines	0.0277	4.0925148892017834e-4
10	250	0	50	100	150	200	250	300	350	400	450	2	0	1	0	0	0	0	0	0	0	0	0	0	-0.5	-0.5	-0.5	-0.5	-0.5	-0.5	-0.5	-0.5	-0.5	-0.5	-0.5	linear	0.025	TRUE	450	FALSE	NA	NA	1	0	0.5	5	splines_cal	0.0282	3.742425923437661e-4
10	250	0	50	100	150	200	250	300	350	400	450	2	0	1	0	0	0	0	0	0	0	0	0	0	-0.5	-0.5	-0.5	-0.5	-0.5	-0.5	-0.5	-0.5	-0.5	-0.5	-0.5	linear	0.025	TRUE	450	FALSE	NA	NA	1	0	0.5	6	fixmodel	0.0236	-2.8734197231666396e-4
10	250	0	50	100	150	200	250	300	350	400	450	2	0	1	0	0	0	0	0	0	0	0	0	0	-0.5	-0.5	-0.5	-0.5	-0.5	-0.5	-0.5	-0.5	-0.5	-0.5	-0.5	linear	0.025	TRUE	450	FALSE	NA	NA	1	0	0.5	6	sepmodel	0.0221	-3.0045617250784476e-4
10	250	0	50	100	150	200	250	300	350	400	450	2	0	1	0	0	0	0	0	0	0	0	0	0	-0.5	-0.5	-0.5	-0.5	-0.5	-0.5	-0.5	-0.5	-0.5	-0.5	-0.5	linear	0.025	TRUE	450	FALSE	NA	NA	1	0	0.5	6	splines	0.0239	-0.00023361208258881115
10	250	0	50	100	150	200	250	300	350	400	450	2	0	1	0	0	0	0	0	0	0	0	0	0	-0.5	-0.5	-0.5	-0.5	-0.5	-0.5	-0.5	-0.5	-0.5	-0.5	-0.5	linear	0.025	TRUE	450	FALSE	NA	NA	1	0	0.5	6	splines_cal	0.0239	-3.21630309380641e-4
10	250	0	50	100	150	200	250	300	350	400	450	2	0	1	0	0	0	0	0	0	0	0	0	0	-0.5	-0.5	-0.5	-0.5	-0.5	-0.5	-0.5	-0.5	-0.5	-0.5	-0.5	linear	0.025	TRUE	450	FALSE	NA	NA	1	0	0.5	7	fixmodel	0.025	3.8634056286215076e-4
10	250	0	50	100	150	200	250	300	350	400	450	2	0	1	0	0	0	0	0	0	0	0	0	0	-0.5	-0.5	-0.5	-0.5	-0.5	-0.5	-0.5	-0.5	-0.5	-0.5	-0.5	linear	0.025	TRUE	450	FALSE	NA	NA	1	0	0.5	7	sepmodel	0.0241	3.71597442666492e-4
10	250	0	50	100	150	200	250	300	350	400	450	2	0	1	0	0	0	0	0	0	0	0	0	0	-0.5	-0.5	-0.5	-0.5	-0.5	-0.5	-0.5	-0.5	-0.5	-0.5	-0.5	linear	0.025	TRUE	450	FALSE	NA	NA	1	0	0.5	7	splines	0.0254	4.0146528656187725e-4
10	250	0	50	100	150	200	250	300	350	400	450	2	0	1	0	0	0	0	0	0	0	0	0	0	-0.5	-0.5	-0.5	-0.5	-0.5	-0.5	-0.5	-0.5	-0.5	-0.5	-0.5	linear	0.025	TRUE	450	FALSE	NA	NA	1	0	0.5	7	splines_cal	0.0251	3.4836047600516945e-4
10	250	0	50	100	150	200	250	300	350	400	450	2	0	1	0	0	0	0	0	0	0	0	0	0	-0.5	-0.5	-0.5	-0.5	-0.5	-0.5	-0.5	-0.5	-0.5	-0.5	-0.5	linear	0.025	TRUE	450	FALSE	NA	NA	1	0	0.5	8	fixmodel	0.0277	4.578943106608014e-4
10	250	0	50	100	150	200	250	300	350	400	450	2	0	1	0	0	0	0	0	0	0	0	0	0	-0.5	-0.5	-0.5	-0.5	-0.5	-0.5	-0.5	-0.5	-0.5	-0.5	-0.5	linear	0.025	TRUE	450	FALSE	NA	NA	1	0	0.5	8	sepmodel	0.026	5.81686958187806e-4
10	250	0	50	100	150	200	250	300	350	400	450	2	0	1	0	0	0	0	0	0	0	0	0	0	-0.5	-0.5	-0.5	-0.5	-0.5	-0.5	-0.5	-0.5	-0.5	-0.5	-0.5	linear	0.025	TRUE	450	FALSE	NA	NA	1	0	0.5	8	splines	0.0274	4.964710094229352e-4
10	250	0	50	100	150	200	250	300	350	400	450	2	0	1	0	0	0	0	0	0	0	0	0	0	-0.5	-0.5	-0.5	-0.5	-0.5	-0.5	-0.5	-0.5	-0.5	-0.5	-0.5	linear	0.025	TRUE	450	FALSE	NA	NA	1	0	0.5	8	splines_cal	0.0281	4.910278090393545e-4
10	250	0	50	100	150	200	250	300	350	400	450	2	0	1	0	0	0	0	0	0	0	0	0	0	-0.5	-0.5	-0.5	-0.5	-0.5	-0.5	-0.5	-0.5	-0.5	-0.5	-0.5	linear	0.025	TRUE	450	FALSE	NA	NA	1	0	0.5	9	fixmodel	0.022	-0.00104078500795928
10	250	0	50	100	150	200	250	300	350	400	450	2	0	1	0	0	0	0	0	0	0	0	0	0	-0.5	-0.5	-0.5	-0.5	-0.5	-0.5	-0.5	-0.5	-0.5	-0.5	-0.5	linear	0.025	TRUE	450	FALSE	NA	NA	1	0	0.5	9	sepmodel	0.0201	-8.206310971334184e-4
10	250	0	50	100	150	200	250	300	350	400	450	2	0	1	0	0	0	0	0	0	0	0	0	0	-0.5	-0.5	-0.5	-0.5	-0.5	-0.5	-0.5	-0.5	-0.5	-0.5	-0.5	linear	0.025	TRUE	450	FALSE	NA	NA	1	0	0.5	9	splines	0.0218	-9.884977109627172e-4
10	250	0	50	100	150	200	250	300	350	400	450	2	0	1	0	0	0	0	0	0	0	0	0	0	-0.5	-0.5	-0.5	-0.5	-0.5	-0.5	-0.5	-0.5	-0.5	-0.5	-0.5	linear	0.025	TRUE	450	FALSE	NA	NA	1	0	0.5	9	splines_cal	0.0229	-9.850297251724136e-4
10	250	0	50	100	150	200	250	300	350	400	450	2	0	1	0	0	0	0	0	0	0	0	0	0	-0.5	-0.5	-0.5	-0.5	-0.5	-0.5	-0.5	-0.5	-0.5	-0.5	-0.5	linear	0.025	TRUE	450	FALSE	NA	NA	1	0	0.5	10	fixmodel	0.0274	4.3334661753780337e-4
10	250	0	50	100	150	200	250	300	350	400	450	2	0	1	0	0	0	0	0	0	0	0	0	0	-0.5	-0.5	-0.5	-0.5	-0.5	-0.5	-0.5	-0.5	-0.5	-0.5	-0.5	linear	0.025	TRUE	450	FALSE	NA	NA	1	0	0.5	10	sepmodel	0.0262	6.206666728684839e-4
10	250	0	50	100	150	200	250	300	350	400	450	2	0	1	0	0	0	0	0	0	0	0	0	0	-0.5	-0.5	-0.5	-0.5	-0.5	-0.5	-0.5	-0.5	-0.5	-0.5	-0.5	linear	0.025	TRUE	450	FALSE	NA	NA	1	0	0.5	10	splines	0.0282	4.638673056536393e-4
10	250	0	50	100	150	200	250	300	350	400	450	2	0	1	0	0	0	0	0	0	0	0	0	0	-0.5	-0.5	-0.5	-0.5	-0.5	-0.5	-0.5	-0.5	-0.5	-0.5	-0.5	linear	0.025	TRUE	450	FALSE	NA	NA	1	0	0.5	10	splines_cal	0.0278	4.1157672163576035e-4
10	250	0	75	150	225	300	375	450	525	600	675	2	0	1	0	0	0	0	0	0	0	0	0	0	-0.5	-0.5	-0.5	-0.5	-0.5	-0.5	-0.5	-0.5	-0.5	-0.5	-0.5	linear	0.025	TRUE	450	FALSE	NA	NA	1	0	0.5	2	fixmodel	0.022	-3.2519300221479566e-4
10	250	0	75	150	225	300	375	450	525	600	675	2	0	1	0	0	0	0	0	0	0	0	0	0	-0.5	-0.5	-0.5	-0.5	-0.5	-0.5	-0.5	-0.5	-0.5	-0.5	-0.5	linear	0.025	TRUE	450	FALSE	NA	NA	1	0	0.5	2	sepmodel	0.0234	-3.407047397760369e-4
10	250	0	75	150	225	300	375	450	525	600	675	2	0	1	0	0	0	0	0	0	0	0	0	0	-0.5	-0.5	-0.5	-0.5	-0.5	-0.5	-0.5	-0.5	-0.5	-0.5	-0.5	linear	0.025	TRUE	450	FALSE	NA	NA	1	0	0.5	2	splines	0.0227	-4.171614679050983e-4
10	250	0	75	150	225	300	375	450	525	600	675	2	0	1	0	0	0	0	0	0	0	0	0	0	-0.5	-0.5	-0.5	-0.5	-0.5	-0.5	-0.5	-0.5	-0.5	-0.5	-0.5	linear	0.025	TRUE	450	FALSE	NA	NA	1	0	0.5	2	splines_cal	0.0221	-5.900042804120919e-4
10	250	0	75	150	225	300	375	450	525	600	675	2	0	1	0	0	0	0	0	0	0	0	0	0	-0.5	-0.5	-0.5	-0.5	-0.5	-0.5	-0.5	-0.5	-0.5	-0.5	-0.5	linear	0.025	TRUE	450	FALSE	NA	NA	1	0	0.5	3	fixmodel	0.0253	8.453514408459e-4
10	250	0	75	150	225	300	375	450	525	600	675	2	0	1	0	0	0	0	0	0	0	0	0	0	-0.5	-0.5	-0.5	-0.5	-0.5	-0.5	-0.5	-0.5	-0.5	-0.5	-0.5	linear	0.025	TRUE	450	FALSE	NA	NA	1	0	0.5	3	sepmodel	0.0244	7.341314508179518e-4
10	250	0	75	150	225	300	375	450	525	600	675	2	0	1	0	0	0	0	0	0	0	0	0	0	-0.5	-0.5	-0.5	-0.5	-0.5	-0.5	-0.5	-0.5	-0.5	-0.5	-0.5	linear	0.025	TRUE	450	FALSE	NA	NA	1	0	0.5	3	splines	0.0245	8.307126463375686e-4
10	250	0	75	150	225	300	375	450	525	600	675	2	0	1	0	0	0	0	0	0	0	0	0	0	-0.5	-0.5	-0.5	-0.5	-0.5	-0.5	-0.5	-0.5	-0.5	-0.5	-0.5	linear	0.025	TRUE	450	FALSE	NA	NA	1	0	0.5	3	splines_cal	0.0254	6.211777077833327e-4
10	250	0	75	150	225	300	375	450	525	600	675	2	0	1	0	0	0	0	0	0	0	0	0	0	-0.5	-0.5	-0.5	-0.5	-0.5	-0.5	-0.5	-0.5	-0.5	-0.5	-0.5	linear	0.025	TRUE	450	FALSE	NA	NA	1	0	0.5	4	fixmodel	0.026	0.0013553610045224115
10	250	0	75	150	225	300	375	450	525	600	675	2	0	1	0	0	0	0	0	0	0	0	0	0	-0.5	-0.5	-0.5	-0.5	-0.5	-0.5	-0.5	-0.5	-0.5	-0.5	-0.5	linear	0.025	TRUE	450	FALSE	NA	NA	1	0	0.5	4	sepmodel	0.0253	0.0015639120014650965
10	250	0	75	150	225	300	375	450	525	600	675	2	0	1	0	0	0	0	0	0	0	0	0	0	-0.5	-0.5	-0.5	-0.5	-0.5	-0.5	-0.5	-0.5	-0.5	-0.5	-0.5	linear	0.025	TRUE	450	FALSE	NA	NA	1	0	0.5	4	splines	0.0259	0.0013609929632859609
10	250	0	75	150	225	300	375	450	525	600	675	2	0	1	0	0	0	0	0	0	0	0	0	0	-0.5	-0.5	-0.5	-0.5	-0.5	-0.5	-0.5	-0.5	-0.5	-0.5	-0.5	linear	0.025	TRUE	450	FALSE	NA	NA	1	0	0.5	4	splines_cal	0.0263	0.001266189663230541
10	250	0	75	150	225	300	375	450	525	600	675	2	0	1	0	0	0	0	0	0	0	0	0	0	-0.5	-0.5	-0.5	-0.5	-0.5	-0.5	-0.5	-0.5	-0.5	-0.5	-0.5	linear	0.025	TRUE	450	FALSE	NA	NA	1	0	0.5	5	fixmodel	0.024	8.642328093766344e-4
10	250	0	75	150	225	300	375	450	525	600	675	2	0	1	0	0	0	0	0	0	0	0	0	0	-0.5	-0.5	-0.5	-0.5	-0.5	-0.5	-0.5	-0.5	-0.5	-0.5	-0.5	linear	0.025	TRUE	450	FALSE	NA	NA	1	0	0.5	5	sepmodel	0.0242	9.616060323880228e-4
10	250	0	75	150	225	300	375	450	525	600	675	2	0	1	0	0	0	0	0	0	0	0	0	0	-0.5	-0.5	-0.5	-0.5	-0.5	-0.5	-0.5	-0.5	-0.5	-0.5	-0.5	linear	0.025	TRUE	450	FALSE	NA	NA	1	0	0.5	5	splines	0.0243	8.531040334927543e-4
10	250	0	75	150	225	300	375	450	525	600	675	2	0	1	0	0	0	0	0	0	0	0	0	0	-0.5	-0.5	-0.5	-0.5	-0.5	-0.5	-0.5	-0.5	-0.5	-0.5	-0.5	linear	0.025	TRUE	450	FALSE	NA	NA	1	0	0.5	5	splines_cal	0.0241	7.766630765539463e-4
10	250	0	75	150	225	300	375	450	525	600	675	2	0	1	0	0	0	0	0	0	0	0	0	0	-0.5	-0.5	-0.5	-0.5	-0.5	-0.5	-0.5	-0.5	-0.5	-0.5	-0.5	linear	0.025	TRUE	450	FALSE	NA	NA	1	0	0.5	6	fixmodel	0.0255	-2.1179180948610347e-4
10	250	0	75	150	225	300	375	450	525	600	675	2	0	1	0	0	0	0	0	0	0	0	0	0	-0.5	-0.5	-0.5	-0.5	-0.5	-0.5	-0.5	-0.5	-0.5	-0.5	-0.5	linear	0.025	TRUE	450	FALSE	NA	NA	1	0	0.5	6	sepmodel	0.0257	2.7396704501787442e-6
10	250	0	75	150	225	300	375	450	525	600	675	2	0	1	0	0	0	0	0	0	0	0	0	0	-0.5	-0.5	-0.5	-0.5	-0.5	-0.5	-0.5	-0.5	-0.5	-0.5	-0.5	linear	0.025	TRUE	450	FALSE	NA	NA	1	0	0.5	6	splines	0.0264	-2.4201292645179706e-4
10	250	0	75	150	225	300	375	450	525	600	675	2	0	1	0	0	0	0	0	0	0	0	0	0	-0.5	-0.5	-0.5	-0.5	-0.5	-0.5	-0.5	-0.5	-0.5	-0.5	-0.5	linear	0.025	TRUE	450	FALSE	NA	NA	1	0	0.5	6	splines_cal	0.0261	-2.9469766716028916e-4
10	250	0	75	150	225	300	375	450	525	600	675	2	0	1	0	0	0	0	0	0	0	0	0	0	-0.5	-0.5	-0.5	-0.5	-0.5	-0.5	-0.5	-0.5	-0.5	-0.5	-0.5	linear	0.025	TRUE	450	FALSE	NA	NA	1	0	0.5	7	fixmodel	0.0238	-7.005327467569095e-4
10	250	0	75	150	225	300	375	450	525	600	675	2	0	1	0	0	0	0	0	0	0	0	0	0	-0.5	-0.5	-0.5	-0.5	-0.5	-0.5	-0.5	-0.5	-0.5	-0.5	-0.5	linear	0.025	TRUE	450	FALSE	NA	NA	1	0	0.5	7	sepmodel	0.0248	-5.65726520687553e-4
10	250	0	75	150	225	300	375	450	525	600	675	2	0	1	0	0	0	0	0	0	0	0	0	0	-0.5	-0.5	-0.5	-0.5	-0.5	-0.5	-0.5	-0.5	-0.5	-0.5	-0.5	linear	0.025	TRUE	450	FALSE	NA	NA	1	0	0.5	7	splines	0.0245	-7.156319547079171e-4
10	250	0	75	150	225	300	375	450	525	600	675	2	0	1	0	0	0	0	0	0	0	0	0	0	-0.5	-0.5	-0.5	-0.5	-0.5	-0.5	-0.5	-0.5	-0.5	-0.5	-0.5	linear	0.025	TRUE	450	FALSE	NA	NA	1	0	0.5	7	splines_cal	0.0243	-7.436919573776114e-4
10	250	0	75	150	225	300	375	450	525	600	675	2	0	1	0	0	0	0	0	0	0	0	0	0	-0.5	-0.5	-0.5	-0.5	-0.5	-0.5	-0.5	-0.5	-0.5	-0.5	-0.5	linear	0.025	TRUE	450	FALSE	NA	NA	1	0	0.5	8	fixmodel	0.0219	-0.001104929596034595
10	250	0	75	150	225	300	375	450	525	600	675	2	0	1	0	0	0	0	0	0	0	0	0	0	-0.5	-0.5	-0.5	-0.5	-0.5	-0.5	-0.5	-0.5	-0.5	-0.5	-0.5	linear	0.025	TRUE	450	FALSE	NA	NA	1	0	0.5	8	sepmodel	0.0242	-8.749274933939818e-4
10	250	0	75	150	225	300	375	450	525	600	675	2	0	1	0	0	0	0	0	0	0	0	0	0	-0.5	-0.5	-0.5	-0.5	-0.5	-0.5	-0.5	-0.5	-0.5	-0.5	-0.5	linear	0.025	TRUE	450	FALSE	NA	NA	1	0	0.5	8	splines	0.0224	-0.001149193545041572
10	250	0	75	150	225	300	375	450	525	600	675	2	0	1	0	0	0	0	0	0	0	0	0	0	-0.5	-0.5	-0.5	-0.5	-0.5	-0.5	-0.5	-0.5	-0.5	-0.5	-0.5	linear	0.025	TRUE	450	FALSE	NA	NA	1	0	0.5	8	splines_cal	0.0219	-0.0011831031469405502
10	250	0	75	150	225	300	375	450	525	600	675	2	0	1	0	0	0	0	0	0	0	0	0	0	-0.5	-0.5	-0.5	-0.5	-0.5	-0.5	-0.5	-0.5	-0.5	-0.5	-0.5	linear	0.025	TRUE	450	FALSE	NA	NA	1	0	0.5	9	fixmodel	0.0244	3.0947719101327085e-4
10	250	0	75	150	225	300	375	450	525	600	675	2	0	1	0	0	0	0	0	0	0	0	0	0	-0.5	-0.5	-0.5	-0.5	-0.5	-0.5	-0.5	-0.5	-0.5	-0.5	-0.5	linear	0.025	TRUE	450	FALSE	NA	NA	1	0	0.5	9	sepmodel	0.0286	4.8259607252910714e-4
10	250	0	75	150	225	300	375	450	525	600	675	2	0	1	0	0	0	0	0	0	0	0	0	0	-0.5	-0.5	-0.5	-0.5	-0.5	-0.5	-0.5	-0.5	-0.5	-0.5	-0.5	linear	0.025	TRUE	450	FALSE	NA	NA	1	0	0.5	9	splines	0.0249	3.0950155255780935e-4
10	250	0	75	150	225	300	375	450	525	600	675	2	0	1	0	0	0	0	0	0	0	0	0	0	-0.5	-0.5	-0.5	-0.5	-0.5	-0.5	-0.5	-0.5	-0.5	-0.5	-0.5	linear	0.025	TRUE	450	FALSE	NA	NA	1	0	0.5	9	splines_cal	0.025	0.00023364360593806861
10	250	0	75	150	225	300	375	450	525	600	675	2	0	1	0	0	0	0	0	0	0	0	0	0	-0.5	-0.5	-0.5	-0.5	-0.5	-0.5	-0.5	-0.5	-0.5	-0.5	-0.5	linear	0.025	TRUE	450	FALSE	NA	NA	1	0	0.5	10	fixmodel	0.0261	-8.671488132756061e-4
10	250	0	75	150	225	300	375	450	525	600	675	2	0	1	0	0	0	0	0	0	0	0	0	0	-0.5	-0.5	-0.5	-0.5	-0.5	-0.5	-0.5	-0.5	-0.5	-0.5	-0.5	linear	0.025	TRUE	450	FALSE	NA	NA	1	0	0.5	10	sepmodel	0.0266	-7.279434689420625e-4
10	250	0	75	150	225	300	375	450	525	600	675	2	0	1	0	0	0	0	0	0	0	0	0	0	-0.5	-0.5	-0.5	-0.5	-0.5	-0.5	-0.5	-0.5	-0.5	-0.5	-0.5	linear	0.025	TRUE	450	FALSE	NA	NA	1	0	0.5	10	splines	0.0262	-8.507420335387726e-4
10	250	0	75	150	225	300	375	450	525	600	675	2	0	1	0	0	0	0	0	0	0	0	0	0	-0.5	-0.5	-0.5	-0.5	-0.5	-0.5	-0.5	-0.5	-0.5	-0.5	-0.5	linear	0.025	TRUE	450	FALSE	NA	NA	1	0	0.5	10	splines_cal	0.0264	-9.81679086237397e-4
10	250	0	100	200	300	400	500	600	700	800	900	2	0	1	0	0	0	0	0	0	0	0	0	0	-0.5	-0.5	-0.5	-0.5	-0.5	-0.5	-0.5	-0.5	-0.5	-0.5	-0.5	linear	0.025	TRUE	450	FALSE	NA	NA	1	0	0.5	2	fixmodel	0.0245	5.96280164450293e-4
10	250	0	100	200	300	400	500	600	700	800	900	2	0	1	0	0	0	0	0	0	0	0	0	0	-0.5	-0.5	-0.5	-0.5	-0.5	-0.5	-0.5	-0.5	-0.5	-0.5	-0.5	linear	0.025	TRUE	450	FALSE	NA	NA	1	0	0.5	2	sepmodel	0.0248	8.703271996959768e-4
10	250	0	100	200	300	400	500	600	700	800	900	2	0	1	0	0	0	0	0	0	0	0	0	0	-0.5	-0.5	-0.5	-0.5	-0.5	-0.5	-0.5	-0.5	-0.5	-0.5	-0.5	linear	0.025	TRUE	450	FALSE	NA	NA	1	0	0.5	2	splines	0.0242	4.884033431455228e-4
10	250	0	100	200	300	400	500	600	700	800	900	2	0	1	0	0	0	0	0	0	0	0	0	0	-0.5	-0.5	-0.5	-0.5	-0.5	-0.5	-0.5	-0.5	-0.5	-0.5	-0.5	linear	0.025	TRUE	450	FALSE	NA	NA	1	0	0.5	2	splines_cal	0.0237	6.801563525182587e-4
10	250	0	100	200	300	400	500	600	700	800	900	2	0	1	0	0	0	0	0	0	0	0	0	0	-0.5	-0.5	-0.5	-0.5	-0.5	-0.5	-0.5	-0.5	-0.5	-0.5	-0.5	linear	0.025	TRUE	450	FALSE	NA	NA	1	0	0.5	3	fixmodel	0.0243	6.961847927993021e-4
10	250	0	100	200	300	400	500	600	700	800	900	2	0	1	0	0	0	0	0	0	0	0	0	0	-0.5	-0.5	-0.5	-0.5	-0.5	-0.5	-0.5	-0.5	-0.5	-0.5	-0.5	linear	0.025	TRUE	450	FALSE	NA	NA	1	0	0.5	3	sepmodel	0.0238	8.516568307866919e-4
10	250	0	100	200	300	400	500	600	700	800	900	2	0	1	0	0	0	0	0	0	0	0	0	0	-0.5	-0.5	-0.5	-0.5	-0.5	-0.5	-0.5	-0.5	-0.5	-0.5	-0.5	linear	0.025	TRUE	450	FALSE	NA	NA	1	0	0.5	3	splines	0.0243	7.021413551533867e-4
10	250	0	100	200	300	400	500	600	700	800	900	2	0	1	0	0	0	0	0	0	0	0	0	0	-0.5	-0.5	-0.5	-0.5	-0.5	-0.5	-0.5	-0.5	-0.5	-0.5	-0.5	linear	0.025	TRUE	450	FALSE	NA	NA	1	0	0.5	3	splines_cal	0.0255	7.7471632052034e-4
10	250	0	100	200	300	400	500	600	700	800	900	2	0	1	0	0	0	0	0	0	0	0	0	0	-0.5	-0.5	-0.5	-0.5	-0.5	-0.5	-0.5	-0.5	-0.5	-0.5	-0.5	linear	0.025	TRUE	450	FALSE	NA	NA	1	0	0.5	4	fixmodel	0.0229	8.430690739282688e-4
10	250	0	100	200	300	400	500	600	700	800	900	2	0	1	0	0	0	0	0	0	0	0	0	0	-0.5	-0.5	-0.5	-0.5	-0.5	-0.5	-0.5	-0.5	-0.5	-0.5	-0.5	linear	0.025	TRUE	450	FALSE	NA	NA	1	0	0.5	4	sepmodel	0.0225	9.79593970434282e-4
10	250	0	100	200	300	400	500	600	700	800	900	2	0	1	0	0	0	0	0	0	0	0	0	0	-0.5	-0.5	-0.5	-0.5	-0.5	-0.5	-0.5	-0.5	-0.5	-0.5	-0.5	linear	0.025	TRUE	450	FALSE	NA	NA	1	0	0.5	4	splines	0.0233	8.004474512421387e-4
10	250	0	100	200	300	400	500	600	700	800	900	2	0	1	0	0	0	0	0	0	0	0	0	0	-0.5	-0.5	-0.5	-0.5	-0.5	-0.5	-0.5	-0.5	-0.5	-0.5	-0.5	linear	0.025	TRUE	450	FALSE	NA	NA	1	0	0.5	4	splines_cal	0.023	8.123253796031512e-4
10	250	0	100	200	300	400	500	600	700	800	900	2	0	1	0	0	0	0	0	0	0	0	0	0	-0.5	-0.5	-0.5	-0.5	-0.5	-0.5	-0.5	-0.5	-0.5	-0.5	-0.5	linear	0.025	TRUE	450	FALSE	NA	NA	1	0	0.5	5	fixmodel	0.0259	1.3709523985867904e-4
10	250	0	100	200	300	400	500	600	700	800	900	2	0	1	0	0	0	0	0	0	0	0	0	0	-0.5	-0.5	-0.5	-0.5	-0.5	-0.5	-0.5	-0.5	-0.5	-0.5	-0.5	linear	0.025	TRUE	450	FALSE	NA	NA	1	0	0.5	5	sepmodel	0.0258	2.6035749592342045e-4
10	250	0	100	200	300	400	500	600	700	800	900	2	0	1	0	0	0	0	0	0	0	0	0	0	-0.5	-0.5	-0.5	-0.5	-0.5	-0.5	-0.5	-0.5	-0.5	-0.5	-0.5	linear	0.025	TRUE	450	FALSE	NA	NA	1	0	0.5	5	splines	0.0262	1.4525646382106854e-4
10	250	0	100	200	300	400	500	600	700	800	900	2	0	1	0	0	0	0	0	0	0	0	0	0	-0.5	-0.5	-0.5	-0.5	-0.5	-0.5	-0.5	-0.5	-0.5	-0.5	-0.5	linear	0.025	TRUE	450	FALSE	NA	NA	1	0	0.5	5	splines_cal	0.0268	1.2372156139493136e-4
10	250	0	100	200	300	400	500	600	700	800	900	2	0	1	0	0	0	0	0	0	0	0	0	0	-0.5	-0.5	-0.5	-0.5	-0.5	-0.5	-0.5	-0.5	-0.5	-0.5	-0.5	linear	0.025	TRUE	450	FALSE	NA	NA	1	0	0.5	6	fixmodel	0.0231	5.314914094013019e-4
10	250	0	100	200	300	400	500	600	700	800	900	2	0	1	0	0	0	0	0	0	0	0	0	0	-0.5	-0.5	-0.5	-0.5	-0.5	-0.5	-0.5	-0.5	-0.5	-0.5	-0.5	linear	0.025	TRUE	450	FALSE	NA	NA	1	0	0.5	6	sepmodel	0.0229	5.625103356520291e-4
10	250	0	100	200	300	400	500	600	700	800	900	2	0	1	0	0	0	0	0	0	0	0	0	0	-0.5	-0.5	-0.5	-0.5	-0.5	-0.5	-0.5	-0.5	-0.5	-0.5	-0.5	linear	0.025	TRUE	450	FALSE	NA	NA	1	0	0.5	6	splines	0.0228	5.361595521078418e-4
10	250	0	100	200	300	400	500	600	700	800	900	2	0	1	0	0	0	0	0	0	0	0	0	0	-0.5	-0.5	-0.5	-0.5	-0.5	-0.5	-0.5	-0.5	-0.5	-0.5	-0.5	linear	0.025	TRUE	450	FALSE	NA	NA	1	0	0.5	6	splines_cal	0.0234	5.51790064285397e-4
10	250	0	100	200	300	400	500	600	700	800	900	2	0	1	0	0	0	0	0	0	0	0	0	0	-0.5	-0.5	-0.5	-0.5	-0.5	-0.5	-0.5	-0.5	-0.5	-0.5	-0.5	linear	0.025	TRUE	450	FALSE	NA	NA	1	0	0.5	7	fixmodel	0.0255	0.0011820157180677754
10	250	0	100	200	300	400	500	600	700	800	900	2	0	1	0	0	0	0	0	0	0	0	0	0	-0.5	-0.5	-0.5	-0.5	-0.5	-0.5	-0.5	-0.5	-0.5	-0.5	-0.5	linear	0.025	TRUE	450	FALSE	NA	NA	1	0	0.5	7	sepmodel	0.0268	0.00108787602502808
10	250	0	100	200	300	400	500	600	700	800	900	2	0	1	0	0	0	0	0	0	0	0	0	0	-0.5	-0.5	-0.5	-0.5	-0.5	-0.5	-0.5	-0.5	-0.5	-0.5	-0.5	linear	0.025	TRUE	450	FALSE	NA	NA	1	0	0.5	7	splines	0.0257	0.0011663857876919928
10	250	0	100	200	300	400	500	600	700	800	900	2	0	1	0	0	0	0	0	0	0	0	0	0	-0.5	-0.5	-0.5	-0.5	-0.5	-0.5	-0.5	-0.5	-0.5	-0.5	-0.5	linear	0.025	TRUE	450	FALSE	NA	NA	1	0	0.5	7	splines_cal	0.0255	0.0012133529643634706
10	250	0	100	200	300	400	500	600	700	800	900	2	0	1	0	0	0	0	0	0	0	0	0	0	-0.5	-0.5	-0.5	-0.5	-0.5	-0.5	-0.5	-0.5	-0.5	-0.5	-0.5	linear	0.025	TRUE	450	FALSE	NA	NA	1	0	0.5	8	fixmodel	0.0263	0.001012521284732316
10	250	0	100	200	300	400	500	600	700	800	900	2	0	1	0	0	0	0	0	0	0	0	0	0	-0.5	-0.5	-0.5	-0.5	-0.5	-0.5	-0.5	-0.5	-0.5	-0.5	-0.5	linear	0.025	TRUE	450	FALSE	NA	NA	1	0	0.5	8	sepmodel	0.0258	9.214898115086417e-4
10	250	0	100	200	300	400	500	600	700	800	900	2	0	1	0	0	0	0	0	0	0	0	0	0	-0.5	-0.5	-0.5	-0.5	-0.5	-0.5	-0.5	-0.5	-0.5	-0.5	-0.5	linear	0.025	TRUE	450	FALSE	NA	NA	1	0	0.5	8	splines	0.0266	9.688308085802597e-4
10	250	0	100	200	300	400	500	600	700	800	900	2	0	1	0	0	0	0	0	0	0	0	0	0	-0.5	-0.5	-0.5	-0.5	-0.5	-0.5	-0.5	-0.5	-0.5	-0.5	-0.5	linear	0.025	TRUE	450	FALSE	NA	NA	1	0	0.5	8	splines_cal	0.0272	9.949719757142402e-4
10	250	0	100	200	300	400	500	600	700	800	900	2	0	1	0	0	0	0	0	0	0	0	0	0	-0.5	-0.5	-0.5	-0.5	-0.5	-0.5	-0.5	-0.5	-0.5	-0.5	-0.5	linear	0.025	TRUE	450	FALSE	NA	NA	1	0	0.5	9	fixmodel	0.0244	0.0011963964548641344
10	250	0	100	200	300	400	500	600	700	800	900	2	0	1	0	0	0	0	0	0	0	0	0	0	-0.5	-0.5	-0.5	-0.5	-0.5	-0.5	-0.5	-0.5	-0.5	-0.5	-0.5	linear	0.025	TRUE	450	FALSE	NA	NA	1	0	0.5	9	sepmodel	0.0253	0.0011642907351361626
10	250	0	100	200	300	400	500	600	700	800	900	2	0	1	0	0	0	0	0	0	0	0	0	0	-0.5	-0.5	-0.5	-0.5	-0.5	-0.5	-0.5	-0.5	-0.5	-0.5	-0.5	linear	0.025	TRUE	450	FALSE	NA	NA	1	0	0.5	9	splines	0.0241	0.001192681349763748
10	250	0	100	200	300	400	500	600	700	800	900	2	0	1	0	0	0	0	0	0	0	0	0	0	-0.5	-0.5	-0.5	-0.5	-0.5	-0.5	-0.5	-0.5	-0.5	-0.5	-0.5	linear	0.025	TRUE	450	FALSE	NA	NA	1	0	0.5	9	splines_cal	0.0246	0.001236466175309966
10	250	0	100	200	300	400	500	600	700	800	900	2	0	1	0	0	0	0	0	0	0	0	0	0	-0.5	-0.5	-0.5	-0.5	-0.5	-0.5	-0.5	-0.5	-0.5	-0.5	-0.5	linear	0.025	TRUE	450	FALSE	NA	NA	1	0	0.5	10	fixmodel	0.0258	6.290814284391402e-4
10	250	0	100	200	300	400	500	600	700	800	900	2	0	1	0	0	0	0	0	0	0	0	0	0	-0.5	-0.5	-0.5	-0.5	-0.5	-0.5	-0.5	-0.5	-0.5	-0.5	-0.5	linear	0.025	TRUE	450	FALSE	NA	NA	1	0	0.5	10	sepmodel	0.0259	5.65378633489909e-4
10	250	0	100	200	300	400	500	600	700	800	900	2	0	1	0	0	0	0	0	0	0	0	0	0	-0.5	-0.5	-0.5	-0.5	-0.5	-0.5	-0.5	-0.5	-0.5	-0.5	-0.5	linear	0.025	TRUE	450	FALSE	NA	NA	1	0	0.5	10	splines	0.0254	6.220645828264472e-4
10	250	0	100	200	300	400	500	600	700	800	900	2	0	1	0	0	0	0	0	0	0	0	0	0	-0.5	-0.5	-0.5	-0.5	-0.5	-0.5	-0.5	-0.5	-0.5	-0.5	-0.5	linear	0.025	TRUE	450	FALSE	NA	NA	1	0	0.5	10	splines_cal	0.0259	6.485119552052493e-4
10	250	0	125	250	375	500	625	750	875	1000	1125	2	0	1	0	0	0	0	0	0	0	0	0	0	-0.5	-0.5	-0.5	-0.5	-0.5	-0.5	-0.5	-0.5	-0.5	-0.5	-0.5	linear	0.025	TRUE	450	FALSE	NA	NA	1	0	0.5	2	fixmodel	0.0249	-0.0012216086748245711
10	250	0	125	250	375	500	625	750	875	1000	1125	2	0	1	0	0	0	0	0	0	0	0	0	0	-0.5	-0.5	-0.5	-0.5	-0.5	-0.5	-0.5	-0.5	-0.5	-0.5	-0.5	linear	0.025	TRUE	450	FALSE	NA	NA	1	0	0.5	2	sepmodel	0.0239	-0.001001556479904833
10	250	0	125	250	375	500	625	750	875	1000	1125	2	0	1	0	0	0	0	0	0	0	0	0	0	-0.5	-0.5	-0.5	-0.5	-0.5	-0.5	-0.5	-0.5	-0.5	-0.5	-0.5	linear	0.025	TRUE	450	FALSE	NA	NA	1	0	0.5	2	splines	0.0253	-0.0012752230497168327
10	250	0	125	250	375	500	625	750	875	1000	1125	2	0	1	0	0	0	0	0	0	0	0	0	0	-0.5	-0.5	-0.5	-0.5	-0.5	-0.5	-0.5	-0.5	-0.5	-0.5	-0.5	linear	0.025	TRUE	450	FALSE	NA	NA	1	0	0.5	2	splines_cal	0.0245	-0.0013451016645068
10	250	0	125	250	375	500	625	750	875	1000	1125	2	0	1	0	0	0	0	0	0	0	0	0	0	-0.5	-0.5	-0.5	-0.5	-0.5	-0.5	-0.5	-0.5	-0.5	-0.5	-0.5	linear	0.025	TRUE	450	FALSE	NA	NA	1	0	0.5	3	fixmodel	0.0252	-2.1750762444914303e-4
10	250	0	125	250	375	500	625	750	875	1000	1125	2	0	1	0	0	0	0	0	0	0	0	0	0	-0.5	-0.5	-0.5	-0.5	-0.5	-0.5	-0.5	-0.5	-0.5	-0.5	-0.5	linear	0.025	TRUE	450	FALSE	NA	NA	1	0	0.5	3	sepmodel	0.0229	-1.728803074010798e-4
10	250	0	125	250	375	500	625	750	875	1000	1125	2	0	1	0	0	0	0	0	0	0	0	0	0	-0.5	-0.5	-0.5	-0.5	-0.5	-0.5	-0.5	-0.5	-0.5	-0.5	-0.5	linear	0.025	TRUE	450	FALSE	NA	NA	1	0	0.5	3	splines	0.0256	-2.1031700935660548e-4
10	250	0	125	250	375	500	625	750	875	1000	1125	2	0	1	0	0	0	0	0	0	0	0	0	0	-0.5	-0.5	-0.5	-0.5	-0.5	-0.5	-0.5	-0.5	-0.5	-0.5	-0.5	linear	0.025	TRUE	450	FALSE	NA	NA	1	0	0.5	3	splines_cal	0.026	-2.8879636913545594e-4
10	250	0	125	250	375	500	625	750	875	1000	1125	2	0	1	0	0	0	0	0	0	0	0	0	0	-0.5	-0.5	-0.5	-0.5	-0.5	-0.5	-0.5	-0.5	-0.5	-0.5	-0.5	linear	0.025	TRUE	450	FALSE	NA	NA	1	0	0.5	4	fixmodel	0.0241	-1.7551749943250553e-4
10	250	0	125	250	375	500	625	750	875	1000	1125	2	0	1	0	0	0	0	0	0	0	0	0	0	-0.5	-0.5	-0.5	-0.5	-0.5	-0.5	-0.5	-0.5	-0.5	-0.5	-0.5	linear	0.025	TRUE	450	FALSE	NA	NA	1	0	0.5	4	sepmodel	0.0237	1.976011595853723e-5
10	250	0	125	250	375	500	625	750	875	1000	1125	2	0	1	0	0	0	0	0	0	0	0	0	0	-0.5	-0.5	-0.5	-0.5	-0.5	-0.5	-0.5	-0.5	-0.5	-0.5	-0.5	linear	0.025	TRUE	450	FALSE	NA	NA	1	0	0.5	4	splines	0.0247	-1.8279043551489076e-4
10	250	0	125	250	375	500	625	750	875	1000	1125	2	0	1	0	0	0	0	0	0	0	0	0	0	-0.5	-0.5	-0.5	-0.5	-0.5	-0.5	-0.5	-0.5	-0.5	-0.5	-0.5	linear	0.025	TRUE	450	FALSE	NA	NA	1	0	0.5	4	splines_cal	0.0247	-1.3907930107213005e-4
10	250	0	125	250	375	500	625	750	875	1000	1125	2	0	1	0	0	0	0	0	0	0	0	0	0	-0.5	-0.5	-0.5	-0.5	-0.5	-0.5	-0.5	-0.5	-0.5	-0.5	-0.5	linear	0.025	TRUE	450	FALSE	NA	NA	1	0	0.5	5	fixmodel	0.024	-0.0010602420613080822
10	250	0	125	250	375	500	625	750	875	1000	1125	2	0	1	0	0	0	0	0	0	0	0	0	0	-0.5	-0.5	-0.5	-0.5	-0.5	-0.5	-0.5	-0.5	-0.5	-0.5	-0.5	linear	0.025	TRUE	450	FALSE	NA	NA	1	0	0.5	5	sepmodel	0.024	-4.998674104005521e-4
10	250	0	125	250	375	500	625	750	875	1000	1125	2	0	1	0	0	0	0	0	0	0	0	0	0	-0.5	-0.5	-0.5	-0.5	-0.5	-0.5	-0.5	-0.5	-0.5	-0.5	-0.5	linear	0.025	TRUE	450	FALSE	NA	NA	1	0	0.5	5	splines	0.0246	-0.001054079923836287
10	250	0	125	250	375	500	625	750	875	1000	1125	2	0	1	0	0	0	0	0	0	0	0	0	0	-0.5	-0.5	-0.5	-0.5	-0.5	-0.5	-0.5	-0.5	-0.5	-0.5	-0.5	linear	0.025	TRUE	450	FALSE	NA	NA	1	0	0.5	5	splines_cal	0.0233	-0.0010292565863249277
10	250	0	125	250	375	500	625	750	875	1000	1125	2	0	1	0	0	0	0	0	0	0	0	0	0	-0.5	-0.5	-0.5	-0.5	-0.5	-0.5	-0.5	-0.5	-0.5	-0.5	-0.5	linear	0.025	TRUE	450	FALSE	NA	NA	1	0	0.5	6	fixmodel	0.0253	-6.9545154094597e-4
10	250	0	125	250	375	500	625	750	875	1000	1125	2	0	1	0	0	0	0	0	0	0	0	0	0	-0.5	-0.5	-0.5	-0.5	-0.5	-0.5	-0.5	-0.5	-0.5	-0.5	-0.5	linear	0.025	TRUE	450	FALSE	NA	NA	1	0	0.5	6	sepmodel	0.0229	-1.8743617577167223e-4
10	250	0	125	250	375	500	625	750	875	1000	1125	2	0	1	0	0	0	0	0	0	0	0	0	0	-0.5	-0.5	-0.5	-0.5	-0.5	-0.5	-0.5	-0.5	-0.5	-0.5	-0.5	linear	0.025	TRUE	450	FALSE	NA	NA	1	0	0.5	6	splines	0.0251	-7.216285750972501e-4
10	250	0	125	250	375	500	625	750	875	1000	1125	2	0	1	0	0	0	0	0	0	0	0	0	0	-0.5	-0.5	-0.5	-0.5	-0.5	-0.5	-0.5	-0.5	-0.5	-0.5	-0.5	linear	0.025	TRUE	450	FALSE	NA	NA	1	0	0.5	6	splines_cal	0.0249	-7.270208605183277e-4
10	250	0	125	250	375	500	625	750	875	1000	1125	2	0	1	0	0	0	0	0	0	0	0	0	0	-0.5	-0.5	-0.5	-0.5	-0.5	-0.5	-0.5	-0.5	-0.5	-0.5	-0.5	linear	0.025	TRUE	450	FALSE	NA	NA	1	0	0.5	7	fixmodel	0.0243	-9.241553229893636e-4
10	250	0	125	250	375	500	625	750	875	1000	1125	2	0	1	0	0	0	0	0	0	0	0	0	0	-0.5	-0.5	-0.5	-0.5	-0.5	-0.5	-0.5	-0.5	-0.5	-0.5	-0.5	linear	0.025	TRUE	450	FALSE	NA	NA	1	0	0.5	7	sepmodel	0.0225	-3.9360566772614434e-4
10	250	0	125	250	375	500	625	750	875	1000	1125	2	0	1	0	0	0	0	0	0	0	0	0	0	-0.5	-0.5	-0.5	-0.5	-0.5	-0.5	-0.5	-0.5	-0.5	-0.5	-0.5	linear	0.025	TRUE	450	FALSE	NA	NA	1	0	0.5	7	splines	0.0248	-9.216498744825419e-4
10	250	0	125	250	375	500	625	750	875	1000	1125	2	0	1	0	0	0	0	0	0	0	0	0	0	-0.5	-0.5	-0.5	-0.5	-0.5	-0.5	-0.5	-0.5	-0.5	-0.5	-0.5	linear	0.025	TRUE	450	FALSE	NA	NA	1	0	0.5	7	splines_cal	0.0251	-9.729842963358832e-4
10	250	0	125	250	375	500	625	750	875	1000	1125	2	0	1	0	0	0	0	0	0	0	0	0	0	-0.5	-0.5	-0.5	-0.5	-0.5	-0.5	-0.5	-0.5	-0.5	-0.5	-0.5	linear	0.025	TRUE	450	FALSE	NA	NA	1	0	0.5	8	fixmodel	0.0223	-6.700700122078575e-4
10	250	0	125	250	375	500	625	750	875	1000	1125	2	0	1	0	0	0	0	0	0	0	0	0	0	-0.5	-0.5	-0.5	-0.5	-0.5	-0.5	-0.5	-0.5	-0.5	-0.5	-0.5	linear	0.025	TRUE	450	FALSE	NA	NA	1	0	0.5	8	sepmodel	0.0225	-2.2021064966734334e-4
10	250	0	125	250	375	500	625	750	875	1000	1125	2	0	1	0	0	0	0	0	0	0	0	0	0	-0.5	-0.5	-0.5	-0.5	-0.5	-0.5	-0.5	-0.5	-0.5	-0.5	-0.5	linear	0.025	TRUE	450	FALSE	NA	NA	1	0	0.5	8	splines	0.0219	-6.672438351366534e-4
10	250	0	125	250	375	500	625	750	875	1000	1125	2	0	1	0	0	0	0	0	0	0	0	0	0	-0.5	-0.5	-0.5	-0.5	-0.5	-0.5	-0.5	-0.5	-0.5	-0.5	-0.5	linear	0.025	TRUE	450	FALSE	NA	NA	1	0	0.5	8	splines_cal	0.0214	-7.122158269591172e-4
10	250	0	125	250	375	500	625	750	875	1000	1125	2	0	1	0	0	0	0	0	0	0	0	0	0	-0.5	-0.5	-0.5	-0.5	-0.5	-0.5	-0.5	-0.5	-0.5	-0.5	-0.5	linear	0.025	TRUE	450	FALSE	NA	NA	1	0	0.5	9	fixmodel	0.0236	-9.715889979821484e-4
10	250	0	125	250	375	500	625	750	875	1000	1125	2	0	1	0	0	0	0	0	0	0	0	0	0	-0.5	-0.5	-0.5	-0.5	-0.5	-0.5	-0.5	-0.5	-0.5	-0.5	-0.5	linear	0.025	TRUE	450	FALSE	NA	NA	1	0	0.5	9	sepmodel	0.0233	-4.620626371909607e-4
10	250	0	125	250	375	500	625	750	875	1000	1125	2	0	1	0	0	0	0	0	0	0	0	0	0	-0.5	-0.5	-0.5	-0.5	-0.5	-0.5	-0.5	-0.5	-0.5	-0.5	-0.5	linear	0.025	TRUE	450	FALSE	NA	NA	1	0	0.5	9	splines	0.0235	-9.640838174534465e-4
10	250	0	125	250	375	500	625	750	875	1000	1125	2	0	1	0	0	0	0	0	0	0	0	0	0	-0.5	-0.5	-0.5	-0.5	-0.5	-0.5	-0.5	-0.5	-0.5	-0.5	-0.5	linear	0.025	TRUE	450	FALSE	NA	NA	1	0	0.5	9	splines_cal	0.0239	-9.304512478856115e-4
10	250	0	125	250	375	500	625	750	875	1000	1125	2	0	1	0	0	0	0	0	0	0	0	0	0	-0.5	-0.5	-0.5	-0.5	-0.5	-0.5	-0.5	-0.5	-0.5	-0.5	-0.5	linear	0.025	TRUE	450	FALSE	NA	NA	1	0	0.5	10	fixmodel	0.0255	-1.377557433271854e-4
10	250	0	125	250	375	500	625	750	875	1000	1125	2	0	1	0	0	0	0	0	0	0	0	0	0	-0.5	-0.5	-0.5	-0.5	-0.5	-0.5	-0.5	-0.5	-0.5	-0.5	-0.5	linear	0.025	TRUE	450	FALSE	NA	NA	1	0	0.5	10	sepmodel	0.0248	4.4663254359372627e-4
10	250	0	125	250	375	500	625	750	875	1000	1125	2	0	1	0	0	0	0	0	0	0	0	0	0	-0.5	-0.5	-0.5	-0.5	-0.5	-0.5	-0.5	-0.5	-0.5	-0.5	-0.5	linear	0.025	TRUE	450	FALSE	NA	NA	1	0	0.5	10	splines	0.0257	-1.1703467001725914e-4
10	250	0	125	250	375	500	625	750	875	1000	1125	2	0	1	0	0	0	0	0	0	0	0	0	0	-0.5	-0.5	-0.5	-0.5	-0.5	-0.5	-0.5	-0.5	-0.5	-0.5	-0.5	linear	0.025	TRUE	450	FALSE	NA	NA	1	0	0.5	10	splines_cal	0.0263	-8.66868870330435e-5
10	250	0	150	300	450	600	750	900	1050	1200	1350	2	0	1	0	0	0	0	0	0	0	0	0	0	-0.5	-0.5	-0.5	-0.5	-0.5	-0.5	-0.5	-0.5	-0.5	-0.5	-0.5	linear	0.025	TRUE	450	FALSE	NA	NA	1	0	0.5	2	fixmodel	0.0236	-1.3933360691938406e-4
10	250	0	150	300	450	600	750	900	1050	1200	1350	2	0	1	0	0	0	0	0	0	0	0	0	0	-0.5	-0.5	-0.5	-0.5	-0.5	-0.5	-0.5	-0.5	-0.5	-0.5	-0.5	linear	0.025	TRUE	450	FALSE	NA	NA	1	0	0.5	2	sepmodel	0.0244	-1.286915443428277e-4
10	250	0	150	300	450	600	750	900	1050	1200	1350	2	0	1	0	0	0	0	0	0	0	0	0	0	-0.5	-0.5	-0.5	-0.5	-0.5	-0.5	-0.5	-0.5	-0.5	-0.5	-0.5	linear	0.025	TRUE	450	FALSE	NA	NA	1	0	0.5	2	splines	0.0237	-7.13134614159594e-5
10	250	0	150	300	450	600	750	900	1050	1200	1350	2	0	1	0	0	0	0	0	0	0	0	0	0	-0.5	-0.5	-0.5	-0.5	-0.5	-0.5	-0.5	-0.5	-0.5	-0.5	-0.5	linear	0.025	TRUE	450	FALSE	NA	NA	1	0	0.5	2	splines_cal	0.0233	-8.18137377093384e-5
10	250	0	150	300	450	600	750	900	1050	1200	1350	2	0	1	0	0	0	0	0	0	0	0	0	0	-0.5	-0.5	-0.5	-0.5	-0.5	-0.5	-0.5	-0.5	-0.5	-0.5	-0.5	linear	0.025	TRUE	450	FALSE	NA	NA	1	0	0.5	3	fixmodel	0.0236	-0.0010659647521080273
10	250	0	150	300	450	600	750	900	1050	1200	1350	2	0	1	0	0	0	0	0	0	0	0	0	0	-0.5	-0.5	-0.5	-0.5	-0.5	-0.5	-0.5	-0.5	-0.5	-0.5	-0.5	linear	0.025	TRUE	450	FALSE	NA	NA	1	0	0.5	3	sepmodel	0.0251	-0.0014418989396416649
10	250	0	150	300	450	600	750	900	1050	1200	1350	2	0	1	0	0	0	0	0	0	0	0	0	0	-0.5	-0.5	-0.5	-0.5	-0.5	-0.5	-0.5	-0.5	-0.5	-0.5	-0.5	linear	0.025	TRUE	450	FALSE	NA	NA	1	0	0.5	3	splines	0.0237	-0.0010030152201140638
10	250	0	150	300	450	600	750	900	1050	1200	1350	2	0	1	0	0	0	0	0	0	0	0	0	0	-0.5	-0.5	-0.5	-0.5	-0.5	-0.5	-0.5	-0.5	-0.5	-0.5	-0.5	linear	0.025	TRUE	450	FALSE	NA	NA	1	0	0.5	3	splines_cal	0.0237	-0.001009312405862086
10	250	0	150	300	450	600	750	900	1050	1200	1350	2	0	1	0	0	0	0	0	0	0	0	0	0	-0.5	-0.5	-0.5	-0.5	-0.5	-0.5	-0.5	-0.5	-0.5	-0.5	-0.5	linear	0.025	TRUE	450	FALSE	NA	NA	1	0	0.5	4	fixmodel	0.0274	-0.0011058522766234995
10	250	0	150	300	450	600	750	900	1050	1200	1350	2	0	1	0	0	0	0	0	0	0	0	0	0	-0.5	-0.5	-0.5	-0.5	-0.5	-0.5	-0.5	-0.5	-0.5	-0.5	-0.5	linear	0.025	TRUE	450	FALSE	NA	NA	1	0	0.5	4	sepmodel	0.0259	-0.0014207627567453223
10	250	0	150	300	450	600	750	900	1050	1200	1350	2	0	1	0	0	0	0	0	0	0	0	0	0	-0.5	-0.5	-0.5	-0.5	-0.5	-0.5	-0.5	-0.5	-0.5	-0.5	-0.5	linear	0.025	TRUE	450	FALSE	NA	NA	1	0	0.5	4	splines	0.0273	-0.001035113228435138
10	250	0	150	300	450	600	750	900	1050	1200	1350	2	0	1	0	0	0	0	0	0	0	0	0	0	-0.5	-0.5	-0.5	-0.5	-0.5	-0.5	-0.5	-0.5	-0.5	-0.5	-0.5	linear	0.025	TRUE	450	FALSE	NA	NA	1	0	0.5	4	splines_cal	0.0267	-0.0010973478546146866
10	250	0	150	300	450	600	750	900	1050	1200	1350	2	0	1	0	0	0	0	0	0	0	0	0	0	-0.5	-0.5	-0.5	-0.5	-0.5	-0.5	-0.5	-0.5	-0.5	-0.5	-0.5	linear	0.025	TRUE	450	FALSE	NA	NA	1	0	0.5	5	fixmodel	0.0249	-0.0013679119495447578
10	250	0	150	300	450	600	750	900	1050	1200	1350	2	0	1	0	0	0	0	0	0	0	0	0	0	-0.5	-0.5	-0.5	-0.5	-0.5	-0.5	-0.5	-0.5	-0.5	-0.5	-0.5	linear	0.025	TRUE	450	FALSE	NA	NA	1	0	0.5	5	sepmodel	0.0231	-0.0014765769981106304
10	250	0	150	300	450	600	750	900	1050	1200	1350	2	0	1	0	0	0	0	0	0	0	0	0	0	-0.5	-0.5	-0.5	-0.5	-0.5	-0.5	-0.5	-0.5	-0.5	-0.5	-0.5	linear	0.025	TRUE	450	FALSE	NA	NA	1	0	0.5	5	splines	0.0248	-0.0013800921074224042
10	250	0	150	300	450	600	750	900	1050	1200	1350	2	0	1	0	0	0	0	0	0	0	0	0	0	-0.5	-0.5	-0.5	-0.5	-0.5	-0.5	-0.5	-0.5	-0.5	-0.5	-0.5	linear	0.025	TRUE	450	FALSE	NA	NA	1	0	0.5	5	splines_cal	0.025	-0.0014294361843874386
10	250	0	150	300	450	600	750	900	1050	1200	1350	2	0	1	0	0	0	0	0	0	0	0	0	0	-0.5	-0.5	-0.5	-0.5	-0.5	-0.5	-0.5	-0.5	-0.5	-0.5	-0.5	linear	0.025	TRUE	450	FALSE	NA	NA	1	0	0.5	6	fixmodel	0.023	-8.766970289422095e-4
10	250	0	150	300	450	600	750	900	1050	1200	1350	2	0	1	0	0	0	0	0	0	0	0	0	0	-0.5	-0.5	-0.5	-0.5	-0.5	-0.5	-0.5	-0.5	-0.5	-0.5	-0.5	linear	0.025	TRUE	450	FALSE	NA	NA	1	0	0.5	6	sepmodel	0.0212	-0.0010193018475763789
10	250	0	150	300	450	600	750	900	1050	1200	1350	2	0	1	0	0	0	0	0	0	0	0	0	0	-0.5	-0.5	-0.5	-0.5	-0.5	-0.5	-0.5	-0.5	-0.5	-0.5	-0.5	linear	0.025	TRUE	450	FALSE	NA	NA	1	0	0.5	6	splines	0.0234	-8.759438488286029e-4
10	250	0	150	300	450	600	750	900	1050	1200	1350	2	0	1	0	0	0	0	0	0	0	0	0	0	-0.5	-0.5	-0.5	-0.5	-0.5	-0.5	-0.5	-0.5	-0.5	-0.5	-0.5	linear	0.025	TRUE	450	FALSE	NA	NA	1	0	0.5	6	splines_cal	0.0244	-8.039891006167125e-4
10	250	0	150	300	450	600	750	900	1050	1200	1350	2	0	1	0	0	0	0	0	0	0	0	0	0	-0.5	-0.5	-0.5	-0.5	-0.5	-0.5	-0.5	-0.5	-0.5	-0.5	-0.5	linear	0.025	TRUE	450	FALSE	NA	NA	1	0	0.5	7	fixmodel	0.0234	-1.3479476503379894e-4
10	250	0	150	300	450	600	750	900	1050	1200	1350	2	0	1	0	0	0	0	0	0	0	0	0	0	-0.5	-0.5	-0.5	-0.5	-0.5	-0.5	-0.5	-0.5	-0.5	-0.5	-0.5	linear	0.025	TRUE	450	FALSE	NA	NA	1	0	0.5	7	sepmodel	0.0225	2.461123151326661e-5
10	250	0	150	300	450	600	750	900	1050	1200	1350	2	0	1	0	0	0	0	0	0	0	0	0	0	-0.5	-0.5	-0.5	-0.5	-0.5	-0.5	-0.5	-0.5	-0.5	-0.5	-0.5	linear	0.025	TRUE	450	FALSE	NA	NA	1	0	0.5	7	splines	0.0231	-1.1245099111064148e-4
10	250	0	150	300	450	600	750	900	1050	1200	1350	2	0	1	0	0	0	0	0	0	0	0	0	0	-0.5	-0.5	-0.5	-0.5	-0.5	-0.5	-0.5	-0.5	-0.5	-0.5	-0.5	linear	0.025	TRUE	450	FALSE	NA	NA	1	0	0.5	7	splines_cal	0.0235	-5.449053104731168e-5
10	250	0	150	300	450	600	750	900	1050	1200	1350	2	0	1	0	0	0	0	0	0	0	0	0	0	-0.5	-0.5	-0.5	-0.5	-0.5	-0.5	-0.5	-0.5	-0.5	-0.5	-0.5	linear	0.025	TRUE	450	FALSE	NA	NA	1	0	0.5	8	fixmodel	0.0232	-7.597810183969741e-4
10	250	0	150	300	450	600	750	900	1050	1200	1350	2	0	1	0	0	0	0	0	0	0	0	0	0	-0.5	-0.5	-0.5	-0.5	-0.5	-0.5	-0.5	-0.5	-0.5	-0.5	-0.5	linear	0.025	TRUE	450	FALSE	NA	NA	1	0	0.5	8	sepmodel	0.0228	-8.357450224215871e-4
10	250	0	150	300	450	600	750	900	1050	1200	1350	2	0	1	0	0	0	0	0	0	0	0	0	0	-0.5	-0.5	-0.5	-0.5	-0.5	-0.5	-0.5	-0.5	-0.5	-0.5	-0.5	linear	0.025	TRUE	450	FALSE	NA	NA	1	0	0.5	8	splines	0.0236	-7.914936545080787e-4
10	250	0	150	300	450	600	750	900	1050	1200	1350	2	0	1	0	0	0	0	0	0	0	0	0	0	-0.5	-0.5	-0.5	-0.5	-0.5	-0.5	-0.5	-0.5	-0.5	-0.5	-0.5	linear	0.025	TRUE	450	FALSE	NA	NA	1	0	0.5	8	splines_cal	0.0228	-7.612953967089407e-4
10	250	0	150	300	450	600	750	900	1050	1200	1350	2	0	1	0	0	0	0	0	0	0	0	0	0	-0.5	-0.5	-0.5	-0.5	-0.5	-0.5	-0.5	-0.5	-0.5	-0.5	-0.5	linear	0.025	TRUE	450	FALSE	NA	NA	1	0	0.5	9	fixmodel	0.0252	-2.5578845613158656e-4
10	250	0	150	300	450	600	750	900	1050	1200	1350	2	0	1	0	0	0	0	0	0	0	0	0	0	-0.5	-0.5	-0.5	-0.5	-0.5	-0.5	-0.5	-0.5	-0.5	-0.5	-0.5	linear	0.025	TRUE	450	FALSE	NA	NA	1	0	0.5	9	sepmodel	0.0252	-2.0160921892593947e-4
10	250	0	150	300	450	600	750	900	1050	1200	1350	2	0	1	0	0	0	0	0	0	0	0	0	0	-0.5	-0.5	-0.5	-0.5	-0.5	-0.5	-0.5	-0.5	-0.5	-0.5	-0.5	linear	0.025	TRUE	450	FALSE	NA	NA	1	0	0.5	9	splines	0.0253	-2.571666807819882e-4
10	250	0	150	300	450	600	750	900	1050	1200	1350	2	0	1	0	0	0	0	0	0	0	0	0	0	-0.5	-0.5	-0.5	-0.5	-0.5	-0.5	-0.5	-0.5	-0.5	-0.5	-0.5	linear	0.025	TRUE	450	FALSE	NA	NA	1	0	0.5	9	splines_cal	0.025	-3.186519042721843e-4
10	250	0	150	300	450	600	750	900	1050	1200	1350	2	0	1	0	0	0	0	0	0	0	0	0	0	-0.5	-0.5	-0.5	-0.5	-0.5	-0.5	-0.5	-0.5	-0.5	-0.5	-0.5	linear	0.025	TRUE	450	FALSE	NA	NA	1	0	0.5	10	fixmodel	0.0254	-6.959187641359381e-4
10	250	0	150	300	450	600	750	900	1050	1200	1350	2	0	1	0	0	0	0	0	0	0	0	0	0	-0.5	-0.5	-0.5	-0.5	-0.5	-0.5	-0.5	-0.5	-0.5	-0.5	-0.5	linear	0.025	TRUE	450	FALSE	NA	NA	1	0	0.5	10	sepmodel	0.0259	-7.955496476859376e-4
10	250	0	150	300	450	600	750	900	1050	1200	1350	2	0	1	0	0	0	0	0	0	0	0	0	0	-0.5	-0.5	-0.5	-0.5	-0.5	-0.5	-0.5	-0.5	-0.5	-0.5	-0.5	linear	0.025	TRUE	450	FALSE	NA	NA	1	0	0.5	10	splines	0.0254	-6.620490935203253e-4
10	250	0	150	300	450	600	750	900	1050	1200	1350	2	0	1	0	0	0	0	0	0	0	0	0	0	-0.5	-0.5	-0.5	-0.5	-0.5	-0.5	-0.5	-0.5	-0.5	-0.5	-0.5	linear	0.025	TRUE	450	FALSE	NA	NA	1	0	0.5	10	splines_cal	0.0263	-6.902893048130137e-4
10	250	0	175	350	525	700	875	1050	1225	1400	1575	2	0	1	0	0	0	0	0	0	0	0	0	0	-0.5	-0.5	-0.5	-0.5	-0.5	-0.5	-0.5	-0.5	-0.5	-0.5	-0.5	linear	0.025	TRUE	450	FALSE	NA	NA	1	0	0.5	2	fixmodel	0.0263	-0.00039653624435156926
10	250	0	175	350	525	700	875	1050	1225	1400	1575	2	0	1	0	0	0	0	0	0	0	0	0	0	-0.5	-0.5	-0.5	-0.5	-0.5	-0.5	-0.5	-0.5	-0.5	-0.5	-0.5	linear	0.025	TRUE	450	FALSE	NA	NA	1	0	0.5	2	sepmodel	0.0267	-3.899452332832134e-4
10	250	0	175	350	525	700	875	1050	1225	1400	1575	2	0	1	0	0	0	0	0	0	0	0	0	0	-0.5	-0.5	-0.5	-0.5	-0.5	-0.5	-0.5	-0.5	-0.5	-0.5	-0.5	linear	0.025	TRUE	450	FALSE	NA	NA	1	0	0.5	2	splines	0.0262	-4.96666245198626e-4
10	250	0	175	350	525	700	875	1050	1225	1400	1575	2	0	1	0	0	0	0	0	0	0	0	0	0	-0.5	-0.5	-0.5	-0.5	-0.5	-0.5	-0.5	-0.5	-0.5	-0.5	-0.5	linear	0.025	TRUE	450	FALSE	NA	NA	1	0	0.5	2	splines_cal	0.0265	-5.102040929172103e-4
10	250	0	175	350	525	700	875	1050	1225	1400	1575	2	0	1	0	0	0	0	0	0	0	0	0	0	-0.5	-0.5	-0.5	-0.5	-0.5	-0.5	-0.5	-0.5	-0.5	-0.5	-0.5	linear	0.025	TRUE	450	FALSE	NA	NA	1	0	0.5	3	fixmodel	0.0243	-7.940892210139439e-4
10	250	0	175	350	525	700	875	1050	1225	1400	1575	2	0	1	0	0	0	0	0	0	0	0	0	0	-0.5	-0.5	-0.5	-0.5	-0.5	-0.5	-0.5	-0.5	-0.5	-0.5	-0.5	linear	0.025	TRUE	450	FALSE	NA	NA	1	0	0.5	3	sepmodel	0.0241	-9.168948227819515e-4
10	250	0	175	350	525	700	875	1050	1225	1400	1575	2	0	1	0	0	0	0	0	0	0	0	0	0	-0.5	-0.5	-0.5	-0.5	-0.5	-0.5	-0.5	-0.5	-0.5	-0.5	-0.5	linear	0.025	TRUE	450	FALSE	NA	NA	1	0	0.5	3	splines	0.0242	-8.018433625885507e-4
10	250	0	175	350	525	700	875	1050	1225	1400	1575	2	0	1	0	0	0	0	0	0	0	0	0	0	-0.5	-0.5	-0.5	-0.5	-0.5	-0.5	-0.5	-0.5	-0.5	-0.5	-0.5	linear	0.025	TRUE	450	FALSE	NA	NA	1	0	0.5	3	splines_cal	0.0251	-8.90170300033997e-4
10	250	0	175	350	525	700	875	1050	1225	1400	1575	2	0	1	0	0	0	0	0	0	0	0	0	0	-0.5	-0.5	-0.5	-0.5	-0.5	-0.5	-0.5	-0.5	-0.5	-0.5	-0.5	linear	0.025	TRUE	450	FALSE	NA	NA	1	0	0.5	4	fixmodel	0.0229	-5.529858485037105e-4
10	250	0	175	350	525	700	875	1050	1225	1400	1575	2	0	1	0	0	0	0	0	0	0	0	0	0	-0.5	-0.5	-0.5	-0.5	-0.5	-0.5	-0.5	-0.5	-0.5	-0.5	-0.5	linear	0.025	TRUE	450	FALSE	NA	NA	1	0	0.5	4	sepmodel	0.0247	-8.970278404752617e-4
10	250	0	175	350	525	700	875	1050	1225	1400	1575	2	0	1	0	0	0	0	0	0	0	0	0	0	-0.5	-0.5	-0.5	-0.5	-0.5	-0.5	-0.5	-0.5	-0.5	-0.5	-0.5	linear	0.025	TRUE	450	FALSE	NA	NA	1	0	0.5	4	splines	0.023	-6.049856299901593e-4
10	250	0	175	350	525	700	875	1050	1225	1400	1575	2	0	1	0	0	0	0	0	0	0	0	0	0	-0.5	-0.5	-0.5	-0.5	-0.5	-0.5	-0.5	-0.5	-0.5	-0.5	-0.5	linear	0.025	TRUE	450	FALSE	NA	NA	1	0	0.5	4	splines_cal	0.0237	-5.143413171293493e-4
10	250	0	175	350	525	700	875	1050	1225	1400	1575	2	0	1	0	0	0	0	0	0	0	0	0	0	-0.5	-0.5	-0.5	-0.5	-0.5	-0.5	-0.5	-0.5	-0.5	-0.5	-0.5	linear	0.025	TRUE	450	FALSE	NA	NA	1	0	0.5	5	fixmodel	0.028	7.39071502502355e-4
10	250	0	175	350	525	700	875	1050	1225	1400	1575	2	0	1	0	0	0	0	0	0	0	0	0	0	-0.5	-0.5	-0.5	-0.5	-0.5	-0.5	-0.5	-0.5	-0.5	-0.5	-0.5	linear	0.025	TRUE	450	FALSE	NA	NA	1	0	0.5	5	sepmodel	0.0277	6.29256082623526e-4
10	250	0	175	350	525	700	875	1050	1225	1400	1575	2	0	1	0	0	0	0	0	0	0	0	0	0	-0.5	-0.5	-0.5	-0.5	-0.5	-0.5	-0.5	-0.5	-0.5	-0.5	-0.5	linear	0.025	TRUE	450	FALSE	NA	NA	1	0	0.5	5	splines	0.0282	6.623288839710606e-4
10	250	0	175	350	525	700	875	1050	1225	1400	1575	2	0	1	0	0	0	0	0	0	0	0	0	0	-0.5	-0.5	-0.5	-0.5	-0.5	-0.5	-0.5	-0.5	-0.5	-0.5	-0.5	linear	0.025	TRUE	450	FALSE	NA	NA	1	0	0.5	5	splines_cal	0.0285	6.512518996449069e-4
10	250	0	175	350	525	700	875	1050	1225	1400	1575	2	0	1	0	0	0	0	0	0	0	0	0	0	-0.5	-0.5	-0.5	-0.5	-0.5	-0.5	-0.5	-0.5	-0.5	-0.5	-0.5	linear	0.025	TRUE	450	FALSE	NA	NA	1	0	0.5	6	fixmodel	0.0264	-0.0015904466448153757
10	250	0	175	350	525	700	875	1050	1225	1400	1575	2	0	1	0	0	0	0	0	0	0	0	0	0	-0.5	-0.5	-0.5	-0.5	-0.5	-0.5	-0.5	-0.5	-0.5	-0.5	-0.5	linear	0.025	TRUE	450	FALSE	NA	NA	1	0	0.5	6	sepmodel	0.024	-0.0015646513669093308
10	250	0	175	350	525	700	875	1050	1225	1400	1575	2	0	1	0	0	0	0	0	0	0	0	0	0	-0.5	-0.5	-0.5	-0.5	-0.5	-0.5	-0.5	-0.5	-0.5	-0.5	-0.5	linear	0.025	TRUE	450	FALSE	NA	NA	1	0	0.5	6	splines	0.0259	-0.0016159777859180591
10	250	0	175	350	525	700	875	1050	1225	1400	1575	2	0	1	0	0	0	0	0	0	0	0	0	0	-0.5	-0.5	-0.5	-0.5	-0.5	-0.5	-0.5	-0.5	-0.5	-0.5	-0.5	linear	0.025	TRUE	450	FALSE	NA	NA	1	0	0.5	6	splines_cal	0.0268	-0.001642198837805546
10	250	0	175	350	525	700	875	1050	1225	1400	1575	2	0	1	0	0	0	0	0	0	0	0	0	0	-0.5	-0.5	-0.5	-0.5	-0.5	-0.5	-0.5	-0.5	-0.5	-0.5	-0.5	linear	0.025	TRUE	450	FALSE	NA	NA	1	0	0.5	7	fixmodel	0.0238	-5.938891952209051e-4
10	250	0	175	350	525	700	875	1050	1225	1400	1575	2	0	1	0	0	0	0	0	0	0	0	0	0	-0.5	-0.5	-0.5	-0.5	-0.5	-0.5	-0.5	-0.5	-0.5	-0.5	-0.5	linear	0.025	TRUE	450	FALSE	NA	NA	1	0	0.5	7	sepmodel	0.0261	-4.268940013335231e-4
10	250	0	175	350	525	700	875	1050	1225	1400	1575	2	0	1	0	0	0	0	0	0	0	0	0	0	-0.5	-0.5	-0.5	-0.5	-0.5	-0.5	-0.5	-0.5	-0.5	-0.5	-0.5	linear	0.025	TRUE	450	FALSE	NA	NA	1	0	0.5	7	splines	0.0251	-5.795920454087051e-4
10	250	0	175	350	525	700	875	1050	1225	1400	1575	2	0	1	0	0	0	0	0	0	0	0	0	0	-0.5	-0.5	-0.5	-0.5	-0.5	-0.5	-0.5	-0.5	-0.5	-0.5	-0.5	linear	0.025	TRUE	450	FALSE	NA	NA	1	0	0.5	7	splines_cal	0.0251	-5.931569369604456e-4
10	250	0	175	350	525	700	875	1050	1225	1400	1575	2	0	1	0	0	0	0	0	0	0	0	0	0	-0.5	-0.5	-0.5	-0.5	-0.5	-0.5	-0.5	-0.5	-0.5	-0.5	-0.5	linear	0.025	TRUE	450	FALSE	NA	NA	1	0	0.5	8	fixmodel	0.0275	-0.0011863500305372009
10	250	0	175	350	525	700	875	1050	1225	1400	1575	2	0	1	0	0	0	0	0	0	0	0	0	0	-0.5	-0.5	-0.5	-0.5	-0.5	-0.5	-0.5	-0.5	-0.5	-0.5	-0.5	linear	0.025	TRUE	450	FALSE	NA	NA	1	0	0.5	8	sepmodel	0.026	-8.861423873009579e-4
10	250	0	175	350	525	700	875	1050	1225	1400	1575	2	0	1	0	0	0	0	0	0	0	0	0	0	-0.5	-0.5	-0.5	-0.5	-0.5	-0.5	-0.5	-0.5	-0.5	-0.5	-0.5	linear	0.025	TRUE	450	FALSE	NA	NA	1	0	0.5	8	splines	0.0275	-0.0012476511024991706
10	250	0	175	350	525	700	875	1050	1225	1400	1575	2	0	1	0	0	0	0	0	0	0	0	0	0	-0.5	-0.5	-0.5	-0.5	-0.5	-0.5	-0.5	-0.5	-0.5	-0.5	-0.5	linear	0.025	TRUE	450	FALSE	NA	NA	1	0	0.5	8	splines_cal	0.0267	-0.0012188816672355006
10	250	0	175	350	525	700	875	1050	1225	1400	1575	2	0	1	0	0	0	0	0	0	0	0	0	0	-0.5	-0.5	-0.5	-0.5	-0.5	-0.5	-0.5	-0.5	-0.5	-0.5	-0.5	linear	0.025	TRUE	450	FALSE	NA	NA	1	0	0.5	9	fixmodel	0.0255	-2.9576349865036264e-4
10	250	0	175	350	525	700	875	1050	1225	1400	1575	2	0	1	0	0	0	0	0	0	0	0	0	0	-0.5	-0.5	-0.5	-0.5	-0.5	-0.5	-0.5	-0.5	-0.5	-0.5	-0.5	linear	0.025	TRUE	450	FALSE	NA	NA	1	0	0.5	9	sepmodel	0.0269	-1.4330261942565987e-4
10	250	0	175	350	525	700	875	1050	1225	1400	1575	2	0	1	0	0	0	0	0	0	0	0	0	0	-0.5	-0.5	-0.5	-0.5	-0.5	-0.5	-0.5	-0.5	-0.5	-0.5	-0.5	linear	0.025	TRUE	450	FALSE	NA	NA	1	0	0.5	9	splines	0.0249	-2.9300496240826655e-4
10	250	0	175	350	525	700	875	1050	1225	1400	1575	2	0	1	0	0	0	0	0	0	0	0	0	0	-0.5	-0.5	-0.5	-0.5	-0.5	-0.5	-0.5	-0.5	-0.5	-0.5	-0.5	linear	0.025	TRUE	450	FALSE	NA	NA	1	0	0.5	9	splines_cal	0.0251	-2.568879923615564e-4
10	250	0	175	350	525	700	875	1050	1225	1400	1575	2	0	1	0	0	0	0	0	0	0	0	0	0	-0.5	-0.5	-0.5	-0.5	-0.5	-0.5	-0.5	-0.5	-0.5	-0.5	-0.5	linear	0.025	TRUE	450	FALSE	NA	NA	1	0	0.5	10	fixmodel	0.0258	-0.0025232271688526843
10	250	0	175	350	525	700	875	1050	1225	1400	1575	2	0	1	0	0	0	0	0	0	0	0	0	0	-0.5	-0.5	-0.5	-0.5	-0.5	-0.5	-0.5	-0.5	-0.5	-0.5	-0.5	linear	0.025	TRUE	450	FALSE	NA	NA	1	0	0.5	10	sepmodel	0.0239	-0.0026007593883863867
10	250	0	175	350	525	700	875	1050	1225	1400	1575	2	0	1	0	0	0	0	0	0	0	0	0	0	-0.5	-0.5	-0.5	-0.5	-0.5	-0.5	-0.5	-0.5	-0.5	-0.5	-0.5	linear	0.025	TRUE	450	FALSE	NA	NA	1	0	0.5	10	splines	0.0257	-0.002524410017164466
10	250	0	175	350	525	700	875	1050	1225	1400	1575	2	0	1	0	0	0	0	0	0	0	0	0	0	-0.5	-0.5	-0.5	-0.5	-0.5	-0.5	-0.5	-0.5	-0.5	-0.5	-0.5	linear	0.025	TRUE	450	FALSE	NA	NA	1	0	0.5	10	splines_cal	0.0261	-0.0025631292569507375
10	250	0	200	400	600	800	1000	1200	1400	1600	1800	2	0	1	0	0	0	0	0	0	0	0	0	0	-0.5	-0.5	-0.5	-0.5	-0.5	-0.5	-0.5	-0.5	-0.5	-0.5	-0.5	linear	0.025	TRUE	450	FALSE	NA	NA	1	0	0.5	2	fixmodel	0.022	5.345645173994954e-4
10	250	0	200	400	600	800	1000	1200	1400	1600	1800	2	0	1	0	0	0	0	0	0	0	0	0	0	-0.5	-0.5	-0.5	-0.5	-0.5	-0.5	-0.5	-0.5	-0.5	-0.5	-0.5	linear	0.025	TRUE	450	FALSE	NA	NA	1	0	0.5	2	sepmodel	0.0239	3.7290762267747096e-4
10	250	0	200	400	600	800	1000	1200	1400	1600	1800	2	0	1	0	0	0	0	0	0	0	0	0	0	-0.5	-0.5	-0.5	-0.5	-0.5	-0.5	-0.5	-0.5	-0.5	-0.5	-0.5	linear	0.025	TRUE	450	FALSE	NA	NA	1	0	0.5	2	splines	0.023	5.02155508294999e-4
10	250	0	200	400	600	800	1000	1200	1400	1600	1800	2	0	1	0	0	0	0	0	0	0	0	0	0	-0.5	-0.5	-0.5	-0.5	-0.5	-0.5	-0.5	-0.5	-0.5	-0.5	-0.5	linear	0.025	TRUE	450	FALSE	NA	NA	1	0	0.5	2	splines_cal	0.0237	5.104224640638105e-4
10	250	0	200	400	600	800	1000	1200	1400	1600	1800	2	0	1	0	0	0	0	0	0	0	0	0	0	-0.5	-0.5	-0.5	-0.5	-0.5	-0.5	-0.5	-0.5	-0.5	-0.5	-0.5	linear	0.025	TRUE	450	FALSE	NA	NA	1	0	0.5	3	fixmodel	0.025	-6.372340744005496e-5
10	250	0	200	400	600	800	1000	1200	1400	1600	1800	2	0	1	0	0	0	0	0	0	0	0	0	0	-0.5	-0.5	-0.5	-0.5	-0.5	-0.5	-0.5	-0.5	-0.5	-0.5	-0.5	linear	0.025	TRUE	450	FALSE	NA	NA	1	0	0.5	3	sepmodel	0.0264	-2.5249322045899655e-4
10	250	0	200	400	600	800	1000	1200	1400	1600	1800	2	0	1	0	0	0	0	0	0	0	0	0	0	-0.5	-0.5	-0.5	-0.5	-0.5	-0.5	-0.5	-0.5	-0.5	-0.5	-0.5	linear	0.025	TRUE	450	FALSE	NA	NA	1	0	0.5	3	splines	0.0252	-8.040223902737227e-5
10	250	0	200	400	600	800	1000	1200	1400	1600	1800	2	0	1	0	0	0	0	0	0	0	0	0	0	-0.5	-0.5	-0.5	-0.5	-0.5	-0.5	-0.5	-0.5	-0.5	-0.5	-0.5	linear	0.025	TRUE	450	FALSE	NA	NA	1	0	0.5	3	splines_cal	0.0246	-6.784461646629817e-5
10	250	0	200	400	600	800	1000	1200	1400	1600	1800	2	0	1	0	0	0	0	0	0	0	0	0	0	-0.5	-0.5	-0.5	-0.5	-0.5	-0.5	-0.5	-0.5	-0.5	-0.5	-0.5	linear	0.025	TRUE	450	FALSE	NA	NA	1	0	0.5	4	fixmodel	0.0236	-1.5268955118438594e-4
10	250	0	200	400	600	800	1000	1200	1400	1600	1800	2	0	1	0	0	0	0	0	0	0	0	0	0	-0.5	-0.5	-0.5	-0.5	-0.5	-0.5	-0.5	-0.5	-0.5	-0.5	-0.5	linear	0.025	TRUE	450	FALSE	NA	NA	1	0	0.5	4	sepmodel	0.0224	-3.6511154129264715e-4
10	250	0	200	400	600	800	1000	1200	1400	1600	1800	2	0	1	0	0	0	0	0	0	0	0	0	0	-0.5	-0.5	-0.5	-0.5	-0.5	-0.5	-0.5	-0.5	-0.5	-0.5	-0.5	linear	0.025	TRUE	450	FALSE	NA	NA	1	0	0.5	4	splines	0.0239	-2.9244074582849845e-4
10	250	0	200	400	600	800	1000	1200	1400	1600	1800	2	0	1	0	0	0	0	0	0	0	0	0	0	-0.5	-0.5	-0.5	-0.5	-0.5	-0.5	-0.5	-0.5	-0.5	-0.5	-0.5	linear	0.025	TRUE	450	FALSE	NA	NA	1	0	0.5	4	splines_cal	0.0237	-2.9129368098909354e-4
10	250	0	200	400	600	800	1000	1200	1400	1600	1800	2	0	1	0	0	0	0	0	0	0	0	0	0	-0.5	-0.5	-0.5	-0.5	-0.5	-0.5	-0.5	-0.5	-0.5	-0.5	-0.5	linear	0.025	TRUE	450	FALSE	NA	NA	1	0	0.5	5	fixmodel	0.027	-3.397355002632518e-4
10	250	0	200	400	600	800	1000	1200	1400	1600	1800	2	0	1	0	0	0	0	0	0	0	0	0	0	-0.5	-0.5	-0.5	-0.5	-0.5	-0.5	-0.5	-0.5	-0.5	-0.5	-0.5	linear	0.025	TRUE	450	FALSE	NA	NA	1	0	0.5	5	sepmodel	0.0265	-1.276546232736592e-4
10	250	0	200	400	600	800	1000	1200	1400	1600	1800	2	0	1	0	0	0	0	0	0	0	0	0	0	-0.5	-0.5	-0.5	-0.5	-0.5	-0.5	-0.5	-0.5	-0.5	-0.5	-0.5	linear	0.025	TRUE	450	FALSE	NA	NA	1	0	0.5	5	splines	0.0267	-4.076650876772552e-4
10	250	0	200	400	600	800	1000	1200	1400	1600	1800	2	0	1	0	0	0	0	0	0	0	0	0	0	-0.5	-0.5	-0.5	-0.5	-0.5	-0.5	-0.5	-0.5	-0.5	-0.5	-0.5	linear	0.025	TRUE	450	FALSE	NA	NA	1	0	0.5	5	splines_cal	0.0266	-3.3630638736108416e-4
10	250	0	200	400	600	800	1000	1200	1400	1600	1800	2	0	1	0	0	0	0	0	0	0	0	0	0	-0.5	-0.5	-0.5	-0.5	-0.5	-0.5	-0.5	-0.5	-0.5	-0.5	-0.5	linear	0.025	TRUE	450	FALSE	NA	NA	1	0	0.5	6	fixmodel	0.0228	-0.0013562421887796288
10	250	0	200	400	600	800	1000	1200	1400	1600	1800	2	0	1	0	0	0	0	0	0	0	0	0	0	-0.5	-0.5	-0.5	-0.5	-0.5	-0.5	-0.5	-0.5	-0.5	-0.5	-0.5	linear	0.025	TRUE	450	FALSE	NA	NA	1	0	0.5	6	sepmodel	0.022	-0.0010975240375814222
10	250	0	200	400	600	800	1000	1200	1400	1600	1800	2	0	1	0	0	0	0	0	0	0	0	0	0	-0.5	-0.5	-0.5	-0.5	-0.5	-0.5	-0.5	-0.5	-0.5	-0.5	-0.5	linear	0.025	TRUE	450	FALSE	NA	NA	1	0	0.5	6	splines	0.0232	-0.0013484002277024106
10	250	0	200	400	600	800	1000	1200	1400	1600	1800	2	0	1	0	0	0	0	0	0	0	0	0	0	-0.5	-0.5	-0.5	-0.5	-0.5	-0.5	-0.5	-0.5	-0.5	-0.5	-0.5	linear	0.025	TRUE	450	FALSE	NA	NA	1	0	0.5	6	splines_cal	0.0233	-0.0013374531284679003
10	250	0	200	400	600	800	1000	1200	1400	1600	1800	2	0	1	0	0	0	0	0	0	0	0	0	0	-0.5	-0.5	-0.5	-0.5	-0.5	-0.5	-0.5	-0.5	-0.5	-0.5	-0.5	linear	0.025	TRUE	450	FALSE	NA	NA	1	0	0.5	7	fixmodel	0.0239	-7.975254064175202e-4
10	250	0	200	400	600	800	1000	1200	1400	1600	1800	2	0	1	0	0	0	0	0	0	0	0	0	0	-0.5	-0.5	-0.5	-0.5	-0.5	-0.5	-0.5	-0.5	-0.5	-0.5	-0.5	linear	0.025	TRUE	450	FALSE	NA	NA	1	0	0.5	7	sepmodel	0.024	-5.102876098768822e-4
10	250	0	200	400	600	800	1000	1200	1400	1600	1800	2	0	1	0	0	0	0	0	0	0	0	0	0	-0.5	-0.5	-0.5	-0.5	-0.5	-0.5	-0.5	-0.5	-0.5	-0.5	-0.5	linear	0.025	TRUE	450	FALSE	NA	NA	1	0	0.5	7	splines	0.0237	-7.682512131139549e-4
10	250	0	200	400	600	800	1000	1200	1400	1600	1800	2	0	1	0	0	0	0	0	0	0	0	0	0	-0.5	-0.5	-0.5	-0.5	-0.5	-0.5	-0.5	-0.5	-0.5	-0.5	-0.5	linear	0.025	TRUE	450	FALSE	NA	NA	1	0	0.5	7	splines_cal	0.0245	-7.997883773952309e-4
10	250	0	200	400	600	800	1000	1200	1400	1600	1800	2	0	1	0	0	0	0	0	0	0	0	0	0	-0.5	-0.5	-0.5	-0.5	-0.5	-0.5	-0.5	-0.5	-0.5	-0.5	-0.5	linear	0.025	TRUE	450	FALSE	NA	NA	1	0	0.5	8	fixmodel	0.0237	-3.895794322381023e-4
10	250	0	200	400	600	800	1000	1200	1400	1600	1800	2	0	1	0	0	0	0	0	0	0	0	0	0	-0.5	-0.5	-0.5	-0.5	-0.5	-0.5	-0.5	-0.5	-0.5	-0.5	-0.5	linear	0.025	TRUE	450	FALSE	NA	NA	1	0	0.5	8	sepmodel	0.0232	-1.4985150553392248e-4
10	250	0	200	400	600	800	1000	1200	1400	1600	1800	2	0	1	0	0	0	0	0	0	0	0	0	0	-0.5	-0.5	-0.5	-0.5	-0.5	-0.5	-0.5	-0.5	-0.5	-0.5	-0.5	linear	0.025	TRUE	450	FALSE	NA	NA	1	0	0.5	8	splines	0.0236	-3.6861158671581094e-4
10	250	0	200	400	600	800	1000	1200	1400	1600	1800	2	0	1	0	0	0	0	0	0	0	0	0	0	-0.5	-0.5	-0.5	-0.5	-0.5	-0.5	-0.5	-0.5	-0.5	-0.5	-0.5	linear	0.025	TRUE	450	FALSE	NA	NA	1	0	0.5	8	splines_cal	0.0235	-3.087751452265222e-4
10	250	0	200	400	600	800	1000	1200	1400	1600	1800	2	0	1	0	0	0	0	0	0	0	0	0	0	-0.5	-0.5	-0.5	-0.5	-0.5	-0.5	-0.5	-0.5	-0.5	-0.5	-0.5	linear	0.025	TRUE	450	FALSE	NA	NA	1	0	0.5	9	fixmodel	0.0246	-7.828938613502656e-4
10	250	0	200	400	600	800	1000	1200	1400	1600	1800	2	0	1	0	0	0	0	0	0	0	0	0	0	-0.5	-0.5	-0.5	-0.5	-0.5	-0.5	-0.5	-0.5	-0.5	-0.5	-0.5	linear	0.025	TRUE	450	FALSE	NA	NA	1	0	0.5	9	sepmodel	0.0245	-6.962210808825973e-4
10	250	0	200	400	600	800	1000	1200	1400	1600	1800	2	0	1	0	0	0	0	0	0	0	0	0	0	-0.5	-0.5	-0.5	-0.5	-0.5	-0.5	-0.5	-0.5	-0.5	-0.5	-0.5	linear	0.025	TRUE	450	FALSE	NA	NA	1	0	0.5	9	splines	0.024	-7.83150884272732e-4
10	250	0	200	400	600	800	1000	1200	1400	1600	1800	2	0	1	0	0	0	0	0	0	0	0	0	0	-0.5	-0.5	-0.5	-0.5	-0.5	-0.5	-0.5	-0.5	-0.5	-0.5	-0.5	linear	0.025	TRUE	450	FALSE	NA	NA	1	0	0.5	9	splines_cal	0.0247	-6.9839563856735e-4
10	250	0	200	400	600	800	1000	1200	1400	1600	1800	2	0	1	0	0	0	0	0	0	0	0	0	0	-0.5	-0.5	-0.5	-0.5	-0.5	-0.5	-0.5	-0.5	-0.5	-0.5	-0.5	linear	0.025	TRUE	450	FALSE	NA	NA	1	0	0.5	10	fixmodel	0.0274	-4.473830326549211e-5
10	250	0	200	400	600	800	1000	1200	1400	1600	1800	2	0	1	0	0	0	0	0	0	0	0	0	0	-0.5	-0.5	-0.5	-0.5	-0.5	-0.5	-0.5	-0.5	-0.5	-0.5	-0.5	linear	0.025	TRUE	450	FALSE	NA	NA	1	0	0.5	10	sepmodel	0.0234	1.7128403426882528e-4
10	250	0	200	400	600	800	1000	1200	1400	1600	1800	2	0	1	0	0	0	0	0	0	0	0	0	0	-0.5	-0.5	-0.5	-0.5	-0.5	-0.5	-0.5	-0.5	-0.5	-0.5	-0.5	linear	0.025	TRUE	450	FALSE	NA	NA	1	0	0.5	10	splines	0.0266	-2.3433947510698523e-5
10	250	0	200	400	600	800	1000	1200	1400	1600	1800	2	0	1	0	0	0	0	0	0	0	0	0	0	-0.5	-0.5	-0.5	-0.5	-0.5	-0.5	-0.5	-0.5	-0.5	-0.5	-0.5	linear	0.025	TRUE	450	FALSE	NA	NA	1	0	0.5	10	splines_cal	0.0274	-2.5051090047703968e-5
10	250	0	225	450	675	900	1125	1350	1575	1800	2025	2	0	1	0	0	0	0	0	0	0	0	0	0	-0.5	-0.5	-0.5	-0.5	-0.5	-0.5	-0.5	-0.5	-0.5	-0.5	-0.5	linear	0.025	TRUE	450	FALSE	NA	NA	1	0	0.5	2	fixmodel	0.0228	-3.6421000710716567e-4
10	250	0	225	450	675	900	1125	1350	1575	1800	2025	2	0	1	0	0	0	0	0	0	0	0	0	0	-0.5	-0.5	-0.5	-0.5	-0.5	-0.5	-0.5	-0.5	-0.5	-0.5	-0.5	linear	0.025	TRUE	450	FALSE	NA	NA	1	0	0.5	2	sepmodel	0.023	-3.0517941511711585e-4
10	250	0	225	450	675	900	1125	1350	1575	1800	2025	2	0	1	0	0	0	0	0	0	0	0	0	0	-0.5	-0.5	-0.5	-0.5	-0.5	-0.5	-0.5	-0.5	-0.5	-0.5	-0.5	linear	0.025	TRUE	450	FALSE	NA	NA	1	0	0.5	2	splines	0.0222	-2.9029365529931243e-4
10	250	0	225	450	675	900	1125	1350	1575	1800	2025	2	0	1	0	0	0	0	0	0	0	0	0	0	-0.5	-0.5	-0.5	-0.5	-0.5	-0.5	-0.5	-0.5	-0.5	-0.5	-0.5	linear	0.025	TRUE	450	FALSE	NA	NA	1	0	0.5	2	splines_cal	0.0232	-3.288220043679891e-4
10	250	0	225	450	675	900	1125	1350	1575	1800	2025	2	0	1	0	0	0	0	0	0	0	0	0	0	-0.5	-0.5	-0.5	-0.5	-0.5	-0.5	-0.5	-0.5	-0.5	-0.5	-0.5	linear	0.025	TRUE	450	FALSE	NA	NA	1	0	0.5	3	fixmodel	0.0256	5.313524349939574e-4
10	250	0	225	450	675	900	1125	1350	1575	1800	2025	2	0	1	0	0	0	0	0	0	0	0	0	0	-0.5	-0.5	-0.5	-0.5	-0.5	-0.5	-0.5	-0.5	-0.5	-0.5	-0.5	linear	0.025	TRUE	450	FALSE	NA	NA	1	0	0.5	3	sepmodel	0.0258	6.965608696184523e-4
10	250	0	225	450	675	900	1125	1350	1575	1800	2025	2	0	1	0	0	0	0	0	0	0	0	0	0	-0.5	-0.5	-0.5	-0.5	-0.5	-0.5	-0.5	-0.5	-0.5	-0.5	-0.5	linear	0.025	TRUE	450	FALSE	NA	NA	1	0	0.5	3	splines	0.0257	3.925562975967628e-4
10	250	0	225	450	675	900	1125	1350	1575	1800	2025	2	0	1	0	0	0	0	0	0	0	0	0	0	-0.5	-0.5	-0.5	-0.5	-0.5	-0.5	-0.5	-0.5	-0.5	-0.5	-0.5	linear	0.025	TRUE	450	FALSE	NA	NA	1	0	0.5	3	splines_cal	0.0245	4.3116925262105354e-4
10	250	0	225	450	675	900	1125	1350	1575	1800	2025	2	0	1	0	0	0	0	0	0	0	0	0	0	-0.5	-0.5	-0.5	-0.5	-0.5	-0.5	-0.5	-0.5	-0.5	-0.5	-0.5	linear	0.025	TRUE	450	FALSE	NA	NA	1	0	0.5	4	fixmodel	0.0241	-0.0010268430975007474
10	250	0	225	450	675	900	1125	1350	1575	1800	2025	2	0	1	0	0	0	0	0	0	0	0	0	0	-0.5	-0.5	-0.5	-0.5	-0.5	-0.5	-0.5	-0.5	-0.5	-0.5	-0.5	linear	0.025	TRUE	450	FALSE	NA	NA	1	0	0.5	4	sepmodel	0.0255	-0.0010622105869288597
10	250	0	225	450	675	900	1125	1350	1575	1800	2025	2	0	1	0	0	0	0	0	0	0	0	0	0	-0.5	-0.5	-0.5	-0.5	-0.5	-0.5	-0.5	-0.5	-0.5	-0.5	-0.5	linear	0.025	TRUE	450	FALSE	NA	NA	1	0	0.5	4	splines	0.0243	-0.0010232068640615149
10	250	0	225	450	675	900	1125	1350	1575	1800	2025	2	0	1	0	0	0	0	0	0	0	0	0	0	-0.5	-0.5	-0.5	-0.5	-0.5	-0.5	-0.5	-0.5	-0.5	-0.5	-0.5	linear	0.025	TRUE	450	FALSE	NA	NA	1	0	0.5	4	splines_cal	0.0231	-9.8460773625001e-4
10	250	0	225	450	675	900	1125	1350	1575	1800	2025	2	0	1	0	0	0	0	0	0	0	0	0	0	-0.5	-0.5	-0.5	-0.5	-0.5	-0.5	-0.5	-0.5	-0.5	-0.5	-0.5	linear	0.025	TRUE	450	FALSE	NA	NA	1	0	0.5	5	fixmodel	0.0238	-0.0012992650226243917
10	250	0	225	450	675	900	1125	1350	1575	1800	2025	2	0	1	0	0	0	0	0	0	0	0	0	0	-0.5	-0.5	-0.5	-0.5	-0.5	-0.5	-0.5	-0.5	-0.5	-0.5	-0.5	linear	0.025	TRUE	450	FALSE	NA	NA	1	0	0.5	5	sepmodel	0.0215	-0.0010736341238835741
10	250	0	225	450	675	900	1125	1350	1575	1800	2025	2	0	1	0	0	0	0	0	0	0	0	0	0	-0.5	-0.5	-0.5	-0.5	-0.5	-0.5	-0.5	-0.5	-0.5	-0.5	-0.5	linear	0.025	TRUE	450	FALSE	NA	NA	1	0	0.5	5	splines	0.0238	-0.0013243873521355538
10	250	0	225	450	675	900	1125	1350	1575	1800	2025	2	0	1	0	0	0	0	0	0	0	0	0	0	-0.5	-0.5	-0.5	-0.5	-0.5	-0.5	-0.5	-0.5	-0.5	-0.5	-0.5	linear	0.025	TRUE	450	FALSE	NA	NA	1	0	0.5	5	splines_cal	0.0243	-0.0013683679651918183
10	250	0	225	450	675	900	1125	1350	1575	1800	2025	2	0	1	0	0	0	0	0	0	0	0	0	0	-0.5	-0.5	-0.5	-0.5	-0.5	-0.5	-0.5	-0.5	-0.5	-0.5	-0.5	linear	0.025	TRUE	450	FALSE	NA	NA	1	0	0.5	6	fixmodel	0.0259	4.8692369188644305e-4
10	250	0	225	450	675	900	1125	1350	1575	1800	2025	2	0	1	0	0	0	0	0	0	0	0	0	0	-0.5	-0.5	-0.5	-0.5	-0.5	-0.5	-0.5	-0.5	-0.5	-0.5	-0.5	linear	0.025	TRUE	450	FALSE	NA	NA	1	0	0.5	6	sepmodel	0.026	6.130887570020767e-4
10	250	0	225	450	675	900	1125	1350	1575	1800	2025	2	0	1	0	0	0	0	0	0	0	0	0	0	-0.5	-0.5	-0.5	-0.5	-0.5	-0.5	-0.5	-0.5	-0.5	-0.5	-0.5	linear	0.025	TRUE	450	FALSE	NA	NA	1	0	0.5	6	splines	0.0264	5.183274485785238e-4
10	250	0	225	450	675	900	1125	1350	1575	1800	2025	2	0	1	0	0	0	0	0	0	0	0	0	0	-0.5	-0.5	-0.5	-0.5	-0.5	-0.5	-0.5	-0.5	-0.5	-0.5	-0.5	linear	0.025	TRUE	450	FALSE	NA	NA	1	0	0.5	6	splines_cal	0.0261	5.274493669552248e-4
10	250	0	225	450	675	900	1125	1350	1575	1800	2025	2	0	1	0	0	0	0	0	0	0	0	0	0	-0.5	-0.5	-0.5	-0.5	-0.5	-0.5	-0.5	-0.5	-0.5	-0.5	-0.5	linear	0.025	TRUE	450	FALSE	NA	NA	1	0	0.5	7	fixmodel	0.0266	3.3542783108318156e-4
10	250	0	225	450	675	900	1125	1350	1575	1800	2025	2	0	1	0	0	0	0	0	0	0	0	0	0	-0.5	-0.5	-0.5	-0.5	-0.5	-0.5	-0.5	-0.5	-0.5	-0.5	-0.5	linear	0.025	TRUE	450	FALSE	NA	NA	1	0	0.5	7	sepmodel	0.0263	4.981575842749765e-4
10	250	0	225	450	675	900	1125	1350	1575	1800	2025	2	0	1	0	0	0	0	0	0	0	0	0	0	-0.5	-0.5	-0.5	-0.5	-0.5	-0.5	-0.5	-0.5	-0.5	-0.5	-0.5	linear	0.025	TRUE	450	FALSE	NA	NA	1	0	0.5	7	splines	0.0262	3.37049255650809e-4
10	250	0	225	450	675	900	1125	1350	1575	1800	2025	2	0	1	0	0	0	0	0	0	0	0	0	0	-0.5	-0.5	-0.5	-0.5	-0.5	-0.5	-0.5	-0.5	-0.5	-0.5	-0.5	linear	0.025	TRUE	450	FALSE	NA	NA	1	0	0.5	7	splines_cal	0.0263	3.2477212980687003e-4
10	250	0	225	450	675	900	1125	1350	1575	1800	2025	2	0	1	0	0	0	0	0	0	0	0	0	0	-0.5	-0.5	-0.5	-0.5	-0.5	-0.5	-0.5	-0.5	-0.5	-0.5	-0.5	linear	0.025	TRUE	450	FALSE	NA	NA	1	0	0.5	8	fixmodel	0.0241	-0.0011691756733724177
10	250	0	225	450	675	900	1125	1350	1575	1800	2025	2	0	1	0	0	0	0	0	0	0	0	0	0	-0.5	-0.5	-0.5	-0.5	-0.5	-0.5	-0.5	-0.5	-0.5	-0.5	-0.5	linear	0.025	TRUE	450	FALSE	NA	NA	1	0	0.5	8	sepmodel	0.0226	-9.547924391792163e-4
10	250	0	225	450	675	900	1125	1350	1575	1800	2025	2	0	1	0	0	0	0	0	0	0	0	0	0	-0.5	-0.5	-0.5	-0.5	-0.5	-0.5	-0.5	-0.5	-0.5	-0.5	-0.5	linear	0.025	TRUE	450	FALSE	NA	NA	1	0	0.5	8	splines	0.0248	-0.0011830395871274516
10	250	0	225	450	675	900	1125	1350	1575	1800	2025	2	0	1	0	0	0	0	0	0	0	0	0	0	-0.5	-0.5	-0.5	-0.5	-0.5	-0.5	-0.5	-0.5	-0.5	-0.5	-0.5	linear	0.025	TRUE	450	FALSE	NA	NA	1	0	0.5	8	splines_cal	0.025	-0.0011441377921438682
10	250	0	225	450	675	900	1125	1350	1575	1800	2025	2	0	1	0	0	0	0	0	0	0	0	0	0	-0.5	-0.5	-0.5	-0.5	-0.5	-0.5	-0.5	-0.5	-0.5	-0.5	-0.5	linear	0.025	TRUE	450	FALSE	NA	NA	1	0	0.5	9	fixmodel	0.0256	1.538414176908888e-4
10	250	0	225	450	675	900	1125	1350	1575	1800	2025	2	0	1	0	0	0	0	0	0	0	0	0	0	-0.5	-0.5	-0.5	-0.5	-0.5	-0.5	-0.5	-0.5	-0.5	-0.5	-0.5	linear	0.025	TRUE	450	FALSE	NA	NA	1	0	0.5	9	sepmodel	0.0244	3.389063698131149e-4
10	250	0	225	450	675	900	1125	1350	1575	1800	2025	2	0	1	0	0	0	0	0	0	0	0	0	0	-0.5	-0.5	-0.5	-0.5	-0.5	-0.5	-0.5	-0.5	-0.5	-0.5	-0.5	linear	0.025	TRUE	450	FALSE	NA	NA	1	0	0.5	9	splines	0.0245	1.4755279846232695e-4
10	250	0	225	450	675	900	1125	1350	1575	1800	2025	2	0	1	0	0	0	0	0	0	0	0	0	0	-0.5	-0.5	-0.5	-0.5	-0.5	-0.5	-0.5	-0.5	-0.5	-0.5	-0.5	linear	0.025	TRUE	450	FALSE	NA	NA	1	0	0.5	9	splines_cal	0.0246	9.067852754176597e-5
10	250	0	225	450	675	900	1125	1350	1575	1800	2025	2	0	1	0	0	0	0	0	0	0	0	0	0	-0.5	-0.5	-0.5	-0.5	-0.5	-0.5	-0.5	-0.5	-0.5	-0.5	-0.5	linear	0.025	TRUE	450	FALSE	NA	NA	1	0	0.5	10	fixmodel	0.0239	-7.707325362612319e-4
10	250	0	225	450	675	900	1125	1350	1575	1800	2025	2	0	1	0	0	0	0	0	0	0	0	0	0	-0.5	-0.5	-0.5	-0.5	-0.5	-0.5	-0.5	-0.5	-0.5	-0.5	-0.5	linear	0.025	TRUE	450	FALSE	NA	NA	1	0	0.5	10	sepmodel	0.0243	-2.3711464919632817e-4
10	250	0	225	450	675	900	1125	1350	1575	1800	2025	2	0	1	0	0	0	0	0	0	0	0	0	0	-0.5	-0.5	-0.5	-0.5	-0.5	-0.5	-0.5	-0.5	-0.5	-0.5	-0.5	linear	0.025	TRUE	450	FALSE	NA	NA	1	0	0.5	10	splines	0.0234	-7.842966261485207e-4
10	250	0	225	450	675	900	1125	1350	1575	1800	2025	2	0	1	0	0	0	0	0	0	0	0	0	0	-0.5	-0.5	-0.5	-0.5	-0.5	-0.5	-0.5	-0.5	-0.5	-0.5	-0.5	linear	0.025	TRUE	450	FALSE	NA	NA	1	0	0.5	10	splines_cal	0.0229	-7.735295920543823e-4
10	250	0	250	500	750	1000	1250	1500	1750	2000	2250	2	0	1	0	0	0	0	0	0	0	0	0	0	-0.5	-0.5	-0.5	-0.5	-0.5	-0.5	-0.5	-0.5	-0.5	-0.5	-0.5	linear	0.025	TRUE	450	FALSE	NA	NA	1	0	0.5	2	fixmodel	0.0224	-0.0010933653399207055
10	250	0	250	500	750	1000	1250	1500	1750	2000	2250	2	0	1	0	0	0	0	0	0	0	0	0	0	-0.5	-0.5	-0.5	-0.5	-0.5	-0.5	-0.5	-0.5	-0.5	-0.5	-0.5	linear	0.025	TRUE	450	FALSE	NA	NA	1	0	0.5	2	sepmodel	0.0233	-8.967186520812319e-4
10	250	0	250	500	750	1000	1250	1500	1750	2000	2250	2	0	1	0	0	0	0	0	0	0	0	0	0	-0.5	-0.5	-0.5	-0.5	-0.5	-0.5	-0.5	-0.5	-0.5	-0.5	-0.5	linear	0.025	TRUE	450	FALSE	NA	NA	1	0	0.5	2	splines	0.0237	-0.001249661898496798
10	250	0	250	500	750	1000	1250	1500	1750	2000	2250	2	0	1	0	0	0	0	0	0	0	0	0	0	-0.5	-0.5	-0.5	-0.5	-0.5	-0.5	-0.5	-0.5	-0.5	-0.5	-0.5	linear	0.025	TRUE	450	FALSE	NA	NA	1	0	0.5	2	splines_cal	0.0236	-0.0012113992743261318
10	250	0	250	500	750	1000	1250	1500	1750	2000	2250	2	0	1	0	0	0	0	0	0	0	0	0	0	-0.5	-0.5	-0.5	-0.5	-0.5	-0.5	-0.5	-0.5	-0.5	-0.5	-0.5	linear	0.025	TRUE	450	FALSE	NA	NA	1	0	0.5	3	fixmodel	0.026	-5.025546728856967e-4
10	250	0	250	500	750	1000	1250	1500	1750	2000	2250	2	0	1	0	0	0	0	0	0	0	0	0	0	-0.5	-0.5	-0.5	-0.5	-0.5	-0.5	-0.5	-0.5	-0.5	-0.5	-0.5	linear	0.025	TRUE	450	FALSE	NA	NA	1	0	0.5	3	sepmodel	0.0264	-1.9410987327547654e-4
10	250	0	250	500	750	1000	1250	1500	1750	2000	2250	2	0	1	0	0	0	0	0	0	0	0	0	0	-0.5	-0.5	-0.5	-0.5	-0.5	-0.5	-0.5	-0.5	-0.5	-0.5	-0.5	linear	0.025	TRUE	450	FALSE	NA	NA	1	0	0.5	3	splines	0.0254	-5.57533198037715e-4
10	250	0	250	500	750	1000	1250	1500	1750	2000	2250	2	0	1	0	0	0	0	0	0	0	0	0	0	-0.5	-0.5	-0.5	-0.5	-0.5	-0.5	-0.5	-0.5	-0.5	-0.5	-0.5	linear	0.025	TRUE	450	FALSE	NA	NA	1	0	0.5	3	splines_cal	0.0259	-6.101297192689143e-4
10	250	0	250	500	750	1000	1250	1500	1750	2000	2250	2	0	1	0	0	0	0	0	0	0	0	0	0	-0.5	-0.5	-0.5	-0.5	-0.5	-0.5	-0.5	-0.5	-0.5	-0.5	-0.5	linear	0.025	TRUE	450	FALSE	NA	NA	1	0	0.5	4	fixmodel	0.0221	-2.611408403991072e-4
10	250	0	250	500	750	1000	1250	1500	1750	2000	2250	2	0	1	0	0	0	0	0	0	0	0	0	0	-0.5	-0.5	-0.5	-0.5	-0.5	-0.5	-0.5	-0.5	-0.5	-0.5	-0.5	linear	0.025	TRUE	450	FALSE	NA	NA	1	0	0.5	4	sepmodel	0.0243	2.396894949083458e-4
10	250	0	250	500	750	1000	1250	1500	1750	2000	2250	2	0	1	0	0	0	0	0	0	0	0	0	0	-0.5	-0.5	-0.5	-0.5	-0.5	-0.5	-0.5	-0.5	-0.5	-0.5	-0.5	linear	0.025	TRUE	450	FALSE	NA	NA	1	0	0.5	4	splines	0.0216	-3.804317201099289e-4
10	250	0	250	500	750	1000	1250	1500	1750	2000	2250	2	0	1	0	0	0	0	0	0	0	0	0	0	-0.5	-0.5	-0.5	-0.5	-0.5	-0.5	-0.5	-0.5	-0.5	-0.5	-0.5	linear	0.025	TRUE	450	FALSE	NA	NA	1	0	0.5	4	splines_cal	0.0223	-4.009844966810002e-4
10	250	0	250	500	750	1000	1250	1500	1750	2000	2250	2	0	1	0	0	0	0	0	0	0	0	0	0	-0.5	-0.5	-0.5	-0.5	-0.5	-0.5	-0.5	-0.5	-0.5	-0.5	-0.5	linear	0.025	TRUE	450	FALSE	NA	NA	1	0	0.5	5	fixmodel	0.0231	2.4734016094899185e-4
10	250	0	250	500	750	1000	1250	1500	1750	2000	2250	2	0	1	0	0	0	0	0	0	0	0	0	0	-0.5	-0.5	-0.5	-0.5	-0.5	-0.5	-0.5	-0.5	-0.5	-0.5	-0.5	linear	0.025	TRUE	450	FALSE	NA	NA	1	0	0.5	5	sepmodel	0.0234	9.753994990167378e-4
10	250	0	250	500	750	1000	1250	1500	1750	2000	2250	2	0	1	0	0	0	0	0	0	0	0	0	0	-0.5	-0.5	-0.5	-0.5	-0.5	-0.5	-0.5	-0.5	-0.5	-0.5	-0.5	linear	0.025	TRUE	450	FALSE	NA	NA	1	0	0.5	5	splines	0.0229	2.6881421340852304e-4
10	250	0	250	500	750	1000	1250	1500	1750	2000	2250	2	0	1	0	0	0	0	0	0	0	0	0	0	-0.5	-0.5	-0.5	-0.5	-0.5	-0.5	-0.5	-0.5	-0.5	-0.5	-0.5	linear	0.025	TRUE	450	FALSE	NA	NA	1	0	0.5	5	splines_cal	0.0226	2.2301455861558454e-4
10	250	0	250	500	750	1000	1250	1500	1750	2000	2250	2	0	1	0	0	0	0	0	0	0	0	0	0	-0.5	-0.5	-0.5	-0.5	-0.5	-0.5	-0.5	-0.5	-0.5	-0.5	-0.5	linear	0.025	TRUE	450	FALSE	NA	NA	1	0	0.5	6	fixmodel	0.0232	-6.503604958496986e-4
10	250	0	250	500	750	1000	1250	1500	1750	2000	2250	2	0	1	0	0	0	0	0	0	0	0	0	0	-0.5	-0.5	-0.5	-0.5	-0.5	-0.5	-0.5	-0.5	-0.5	-0.5	-0.5	linear	0.025	TRUE	450	FALSE	NA	NA	1	0	0.5	6	sepmodel	0.0238	-5.430026233654415e-4
10	250	0	250	500	750	1000	1250	1500	1750	2000	2250	2	0	1	0	0	0	0	0	0	0	0	0	0	-0.5	-0.5	-0.5	-0.5	-0.5	-0.5	-0.5	-0.5	-0.5	-0.5	-0.5	linear	0.025	TRUE	450	FALSE	NA	NA	1	0	0.5	6	splines	0.0228	-6.089012360158224e-4
10	250	0	250	500	750	1000	1250	1500	1750	2000	2250	2	0	1	0	0	0	0	0	0	0	0	0	0	-0.5	-0.5	-0.5	-0.5	-0.5	-0.5	-0.5	-0.5	-0.5	-0.5	-0.5	linear	0.025	TRUE	450	FALSE	NA	NA	1	0	0.5	6	splines_cal	0.0235	-5.304217411868372e-4
10	250	0	250	500	750	1000	1250	1500	1750	2000	2250	2	0	1	0	0	0	0	0	0	0	0	0	0	-0.5	-0.5	-0.5	-0.5	-0.5	-0.5	-0.5	-0.5	-0.5	-0.5	-0.5	linear	0.025	TRUE	450	FALSE	NA	NA	1	0	0.5	7	fixmodel	0.024	-4.7261814061668193e-5
10	250	0	250	500	750	1000	1250	1500	1750	2000	2250	2	0	1	0	0	0	0	0	0	0	0	0	0	-0.5	-0.5	-0.5	-0.5	-0.5	-0.5	-0.5	-0.5	-0.5	-0.5	-0.5	linear	0.025	TRUE	450	FALSE	NA	NA	1	0	0.5	7	sepmodel	0.0251	3.395057146896595e-4
10	250	0	250	500	750	1000	1250	1500	1750	2000	2250	2	0	1	0	0	0	0	0	0	0	0	0	0	-0.5	-0.5	-0.5	-0.5	-0.5	-0.5	-0.5	-0.5	-0.5	-0.5	-0.5	linear	0.025	TRUE	450	FALSE	NA	NA	1	0	0.5	7	splines	0.0239	-2.498877427954067e-5
10	250	0	250	500	750	1000	1250	1500	1750	2000	2250	2	0	1	0	0	0	0	0	0	0	0	0	0	-0.5	-0.5	-0.5	-0.5	-0.5	-0.5	-0.5	-0.5	-0.5	-0.5	-0.5	linear	0.025	TRUE	450	FALSE	NA	NA	1	0	0.5	7	splines_cal	0.0239	1.4661753413621784e-5
10	250	0	250	500	750	1000	1250	1500	1750	2000	2250	2	0	1	0	0	0	0	0	0	0	0	0	0	-0.5	-0.5	-0.5	-0.5	-0.5	-0.5	-0.5	-0.5	-0.5	-0.5	-0.5	linear	0.025	TRUE	450	FALSE	NA	NA	1	0	0.5	8	fixmodel	0.0217	-2.2660341559754992e-4
10	250	0	250	500	750	1000	1250	1500	1750	2000	2250	2	0	1	0	0	0	0	0	0	0	0	0	0	-0.5	-0.5	-0.5	-0.5	-0.5	-0.5	-0.5	-0.5	-0.5	-0.5	-0.5	linear	0.025	TRUE	450	FALSE	NA	NA	1	0	0.5	8	sepmodel	0.0228	-1.88955853770753e-4
10	250	0	250	500	750	1000	1250	1500	1750	2000	2250	2	0	1	0	0	0	0	0	0	0	0	0	0	-0.5	-0.5	-0.5	-0.5	-0.5	-0.5	-0.5	-0.5	-0.5	-0.5	-0.5	linear	0.025	TRUE	450	FALSE	NA	NA	1	0	0.5	8	splines	0.0222	-1.7197991653694503e-4
10	250	0	250	500	750	1000	1250	1500	1750	2000	2250	2	0	1	0	0	0	0	0	0	0	0	0	0	-0.5	-0.5	-0.5	-0.5	-0.5	-0.5	-0.5	-0.5	-0.5	-0.5	-0.5	linear	0.025	TRUE	450	FALSE	NA	NA	1	0	0.5	8	splines_cal	0.0219	-1.778741477621436e-4
10	250	0	250	500	750	1000	1250	1500	1750	2000	2250	2	0	1	0	0	0	0	0	0	0	0	0	0	-0.5	-0.5	-0.5	-0.5	-0.5	-0.5	-0.5	-0.5	-0.5	-0.5	-0.5	linear	0.025	TRUE	450	FALSE	NA	NA	1	0	0.5	9	fixmodel	0.0243	-2.2548203248238554e-4
10	250	0	250	500	750	1000	1250	1500	1750	2000	2250	2	0	1	0	0	0	0	0	0	0	0	0	0	-0.5	-0.5	-0.5	-0.5	-0.5	-0.5	-0.5	-0.5	-0.5	-0.5	-0.5	linear	0.025	TRUE	450	FALSE	NA	NA	1	0	0.5	9	sepmodel	0.0245	-5.837516208457288e-4
10	250	0	250	500	750	1000	1250	1500	1750	2000	2250	2	0	1	0	0	0	0	0	0	0	0	0	0	-0.5	-0.5	-0.5	-0.5	-0.5	-0.5	-0.5	-0.5	-0.5	-0.5	-0.5	linear	0.025	TRUE	450	FALSE	NA	NA	1	0	0.5	9	splines	0.0243	-1.2645628169674213e-4
10	250	0	250	500	750	1000	1250	1500	1750	2000	2250	2	0	1	0	0	0	0	0	0	0	0	0	0	-0.5	-0.5	-0.5	-0.5	-0.5	-0.5	-0.5	-0.5	-0.5	-0.5	-0.5	linear	0.025	TRUE	450	FALSE	NA	NA	1	0	0.5	9	splines_cal	0.0251	-6.597614919956159e-6
10	250	0	250	500	750	1000	1250	1500	1750	2000	2250	2	0	1	0	0	0	0	0	0	0	0	0	0	-0.5	-0.5	-0.5	-0.5	-0.5	-0.5	-0.5	-0.5	-0.5	-0.5	-0.5	linear	0.025	TRUE	450	FALSE	NA	NA	1	0	0.5	10	fixmodel	0.0262	4.7989660685448333e-4
10	250	0	250	500	750	1000	1250	1500	1750	2000	2250	2	0	1	0	0	0	0	0	0	0	0	0	0	-0.5	-0.5	-0.5	-0.5	-0.5	-0.5	-0.5	-0.5	-0.5	-0.5	-0.5	linear	0.025	TRUE	450	FALSE	NA	NA	1	0	0.5	10	sepmodel	0.0272	2.7935327631554047e-4
10	250	0	250	500	750	1000	1250	1500	1750	2000	2250	2	0	1	0	0	0	0	0	0	0	0	0	0	-0.5	-0.5	-0.5	-0.5	-0.5	-0.5	-0.5	-0.5	-0.5	-0.5	-0.5	linear	0.025	TRUE	450	FALSE	NA	NA	1	0	0.5	10	splines	0.0276	5.414054815292285e-4
10	250	0	250	500	750	1000	1250	1500	1750	2000	2250	2	0	1	0	0	0	0	0	0	0	0	0	0	-0.5	-0.5	-0.5	-0.5	-0.5	-0.5	-0.5	-0.5	-0.5	-0.5	-0.5	linear	0.025	TRUE	450	FALSE	NA	NA	1	0	0.5	10	splines_cal	0.0267	4.883270395403017e-4
10	250	0	275	550	825	1100	1375	1650	1925	2200	2475	2	0	1	0	0	0	0	0	0	0	0	0	0	-0.5	-0.5	-0.5	-0.5	-0.5	-0.5	-0.5	-0.5	-0.5	-0.5	-0.5	linear	0.025	TRUE	450	FALSE	NA	NA	1	0	0.5	2	fixmodel	0.0258	3.970539523375762e-4
10	250	0	275	550	825	1100	1375	1650	1925	2200	2475	2	0	1	0	0	0	0	0	0	0	0	0	0	-0.5	-0.5	-0.5	-0.5	-0.5	-0.5	-0.5	-0.5	-0.5	-0.5	-0.5	linear	0.025	TRUE	450	FALSE	NA	NA	1	0	0.5	2	sepmodel	0.025	5.148039002048418e-4
10	250	0	275	550	825	1100	1375	1650	1925	2200	2475	2	0	1	0	0	0	0	0	0	0	0	0	0	-0.5	-0.5	-0.5	-0.5	-0.5	-0.5	-0.5	-0.5	-0.5	-0.5	-0.5	linear	0.025	TRUE	450	FALSE	NA	NA	1	0	0.5	2	splines	0.0252	3.5662901770109343e-4
10	250	0	275	550	825	1100	1375	1650	1925	2200	2475	2	0	1	0	0	0	0	0	0	0	0	0	0	-0.5	-0.5	-0.5	-0.5	-0.5	-0.5	-0.5	-0.5	-0.5	-0.5	-0.5	linear	0.025	TRUE	450	FALSE	NA	NA	1	0	0.5	2	splines_cal	0.0257	3.0133472496691804e-4
10	250	0	275	550	825	1100	1375	1650	1925	2200	2475	2	0	1	0	0	0	0	0	0	0	0	0	0	-0.5	-0.5	-0.5	-0.5	-0.5	-0.5	-0.5	-0.5	-0.5	-0.5	-0.5	linear	0.025	TRUE	450	FALSE	NA	NA	1	0	0.5	3	fixmodel	0.0239	-4.8506731161852167e-4
10	250	0	275	550	825	1100	1375	1650	1925	2200	2475	2	0	1	0	0	0	0	0	0	0	0	0	0	-0.5	-0.5	-0.5	-0.5	-0.5	-0.5	-0.5	-0.5	-0.5	-0.5	-0.5	linear	0.025	TRUE	450	FALSE	NA	NA	1	0	0.5	3	sepmodel	0.0247	-4.0053233559621764e-4
10	250	0	275	550	825	1100	1375	1650	1925	2200	2475	2	0	1	0	0	0	0	0	0	0	0	0	0	-0.5	-0.5	-0.5	-0.5	-0.5	-0.5	-0.5	-0.5	-0.5	-0.5	-0.5	linear	0.025	TRUE	450	FALSE	NA	NA	1	0	0.5	3	splines	0.0237	-5.753758332442698e-4
10	250	0	275	550	825	1100	1375	1650	1925	2200	2475	2	0	1	0	0	0	0	0	0	0	0	0	0	-0.5	-0.5	-0.5	-0.5	-0.5	-0.5	-0.5	-0.5	-0.5	-0.5	-0.5	linear	0.025	TRUE	450	FALSE	NA	NA	1	0	0.5	3	splines_cal	0.0234	-5.795022463768654e-4
10	250	0	275	550	825	1100	1375	1650	1925	2200	2475	2	0	1	0	0	0	0	0	0	0	0	0	0	-0.5	-0.5	-0.5	-0.5	-0.5	-0.5	-0.5	-0.5	-0.5	-0.5	-0.5	linear	0.025	TRUE	450	FALSE	NA	NA	1	0	0.5	4	fixmodel	0.0256	3.7476211727624784e-6
10	250	0	275	550	825	1100	1375	1650	1925	2200	2475	2	0	1	0	0	0	0	0	0	0	0	0	0	-0.5	-0.5	-0.5	-0.5	-0.5	-0.5	-0.5	-0.5	-0.5	-0.5	-0.5	linear	0.025	TRUE	450	FALSE	NA	NA	1	0	0.5	4	sepmodel	0.0244	-1.0147919447678715e-5
10	250	0	275	550	825	1100	1375	1650	1925	2200	2475	2	0	1	0	0	0	0	0	0	0	0	0	0	-0.5	-0.5	-0.5	-0.5	-0.5	-0.5	-0.5	-0.5	-0.5	-0.5	-0.5	linear	0.025	TRUE	450	FALSE	NA	NA	1	0	0.5	4	splines	0.025	-2.845224362564422e-4
10	250	0	275	550	825	1100	1375	1650	1925	2200	2475	2	0	1	0	0	0	0	0	0	0	0	0	0	-0.5	-0.5	-0.5	-0.5	-0.5	-0.5	-0.5	-0.5	-0.5	-0.5	-0.5	linear	0.025	TRUE	450	FALSE	NA	NA	1	0	0.5	4	splines_cal	0.026	-2.3118316011708275e-4
10	250	0	275	550	825	1100	1375	1650	1925	2200	2475	2	0	1	0	0	0	0	0	0	0	0	0	0	-0.5	-0.5	-0.5	-0.5	-0.5	-0.5	-0.5	-0.5	-0.5	-0.5	-0.5	linear	0.025	TRUE	450	FALSE	NA	NA	1	0	0.5	5	fixmodel	0.0274	6.943716192111014e-4
10	250	0	275	550	825	1100	1375	1650	1925	2200	2475	2	0	1	0	0	0	0	0	0	0	0	0	0	-0.5	-0.5	-0.5	-0.5	-0.5	-0.5	-0.5	-0.5	-0.5	-0.5	-0.5	linear	0.025	TRUE	450	FALSE	NA	NA	1	0	0.5	5	sepmodel	0.0251	8.718213570202834e-4
10	250	0	275	550	825	1100	1375	1650	1925	2200	2475	2	0	1	0	0	0	0	0	0	0	0	0	0	-0.5	-0.5	-0.5	-0.5	-0.5	-0.5	-0.5	-0.5	-0.5	-0.5	-0.5	linear	0.025	TRUE	450	FALSE	NA	NA	1	0	0.5	5	splines	0.0271	6.237539580483155e-4
10	250	0	275	550	825	1100	1375	1650	1925	2200	2475	2	0	1	0	0	0	0	0	0	0	0	0	0	-0.5	-0.5	-0.5	-0.5	-0.5	-0.5	-0.5	-0.5	-0.5	-0.5	-0.5	linear	0.025	TRUE	450	FALSE	NA	NA	1	0	0.5	5	splines_cal	0.0271	5.410724714338538e-4
10	250	0	275	550	825	1100	1375	1650	1925	2200	2475	2	0	1	0	0	0	0	0	0	0	0	0	0	-0.5	-0.5	-0.5	-0.5	-0.5	-0.5	-0.5	-0.5	-0.5	-0.5	-0.5	linear	0.025	TRUE	450	FALSE	NA	NA	1	0	0.5	6	fixmodel	0.0275	0.0015959064541694362
10	250	0	275	550	825	1100	1375	1650	1925	2200	2475	2	0	1	0	0	0	0	0	0	0	0	0	0	-0.5	-0.5	-0.5	-0.5	-0.5	-0.5	-0.5	-0.5	-0.5	-0.5	-0.5	linear	0.025	TRUE	450	FALSE	NA	NA	1	0	0.5	6	sepmodel	0.0262	0.0015464121127165321
10	250	0	275	550	825	1100	1375	1650	1925	2200	2475	2	0	1	0	0	0	0	0	0	0	0	0	0	-0.5	-0.5	-0.5	-0.5	-0.5	-0.5	-0.5	-0.5	-0.5	-0.5	-0.5	linear	0.025	TRUE	450	FALSE	NA	NA	1	0	0.5	6	splines	0.0272	0.0015209489351897375
10	250	0	275	550	825	1100	1375	1650	1925	2200	2475	2	0	1	0	0	0	0	0	0	0	0	0	0	-0.5	-0.5	-0.5	-0.5	-0.5	-0.5	-0.5	-0.5	-0.5	-0.5	-0.5	linear	0.025	TRUE	450	FALSE	NA	NA	1	0	0.5	6	splines_cal	0.0271	0.0015644788382672234
10	250	0	275	550	825	1100	1375	1650	1925	2200	2475	2	0	1	0	0	0	0	0	0	0	0	0	0	-0.5	-0.5	-0.5	-0.5	-0.5	-0.5	-0.5	-0.5	-0.5	-0.5	-0.5	linear	0.025	TRUE	450	FALSE	NA	NA	1	0	0.5	7	fixmodel	0.0253	0.001357988604315288
10	250	0	275	550	825	1100	1375	1650	1925	2200	2475	2	0	1	0	0	0	0	0	0	0	0	0	0	-0.5	-0.5	-0.5	-0.5	-0.5	-0.5	-0.5	-0.5	-0.5	-0.5	-0.5	linear	0.025	TRUE	450	FALSE	NA	NA	1	0	0.5	7	sepmodel	0.0262	0.0014637830397656072
10	250	0	275	550	825	1100	1375	1650	1925	2200	2475	2	0	1	0	0	0	0	0	0	0	0	0	0	-0.5	-0.5	-0.5	-0.5	-0.5	-0.5	-0.5	-0.5	-0.5	-0.5	-0.5	linear	0.025	TRUE	450	FALSE	NA	NA	1	0	0.5	7	splines	0.0255	0.0013842163813562428
10	250	0	275	550	825	1100	1375	1650	1925	2200	2475	2	0	1	0	0	0	0	0	0	0	0	0	0	-0.5	-0.5	-0.5	-0.5	-0.5	-0.5	-0.5	-0.5	-0.5	-0.5	-0.5	linear	0.025	TRUE	450	FALSE	NA	NA	1	0	0.5	7	splines_cal	0.0253	0.0013676194916813153
10	250	0	275	550	825	1100	1375	1650	1925	2200	2475	2	0	1	0	0	0	0	0	0	0	0	0	0	-0.5	-0.5	-0.5	-0.5	-0.5	-0.5	-0.5	-0.5	-0.5	-0.5	-0.5	linear	0.025	TRUE	450	FALSE	NA	NA	1	0	0.5	8	fixmodel	0.0259	0.0017327358860930733
10	250	0	275	550	825	1100	1375	1650	1925	2200	2475	2	0	1	0	0	0	0	0	0	0	0	0	0	-0.5	-0.5	-0.5	-0.5	-0.5	-0.5	-0.5	-0.5	-0.5	-0.5	-0.5	linear	0.025	TRUE	450	FALSE	NA	NA	1	0	0.5	8	sepmodel	0.0246	0.0014024932641625459
10	250	0	275	550	825	1100	1375	1650	1925	2200	2475	2	0	1	0	0	0	0	0	0	0	0	0	0	-0.5	-0.5	-0.5	-0.5	-0.5	-0.5	-0.5	-0.5	-0.5	-0.5	-0.5	linear	0.025	TRUE	450	FALSE	NA	NA	1	0	0.5	8	splines	0.0255	0.0017327431228985595
10	250	0	275	550	825	1100	1375	1650	1925	2200	2475	2	0	1	0	0	0	0	0	0	0	0	0	0	-0.5	-0.5	-0.5	-0.5	-0.5	-0.5	-0.5	-0.5	-0.5	-0.5	-0.5	linear	0.025	TRUE	450	FALSE	NA	NA	1	0	0.5	8	splines_cal	0.0253	0.0016942306924478284
10	250	0	275	550	825	1100	1375	1650	1925	2200	2475	2	0	1	0	0	0	0	0	0	0	0	0	0	-0.5	-0.5	-0.5	-0.5	-0.5	-0.5	-0.5	-0.5	-0.5	-0.5	-0.5	linear	0.025	TRUE	450	FALSE	NA	NA	1	0	0.5	9	fixmodel	0.0268	0.001843579902606699
10	250	0	275	550	825	1100	1375	1650	1925	2200	2475	2	0	1	0	0	0	0	0	0	0	0	0	0	-0.5	-0.5	-0.5	-0.5	-0.5	-0.5	-0.5	-0.5	-0.5	-0.5	-0.5	linear	0.025	TRUE	450	FALSE	NA	NA	1	0	0.5	9	sepmodel	0.0261	0.0017157281235877966
10	250	0	275	550	825	1100	1375	1650	1925	2200	2475	2	0	1	0	0	0	0	0	0	0	0	0	0	-0.5	-0.5	-0.5	-0.5	-0.5	-0.5	-0.5	-0.5	-0.5	-0.5	-0.5	linear	0.025	TRUE	450	FALSE	NA	NA	1	0	0.5	9	splines	0.0269	0.0018456573072011026
10	250	0	275	550	825	1100	1375	1650	1925	2200	2475	2	0	1	0	0	0	0	0	0	0	0	0	0	-0.5	-0.5	-0.5	-0.5	-0.5	-0.5	-0.5	-0.5	-0.5	-0.5	-0.5	linear	0.025	TRUE	450	FALSE	NA	NA	1	0	0.5	9	splines_cal	0.0277	0.002002142733914153
10	250	0	275	550	825	1100	1375	1650	1925	2200	2475	2	0	1	0	0	0	0	0	0	0	0	0	0	-0.5	-0.5	-0.5	-0.5	-0.5	-0.5	-0.5	-0.5	-0.5	-0.5	-0.5	linear	0.025	TRUE	450	FALSE	NA	NA	1	0	0.5	10	fixmodel	0.0243	5.847106653244036e-4
10	250	0	275	550	825	1100	1375	1650	1925	2200	2475	2	0	1	0	0	0	0	0	0	0	0	0	0	-0.5	-0.5	-0.5	-0.5	-0.5	-0.5	-0.5	-0.5	-0.5	-0.5	-0.5	linear	0.025	TRUE	450	FALSE	NA	NA	1	0	0.5	10	sepmodel	0.0255	3.14260949958488e-4
10	250	0	275	550	825	1100	1375	1650	1925	2200	2475	2	0	1	0	0	0	0	0	0	0	0	0	0	-0.5	-0.5	-0.5	-0.5	-0.5	-0.5	-0.5	-0.5	-0.5	-0.5	-0.5	linear	0.025	TRUE	450	FALSE	NA	NA	1	0	0.5	10	splines	0.0249	6.521953192870133e-4
10	250	0	275	550	825	1100	1375	1650	1925	2200	2475	2	0	1	0	0	0	0	0	0	0	0	0	0	-0.5	-0.5	-0.5	-0.5	-0.5	-0.5	-0.5	-0.5	-0.5	-0.5	-0.5	linear	0.025	TRUE	450	FALSE	NA	NA	1	0	0.5	10	splines_cal	0.0243	6.645353811216171e-4
10	250	0	300	600	900	1200	1500	1800	2100	2400	2700	2	0	1	0	0	0	0	0	0	0	0	0	0	-0.5	-0.5	-0.5	-0.5	-0.5	-0.5	-0.5	-0.5	-0.5	-0.5	-0.5	linear	0.025	TRUE	450	FALSE	NA	NA	1	0	0.5	2	fixmodel	0.0257	9.242042780783199e-5
10	250	0	300	600	900	1200	1500	1800	2100	2400	2700	2	0	1	0	0	0	0	0	0	0	0	0	0	-0.5	-0.5	-0.5	-0.5	-0.5	-0.5	-0.5	-0.5	-0.5	-0.5	-0.5	linear	0.025	TRUE	450	FALSE	NA	NA	1	0	0.5	2	sepmodel	0.0259	3.485986323224547e-5
10	250	0	300	600	900	1200	1500	1800	2100	2400	2700	2	0	1	0	0	0	0	0	0	0	0	0	0	-0.5	-0.5	-0.5	-0.5	-0.5	-0.5	-0.5	-0.5	-0.5	-0.5	-0.5	linear	0.025	TRUE	450	FALSE	NA	NA	1	0	0.5	2	splines	0.0241	1.517110421868092e-4
10	250	0	300	600	900	1200	1500	1800	2100	2400	2700	2	0	1	0	0	0	0	0	0	0	0	0	0	-0.5	-0.5	-0.5	-0.5	-0.5	-0.5	-0.5	-0.5	-0.5	-0.5	-0.5	linear	0.025	TRUE	450	FALSE	NA	NA	1	0	0.5	2	splines_cal	0.0237	2.1831648468796072e-4
10	250	0	300	600	900	1200	1500	1800	2100	2400	2700	2	0	1	0	0	0	0	0	0	0	0	0	0	-0.5	-0.5	-0.5	-0.5	-0.5	-0.5	-0.5	-0.5	-0.5	-0.5	-0.5	linear	0.025	TRUE	450	FALSE	NA	NA	1	0	0.5	3	fixmodel	0.0259	-3.41957723103939e-5
10	250	0	300	600	900	1200	1500	1800	2100	2400	2700	2	0	1	0	0	0	0	0	0	0	0	0	0	-0.5	-0.5	-0.5	-0.5	-0.5	-0.5	-0.5	-0.5	-0.5	-0.5	-0.5	linear	0.025	TRUE	450	FALSE	NA	NA	1	0	0.5	3	sepmodel	0.0248	-4.0389227861505555e-4
10	250	0	300	600	900	1200	1500	1800	2100	2400	2700	2	0	1	0	0	0	0	0	0	0	0	0	0	-0.5	-0.5	-0.5	-0.5	-0.5	-0.5	-0.5	-0.5	-0.5	-0.5	-0.5	linear	0.025	TRUE	450	FALSE	NA	NA	1	0	0.5	3	splines	0.0248	-1.20801040971849e-4
10	250	0	300	600	900	1200	1500	1800	2100	2400	2700	2	0	1	0	0	0	0	0	0	0	0	0	0	-0.5	-0.5	-0.5	-0.5	-0.5	-0.5	-0.5	-0.5	-0.5	-0.5	-0.5	linear	0.025	TRUE	450	FALSE	NA	NA	1	0	0.5	3	splines_cal	0.0253	-4.7906889557319656e-5
10	250	0	300	600	900	1200	1500	1800	2100	2400	2700	2	0	1	0	0	0	0	0	0	0	0	0	0	-0.5	-0.5	-0.5	-0.5	-0.5	-0.5	-0.5	-0.5	-0.5	-0.5	-0.5	linear	0.025	TRUE	450	FALSE	NA	NA	1	0	0.5	4	fixmodel	0.025	-6.522321687219565e-4
10	250	0	300	600	900	1200	1500	1800	2100	2400	2700	2	0	1	0	0	0	0	0	0	0	0	0	0	-0.5	-0.5	-0.5	-0.5	-0.5	-0.5	-0.5	-0.5	-0.5	-0.5	-0.5	linear	0.025	TRUE	450	FALSE	NA	NA	1	0	0.5	4	sepmodel	0.0253	-9.363235210343513e-4
10	250	0	300	600	900	1200	1500	1800	2100	2400	2700	2	0	1	0	0	0	0	0	0	0	0	0	0	-0.5	-0.5	-0.5	-0.5	-0.5	-0.5	-0.5	-0.5	-0.5	-0.5	-0.5	linear	0.025	TRUE	450	FALSE	NA	NA	1	0	0.5	4	splines	0.0248	-7.408820251768259e-4
10	250	0	300	600	900	1200	1500	1800	2100	2400	2700	2	0	1	0	0	0	0	0	0	0	0	0	0	-0.5	-0.5	-0.5	-0.5	-0.5	-0.5	-0.5	-0.5	-0.5	-0.5	-0.5	linear	0.025	TRUE	450	FALSE	NA	NA	1	0	0.5	4	splines_cal	0.0253	-7.9938422675237e-4
10	250	0	300	600	900	1200	1500	1800	2100	2400	2700	2	0	1	0	0	0	0	0	0	0	0	0	0	-0.5	-0.5	-0.5	-0.5	-0.5	-0.5	-0.5	-0.5	-0.5	-0.5	-0.5	linear	0.025	TRUE	450	FALSE	NA	NA	1	0	0.5	5	fixmodel	0.0226	-2.9123724418961776e-4
10	250	0	300	600	900	1200	1500	1800	2100	2400	2700	2	0	1	0	0	0	0	0	0	0	0	0	0	-0.5	-0.5	-0.5	-0.5	-0.5	-0.5	-0.5	-0.5	-0.5	-0.5	-0.5	linear	0.025	TRUE	450	FALSE	NA	NA	1	0	0.5	5	sepmodel	0.0254	-5.69957549706751e-4
10	250	0	300	600	900	1200	1500	1800	2100	2400	2700	2	0	1	0	0	0	0	0	0	0	0	0	0	-0.5	-0.5	-0.5	-0.5	-0.5	-0.5	-0.5	-0.5	-0.5	-0.5	-0.5	linear	0.025	TRUE	450	FALSE	NA	NA	1	0	0.5	5	splines	0.0236	-2.4082055538183667e-4
10	250	0	300	600	900	1200	1500	1800	2100	2400	2700	2	0	1	0	0	0	0	0	0	0	0	0	0	-0.5	-0.5	-0.5	-0.5	-0.5	-0.5	-0.5	-0.5	-0.5	-0.5	-0.5	linear	0.025	TRUE	450	FALSE	NA	NA	1	0	0.5	5	splines_cal	0.0231	-2.3420326403415082e-4
10	250	0	300	600	900	1200	1500	1800	2100	2400	2700	2	0	1	0	0	0	0	0	0	0	0	0	0	-0.5	-0.5	-0.5	-0.5	-0.5	-0.5	-0.5	-0.5	-0.5	-0.5	-0.5	linear	0.025	TRUE	450	FALSE	NA	NA	1	0	0.5	6	fixmodel	0.026	-7.115945000243282e-5
10	250	0	300	600	900	1200	1500	1800	2100	2400	2700	2	0	1	0	0	0	0	0	0	0	0	0	0	-0.5	-0.5	-0.5	-0.5	-0.5	-0.5	-0.5	-0.5	-0.5	-0.5	-0.5	linear	0.025	TRUE	450	FALSE	NA	NA	1	0	0.5	6	sepmodel	0.024	-3.743770571695882e-4
10	250	0	300	600	900	1200	1500	1800	2100	2400	2700	2	0	1	0	0	0	0	0	0	0	0	0	0	-0.5	-0.5	-0.5	-0.5	-0.5	-0.5	-0.5	-0.5	-0.5	-0.5	-0.5	linear	0.025	TRUE	450	FALSE	NA	NA	1	0	0.5	6	splines	0.0259	-2.9964161888269713e-5
10	250	0	300	600	900	1200	1500	1800	2100	2400	2700	2	0	1	0	0	0	0	0	0	0	0	0	0	-0.5	-0.5	-0.5	-0.5	-0.5	-0.5	-0.5	-0.5	-0.5	-0.5	-0.5	linear	0.025	TRUE	450	FALSE	NA	NA	1	0	0.5	6	splines_cal	0.0255	-3.432613724540335e-5
10	250	0	300	600	900	1200	1500	1800	2100	2400	2700	2	0	1	0	0	0	0	0	0	0	0	0	0	-0.5	-0.5	-0.5	-0.5	-0.5	-0.5	-0.5	-0.5	-0.5	-0.5	-0.5	linear	0.025	TRUE	450	FALSE	NA	NA	1	0	0.5	7	fixmodel	0.0252	-9.155927988005326e-4
10	250	0	300	600	900	1200	1500	1800	2100	2400	2700	2	0	1	0	0	0	0	0	0	0	0	0	0	-0.5	-0.5	-0.5	-0.5	-0.5	-0.5	-0.5	-0.5	-0.5	-0.5	-0.5	linear	0.025	TRUE	450	FALSE	NA	NA	1	0	0.5	7	sepmodel	0.023	-9.247582445870846e-4
10	250	0	300	600	900	1200	1500	1800	2100	2400	2700	2	0	1	0	0	0	0	0	0	0	0	0	0	-0.5	-0.5	-0.5	-0.5	-0.5	-0.5	-0.5	-0.5	-0.5	-0.5	-0.5	linear	0.025	TRUE	450	FALSE	NA	NA	1	0	0.5	7	splines	0.025	-8.455361144780289e-4
10	250	0	300	600	900	1200	1500	1800	2100	2400	2700	2	0	1	0	0	0	0	0	0	0	0	0	0	-0.5	-0.5	-0.5	-0.5	-0.5	-0.5	-0.5	-0.5	-0.5	-0.5	-0.5	linear	0.025	TRUE	450	FALSE	NA	NA	1	0	0.5	7	splines_cal	0.0244	-7.950244588439655e-4
10	250	0	300	600	900	1200	1500	1800	2100	2400	2700	2	0	1	0	0	0	0	0	0	0	0	0	0	-0.5	-0.5	-0.5	-0.5	-0.5	-0.5	-0.5	-0.5	-0.5	-0.5	-0.5	linear	0.025	TRUE	450	FALSE	NA	NA	1	0	0.5	8	fixmodel	0.0245	-7.937578727975233e-5
10	250	0	300	600	900	1200	1500	1800	2100	2400	2700	2	0	1	0	0	0	0	0	0	0	0	0	0	-0.5	-0.5	-0.5	-0.5	-0.5	-0.5	-0.5	-0.5	-0.5	-0.5	-0.5	linear	0.025	TRUE	450	FALSE	NA	NA	1	0	0.5	8	sepmodel	0.0238	-6.410022778795769e-5
10	250	0	300	600	900	1200	1500	1800	2100	2400	2700	2	0	1	0	0	0	0	0	0	0	0	0	0	-0.5	-0.5	-0.5	-0.5	-0.5	-0.5	-0.5	-0.5	-0.5	-0.5	-0.5	linear	0.025	TRUE	450	FALSE	NA	NA	1	0	0.5	8	splines	0.0243	-1.912499099468121e-5
10	250	0	300	600	900	1200	1500	1800	2100	2400	2700	2	0	1	0	0	0	0	0	0	0	0	0	0	-0.5	-0.5	-0.5	-0.5	-0.5	-0.5	-0.5	-0.5	-0.5	-0.5	-0.5	linear	0.025	TRUE	450	FALSE	NA	NA	1	0	0.5	8	splines_cal	0.0235	-8.500175444714137e-5
10	250	0	300	600	900	1200	1500	1800	2100	2400	2700	2	0	1	0	0	0	0	0	0	0	0	0	0	-0.5	-0.5	-0.5	-0.5	-0.5	-0.5	-0.5	-0.5	-0.5	-0.5	-0.5	linear	0.025	TRUE	450	FALSE	NA	NA	1	0	0.5	9	fixmodel	0.0243	-4.198188907569574e-5
10	250	0	300	600	900	1200	1500	1800	2100	2400	2700	2	0	1	0	0	0	0	0	0	0	0	0	0	-0.5	-0.5	-0.5	-0.5	-0.5	-0.5	-0.5	-0.5	-0.5	-0.5	-0.5	linear	0.025	TRUE	450	FALSE	NA	NA	1	0	0.5	9	sepmodel	0.0258	1.7938058873905933e-4
10	250	0	300	600	900	1200	1500	1800	2100	2400	2700	2	0	1	0	0	0	0	0	0	0	0	0	0	-0.5	-0.5	-0.5	-0.5	-0.5	-0.5	-0.5	-0.5	-0.5	-0.5	-0.5	linear	0.025	TRUE	450	FALSE	NA	NA	1	0	0.5	9	splines	0.0241	-5.180757455694492e-5
10	250	0	300	600	900	1200	1500	1800	2100	2400	2700	2	0	1	0	0	0	0	0	0	0	0	0	0	-0.5	-0.5	-0.5	-0.5	-0.5	-0.5	-0.5	-0.5	-0.5	-0.5	-0.5	linear	0.025	TRUE	450	FALSE	NA	NA	1	0	0.5	9	splines_cal	0.0246	8.989645803486856e-6
10	250	0	300	600	900	1200	1500	1800	2100	2400	2700	2	0	1	0	0	0	0	0	0	0	0	0	0	-0.5	-0.5	-0.5	-0.5	-0.5	-0.5	-0.5	-0.5	-0.5	-0.5	-0.5	linear	0.025	TRUE	450	FALSE	NA	NA	1	0	0.5	10	fixmodel	0.0264	1.720083215738025e-4
10	250	0	300	600	900	1200	1500	1800	2100	2400	2700	2	0	1	0	0	0	0	0	0	0	0	0	0	-0.5	-0.5	-0.5	-0.5	-0.5	-0.5	-0.5	-0.5	-0.5	-0.5	-0.5	linear	0.025	TRUE	450	FALSE	NA	NA	1	0	0.5	10	sepmodel	0.0262	1.8831619969830282e-4
10	250	0	300	600	900	1200	1500	1800	2100	2400	2700	2	0	1	0	0	0	0	0	0	0	0	0	0	-0.5	-0.5	-0.5	-0.5	-0.5	-0.5	-0.5	-0.5	-0.5	-0.5	-0.5	linear	0.025	TRUE	450	FALSE	NA	NA	1	0	0.5	10	splines	0.0254	1.6126413362669754e-4
10	250	0	300	600	900	1200	1500	1800	2100	2400	2700	2	0	1	0	0	0	0	0	0	0	0	0	0	-0.5	-0.5	-0.5	-0.5	-0.5	-0.5	-0.5	-0.5	-0.5	-0.5	-0.5	linear	0.025	TRUE	450	FALSE	NA	NA	1	0	0.5	10	splines_cal	0.025	6.663565380742381e-5
10	250	0	325	650	975	1300	1625	1950	2275	2600	2925	2	0	1	0	0	0	0	0	0	0	0	0	0	-0.5	-0.5	-0.5	-0.5	-0.5	-0.5	-0.5	-0.5	-0.5	-0.5	-0.5	linear	0.025	TRUE	450	FALSE	NA	NA	1	0	0.5	2	fixmodel	0.0232	9.553928328985753e-4
10	250	0	325	650	975	1300	1625	1950	2275	2600	2925	2	0	1	0	0	0	0	0	0	0	0	0	0	-0.5	-0.5	-0.5	-0.5	-0.5	-0.5	-0.5	-0.5	-0.5	-0.5	-0.5	linear	0.025	TRUE	450	FALSE	NA	NA	1	0	0.5	2	sepmodel	0.025	8.299523461299662e-4
10	250	0	325	650	975	1300	1625	1950	2275	2600	2925	2	0	1	0	0	0	0	0	0	0	0	0	0	-0.5	-0.5	-0.5	-0.5	-0.5	-0.5	-0.5	-0.5	-0.5	-0.5	-0.5	linear	0.025	TRUE	450	FALSE	NA	NA	1	0	0.5	2	splines	0.0232	9.402115284612324e-4
10	250	0	325	650	975	1300	1625	1950	2275	2600	2925	2	0	1	0	0	0	0	0	0	0	0	0	0	-0.5	-0.5	-0.5	-0.5	-0.5	-0.5	-0.5	-0.5	-0.5	-0.5	-0.5	linear	0.025	TRUE	450	FALSE	NA	NA	1	0	0.5	2	splines_cal	0.0235	9.618321399322765e-4
10	250	0	325	650	975	1300	1625	1950	2275	2600	2925	2	0	1	0	0	0	0	0	0	0	0	0	0	-0.5	-0.5	-0.5	-0.5	-0.5	-0.5	-0.5	-0.5	-0.5	-0.5	-0.5	linear	0.025	TRUE	450	FALSE	NA	NA	1	0	0.5	3	fixmodel	0.0255	-4.227382829916384e-4
10	250	0	325	650	975	1300	1625	1950	2275	2600	2925	2	0	1	0	0	0	0	0	0	0	0	0	0	-0.5	-0.5	-0.5	-0.5	-0.5	-0.5	-0.5	-0.5	-0.5	-0.5	-0.5	linear	0.025	TRUE	450	FALSE	NA	NA	1	0	0.5	3	sepmodel	0.0282	-3.6072307400858157e-4
10	250	0	325	650	975	1300	1625	1950	2275	2600	2925	2	0	1	0	0	0	0	0	0	0	0	0	0	-0.5	-0.5	-0.5	-0.5	-0.5	-0.5	-0.5	-0.5	-0.5	-0.5	-0.5	linear	0.025	TRUE	450	FALSE	NA	NA	1	0	0.5	3	splines	0.0247	-3.6621595000385914e-4
10	250	0	325	650	975	1300	1625	1950	2275	2600	2925	2	0	1	0	0	0	0	0	0	0	0	0	0	-0.5	-0.5	-0.5	-0.5	-0.5	-0.5	-0.5	-0.5	-0.5	-0.5	-0.5	linear	0.025	TRUE	450	FALSE	NA	NA	1	0	0.5	3	splines_cal	0.0241	-3.305782443160265e-4
10	250	0	325	650	975	1300	1625	1950	2275	2600	2925	2	0	1	0	0	0	0	0	0	0	0	0	0	-0.5	-0.5	-0.5	-0.5	-0.5	-0.5	-0.5	-0.5	-0.5	-0.5	-0.5	linear	0.025	TRUE	450	FALSE	NA	NA	1	0	0.5	4	fixmodel	0.0271	6.322384020472438e-4
10	250	0	325	650	975	1300	1625	1950	2275	2600	2925	2	0	1	0	0	0	0	0	0	0	0	0	0	-0.5	-0.5	-0.5	-0.5	-0.5	-0.5	-0.5	-0.5	-0.5	-0.5	-0.5	linear	0.025	TRUE	450	FALSE	NA	NA	1	0	0.5	4	sepmodel	0.0268	8.744532588865357e-4
10	250	0	325	650	975	1300	1625	1950	2275	2600	2925	2	0	1	0	0	0	0	0	0	0	0	0	0	-0.5	-0.5	-0.5	-0.5	-0.5	-0.5	-0.5	-0.5	-0.5	-0.5	-0.5	linear	0.025	TRUE	450	FALSE	NA	NA	1	0	0.5	4	splines	0.027	7.035419628921366e-4
10	250	0	325	650	975	1300	1625	1950	2275	2600	2925	2	0	1	0	0	0	0	0	0	0	0	0	0	-0.5	-0.5	-0.5	-0.5	-0.5	-0.5	-0.5	-0.5	-0.5	-0.5	-0.5	linear	0.025	TRUE	450	FALSE	NA	NA	1	0	0.5	4	splines_cal	0.0261	6.251632151831378e-4
10	250	0	325	650	975	1300	1625	1950	2275	2600	2925	2	0	1	0	0	0	0	0	0	0	0	0	0	-0.5	-0.5	-0.5	-0.5	-0.5	-0.5	-0.5	-0.5	-0.5	-0.5	-0.5	linear	0.025	TRUE	450	FALSE	NA	NA	1	0	0.5	5	fixmodel	0.0239	-2.586156757272977e-4
10	250	0	325	650	975	1300	1625	1950	2275	2600	2925	2	0	1	0	0	0	0	0	0	0	0	0	0	-0.5	-0.5	-0.5	-0.5	-0.5	-0.5	-0.5	-0.5	-0.5	-0.5	-0.5	linear	0.025	TRUE	450	FALSE	NA	NA	1	0	0.5	5	sepmodel	0.0242	-3.85628065520529e-4
10	250	0	325	650	975	1300	1625	1950	2275	2600	2925	2	0	1	0	0	0	0	0	0	0	0	0	0	-0.5	-0.5	-0.5	-0.5	-0.5	-0.5	-0.5	-0.5	-0.5	-0.5	-0.5	linear	0.025	TRUE	450	FALSE	NA	NA	1	0	0.5	5	splines	0.0243	-1.6045191248548765e-4
10	250	0	325	650	975	1300	1625	1950	2275	2600	2925	2	0	1	0	0	0	0	0	0	0	0	0	0	-0.5	-0.5	-0.5	-0.5	-0.5	-0.5	-0.5	-0.5	-0.5	-0.5	-0.5	linear	0.025	TRUE	450	FALSE	NA	NA	1	0	0.5	5	splines_cal	0.0243	-3.8559068470679885e-4
10	250	0	325	650	975	1300	1625	1950	2275	2600	2925	2	0	1	0	0	0	0	0	0	0	0	0	0	-0.5	-0.5	-0.5	-0.5	-0.5	-0.5	-0.5	-0.5	-0.5	-0.5	-0.5	linear	0.025	TRUE	450	FALSE	NA	NA	1	0	0.5	6	fixmodel	0.0256	4.5718356289928437e-4
10	250	0	325	650	975	1300	1625	1950	2275	2600	2925	2	0	1	0	0	0	0	0	0	0	0	0	0	-0.5	-0.5	-0.5	-0.5	-0.5	-0.5	-0.5	-0.5	-0.5	-0.5	-0.5	linear	0.025	TRUE	450	FALSE	NA	NA	1	0	0.5	6	sepmodel	0.0228	-8.782541906581199e-5
10	250	0	325	650	975	1300	1625	1950	2275	2600	2925	2	0	1	0	0	0	0	0	0	0	0	0	0	-0.5	-0.5	-0.5	-0.5	-0.5	-0.5	-0.5	-0.5	-0.5	-0.5	-0.5	linear	0.025	TRUE	450	FALSE	NA	NA	1	0	0.5	6	splines	0.0252	5.558230358270474e-4
10	250	0	325	650	975	1300	1625	1950	2275	2600	2925	2	0	1	0	0	0	0	0	0	0	0	0	0	-0.5	-0.5	-0.5	-0.5	-0.5	-0.5	-0.5	-0.5	-0.5	-0.5	-0.5	linear	0.025	TRUE	450	FALSE	NA	NA	1	0	0.5	6	splines_cal	0.0254	5.788511634578022e-4
10	250	0	325	650	975	1300	1625	1950	2275	2600	2925	2	0	1	0	0	0	0	0	0	0	0	0	0	-0.5	-0.5	-0.5	-0.5	-0.5	-0.5	-0.5	-0.5	-0.5	-0.5	-0.5	linear	0.025	TRUE	450	FALSE	NA	NA	1	0	0.5	7	fixmodel	0.0225	1.2098119390372242e-4
10	250	0	325	650	975	1300	1625	1950	2275	2600	2925	2	0	1	0	0	0	0	0	0	0	0	0	0	-0.5	-0.5	-0.5	-0.5	-0.5	-0.5	-0.5	-0.5	-0.5	-0.5	-0.5	linear	0.025	TRUE	450	FALSE	NA	NA	1	0	0.5	7	sepmodel	0.0235	2.1116033411582144e-4
10	250	0	325	650	975	1300	1625	1950	2275	2600	2925	2	0	1	0	0	0	0	0	0	0	0	0	0	-0.5	-0.5	-0.5	-0.5	-0.5	-0.5	-0.5	-0.5	-0.5	-0.5	-0.5	linear	0.025	TRUE	450	FALSE	NA	NA	1	0	0.5	7	splines	0.0221	1.2932427386557477e-4
10	250	0	325	650	975	1300	1625	1950	2275	2600	2925	2	0	1	0	0	0	0	0	0	0	0	0	0	-0.5	-0.5	-0.5	-0.5	-0.5	-0.5	-0.5	-0.5	-0.5	-0.5	-0.5	linear	0.025	TRUE	450	FALSE	NA	NA	1	0	0.5	7	splines_cal	0.022	1.2823114102756555e-4
10	250	0	325	650	975	1300	1625	1950	2275	2600	2925	2	0	1	0	0	0	0	0	0	0	0	0	0	-0.5	-0.5	-0.5	-0.5	-0.5	-0.5	-0.5	-0.5	-0.5	-0.5	-0.5	linear	0.025	TRUE	450	FALSE	NA	NA	1	0	0.5	8	fixmodel	0.0259	9.168034323744999e-4
10	250	0	325	650	975	1300	1625	1950	2275	2600	2925	2	0	1	0	0	0	0	0	0	0	0	0	0	-0.5	-0.5	-0.5	-0.5	-0.5	-0.5	-0.5	-0.5	-0.5	-0.5	-0.5	linear	0.025	TRUE	450	FALSE	NA	NA	1	0	0.5	8	sepmodel	0.0252	8.164594458646043e-4
10	250	0	325	650	975	1300	1625	1950	2275	2600	2925	2	0	1	0	0	0	0	0	0	0	0	0	0	-0.5	-0.5	-0.5	-0.5	-0.5	-0.5	-0.5	-0.5	-0.5	-0.5	-0.5	linear	0.025	TRUE	450	FALSE	NA	NA	1	0	0.5	8	splines	0.0269	9.356853095424415e-4
10	250	0	325	650	975	1300	1625	1950	2275	2600	2925	2	0	1	0	0	0	0	0	0	0	0	0	0	-0.5	-0.5	-0.5	-0.5	-0.5	-0.5	-0.5	-0.5	-0.5	-0.5	-0.5	linear	0.025	TRUE	450	FALSE	NA	NA	1	0	0.5	8	splines_cal	0.0252	8.166643771049465e-4
10	250	0	325	650	975	1300	1625	1950	2275	2600	2925	2	0	1	0	0	0	0	0	0	0	0	0	0	-0.5	-0.5	-0.5	-0.5	-0.5	-0.5	-0.5	-0.5	-0.5	-0.5	-0.5	linear	0.025	TRUE	450	FALSE	NA	NA	1	0	0.5	9	fixmodel	0.0228	1.9976845863366475e-4
10	250	0	325	650	975	1300	1625	1950	2275	2600	2925	2	0	1	0	0	0	0	0	0	0	0	0	0	-0.5	-0.5	-0.5	-0.5	-0.5	-0.5	-0.5	-0.5	-0.5	-0.5	-0.5	linear	0.025	TRUE	450	FALSE	NA	NA	1	0	0.5	9	sepmodel	0.0254	5.89897270824889e-4
10	250	0	325	650	975	1300	1625	1950	2275	2600	2925	2	0	1	0	0	0	0	0	0	0	0	0	0	-0.5	-0.5	-0.5	-0.5	-0.5	-0.5	-0.5	-0.5	-0.5	-0.5	-0.5	linear	0.025	TRUE	450	FALSE	NA	NA	1	0	0.5	9	splines	0.0234	1.94753467999281e-4
10	250	0	325	650	975	1300	1625	1950	2275	2600	2925	2	0	1	0	0	0	0	0	0	0	0	0	0	-0.5	-0.5	-0.5	-0.5	-0.5	-0.5	-0.5	-0.5	-0.5	-0.5	-0.5	linear	0.025	TRUE	450	FALSE	NA	NA	1	0	0.5	9	splines_cal	0.0226	1.0200947221472075e-4
10	250	0	325	650	975	1300	1625	1950	2275	2600	2925	2	0	1	0	0	0	0	0	0	0	0	0	0	-0.5	-0.5	-0.5	-0.5	-0.5	-0.5	-0.5	-0.5	-0.5	-0.5	-0.5	linear	0.025	TRUE	450	FALSE	NA	NA	1	0	0.5	10	fixmodel	0.0241	6.524410119906732e-4
10	250	0	325	650	975	1300	1625	1950	2275	2600	2925	2	0	1	0	0	0	0	0	0	0	0	0	0	-0.5	-0.5	-0.5	-0.5	-0.5	-0.5	-0.5	-0.5	-0.5	-0.5	-0.5	linear	0.025	TRUE	450	FALSE	NA	NA	1	0	0.5	10	sepmodel	0.0237	7.049433055705984e-4
10	250	0	325	650	975	1300	1625	1950	2275	2600	2925	2	0	1	0	0	0	0	0	0	0	0	0	0	-0.5	-0.5	-0.5	-0.5	-0.5	-0.5	-0.5	-0.5	-0.5	-0.5	-0.5	linear	0.025	TRUE	450	FALSE	NA	NA	1	0	0.5	10	splines	0.0234	5.835345779378402e-4
10	250	0	325	650	975	1300	1625	1950	2275	2600	2925	2	0	1	0	0	0	0	0	0	0	0	0	0	-0.5	-0.5	-0.5	-0.5	-0.5	-0.5	-0.5	-0.5	-0.5	-0.5	-0.5	linear	0.025	TRUE	450	FALSE	NA	NA	1	0	0.5	10	splines_cal	0.0232	6.862363461026305e-4
10	250	0	350	700	1050	1400	1750	2100	2450	2800	3150	2	0	1	0	0	0	0	0	0	0	0	0	0	-0.5	-0.5	-0.5	-0.5	-0.5	-0.5	-0.5	-0.5	-0.5	-0.5	-0.5	linear	0.025	TRUE	450	FALSE	NA	NA	1	0	0.5	2	fixmodel	0.0247	-1.287976326983085e-4
10	250	0	350	700	1050	1400	1750	2100	2450	2800	3150	2	0	1	0	0	0	0	0	0	0	0	0	0	-0.5	-0.5	-0.5	-0.5	-0.5	-0.5	-0.5	-0.5	-0.5	-0.5	-0.5	linear	0.025	TRUE	450	FALSE	NA	NA	1	0	0.5	2	sepmodel	0.0244	1.9170075234172358e-5
10	250	0	350	700	1050	1400	1750	2100	2450	2800	3150	2	0	1	0	0	0	0	0	0	0	0	0	0	-0.5	-0.5	-0.5	-0.5	-0.5	-0.5	-0.5	-0.5	-0.5	-0.5	-0.5	linear	0.025	TRUE	450	FALSE	NA	NA	1	0	0.5	2	splines	0.025	-1.6682577852412044e-4
10	250	0	350	700	1050	1400	1750	2100	2450	2800	3150	2	0	1	0	0	0	0	0	0	0	0	0	0	-0.5	-0.5	-0.5	-0.5	-0.5	-0.5	-0.5	-0.5	-0.5	-0.5	-0.5	linear	0.025	TRUE	450	FALSE	NA	NA	1	0	0.5	2	splines_cal	0.025	-1.8608574707000311e-4
10	250	0	350	700	1050	1400	1750	2100	2450	2800	3150	2	0	1	0	0	0	0	0	0	0	0	0	0	-0.5	-0.5	-0.5	-0.5	-0.5	-0.5	-0.5	-0.5	-0.5	-0.5	-0.5	linear	0.025	TRUE	450	FALSE	NA	NA	1	0	0.5	3	fixmodel	0.0227	-0.0010282242415631507
10	250	0	350	700	1050	1400	1750	2100	2450	2800	3150	2	0	1	0	0	0	0	0	0	0	0	0	0	-0.5	-0.5	-0.5	-0.5	-0.5	-0.5	-0.5	-0.5	-0.5	-0.5	-0.5	linear	0.025	TRUE	450	FALSE	NA	NA	1	0	0.5	3	sepmodel	0.0243	-0.0014289966664023483
10	250	0	350	700	1050	1400	1750	2100	2450	2800	3150	2	0	1	0	0	0	0	0	0	0	0	0	0	-0.5	-0.5	-0.5	-0.5	-0.5	-0.5	-0.5	-0.5	-0.5	-0.5	-0.5	linear	0.025	TRUE	450	FALSE	NA	NA	1	0	0.5	3	splines	0.0232	-9.604623323669215e-4
10	250	0	350	700	1050	1400	1750	2100	2450	2800	3150	2	0	1	0	0	0	0	0	0	0	0	0	0	-0.5	-0.5	-0.5	-0.5	-0.5	-0.5	-0.5	-0.5	-0.5	-0.5	-0.5	linear	0.025	TRUE	450	FALSE	NA	NA	1	0	0.5	3	splines_cal	0.024	-0.0010793739291639433
10	250	0	350	700	1050	1400	1750	2100	2450	2800	3150	2	0	1	0	0	0	0	0	0	0	0	0	0	-0.5	-0.5	-0.5	-0.5	-0.5	-0.5	-0.5	-0.5	-0.5	-0.5	-0.5	linear	0.025	TRUE	450	FALSE	NA	NA	1	0	0.5	4	fixmodel	0.0236	-6.581597964889309e-5
10	250	0	350	700	1050	1400	1750	2100	2450	2800	3150	2	0	1	0	0	0	0	0	0	0	0	0	0	-0.5	-0.5	-0.5	-0.5	-0.5	-0.5	-0.5	-0.5	-0.5	-0.5	-0.5	linear	0.025	TRUE	450	FALSE	NA	NA	1	0	0.5	4	sepmodel	0.0245	-2.02263430977136e-4
10	250	0	350	700	1050	1400	1750	2100	2450	2800	3150	2	0	1	0	0	0	0	0	0	0	0	0	0	-0.5	-0.5	-0.5	-0.5	-0.5	-0.5	-0.5	-0.5	-0.5	-0.5	-0.5	linear	0.025	TRUE	450	FALSE	NA	NA	1	0	0.5	4	splines	0.0232	-1.4679368237039319e-5
10	250	0	350	700	1050	1400	1750	2100	2450	2800	3150	2	0	1	0	0	0	0	0	0	0	0	0	0	-0.5	-0.5	-0.5	-0.5	-0.5	-0.5	-0.5	-0.5	-0.5	-0.5	-0.5	linear	0.025	TRUE	450	FALSE	NA	NA	1	0	0.5	4	splines_cal	0.0237	-2.5077626188733276e-4
10	250	0	350	700	1050	1400	1750	2100	2450	2800	3150	2	0	1	0	0	0	0	0	0	0	0	0	0	-0.5	-0.5	-0.5	-0.5	-0.5	-0.5	-0.5	-0.5	-0.5	-0.5	-0.5	linear	0.025	TRUE	450	FALSE	NA	NA	1	0	0.5	5	fixmodel	0.0268	-2.6397368487916735e-4
10	250	0	350	700	1050	1400	1750	2100	2450	2800	3150	2	0	1	0	0	0	0	0	0	0	0	0	0	-0.5	-0.5	-0.5	-0.5	-0.5	-0.5	-0.5	-0.5	-0.5	-0.5	-0.5	linear	0.025	TRUE	450	FALSE	NA	NA	1	0	0.5	5	sepmodel	0.0252	-1.2040437320017857e-4
10	250	0	350	700	1050	1400	1750	2100	2450	2800	3150	2	0	1	0	0	0	0	0	0	0	0	0	0	-0.5	-0.5	-0.5	-0.5	-0.5	-0.5	-0.5	-0.5	-0.5	-0.5	-0.5	linear	0.025	TRUE	450	FALSE	NA	NA	1	0	0.5	5	splines	0.0261	-2.518749704056525e-4
10	250	0	350	700	1050	1400	1750	2100	2450	2800	3150	2	0	1	0	0	0	0	0	0	0	0	0	0	-0.5	-0.5	-0.5	-0.5	-0.5	-0.5	-0.5	-0.5	-0.5	-0.5	-0.5	linear	0.025	TRUE	450	FALSE	NA	NA	1	0	0.5	5	splines_cal	0.025	-2.9968731392768477e-4
10	250	0	350	700	1050	1400	1750	2100	2450	2800	3150	2	0	1	0	0	0	0	0	0	0	0	0	0	-0.5	-0.5	-0.5	-0.5	-0.5	-0.5	-0.5	-0.5	-0.5	-0.5	-0.5	linear	0.025	TRUE	450	FALSE	NA	NA	1	0	0.5	6	fixmodel	0.0239	-0.0011667975856487233
10	250	0	350	700	1050	1400	1750	2100	2450	2800	3150	2	0	1	0	0	0	0	0	0	0	0	0	0	-0.5	-0.5	-0.5	-0.5	-0.5	-0.5	-0.5	-0.5	-0.5	-0.5	-0.5	linear	0.025	TRUE	450	FALSE	NA	NA	1	0	0.5	6	sepmodel	0.025	-0.0010520569266058116
10	250	0	350	700	1050	1400	1750	2100	2450	2800	3150	2	0	1	0	0	0	0	0	0	0	0	0	0	-0.5	-0.5	-0.5	-0.5	-0.5	-0.5	-0.5	-0.5	-0.5	-0.5	-0.5	linear	0.025	TRUE	450	FALSE	NA	NA	1	0	0.5	6	splines	0.0241	-0.0012190595149092587
10	250	0	350	700	1050	1400	1750	2100	2450	2800	3150	2	0	1	0	0	0	0	0	0	0	0	0	0	-0.5	-0.5	-0.5	-0.5	-0.5	-0.5	-0.5	-0.5	-0.5	-0.5	-0.5	linear	0.025	TRUE	450	FALSE	NA	NA	1	0	0.5	6	splines_cal	0.0253	-0.0011583853847667769
10	250	0	350	700	1050	1400	1750	2100	2450	2800	3150	2	0	1	0	0	0	0	0	0	0	0	0	0	-0.5	-0.5	-0.5	-0.5	-0.5	-0.5	-0.5	-0.5	-0.5	-0.5	-0.5	linear	0.025	TRUE	450	FALSE	NA	NA	1	0	0.5	7	fixmodel	0.0267	-2.2616292031449594e-4
10	250	0	350	700	1050	1400	1750	2100	2450	2800	3150	2	0	1	0	0	0	0	0	0	0	0	0	0	-0.5	-0.5	-0.5	-0.5	-0.5	-0.5	-0.5	-0.5	-0.5	-0.5	-0.5	linear	0.025	TRUE	450	FALSE	NA	NA	1	0	0.5	7	sepmodel	0.0261	2.3642431224305747e-4
10	250	0	350	700	1050	1400	1750	2100	2450	2800	3150	2	0	1	0	0	0	0	0	0	0	0	0	0	-0.5	-0.5	-0.5	-0.5	-0.5	-0.5	-0.5	-0.5	-0.5	-0.5	-0.5	linear	0.025	TRUE	450	FALSE	NA	NA	1	0	0.5	7	splines	0.0259	-3.0135869243037714e-4
10	250	0	350	700	1050	1400	1750	2100	2450	2800	3150	2	0	1	0	0	0	0	0	0	0	0	0	0	-0.5	-0.5	-0.5	-0.5	-0.5	-0.5	-0.5	-0.5	-0.5	-0.5	-0.5	linear	0.025	TRUE	450	FALSE	NA	NA	1	0	0.5	7	splines_cal	0.0255	-2.9569790837500156e-4
10	250	0	350	700	1050	1400	1750	2100	2450	2800	3150	2	0	1	0	0	0	0	0	0	0	0	0	0	-0.5	-0.5	-0.5	-0.5	-0.5	-0.5	-0.5	-0.5	-0.5	-0.5	-0.5	linear	0.025	TRUE	450	FALSE	NA	NA	1	0	0.5	8	fixmodel	0.023	-0.0015284459196027566
10	250	0	350	700	1050	1400	1750	2100	2450	2800	3150	2	0	1	0	0	0	0	0	0	0	0	0	0	-0.5	-0.5	-0.5	-0.5	-0.5	-0.5	-0.5	-0.5	-0.5	-0.5	-0.5	linear	0.025	TRUE	450	FALSE	NA	NA	1	0	0.5	8	sepmodel	0.0242	-0.0010556080993597743
10	250	0	350	700	1050	1400	1750	2100	2450	2800	3150	2	0	1	0	0	0	0	0	0	0	0	0	0	-0.5	-0.5	-0.5	-0.5	-0.5	-0.5	-0.5	-0.5	-0.5	-0.5	-0.5	linear	0.025	TRUE	450	FALSE	NA	NA	1	0	0.5	8	splines	0.0234	-0.0016212053608471474
10	250	0	350	700	1050	1400	1750	2100	2450	2800	3150	2	0	1	0	0	0	0	0	0	0	0	0	0	-0.5	-0.5	-0.5	-0.5	-0.5	-0.5	-0.5	-0.5	-0.5	-0.5	-0.5	linear	0.025	TRUE	450	FALSE	NA	NA	1	0	0.5	8	splines_cal	0.0236	-0.0015632770887367457
10	250	0	350	700	1050	1400	1750	2100	2450	2800	3150	2	0	1	0	0	0	0	0	0	0	0	0	0	-0.5	-0.5	-0.5	-0.5	-0.5	-0.5	-0.5	-0.5	-0.5	-0.5	-0.5	linear	0.025	TRUE	450	FALSE	NA	NA	1	0	0.5	9	fixmodel	0.0252	-1.8609703404582736e-4
10	250	0	350	700	1050	1400	1750	2100	2450	2800	3150	2	0	1	0	0	0	0	0	0	0	0	0	0	-0.5	-0.5	-0.5	-0.5	-0.5	-0.5	-0.5	-0.5	-0.5	-0.5	-0.5	linear	0.025	TRUE	450	FALSE	NA	NA	1	0	0.5	9	sepmodel	0.025	1.104772835640756e-4
10	250	0	350	700	1050	1400	1750	2100	2450	2800	3150	2	0	1	0	0	0	0	0	0	0	0	0	0	-0.5	-0.5	-0.5	-0.5	-0.5	-0.5	-0.5	-0.5	-0.5	-0.5	-0.5	linear	0.025	TRUE	450	FALSE	NA	NA	1	0	0.5	9	splines	0.0257	-2.1991962121194786e-4
10	250	0	350	700	1050	1400	1750	2100	2450	2800	3150	2	0	1	0	0	0	0	0	0	0	0	0	0	-0.5	-0.5	-0.5	-0.5	-0.5	-0.5	-0.5	-0.5	-0.5	-0.5	-0.5	linear	0.025	TRUE	450	FALSE	NA	NA	1	0	0.5	9	splines_cal	0.0257	-1.2792213898339758e-4
10	250	0	350	700	1050	1400	1750	2100	2450	2800	3150	2	0	1	0	0	0	0	0	0	0	0	0	0	-0.5	-0.5	-0.5	-0.5	-0.5	-0.5	-0.5	-0.5	-0.5	-0.5	-0.5	linear	0.025	TRUE	450	FALSE	NA	NA	1	0	0.5	10	fixmodel	0.0261	-3.626347921076222e-4
10	250	0	350	700	1050	1400	1750	2100	2450	2800	3150	2	0	1	0	0	0	0	0	0	0	0	0	0	-0.5	-0.5	-0.5	-0.5	-0.5	-0.5	-0.5	-0.5	-0.5	-0.5	-0.5	linear	0.025	TRUE	450	FALSE	NA	NA	1	0	0.5	10	sepmodel	0.0257	1.3639429736173115e-4
10	250	0	350	700	1050	1400	1750	2100	2450	2800	3150	2	0	1	0	0	0	0	0	0	0	0	0	0	-0.5	-0.5	-0.5	-0.5	-0.5	-0.5	-0.5	-0.5	-0.5	-0.5	-0.5	linear	0.025	TRUE	450	FALSE	NA	NA	1	0	0.5	10	splines	0.0261	-3.404069343778981e-4
10	250	0	350	700	1050	1400	1750	2100	2450	2800	3150	2	0	1	0	0	0	0	0	0	0	0	0	0	-0.5	-0.5	-0.5	-0.5	-0.5	-0.5	-0.5	-0.5	-0.5	-0.5	-0.5	linear	0.025	TRUE	450	FALSE	NA	NA	1	0	0.5	10	splines_cal	0.0266	-5.320223088925705e-4
10	250	0	375	750	1125	1500	1875	2250	2625	3000	3375	2	0	1	0	0	0	0	0	0	0	0	0	0	-0.5	-0.5	-0.5	-0.5	-0.5	-0.5	-0.5	-0.5	-0.5	-0.5	-0.5	linear	0.025	TRUE	450	FALSE	NA	NA	1	0	0.5	2	fixmodel	0.0263	0.0018978367185531614
10	250	0	375	750	1125	1500	1875	2250	2625	3000	3375	2	0	1	0	0	0	0	0	0	0	0	0	0	-0.5	-0.5	-0.5	-0.5	-0.5	-0.5	-0.5	-0.5	-0.5	-0.5	-0.5	linear	0.025	TRUE	450	FALSE	NA	NA	1	0	0.5	2	sepmodel	0.0257	0.0017074411887658609
10	250	0	375	750	1125	1500	1875	2250	2625	3000	3375	2	0	1	0	0	0	0	0	0	0	0	0	0	-0.5	-0.5	-0.5	-0.5	-0.5	-0.5	-0.5	-0.5	-0.5	-0.5	-0.5	linear	0.025	TRUE	450	FALSE	NA	NA	1	0	0.5	2	splines	0.0256	0.001840407967181555
10	250	0	375	750	1125	1500	1875	2250	2625	3000	3375	2	0	1	0	0	0	0	0	0	0	0	0	0	-0.5	-0.5	-0.5	-0.5	-0.5	-0.5	-0.5	-0.5	-0.5	-0.5	-0.5	linear	0.025	TRUE	450	FALSE	NA	NA	1	0	0.5	2	splines_cal	0.0259	0.0019887281716815747
10	250	0	375	750	1125	1500	1875	2250	2625	3000	3375	2	0	1	0	0	0	0	0	0	0	0	0	0	-0.5	-0.5	-0.5	-0.5	-0.5	-0.5	-0.5	-0.5	-0.5	-0.5	-0.5	linear	0.025	TRUE	450	FALSE	NA	NA	1	0	0.5	3	fixmodel	0.0243	0.0014843009126312547
10	250	0	375	750	1125	1500	1875	2250	2625	3000	3375	2	0	1	0	0	0	0	0	0	0	0	0	0	-0.5	-0.5	-0.5	-0.5	-0.5	-0.5	-0.5	-0.5	-0.5	-0.5	-0.5	linear	0.025	TRUE	450	FALSE	NA	NA	1	0	0.5	3	sepmodel	0.0231	0.0013430165354592605
10	250	0	375	750	1125	1500	1875	2250	2625	3000	3375	2	0	1	0	0	0	0	0	0	0	0	0	0	-0.5	-0.5	-0.5	-0.5	-0.5	-0.5	-0.5	-0.5	-0.5	-0.5	-0.5	linear	0.025	TRUE	450	FALSE	NA	NA	1	0	0.5	3	splines	0.0224	0.0014469329986521746
10	250	0	375	750	1125	1500	1875	2250	2625	3000	3375	2	0	1	0	0	0	0	0	0	0	0	0	0	-0.5	-0.5	-0.5	-0.5	-0.5	-0.5	-0.5	-0.5	-0.5	-0.5	-0.5	linear	0.025	TRUE	450	FALSE	NA	NA	1	0	0.5	3	splines_cal	0.0225	0.0014228751372994965
10	250	0	375	750	1125	1500	1875	2250	2625	3000	3375	2	0	1	0	0	0	0	0	0	0	0	0	0	-0.5	-0.5	-0.5	-0.5	-0.5	-0.5	-0.5	-0.5	-0.5	-0.5	-0.5	linear	0.025	TRUE	450	FALSE	NA	NA	1	0	0.5	4	fixmodel	0.0251	4.563869104100511e-4
10	250	0	375	750	1125	1500	1875	2250	2625	3000	3375	2	0	1	0	0	0	0	0	0	0	0	0	0	-0.5	-0.5	-0.5	-0.5	-0.5	-0.5	-0.5	-0.5	-0.5	-0.5	-0.5	linear	0.025	TRUE	450	FALSE	NA	NA	1	0	0.5	4	sepmodel	0.0219	2.63057236295022e-4
10	250	0	375	750	1125	1500	1875	2250	2625	3000	3375	2	0	1	0	0	0	0	0	0	0	0	0	0	-0.5	-0.5	-0.5	-0.5	-0.5	-0.5	-0.5	-0.5	-0.5	-0.5	-0.5	linear	0.025	TRUE	450	FALSE	NA	NA	1	0	0.5	4	splines	0.0242	3.3490299333045705e-4
10	250	0	375	750	1125	1500	1875	2250	2625	3000	3375	2	0	1	0	0	0	0	0	0	0	0	0	0	-0.5	-0.5	-0.5	-0.5	-0.5	-0.5	-0.5	-0.5	-0.5	-0.5	-0.5	linear	0.025	TRUE	450	FALSE	NA	NA	1	0	0.5	4	splines_cal	0.0236	3.326289504178506e-4
10	250	0	375	750	1125	1500	1875	2250	2625	3000	3375	2	0	1	0	0	0	0	0	0	0	0	0	0	-0.5	-0.5	-0.5	-0.5	-0.5	-0.5	-0.5	-0.5	-0.5	-0.5	-0.5	linear	0.025	TRUE	450	FALSE	NA	NA	1	0	0.5	5	fixmodel	0.0266	5.882625251639208e-4
10	250	0	375	750	1125	1500	1875	2250	2625	3000	3375	2	0	1	0	0	0	0	0	0	0	0	0	0	-0.5	-0.5	-0.5	-0.5	-0.5	-0.5	-0.5	-0.5	-0.5	-0.5	-0.5	linear	0.025	TRUE	450	FALSE	NA	NA	1	0	0.5	5	sepmodel	0.0261	3.4164939993522385e-4
10	250	0	375	750	1125	1500	1875	2250	2625	3000	3375	2	0	1	0	0	0	0	0	0	0	0	0	0	-0.5	-0.5	-0.5	-0.5	-0.5	-0.5	-0.5	-0.5	-0.5	-0.5	-0.5	linear	0.025	TRUE	450	FALSE	NA	NA	1	0	0.5	5	splines	0.0275	6.105941158340078e-4
10	250	0	375	750	1125	1500	1875	2250	2625	3000	3375	2	0	1	0	0	0	0	0	0	0	0	0	0	-0.5	-0.5	-0.5	-0.5	-0.5	-0.5	-0.5	-0.5	-0.5	-0.5	-0.5	linear	0.025	TRUE	450	FALSE	NA	NA	1	0	0.5	5	splines_cal	0.0282	7.701257963942362e-4
10	250	0	375	750	1125	1500	1875	2250	2625	3000	3375	2	0	1	0	0	0	0	0	0	0	0	0	0	-0.5	-0.5	-0.5	-0.5	-0.5	-0.5	-0.5	-0.5	-0.5	-0.5	-0.5	linear	0.025	TRUE	450	FALSE	NA	NA	1	0	0.5	6	fixmodel	0.0237	9.046080688493415e-4
10	250	0	375	750	1125	1500	1875	2250	2625	3000	3375	2	0	1	0	0	0	0	0	0	0	0	0	0	-0.5	-0.5	-0.5	-0.5	-0.5	-0.5	-0.5	-0.5	-0.5	-0.5	-0.5	linear	0.025	TRUE	450	FALSE	NA	NA	1	0	0.5	6	sepmodel	0.0229	0.001190667693307113
10	250	0	375	750	1125	1500	1875	2250	2625	3000	3375	2	0	1	0	0	0	0	0	0	0	0	0	0	-0.5	-0.5	-0.5	-0.5	-0.5	-0.5	-0.5	-0.5	-0.5	-0.5	-0.5	linear	0.025	TRUE	450	FALSE	NA	NA	1	0	0.5	6	splines	0.0254	8.389255871575478e-4
10	250	0	375	750	1125	1500	1875	2250	2625	3000	3375	2	0	1	0	0	0	0	0	0	0	0	0	0	-0.5	-0.5	-0.5	-0.5	-0.5	-0.5	-0.5	-0.5	-0.5	-0.5	-0.5	linear	0.025	TRUE	450	FALSE	NA	NA	1	0	0.5	6	splines_cal	0.0239	9.64177175852526e-4
10	250	0	375	750	1125	1500	1875	2250	2625	3000	3375	2	0	1	0	0	0	0	0	0	0	0	0	0	-0.5	-0.5	-0.5	-0.5	-0.5	-0.5	-0.5	-0.5	-0.5	-0.5	-0.5	linear	0.025	TRUE	450	FALSE	NA	NA	1	0	0.5	7	fixmodel	0.0258	0.0011929797275101912
10	250	0	375	750	1125	1500	1875	2250	2625	3000	3375	2	0	1	0	0	0	0	0	0	0	0	0	0	-0.5	-0.5	-0.5	-0.5	-0.5	-0.5	-0.5	-0.5	-0.5	-0.5	-0.5	linear	0.025	TRUE	450	FALSE	NA	NA	1	0	0.5	7	sepmodel	0.024	9.899992164723159e-4
10	250	0	375	750	1125	1500	1875	2250	2625	3000	3375	2	0	1	0	0	0	0	0	0	0	0	0	0	-0.5	-0.5	-0.5	-0.5	-0.5	-0.5	-0.5	-0.5	-0.5	-0.5	-0.5	linear	0.025	TRUE	450	FALSE	NA	NA	1	0	0.5	7	splines	0.0257	0.0012168444181290968
10	250	0	375	750	1125	1500	1875	2250	2625	3000	3375	2	0	1	0	0	0	0	0	0	0	0	0	0	-0.5	-0.5	-0.5	-0.5	-0.5	-0.5	-0.5	-0.5	-0.5	-0.5	-0.5	linear	0.025	TRUE	450	FALSE	NA	NA	1	0	0.5	7	splines_cal	0.0252	0.0011849899262964371
10	250	0	375	750	1125	1500	1875	2250	2625	3000	3375	2	0	1	0	0	0	0	0	0	0	0	0	0	-0.5	-0.5	-0.5	-0.5	-0.5	-0.5	-0.5	-0.5	-0.5	-0.5	-0.5	linear	0.025	TRUE	450	FALSE	NA	NA	1	0	0.5	8	fixmodel	0.0255	-1.231414573467667e-4
10	250	0	375	750	1125	1500	1875	2250	2625	3000	3375	2	0	1	0	0	0	0	0	0	0	0	0	0	-0.5	-0.5	-0.5	-0.5	-0.5	-0.5	-0.5	-0.5	-0.5	-0.5	-0.5	linear	0.025	TRUE	450	FALSE	NA	NA	1	0	0.5	8	sepmodel	0.0238	-1.6283283470846637e-4
10	250	0	375	750	1125	1500	1875	2250	2625	3000	3375	2	0	1	0	0	0	0	0	0	0	0	0	0	-0.5	-0.5	-0.5	-0.5	-0.5	-0.5	-0.5	-0.5	-0.5	-0.5	-0.5	linear	0.025	TRUE	450	FALSE	NA	NA	1	0	0.5	8	splines	0.0259	-7.4354434398937e-5
10	250	0	375	750	1125	1500	1875	2250	2625	3000	3375	2	0	1	0	0	0	0	0	0	0	0	0	0	-0.5	-0.5	-0.5	-0.5	-0.5	-0.5	-0.5	-0.5	-0.5	-0.5	-0.5	linear	0.025	TRUE	450	FALSE	NA	NA	1	0	0.5	8	splines_cal	0.0273	-1.7581040140711494e-4
10	250	0	375	750	1125	1500	1875	2250	2625	3000	3375	2	0	1	0	0	0	0	0	0	0	0	0	0	-0.5	-0.5	-0.5	-0.5	-0.5	-0.5	-0.5	-0.5	-0.5	-0.5	-0.5	linear	0.025	TRUE	450	FALSE	NA	NA	1	0	0.5	9	fixmodel	0.0246	0.0013806114487680309
10	250	0	375	750	1125	1500	1875	2250	2625	3000	3375	2	0	1	0	0	0	0	0	0	0	0	0	0	-0.5	-0.5	-0.5	-0.5	-0.5	-0.5	-0.5	-0.5	-0.5	-0.5	-0.5	linear	0.025	TRUE	450	FALSE	NA	NA	1	0	0.5	9	sepmodel	0.0261	0.001339899602370899
10	250	0	375	750	1125	1500	1875	2250	2625	3000	3375	2	0	1	0	0	0	0	0	0	0	0	0	0	-0.5	-0.5	-0.5	-0.5	-0.5	-0.5	-0.5	-0.5	-0.5	-0.5	-0.5	linear	0.025	TRUE	450	FALSE	NA	NA	1	0	0.5	9	splines	0.025	0.0013904589432902096
10	250	0	375	750	1125	1500	1875	2250	2625	3000	3375	2	0	1	0	0	0	0	0	0	0	0	0	0	-0.5	-0.5	-0.5	-0.5	-0.5	-0.5	-0.5	-0.5	-0.5	-0.5	-0.5	linear	0.025	TRUE	450	FALSE	NA	NA	1	0	0.5	9	splines_cal	0.0247	0.0013193276116137626
10	250	0	375	750	1125	1500	1875	2250	2625	3000	3375	2	0	1	0	0	0	0	0	0	0	0	0	0	-0.5	-0.5	-0.5	-0.5	-0.5	-0.5	-0.5	-0.5	-0.5	-0.5	-0.5	linear	0.025	TRUE	450	FALSE	NA	NA	1	0	0.5	10	fixmodel	0.0254	7.296150710188531e-5
10	250	0	375	750	1125	1500	1875	2250	2625	3000	3375	2	0	1	0	0	0	0	0	0	0	0	0	0	-0.5	-0.5	-0.5	-0.5	-0.5	-0.5	-0.5	-0.5	-0.5	-0.5	-0.5	linear	0.025	TRUE	450	FALSE	NA	NA	1	0	0.5	10	sepmodel	0.023	-9.762312850664922e-5
10	250	0	375	750	1125	1500	1875	2250	2625	3000	3375	2	0	1	0	0	0	0	0	0	0	0	0	0	-0.5	-0.5	-0.5	-0.5	-0.5	-0.5	-0.5	-0.5	-0.5	-0.5	-0.5	linear	0.025	TRUE	450	FALSE	NA	NA	1	0	0.5	10	splines	0.025	2.6097680787459034e-5
10	250	0	375	750	1125	1500	1875	2250	2625	3000	3375	2	0	1	0	0	0	0	0	0	0	0	0	0	-0.5	-0.5	-0.5	-0.5	-0.5	-0.5	-0.5	-0.5	-0.5	-0.5	-0.5	linear	0.025	TRUE	450	FALSE	NA	NA	1	0	0.5	10	splines_cal	0.0258	-7.07043904697629e-5
10	250	0	400	800	1200	1600	2000	2400	2800	3200	3600	2	0	1	0	0	0	0	0	0	0	0	0	0	-0.5	-0.5	-0.5	-0.5	-0.5	-0.5	-0.5	-0.5	-0.5	-0.5	-0.5	linear	0.025	TRUE	450	FALSE	NA	NA	1	0	0.5	2	fixmodel	0.0248	0.0013364803859142952
10	250	0	400	800	1200	1600	2000	2400	2800	3200	3600	2	0	1	0	0	0	0	0	0	0	0	0	0	-0.5	-0.5	-0.5	-0.5	-0.5	-0.5	-0.5	-0.5	-0.5	-0.5	-0.5	linear	0.025	TRUE	450	FALSE	NA	NA	1	0	0.5	2	sepmodel	0.0254	0.0010494858503710704
10	250	0	400	800	1200	1600	2000	2400	2800	3200	3600	2	0	1	0	0	0	0	0	0	0	0	0	0	-0.5	-0.5	-0.5	-0.5	-0.5	-0.5	-0.5	-0.5	-0.5	-0.5	-0.5	linear	0.025	TRUE	450	FALSE	NA	NA	1	0	0.5	2	splines	0.0247	0.0012836281316666992
10	250	0	400	800	1200	1600	2000	2400	2800	3200	3600	2	0	1	0	0	0	0	0	0	0	0	0	0	-0.5	-0.5	-0.5	-0.5	-0.5	-0.5	-0.5	-0.5	-0.5	-0.5	-0.5	linear	0.025	TRUE	450	FALSE	NA	NA	1	0	0.5	2	splines_cal	0.0253	0.0013966575857435153
10	250	0	400	800	1200	1600	2000	2400	2800	3200	3600	2	0	1	0	0	0	0	0	0	0	0	0	0	-0.5	-0.5	-0.5	-0.5	-0.5	-0.5	-0.5	-0.5	-0.5	-0.5	-0.5	linear	0.025	TRUE	450	FALSE	NA	NA	1	0	0.5	3	fixmodel	0.0269	-4.015464851249103e-4
10	250	0	400	800	1200	1600	2000	2400	2800	3200	3600	2	0	1	0	0	0	0	0	0	0	0	0	0	-0.5	-0.5	-0.5	-0.5	-0.5	-0.5	-0.5	-0.5	-0.5	-0.5	-0.5	linear	0.025	TRUE	450	FALSE	NA	NA	1	0	0.5	3	sepmodel	0.0278	-2.755223314014562e-4
10	250	0	400	800	1200	1600	2000	2400	2800	3200	3600	2	0	1	0	0	0	0	0	0	0	0	0	0	-0.5	-0.5	-0.5	-0.5	-0.5	-0.5	-0.5	-0.5	-0.5	-0.5	-0.5	linear	0.025	TRUE	450	FALSE	NA	NA	1	0	0.5	3	splines	0.027	-2.4054850172806465e-4
10	250	0	400	800	1200	1600	2000	2400	2800	3200	3600	2	0	1	0	0	0	0	0	0	0	0	0	0	-0.5	-0.5	-0.5	-0.5	-0.5	-0.5	-0.5	-0.5	-0.5	-0.5	-0.5	linear	0.025	TRUE	450	FALSE	NA	NA	1	0	0.5	3	splines_cal	0.027	-4.2366587749235665e-4
10	250	0	400	800	1200	1600	2000	2400	2800	3200	3600	2	0	1	0	0	0	0	0	0	0	0	0	0	-0.5	-0.5	-0.5	-0.5	-0.5	-0.5	-0.5	-0.5	-0.5	-0.5	-0.5	linear	0.025	TRUE	450	FALSE	NA	NA	1	0	0.5	4	fixmodel	0.0238	-8.75448735489624e-4
10	250	0	400	800	1200	1600	2000	2400	2800	3200	3600	2	0	1	0	0	0	0	0	0	0	0	0	0	-0.5	-0.5	-0.5	-0.5	-0.5	-0.5	-0.5	-0.5	-0.5	-0.5	-0.5	linear	0.025	TRUE	450	FALSE	NA	NA	1	0	0.5	4	sepmodel	0.0243	-0.0012427803499381312
10	250	0	400	800	1200	1600	2000	2400	2800	3200	3600	2	0	1	0	0	0	0	0	0	0	0	0	0	-0.5	-0.5	-0.5	-0.5	-0.5	-0.5	-0.5	-0.5	-0.5	-0.5	-0.5	linear	0.025	TRUE	450	FALSE	NA	NA	1	0	0.5	4	splines	0.0235	-9.744242621569814e-4
10	250	0	400	800	1200	1600	2000	2400	2800	3200	3600	2	0	1	0	0	0	0	0	0	0	0	0	0	-0.5	-0.5	-0.5	-0.5	-0.5	-0.5	-0.5	-0.5	-0.5	-0.5	-0.5	linear	0.025	TRUE	450	FALSE	NA	NA	1	0	0.5	4	splines_cal	0.024	-9.206461806152328e-4
10	250	0	400	800	1200	1600	2000	2400	2800	3200	3600	2	0	1	0	0	0	0	0	0	0	0	0	0	-0.5	-0.5	-0.5	-0.5	-0.5	-0.5	-0.5	-0.5	-0.5	-0.5	-0.5	linear	0.025	TRUE	450	FALSE	NA	NA	1	0	0.5	5	fixmodel	0.0244	9.147163956190715e-4
10	250	0	400	800	1200	1600	2000	2400	2800	3200	3600	2	0	1	0	0	0	0	0	0	0	0	0	0	-0.5	-0.5	-0.5	-0.5	-0.5	-0.5	-0.5	-0.5	-0.5	-0.5	-0.5	linear	0.025	TRUE	450	FALSE	NA	NA	1	0	0.5	5	sepmodel	0.0249	0.0011105959941357893
10	250	0	400	800	1200	1600	2000	2400	2800	3200	3600	2	0	1	0	0	0	0	0	0	0	0	0	0	-0.5	-0.5	-0.5	-0.5	-0.5	-0.5	-0.5	-0.5	-0.5	-0.5	-0.5	linear	0.025	TRUE	450	FALSE	NA	NA	1	0	0.5	5	splines	0.0252	8.986605920960223e-4
10	250	0	400	800	1200	1600	2000	2400	2800	3200	3600	2	0	1	0	0	0	0	0	0	0	0	0	0	-0.5	-0.5	-0.5	-0.5	-0.5	-0.5	-0.5	-0.5	-0.5	-0.5	-0.5	linear	0.025	TRUE	450	FALSE	NA	NA	1	0	0.5	5	splines_cal	0.0239	8.15031637430683e-4
10	250	0	400	800	1200	1600	2000	2400	2800	3200	3600	2	0	1	0	0	0	0	0	0	0	0	0	0	-0.5	-0.5	-0.5	-0.5	-0.5	-0.5	-0.5	-0.5	-0.5	-0.5	-0.5	linear	0.025	TRUE	450	FALSE	NA	NA	1	0	0.5	6	fixmodel	0.0273	-5.362147255792222e-5
10	250	0	400	800	1200	1600	2000	2400	2800	3200	3600	2	0	1	0	0	0	0	0	0	0	0	0	0	-0.5	-0.5	-0.5	-0.5	-0.5	-0.5	-0.5	-0.5	-0.5	-0.5	-0.5	linear	0.025	TRUE	450	FALSE	NA	NA	1	0	0.5	6	sepmodel	0.0268	2.870240045380739e-4
10	250	0	400	800	1200	1600	2000	2400	2800	3200	3600	2	0	1	0	0	0	0	0	0	0	0	0	0	-0.5	-0.5	-0.5	-0.5	-0.5	-0.5	-0.5	-0.5	-0.5	-0.5	-0.5	linear	0.025	TRUE	450	FALSE	NA	NA	1	0	0.5	6	splines	0.0288	-1.2957801327886223e-4
10	250	0	400	800	1200	1600	2000	2400	2800	3200	3600	2	0	1	0	0	0	0	0	0	0	0	0	0	-0.5	-0.5	-0.5	-0.5	-0.5	-0.5	-0.5	-0.5	-0.5	-0.5	-0.5	linear	0.025	TRUE	450	FALSE	NA	NA	1	0	0.5	6	splines_cal	0.0262	-1.8015189061169797e-4
10	250	0	400	800	1200	1600	2000	2400	2800	3200	3600	2	0	1	0	0	0	0	0	0	0	0	0	0	-0.5	-0.5	-0.5	-0.5	-0.5	-0.5	-0.5	-0.5	-0.5	-0.5	-0.5	linear	0.025	TRUE	450	FALSE	NA	NA	1	0	0.5	7	fixmodel	0.0275	0.0014798086145946818
10	250	0	400	800	1200	1600	2000	2400	2800	3200	3600	2	0	1	0	0	0	0	0	0	0	0	0	0	-0.5	-0.5	-0.5	-0.5	-0.5	-0.5	-0.5	-0.5	-0.5	-0.5	-0.5	linear	0.025	TRUE	450	FALSE	NA	NA	1	0	0.5	7	sepmodel	0.027	0.0015446832163844419
10	250	0	400	800	1200	1600	2000	2400	2800	3200	3600	2	0	1	0	0	0	0	0	0	0	0	0	0	-0.5	-0.5	-0.5	-0.5	-0.5	-0.5	-0.5	-0.5	-0.5	-0.5	-0.5	linear	0.025	TRUE	450	FALSE	NA	NA	1	0	0.5	7	splines	0.0285	0.00143833440745983
10	250	0	400	800	1200	1600	2000	2400	2800	3200	3600	2	0	1	0	0	0	0	0	0	0	0	0	0	-0.5	-0.5	-0.5	-0.5	-0.5	-0.5	-0.5	-0.5	-0.5	-0.5	-0.5	linear	0.025	TRUE	450	FALSE	NA	NA	1	0	0.5	7	splines_cal	0.0286	0.0012958140331065836
10	250	0	400	800	1200	1600	2000	2400	2800	3200	3600	2	0	1	0	0	0	0	0	0	0	0	0	0	-0.5	-0.5	-0.5	-0.5	-0.5	-0.5	-0.5	-0.5	-0.5	-0.5	-0.5	linear	0.025	TRUE	450	FALSE	NA	NA	1	0	0.5	8	fixmodel	0.0244	0.001008453537600828
10	250	0	400	800	1200	1600	2000	2400	2800	3200	3600	2	0	1	0	0	0	0	0	0	0	0	0	0	-0.5	-0.5	-0.5	-0.5	-0.5	-0.5	-0.5	-0.5	-0.5	-0.5	-0.5	linear	0.025	TRUE	450	FALSE	NA	NA	1	0	0.5	8	sepmodel	0.0249	0.0011386616567628848
10	250	0	400	800	1200	1600	2000	2400	2800	3200	3600	2	0	1	0	0	0	0	0	0	0	0	0	0	-0.5	-0.5	-0.5	-0.5	-0.5	-0.5	-0.5	-0.5	-0.5	-0.5	-0.5	linear	0.025	TRUE	450	FALSE	NA	NA	1	0	0.5	8	splines	0.0237	0.0011114321809135342
10	250	0	400	800	1200	1600	2000	2400	2800	3200	3600	2	0	1	0	0	0	0	0	0	0	0	0	0	-0.5	-0.5	-0.5	-0.5	-0.5	-0.5	-0.5	-0.5	-0.5	-0.5	-0.5	linear	0.025	TRUE	450	FALSE	NA	NA	1	0	0.5	8	splines_cal	0.024	0.0014681531594265885
10	250	0	400	800	1200	1600	2000	2400	2800	3200	3600	2	0	1	0	0	0	0	0	0	0	0	0	0	-0.5	-0.5	-0.5	-0.5	-0.5	-0.5	-0.5	-0.5	-0.5	-0.5	-0.5	linear	0.025	TRUE	450	FALSE	NA	NA	1	0	0.5	9	fixmodel	0.0249	-1.4364823448099012e-4
10	250	0	400	800	1200	1600	2000	2400	2800	3200	3600	2	0	1	0	0	0	0	0	0	0	0	0	0	-0.5	-0.5	-0.5	-0.5	-0.5	-0.5	-0.5	-0.5	-0.5	-0.5	-0.5	linear	0.025	TRUE	450	FALSE	NA	NA	1	0	0.5	9	sepmodel	0.024	-4.793880124539414e-4
10	250	0	400	800	1200	1600	2000	2400	2800	3200	3600	2	0	1	0	0	0	0	0	0	0	0	0	0	-0.5	-0.5	-0.5	-0.5	-0.5	-0.5	-0.5	-0.5	-0.5	-0.5	-0.5	linear	0.025	TRUE	450	FALSE	NA	NA	1	0	0.5	9	splines	0.0251	-1.678848605130368e-4
10	250	0	400	800	1200	1600	2000	2400	2800	3200	3600	2	0	1	0	0	0	0	0	0	0	0	0	0	-0.5	-0.5	-0.5	-0.5	-0.5	-0.5	-0.5	-0.5	-0.5	-0.5	-0.5	linear	0.025	TRUE	450	FALSE	NA	NA	1	0	0.5	9	splines_cal	0.0252	-3.071078528705413e-4
10	250	0	400	800	1200	1600	2000	2400	2800	3200	3600	2	0	1	0	0	0	0	0	0	0	0	0	0	-0.5	-0.5	-0.5	-0.5	-0.5	-0.5	-0.5	-0.5	-0.5	-0.5	-0.5	linear	0.025	TRUE	450	FALSE	NA	NA	1	0	0.5	10	fixmodel	0.025	2.918980251683787e-4
10	250	0	400	800	1200	1600	2000	2400	2800	3200	3600	2	0	1	0	0	0	0	0	0	0	0	0	0	-0.5	-0.5	-0.5	-0.5	-0.5	-0.5	-0.5	-0.5	-0.5	-0.5	-0.5	linear	0.025	TRUE	450	FALSE	NA	NA	1	0	0.5	10	sepmodel	0.024	1.4752227031566832e-4
10	250	0	400	800	1200	1600	2000	2400	2800	3200	3600	2	0	1	0	0	0	0	0	0	0	0	0	0	-0.5	-0.5	-0.5	-0.5	-0.5	-0.5	-0.5	-0.5	-0.5	-0.5	-0.5	linear	0.025	TRUE	450	FALSE	NA	NA	1	0	0.5	10	splines	0.0246	1.8648634023076978e-4
10	250	0	400	800	1200	1600	2000	2400	2800	3200	3600	2	0	1	0	0	0	0	0	0	0	0	0	0	-0.5	-0.5	-0.5	-0.5	-0.5	-0.5	-0.5	-0.5	-0.5	-0.5	-0.5	linear	0.025	TRUE	450	FALSE	NA	NA	1	0	0.5	10	splines_cal	0.0255	3.099491704327406e-4
10	250	0	425	850	1275	1700	2125	2550	2975	3400	3825	2	0	1	0	0	0	0	0	0	0	0	0	0	-0.5	-0.5	-0.5	-0.5	-0.5	-0.5	-0.5	-0.5	-0.5	-0.5	-0.5	linear	0.025	TRUE	450	FALSE	NA	NA	1	0	0.5	2	fixmodel	0.0236	-8.34913414322501e-4
10	250	0	425	850	1275	1700	2125	2550	2975	3400	3825	2	0	1	0	0	0	0	0	0	0	0	0	0	-0.5	-0.5	-0.5	-0.5	-0.5	-0.5	-0.5	-0.5	-0.5	-0.5	-0.5	linear	0.025	TRUE	450	FALSE	NA	NA	1	0	0.5	2	sepmodel	0.0235	-8.637188942701362e-4
10	250	0	425	850	1275	1700	2125	2550	2975	3400	3825	2	0	1	0	0	0	0	0	0	0	0	0	0	-0.5	-0.5	-0.5	-0.5	-0.5	-0.5	-0.5	-0.5	-0.5	-0.5	-0.5	linear	0.025	TRUE	450	FALSE	NA	NA	1	0	0.5	2	splines	0.0232	-9.037751647836169e-4
10	250	0	425	850	1275	1700	2125	2550	2975	3400	3825	2	0	1	0	0	0	0	0	0	0	0	0	0	-0.5	-0.5	-0.5	-0.5	-0.5	-0.5	-0.5	-0.5	-0.5	-0.5	-0.5	linear	0.025	TRUE	450	FALSE	NA	NA	1	0	0.5	2	splines_cal	0.0233	-7.072411135823541e-4
10	250	0	425	850	1275	1700	2125	2550	2975	3400	3825	2	0	1	0	0	0	0	0	0	0	0	0	0	-0.5	-0.5	-0.5	-0.5	-0.5	-0.5	-0.5	-0.5	-0.5	-0.5	-0.5	linear	0.025	TRUE	450	FALSE	NA	NA	1	0	0.5	3	fixmodel	0.0279	0.0014450981780933232
10	250	0	425	850	1275	1700	2125	2550	2975	3400	3825	2	0	1	0	0	0	0	0	0	0	0	0	0	-0.5	-0.5	-0.5	-0.5	-0.5	-0.5	-0.5	-0.5	-0.5	-0.5	-0.5	linear	0.025	TRUE	450	FALSE	NA	NA	1	0	0.5	3	sepmodel	0.028	0.0017435127793693278
10	250	0	425	850	1275	1700	2125	2550	2975	3400	3825	2	0	1	0	0	0	0	0	0	0	0	0	0	-0.5	-0.5	-0.5	-0.5	-0.5	-0.5	-0.5	-0.5	-0.5	-0.5	-0.5	linear	0.025	TRUE	450	FALSE	NA	NA	1	0	0.5	3	splines	0.0275	0.0015617347884685833
10	250	0	425	850	1275	1700	2125	2550	2975	3400	3825	2	0	1	0	0	0	0	0	0	0	0	0	0	-0.5	-0.5	-0.5	-0.5	-0.5	-0.5	-0.5	-0.5	-0.5	-0.5	-0.5	linear	0.025	TRUE	450	FALSE	NA	NA	1	0	0.5	3	splines_cal	0.0284	0.0011563612951021628
10	250	0	425	850	1275	1700	2125	2550	2975	3400	3825	2	0	1	0	0	0	0	0	0	0	0	0	0	-0.5	-0.5	-0.5	-0.5	-0.5	-0.5	-0.5	-0.5	-0.5	-0.5	-0.5	linear	0.025	TRUE	450	FALSE	NA	NA	1	0	0.5	4	fixmodel	0.0261	4.7632112147431523e-4
10	250	0	425	850	1275	1700	2125	2550	2975	3400	3825	2	0	1	0	0	0	0	0	0	0	0	0	0	-0.5	-0.5	-0.5	-0.5	-0.5	-0.5	-0.5	-0.5	-0.5	-0.5	-0.5	linear	0.025	TRUE	450	FALSE	NA	NA	1	0	0.5	4	sepmodel	0.0252	5.1577059284144005e-5
10	250	0	425	850	1275	1700	2125	2550	2975	3400	3825	2	0	1	0	0	0	0	0	0	0	0	0	0	-0.5	-0.5	-0.5	-0.5	-0.5	-0.5	-0.5	-0.5	-0.5	-0.5	-0.5	linear	0.025	TRUE	450	FALSE	NA	NA	1	0	0.5	4	splines	0.0268	5.801886669867564e-4
10	250	0	425	850	1275	1700	2125	2550	2975	3400	3825	2	0	1	0	0	0	0	0	0	0	0	0	0	-0.5	-0.5	-0.5	-0.5	-0.5	-0.5	-0.5	-0.5	-0.5	-0.5	-0.5	linear	0.025	TRUE	450	FALSE	NA	NA	1	0	0.5	4	splines_cal	0.0266	5.648203715358174e-4
10	250	0	425	850	1275	1700	2125	2550	2975	3400	3825	2	0	1	0	0	0	0	0	0	0	0	0	0	-0.5	-0.5	-0.5	-0.5	-0.5	-0.5	-0.5	-0.5	-0.5	-0.5	-0.5	linear	0.025	TRUE	450	FALSE	NA	NA	1	0	0.5	5	fixmodel	0.0242	3.87925058177821e-4
10	250	0	425	850	1275	1700	2125	2550	2975	3400	3825	2	0	1	0	0	0	0	0	0	0	0	0	0	-0.5	-0.5	-0.5	-0.5	-0.5	-0.5	-0.5	-0.5	-0.5	-0.5	-0.5	linear	0.025	TRUE	450	FALSE	NA	NA	1	0	0.5	5	sepmodel	0.027	1.528136360687303e-4
10	250	0	425	850	1275	1700	2125	2550	2975	3400	3825	2	0	1	0	0	0	0	0	0	0	0	0	0	-0.5	-0.5	-0.5	-0.5	-0.5	-0.5	-0.5	-0.5	-0.5	-0.5	-0.5	linear	0.025	TRUE	450	FALSE	NA	NA	1	0	0.5	5	splines	0.0249	5.20155009456552e-4
10	250	0	425	850	1275	1700	2125	2550	2975	3400	3825	2	0	1	0	0	0	0	0	0	0	0	0	0	-0.5	-0.5	-0.5	-0.5	-0.5	-0.5	-0.5	-0.5	-0.5	-0.5	-0.5	linear	0.025	TRUE	450	FALSE	NA	NA	1	0	0.5	5	splines_cal	0.0254	7.702856464167209e-4
10	250	0	425	850	1275	1700	2125	2550	2975	3400	3825	2	0	1	0	0	0	0	0	0	0	0	0	0	-0.5	-0.5	-0.5	-0.5	-0.5	-0.5	-0.5	-0.5	-0.5	-0.5	-0.5	linear	0.025	TRUE	450	FALSE	NA	NA	1	0	0.5	6	fixmodel	0.0247	-0.0011317186905137003
10	250	0	425	850	1275	1700	2125	2550	2975	3400	3825	2	0	1	0	0	0	0	0	0	0	0	0	0	-0.5	-0.5	-0.5	-0.5	-0.5	-0.5	-0.5	-0.5	-0.5	-0.5	-0.5	linear	0.025	TRUE	450	FALSE	NA	NA	1	0	0.5	6	sepmodel	0.0236	-0.00116613927319322
10	250	0	425	850	1275	1700	2125	2550	2975	3400	3825	2	0	1	0	0	0	0	0	0	0	0	0	0	-0.5	-0.5	-0.5	-0.5	-0.5	-0.5	-0.5	-0.5	-0.5	-0.5	-0.5	linear	0.025	TRUE	450	FALSE	NA	NA	1	0	0.5	6	splines	0.0235	-9.512146230571084e-4
10	250	0	425	850	1275	1700	2125	2550	2975	3400	3825	2	0	1	0	0	0	0	0	0	0	0	0	0	-0.5	-0.5	-0.5	-0.5	-0.5	-0.5	-0.5	-0.5	-0.5	-0.5	-0.5	linear	0.025	TRUE	450	FALSE	NA	NA	1	0	0.5	6	splines_cal	0.0234	-0.0010732736317739494
10	250	0	425	850	1275	1700	2125	2550	2975	3400	3825	2	0	1	0	0	0	0	0	0	0	0	0	0	-0.5	-0.5	-0.5	-0.5	-0.5	-0.5	-0.5	-0.5	-0.5	-0.5	-0.5	linear	0.025	TRUE	450	FALSE	NA	NA	1	0	0.5	7	fixmodel	0.0254	5.509169324085002e-4
10	250	0	425	850	1275	1700	2125	2550	2975	3400	3825	2	0	1	0	0	0	0	0	0	0	0	0	0	-0.5	-0.5	-0.5	-0.5	-0.5	-0.5	-0.5	-0.5	-0.5	-0.5	-0.5	linear	0.025	TRUE	450	FALSE	NA	NA	1	0	0.5	7	sepmodel	0.0256	3.7300188574261416e-4
10	250	0	425	850	1275	1700	2125	2550	2975	3400	3825	2	0	1	0	0	0	0	0	0	0	0	0	0	-0.5	-0.5	-0.5	-0.5	-0.5	-0.5	-0.5	-0.5	-0.5	-0.5	-0.5	linear	0.025	TRUE	450	FALSE	NA	NA	1	0	0.5	7	splines	0.0251	4.814758755761266e-4
10	250	0	425	850	1275	1700	2125	2550	2975	3400	3825	2	0	1	0	0	0	0	0	0	0	0	0	0	-0.5	-0.5	-0.5	-0.5	-0.5	-0.5	-0.5	-0.5	-0.5	-0.5	-0.5	linear	0.025	TRUE	450	FALSE	NA	NA	1	0	0.5	7	splines_cal	0.0254	4.102589138466033e-4
10	250	0	425	850	1275	1700	2125	2550	2975	3400	3825	2	0	1	0	0	0	0	0	0	0	0	0	0	-0.5	-0.5	-0.5	-0.5	-0.5	-0.5	-0.5	-0.5	-0.5	-0.5	-0.5	linear	0.025	TRUE	450	FALSE	NA	NA	1	0	0.5	8	fixmodel	0.0221	3.328967329278875e-4
10	250	0	425	850	1275	1700	2125	2550	2975	3400	3825	2	0	1	0	0	0	0	0	0	0	0	0	0	-0.5	-0.5	-0.5	-0.5	-0.5	-0.5	-0.5	-0.5	-0.5	-0.5	-0.5	linear	0.025	TRUE	450	FALSE	NA	NA	1	0	0.5	8	sepmodel	0.021	1.0445685303819839e-4
10	250	0	425	850	1275	1700	2125	2550	2975	3400	3825	2	0	1	0	0	0	0	0	0	0	0	0	0	-0.5	-0.5	-0.5	-0.5	-0.5	-0.5	-0.5	-0.5	-0.5	-0.5	-0.5	linear	0.025	TRUE	450	FALSE	NA	NA	1	0	0.5	8	splines	0.0221	6.239602169085598e-4
10	250	0	425	850	1275	1700	2125	2550	2975	3400	3825	2	0	1	0	0	0	0	0	0	0	0	0	0	-0.5	-0.5	-0.5	-0.5	-0.5	-0.5	-0.5	-0.5	-0.5	-0.5	-0.5	linear	0.025	TRUE	450	FALSE	NA	NA	1	0	0.5	8	splines_cal	0.0233	6.370515672984692e-4
10	250	0	425	850	1275	1700	2125	2550	2975	3400	3825	2	0	1	0	0	0	0	0	0	0	0	0	0	-0.5	-0.5	-0.5	-0.5	-0.5	-0.5	-0.5	-0.5	-0.5	-0.5	-0.5	linear	0.025	TRUE	450	FALSE	NA	NA	1	0	0.5	9	fixmodel	0.0251	8.093848611217887e-4
10	250	0	425	850	1275	1700	2125	2550	2975	3400	3825	2	0	1	0	0	0	0	0	0	0	0	0	0	-0.5	-0.5	-0.5	-0.5	-0.5	-0.5	-0.5	-0.5	-0.5	-0.5	-0.5	linear	0.025	TRUE	450	FALSE	NA	NA	1	0	0.5	9	sepmodel	0.0255	7.169814188953863e-4
10	250	0	425	850	1275	1700	2125	2550	2975	3400	3825	2	0	1	0	0	0	0	0	0	0	0	0	0	-0.5	-0.5	-0.5	-0.5	-0.5	-0.5	-0.5	-0.5	-0.5	-0.5	-0.5	linear	0.025	TRUE	450	FALSE	NA	NA	1	0	0.5	9	splines	0.0258	8.102822640785953e-4
10	250	0	425	850	1275	1700	2125	2550	2975	3400	3825	2	0	1	0	0	0	0	0	0	0	0	0	0	-0.5	-0.5	-0.5	-0.5	-0.5	-0.5	-0.5	-0.5	-0.5	-0.5	-0.5	linear	0.025	TRUE	450	FALSE	NA	NA	1	0	0.5	9	splines_cal	0.0254	8.966491786861082e-4
10	250	0	425	850	1275	1700	2125	2550	2975	3400	3825	2	0	1	0	0	0	0	0	0	0	0	0	0	-0.5	-0.5	-0.5	-0.5	-0.5	-0.5	-0.5	-0.5	-0.5	-0.5	-0.5	linear	0.025	TRUE	450	FALSE	NA	NA	1	0	0.5	10	fixmodel	0.0223	3.8379836401915854e-4
10	250	0	425	850	1275	1700	2125	2550	2975	3400	3825	2	0	1	0	0	0	0	0	0	0	0	0	0	-0.5	-0.5	-0.5	-0.5	-0.5	-0.5	-0.5	-0.5	-0.5	-0.5	-0.5	linear	0.025	TRUE	450	FALSE	NA	NA	1	0	0.5	10	sepmodel	0.0248	4.3071873845694454e-4
10	250	0	425	850	1275	1700	2125	2550	2975	3400	3825	2	0	1	0	0	0	0	0	0	0	0	0	0	-0.5	-0.5	-0.5	-0.5	-0.5	-0.5	-0.5	-0.5	-0.5	-0.5	-0.5	linear	0.025	TRUE	450	FALSE	NA	NA	1	0	0.5	10	splines	0.0226	3.3331251147615613e-4
10	250	0	425	850	1275	1700	2125	2550	2975	3400	3825	2	0	1	0	0	0	0	0	0	0	0	0	0	-0.5	-0.5	-0.5	-0.5	-0.5	-0.5	-0.5	-0.5	-0.5	-0.5	-0.5	linear	0.025	TRUE	450	FALSE	NA	NA	1	0	0.5	10	splines_cal	0.0225	3.4381799536928944e-4
10	250	0	450	900	1350	1800	2250	2700	3150	3600	4050	2	0	1	0	0	0	0	0	0	0	0	0	0	-0.5	-0.5	-0.5	-0.5	-0.5	-0.5	-0.5	-0.5	-0.5	-0.5	-0.5	linear	0.025	TRUE	450	FALSE	NA	NA	1	0	0.5	2	fixmodel	0.027	8.445223428127083e-4
10	250	0	450	900	1350	1800	2250	2700	3150	3600	4050	2	0	1	0	0	0	0	0	0	0	0	0	0	-0.5	-0.5	-0.5	-0.5	-0.5	-0.5	-0.5	-0.5	-0.5	-0.5	-0.5	linear	0.025	TRUE	450	FALSE	NA	NA	1	0	0.5	2	sepmodel	0.0269	8.905889891255048e-4
10	250	0	450	900	1350	1800	2250	2700	3150	3600	4050	2	0	1	0	0	0	0	0	0	0	0	0	0	-0.5	-0.5	-0.5	-0.5	-0.5	-0.5	-0.5	-0.5	-0.5	-0.5	-0.5	linear	0.025	TRUE	450	FALSE	NA	NA	1	0	0.5	2	splines	0.0273	9.148919819992207e-4
10	250	0	450	900	1350	1800	2250	2700	3150	3600	4050	2	0	1	0	0	0	0	0	0	0	0	0	0	-0.5	-0.5	-0.5	-0.5	-0.5	-0.5	-0.5	-0.5	-0.5	-0.5	-0.5	linear	0.025	TRUE	450	FALSE	NA	NA	1	0	0.5	2	splines_cal	0.0276	0.0010476561651671058
10	250	0	450	900	1350	1800	2250	2700	3150	3600	4050	2	0	1	0	0	0	0	0	0	0	0	0	0	-0.5	-0.5	-0.5	-0.5	-0.5	-0.5	-0.5	-0.5	-0.5	-0.5	-0.5	linear	0.025	TRUE	450	FALSE	NA	NA	1	0	0.5	3	fixmodel	0.0285	0.0018927023382014944
10	250	0	450	900	1350	1800	2250	2700	3150	3600	4050	2	0	1	0	0	0	0	0	0	0	0	0	0	-0.5	-0.5	-0.5	-0.5	-0.5	-0.5	-0.5	-0.5	-0.5	-0.5	-0.5	linear	0.025	TRUE	450	FALSE	NA	NA	1	0	0.5	3	sepmodel	0.0287	0.002179684028305282
10	250	0	450	900	1350	1800	2250	2700	3150	3600	4050	2	0	1	0	0	0	0	0	0	0	0	0	0	-0.5	-0.5	-0.5	-0.5	-0.5	-0.5	-0.5	-0.5	-0.5	-0.5	-0.5	linear	0.025	TRUE	450	FALSE	NA	NA	1	0	0.5	3	splines	0.0291	0.001737457416202323
10	250	0	450	900	1350	1800	2250	2700	3150	3600	4050	2	0	1	0	0	0	0	0	0	0	0	0	0	-0.5	-0.5	-0.5	-0.5	-0.5	-0.5	-0.5	-0.5	-0.5	-0.5	-0.5	linear	0.025	TRUE	450	FALSE	NA	NA	1	0	0.5	3	splines_cal	0.0284	0.001279735273320044
10	250	0	450	900	1350	1800	2250	2700	3150	3600	4050	2	0	1	0	0	0	0	0	0	0	0	0	0	-0.5	-0.5	-0.5	-0.5	-0.5	-0.5	-0.5	-0.5	-0.5	-0.5	-0.5	linear	0.025	TRUE	450	FALSE	NA	NA	1	0	0.5	4	fixmodel	0.0248	-9.994624571901176e-4
10	250	0	450	900	1350	1800	2250	2700	3150	3600	4050	2	0	1	0	0	0	0	0	0	0	0	0	0	-0.5	-0.5	-0.5	-0.5	-0.5	-0.5	-0.5	-0.5	-0.5	-0.5	-0.5	linear	0.025	TRUE	450	FALSE	NA	NA	1	0	0.5	4	sepmodel	0.025	-7.112067846274074e-4
10	250	0	450	900	1350	1800	2250	2700	3150	3600	4050	2	0	1	0	0	0	0	0	0	0	0	0	0	-0.5	-0.5	-0.5	-0.5	-0.5	-0.5	-0.5	-0.5	-0.5	-0.5	-0.5	linear	0.025	TRUE	450	FALSE	NA	NA	1	0	0.5	4	splines	0.0238	-0.0010812194839534925
10	250	0	450	900	1350	1800	2250	2700	3150	3600	4050	2	0	1	0	0	0	0	0	0	0	0	0	0	-0.5	-0.5	-0.5	-0.5	-0.5	-0.5	-0.5	-0.5	-0.5	-0.5	-0.5	linear	0.025	TRUE	450	FALSE	NA	NA	1	0	0.5	4	splines_cal	0.0255	-8.624725203055033e-4
10	250	0	450	900	1350	1800	2250	2700	3150	3600	4050	2	0	1	0	0	0	0	0	0	0	0	0	0	-0.5	-0.5	-0.5	-0.5	-0.5	-0.5	-0.5	-0.5	-0.5	-0.5	-0.5	linear	0.025	TRUE	450	FALSE	NA	NA	1	0	0.5	5	fixmodel	0.0238	-9.23873064131344e-4
10	250	0	450	900	1350	1800	2250	2700	3150	3600	4050	2	0	1	0	0	0	0	0	0	0	0	0	0	-0.5	-0.5	-0.5	-0.5	-0.5	-0.5	-0.5	-0.5	-0.5	-0.5	-0.5	linear	0.025	TRUE	450	FALSE	NA	NA	1	0	0.5	5	sepmodel	0.0226	-0.0011210085886228876
10	250	0	450	900	1350	1800	2250	2700	3150	3600	4050	2	0	1	0	0	0	0	0	0	0	0	0	0	-0.5	-0.5	-0.5	-0.5	-0.5	-0.5	-0.5	-0.5	-0.5	-0.5	-0.5	linear	0.025	TRUE	450	FALSE	NA	NA	1	0	0.5	5	splines	0.0246	-0.0010974795814351606
10	250	0	450	900	1350	1800	2250	2700	3150	3600	4050	2	0	1	0	0	0	0	0	0	0	0	0	0	-0.5	-0.5	-0.5	-0.5	-0.5	-0.5	-0.5	-0.5	-0.5	-0.5	-0.5	linear	0.025	TRUE	450	FALSE	NA	NA	1	0	0.5	5	splines_cal	0.0244	-0.001244373387825073
10	250	0	450	900	1350	1800	2250	2700	3150	3600	4050	2	0	1	0	0	0	0	0	0	0	0	0	0	-0.5	-0.5	-0.5	-0.5	-0.5	-0.5	-0.5	-0.5	-0.5	-0.5	-0.5	linear	0.025	TRUE	450	FALSE	NA	NA	1	0	0.5	6	fixmodel	0.0249	-7.521766287642588e-4
10	250	0	450	900	1350	1800	2250	2700	3150	3600	4050	2	0	1	0	0	0	0	0	0	0	0	0	0	-0.5	-0.5	-0.5	-0.5	-0.5	-0.5	-0.5	-0.5	-0.5	-0.5	-0.5	linear	0.025	TRUE	450	FALSE	NA	NA	1	0	0.5	6	sepmodel	0.025	-8.372959508610412e-4
10	250	0	450	900	1350	1800	2250	2700	3150	3600	4050	2	0	1	0	0	0	0	0	0	0	0	0	0	-0.5	-0.5	-0.5	-0.5	-0.5	-0.5	-0.5	-0.5	-0.5	-0.5	-0.5	linear	0.025	TRUE	450	FALSE	NA	NA	1	0	0.5	6	splines	0.0239	-9.585735869904027e-4
10	250	0	450	900	1350	1800	2250	2700	3150	3600	4050	2	0	1	0	0	0	0	0	0	0	0	0	0	-0.5	-0.5	-0.5	-0.5	-0.5	-0.5	-0.5	-0.5	-0.5	-0.5	-0.5	linear	0.025	TRUE	450	FALSE	NA	NA	1	0	0.5	6	splines_cal	0.0248	-8.836523220227048e-4
10	250	0	450	900	1350	1800	2250	2700	3150	3600	4050	2	0	1	0	0	0	0	0	0	0	0	0	0	-0.5	-0.5	-0.5	-0.5	-0.5	-0.5	-0.5	-0.5	-0.5	-0.5	-0.5	linear	0.025	TRUE	450	FALSE	NA	NA	1	0	0.5	7	fixmodel	0.0247	-2.7414367086468082e-6
10	250	0	450	900	1350	1800	2250	2700	3150	3600	4050	2	0	1	0	0	0	0	0	0	0	0	0	0	-0.5	-0.5	-0.5	-0.5	-0.5	-0.5	-0.5	-0.5	-0.5	-0.5	-0.5	linear	0.025	TRUE	450	FALSE	NA	NA	1	0	0.5	7	sepmodel	0.0247	-2.493299886134188e-4
10	250	0	450	900	1350	1800	2250	2700	3150	3600	4050	2	0	1	0	0	0	0	0	0	0	0	0	0	-0.5	-0.5	-0.5	-0.5	-0.5	-0.5	-0.5	-0.5	-0.5	-0.5	-0.5	linear	0.025	TRUE	450	FALSE	NA	NA	1	0	0.5	7	splines	0.024	-3.4454780483031167e-4
10	250	0	450	900	1350	1800	2250	2700	3150	3600	4050	2	0	1	0	0	0	0	0	0	0	0	0	0	-0.5	-0.5	-0.5	-0.5	-0.5	-0.5	-0.5	-0.5	-0.5	-0.5	-0.5	linear	0.025	TRUE	450	FALSE	NA	NA	1	0	0.5	7	splines_cal	0.0244	-4.2232632817177046e-4
10	250	0	450	900	1350	1800	2250	2700	3150	3600	4050	2	0	1	0	0	0	0	0	0	0	0	0	0	-0.5	-0.5	-0.5	-0.5	-0.5	-0.5	-0.5	-0.5	-0.5	-0.5	-0.5	linear	0.025	TRUE	450	FALSE	NA	NA	1	0	0.5	8	fixmodel	0.0257	5.476030375418363e-4
10	250	0	450	900	1350	1800	2250	2700	3150	3600	4050	2	0	1	0	0	0	0	0	0	0	0	0	0	-0.5	-0.5	-0.5	-0.5	-0.5	-0.5	-0.5	-0.5	-0.5	-0.5	-0.5	linear	0.025	TRUE	450	FALSE	NA	NA	1	0	0.5	8	sepmodel	0.0255	8.904233990997509e-4
10	250	0	450	900	1350	1800	2250	2700	3150	3600	4050	2	0	1	0	0	0	0	0	0	0	0	0	0	-0.5	-0.5	-0.5	-0.5	-0.5	-0.5	-0.5	-0.5	-0.5	-0.5	-0.5	linear	0.025	TRUE	450	FALSE	NA	NA	1	0	0.5	8	splines	0.0251	2.4606288693810886e-4
10	250	0	450	900	1350	1800	2250	2700	3150	3600	4050	2	0	1	0	0	0	0	0	0	0	0	0	0	-0.5	-0.5	-0.5	-0.5	-0.5	-0.5	-0.5	-0.5	-0.5	-0.5	-0.5	linear	0.025	TRUE	450	FALSE	NA	NA	1	0	0.5	8	splines_cal	0.0244	2.3895502631789812e-4
10	250	0	450	900	1350	1800	2250	2700	3150	3600	4050	2	0	1	0	0	0	0	0	0	0	0	0	0	-0.5	-0.5	-0.5	-0.5	-0.5	-0.5	-0.5	-0.5	-0.5	-0.5	-0.5	linear	0.025	TRUE	450	FALSE	NA	NA	1	0	0.5	9	fixmodel	0.0254	3.0831797764433464e-4
10	250	0	450	900	1350	1800	2250	2700	3150	3600	4050	2	0	1	0	0	0	0	0	0	0	0	0	0	-0.5	-0.5	-0.5	-0.5	-0.5	-0.5	-0.5	-0.5	-0.5	-0.5	-0.5	linear	0.025	TRUE	450	FALSE	NA	NA	1	0	0.5	9	sepmodel	0.0272	4.8348565610024995e-4
10	250	0	450	900	1350	1800	2250	2700	3150	3600	4050	2	0	1	0	0	0	0	0	0	0	0	0	0	-0.5	-0.5	-0.5	-0.5	-0.5	-0.5	-0.5	-0.5	-0.5	-0.5	-0.5	linear	0.025	TRUE	450	FALSE	NA	NA	1	0	0.5	9	splines	0.0258	4.4731705755859404e-4
10	250	0	450	900	1350	1800	2250	2700	3150	3600	4050	2	0	1	0	0	0	0	0	0	0	0	0	0	-0.5	-0.5	-0.5	-0.5	-0.5	-0.5	-0.5	-0.5	-0.5	-0.5	-0.5	linear	0.025	TRUE	450	FALSE	NA	NA	1	0	0.5	9	splines_cal	0.0248	2.0567202507923763e-4
10	250	0	450	900	1350	1800	2250	2700	3150	3600	4050	2	0	1	0	0	0	0	0	0	0	0	0	0	-0.5	-0.5	-0.5	-0.5	-0.5	-0.5	-0.5	-0.5	-0.5	-0.5	-0.5	linear	0.025	TRUE	450	FALSE	NA	NA	1	0	0.5	10	fixmodel	0.0237	3.050482283462025e-4
10	250	0	450	900	1350	1800	2250	2700	3150	3600	4050	2	0	1	0	0	0	0	0	0	0	0	0	0	-0.5	-0.5	-0.5	-0.5	-0.5	-0.5	-0.5	-0.5	-0.5	-0.5	-0.5	linear	0.025	TRUE	450	FALSE	NA	NA	1	0	0.5	10	sepmodel	0.0237	3.091716329297921e-4
10	250	0	450	900	1350	1800	2250	2700	3150	3600	4050	2	0	1	0	0	0	0	0	0	0	0	0	0	-0.5	-0.5	-0.5	-0.5	-0.5	-0.5	-0.5	-0.5	-0.5	-0.5	-0.5	linear	0.025	TRUE	450	FALSE	NA	NA	1	0	0.5	10	splines	0.0243	3.9533382753106835e-4
10	250	0	450	900	1350	1800	2250	2700	3150	3600	4050	2	0	1	0	0	0	0	0	0	0	0	0	0	-0.5	-0.5	-0.5	-0.5	-0.5	-0.5	-0.5	-0.5	-0.5	-0.5	-0.5	linear	0.025	TRUE	450	FALSE	NA	NA	1	0	0.5	10	splines_cal	0.0253	5.426213405851338e-4
10	250	0	475	950	1425	1900	2375	2850	3325	3800	4275	2	0	1	0	0	0	0	0	0	0	0	0	0	-0.5	-0.5	-0.5	-0.5	-0.5	-0.5	-0.5	-0.5	-0.5	-0.5	-0.5	linear	0.025	TRUE	450	FALSE	NA	NA	1	0	0.5	2	fixmodel	0.0244	-5.385784288903567e-5
10	250	0	475	950	1425	1900	2375	2850	3325	3800	4275	2	0	1	0	0	0	0	0	0	0	0	0	0	-0.5	-0.5	-0.5	-0.5	-0.5	-0.5	-0.5	-0.5	-0.5	-0.5	-0.5	linear	0.025	TRUE	450	FALSE	NA	NA	1	0	0.5	2	sepmodel	0.0252	-7.19410279986953e-5
10	250	0	475	950	1425	1900	2375	2850	3325	3800	4275	2	0	1	0	0	0	0	0	0	0	0	0	0	-0.5	-0.5	-0.5	-0.5	-0.5	-0.5	-0.5	-0.5	-0.5	-0.5	-0.5	linear	0.025	TRUE	450	FALSE	NA	NA	1	0	0.5	2	splines	0.024	-1.3460334527609053e-4
10	250	0	475	950	1425	1900	2375	2850	3325	3800	4275	2	0	1	0	0	0	0	0	0	0	0	0	0	-0.5	-0.5	-0.5	-0.5	-0.5	-0.5	-0.5	-0.5	-0.5	-0.5	-0.5	linear	0.025	TRUE	450	FALSE	NA	NA	1	0	0.5	2	splines_cal	0.0237	-2.423320282348529e-4
10	250	0	475	950	1425	1900	2375	2850	3325	3800	4275	2	0	1	0	0	0	0	0	0	0	0	0	0	-0.5	-0.5	-0.5	-0.5	-0.5	-0.5	-0.5	-0.5	-0.5	-0.5	-0.5	linear	0.025	TRUE	450	FALSE	NA	NA	1	0	0.5	3	fixmodel	0.0242	8.412025065932504e-4
10	250	0	475	950	1425	1900	2375	2850	3325	3800	4275	2	0	1	0	0	0	0	0	0	0	0	0	0	-0.5	-0.5	-0.5	-0.5	-0.5	-0.5	-0.5	-0.5	-0.5	-0.5	-0.5	linear	0.025	TRUE	450	FALSE	NA	NA	1	0	0.5	3	sepmodel	0.0248	0.0010579053170286213
10	250	0	475	950	1425	1900	2375	2850	3325	3800	4275	2	0	1	0	0	0	0	0	0	0	0	0	0	-0.5	-0.5	-0.5	-0.5	-0.5	-0.5	-0.5	-0.5	-0.5	-0.5	-0.5	linear	0.025	TRUE	450	FALSE	NA	NA	1	0	0.5	3	splines	0.0234	7.388683704059694e-4
10	250	0	475	950	1425	1900	2375	2850	3325	3800	4275	2	0	1	0	0	0	0	0	0	0	0	0	0	-0.5	-0.5	-0.5	-0.5	-0.5	-0.5	-0.5	-0.5	-0.5	-0.5	-0.5	linear	0.025	TRUE	450	FALSE	NA	NA	1	0	0.5	3	splines_cal	0.0245	7.005551111161595e-4
10	250	0	475	950	1425	1900	2375	2850	3325	3800	4275	2	0	1	0	0	0	0	0	0	0	0	0	0	-0.5	-0.5	-0.5	-0.5	-0.5	-0.5	-0.5	-0.5	-0.5	-0.5	-0.5	linear	0.025	TRUE	450	FALSE	NA	NA	1	0	0.5	4	fixmodel	0.0241	9.578853143088075e-4
10	250	0	475	950	1425	1900	2375	2850	3325	3800	4275	2	0	1	0	0	0	0	0	0	0	0	0	0	-0.5	-0.5	-0.5	-0.5	-0.5	-0.5	-0.5	-0.5	-0.5	-0.5	-0.5	linear	0.025	TRUE	450	FALSE	NA	NA	1	0	0.5	4	sepmodel	0.0245	0.0011873213737324344
10	250	0	475	950	1425	1900	2375	2850	3325	3800	4275	2	0	1	0	0	0	0	0	0	0	0	0	0	-0.5	-0.5	-0.5	-0.5	-0.5	-0.5	-0.5	-0.5	-0.5	-0.5	-0.5	linear	0.025	TRUE	450	FALSE	NA	NA	1	0	0.5	4	splines	0.0249	9.140863141636741e-4
10	250	0	475	950	1425	1900	2375	2850	3325	3800	4275	2	0	1	0	0	0	0	0	0	0	0	0	0	-0.5	-0.5	-0.5	-0.5	-0.5	-0.5	-0.5	-0.5	-0.5	-0.5	-0.5	linear	0.025	TRUE	450	FALSE	NA	NA	1	0	0.5	4	splines_cal	0.0248	8.155016820718721e-4
10	250	0	475	950	1425	1900	2375	2850	3325	3800	4275	2	0	1	0	0	0	0	0	0	0	0	0	0	-0.5	-0.5	-0.5	-0.5	-0.5	-0.5	-0.5	-0.5	-0.5	-0.5	-0.5	linear	0.025	TRUE	450	FALSE	NA	NA	1	0	0.5	5	fixmodel	0.027	4.850214016755107e-4
10	250	0	475	950	1425	1900	2375	2850	3325	3800	4275	2	0	1	0	0	0	0	0	0	0	0	0	0	-0.5	-0.5	-0.5	-0.5	-0.5	-0.5	-0.5	-0.5	-0.5	-0.5	-0.5	linear	0.025	TRUE	450	FALSE	NA	NA	1	0	0.5	5	sepmodel	0.0277	5.731043090396194e-4
10	250	0	475	950	1425	1900	2375	2850	3325	3800	4275	2	0	1	0	0	0	0	0	0	0	0	0	0	-0.5	-0.5	-0.5	-0.5	-0.5	-0.5	-0.5	-0.5	-0.5	-0.5	-0.5	linear	0.025	TRUE	450	FALSE	NA	NA	1	0	0.5	5	splines	0.0278	4.742507531649964e-4
10	250	0	475	950	1425	1900	2375	2850	3325	3800	4275	2	0	1	0	0	0	0	0	0	0	0	0	0	-0.5	-0.5	-0.5	-0.5	-0.5	-0.5	-0.5	-0.5	-0.5	-0.5	-0.5	linear	0.025	TRUE	450	FALSE	NA	NA	1	0	0.5	5	splines_cal	0.0276	8.166165305458885e-4
10	250	0	475	950	1425	1900	2375	2850	3325	3800	4275	2	0	1	0	0	0	0	0	0	0	0	0	0	-0.5	-0.5	-0.5	-0.5	-0.5	-0.5	-0.5	-0.5	-0.5	-0.5	-0.5	linear	0.025	TRUE	450	FALSE	NA	NA	1	0	0.5	6	fixmodel	0.0256	7.648322047935828e-4
10	250	0	475	950	1425	1900	2375	2850	3325	3800	4275	2	0	1	0	0	0	0	0	0	0	0	0	0	-0.5	-0.5	-0.5	-0.5	-0.5	-0.5	-0.5	-0.5	-0.5	-0.5	-0.5	linear	0.025	TRUE	450	FALSE	NA	NA	1	0	0.5	6	sepmodel	0.0266	7.144028973318356e-4
10	250	0	475	950	1425	1900	2375	2850	3325	3800	4275	2	0	1	0	0	0	0	0	0	0	0	0	0	-0.5	-0.5	-0.5	-0.5	-0.5	-0.5	-0.5	-0.5	-0.5	-0.5	-0.5	linear	0.025	TRUE	450	FALSE	NA	NA	1	0	0.5	6	splines	0.0257	8.238954583586815e-4
10	250	0	475	950	1425	1900	2375	2850	3325	3800	4275	2	0	1	0	0	0	0	0	0	0	0	0	0	-0.5	-0.5	-0.5	-0.5	-0.5	-0.5	-0.5	-0.5	-0.5	-0.5	-0.5	linear	0.025	TRUE	450	FALSE	NA	NA	1	0	0.5	6	splines_cal	0.0253	7.799657453148104e-4
10	250	0	475	950	1425	1900	2375	2850	3325	3800	4275	2	0	1	0	0	0	0	0	0	0	0	0	0	-0.5	-0.5	-0.5	-0.5	-0.5	-0.5	-0.5	-0.5	-0.5	-0.5	-0.5	linear	0.025	TRUE	450	FALSE	NA	NA	1	0	0.5	7	fixmodel	0.0249	-3.427851133626506e-4
10	250	0	475	950	1425	1900	2375	2850	3325	3800	4275	2	0	1	0	0	0	0	0	0	0	0	0	0	-0.5	-0.5	-0.5	-0.5	-0.5	-0.5	-0.5	-0.5	-0.5	-0.5	-0.5	linear	0.025	TRUE	450	FALSE	NA	NA	1	0	0.5	7	sepmodel	0.0246	-4.4649442732732026e-5
10	250	0	475	950	1425	1900	2375	2850	3325	3800	4275	2	0	1	0	0	0	0	0	0	0	0	0	0	-0.5	-0.5	-0.5	-0.5	-0.5	-0.5	-0.5	-0.5	-0.5	-0.5	-0.5	linear	0.025	TRUE	450	FALSE	NA	NA	1	0	0.5	7	splines	0.0252	-4.366886097828573e-4
10	250	0	475	950	1425	1900	2375	2850	3325	3800	4275	2	0	1	0	0	0	0	0	0	0	0	0	0	-0.5	-0.5	-0.5	-0.5	-0.5	-0.5	-0.5	-0.5	-0.5	-0.5	-0.5	linear	0.025	TRUE	450	FALSE	NA	NA	1	0	0.5	7	splines_cal	0.0255	-9.00017605651398e-4
10	250	0	475	950	1425	1900	2375	2850	3325	3800	4275	2	0	1	0	0	0	0	0	0	0	0	0	0	-0.5	-0.5	-0.5	-0.5	-0.5	-0.5	-0.5	-0.5	-0.5	-0.5	-0.5	linear	0.025	TRUE	450	FALSE	NA	NA	1	0	0.5	8	fixmodel	0.0243	-4.399341673105854e-4
10	250	0	475	950	1425	1900	2375	2850	3325	3800	4275	2	0	1	0	0	0	0	0	0	0	0	0	0	-0.5	-0.5	-0.5	-0.5	-0.5	-0.5	-0.5	-0.5	-0.5	-0.5	-0.5	linear	0.025	TRUE	450	FALSE	NA	NA	1	0	0.5	8	sepmodel	0.0246	-7.034241697140444e-5
10	250	0	475	950	1425	1900	2375	2850	3325	3800	4275	2	0	1	0	0	0	0	0	0	0	0	0	0	-0.5	-0.5	-0.5	-0.5	-0.5	-0.5	-0.5	-0.5	-0.5	-0.5	-0.5	linear	0.025	TRUE	450	FALSE	NA	NA	1	0	0.5	8	splines	0.023	-3.7301716198874556e-4
10	250	0	475	950	1425	1900	2375	2850	3325	3800	4275	2	0	1	0	0	0	0	0	0	0	0	0	0	-0.5	-0.5	-0.5	-0.5	-0.5	-0.5	-0.5	-0.5	-0.5	-0.5	-0.5	linear	0.025	TRUE	450	FALSE	NA	NA	1	0	0.5	8	splines_cal	0.0254	-5.292955217582797e-4
10	250	0	475	950	1425	1900	2375	2850	3325	3800	4275	2	0	1	0	0	0	0	0	0	0	0	0	0	-0.5	-0.5	-0.5	-0.5	-0.5	-0.5	-0.5	-0.5	-0.5	-0.5	-0.5	linear	0.025	TRUE	450	FALSE	NA	NA	1	0	0.5	9	fixmodel	0.0267	-1.6330588018913963e-4
10	250	0	475	950	1425	1900	2375	2850	3325	3800	4275	2	0	1	0	0	0	0	0	0	0	0	0	0	-0.5	-0.5	-0.5	-0.5	-0.5	-0.5	-0.5	-0.5	-0.5	-0.5	-0.5	linear	0.025	TRUE	450	FALSE	NA	NA	1	0	0.5	9	sepmodel	0.0261	-7.088479489634876e-5
10	250	0	475	950	1425	1900	2375	2850	3325	3800	4275	2	0	1	0	0	0	0	0	0	0	0	0	0	-0.5	-0.5	-0.5	-0.5	-0.5	-0.5	-0.5	-0.5	-0.5	-0.5	-0.5	linear	0.025	TRUE	450	FALSE	NA	NA	1	0	0.5	9	splines	0.0271	-1.186109686431896e-4
10	250	0	475	950	1425	1900	2375	2850	3325	3800	4275	2	0	1	0	0	0	0	0	0	0	0	0	0	-0.5	-0.5	-0.5	-0.5	-0.5	-0.5	-0.5	-0.5	-0.5	-0.5	-0.5	linear	0.025	TRUE	450	FALSE	NA	NA	1	0	0.5	9	splines_cal	0.027	-3.1622941389156426e-4
10	250	0	475	950	1425	1900	2375	2850	3325	3800	4275	2	0	1	0	0	0	0	0	0	0	0	0	0	-0.5	-0.5	-0.5	-0.5	-0.5	-0.5	-0.5	-0.5	-0.5	-0.5	-0.5	linear	0.025	TRUE	450	FALSE	NA	NA	1	0	0.5	10	fixmodel	0.0228	-2.3978642265401207e-4
10	250	0	475	950	1425	1900	2375	2850	3325	3800	4275	2	0	1	0	0	0	0	0	0	0	0	0	0	-0.5	-0.5	-0.5	-0.5	-0.5	-0.5	-0.5	-0.5	-0.5	-0.5	-0.5	linear	0.025	TRUE	450	FALSE	NA	NA	1	0	0.5	10	sepmodel	0.0228	-1.5076804330020093e-4
10	250	0	475	950	1425	1900	2375	2850	3325	3800	4275	2	0	1	0	0	0	0	0	0	0	0	0	0	-0.5	-0.5	-0.5	-0.5	-0.5	-0.5	-0.5	-0.5	-0.5	-0.5	-0.5	linear	0.025	TRUE	450	FALSE	NA	NA	1	0	0.5	10	splines	0.0248	-1.3734908358037468e-4
10	250	0	475	950	1425	1900	2375	2850	3325	3800	4275	2	0	1	0	0	0	0	0	0	0	0	0	0	-0.5	-0.5	-0.5	-0.5	-0.5	-0.5	-0.5	-0.5	-0.5	-0.5	-0.5	linear	0.025	TRUE	450	FALSE	NA	NA	1	0	0.5	10	splines_cal	0.0235	-3.7401075383428203e-4
10	250	0	500	1000	1500	2000	2500	3000	3500	4000	4500	2	0	1	0	0	0	0	0	0	0	0	0	0	-0.5	-0.5	-0.5	-0.5	-0.5	-0.5	-0.5	-0.5	-0.5	-0.5	-0.5	linear	0.025	TRUE	450	FALSE	NA	NA	1	0	0.5	2	fixmodel	0.0214	-0.0013001686959243745
10	250	0	500	1000	1500	2000	2500	3000	3500	4000	4500	2	0	1	0	0	0	0	0	0	0	0	0	0	-0.5	-0.5	-0.5	-0.5	-0.5	-0.5	-0.5	-0.5	-0.5	-0.5	-0.5	linear	0.025	TRUE	450	FALSE	NA	NA	1	0	0.5	2	sepmodel	0.0224	-0.0013001686959244363
10	250	0	500	1000	1500	2000	2500	3000	3500	4000	4500	2	0	1	0	0	0	0	0	0	0	0	0	0	-0.5	-0.5	-0.5	-0.5	-0.5	-0.5	-0.5	-0.5	-0.5	-0.5	-0.5	linear	0.025	TRUE	450	FALSE	NA	NA	1	0	0.5	2	splines	0.021	-9.748987418442277e-4
10	250	0	500	1000	1500	2000	2500	3000	3500	4000	4500	2	0	1	0	0	0	0	0	0	0	0	0	0	-0.5	-0.5	-0.5	-0.5	-0.5	-0.5	-0.5	-0.5	-0.5	-0.5	-0.5	linear	0.025	TRUE	450	FALSE	NA	NA	1	0	0.5	2	splines_cal	0.0201	-9.288445195268271e-4
10	250	0	500	1000	1500	2000	2500	3000	3500	4000	4500	2	0	1	0	0	0	0	0	0	0	0	0	0	-0.5	-0.5	-0.5	-0.5	-0.5	-0.5	-0.5	-0.5	-0.5	-0.5	-0.5	linear	0.025	TRUE	450	FALSE	NA	NA	1	0	0.5	3	fixmodel	0.0217	-8.44961079234427e-4
10	250	0	500	1000	1500	2000	2500	3000	3500	4000	4500	2	0	1	0	0	0	0	0	0	0	0	0	0	-0.5	-0.5	-0.5	-0.5	-0.5	-0.5	-0.5	-0.5	-0.5	-0.5	-0.5	linear	0.025	TRUE	450	FALSE	NA	NA	1	0	0.5	3	sepmodel	0.0213	-8.449610792345426e-4
10	250	0	500	1000	1500	2000	2500	3000	3500	4000	4500	2	0	1	0	0	0	0	0	0	0	0	0	0	-0.5	-0.5	-0.5	-0.5	-0.5	-0.5	-0.5	-0.5	-0.5	-0.5	-0.5	linear	0.025	TRUE	450	FALSE	NA	NA	1	0	0.5	3	splines	0.023	-6.06945155442522e-4
10	250	0	500	1000	1500	2000	2500	3000	3500	4000	4500	2	0	1	0	0	0	0	0	0	0	0	0	0	-0.5	-0.5	-0.5	-0.5	-0.5	-0.5	-0.5	-0.5	-0.5	-0.5	-0.5	linear	0.025	TRUE	450	FALSE	NA	NA	1	0	0.5	3	splines_cal	0.0239	-5.996916051153376e-4
10	250	0	500	1000	1500	2000	2500	3000	3500	4000	4500	2	0	1	0	0	0	0	0	0	0	0	0	0	-0.5	-0.5	-0.5	-0.5	-0.5	-0.5	-0.5	-0.5	-0.5	-0.5	-0.5	linear	0.025	TRUE	450	FALSE	NA	NA	1	0	0.5	4	fixmodel	0.0263	0.001162495243051414
10	250	0	500	1000	1500	2000	2500	3000	3500	4000	4500	2	0	1	0	0	0	0	0	0	0	0	0	0	-0.5	-0.5	-0.5	-0.5	-0.5	-0.5	-0.5	-0.5	-0.5	-0.5	-0.5	linear	0.025	TRUE	450	FALSE	NA	NA	1	0	0.5	4	sepmodel	0.0271	0.001162495243051612
10	250	0	500	1000	1500	2000	2500	3000	3500	4000	4500	2	0	1	0	0	0	0	0	0	0	0	0	0	-0.5	-0.5	-0.5	-0.5	-0.5	-0.5	-0.5	-0.5	-0.5	-0.5	-0.5	linear	0.025	TRUE	450	FALSE	NA	NA	1	0	0.5	4	splines	0.0262	7.116098191945721e-4
10	250	0	500	1000	1500	2000	2500	3000	3500	4000	4500	2	0	1	0	0	0	0	0	0	0	0	0	0	-0.5	-0.5	-0.5	-0.5	-0.5	-0.5	-0.5	-0.5	-0.5	-0.5	-0.5	linear	0.025	TRUE	450	FALSE	NA	NA	1	0	0.5	4	splines_cal	0.0255	6.534141706817455e-4
10	250	0	500	1000	1500	2000	2500	3000	3500	4000	4500	2	0	1	0	0	0	0	0	0	0	0	0	0	-0.5	-0.5	-0.5	-0.5	-0.5	-0.5	-0.5	-0.5	-0.5	-0.5	-0.5	linear	0.025	TRUE	450	FALSE	NA	NA	1	0	0.5	5	fixmodel	0.0248	-7.576630418924326e-4
10	250	0	500	1000	1500	2000	2500	3000	3500	4000	4500	2	0	1	0	0	0	0	0	0	0	0	0	0	-0.5	-0.5	-0.5	-0.5	-0.5	-0.5	-0.5	-0.5	-0.5	-0.5	-0.5	linear	0.025	TRUE	450	FALSE	NA	NA	1	0	0.5	5	sepmodel	0.0242	-7.576630418919022e-4
10	250	0	500	1000	1500	2000	2500	3000	3500	4000	4500	2	0	1	0	0	0	0	0	0	0	0	0	0	-0.5	-0.5	-0.5	-0.5	-0.5	-0.5	-0.5	-0.5	-0.5	-0.5	-0.5	linear	0.025	TRUE	450	FALSE	NA	NA	1	0	0.5	5	splines	0.023	-6.07643534298443e-4
10	250	0	500	1000	1500	2000	2500	3000	3500	4000	4500	2	0	1	0	0	0	0	0	0	0	0	0	0	-0.5	-0.5	-0.5	-0.5	-0.5	-0.5	-0.5	-0.5	-0.5	-0.5	-0.5	linear	0.025	TRUE	450	FALSE	NA	NA	1	0	0.5	5	splines_cal	0.0237	-5.957024266582856e-4
10	250	0	500	1000	1500	2000	2500	3000	3500	4000	4500	2	0	1	0	0	0	0	0	0	0	0	0	0	-0.5	-0.5	-0.5	-0.5	-0.5	-0.5	-0.5	-0.5	-0.5	-0.5	-0.5	linear	0.025	TRUE	450	FALSE	NA	NA	1	0	0.5	6	fixmodel	0.0261	4.4400670560475756e-4
10	250	0	500	1000	1500	2000	2500	3000	3500	4000	4500	2	0	1	0	0	0	0	0	0	0	0	0	0	-0.5	-0.5	-0.5	-0.5	-0.5	-0.5	-0.5	-0.5	-0.5	-0.5	-0.5	linear	0.025	TRUE	450	FALSE	NA	NA	1	0	0.5	6	sepmodel	0.0262	4.44006705604815e-4
10	250	0	500	1000	1500	2000	2500	3000	3500	4000	4500	2	0	1	0	0	0	0	0	0	0	0	0	0	-0.5	-0.5	-0.5	-0.5	-0.5	-0.5	-0.5	-0.5	-0.5	-0.5	-0.5	linear	0.025	TRUE	450	FALSE	NA	NA	1	0	0.5	6	splines	0.0254	1.529650799820572e-4
10	250	0	500	1000	1500	2000	2500	3000	3500	4000	4500	2	0	1	0	0	0	0	0	0	0	0	0	0	-0.5	-0.5	-0.5	-0.5	-0.5	-0.5	-0.5	-0.5	-0.5	-0.5	-0.5	linear	0.025	TRUE	450	FALSE	NA	NA	1	0	0.5	6	splines_cal	0.0252	1.6707546919595036e-4
10	250	0	500	1000	1500	2000	2500	3000	3500	4000	4500	2	0	1	0	0	0	0	0	0	0	0	0	0	-0.5	-0.5	-0.5	-0.5	-0.5	-0.5	-0.5	-0.5	-0.5	-0.5	-0.5	linear	0.025	TRUE	450	FALSE	NA	NA	1	0	0.5	7	fixmodel	0.0255	-1.9744891262805453e-4
10	250	0	500	1000	1500	2000	2500	3000	3500	4000	4500	2	0	1	0	0	0	0	0	0	0	0	0	0	-0.5	-0.5	-0.5	-0.5	-0.5	-0.5	-0.5	-0.5	-0.5	-0.5	-0.5	linear	0.025	TRUE	450	FALSE	NA	NA	1	0	0.5	7	sepmodel	0.026	-1.974489126273153e-4
10	250	0	500	1000	1500	2000	2500	3000	3500	4000	4500	2	0	1	0	0	0	0	0	0	0	0	0	0	-0.5	-0.5	-0.5	-0.5	-0.5	-0.5	-0.5	-0.5	-0.5	-0.5	-0.5	linear	0.025	TRUE	450	FALSE	NA	NA	1	0	0.5	7	splines	0.0247	-2.861856504914744e-4
10	250	0	500	1000	1500	2000	2500	3000	3500	4000	4500	2	0	1	0	0	0	0	0	0	0	0	0	0	-0.5	-0.5	-0.5	-0.5	-0.5	-0.5	-0.5	-0.5	-0.5	-0.5	-0.5	linear	0.025	TRUE	450	FALSE	NA	NA	1	0	0.5	7	splines_cal	0.0251	-2.929772117396484e-4
10	250	0	500	1000	1500	2000	2500	3000	3500	4000	4500	2	0	1	0	0	0	0	0	0	0	0	0	0	-0.5	-0.5	-0.5	-0.5	-0.5	-0.5	-0.5	-0.5	-0.5	-0.5	-0.5	linear	0.025	TRUE	450	FALSE	NA	NA	1	0	0.5	8	fixmodel	0.0243	5.182409742746027e-4
10	250	0	500	1000	1500	2000	2500	3000	3500	4000	4500	2	0	1	0	0	0	0	0	0	0	0	0	0	-0.5	-0.5	-0.5	-0.5	-0.5	-0.5	-0.5	-0.5	-0.5	-0.5	-0.5	linear	0.025	TRUE	450	FALSE	NA	NA	1	0	0.5	8	sepmodel	0.0246	5.182409742754789e-4
10	250	0	500	1000	1500	2000	2500	3000	3500	4000	4500	2	0	1	0	0	0	0	0	0	0	0	0	0	-0.5	-0.5	-0.5	-0.5	-0.5	-0.5	-0.5	-0.5	-0.5	-0.5	-0.5	linear	0.025	TRUE	450	FALSE	NA	NA	1	0	0.5	8	splines	0.0246	4.963073615821228e-4
10	250	0	500	1000	1500	2000	2500	3000	3500	4000	4500	2	0	1	0	0	0	0	0	0	0	0	0	0	-0.5	-0.5	-0.5	-0.5	-0.5	-0.5	-0.5	-0.5	-0.5	-0.5	-0.5	linear	0.025	TRUE	450	FALSE	NA	NA	1	0	0.5	8	splines_cal	0.0245	5.100560016689015e-4
10	250	0	500	1000	1500	2000	2500	3000	3500	4000	4500	2	0	1	0	0	0	0	0	0	0	0	0	0	-0.5	-0.5	-0.5	-0.5	-0.5	-0.5	-0.5	-0.5	-0.5	-0.5	-0.5	linear	0.025	TRUE	450	FALSE	NA	NA	1	0	0.5	9	fixmodel	0.0248	-9.825707134820446e-4
10	250	0	500	1000	1500	2000	2500	3000	3500	4000	4500	2	0	1	0	0	0	0	0	0	0	0	0	0	-0.5	-0.5	-0.5	-0.5	-0.5	-0.5	-0.5	-0.5	-0.5	-0.5	-0.5	linear	0.025	TRUE	450	FALSE	NA	NA	1	0	0.5	9	sepmodel	0.0247	-9.825707134821311e-4
10	250	0	500	1000	1500	2000	2500	3000	3500	4000	4500	2	0	1	0	0	0	0	0	0	0	0	0	0	-0.5	-0.5	-0.5	-0.5	-0.5	-0.5	-0.5	-0.5	-0.5	-0.5	-0.5	linear	0.025	TRUE	450	FALSE	NA	NA	1	0	0.5	9	splines	0.0243	-6.112068695591096e-4
10	250	0	500	1000	1500	2000	2500	3000	3500	4000	4500	2	0	1	0	0	0	0	0	0	0	0	0	0	-0.5	-0.5	-0.5	-0.5	-0.5	-0.5	-0.5	-0.5	-0.5	-0.5	-0.5	linear	0.025	TRUE	450	FALSE	NA	NA	1	0	0.5	9	splines_cal	0.0238	-5.368193098213592e-4
10	250	0	500	1000	1500	2000	2500	3000	3500	4000	4500	2	0	1	0	0	0	0	0	0	0	0	0	0	-0.5	-0.5	-0.5	-0.5	-0.5	-0.5	-0.5	-0.5	-0.5	-0.5	-0.5	linear	0.025	TRUE	450	FALSE	NA	NA	1	0	0.5	10	fixmodel	0.0268	7.407141178570629e-4
10	250	0	500	1000	1500	2000	2500	3000	3500	4000	4500	2	0	1	0	0	0	0	0	0	0	0	0	0	-0.5	-0.5	-0.5	-0.5	-0.5	-0.5	-0.5	-0.5	-0.5	-0.5	-0.5	linear	0.025	TRUE	450	FALSE	NA	NA	1	0	0.5	10	sepmodel	0.0268	7.407141178584025e-4
10	250	0	500	1000	1500	2000	2500	3000	3500	4000	4500	2	0	1	0	0	0	0	0	0	0	0	0	0	-0.5	-0.5	-0.5	-0.5	-0.5	-0.5	-0.5	-0.5	-0.5	-0.5	-0.5	linear	0.025	TRUE	450	FALSE	NA	NA	1	0	0.5	10	splines	0.0246	4.09783092717318e-4
10	250	0	500	1000	1500	2000	2500	3000	3500	4000	4500	2	0	1	0	0	0	0	0	0	0	0	0	0	-0.5	-0.5	-0.5	-0.5	-0.5	-0.5	-0.5	-0.5	-0.5	-0.5	-0.5	linear	0.025	TRUE	450	FALSE	NA	NA	1	0	0.5	10	splines_cal	0.0248	4.2942542845429026e-4
10	250	0	0	0	0	0	0	0	0	0	0	2	0	1	0	0	0	0	0	0	0	0	0	0	-0.375	-0.375	-0.375	-0.375	-0.375	-0.375	-0.375	-0.375	-0.375	-0.375	-0.375	linear	0.025	TRUE	450	FALSE	NA	NA	1	0	0.5	2	fixmodel	0.0224	-0.0013677604014583078
10	250	0	0	0	0	0	0	0	0	0	0	2	0	1	0	0	0	0	0	0	0	0	0	0	-0.375	-0.375	-0.375	-0.375	-0.375	-0.375	-0.375	-0.375	-0.375	-0.375	-0.375	linear	0.025	TRUE	450	FALSE	NA	NA	1	0	0.5	2	sepmodel	0.0227	-0.0013677604014576768
10	250	0	0	0	0	0	0	0	0	0	0	2	0	1	0	0	0	0	0	0	0	0	0	0	-0.375	-0.375	-0.375	-0.375	-0.375	-0.375	-0.375	-0.375	-0.375	-0.375	-0.375	linear	0.025	TRUE	450	FALSE	NA	NA	1	0	0.5	2	splines	0.0228	-0.0013695465046627965
10	250	0	0	0	0	0	0	0	0	0	0	2	0	1	0	0	0	0	0	0	0	0	0	0	-0.375	-0.375	-0.375	-0.375	-0.375	-0.375	-0.375	-0.375	-0.375	-0.375	-0.375	linear	0.025	TRUE	450	FALSE	NA	NA	1	0	0.5	2	splines_cal	0.0224	-0.0014054442740897878
10	250	0	0	0	0	0	0	0	0	0	0	2	0	1	0	0	0	0	0	0	0	0	0	0	-0.375	-0.375	-0.375	-0.375	-0.375	-0.375	-0.375	-0.375	-0.375	-0.375	-0.375	linear	0.025	TRUE	450	FALSE	NA	NA	1	0	0.5	3	fixmodel	0.0246	-3.776492124568534e-4
10	250	0	0	0	0	0	0	0	0	0	0	2	0	1	0	0	0	0	0	0	0	0	0	0	-0.375	-0.375	-0.375	-0.375	-0.375	-0.375	-0.375	-0.375	-0.375	-0.375	-0.375	linear	0.025	TRUE	450	FALSE	NA	NA	1	0	0.5	3	sepmodel	0.0236	-3.7764921245617844e-4
10	250	0	0	0	0	0	0	0	0	0	0	2	0	1	0	0	0	0	0	0	0	0	0	0	-0.375	-0.375	-0.375	-0.375	-0.375	-0.375	-0.375	-0.375	-0.375	-0.375	-0.375	linear	0.025	TRUE	450	FALSE	NA	NA	1	0	0.5	3	splines	0.0253	-3.791447640119541e-4
10	250	0	0	0	0	0	0	0	0	0	0	2	0	1	0	0	0	0	0	0	0	0	0	0	-0.375	-0.375	-0.375	-0.375	-0.375	-0.375	-0.375	-0.375	-0.375	-0.375	-0.375	linear	0.025	TRUE	450	FALSE	NA	NA	1	0	0.5	3	splines_cal	0.0254	-4.0887432294361596e-4
10	250	0	0	0	0	0	0	0	0	0	0	2	0	1	0	0	0	0	0	0	0	0	0	0	-0.375	-0.375	-0.375	-0.375	-0.375	-0.375	-0.375	-0.375	-0.375	-0.375	-0.375	linear	0.025	TRUE	450	FALSE	NA	NA	1	0	0.5	4	fixmodel	0.0253	0.0010038701477256423
10	250	0	0	0	0	0	0	0	0	0	0	2	0	1	0	0	0	0	0	0	0	0	0	0	-0.375	-0.375	-0.375	-0.375	-0.375	-0.375	-0.375	-0.375	-0.375	-0.375	-0.375	linear	0.025	TRUE	450	FALSE	NA	NA	1	0	0.5	4	sepmodel	0.0261	0.0010038701477263496
10	250	0	0	0	0	0	0	0	0	0	0	2	0	1	0	0	0	0	0	0	0	0	0	0	-0.375	-0.375	-0.375	-0.375	-0.375	-0.375	-0.375	-0.375	-0.375	-0.375	-0.375	linear	0.025	TRUE	450	FALSE	NA	NA	1	0	0.5	4	splines	0.0259	0.0010023218802212054
10	250	0	0	0	0	0	0	0	0	0	0	2	0	1	0	0	0	0	0	0	0	0	0	0	-0.375	-0.375	-0.375	-0.375	-0.375	-0.375	-0.375	-0.375	-0.375	-0.375	-0.375	linear	0.025	TRUE	450	FALSE	NA	NA	1	0	0.5	4	splines_cal	0.026	9.796565226744874e-4
10	250	0	0	0	0	0	0	0	0	0	0	2	0	1	0	0	0	0	0	0	0	0	0	0	-0.375	-0.375	-0.375	-0.375	-0.375	-0.375	-0.375	-0.375	-0.375	-0.375	-0.375	linear	0.025	TRUE	450	FALSE	NA	NA	1	0	0.5	5	fixmodel	0.0238	-6.695456664059141e-4
10	250	0	0	0	0	0	0	0	0	0	0	2	0	1	0	0	0	0	0	0	0	0	0	0	-0.375	-0.375	-0.375	-0.375	-0.375	-0.375	-0.375	-0.375	-0.375	-0.375	-0.375	linear	0.025	TRUE	450	FALSE	NA	NA	1	0	0.5	5	sepmodel	0.0238	-6.69545666405228e-4
10	250	0	0	0	0	0	0	0	0	0	0	2	0	1	0	0	0	0	0	0	0	0	0	0	-0.375	-0.375	-0.375	-0.375	-0.375	-0.375	-0.375	-0.375	-0.375	-0.375	-0.375	linear	0.025	TRUE	450	FALSE	NA	NA	1	0	0.5	5	splines	0.0241	-6.702498827994606e-4
10	250	0	0	0	0	0	0	0	0	0	0	2	0	1	0	0	0	0	0	0	0	0	0	0	-0.375	-0.375	-0.375	-0.375	-0.375	-0.375	-0.375	-0.375	-0.375	-0.375	-0.375	linear	0.025	TRUE	450	FALSE	NA	NA	1	0	0.5	5	splines_cal	0.0239	-6.599259439634563e-4
10	250	0	0	0	0	0	0	0	0	0	0	2	0	1	0	0	0	0	0	0	0	0	0	0	-0.375	-0.375	-0.375	-0.375	-0.375	-0.375	-0.375	-0.375	-0.375	-0.375	-0.375	linear	0.025	TRUE	450	FALSE	NA	NA	1	0	0.5	6	fixmodel	0.0211	-1.6782430977894453e-4
10	250	0	0	0	0	0	0	0	0	0	0	2	0	1	0	0	0	0	0	0	0	0	0	0	-0.375	-0.375	-0.375	-0.375	-0.375	-0.375	-0.375	-0.375	-0.375	-0.375	-0.375	linear	0.025	TRUE	450	FALSE	NA	NA	1	0	0.5	6	sepmodel	0.0218	-1.678243097782354e-4
10	250	0	0	0	0	0	0	0	0	0	0	2	0	1	0	0	0	0	0	0	0	0	0	0	-0.375	-0.375	-0.375	-0.375	-0.375	-0.375	-0.375	-0.375	-0.375	-0.375	-0.375	linear	0.025	TRUE	450	FALSE	NA	NA	1	0	0.5	6	splines	0.0217	-1.684572970307012e-4
10	250	0	0	0	0	0	0	0	0	0	0	2	0	1	0	0	0	0	0	0	0	0	0	0	-0.375	-0.375	-0.375	-0.375	-0.375	-0.375	-0.375	-0.375	-0.375	-0.375	-0.375	linear	0.025	TRUE	450	FALSE	NA	NA	1	0	0.5	6	splines_cal	0.0217	-1.610853181027242e-4
10	250	0	0	0	0	0	0	0	0	0	0	2	0	1	0	0	0	0	0	0	0	0	0	0	-0.375	-0.375	-0.375	-0.375	-0.375	-0.375	-0.375	-0.375	-0.375	-0.375	-0.375	linear	0.025	TRUE	450	FALSE	NA	NA	1	0	0.5	7	fixmodel	0.023	-7.703115279569868e-4
10	250	0	0	0	0	0	0	0	0	0	0	2	0	1	0	0	0	0	0	0	0	0	0	0	-0.375	-0.375	-0.375	-0.375	-0.375	-0.375	-0.375	-0.375	-0.375	-0.375	-0.375	linear	0.025	TRUE	450	FALSE	NA	NA	1	0	0.5	7	sepmodel	0.023	-7.703115279563173e-4
10	250	0	0	0	0	0	0	0	0	0	0	2	0	1	0	0	0	0	0	0	0	0	0	0	-0.375	-0.375	-0.375	-0.375	-0.375	-0.375	-0.375	-0.375	-0.375	-0.375	-0.375	linear	0.025	TRUE	450	FALSE	NA	NA	1	0	0.5	7	splines	0.0234	-7.722965916916961e-4
10	250	0	0	0	0	0	0	0	0	0	0	2	0	1	0	0	0	0	0	0	0	0	0	0	-0.375	-0.375	-0.375	-0.375	-0.375	-0.375	-0.375	-0.375	-0.375	-0.375	-0.375	linear	0.025	TRUE	450	FALSE	NA	NA	1	0	0.5	7	splines_cal	0.0234	-7.684276241400795e-4
10	250	0	0	0	0	0	0	0	0	0	0	2	0	1	0	0	0	0	0	0	0	0	0	0	-0.375	-0.375	-0.375	-0.375	-0.375	-0.375	-0.375	-0.375	-0.375	-0.375	-0.375	linear	0.025	TRUE	450	FALSE	NA	NA	1	0	0.5	8	fixmodel	0.0225	-1.3013882547206667e-4
10	250	0	0	0	0	0	0	0	0	0	0	2	0	1	0	0	0	0	0	0	0	0	0	0	-0.375	-0.375	-0.375	-0.375	-0.375	-0.375	-0.375	-0.375	-0.375	-0.375	-0.375	linear	0.025	TRUE	450	FALSE	NA	NA	1	0	0.5	8	sepmodel	0.0225	-1.3013882547138539e-4
10	250	0	0	0	0	0	0	0	0	0	0	2	0	1	0	0	0	0	0	0	0	0	0	0	-0.375	-0.375	-0.375	-0.375	-0.375	-0.375	-0.375	-0.375	-0.375	-0.375	-0.375	linear	0.025	TRUE	450	FALSE	NA	NA	1	0	0.5	8	splines	0.0231	-1.3149893908580827e-4
10	250	0	0	0	0	0	0	0	0	0	0	2	0	1	0	0	0	0	0	0	0	0	0	0	-0.375	-0.375	-0.375	-0.375	-0.375	-0.375	-0.375	-0.375	-0.375	-0.375	-0.375	linear	0.025	TRUE	450	FALSE	NA	NA	1	0	0.5	8	splines_cal	0.0232	-9.611333791714309e-5
10	250	0	0	0	0	0	0	0	0	0	0	2	0	1	0	0	0	0	0	0	0	0	0	0	-0.375	-0.375	-0.375	-0.375	-0.375	-0.375	-0.375	-0.375	-0.375	-0.375	-0.375	linear	0.025	TRUE	450	FALSE	NA	NA	1	0	0.5	9	fixmodel	0.0226	-6.141133142778842e-4
10	250	0	0	0	0	0	0	0	0	0	0	2	0	1	0	0	0	0	0	0	0	0	0	0	-0.375	-0.375	-0.375	-0.375	-0.375	-0.375	-0.375	-0.375	-0.375	-0.375	-0.375	linear	0.025	TRUE	450	FALSE	NA	NA	1	0	0.5	9	sepmodel	0.0224	-6.141133142771732e-4
10	250	0	0	0	0	0	0	0	0	0	0	2	0	1	0	0	0	0	0	0	0	0	0	0	-0.375	-0.375	-0.375	-0.375	-0.375	-0.375	-0.375	-0.375	-0.375	-0.375	-0.375	linear	0.025	TRUE	450	FALSE	NA	NA	1	0	0.5	9	splines	0.0232	-6.154023335310392e-4
10	250	0	0	0	0	0	0	0	0	0	0	2	0	1	0	0	0	0	0	0	0	0	0	0	-0.375	-0.375	-0.375	-0.375	-0.375	-0.375	-0.375	-0.375	-0.375	-0.375	-0.375	linear	0.025	TRUE	450	FALSE	NA	NA	1	0	0.5	9	splines_cal	0.0235	-6.368303369196173e-4
10	250	0	0	0	0	0	0	0	0	0	0	2	0	1	0	0	0	0	0	0	0	0	0	0	-0.375	-0.375	-0.375	-0.375	-0.375	-0.375	-0.375	-0.375	-0.375	-0.375	-0.375	linear	0.025	TRUE	450	FALSE	NA	NA	1	0	0.5	10	fixmodel	0.023	7.137542145416908e-4
10	250	0	0	0	0	0	0	0	0	0	0	2	0	1	0	0	0	0	0	0	0	0	0	0	-0.375	-0.375	-0.375	-0.375	-0.375	-0.375	-0.375	-0.375	-0.375	-0.375	-0.375	linear	0.025	TRUE	450	FALSE	NA	NA	1	0	0.5	10	sepmodel	0.0232	7.137542145423702e-4
10	250	0	0	0	0	0	0	0	0	0	0	2	0	1	0	0	0	0	0	0	0	0	0	0	-0.375	-0.375	-0.375	-0.375	-0.375	-0.375	-0.375	-0.375	-0.375	-0.375	-0.375	linear	0.025	TRUE	450	FALSE	NA	NA	1	0	0.5	10	splines	0.0238	7.122233169004456e-4
10	250	0	0	0	0	0	0	0	0	0	0	2	0	1	0	0	0	0	0	0	0	0	0	0	-0.375	-0.375	-0.375	-0.375	-0.375	-0.375	-0.375	-0.375	-0.375	-0.375	-0.375	linear	0.025	TRUE	450	FALSE	NA	NA	1	0	0.5	10	splines_cal	0.0235	6.966998006829922e-4
10	250	0	25	50	75	100	125	150	175	200	225	2	0	1	0	0	0	0	0	0	0	0	0	0	-0.375	-0.375	-0.375	-0.375	-0.375	-0.375	-0.375	-0.375	-0.375	-0.375	-0.375	linear	0.025	TRUE	450	FALSE	NA	NA	1	0	0.5	2	fixmodel	0.0258	-1.3716075288103507e-4
10	250	0	25	50	75	100	125	150	175	200	225	2	0	1	0	0	0	0	0	0	0	0	0	0	-0.375	-0.375	-0.375	-0.375	-0.375	-0.375	-0.375	-0.375	-0.375	-0.375	-0.375	linear	0.025	TRUE	450	FALSE	NA	NA	1	0	0.5	2	sepmodel	0.0249	-1.2197535759718645e-4
10	250	0	25	50	75	100	125	150	175	200	225	2	0	1	0	0	0	0	0	0	0	0	0	0	-0.375	-0.375	-0.375	-0.375	-0.375	-0.375	-0.375	-0.375	-0.375	-0.375	-0.375	linear	0.025	TRUE	450	FALSE	NA	NA	1	0	0.5	2	splines	0.0266	-2.4608459598145086e-4
10	250	0	25	50	75	100	125	150	175	200	225	2	0	1	0	0	0	0	0	0	0	0	0	0	-0.375	-0.375	-0.375	-0.375	-0.375	-0.375	-0.375	-0.375	-0.375	-0.375	-0.375	linear	0.025	TRUE	450	FALSE	NA	NA	1	0	0.5	2	splines_cal	0.0266	-2.7731849554710626e-4
10	250	0	25	50	75	100	125	150	175	200	225	2	0	1	0	0	0	0	0	0	0	0	0	0	-0.375	-0.375	-0.375	-0.375	-0.375	-0.375	-0.375	-0.375	-0.375	-0.375	-0.375	linear	0.025	TRUE	450	FALSE	NA	NA	1	0	0.5	3	fixmodel	0.026	-8.378877304873567e-4
10	250	0	25	50	75	100	125	150	175	200	225	2	0	1	0	0	0	0	0	0	0	0	0	0	-0.375	-0.375	-0.375	-0.375	-0.375	-0.375	-0.375	-0.375	-0.375	-0.375	-0.375	linear	0.025	TRUE	450	FALSE	NA	NA	1	0	0.5	3	sepmodel	0.0253	-8.526816491018566e-4
10	250	0	25	50	75	100	125	150	175	200	225	2	0	1	0	0	0	0	0	0	0	0	0	0	-0.375	-0.375	-0.375	-0.375	-0.375	-0.375	-0.375	-0.375	-0.375	-0.375	-0.375	linear	0.025	TRUE	450	FALSE	NA	NA	1	0	0.5	3	splines	0.026	-8.392271955702622e-4
10	250	0	25	50	75	100	125	150	175	200	225	2	0	1	0	0	0	0	0	0	0	0	0	0	-0.375	-0.375	-0.375	-0.375	-0.375	-0.375	-0.375	-0.375	-0.375	-0.375	-0.375	linear	0.025	TRUE	450	FALSE	NA	NA	1	0	0.5	3	splines_cal	0.0258	-8.970336229777528e-4
10	250	0	25	50	75	100	125	150	175	200	225	2	0	1	0	0	0	0	0	0	0	0	0	0	-0.375	-0.375	-0.375	-0.375	-0.375	-0.375	-0.375	-0.375	-0.375	-0.375	-0.375	linear	0.025	TRUE	450	FALSE	NA	NA	1	0	0.5	4	fixmodel	0.0244	7.71728245393694e-4
10	250	0	25	50	75	100	125	150	175	200	225	2	0	1	0	0	0	0	0	0	0	0	0	0	-0.375	-0.375	-0.375	-0.375	-0.375	-0.375	-0.375	-0.375	-0.375	-0.375	-0.375	linear	0.025	TRUE	450	FALSE	NA	NA	1	0	0.5	4	sepmodel	0.0239	6.833229504860496e-4
10	250	0	25	50	75	100	125	150	175	200	225	2	0	1	0	0	0	0	0	0	0	0	0	0	-0.375	-0.375	-0.375	-0.375	-0.375	-0.375	-0.375	-0.375	-0.375	-0.375	-0.375	linear	0.025	TRUE	450	FALSE	NA	NA	1	0	0.5	4	splines	0.0242	7.397221918083867e-4
10	250	0	25	50	75	100	125	150	175	200	225	2	0	1	0	0	0	0	0	0	0	0	0	0	-0.375	-0.375	-0.375	-0.375	-0.375	-0.375	-0.375	-0.375	-0.375	-0.375	-0.375	linear	0.025	TRUE	450	FALSE	NA	NA	1	0	0.5	4	splines_cal	0.0242	6.49209136479034e-4
10	250	0	25	50	75	100	125	150	175	200	225	2	0	1	0	0	0	0	0	0	0	0	0	0	-0.375	-0.375	-0.375	-0.375	-0.375	-0.375	-0.375	-0.375	-0.375	-0.375	-0.375	linear	0.025	TRUE	450	FALSE	NA	NA	1	0	0.5	5	fixmodel	0.0243	-3.02630466499026e-4
10	250	0	25	50	75	100	125	150	175	200	225	2	0	1	0	0	0	0	0	0	0	0	0	0	-0.375	-0.375	-0.375	-0.375	-0.375	-0.375	-0.375	-0.375	-0.375	-0.375	-0.375	linear	0.025	TRUE	450	FALSE	NA	NA	1	0	0.5	5	sepmodel	0.0228	-5.192279149271897e-4
10	250	0	25	50	75	100	125	150	175	200	225	2	0	1	0	0	0	0	0	0	0	0	0	0	-0.375	-0.375	-0.375	-0.375	-0.375	-0.375	-0.375	-0.375	-0.375	-0.375	-0.375	linear	0.025	TRUE	450	FALSE	NA	NA	1	0	0.5	5	splines	0.0251	-3.380118374221452e-4
10	250	0	25	50	75	100	125	150	175	200	225	2	0	1	0	0	0	0	0	0	0	0	0	0	-0.375	-0.375	-0.375	-0.375	-0.375	-0.375	-0.375	-0.375	-0.375	-0.375	-0.375	linear	0.025	TRUE	450	FALSE	NA	NA	1	0	0.5	5	splines_cal	0.0248	-4.434834522891037e-4
10	250	0	25	50	75	100	125	150	175	200	225	2	0	1	0	0	0	0	0	0	0	0	0	0	-0.375	-0.375	-0.375	-0.375	-0.375	-0.375	-0.375	-0.375	-0.375	-0.375	-0.375	linear	0.025	TRUE	450	FALSE	NA	NA	1	0	0.5	6	fixmodel	0.0241	1.0946968930262604e-4
10	250	0	25	50	75	100	125	150	175	200	225	2	0	1	0	0	0	0	0	0	0	0	0	0	-0.375	-0.375	-0.375	-0.375	-0.375	-0.375	-0.375	-0.375	-0.375	-0.375	-0.375	linear	0.025	TRUE	450	FALSE	NA	NA	1	0	0.5	6	sepmodel	0.0233	-1.4454089403908028e-4
10	250	0	25	50	75	100	125	150	175	200	225	2	0	1	0	0	0	0	0	0	0	0	0	0	-0.375	-0.375	-0.375	-0.375	-0.375	-0.375	-0.375	-0.375	-0.375	-0.375	-0.375	linear	0.025	TRUE	450	FALSE	NA	NA	1	0	0.5	6	splines	0.0241	1.0615089733496042e-4
10	250	0	25	50	75	100	125	150	175	200	225	2	0	1	0	0	0	0	0	0	0	0	0	0	-0.375	-0.375	-0.375	-0.375	-0.375	-0.375	-0.375	-0.375	-0.375	-0.375	-0.375	linear	0.025	TRUE	450	FALSE	NA	NA	1	0	0.5	6	splines_cal	0.0235	1.2535560091959697e-5
10	250	0	25	50	75	100	125	150	175	200	225	2	0	1	0	0	0	0	0	0	0	0	0	0	-0.375	-0.375	-0.375	-0.375	-0.375	-0.375	-0.375	-0.375	-0.375	-0.375	-0.375	linear	0.025	TRUE	450	FALSE	NA	NA	1	0	0.5	7	fixmodel	0.0219	-0.0012203042195342512
10	250	0	25	50	75	100	125	150	175	200	225	2	0	1	0	0	0	0	0	0	0	0	0	0	-0.375	-0.375	-0.375	-0.375	-0.375	-0.375	-0.375	-0.375	-0.375	-0.375	-0.375	linear	0.025	TRUE	450	FALSE	NA	NA	1	0	0.5	7	sepmodel	0.0204	-0.001497901809246664
10	250	0	25	50	75	100	125	150	175	200	225	2	0	1	0	0	0	0	0	0	0	0	0	0	-0.375	-0.375	-0.375	-0.375	-0.375	-0.375	-0.375	-0.375	-0.375	-0.375	-0.375	linear	0.025	TRUE	450	FALSE	NA	NA	1	0	0.5	7	splines	0.0225	-0.0012547921490744587
10	250	0	25	50	75	100	125	150	175	200	225	2	0	1	0	0	0	0	0	0	0	0	0	0	-0.375	-0.375	-0.375	-0.375	-0.375	-0.375	-0.375	-0.375	-0.375	-0.375	-0.375	linear	0.025	TRUE	450	FALSE	NA	NA	1	0	0.5	7	splines_cal	0.0217	-0.001300401846996906
10	250	0	25	50	75	100	125	150	175	200	225	2	0	1	0	0	0	0	0	0	0	0	0	0	-0.375	-0.375	-0.375	-0.375	-0.375	-0.375	-0.375	-0.375	-0.375	-0.375	-0.375	linear	0.025	TRUE	450	FALSE	NA	NA	1	0	0.5	8	fixmodel	0.0253	-6.910131592082126e-4
10	250	0	25	50	75	100	125	150	175	200	225	2	0	1	0	0	0	0	0	0	0	0	0	0	-0.375	-0.375	-0.375	-0.375	-0.375	-0.375	-0.375	-0.375	-0.375	-0.375	-0.375	linear	0.025	TRUE	450	FALSE	NA	NA	1	0	0.5	8	sepmodel	0.025	-9.991622540226517e-4
10	250	0	25	50	75	100	125	150	175	200	225	2	0	1	0	0	0	0	0	0	0	0	0	0	-0.375	-0.375	-0.375	-0.375	-0.375	-0.375	-0.375	-0.375	-0.375	-0.375	-0.375	linear	0.025	TRUE	450	FALSE	NA	NA	1	0	0.5	8	splines	0.0256	-7.31770950910144e-4
10	250	0	25	50	75	100	125	150	175	200	225	2	0	1	0	0	0	0	0	0	0	0	0	0	-0.375	-0.375	-0.375	-0.375	-0.375	-0.375	-0.375	-0.375	-0.375	-0.375	-0.375	linear	0.025	TRUE	450	FALSE	NA	NA	1	0	0.5	8	splines_cal	0.0259	-7.664209134648796e-4
10	250	0	25	50	75	100	125	150	175	200	225	2	0	1	0	0	0	0	0	0	0	0	0	0	-0.375	-0.375	-0.375	-0.375	-0.375	-0.375	-0.375	-0.375	-0.375	-0.375	-0.375	linear	0.025	TRUE	450	FALSE	NA	NA	1	0	0.5	9	fixmodel	0.0258	-2.1537986363818744e-4
10	250	0	25	50	75	100	125	150	175	200	225	2	0	1	0	0	0	0	0	0	0	0	0	0	-0.375	-0.375	-0.375	-0.375	-0.375	-0.375	-0.375	-0.375	-0.375	-0.375	-0.375	linear	0.025	TRUE	450	FALSE	NA	NA	1	0	0.5	9	sepmodel	0.0264	-5.976843381375288e-4
10	250	0	25	50	75	100	125	150	175	200	225	2	0	1	0	0	0	0	0	0	0	0	0	0	-0.375	-0.375	-0.375	-0.375	-0.375	-0.375	-0.375	-0.375	-0.375	-0.375	-0.375	linear	0.025	TRUE	450	FALSE	NA	NA	1	0	0.5	9	splines	0.0267	-1.8445460853511866e-4
10	250	0	25	50	75	100	125	150	175	200	225	2	0	1	0	0	0	0	0	0	0	0	0	0	-0.375	-0.375	-0.375	-0.375	-0.375	-0.375	-0.375	-0.375	-0.375	-0.375	-0.375	linear	0.025	TRUE	450	FALSE	NA	NA	1	0	0.5	9	splines_cal	0.0267	-1.802558034874682e-4
10	250	0	25	50	75	100	125	150	175	200	225	2	0	1	0	0	0	0	0	0	0	0	0	0	-0.375	-0.375	-0.375	-0.375	-0.375	-0.375	-0.375	-0.375	-0.375	-0.375	-0.375	linear	0.025	TRUE	450	FALSE	NA	NA	1	0	0.5	10	fixmodel	0.0239	-5.338121060511952e-4
10	250	0	25	50	75	100	125	150	175	200	225	2	0	1	0	0	0	0	0	0	0	0	0	0	-0.375	-0.375	-0.375	-0.375	-0.375	-0.375	-0.375	-0.375	-0.375	-0.375	-0.375	linear	0.025	TRUE	450	FALSE	NA	NA	1	0	0.5	10	sepmodel	0.0252	-9.183815272525201e-4
10	250	0	25	50	75	100	125	150	175	200	225	2	0	1	0	0	0	0	0	0	0	0	0	0	-0.375	-0.375	-0.375	-0.375	-0.375	-0.375	-0.375	-0.375	-0.375	-0.375	-0.375	linear	0.025	TRUE	450	FALSE	NA	NA	1	0	0.5	10	splines	0.024	-5.816993111957637e-4
10	250	0	25	50	75	100	125	150	175	200	225	2	0	1	0	0	0	0	0	0	0	0	0	0	-0.375	-0.375	-0.375	-0.375	-0.375	-0.375	-0.375	-0.375	-0.375	-0.375	-0.375	linear	0.025	TRUE	450	FALSE	NA	NA	1	0	0.5	10	splines_cal	0.0238	-6.121609327281592e-4
10	250	0	50	100	150	200	250	300	350	400	450	2	0	1	0	0	0	0	0	0	0	0	0	0	-0.375	-0.375	-0.375	-0.375	-0.375	-0.375	-0.375	-0.375	-0.375	-0.375	-0.375	linear	0.025	TRUE	450	FALSE	NA	NA	1	0	0.5	2	fixmodel	0.0246	-9.534361007210373e-4
10	250	0	50	100	150	200	250	300	350	400	450	2	0	1	0	0	0	0	0	0	0	0	0	0	-0.375	-0.375	-0.375	-0.375	-0.375	-0.375	-0.375	-0.375	-0.375	-0.375	-0.375	linear	0.025	TRUE	450	FALSE	NA	NA	1	0	0.5	2	sepmodel	0.0242	-9.477773278949793e-4
10	250	0	50	100	150	200	250	300	350	400	450	2	0	1	0	0	0	0	0	0	0	0	0	0	-0.375	-0.375	-0.375	-0.375	-0.375	-0.375	-0.375	-0.375	-0.375	-0.375	-0.375	linear	0.025	TRUE	450	FALSE	NA	NA	1	0	0.5	2	splines	0.0243	-0.0010103282706890402
10	250	0	50	100	150	200	250	300	350	400	450	2	0	1	0	0	0	0	0	0	0	0	0	0	-0.375	-0.375	-0.375	-0.375	-0.375	-0.375	-0.375	-0.375	-0.375	-0.375	-0.375	linear	0.025	TRUE	450	FALSE	NA	NA	1	0	0.5	2	splines_cal	0.0241	-9.323140921408698e-4
10	250	0	50	100	150	200	250	300	350	400	450	2	0	1	0	0	0	0	0	0	0	0	0	0	-0.375	-0.375	-0.375	-0.375	-0.375	-0.375	-0.375	-0.375	-0.375	-0.375	-0.375	linear	0.025	TRUE	450	FALSE	NA	NA	1	0	0.5	3	fixmodel	0.0251	-8.486850344551543e-4
10	250	0	50	100	150	200	250	300	350	400	450	2	0	1	0	0	0	0	0	0	0	0	0	0	-0.375	-0.375	-0.375	-0.375	-0.375	-0.375	-0.375	-0.375	-0.375	-0.375	-0.375	linear	0.025	TRUE	450	FALSE	NA	NA	1	0	0.5	3	sepmodel	0.0247	-7.607203408910627e-4
10	250	0	50	100	150	200	250	300	350	400	450	2	0	1	0	0	0	0	0	0	0	0	0	0	-0.375	-0.375	-0.375	-0.375	-0.375	-0.375	-0.375	-0.375	-0.375	-0.375	-0.375	linear	0.025	TRUE	450	FALSE	NA	NA	1	0	0.5	3	splines	0.0253	-8.698091317387414e-4
10	250	0	50	100	150	200	250	300	350	400	450	2	0	1	0	0	0	0	0	0	0	0	0	0	-0.375	-0.375	-0.375	-0.375	-0.375	-0.375	-0.375	-0.375	-0.375	-0.375	-0.375	linear	0.025	TRUE	450	FALSE	NA	NA	1	0	0.5	3	splines_cal	0.0263	-8.794284170043957e-4
10	250	0	50	100	150	200	250	300	350	400	450	2	0	1	0	0	0	0	0	0	0	0	0	0	-0.375	-0.375	-0.375	-0.375	-0.375	-0.375	-0.375	-0.375	-0.375	-0.375	-0.375	linear	0.025	TRUE	450	FALSE	NA	NA	1	0	0.5	4	fixmodel	0.0217	-0.002241078054662272
10	250	0	50	100	150	200	250	300	350	400	450	2	0	1	0	0	0	0	0	0	0	0	0	0	-0.375	-0.375	-0.375	-0.375	-0.375	-0.375	-0.375	-0.375	-0.375	-0.375	-0.375	linear	0.025	TRUE	450	FALSE	NA	NA	1	0	0.5	4	sepmodel	0.0221	-0.0020893561700540434
10	250	0	50	100	150	200	250	300	350	400	450	2	0	1	0	0	0	0	0	0	0	0	0	0	-0.375	-0.375	-0.375	-0.375	-0.375	-0.375	-0.375	-0.375	-0.375	-0.375	-0.375	linear	0.025	TRUE	450	FALSE	NA	NA	1	0	0.5	4	splines	0.0219	-0.002237295688717132
10	250	0	50	100	150	200	250	300	350	400	450	2	0	1	0	0	0	0	0	0	0	0	0	0	-0.375	-0.375	-0.375	-0.375	-0.375	-0.375	-0.375	-0.375	-0.375	-0.375	-0.375	linear	0.025	TRUE	450	FALSE	NA	NA	1	0	0.5	4	splines_cal	0.0217	-0.0022374792736398
10	250	0	50	100	150	200	250	300	350	400	450	2	0	1	0	0	0	0	0	0	0	0	0	0	-0.375	-0.375	-0.375	-0.375	-0.375	-0.375	-0.375	-0.375	-0.375	-0.375	-0.375	linear	0.025	TRUE	450	FALSE	NA	NA	1	0	0.5	5	fixmodel	0.0245	3.532636363646117e-4
10	250	0	50	100	150	200	250	300	350	400	450	2	0	1	0	0	0	0	0	0	0	0	0	0	-0.375	-0.375	-0.375	-0.375	-0.375	-0.375	-0.375	-0.375	-0.375	-0.375	-0.375	linear	0.025	TRUE	450	FALSE	NA	NA	1	0	0.5	5	sepmodel	0.0237	5.334213487370633e-4
10	250	0	50	100	150	200	250	300	350	400	450	2	0	1	0	0	0	0	0	0	0	0	0	0	-0.375	-0.375	-0.375	-0.375	-0.375	-0.375	-0.375	-0.375	-0.375	-0.375	-0.375	linear	0.025	TRUE	450	FALSE	NA	NA	1	0	0.5	5	splines	0.0238	3.6215159723264665e-4
10	250	0	50	100	150	200	250	300	350	400	450	2	0	1	0	0	0	0	0	0	0	0	0	0	-0.375	-0.375	-0.375	-0.375	-0.375	-0.375	-0.375	-0.375	-0.375	-0.375	-0.375	linear	0.025	TRUE	450	FALSE	NA	NA	1	0	0.5	5	splines_cal	0.0242	3.3932422774062985e-4
10	250	0	50	100	150	200	250	300	350	400	450	2	0	1	0	0	0	0	0	0	0	0	0	0	-0.375	-0.375	-0.375	-0.375	-0.375	-0.375	-0.375	-0.375	-0.375	-0.375	-0.375	linear	0.025	TRUE	450	FALSE	NA	NA	1	0	0.5	6	fixmodel	0.0229	-2.0796977425929067e-4
10	250	0	50	100	150	200	250	300	350	400	450	2	0	1	0	0	0	0	0	0	0	0	0	0	-0.375	-0.375	-0.375	-0.375	-0.375	-0.375	-0.375	-0.375	-0.375	-0.375	-0.375	linear	0.025	TRUE	450	FALSE	NA	NA	1	0	0.5	6	sepmodel	0.0226	-1.0361404803735289e-4
10	250	0	50	100	150	200	250	300	350	400	450	2	0	1	0	0	0	0	0	0	0	0	0	0	-0.375	-0.375	-0.375	-0.375	-0.375	-0.375	-0.375	-0.375	-0.375	-0.375	-0.375	linear	0.025	TRUE	450	FALSE	NA	NA	1	0	0.5	6	splines	0.0231	-2.2305763707109998e-4
10	250	0	50	100	150	200	250	300	350	400	450	2	0	1	0	0	0	0	0	0	0	0	0	0	-0.375	-0.375	-0.375	-0.375	-0.375	-0.375	-0.375	-0.375	-0.375	-0.375	-0.375	linear	0.025	TRUE	450	FALSE	NA	NA	1	0	0.5	6	splines_cal	0.0234	-2.1803339081177928e-4
10	250	0	50	100	150	200	250	300	350	400	450	2	0	1	0	0	0	0	0	0	0	0	0	0	-0.375	-0.375	-0.375	-0.375	-0.375	-0.375	-0.375	-0.375	-0.375	-0.375	-0.375	linear	0.025	TRUE	450	FALSE	NA	NA	1	0	0.5	7	fixmodel	0.0224	-7.465177727669017e-4
10	250	0	50	100	150	200	250	300	350	400	450	2	0	1	0	0	0	0	0	0	0	0	0	0	-0.375	-0.375	-0.375	-0.375	-0.375	-0.375	-0.375	-0.375	-0.375	-0.375	-0.375	linear	0.025	TRUE	450	FALSE	NA	NA	1	0	0.5	7	sepmodel	0.0224	-6.346350935845563e-4
10	250	0	50	100	150	200	250	300	350	400	450	2	0	1	0	0	0	0	0	0	0	0	0	0	-0.375	-0.375	-0.375	-0.375	-0.375	-0.375	-0.375	-0.375	-0.375	-0.375	-0.375	linear	0.025	TRUE	450	FALSE	NA	NA	1	0	0.5	7	splines	0.0231	-7.559970267290018e-4
10	250	0	50	100	150	200	250	300	350	400	450	2	0	1	0	0	0	0	0	0	0	0	0	0	-0.375	-0.375	-0.375	-0.375	-0.375	-0.375	-0.375	-0.375	-0.375	-0.375	-0.375	linear	0.025	TRUE	450	FALSE	NA	NA	1	0	0.5	7	splines_cal	0.0232	-7.626502773032884e-4
10	250	0	50	100	150	200	250	300	350	400	450	2	0	1	0	0	0	0	0	0	0	0	0	0	-0.375	-0.375	-0.375	-0.375	-0.375	-0.375	-0.375	-0.375	-0.375	-0.375	-0.375	linear	0.025	TRUE	450	FALSE	NA	NA	1	0	0.5	8	fixmodel	0.0253	-3.32520758868016e-5
10	250	0	50	100	150	200	250	300	350	400	450	2	0	1	0	0	0	0	0	0	0	0	0	0	-0.375	-0.375	-0.375	-0.375	-0.375	-0.375	-0.375	-0.375	-0.375	-0.375	-0.375	linear	0.025	TRUE	450	FALSE	NA	NA	1	0	0.5	8	sepmodel	0.0249	1.0256707990126323e-4
10	250	0	50	100	150	200	250	300	350	400	450	2	0	1	0	0	0	0	0	0	0	0	0	0	-0.375	-0.375	-0.375	-0.375	-0.375	-0.375	-0.375	-0.375	-0.375	-0.375	-0.375	linear	0.025	TRUE	450	FALSE	NA	NA	1	0	0.5	8	splines	0.0254	-1.2226341802846854e-5
10	250	0	50	100	150	200	250	300	350	400	450	2	0	1	0	0	0	0	0	0	0	0	0	0	-0.375	-0.375	-0.375	-0.375	-0.375	-0.375	-0.375	-0.375	-0.375	-0.375	-0.375	linear	0.025	TRUE	450	FALSE	NA	NA	1	0	0.5	8	splines_cal	0.0256	2.6943856178924612e-6
10	250	0	50	100	150	200	250	300	350	400	450	2	0	1	0	0	0	0	0	0	0	0	0	0	-0.375	-0.375	-0.375	-0.375	-0.375	-0.375	-0.375	-0.375	-0.375	-0.375	-0.375	linear	0.025	TRUE	450	FALSE	NA	NA	1	0	0.5	9	fixmodel	0.0257	3.096688796378473e-4
10	250	0	50	100	150	200	250	300	350	400	450	2	0	1	0	0	0	0	0	0	0	0	0	0	-0.375	-0.375	-0.375	-0.375	-0.375	-0.375	-0.375	-0.375	-0.375	-0.375	-0.375	linear	0.025	TRUE	450	FALSE	NA	NA	1	0	0.5	9	sepmodel	0.0228	3.825054950523964e-4
10	250	0	50	100	150	200	250	300	350	400	450	2	0	1	0	0	0	0	0	0	0	0	0	0	-0.375	-0.375	-0.375	-0.375	-0.375	-0.375	-0.375	-0.375	-0.375	-0.375	-0.375	linear	0.025	TRUE	450	FALSE	NA	NA	1	0	0.5	9	splines	0.0263	2.8285408935581504e-4
10	250	0	50	100	150	200	250	300	350	400	450	2	0	1	0	0	0	0	0	0	0	0	0	0	-0.375	-0.375	-0.375	-0.375	-0.375	-0.375	-0.375	-0.375	-0.375	-0.375	-0.375	linear	0.025	TRUE	450	FALSE	NA	NA	1	0	0.5	9	splines_cal	0.0264	3.434882295251613e-4
10	250	0	50	100	150	200	250	300	350	400	450	2	0	1	0	0	0	0	0	0	0	0	0	0	-0.375	-0.375	-0.375	-0.375	-0.375	-0.375	-0.375	-0.375	-0.375	-0.375	-0.375	linear	0.025	TRUE	450	FALSE	NA	NA	1	0	0.5	10	fixmodel	0.0247	1.5902954893075118e-4
10	250	0	50	100	150	200	250	300	350	400	450	2	0	1	0	0	0	0	0	0	0	0	0	0	-0.375	-0.375	-0.375	-0.375	-0.375	-0.375	-0.375	-0.375	-0.375	-0.375	-0.375	linear	0.025	TRUE	450	FALSE	NA	NA	1	0	0.5	10	sepmodel	0.0247	3.3984317181040487e-4
10	250	0	50	100	150	200	250	300	350	400	450	2	0	1	0	0	0	0	0	0	0	0	0	0	-0.375	-0.375	-0.375	-0.375	-0.375	-0.375	-0.375	-0.375	-0.375	-0.375	-0.375	linear	0.025	TRUE	450	FALSE	NA	NA	1	0	0.5	10	splines	0.0252	1.1743966808273671e-4
10	250	0	50	100	150	200	250	300	350	400	450	2	0	1	0	0	0	0	0	0	0	0	0	0	-0.375	-0.375	-0.375	-0.375	-0.375	-0.375	-0.375	-0.375	-0.375	-0.375	-0.375	linear	0.025	TRUE	450	FALSE	NA	NA	1	0	0.5	10	splines_cal	0.025	1.680484061197315e-4
10	250	0	75	150	225	300	375	450	525	600	675	2	0	1	0	0	0	0	0	0	0	0	0	0	-0.375	-0.375	-0.375	-0.375	-0.375	-0.375	-0.375	-0.375	-0.375	-0.375	-0.375	linear	0.025	TRUE	450	FALSE	NA	NA	1	0	0.5	2	fixmodel	0.0241	-2.657219684146631e-4
10	250	0	75	150	225	300	375	450	525	600	675	2	0	1	0	0	0	0	0	0	0	0	0	0	-0.375	-0.375	-0.375	-0.375	-0.375	-0.375	-0.375	-0.375	-0.375	-0.375	-0.375	linear	0.025	TRUE	450	FALSE	NA	NA	1	0	0.5	2	sepmodel	0.0236	-1.040644183425011e-4
10	250	0	75	150	225	300	375	450	525	600	675	2	0	1	0	0	0	0	0	0	0	0	0	0	-0.375	-0.375	-0.375	-0.375	-0.375	-0.375	-0.375	-0.375	-0.375	-0.375	-0.375	linear	0.025	TRUE	450	FALSE	NA	NA	1	0	0.5	2	splines	0.0238	-1.937504082679804e-4
10	250	0	75	150	225	300	375	450	525	600	675	2	0	1	0	0	0	0	0	0	0	0	0	0	-0.375	-0.375	-0.375	-0.375	-0.375	-0.375	-0.375	-0.375	-0.375	-0.375	-0.375	linear	0.025	TRUE	450	FALSE	NA	NA	1	0	0.5	2	splines_cal	0.0237	-2.99455692490998e-4
10	250	0	75	150	225	300	375	450	525	600	675	2	0	1	0	0	0	0	0	0	0	0	0	0	-0.375	-0.375	-0.375	-0.375	-0.375	-0.375	-0.375	-0.375	-0.375	-0.375	-0.375	linear	0.025	TRUE	450	FALSE	NA	NA	1	0	0.5	3	fixmodel	0.0232	-2.292155356406313e-4
10	250	0	75	150	225	300	375	450	525	600	675	2	0	1	0	0	0	0	0	0	0	0	0	0	-0.375	-0.375	-0.375	-0.375	-0.375	-0.375	-0.375	-0.375	-0.375	-0.375	-0.375	linear	0.025	TRUE	450	FALSE	NA	NA	1	0	0.5	3	sepmodel	0.0228	1.3479210032519025e-4
10	250	0	75	150	225	300	375	450	525	600	675	2	0	1	0	0	0	0	0	0	0	0	0	0	-0.375	-0.375	-0.375	-0.375	-0.375	-0.375	-0.375	-0.375	-0.375	-0.375	-0.375	linear	0.025	TRUE	450	FALSE	NA	NA	1	0	0.5	3	splines	0.0223	-1.8628468544390137e-4
10	250	0	75	150	225	300	375	450	525	600	675	2	0	1	0	0	0	0	0	0	0	0	0	0	-0.375	-0.375	-0.375	-0.375	-0.375	-0.375	-0.375	-0.375	-0.375	-0.375	-0.375	linear	0.025	TRUE	450	FALSE	NA	NA	1	0	0.5	3	splines_cal	0.0229	-2.496679345876251e-4
10	250	0	75	150	225	300	375	450	525	600	675	2	0	1	0	0	0	0	0	0	0	0	0	0	-0.375	-0.375	-0.375	-0.375	-0.375	-0.375	-0.375	-0.375	-0.375	-0.375	-0.375	linear	0.025	TRUE	450	FALSE	NA	NA	1	0	0.5	4	fixmodel	0.025	8.185109457241096e-5
10	250	0	75	150	225	300	375	450	525	600	675	2	0	1	0	0	0	0	0	0	0	0	0	0	-0.375	-0.375	-0.375	-0.375	-0.375	-0.375	-0.375	-0.375	-0.375	-0.375	-0.375	linear	0.025	TRUE	450	FALSE	NA	NA	1	0	0.5	4	sepmodel	0.0245	4.0001100191497363e-4
10	250	0	75	150	225	300	375	450	525	600	675	2	0	1	0	0	0	0	0	0	0	0	0	0	-0.375	-0.375	-0.375	-0.375	-0.375	-0.375	-0.375	-0.375	-0.375	-0.375	-0.375	linear	0.025	TRUE	450	FALSE	NA	NA	1	0	0.5	4	splines	0.0252	1.1650265321192287e-4
10	250	0	75	150	225	300	375	450	525	600	675	2	0	1	0	0	0	0	0	0	0	0	0	0	-0.375	-0.375	-0.375	-0.375	-0.375	-0.375	-0.375	-0.375	-0.375	-0.375	-0.375	linear	0.025	TRUE	450	FALSE	NA	NA	1	0	0.5	4	splines_cal	0.0235	7.928706711961126e-5
10	250	0	75	150	225	300	375	450	525	600	675	2	0	1	0	0	0	0	0	0	0	0	0	0	-0.375	-0.375	-0.375	-0.375	-0.375	-0.375	-0.375	-0.375	-0.375	-0.375	-0.375	linear	0.025	TRUE	450	FALSE	NA	NA	1	0	0.5	5	fixmodel	0.0226	8.859431548441815e-4
10	250	0	75	150	225	300	375	450	525	600	675	2	0	1	0	0	0	0	0	0	0	0	0	0	-0.375	-0.375	-0.375	-0.375	-0.375	-0.375	-0.375	-0.375	-0.375	-0.375	-0.375	linear	0.025	TRUE	450	FALSE	NA	NA	1	0	0.5	5	sepmodel	0.0231	0.001213776106907608
10	250	0	75	150	225	300	375	450	525	600	675	2	0	1	0	0	0	0	0	0	0	0	0	0	-0.375	-0.375	-0.375	-0.375	-0.375	-0.375	-0.375	-0.375	-0.375	-0.375	-0.375	linear	0.025	TRUE	450	FALSE	NA	NA	1	0	0.5	5	splines	0.0229	8.998168929457809e-4
10	250	0	75	150	225	300	375	450	525	600	675	2	0	1	0	0	0	0	0	0	0	0	0	0	-0.375	-0.375	-0.375	-0.375	-0.375	-0.375	-0.375	-0.375	-0.375	-0.375	-0.375	linear	0.025	TRUE	450	FALSE	NA	NA	1	0	0.5	5	splines_cal	0.0222	9.127742252525588e-4
10	250	0	75	150	225	300	375	450	525	600	675	2	0	1	0	0	0	0	0	0	0	0	0	0	-0.375	-0.375	-0.375	-0.375	-0.375	-0.375	-0.375	-0.375	-0.375	-0.375	-0.375	linear	0.025	TRUE	450	FALSE	NA	NA	1	0	0.5	6	fixmodel	0.0281	0.0013771426803924959
10	250	0	75	150	225	300	375	450	525	600	675	2	0	1	0	0	0	0	0	0	0	0	0	0	-0.375	-0.375	-0.375	-0.375	-0.375	-0.375	-0.375	-0.375	-0.375	-0.375	-0.375	linear	0.025	TRUE	450	FALSE	NA	NA	1	0	0.5	6	sepmodel	0.0259	0.0018203600203317509
10	250	0	75	150	225	300	375	450	525	600	675	2	0	1	0	0	0	0	0	0	0	0	0	0	-0.375	-0.375	-0.375	-0.375	-0.375	-0.375	-0.375	-0.375	-0.375	-0.375	-0.375	linear	0.025	TRUE	450	FALSE	NA	NA	1	0	0.5	6	splines	0.0278	0.0014212190099474453
10	250	0	75	150	225	300	375	450	525	600	675	2	0	1	0	0	0	0	0	0	0	0	0	0	-0.375	-0.375	-0.375	-0.375	-0.375	-0.375	-0.375	-0.375	-0.375	-0.375	-0.375	linear	0.025	TRUE	450	FALSE	NA	NA	1	0	0.5	6	splines_cal	0.0271	0.001440336333802219
10	250	0	75	150	225	300	375	450	525	600	675	2	0	1	0	0	0	0	0	0	0	0	0	0	-0.375	-0.375	-0.375	-0.375	-0.375	-0.375	-0.375	-0.375	-0.375	-0.375	-0.375	linear	0.025	TRUE	450	FALSE	NA	NA	1	0	0.5	7	fixmodel	0.0258	0.0015841074009179787
10	250	0	75	150	225	300	375	450	525	600	675	2	0	1	0	0	0	0	0	0	0	0	0	0	-0.375	-0.375	-0.375	-0.375	-0.375	-0.375	-0.375	-0.375	-0.375	-0.375	-0.375	linear	0.025	TRUE	450	FALSE	NA	NA	1	0	0.5	7	sepmodel	0.0267	0.0021732376907295974
10	250	0	75	150	225	300	375	450	525	600	675	2	0	1	0	0	0	0	0	0	0	0	0	0	-0.375	-0.375	-0.375	-0.375	-0.375	-0.375	-0.375	-0.375	-0.375	-0.375	-0.375	linear	0.025	TRUE	450	FALSE	NA	NA	1	0	0.5	7	splines	0.0259	0.0016088159883742728
10	250	0	75	150	225	300	375	450	525	600	675	2	0	1	0	0	0	0	0	0	0	0	0	0	-0.375	-0.375	-0.375	-0.375	-0.375	-0.375	-0.375	-0.375	-0.375	-0.375	-0.375	linear	0.025	TRUE	450	FALSE	NA	NA	1	0	0.5	7	splines_cal	0.0256	0.0015370834372630971
10	250	0	75	150	225	300	375	450	525	600	675	2	0	1	0	0	0	0	0	0	0	0	0	0	-0.375	-0.375	-0.375	-0.375	-0.375	-0.375	-0.375	-0.375	-0.375	-0.375	-0.375	linear	0.025	TRUE	450	FALSE	NA	NA	1	0	0.5	8	fixmodel	0.0255	-1.8350610955884732e-4
10	250	0	75	150	225	300	375	450	525	600	675	2	0	1	0	0	0	0	0	0	0	0	0	0	-0.375	-0.375	-0.375	-0.375	-0.375	-0.375	-0.375	-0.375	-0.375	-0.375	-0.375	linear	0.025	TRUE	450	FALSE	NA	NA	1	0	0.5	8	sepmodel	0.0256	3.6462224999975657e-4
10	250	0	75	150	225	300	375	450	525	600	675	2	0	1	0	0	0	0	0	0	0	0	0	0	-0.375	-0.375	-0.375	-0.375	-0.375	-0.375	-0.375	-0.375	-0.375	-0.375	-0.375	linear	0.025	TRUE	450	FALSE	NA	NA	1	0	0.5	8	splines	0.0262	-1.6968148599257925e-4
10	250	0	75	150	225	300	375	450	525	600	675	2	0	1	0	0	0	0	0	0	0	0	0	0	-0.375	-0.375	-0.375	-0.375	-0.375	-0.375	-0.375	-0.375	-0.375	-0.375	-0.375	linear	0.025	TRUE	450	FALSE	NA	NA	1	0	0.5	8	splines_cal	0.0251	-2.4196877552135328e-4
10	250	0	75	150	225	300	375	450	525	600	675	2	0	1	0	0	0	0	0	0	0	0	0	0	-0.375	-0.375	-0.375	-0.375	-0.375	-0.375	-0.375	-0.375	-0.375	-0.375	-0.375	linear	0.025	TRUE	450	FALSE	NA	NA	1	0	0.5	9	fixmodel	0.0254	2.3129425256022062e-4
10	250	0	75	150	225	300	375	450	525	600	675	2	0	1	0	0	0	0	0	0	0	0	0	0	-0.375	-0.375	-0.375	-0.375	-0.375	-0.375	-0.375	-0.375	-0.375	-0.375	-0.375	linear	0.025	TRUE	450	FALSE	NA	NA	1	0	0.5	9	sepmodel	0.0254	8.608613268847525e-4
10	250	0	75	150	225	300	375	450	525	600	675	2	0	1	0	0	0	0	0	0	0	0	0	0	-0.375	-0.375	-0.375	-0.375	-0.375	-0.375	-0.375	-0.375	-0.375	-0.375	-0.375	linear	0.025	TRUE	450	FALSE	NA	NA	1	0	0.5	9	splines	0.0256	2.4653757020759215e-4
10	250	0	75	150	225	300	375	450	525	600	675	2	0	1	0	0	0	0	0	0	0	0	0	0	-0.375	-0.375	-0.375	-0.375	-0.375	-0.375	-0.375	-0.375	-0.375	-0.375	-0.375	linear	0.025	TRUE	450	FALSE	NA	NA	1	0	0.5	9	splines_cal	0.0253	1.5329965515415873e-4
10	250	0	75	150	225	300	375	450	525	600	675	2	0	1	0	0	0	0	0	0	0	0	0	0	-0.375	-0.375	-0.375	-0.375	-0.375	-0.375	-0.375	-0.375	-0.375	-0.375	-0.375	linear	0.025	TRUE	450	FALSE	NA	NA	1	0	0.5	10	fixmodel	0.0245	2.970302505815228e-4
10	250	0	75	150	225	300	375	450	525	600	675	2	0	1	0	0	0	0	0	0	0	0	0	0	-0.375	-0.375	-0.375	-0.375	-0.375	-0.375	-0.375	-0.375	-0.375	-0.375	-0.375	linear	0.025	TRUE	450	FALSE	NA	NA	1	0	0.5	10	sepmodel	0.0243	8.953510384915435e-4
10	250	0	75	150	225	300	375	450	525	600	675	2	0	1	0	0	0	0	0	0	0	0	0	0	-0.375	-0.375	-0.375	-0.375	-0.375	-0.375	-0.375	-0.375	-0.375	-0.375	-0.375	linear	0.025	TRUE	450	FALSE	NA	NA	1	0	0.5	10	splines	0.0244	3.126602151392659e-4
10	250	0	75	150	225	300	375	450	525	600	675	2	0	1	0	0	0	0	0	0	0	0	0	0	-0.375	-0.375	-0.375	-0.375	-0.375	-0.375	-0.375	-0.375	-0.375	-0.375	-0.375	linear	0.025	TRUE	450	FALSE	NA	NA	1	0	0.5	10	splines_cal	0.0244	3.087585992175423e-4
10	250	0	100	200	300	400	500	600	700	800	900	2	0	1	0	0	0	0	0	0	0	0	0	0	-0.375	-0.375	-0.375	-0.375	-0.375	-0.375	-0.375	-0.375	-0.375	-0.375	-0.375	linear	0.025	TRUE	450	FALSE	NA	NA	1	0	0.5	2	fixmodel	0.0275	4.3679693747922466e-4
10	250	0	100	200	300	400	500	600	700	800	900	2	0	1	0	0	0	0	0	0	0	0	0	0	-0.375	-0.375	-0.375	-0.375	-0.375	-0.375	-0.375	-0.375	-0.375	-0.375	-0.375	linear	0.025	TRUE	450	FALSE	NA	NA	1	0	0.5	2	sepmodel	0.0277	6.638236047842948e-4
10	250	0	100	200	300	400	500	600	700	800	900	2	0	1	0	0	0	0	0	0	0	0	0	0	-0.375	-0.375	-0.375	-0.375	-0.375	-0.375	-0.375	-0.375	-0.375	-0.375	-0.375	linear	0.025	TRUE	450	FALSE	NA	NA	1	0	0.5	2	splines	0.0286	4.421742950029515e-4
10	250	0	100	200	300	400	500	600	700	800	900	2	0	1	0	0	0	0	0	0	0	0	0	0	-0.375	-0.375	-0.375	-0.375	-0.375	-0.375	-0.375	-0.375	-0.375	-0.375	-0.375	linear	0.025	TRUE	450	FALSE	NA	NA	1	0	0.5	2	splines_cal	0.0289	3.8092663994478224e-4
10	250	0	100	200	300	400	500	600	700	800	900	2	0	1	0	0	0	0	0	0	0	0	0	0	-0.375	-0.375	-0.375	-0.375	-0.375	-0.375	-0.375	-0.375	-0.375	-0.375	-0.375	linear	0.025	TRUE	450	FALSE	NA	NA	1	0	0.5	3	fixmodel	0.024	1.0763427133261716e-4
10	250	0	100	200	300	400	500	600	700	800	900	2	0	1	0	0	0	0	0	0	0	0	0	0	-0.375	-0.375	-0.375	-0.375	-0.375	-0.375	-0.375	-0.375	-0.375	-0.375	-0.375	linear	0.025	TRUE	450	FALSE	NA	NA	1	0	0.5	3	sepmodel	0.0234	5.156699936896555e-4
10	250	0	100	200	300	400	500	600	700	800	900	2	0	1	0	0	0	0	0	0	0	0	0	0	-0.375	-0.375	-0.375	-0.375	-0.375	-0.375	-0.375	-0.375	-0.375	-0.375	-0.375	linear	0.025	TRUE	450	FALSE	NA	NA	1	0	0.5	3	splines	0.024	8.032406072763791e-5
10	250	0	100	200	300	400	500	600	700	800	900	2	0	1	0	0	0	0	0	0	0	0	0	0	-0.375	-0.375	-0.375	-0.375	-0.375	-0.375	-0.375	-0.375	-0.375	-0.375	-0.375	linear	0.025	TRUE	450	FALSE	NA	NA	1	0	0.5	3	splines_cal	0.0237	4.569084711521137e-5
10	250	0	100	200	300	400	500	600	700	800	900	2	0	1	0	0	0	0	0	0	0	0	0	0	-0.375	-0.375	-0.375	-0.375	-0.375	-0.375	-0.375	-0.375	-0.375	-0.375	-0.375	linear	0.025	TRUE	450	FALSE	NA	NA	1	0	0.5	4	fixmodel	0.0254	-2.651267938098525e-5
10	250	0	100	200	300	400	500	600	700	800	900	2	0	1	0	0	0	0	0	0	0	0	0	0	-0.375	-0.375	-0.375	-0.375	-0.375	-0.375	-0.375	-0.375	-0.375	-0.375	-0.375	linear	0.025	TRUE	450	FALSE	NA	NA	1	0	0.5	4	sepmodel	0.0256	1.3188029590190619e-4
10	250	0	100	200	300	400	500	600	700	800	900	2	0	1	0	0	0	0	0	0	0	0	0	0	-0.375	-0.375	-0.375	-0.375	-0.375	-0.375	-0.375	-0.375	-0.375	-0.375	-0.375	linear	0.025	TRUE	450	FALSE	NA	NA	1	0	0.5	4	splines	0.0257	-1.0070728935721139e-4
10	250	0	100	200	300	400	500	600	700	800	900	2	0	1	0	0	0	0	0	0	0	0	0	0	-0.375	-0.375	-0.375	-0.375	-0.375	-0.375	-0.375	-0.375	-0.375	-0.375	-0.375	linear	0.025	TRUE	450	FALSE	NA	NA	1	0	0.5	4	splines_cal	0.026	-7.29139642070857e-5
10	250	0	100	200	300	400	500	600	700	800	900	2	0	1	0	0	0	0	0	0	0	0	0	0	-0.375	-0.375	-0.375	-0.375	-0.375	-0.375	-0.375	-0.375	-0.375	-0.375	-0.375	linear	0.025	TRUE	450	FALSE	NA	NA	1	0	0.5	5	fixmodel	0.0269	-3.5996602230619197e-4
10	250	0	100	200	300	400	500	600	700	800	900	2	0	1	0	0	0	0	0	0	0	0	0	0	-0.375	-0.375	-0.375	-0.375	-0.375	-0.375	-0.375	-0.375	-0.375	-0.375	-0.375	linear	0.025	TRUE	450	FALSE	NA	NA	1	0	0.5	5	sepmodel	0.0253	-1.7261564086375002e-4
10	250	0	100	200	300	400	500	600	700	800	900	2	0	1	0	0	0	0	0	0	0	0	0	0	-0.375	-0.375	-0.375	-0.375	-0.375	-0.375	-0.375	-0.375	-0.375	-0.375	-0.375	linear	0.025	TRUE	450	FALSE	NA	NA	1	0	0.5	5	splines	0.0271	-3.559146051864244e-4
10	250	0	100	200	300	400	500	600	700	800	900	2	0	1	0	0	0	0	0	0	0	0	0	0	-0.375	-0.375	-0.375	-0.375	-0.375	-0.375	-0.375	-0.375	-0.375	-0.375	-0.375	linear	0.025	TRUE	450	FALSE	NA	NA	1	0	0.5	5	splines_cal	0.0269	-3.1685596204973035e-4
10	250	0	100	200	300	400	500	600	700	800	900	2	0	1	0	0	0	0	0	0	0	0	0	0	-0.375	-0.375	-0.375	-0.375	-0.375	-0.375	-0.375	-0.375	-0.375	-0.375	-0.375	linear	0.025	TRUE	450	FALSE	NA	NA	1	0	0.5	6	fixmodel	0.0249	-1.6702641240652248e-4
10	250	0	100	200	300	400	500	600	700	800	900	2	0	1	0	0	0	0	0	0	0	0	0	0	-0.375	-0.375	-0.375	-0.375	-0.375	-0.375	-0.375	-0.375	-0.375	-0.375	-0.375	linear	0.025	TRUE	450	FALSE	NA	NA	1	0	0.5	6	sepmodel	0.0257	4.6113207385052806e-5
10	250	0	100	200	300	400	500	600	700	800	900	2	0	1	0	0	0	0	0	0	0	0	0	0	-0.375	-0.375	-0.375	-0.375	-0.375	-0.375	-0.375	-0.375	-0.375	-0.375	-0.375	linear	0.025	TRUE	450	FALSE	NA	NA	1	0	0.5	6	splines	0.0248	-1.4228023668825683e-4
10	250	0	100	200	300	400	500	600	700	800	900	2	0	1	0	0	0	0	0	0	0	0	0	0	-0.375	-0.375	-0.375	-0.375	-0.375	-0.375	-0.375	-0.375	-0.375	-0.375	-0.375	linear	0.025	TRUE	450	FALSE	NA	NA	1	0	0.5	6	splines_cal	0.0253	-1.672762800164371e-4
10	250	0	100	200	300	400	500	600	700	800	900	2	0	1	0	0	0	0	0	0	0	0	0	0	-0.375	-0.375	-0.375	-0.375	-0.375	-0.375	-0.375	-0.375	-0.375	-0.375	-0.375	linear	0.025	TRUE	450	FALSE	NA	NA	1	0	0.5	7	fixmodel	0.0271	-6.762998038977146e-4
10	250	0	100	200	300	400	500	600	700	800	900	2	0	1	0	0	0	0	0	0	0	0	0	0	-0.375	-0.375	-0.375	-0.375	-0.375	-0.375	-0.375	-0.375	-0.375	-0.375	-0.375	linear	0.025	TRUE	450	FALSE	NA	NA	1	0	0.5	7	sepmodel	0.0261	-5.023197506801706e-4
10	250	0	100	200	300	400	500	600	700	800	900	2	0	1	0	0	0	0	0	0	0	0	0	0	-0.375	-0.375	-0.375	-0.375	-0.375	-0.375	-0.375	-0.375	-0.375	-0.375	-0.375	linear	0.025	TRUE	450	FALSE	NA	NA	1	0	0.5	7	splines	0.0269	-6.870677187835948e-4
10	250	0	100	200	300	400	500	600	700	800	900	2	0	1	0	0	0	0	0	0	0	0	0	0	-0.375	-0.375	-0.375	-0.375	-0.375	-0.375	-0.375	-0.375	-0.375	-0.375	-0.375	linear	0.025	TRUE	450	FALSE	NA	NA	1	0	0.5	7	splines_cal	0.0264	-6.955686041499905e-4
10	250	0	100	200	300	400	500	600	700	800	900	2	0	1	0	0	0	0	0	0	0	0	0	0	-0.375	-0.375	-0.375	-0.375	-0.375	-0.375	-0.375	-0.375	-0.375	-0.375	-0.375	linear	0.025	TRUE	450	FALSE	NA	NA	1	0	0.5	8	fixmodel	0.0225	0.001414442967415669
10	250	0	100	200	300	400	500	600	700	800	900	2	0	1	0	0	0	0	0	0	0	0	0	0	-0.375	-0.375	-0.375	-0.375	-0.375	-0.375	-0.375	-0.375	-0.375	-0.375	-0.375	linear	0.025	TRUE	450	FALSE	NA	NA	1	0	0.5	8	sepmodel	0.0246	0.001737291675065219
10	250	0	100	200	300	400	500	600	700	800	900	2	0	1	0	0	0	0	0	0	0	0	0	0	-0.375	-0.375	-0.375	-0.375	-0.375	-0.375	-0.375	-0.375	-0.375	-0.375	-0.375	linear	0.025	TRUE	450	FALSE	NA	NA	1	0	0.5	8	splines	0.0229	0.0013857091718600984
10	250	0	100	200	300	400	500	600	700	800	900	2	0	1	0	0	0	0	0	0	0	0	0	0	-0.375	-0.375	-0.375	-0.375	-0.375	-0.375	-0.375	-0.375	-0.375	-0.375	-0.375	linear	0.025	TRUE	450	FALSE	NA	NA	1	0	0.5	8	splines_cal	0.023	0.0014078537723015334
10	250	0	100	200	300	400	500	600	700	800	900	2	0	1	0	0	0	0	0	0	0	0	0	0	-0.375	-0.375	-0.375	-0.375	-0.375	-0.375	-0.375	-0.375	-0.375	-0.375	-0.375	linear	0.025	TRUE	450	FALSE	NA	NA	1	0	0.5	9	fixmodel	0.0235	5.09963041873518e-5
10	250	0	100	200	300	400	500	600	700	800	900	2	0	1	0	0	0	0	0	0	0	0	0	0	-0.375	-0.375	-0.375	-0.375	-0.375	-0.375	-0.375	-0.375	-0.375	-0.375	-0.375	linear	0.025	TRUE	450	FALSE	NA	NA	1	0	0.5	9	sepmodel	0.0234	3.8075285813292154e-4
10	250	0	100	200	300	400	500	600	700	800	900	2	0	1	0	0	0	0	0	0	0	0	0	0	-0.375	-0.375	-0.375	-0.375	-0.375	-0.375	-0.375	-0.375	-0.375	-0.375	-0.375	linear	0.025	TRUE	450	FALSE	NA	NA	1	0	0.5	9	splines	0.0236	6.312992593365841e-5
10	250	0	100	200	300	400	500	600	700	800	900	2	0	1	0	0	0	0	0	0	0	0	0	0	-0.375	-0.375	-0.375	-0.375	-0.375	-0.375	-0.375	-0.375	-0.375	-0.375	-0.375	linear	0.025	TRUE	450	FALSE	NA	NA	1	0	0.5	9	splines_cal	0.0238	7.213003282035052e-5
10	250	0	100	200	300	400	500	600	700	800	900	2	0	1	0	0	0	0	0	0	0	0	0	0	-0.375	-0.375	-0.375	-0.375	-0.375	-0.375	-0.375	-0.375	-0.375	-0.375	-0.375	linear	0.025	TRUE	450	FALSE	NA	NA	1	0	0.5	10	fixmodel	0.0243	-2.0296248118197914e-4
10	250	0	100	200	300	400	500	600	700	800	900	2	0	1	0	0	0	0	0	0	0	0	0	0	-0.375	-0.375	-0.375	-0.375	-0.375	-0.375	-0.375	-0.375	-0.375	-0.375	-0.375	linear	0.025	TRUE	450	FALSE	NA	NA	1	0	0.5	10	sepmodel	0.026	6.302574655564525e-5
10	250	0	100	200	300	400	500	600	700	800	900	2	0	1	0	0	0	0	0	0	0	0	0	0	-0.375	-0.375	-0.375	-0.375	-0.375	-0.375	-0.375	-0.375	-0.375	-0.375	-0.375	linear	0.025	TRUE	450	FALSE	NA	NA	1	0	0.5	10	splines	0.0243	-2.0964873182297982e-4
10	250	0	100	200	300	400	500	600	700	800	900	2	0	1	0	0	0	0	0	0	0	0	0	0	-0.375	-0.375	-0.375	-0.375	-0.375	-0.375	-0.375	-0.375	-0.375	-0.375	-0.375	linear	0.025	TRUE	450	FALSE	NA	NA	1	0	0.5	10	splines_cal	0.0239	-1.798620926042682e-4
10	250	0	125	250	375	500	625	750	875	1000	1125	2	0	1	0	0	0	0	0	0	0	0	0	0	-0.375	-0.375	-0.375	-0.375	-0.375	-0.375	-0.375	-0.375	-0.375	-0.375	-0.375	linear	0.025	TRUE	450	FALSE	NA	NA	1	0	0.5	2	fixmodel	0.0234	-0.0011496094940406838
10	250	0	125	250	375	500	625	750	875	1000	1125	2	0	1	0	0	0	0	0	0	0	0	0	0	-0.375	-0.375	-0.375	-0.375	-0.375	-0.375	-0.375	-0.375	-0.375	-0.375	-0.375	linear	0.025	TRUE	450	FALSE	NA	NA	1	0	0.5	2	sepmodel	0.0228	-9.085177777981424e-4
10	250	0	125	250	375	500	625	750	875	1000	1125	2	0	1	0	0	0	0	0	0	0	0	0	0	-0.375	-0.375	-0.375	-0.375	-0.375	-0.375	-0.375	-0.375	-0.375	-0.375	-0.375	linear	0.025	TRUE	450	FALSE	NA	NA	1	0	0.5	2	splines	0.0239	-0.0013359207666675708
10	250	0	125	250	375	500	625	750	875	1000	1125	2	0	1	0	0	0	0	0	0	0	0	0	0	-0.375	-0.375	-0.375	-0.375	-0.375	-0.375	-0.375	-0.375	-0.375	-0.375	-0.375	linear	0.025	TRUE	450	FALSE	NA	NA	1	0	0.5	2	splines_cal	0.0222	-0.0011758441161226895
10	250	0	125	250	375	500	625	750	875	1000	1125	2	0	1	0	0	0	0	0	0	0	0	0	0	-0.375	-0.375	-0.375	-0.375	-0.375	-0.375	-0.375	-0.375	-0.375	-0.375	-0.375	linear	0.025	TRUE	450	FALSE	NA	NA	1	0	0.5	3	fixmodel	0.022	-0.0023421099207993302
10	250	0	125	250	375	500	625	750	875	1000	1125	2	0	1	0	0	0	0	0	0	0	0	0	0	-0.375	-0.375	-0.375	-0.375	-0.375	-0.375	-0.375	-0.375	-0.375	-0.375	-0.375	linear	0.025	TRUE	450	FALSE	NA	NA	1	0	0.5	3	sepmodel	0.022	-0.0016704199808203828
10	250	0	125	250	375	500	625	750	875	1000	1125	2	0	1	0	0	0	0	0	0	0	0	0	0	-0.375	-0.375	-0.375	-0.375	-0.375	-0.375	-0.375	-0.375	-0.375	-0.375	-0.375	linear	0.025	TRUE	450	FALSE	NA	NA	1	0	0.5	3	splines	0.0222	-0.002395602071051289
10	250	0	125	250	375	500	625	750	875	1000	1125	2	0	1	0	0	0	0	0	0	0	0	0	0	-0.375	-0.375	-0.375	-0.375	-0.375	-0.375	-0.375	-0.375	-0.375	-0.375	-0.375	linear	0.025	TRUE	450	FALSE	NA	NA	1	0	0.5	3	splines_cal	0.0218	-0.0023548659474714236
10	250	0	125	250	375	500	625	750	875	1000	1125	2	0	1	0	0	0	0	0	0	0	0	0	0	-0.375	-0.375	-0.375	-0.375	-0.375	-0.375	-0.375	-0.375	-0.375	-0.375	-0.375	linear	0.025	TRUE	450	FALSE	NA	NA	1	0	0.5	4	fixmodel	0.0241	-2.3006512776659808e-4
10	250	0	125	250	375	500	625	750	875	1000	1125	2	0	1	0	0	0	0	0	0	0	0	0	0	-0.375	-0.375	-0.375	-0.375	-0.375	-0.375	-0.375	-0.375	-0.375	-0.375	-0.375	linear	0.025	TRUE	450	FALSE	NA	NA	1	0	0.5	4	sepmodel	0.0247	4.6980667175420263e-4
10	250	0	125	250	375	500	625	750	875	1000	1125	2	0	1	0	0	0	0	0	0	0	0	0	0	-0.375	-0.375	-0.375	-0.375	-0.375	-0.375	-0.375	-0.375	-0.375	-0.375	-0.375	linear	0.025	TRUE	450	FALSE	NA	NA	1	0	0.5	4	splines	0.024	-2.5888719229127607e-4
10	250	0	125	250	375	500	625	750	875	1000	1125	2	0	1	0	0	0	0	0	0	0	0	0	0	-0.375	-0.375	-0.375	-0.375	-0.375	-0.375	-0.375	-0.375	-0.375	-0.375	-0.375	linear	0.025	TRUE	450	FALSE	NA	NA	1	0	0.5	4	splines_cal	0.0239	-2.6352790073787236e-4
10	250	0	125	250	375	500	625	750	875	1000	1125	2	0	1	0	0	0	0	0	0	0	0	0	0	-0.375	-0.375	-0.375	-0.375	-0.375	-0.375	-0.375	-0.375	-0.375	-0.375	-0.375	linear	0.025	TRUE	450	FALSE	NA	NA	1	0	0.5	5	fixmodel	0.0242	-0.0014383440610194575
10	250	0	125	250	375	500	625	750	875	1000	1125	2	0	1	0	0	0	0	0	0	0	0	0	0	-0.375	-0.375	-0.375	-0.375	-0.375	-0.375	-0.375	-0.375	-0.375	-0.375	-0.375	linear	0.025	TRUE	450	FALSE	NA	NA	1	0	0.5	5	sepmodel	0.025	-7.69865505556013e-4
10	250	0	125	250	375	500	625	750	875	1000	1125	2	0	1	0	0	0	0	0	0	0	0	0	0	-0.375	-0.375	-0.375	-0.375	-0.375	-0.375	-0.375	-0.375	-0.375	-0.375	-0.375	linear	0.025	TRUE	450	FALSE	NA	NA	1	0	0.5	5	splines	0.023	-0.0014769567522974127
10	250	0	125	250	375	500	625	750	875	1000	1125	2	0	1	0	0	0	0	0	0	0	0	0	0	-0.375	-0.375	-0.375	-0.375	-0.375	-0.375	-0.375	-0.375	-0.375	-0.375	-0.375	linear	0.025	TRUE	450	FALSE	NA	NA	1	0	0.5	5	splines_cal	0.0232	-0.0014300313307381263
10	250	0	125	250	375	500	625	750	875	1000	1125	2	0	1	0	0	0	0	0	0	0	0	0	0	-0.375	-0.375	-0.375	-0.375	-0.375	-0.375	-0.375	-0.375	-0.375	-0.375	-0.375	linear	0.025	TRUE	450	FALSE	NA	NA	1	0	0.5	6	fixmodel	0.0226	-0.00120618808311792
10	250	0	125	250	375	500	625	750	875	1000	1125	2	0	1	0	0	0	0	0	0	0	0	0	0	-0.375	-0.375	-0.375	-0.375	-0.375	-0.375	-0.375	-0.375	-0.375	-0.375	-0.375	linear	0.025	TRUE	450	FALSE	NA	NA	1	0	0.5	6	sepmodel	0.0232	-6.629777039513892e-4
10	250	0	125	250	375	500	625	750	875	1000	1125	2	0	1	0	0	0	0	0	0	0	0	0	0	-0.375	-0.375	-0.375	-0.375	-0.375	-0.375	-0.375	-0.375	-0.375	-0.375	-0.375	linear	0.025	TRUE	450	FALSE	NA	NA	1	0	0.5	6	splines	0.0228	-0.0012492203770106995
10	250	0	125	250	375	500	625	750	875	1000	1125	2	0	1	0	0	0	0	0	0	0	0	0	0	-0.375	-0.375	-0.375	-0.375	-0.375	-0.375	-0.375	-0.375	-0.375	-0.375	-0.375	linear	0.025	TRUE	450	FALSE	NA	NA	1	0	0.5	6	splines_cal	0.0221	-0.0012389569113941447
10	250	0	125	250	375	500	625	750	875	1000	1125	2	0	1	0	0	0	0	0	0	0	0	0	0	-0.375	-0.375	-0.375	-0.375	-0.375	-0.375	-0.375	-0.375	-0.375	-0.375	-0.375	linear	0.025	TRUE	450	FALSE	NA	NA	1	0	0.5	7	fixmodel	0.0236	-0.002261964810059981
10	250	0	125	250	375	500	625	750	875	1000	1125	2	0	1	0	0	0	0	0	0	0	0	0	0	-0.375	-0.375	-0.375	-0.375	-0.375	-0.375	-0.375	-0.375	-0.375	-0.375	-0.375	linear	0.025	TRUE	450	FALSE	NA	NA	1	0	0.5	7	sepmodel	0.0238	-0.0018441467834805437
10	250	0	125	250	375	500	625	750	875	1000	1125	2	0	1	0	0	0	0	0	0	0	0	0	0	-0.375	-0.375	-0.375	-0.375	-0.375	-0.375	-0.375	-0.375	-0.375	-0.375	-0.375	linear	0.025	TRUE	450	FALSE	NA	NA	1	0	0.5	7	splines	0.023	-0.0022711845550782055
10	250	0	125	250	375	500	625	750	875	1000	1125	2	0	1	0	0	0	0	0	0	0	0	0	0	-0.375	-0.375	-0.375	-0.375	-0.375	-0.375	-0.375	-0.375	-0.375	-0.375	-0.375	linear	0.025	TRUE	450	FALSE	NA	NA	1	0	0.5	7	splines_cal	0.0232	-0.0021978656556112183
10	250	0	125	250	375	500	625	750	875	1000	1125	2	0	1	0	0	0	0	0	0	0	0	0	0	-0.375	-0.375	-0.375	-0.375	-0.375	-0.375	-0.375	-0.375	-0.375	-0.375	-0.375	linear	0.025	TRUE	450	FALSE	NA	NA	1	0	0.5	8	fixmodel	0.0242	-2.2990817588093847e-4
10	250	0	125	250	375	500	625	750	875	1000	1125	2	0	1	0	0	0	0	0	0	0	0	0	0	-0.375	-0.375	-0.375	-0.375	-0.375	-0.375	-0.375	-0.375	-0.375	-0.375	-0.375	linear	0.025	TRUE	450	FALSE	NA	NA	1	0	0.5	8	sepmodel	0.0225	1.8650398446127544e-4
10	250	0	125	250	375	500	625	750	875	1000	1125	2	0	1	0	0	0	0	0	0	0	0	0	0	-0.375	-0.375	-0.375	-0.375	-0.375	-0.375	-0.375	-0.375	-0.375	-0.375	-0.375	linear	0.025	TRUE	450	FALSE	NA	NA	1	0	0.5	8	splines	0.0238	-2.853816467170743e-4
10	250	0	125	250	375	500	625	750	875	1000	1125	2	0	1	0	0	0	0	0	0	0	0	0	0	-0.375	-0.375	-0.375	-0.375	-0.375	-0.375	-0.375	-0.375	-0.375	-0.375	-0.375	linear	0.025	TRUE	450	FALSE	NA	NA	1	0	0.5	8	splines_cal	0.0236	-2.502976128379551e-4
10	250	0	125	250	375	500	625	750	875	1000	1125	2	0	1	0	0	0	0	0	0	0	0	0	0	-0.375	-0.375	-0.375	-0.375	-0.375	-0.375	-0.375	-0.375	-0.375	-0.375	-0.375	linear	0.025	TRUE	450	FALSE	NA	NA	1	0	0.5	9	fixmodel	0.0235	-9.385353269626111e-4
10	250	0	125	250	375	500	625	750	875	1000	1125	2	0	1	0	0	0	0	0	0	0	0	0	0	-0.375	-0.375	-0.375	-0.375	-0.375	-0.375	-0.375	-0.375	-0.375	-0.375	-0.375	linear	0.025	TRUE	450	FALSE	NA	NA	1	0	0.5	9	sepmodel	0.0225	-6.25101908154849e-4
10	250	0	125	250	375	500	625	750	875	1000	1125	2	0	1	0	0	0	0	0	0	0	0	0	0	-0.375	-0.375	-0.375	-0.375	-0.375	-0.375	-0.375	-0.375	-0.375	-0.375	-0.375	linear	0.025	TRUE	450	FALSE	NA	NA	1	0	0.5	9	splines	0.0243	-9.809462834828367e-4
10	250	0	125	250	375	500	625	750	875	1000	1125	2	0	1	0	0	0	0	0	0	0	0	0	0	-0.375	-0.375	-0.375	-0.375	-0.375	-0.375	-0.375	-0.375	-0.375	-0.375	-0.375	linear	0.025	TRUE	450	FALSE	NA	NA	1	0	0.5	9	splines_cal	0.0251	-9.338989245861449e-4
10	250	0	125	250	375	500	625	750	875	1000	1125	2	0	1	0	0	0	0	0	0	0	0	0	0	-0.375	-0.375	-0.375	-0.375	-0.375	-0.375	-0.375	-0.375	-0.375	-0.375	-0.375	linear	0.025	TRUE	450	FALSE	NA	NA	1	0	0.5	10	fixmodel	0.0245	-0.001410644454156083
10	250	0	125	250	375	500	625	750	875	1000	1125	2	0	1	0	0	0	0	0	0	0	0	0	0	-0.375	-0.375	-0.375	-0.375	-0.375	-0.375	-0.375	-0.375	-0.375	-0.375	-0.375	linear	0.025	TRUE	450	FALSE	NA	NA	1	0	0.5	10	sepmodel	0.0243	-0.0012136808448809557
10	250	0	125	250	375	500	625	750	875	1000	1125	2	0	1	0	0	0	0	0	0	0	0	0	0	-0.375	-0.375	-0.375	-0.375	-0.375	-0.375	-0.375	-0.375	-0.375	-0.375	-0.375	linear	0.025	TRUE	450	FALSE	NA	NA	1	0	0.5	10	splines	0.0242	-0.0014200050247008583
10	250	0	125	250	375	500	625	750	875	1000	1125	2	0	1	0	0	0	0	0	0	0	0	0	0	-0.375	-0.375	-0.375	-0.375	-0.375	-0.375	-0.375	-0.375	-0.375	-0.375	-0.375	linear	0.025	TRUE	450	FALSE	NA	NA	1	0	0.5	10	splines_cal	0.0243	-0.0013925702116573452
10	250	0	150	300	450	600	750	900	1050	1200	1350	2	0	1	0	0	0	0	0	0	0	0	0	0	-0.375	-0.375	-0.375	-0.375	-0.375	-0.375	-0.375	-0.375	-0.375	-0.375	-0.375	linear	0.025	TRUE	450	FALSE	NA	NA	1	0	0.5	2	fixmodel	0.0241	-3.8784216584454784e-4
10	250	0	150	300	450	600	750	900	1050	1200	1350	2	0	1	0	0	0	0	0	0	0	0	0	0	-0.375	-0.375	-0.375	-0.375	-0.375	-0.375	-0.375	-0.375	-0.375	-0.375	-0.375	linear	0.025	TRUE	450	FALSE	NA	NA	1	0	0.5	2	sepmodel	0.0254	-5.172907011570754e-4
10	250	0	150	300	450	600	750	900	1050	1200	1350	2	0	1	0	0	0	0	0	0	0	0	0	0	-0.375	-0.375	-0.375	-0.375	-0.375	-0.375	-0.375	-0.375	-0.375	-0.375	-0.375	linear	0.025	TRUE	450	FALSE	NA	NA	1	0	0.5	2	splines	0.0247	-3.4748204876078125e-4
10	250	0	150	300	450	600	750	900	1050	1200	1350	2	0	1	0	0	0	0	0	0	0	0	0	0	-0.375	-0.375	-0.375	-0.375	-0.375	-0.375	-0.375	-0.375	-0.375	-0.375	-0.375	linear	0.025	TRUE	450	FALSE	NA	NA	1	0	0.5	2	splines_cal	0.024	-3.3214817540778757e-4
10	250	0	150	300	450	600	750	900	1050	1200	1350	2	0	1	0	0	0	0	0	0	0	0	0	0	-0.375	-0.375	-0.375	-0.375	-0.375	-0.375	-0.375	-0.375	-0.375	-0.375	-0.375	linear	0.025	TRUE	450	FALSE	NA	NA	1	0	0.5	3	fixmodel	0.0273	-9.448008154906172e-4
10	250	0	150	300	450	600	750	900	1050	1200	1350	2	0	1	0	0	0	0	0	0	0	0	0	0	-0.375	-0.375	-0.375	-0.375	-0.375	-0.375	-0.375	-0.375	-0.375	-0.375	-0.375	linear	0.025	TRUE	450	FALSE	NA	NA	1	0	0.5	3	sepmodel	0.0267	-9.572613376821183e-4
10	250	0	150	300	450	600	750	900	1050	1200	1350	2	0	1	0	0	0	0	0	0	0	0	0	0	-0.375	-0.375	-0.375	-0.375	-0.375	-0.375	-0.375	-0.375	-0.375	-0.375	-0.375	linear	0.025	TRUE	450	FALSE	NA	NA	1	0	0.5	3	splines	0.0258	-9.00964230459861e-4
10	250	0	150	300	450	600	750	900	1050	1200	1350	2	0	1	0	0	0	0	0	0	0	0	0	0	-0.375	-0.375	-0.375	-0.375	-0.375	-0.375	-0.375	-0.375	-0.375	-0.375	-0.375	linear	0.025	TRUE	450	FALSE	NA	NA	1	0	0.5	3	splines_cal	0.0262	-9.22360220535139e-4
10	250	0	150	300	450	600	750	900	1050	1200	1350	2	0	1	0	0	0	0	0	0	0	0	0	0	-0.375	-0.375	-0.375	-0.375	-0.375	-0.375	-0.375	-0.375	-0.375	-0.375	-0.375	linear	0.025	TRUE	450	FALSE	NA	NA	1	0	0.5	4	fixmodel	0.0235	-0.0015436909652808636
10	250	0	150	300	450	600	750	900	1050	1200	1350	2	0	1	0	0	0	0	0	0	0	0	0	0	-0.375	-0.375	-0.375	-0.375	-0.375	-0.375	-0.375	-0.375	-0.375	-0.375	-0.375	linear	0.025	TRUE	450	FALSE	NA	NA	1	0	0.5	4	sepmodel	0.0246	-0.0016703521757455023
10	250	0	150	300	450	600	750	900	1050	1200	1350	2	0	1	0	0	0	0	0	0	0	0	0	0	-0.375	-0.375	-0.375	-0.375	-0.375	-0.375	-0.375	-0.375	-0.375	-0.375	-0.375	linear	0.025	TRUE	450	FALSE	NA	NA	1	0	0.5	4	splines	0.0242	-0.0015326385999881891
10	250	0	150	300	450	600	750	900	1050	1200	1350	2	0	1	0	0	0	0	0	0	0	0	0	0	-0.375	-0.375	-0.375	-0.375	-0.375	-0.375	-0.375	-0.375	-0.375	-0.375	-0.375	linear	0.025	TRUE	450	FALSE	NA	NA	1	0	0.5	4	splines_cal	0.0243	-0.0015881059420298873
10	250	0	150	300	450	600	750	900	1050	1200	1350	2	0	1	0	0	0	0	0	0	0	0	0	0	-0.375	-0.375	-0.375	-0.375	-0.375	-0.375	-0.375	-0.375	-0.375	-0.375	-0.375	linear	0.025	TRUE	450	FALSE	NA	NA	1	0	0.5	5	fixmodel	0.0246	-6.144679391318134e-4
10	250	0	150	300	450	600	750	900	1050	1200	1350	2	0	1	0	0	0	0	0	0	0	0	0	0	-0.375	-0.375	-0.375	-0.375	-0.375	-0.375	-0.375	-0.375	-0.375	-0.375	-0.375	linear	0.025	TRUE	450	FALSE	NA	NA	1	0	0.5	5	sepmodel	0.0235	-7.621076500057484e-4
10	250	0	150	300	450	600	750	900	1050	1200	1350	2	0	1	0	0	0	0	0	0	0	0	0	0	-0.375	-0.375	-0.375	-0.375	-0.375	-0.375	-0.375	-0.375	-0.375	-0.375	-0.375	linear	0.025	TRUE	450	FALSE	NA	NA	1	0	0.5	5	splines	0.0241	-5.951082131081751e-4
10	250	0	150	300	450	600	750	900	1050	1200	1350	2	0	1	0	0	0	0	0	0	0	0	0	0	-0.375	-0.375	-0.375	-0.375	-0.375	-0.375	-0.375	-0.375	-0.375	-0.375	-0.375	linear	0.025	TRUE	450	FALSE	NA	NA	1	0	0.5	5	splines_cal	0.0246	-5.956335379209074e-4
10	250	0	150	300	450	600	750	900	1050	1200	1350	2	0	1	0	0	0	0	0	0	0	0	0	0	-0.375	-0.375	-0.375	-0.375	-0.375	-0.375	-0.375	-0.375	-0.375	-0.375	-0.375	linear	0.025	TRUE	450	FALSE	NA	NA	1	0	0.5	6	fixmodel	0.0266	-8.446111339692103e-4
10	250	0	150	300	450	600	750	900	1050	1200	1350	2	0	1	0	0	0	0	0	0	0	0	0	0	-0.375	-0.375	-0.375	-0.375	-0.375	-0.375	-0.375	-0.375	-0.375	-0.375	-0.375	linear	0.025	TRUE	450	FALSE	NA	NA	1	0	0.5	6	sepmodel	0.0251	-0.0010414403899740635
10	250	0	150	300	450	600	750	900	1050	1200	1350	2	0	1	0	0	0	0	0	0	0	0	0	0	-0.375	-0.375	-0.375	-0.375	-0.375	-0.375	-0.375	-0.375	-0.375	-0.375	-0.375	linear	0.025	TRUE	450	FALSE	NA	NA	1	0	0.5	6	splines	0.0265	-7.862497220271612e-4
10	250	0	150	300	450	600	750	900	1050	1200	1350	2	0	1	0	0	0	0	0	0	0	0	0	0	-0.375	-0.375	-0.375	-0.375	-0.375	-0.375	-0.375	-0.375	-0.375	-0.375	-0.375	linear	0.025	TRUE	450	FALSE	NA	NA	1	0	0.5	6	splines_cal	0.0263	-7.848136579455534e-4
10	250	0	150	300	450	600	750	900	1050	1200	1350	2	0	1	0	0	0	0	0	0	0	0	0	0	-0.375	-0.375	-0.375	-0.375	-0.375	-0.375	-0.375	-0.375	-0.375	-0.375	-0.375	linear	0.025	TRUE	450	FALSE	NA	NA	1	0	0.5	7	fixmodel	0.0254	-0.0014816960666752092
10	250	0	150	300	450	600	750	900	1050	1200	1350	2	0	1	0	0	0	0	0	0	0	0	0	0	-0.375	-0.375	-0.375	-0.375	-0.375	-0.375	-0.375	-0.375	-0.375	-0.375	-0.375	linear	0.025	TRUE	450	FALSE	NA	NA	1	0	0.5	7	sepmodel	0.0256	-0.0016700404112336975
10	250	0	150	300	450	600	750	900	1050	1200	1350	2	0	1	0	0	0	0	0	0	0	0	0	0	-0.375	-0.375	-0.375	-0.375	-0.375	-0.375	-0.375	-0.375	-0.375	-0.375	-0.375	linear	0.025	TRUE	450	FALSE	NA	NA	1	0	0.5	7	splines	0.025	-0.001466439111018449
10	250	0	150	300	450	600	750	900	1050	1200	1350	2	0	1	0	0	0	0	0	0	0	0	0	0	-0.375	-0.375	-0.375	-0.375	-0.375	-0.375	-0.375	-0.375	-0.375	-0.375	-0.375	linear	0.025	TRUE	450	FALSE	NA	NA	1	0	0.5	7	splines_cal	0.0245	-0.0014546593721014775
10	250	0	150	300	450	600	750	900	1050	1200	1350	2	0	1	0	0	0	0	0	0	0	0	0	0	-0.375	-0.375	-0.375	-0.375	-0.375	-0.375	-0.375	-0.375	-0.375	-0.375	-0.375	linear	0.025	TRUE	450	FALSE	NA	NA	1	0	0.5	8	fixmodel	0.025	-7.482898297234841e-4
10	250	0	150	300	450	600	750	900	1050	1200	1350	2	0	1	0	0	0	0	0	0	0	0	0	0	-0.375	-0.375	-0.375	-0.375	-0.375	-0.375	-0.375	-0.375	-0.375	-0.375	-0.375	linear	0.025	TRUE	450	FALSE	NA	NA	1	0	0.5	8	sepmodel	0.0262	-9.752724721581485e-4
10	250	0	150	300	450	600	750	900	1050	1200	1350	2	0	1	0	0	0	0	0	0	0	0	0	0	-0.375	-0.375	-0.375	-0.375	-0.375	-0.375	-0.375	-0.375	-0.375	-0.375	-0.375	linear	0.025	TRUE	450	FALSE	NA	NA	1	0	0.5	8	splines	0.0256	-7.413544488373804e-4
10	250	0	150	300	450	600	750	900	1050	1200	1350	2	0	1	0	0	0	0	0	0	0	0	0	0	-0.375	-0.375	-0.375	-0.375	-0.375	-0.375	-0.375	-0.375	-0.375	-0.375	-0.375	linear	0.025	TRUE	450	FALSE	NA	NA	1	0	0.5	8	splines_cal	0.0258	-7.430621112563214e-4
10	250	0	150	300	450	600	750	900	1050	1200	1350	2	0	1	0	0	0	0	0	0	0	0	0	0	-0.375	-0.375	-0.375	-0.375	-0.375	-0.375	-0.375	-0.375	-0.375	-0.375	-0.375	linear	0.025	TRUE	450	FALSE	NA	NA	1	0	0.5	9	fixmodel	0.0262	-1.0553776767679463e-4
10	250	0	150	300	450	600	750	900	1050	1200	1350	2	0	1	0	0	0	0	0	0	0	0	0	0	-0.375	-0.375	-0.375	-0.375	-0.375	-0.375	-0.375	-0.375	-0.375	-0.375	-0.375	linear	0.025	TRUE	450	FALSE	NA	NA	1	0	0.5	9	sepmodel	0.0254	-1.0940283538706502e-4
10	250	0	150	300	450	600	750	900	1050	1200	1350	2	0	1	0	0	0	0	0	0	0	0	0	0	-0.375	-0.375	-0.375	-0.375	-0.375	-0.375	-0.375	-0.375	-0.375	-0.375	-0.375	linear	0.025	TRUE	450	FALSE	NA	NA	1	0	0.5	9	splines	0.0259	-9.641071579081371e-5
10	250	0	150	300	450	600	750	900	1050	1200	1350	2	0	1	0	0	0	0	0	0	0	0	0	0	-0.375	-0.375	-0.375	-0.375	-0.375	-0.375	-0.375	-0.375	-0.375	-0.375	-0.375	linear	0.025	TRUE	450	FALSE	NA	NA	1	0	0.5	9	splines_cal	0.0258	-6.11238096645811e-5
10	250	0	150	300	450	600	750	900	1050	1200	1350	2	0	1	0	0	0	0	0	0	0	0	0	0	-0.375	-0.375	-0.375	-0.375	-0.375	-0.375	-0.375	-0.375	-0.375	-0.375	-0.375	linear	0.025	TRUE	450	FALSE	NA	NA	1	0	0.5	10	fixmodel	0.0257	-6.27131194405367e-4
10	250	0	150	300	450	600	750	900	1050	1200	1350	2	0	1	0	0	0	0	0	0	0	0	0	0	-0.375	-0.375	-0.375	-0.375	-0.375	-0.375	-0.375	-0.375	-0.375	-0.375	-0.375	linear	0.025	TRUE	450	FALSE	NA	NA	1	0	0.5	10	sepmodel	0.0248	-7.389072257956453e-4
10	250	0	150	300	450	600	750	900	1050	1200	1350	2	0	1	0	0	0	0	0	0	0	0	0	0	-0.375	-0.375	-0.375	-0.375	-0.375	-0.375	-0.375	-0.375	-0.375	-0.375	-0.375	linear	0.025	TRUE	450	FALSE	NA	NA	1	0	0.5	10	splines	0.0256	-6.04911423588126e-4
10	250	0	150	300	450	600	750	900	1050	1200	1350	2	0	1	0	0	0	0	0	0	0	0	0	0	-0.375	-0.375	-0.375	-0.375	-0.375	-0.375	-0.375	-0.375	-0.375	-0.375	-0.375	linear	0.025	TRUE	450	FALSE	NA	NA	1	0	0.5	10	splines_cal	0.0256	-6.420675798602639e-4
10	250	0	175	350	525	700	875	1050	1225	1400	1575	2	0	1	0	0	0	0	0	0	0	0	0	0	-0.375	-0.375	-0.375	-0.375	-0.375	-0.375	-0.375	-0.375	-0.375	-0.375	-0.375	linear	0.025	TRUE	450	FALSE	NA	NA	1	0	0.5	2	fixmodel	0.0246	-7.916109164103622e-4
10	250	0	175	350	525	700	875	1050	1225	1400	1575	2	0	1	0	0	0	0	0	0	0	0	0	0	-0.375	-0.375	-0.375	-0.375	-0.375	-0.375	-0.375	-0.375	-0.375	-0.375	-0.375	linear	0.025	TRUE	450	FALSE	NA	NA	1	0	0.5	2	sepmodel	0.0258	-4.542628601772081e-4
10	250	0	175	350	525	700	875	1050	1225	1400	1575	2	0	1	0	0	0	0	0	0	0	0	0	0	-0.375	-0.375	-0.375	-0.375	-0.375	-0.375	-0.375	-0.375	-0.375	-0.375	-0.375	linear	0.025	TRUE	450	FALSE	NA	NA	1	0	0.5	2	splines	0.0247	-7.556446935455538e-4
10	250	0	175	350	525	700	875	1050	1225	1400	1575	2	0	1	0	0	0	0	0	0	0	0	0	0	-0.375	-0.375	-0.375	-0.375	-0.375	-0.375	-0.375	-0.375	-0.375	-0.375	-0.375	linear	0.025	TRUE	450	FALSE	NA	NA	1	0	0.5	2	splines_cal	0.0252	-7.563756174580036e-4
10	250	0	175	350	525	700	875	1050	1225	1400	1575	2	0	1	0	0	0	0	0	0	0	0	0	0	-0.375	-0.375	-0.375	-0.375	-0.375	-0.375	-0.375	-0.375	-0.375	-0.375	-0.375	linear	0.025	TRUE	450	FALSE	NA	NA	1	0	0.5	3	fixmodel	0.0262	2.419793135275891e-4
10	250	0	175	350	525	700	875	1050	1225	1400	1575	2	0	1	0	0	0	0	0	0	0	0	0	0	-0.375	-0.375	-0.375	-0.375	-0.375	-0.375	-0.375	-0.375	-0.375	-0.375	-0.375	linear	0.025	TRUE	450	FALSE	NA	NA	1	0	0.5	3	sepmodel	0.026	4.508852372054699e-4
10	250	0	175	350	525	700	875	1050	1225	1400	1575	2	0	1	0	0	0	0	0	0	0	0	0	0	-0.375	-0.375	-0.375	-0.375	-0.375	-0.375	-0.375	-0.375	-0.375	-0.375	-0.375	linear	0.025	TRUE	450	FALSE	NA	NA	1	0	0.5	3	splines	0.0259	3.3429038819812485e-4
10	250	0	175	350	525	700	875	1050	1225	1400	1575	2	0	1	0	0	0	0	0	0	0	0	0	0	-0.375	-0.375	-0.375	-0.375	-0.375	-0.375	-0.375	-0.375	-0.375	-0.375	-0.375	linear	0.025	TRUE	450	FALSE	NA	NA	1	0	0.5	3	splines_cal	0.0248	2.698681695080695e-4
10	250	0	175	350	525	700	875	1050	1225	1400	1575	2	0	1	0	0	0	0	0	0	0	0	0	0	-0.375	-0.375	-0.375	-0.375	-0.375	-0.375	-0.375	-0.375	-0.375	-0.375	-0.375	linear	0.025	TRUE	450	FALSE	NA	NA	1	0	0.5	4	fixmodel	0.0251	2.248453676973842e-4
10	250	0	175	350	525	700	875	1050	1225	1400	1575	2	0	1	0	0	0	0	0	0	0	0	0	0	-0.375	-0.375	-0.375	-0.375	-0.375	-0.375	-0.375	-0.375	-0.375	-0.375	-0.375	linear	0.025	TRUE	450	FALSE	NA	NA	1	0	0.5	4	sepmodel	0.0237	1.163717824666091e-4
10	250	0	175	350	525	700	875	1050	1225	1400	1575	2	0	1	0	0	0	0	0	0	0	0	0	0	-0.375	-0.375	-0.375	-0.375	-0.375	-0.375	-0.375	-0.375	-0.375	-0.375	-0.375	linear	0.025	TRUE	450	FALSE	NA	NA	1	0	0.5	4	splines	0.0244	2.3352214064492648e-4
10	250	0	175	350	525	700	875	1050	1225	1400	1575	2	0	1	0	0	0	0	0	0	0	0	0	0	-0.375	-0.375	-0.375	-0.375	-0.375	-0.375	-0.375	-0.375	-0.375	-0.375	-0.375	linear	0.025	TRUE	450	FALSE	NA	NA	1	0	0.5	4	splines_cal	0.0231	1.5955943550972806e-4
10	250	0	175	350	525	700	875	1050	1225	1400	1575	2	0	1	0	0	0	0	0	0	0	0	0	0	-0.375	-0.375	-0.375	-0.375	-0.375	-0.375	-0.375	-0.375	-0.375	-0.375	-0.375	linear	0.025	TRUE	450	FALSE	NA	NA	1	0	0.5	5	fixmodel	0.0282	-1.9609919000772834e-4
10	250	0	175	350	525	700	875	1050	1225	1400	1575	2	0	1	0	0	0	0	0	0	0	0	0	0	-0.375	-0.375	-0.375	-0.375	-0.375	-0.375	-0.375	-0.375	-0.375	-0.375	-0.375	linear	0.025	TRUE	450	FALSE	NA	NA	1	0	0.5	5	sepmodel	0.0253	-1.235463479553793e-4
10	250	0	175	350	525	700	875	1050	1225	1400	1575	2	0	1	0	0	0	0	0	0	0	0	0	0	-0.375	-0.375	-0.375	-0.375	-0.375	-0.375	-0.375	-0.375	-0.375	-0.375	-0.375	linear	0.025	TRUE	450	FALSE	NA	NA	1	0	0.5	5	splines	0.0273	-2.33889399608467e-4
10	250	0	175	350	525	700	875	1050	1225	1400	1575	2	0	1	0	0	0	0	0	0	0	0	0	0	-0.375	-0.375	-0.375	-0.375	-0.375	-0.375	-0.375	-0.375	-0.375	-0.375	-0.375	linear	0.025	TRUE	450	FALSE	NA	NA	1	0	0.5	5	splines_cal	0.0272	-1.9957090557258373e-4
10	250	0	175	350	525	700	875	1050	1225	1400	1575	2	0	1	0	0	0	0	0	0	0	0	0	0	-0.375	-0.375	-0.375	-0.375	-0.375	-0.375	-0.375	-0.375	-0.375	-0.375	-0.375	linear	0.025	TRUE	450	FALSE	NA	NA	1	0	0.5	6	fixmodel	0.024	2.4349447136988558e-4
10	250	0	175	350	525	700	875	1050	1225	1400	1575	2	0	1	0	0	0	0	0	0	0	0	0	0	-0.375	-0.375	-0.375	-0.375	-0.375	-0.375	-0.375	-0.375	-0.375	-0.375	-0.375	linear	0.025	TRUE	450	FALSE	NA	NA	1	0	0.5	6	sepmodel	0.023	3.076222889228631e-4
10	250	0	175	350	525	700	875	1050	1225	1400	1575	2	0	1	0	0	0	0	0	0	0	0	0	0	-0.375	-0.375	-0.375	-0.375	-0.375	-0.375	-0.375	-0.375	-0.375	-0.375	-0.375	linear	0.025	TRUE	450	FALSE	NA	NA	1	0	0.5	6	splines	0.0246	2.6170874279387977e-4
10	250	0	175	350	525	700	875	1050	1225	1400	1575	2	0	1	0	0	0	0	0	0	0	0	0	0	-0.375	-0.375	-0.375	-0.375	-0.375	-0.375	-0.375	-0.375	-0.375	-0.375	-0.375	linear	0.025	TRUE	450	FALSE	NA	NA	1	0	0.5	6	splines_cal	0.0244	2.5886020713602396e-4
10	250	0	175	350	525	700	875	1050	1225	1400	1575	2	0	1	0	0	0	0	0	0	0	0	0	0	-0.375	-0.375	-0.375	-0.375	-0.375	-0.375	-0.375	-0.375	-0.375	-0.375	-0.375	linear	0.025	TRUE	450	FALSE	NA	NA	1	0	0.5	7	fixmodel	0.0265	-2.4749088943426675e-4
10	250	0	175	350	525	700	875	1050	1225	1400	1575	2	0	1	0	0	0	0	0	0	0	0	0	0	-0.375	-0.375	-0.375	-0.375	-0.375	-0.375	-0.375	-0.375	-0.375	-0.375	-0.375	linear	0.025	TRUE	450	FALSE	NA	NA	1	0	0.5	7	sepmodel	0.0251	-3.9313600630981916e-5
10	250	0	175	350	525	700	875	1050	1225	1400	1575	2	0	1	0	0	0	0	0	0	0	0	0	0	-0.375	-0.375	-0.375	-0.375	-0.375	-0.375	-0.375	-0.375	-0.375	-0.375	-0.375	linear	0.025	TRUE	450	FALSE	NA	NA	1	0	0.5	7	splines	0.0265	-2.750790941204472e-4
10	250	0	175	350	525	700	875	1050	1225	1400	1575	2	0	1	0	0	0	0	0	0	0	0	0	0	-0.375	-0.375	-0.375	-0.375	-0.375	-0.375	-0.375	-0.375	-0.375	-0.375	-0.375	linear	0.025	TRUE	450	FALSE	NA	NA	1	0	0.5	7	splines_cal	0.0262	-2.860287298519542e-4
10	250	0	175	350	525	700	875	1050	1225	1400	1575	2	0	1	0	0	0	0	0	0	0	0	0	0	-0.375	-0.375	-0.375	-0.375	-0.375	-0.375	-0.375	-0.375	-0.375	-0.375	-0.375	linear	0.025	TRUE	450	FALSE	NA	NA	1	0	0.5	8	fixmodel	0.0262	0.0010730214426505223
10	250	0	175	350	525	700	875	1050	1225	1400	1575	2	0	1	0	0	0	0	0	0	0	0	0	0	-0.375	-0.375	-0.375	-0.375	-0.375	-0.375	-0.375	-0.375	-0.375	-0.375	-0.375	linear	0.025	TRUE	450	FALSE	NA	NA	1	0	0.5	8	sepmodel	0.027	0.001595013433544838
10	250	0	175	350	525	700	875	1050	1225	1400	1575	2	0	1	0	0	0	0	0	0	0	0	0	0	-0.375	-0.375	-0.375	-0.375	-0.375	-0.375	-0.375	-0.375	-0.375	-0.375	-0.375	linear	0.025	TRUE	450	FALSE	NA	NA	1	0	0.5	8	splines	0.0258	0.0010274728774943647
10	250	0	175	350	525	700	875	1050	1225	1400	1575	2	0	1	0	0	0	0	0	0	0	0	0	0	-0.375	-0.375	-0.375	-0.375	-0.375	-0.375	-0.375	-0.375	-0.375	-0.375	-0.375	linear	0.025	TRUE	450	FALSE	NA	NA	1	0	0.5	8	splines_cal	0.0256	0.0010313397485053318
10	250	0	175	350	525	700	875	1050	1225	1400	1575	2	0	1	0	0	0	0	0	0	0	0	0	0	-0.375	-0.375	-0.375	-0.375	-0.375	-0.375	-0.375	-0.375	-0.375	-0.375	-0.375	linear	0.025	TRUE	450	FALSE	NA	NA	1	0	0.5	9	fixmodel	0.0243	0.0014436644173381416
10	250	0	175	350	525	700	875	1050	1225	1400	1575	2	0	1	0	0	0	0	0	0	0	0	0	0	-0.375	-0.375	-0.375	-0.375	-0.375	-0.375	-0.375	-0.375	-0.375	-0.375	-0.375	linear	0.025	TRUE	450	FALSE	NA	NA	1	0	0.5	9	sepmodel	0.0274	0.002308219947133741
10	250	0	175	350	525	700	875	1050	1225	1400	1575	2	0	1	0	0	0	0	0	0	0	0	0	0	-0.375	-0.375	-0.375	-0.375	-0.375	-0.375	-0.375	-0.375	-0.375	-0.375	-0.375	linear	0.025	TRUE	450	FALSE	NA	NA	1	0	0.5	9	splines	0.0238	0.0014270184058304035
10	250	0	175	350	525	700	875	1050	1225	1400	1575	2	0	1	0	0	0	0	0	0	0	0	0	0	-0.375	-0.375	-0.375	-0.375	-0.375	-0.375	-0.375	-0.375	-0.375	-0.375	-0.375	linear	0.025	TRUE	450	FALSE	NA	NA	1	0	0.5	9	splines_cal	0.0235	0.0015046813153495296
10	250	0	175	350	525	700	875	1050	1225	1400	1575	2	0	1	0	0	0	0	0	0	0	0	0	0	-0.375	-0.375	-0.375	-0.375	-0.375	-0.375	-0.375	-0.375	-0.375	-0.375	-0.375	linear	0.025	TRUE	450	FALSE	NA	NA	1	0	0.5	10	fixmodel	0.0255	0.001473178540451787
10	250	0	175	350	525	700	875	1050	1225	1400	1575	2	0	1	0	0	0	0	0	0	0	0	0	0	-0.375	-0.375	-0.375	-0.375	-0.375	-0.375	-0.375	-0.375	-0.375	-0.375	-0.375	linear	0.025	TRUE	450	FALSE	NA	NA	1	0	0.5	10	sepmodel	0.0271	0.0023085483531638737
10	250	0	175	350	525	700	875	1050	1225	1400	1575	2	0	1	0	0	0	0	0	0	0	0	0	0	-0.375	-0.375	-0.375	-0.375	-0.375	-0.375	-0.375	-0.375	-0.375	-0.375	-0.375	linear	0.025	TRUE	450	FALSE	NA	NA	1	0	0.5	10	splines	0.0251	0.0014476015162141643
10	250	0	175	350	525	700	875	1050	1225	1400	1575	2	0	1	0	0	0	0	0	0	0	0	0	0	-0.375	-0.375	-0.375	-0.375	-0.375	-0.375	-0.375	-0.375	-0.375	-0.375	-0.375	linear	0.025	TRUE	450	FALSE	NA	NA	1	0	0.5	10	splines_cal	0.0255	0.0014320478810368386
10	250	0	200	400	600	800	1000	1200	1400	1600	1800	2	0	1	0	0	0	0	0	0	0	0	0	0	-0.375	-0.375	-0.375	-0.375	-0.375	-0.375	-0.375	-0.375	-0.375	-0.375	-0.375	linear	0.025	TRUE	450	FALSE	NA	NA	1	0	0.5	2	fixmodel	0.026	0.0013460658059119084
10	250	0	200	400	600	800	1000	1200	1400	1600	1800	2	0	1	0	0	0	0	0	0	0	0	0	0	-0.375	-0.375	-0.375	-0.375	-0.375	-0.375	-0.375	-0.375	-0.375	-0.375	-0.375	linear	0.025	TRUE	450	FALSE	NA	NA	1	0	0.5	2	sepmodel	0.0245	0.0016996102675172296
10	250	0	200	400	600	800	1000	1200	1400	1600	1800	2	0	1	0	0	0	0	0	0	0	0	0	0	-0.375	-0.375	-0.375	-0.375	-0.375	-0.375	-0.375	-0.375	-0.375	-0.375	-0.375	linear	0.025	TRUE	450	FALSE	NA	NA	1	0	0.5	2	splines	0.0263	0.0013037079341659803
10	250	0	200	400	600	800	1000	1200	1400	1600	1800	2	0	1	0	0	0	0	0	0	0	0	0	0	-0.375	-0.375	-0.375	-0.375	-0.375	-0.375	-0.375	-0.375	-0.375	-0.375	-0.375	linear	0.025	TRUE	450	FALSE	NA	NA	1	0	0.5	2	splines_cal	0.0268	0.0012664763238560133
10	250	0	200	400	600	800	1000	1200	1400	1600	1800	2	0	1	0	0	0	0	0	0	0	0	0	0	-0.375	-0.375	-0.375	-0.375	-0.375	-0.375	-0.375	-0.375	-0.375	-0.375	-0.375	linear	0.025	TRUE	450	FALSE	NA	NA	1	0	0.5	3	fixmodel	0.0252	0.0010882859545621663
10	250	0	200	400	600	800	1000	1200	1400	1600	1800	2	0	1	0	0	0	0	0	0	0	0	0	0	-0.375	-0.375	-0.375	-0.375	-0.375	-0.375	-0.375	-0.375	-0.375	-0.375	-0.375	linear	0.025	TRUE	450	FALSE	NA	NA	1	0	0.5	3	sepmodel	0.0245	0.0014451655086085548
10	250	0	200	400	600	800	1000	1200	1400	1600	1800	2	0	1	0	0	0	0	0	0	0	0	0	0	-0.375	-0.375	-0.375	-0.375	-0.375	-0.375	-0.375	-0.375	-0.375	-0.375	-0.375	linear	0.025	TRUE	450	FALSE	NA	NA	1	0	0.5	3	splines	0.0251	0.0011696625742193606
10	250	0	200	400	600	800	1000	1200	1400	1600	1800	2	0	1	0	0	0	0	0	0	0	0	0	0	-0.375	-0.375	-0.375	-0.375	-0.375	-0.375	-0.375	-0.375	-0.375	-0.375	-0.375	linear	0.025	TRUE	450	FALSE	NA	NA	1	0	0.5	3	splines_cal	0.0251	0.0011655811736947818
10	250	0	200	400	600	800	1000	1200	1400	1600	1800	2	0	1	0	0	0	0	0	0	0	0	0	0	-0.375	-0.375	-0.375	-0.375	-0.375	-0.375	-0.375	-0.375	-0.375	-0.375	-0.375	linear	0.025	TRUE	450	FALSE	NA	NA	1	0	0.5	4	fixmodel	0.025	0.0017514629827909275
10	250	0	200	400	600	800	1000	1200	1400	1600	1800	2	0	1	0	0	0	0	0	0	0	0	0	0	-0.375	-0.375	-0.375	-0.375	-0.375	-0.375	-0.375	-0.375	-0.375	-0.375	-0.375	linear	0.025	TRUE	450	FALSE	NA	NA	1	0	0.5	4	sepmodel	0.0232	0.0017862634773295237
10	250	0	200	400	600	800	1000	1200	1400	1600	1800	2	0	1	0	0	0	0	0	0	0	0	0	0	-0.375	-0.375	-0.375	-0.375	-0.375	-0.375	-0.375	-0.375	-0.375	-0.375	-0.375	linear	0.025	TRUE	450	FALSE	NA	NA	1	0	0.5	4	splines	0.025	0.0017635702130974597
10	250	0	200	400	600	800	1000	1200	1400	1600	1800	2	0	1	0	0	0	0	0	0	0	0	0	0	-0.375	-0.375	-0.375	-0.375	-0.375	-0.375	-0.375	-0.375	-0.375	-0.375	-0.375	linear	0.025	TRUE	450	FALSE	NA	NA	1	0	0.5	4	splines_cal	0.0243	0.0018069221070483729
10	250	0	200	400	600	800	1000	1200	1400	1600	1800	2	0	1	0	0	0	0	0	0	0	0	0	0	-0.375	-0.375	-0.375	-0.375	-0.375	-0.375	-0.375	-0.375	-0.375	-0.375	-0.375	linear	0.025	TRUE	450	FALSE	NA	NA	1	0	0.5	5	fixmodel	0.0259	0.0015907268029736938
10	250	0	200	400	600	800	1000	1200	1400	1600	1800	2	0	1	0	0	0	0	0	0	0	0	0	0	-0.375	-0.375	-0.375	-0.375	-0.375	-0.375	-0.375	-0.375	-0.375	-0.375	-0.375	linear	0.025	TRUE	450	FALSE	NA	NA	1	0	0.5	5	sepmodel	0.0264	0.0018880007451755984
10	250	0	200	400	600	800	1000	1200	1400	1600	1800	2	0	1	0	0	0	0	0	0	0	0	0	0	-0.375	-0.375	-0.375	-0.375	-0.375	-0.375	-0.375	-0.375	-0.375	-0.375	-0.375	linear	0.025	TRUE	450	FALSE	NA	NA	1	0	0.5	5	splines	0.0257	0.0015760636553111267
10	250	0	200	400	600	800	1000	1200	1400	1600	1800	2	0	1	0	0	0	0	0	0	0	0	0	0	-0.375	-0.375	-0.375	-0.375	-0.375	-0.375	-0.375	-0.375	-0.375	-0.375	-0.375	linear	0.025	TRUE	450	FALSE	NA	NA	1	0	0.5	5	splines_cal	0.0257	0.0015233708613095849
10	250	0	200	400	600	800	1000	1200	1400	1600	1800	2	0	1	0	0	0	0	0	0	0	0	0	0	-0.375	-0.375	-0.375	-0.375	-0.375	-0.375	-0.375	-0.375	-0.375	-0.375	-0.375	linear	0.025	TRUE	450	FALSE	NA	NA	1	0	0.5	6	fixmodel	0.0263	0.0019918139081496183
10	250	0	200	400	600	800	1000	1200	1400	1600	1800	2	0	1	0	0	0	0	0	0	0	0	0	0	-0.375	-0.375	-0.375	-0.375	-0.375	-0.375	-0.375	-0.375	-0.375	-0.375	-0.375	linear	0.025	TRUE	450	FALSE	NA	NA	1	0	0.5	6	sepmodel	0.0261	0.0024441145407663976
10	250	0	200	400	600	800	1000	1200	1400	1600	1800	2	0	1	0	0	0	0	0	0	0	0	0	0	-0.375	-0.375	-0.375	-0.375	-0.375	-0.375	-0.375	-0.375	-0.375	-0.375	-0.375	linear	0.025	TRUE	450	FALSE	NA	NA	1	0	0.5	6	splines	0.0265	0.0020393591088579918
10	250	0	200	400	600	800	1000	1200	1400	1600	1800	2	0	1	0	0	0	0	0	0	0	0	0	0	-0.375	-0.375	-0.375	-0.375	-0.375	-0.375	-0.375	-0.375	-0.375	-0.375	-0.375	linear	0.025	TRUE	450	FALSE	NA	NA	1	0	0.5	6	splines_cal	0.0259	0.0020592532584103964
10	250	0	200	400	600	800	1000	1200	1400	1600	1800	2	0	1	0	0	0	0	0	0	0	0	0	0	-0.375	-0.375	-0.375	-0.375	-0.375	-0.375	-0.375	-0.375	-0.375	-0.375	-0.375	linear	0.025	TRUE	450	FALSE	NA	NA	1	0	0.5	7	fixmodel	0.0252	0.001850044688176991
10	250	0	200	400	600	800	1000	1200	1400	1600	1800	2	0	1	0	0	0	0	0	0	0	0	0	0	-0.375	-0.375	-0.375	-0.375	-0.375	-0.375	-0.375	-0.375	-0.375	-0.375	-0.375	linear	0.025	TRUE	450	FALSE	NA	NA	1	0	0.5	7	sepmodel	0.0263	0.0020393516300903454
10	250	0	200	400	600	800	1000	1200	1400	1600	1800	2	0	1	0	0	0	0	0	0	0	0	0	0	-0.375	-0.375	-0.375	-0.375	-0.375	-0.375	-0.375	-0.375	-0.375	-0.375	-0.375	linear	0.025	TRUE	450	FALSE	NA	NA	1	0	0.5	7	splines	0.0256	0.0018921089758408836
10	250	0	200	400	600	800	1000	1200	1400	1600	1800	2	0	1	0	0	0	0	0	0	0	0	0	0	-0.375	-0.375	-0.375	-0.375	-0.375	-0.375	-0.375	-0.375	-0.375	-0.375	-0.375	linear	0.025	TRUE	450	FALSE	NA	NA	1	0	0.5	7	splines_cal	0.0265	0.0018439022165532676
10	250	0	200	400	600	800	1000	1200	1400	1600	1800	2	0	1	0	0	0	0	0	0	0	0	0	0	-0.375	-0.375	-0.375	-0.375	-0.375	-0.375	-0.375	-0.375	-0.375	-0.375	-0.375	linear	0.025	TRUE	450	FALSE	NA	NA	1	0	0.5	8	fixmodel	0.0294	6.737384198111906e-4
10	250	0	200	400	600	800	1000	1200	1400	1600	1800	2	0	1	0	0	0	0	0	0	0	0	0	0	-0.375	-0.375	-0.375	-0.375	-0.375	-0.375	-0.375	-0.375	-0.375	-0.375	-0.375	linear	0.025	TRUE	450	FALSE	NA	NA	1	0	0.5	8	sepmodel	0.0274	6.516166772344708e-4
10	250	0	200	400	600	800	1000	1200	1400	1600	1800	2	0	1	0	0	0	0	0	0	0	0	0	0	-0.375	-0.375	-0.375	-0.375	-0.375	-0.375	-0.375	-0.375	-0.375	-0.375	-0.375	linear	0.025	TRUE	450	FALSE	NA	NA	1	0	0.5	8	splines	0.0291	7.114068602778939e-4
10	250	0	200	400	600	800	1000	1200	1400	1600	1800	2	0	1	0	0	0	0	0	0	0	0	0	0	-0.375	-0.375	-0.375	-0.375	-0.375	-0.375	-0.375	-0.375	-0.375	-0.375	-0.375	linear	0.025	TRUE	450	FALSE	NA	NA	1	0	0.5	8	splines_cal	0.0282	7.305249283166377e-4
10	250	0	200	400	600	800	1000	1200	1400	1600	1800	2	0	1	0	0	0	0	0	0	0	0	0	0	-0.375	-0.375	-0.375	-0.375	-0.375	-0.375	-0.375	-0.375	-0.375	-0.375	-0.375	linear	0.025	TRUE	450	FALSE	NA	NA	1	0	0.5	9	fixmodel	0.0256	0.0016204481606589558
10	250	0	200	400	600	800	1000	1200	1400	1600	1800	2	0	1	0	0	0	0	0	0	0	0	0	0	-0.375	-0.375	-0.375	-0.375	-0.375	-0.375	-0.375	-0.375	-0.375	-0.375	-0.375	linear	0.025	TRUE	450	FALSE	NA	NA	1	0	0.5	9	sepmodel	0.0268	0.001160067327315913
10	250	0	200	400	600	800	1000	1200	1400	1600	1800	2	0	1	0	0	0	0	0	0	0	0	0	0	-0.375	-0.375	-0.375	-0.375	-0.375	-0.375	-0.375	-0.375	-0.375	-0.375	-0.375	linear	0.025	TRUE	450	FALSE	NA	NA	1	0	0.5	9	splines	0.0256	0.0016554880536209292
10	250	0	200	400	600	800	1000	1200	1400	1600	1800	2	0	1	0	0	0	0	0	0	0	0	0	0	-0.375	-0.375	-0.375	-0.375	-0.375	-0.375	-0.375	-0.375	-0.375	-0.375	-0.375	linear	0.025	TRUE	450	FALSE	NA	NA	1	0	0.5	9	splines_cal	0.0258	0.0016460962096900987
10	250	0	200	400	600	800	1000	1200	1400	1600	1800	2	0	1	0	0	0	0	0	0	0	0	0	0	-0.375	-0.375	-0.375	-0.375	-0.375	-0.375	-0.375	-0.375	-0.375	-0.375	-0.375	linear	0.025	TRUE	450	FALSE	NA	NA	1	0	0.5	10	fixmodel	0.0232	-1.0246495994456215e-4
10	250	0	200	400	600	800	1000	1200	1400	1600	1800	2	0	1	0	0	0	0	0	0	0	0	0	0	-0.375	-0.375	-0.375	-0.375	-0.375	-0.375	-0.375	-0.375	-0.375	-0.375	-0.375	linear	0.025	TRUE	450	FALSE	NA	NA	1	0	0.5	10	sepmodel	0.0256	-5.820765068814802e-4
10	250	0	200	400	600	800	1000	1200	1400	1600	1800	2	0	1	0	0	0	0	0	0	0	0	0	0	-0.375	-0.375	-0.375	-0.375	-0.375	-0.375	-0.375	-0.375	-0.375	-0.375	-0.375	linear	0.025	TRUE	450	FALSE	NA	NA	1	0	0.5	10	splines	0.0232	-6.064906948073929e-5
10	250	0	200	400	600	800	1000	1200	1400	1600	1800	2	0	1	0	0	0	0	0	0	0	0	0	0	-0.375	-0.375	-0.375	-0.375	-0.375	-0.375	-0.375	-0.375	-0.375	-0.375	-0.375	linear	0.025	TRUE	450	FALSE	NA	NA	1	0	0.5	10	splines_cal	0.0229	-9.994742617440102e-5
10	250	0	225	450	675	900	1125	1350	1575	1800	2025	2	0	1	0	0	0	0	0	0	0	0	0	0	-0.375	-0.375	-0.375	-0.375	-0.375	-0.375	-0.375	-0.375	-0.375	-0.375	-0.375	linear	0.025	TRUE	450	FALSE	NA	NA	1	0	0.5	2	fixmodel	0.0264	9.18902924817827e-4
10	250	0	225	450	675	900	1125	1350	1575	1800	2025	2	0	1	0	0	0	0	0	0	0	0	0	0	-0.375	-0.375	-0.375	-0.375	-0.375	-0.375	-0.375	-0.375	-0.375	-0.375	-0.375	linear	0.025	TRUE	450	FALSE	NA	NA	1	0	0.5	2	sepmodel	0.0271	0.0011521768550445265
10	250	0	225	450	675	900	1125	1350	1575	1800	2025	2	0	1	0	0	0	0	0	0	0	0	0	0	-0.375	-0.375	-0.375	-0.375	-0.375	-0.375	-0.375	-0.375	-0.375	-0.375	-0.375	linear	0.025	TRUE	450	FALSE	NA	NA	1	0	0.5	2	splines	0.0264	8.427347138466588e-4
10	250	0	225	450	675	900	1125	1350	1575	1800	2025	2	0	1	0	0	0	0	0	0	0	0	0	0	-0.375	-0.375	-0.375	-0.375	-0.375	-0.375	-0.375	-0.375	-0.375	-0.375	-0.375	linear	0.025	TRUE	450	FALSE	NA	NA	1	0	0.5	2	splines_cal	0.0257	8.328663295348506e-4
10	250	0	225	450	675	900	1125	1350	1575	1800	2025	2	0	1	0	0	0	0	0	0	0	0	0	0	-0.375	-0.375	-0.375	-0.375	-0.375	-0.375	-0.375	-0.375	-0.375	-0.375	-0.375	linear	0.025	TRUE	450	FALSE	NA	NA	1	0	0.5	3	fixmodel	0.0262	4.1440703590593024e-4
10	250	0	225	450	675	900	1125	1350	1575	1800	2025	2	0	1	0	0	0	0	0	0	0	0	0	0	-0.375	-0.375	-0.375	-0.375	-0.375	-0.375	-0.375	-0.375	-0.375	-0.375	-0.375	linear	0.025	TRUE	450	FALSE	NA	NA	1	0	0.5	3	sepmodel	0.0258	3.67258947270727e-4
10	250	0	225	450	675	900	1125	1350	1575	1800	2025	2	0	1	0	0	0	0	0	0	0	0	0	0	-0.375	-0.375	-0.375	-0.375	-0.375	-0.375	-0.375	-0.375	-0.375	-0.375	-0.375	linear	0.025	TRUE	450	FALSE	NA	NA	1	0	0.5	3	splines	0.0258	3.227280878609524e-4
10	250	0	225	450	675	900	1125	1350	1575	1800	2025	2	0	1	0	0	0	0	0	0	0	0	0	0	-0.375	-0.375	-0.375	-0.375	-0.375	-0.375	-0.375	-0.375	-0.375	-0.375	-0.375	linear	0.025	TRUE	450	FALSE	NA	NA	1	0	0.5	3	splines_cal	0.0252	3.1387696731158623e-4
10	250	0	225	450	675	900	1125	1350	1575	1800	2025	2	0	1	0	0	0	0	0	0	0	0	0	0	-0.375	-0.375	-0.375	-0.375	-0.375	-0.375	-0.375	-0.375	-0.375	-0.375	-0.375	linear	0.025	TRUE	450	FALSE	NA	NA	1	0	0.5	4	fixmodel	0.0238	7.50151052518697e-5
10	250	0	225	450	675	900	1125	1350	1575	1800	2025	2	0	1	0	0	0	0	0	0	0	0	0	0	-0.375	-0.375	-0.375	-0.375	-0.375	-0.375	-0.375	-0.375	-0.375	-0.375	-0.375	linear	0.025	TRUE	450	FALSE	NA	NA	1	0	0.5	4	sepmodel	0.0236	-1.079213625526972e-4
10	250	0	225	450	675	900	1125	1350	1575	1800	2025	2	0	1	0	0	0	0	0	0	0	0	0	0	-0.375	-0.375	-0.375	-0.375	-0.375	-0.375	-0.375	-0.375	-0.375	-0.375	-0.375	linear	0.025	TRUE	450	FALSE	NA	NA	1	0	0.5	4	splines	0.024	5.057700452623926e-5
10	250	0	225	450	675	900	1125	1350	1575	1800	2025	2	0	1	0	0	0	0	0	0	0	0	0	0	-0.375	-0.375	-0.375	-0.375	-0.375	-0.375	-0.375	-0.375	-0.375	-0.375	-0.375	linear	0.025	TRUE	450	FALSE	NA	NA	1	0	0.5	4	splines_cal	0.0241	5.853591413083448e-5
10	250	0	225	450	675	900	1125	1350	1575	1800	2025	2	0	1	0	0	0	0	0	0	0	0	0	0	-0.375	-0.375	-0.375	-0.375	-0.375	-0.375	-0.375	-0.375	-0.375	-0.375	-0.375	linear	0.025	TRUE	450	FALSE	NA	NA	1	0	0.5	5	fixmodel	0.026	2.633115015876503e-4
10	250	0	225	450	675	900	1125	1350	1575	1800	2025	2	0	1	0	0	0	0	0	0	0	0	0	0	-0.375	-0.375	-0.375	-0.375	-0.375	-0.375	-0.375	-0.375	-0.375	-0.375	-0.375	linear	0.025	TRUE	450	FALSE	NA	NA	1	0	0.5	5	sepmodel	0.0245	1.2102299187977988e-4
10	250	0	225	450	675	900	1125	1350	1575	1800	2025	2	0	1	0	0	0	0	0	0	0	0	0	0	-0.375	-0.375	-0.375	-0.375	-0.375	-0.375	-0.375	-0.375	-0.375	-0.375	-0.375	linear	0.025	TRUE	450	FALSE	NA	NA	1	0	0.5	5	splines	0.026	2.597908657008662e-4
10	250	0	225	450	675	900	1125	1350	1575	1800	2025	2	0	1	0	0	0	0	0	0	0	0	0	0	-0.375	-0.375	-0.375	-0.375	-0.375	-0.375	-0.375	-0.375	-0.375	-0.375	-0.375	linear	0.025	TRUE	450	FALSE	NA	NA	1	0	0.5	5	splines_cal	0.0257	2.1022577153403986e-4
10	250	0	225	450	675	900	1125	1350	1575	1800	2025	2	0	1	0	0	0	0	0	0	0	0	0	0	-0.375	-0.375	-0.375	-0.375	-0.375	-0.375	-0.375	-0.375	-0.375	-0.375	-0.375	linear	0.025	TRUE	450	FALSE	NA	NA	1	0	0.5	6	fixmodel	0.0261	5.14811868451137e-4
10	250	0	225	450	675	900	1125	1350	1575	1800	2025	2	0	1	0	0	0	0	0	0	0	0	0	0	-0.375	-0.375	-0.375	-0.375	-0.375	-0.375	-0.375	-0.375	-0.375	-0.375	-0.375	linear	0.025	TRUE	450	FALSE	NA	NA	1	0	0.5	6	sepmodel	0.0245	4.5736568165997965e-4
10	250	0	225	450	675	900	1125	1350	1575	1800	2025	2	0	1	0	0	0	0	0	0	0	0	0	0	-0.375	-0.375	-0.375	-0.375	-0.375	-0.375	-0.375	-0.375	-0.375	-0.375	-0.375	linear	0.025	TRUE	450	FALSE	NA	NA	1	0	0.5	6	splines	0.0257	4.849276590216715e-4
10	250	0	225	450	675	900	1125	1350	1575	1800	2025	2	0	1	0	0	0	0	0	0	0	0	0	0	-0.375	-0.375	-0.375	-0.375	-0.375	-0.375	-0.375	-0.375	-0.375	-0.375	-0.375	linear	0.025	TRUE	450	FALSE	NA	NA	1	0	0.5	6	splines_cal	0.0257	4.892554037784596e-4
10	250	0	225	450	675	900	1125	1350	1575	1800	2025	2	0	1	0	0	0	0	0	0	0	0	0	0	-0.375	-0.375	-0.375	-0.375	-0.375	-0.375	-0.375	-0.375	-0.375	-0.375	-0.375	linear	0.025	TRUE	450	FALSE	NA	NA	1	0	0.5	7	fixmodel	0.0244	-5.020558547586381e-4
10	250	0	225	450	675	900	1125	1350	1575	1800	2025	2	0	1	0	0	0	0	0	0	0	0	0	0	-0.375	-0.375	-0.375	-0.375	-0.375	-0.375	-0.375	-0.375	-0.375	-0.375	-0.375	linear	0.025	TRUE	450	FALSE	NA	NA	1	0	0.5	7	sepmodel	0.0226	-7.588102068139152e-4
10	250	0	225	450	675	900	1125	1350	1575	1800	2025	2	0	1	0	0	0	0	0	0	0	0	0	0	-0.375	-0.375	-0.375	-0.375	-0.375	-0.375	-0.375	-0.375	-0.375	-0.375	-0.375	linear	0.025	TRUE	450	FALSE	NA	NA	1	0	0.5	7	splines	0.0238	-5.251390402073588e-4
10	250	0	225	450	675	900	1125	1350	1575	1800	2025	2	0	1	0	0	0	0	0	0	0	0	0	0	-0.375	-0.375	-0.375	-0.375	-0.375	-0.375	-0.375	-0.375	-0.375	-0.375	-0.375	linear	0.025	TRUE	450	FALSE	NA	NA	1	0	0.5	7	splines_cal	0.0244	-5.128678344028227e-4
10	250	0	225	450	675	900	1125	1350	1575	1800	2025	2	0	1	0	0	0	0	0	0	0	0	0	0	-0.375	-0.375	-0.375	-0.375	-0.375	-0.375	-0.375	-0.375	-0.375	-0.375	-0.375	linear	0.025	TRUE	450	FALSE	NA	NA	1	0	0.5	8	fixmodel	0.0248	-5.368830452844964e-4
10	250	0	225	450	675	900	1125	1350	1575	1800	2025	2	0	1	0	0	0	0	0	0	0	0	0	0	-0.375	-0.375	-0.375	-0.375	-0.375	-0.375	-0.375	-0.375	-0.375	-0.375	-0.375	linear	0.025	TRUE	450	FALSE	NA	NA	1	0	0.5	8	sepmodel	0.0224	-6.935798355261877e-4
10	250	0	225	450	675	900	1125	1350	1575	1800	2025	2	0	1	0	0	0	0	0	0	0	0	0	0	-0.375	-0.375	-0.375	-0.375	-0.375	-0.375	-0.375	-0.375	-0.375	-0.375	-0.375	linear	0.025	TRUE	450	FALSE	NA	NA	1	0	0.5	8	splines	0.0243	-5.373586681483863e-4
10	250	0	225	450	675	900	1125	1350	1575	1800	2025	2	0	1	0	0	0	0	0	0	0	0	0	0	-0.375	-0.375	-0.375	-0.375	-0.375	-0.375	-0.375	-0.375	-0.375	-0.375	-0.375	linear	0.025	TRUE	450	FALSE	NA	NA	1	0	0.5	8	splines_cal	0.0254	-5.517197335139536e-4
10	250	0	225	450	675	900	1125	1350	1575	1800	2025	2	0	1	0	0	0	0	0	0	0	0	0	0	-0.375	-0.375	-0.375	-0.375	-0.375	-0.375	-0.375	-0.375	-0.375	-0.375	-0.375	linear	0.025	TRUE	450	FALSE	NA	NA	1	0	0.5	9	fixmodel	0.0254	-8.219993396264052e-5
10	250	0	225	450	675	900	1125	1350	1575	1800	2025	2	0	1	0	0	0	0	0	0	0	0	0	0	-0.375	-0.375	-0.375	-0.375	-0.375	-0.375	-0.375	-0.375	-0.375	-0.375	-0.375	linear	0.025	TRUE	450	FALSE	NA	NA	1	0	0.5	9	sepmodel	0.0238	-1.698102491711262e-4
10	250	0	225	450	675	900	1125	1350	1575	1800	2025	2	0	1	0	0	0	0	0	0	0	0	0	0	-0.375	-0.375	-0.375	-0.375	-0.375	-0.375	-0.375	-0.375	-0.375	-0.375	-0.375	linear	0.025	TRUE	450	FALSE	NA	NA	1	0	0.5	9	splines	0.0251	-1.6109343652940942e-4
10	250	0	225	450	675	900	1125	1350	1575	1800	2025	2	0	1	0	0	0	0	0	0	0	0	0	0	-0.375	-0.375	-0.375	-0.375	-0.375	-0.375	-0.375	-0.375	-0.375	-0.375	-0.375	linear	0.025	TRUE	450	FALSE	NA	NA	1	0	0.5	9	splines_cal	0.025	-2.0583948556880753e-4
10	250	0	225	450	675	900	1125	1350	1575	1800	2025	2	0	1	0	0	0	0	0	0	0	0	0	0	-0.375	-0.375	-0.375	-0.375	-0.375	-0.375	-0.375	-0.375	-0.375	-0.375	-0.375	linear	0.025	TRUE	450	FALSE	NA	NA	1	0	0.5	10	fixmodel	0.0234	-9.620577803323172e-4
10	250	0	225	450	675	900	1125	1350	1575	1800	2025	2	0	1	0	0	0	0	0	0	0	0	0	0	-0.375	-0.375	-0.375	-0.375	-0.375	-0.375	-0.375	-0.375	-0.375	-0.375	-0.375	linear	0.025	TRUE	450	FALSE	NA	NA	1	0	0.5	10	sepmodel	0.0221	-9.961943215867635e-4
10	250	0	225	450	675	900	1125	1350	1575	1800	2025	2	0	1	0	0	0	0	0	0	0	0	0	0	-0.375	-0.375	-0.375	-0.375	-0.375	-0.375	-0.375	-0.375	-0.375	-0.375	-0.375	linear	0.025	TRUE	450	FALSE	NA	NA	1	0	0.5	10	splines	0.024	-0.0010033265930215057
10	250	0	225	450	675	900	1125	1350	1575	1800	2025	2	0	1	0	0	0	0	0	0	0	0	0	0	-0.375	-0.375	-0.375	-0.375	-0.375	-0.375	-0.375	-0.375	-0.375	-0.375	-0.375	linear	0.025	TRUE	450	FALSE	NA	NA	1	0	0.5	10	splines_cal	0.0243	-0.0010352207727297462
10	250	0	250	500	750	1000	1250	1500	1750	2000	2250	2	0	1	0	0	0	0	0	0	0	0	0	0	-0.375	-0.375	-0.375	-0.375	-0.375	-0.375	-0.375	-0.375	-0.375	-0.375	-0.375	linear	0.025	TRUE	450	FALSE	NA	NA	1	0	0.5	2	fixmodel	0.0254	8.686139065709051e-4
10	250	0	250	500	750	1000	1250	1500	1750	2000	2250	2	0	1	0	0	0	0	0	0	0	0	0	0	-0.375	-0.375	-0.375	-0.375	-0.375	-0.375	-0.375	-0.375	-0.375	-0.375	-0.375	linear	0.025	TRUE	450	FALSE	NA	NA	1	0	0.5	2	sepmodel	0.0263	9.881391894576866e-4
10	250	0	250	500	750	1000	1250	1500	1750	2000	2250	2	0	1	0	0	0	0	0	0	0	0	0	0	-0.375	-0.375	-0.375	-0.375	-0.375	-0.375	-0.375	-0.375	-0.375	-0.375	-0.375	linear	0.025	TRUE	450	FALSE	NA	NA	1	0	0.5	2	splines	0.0242	0.0010000060821619772
10	250	0	250	500	750	1000	1250	1500	1750	2000	2250	2	0	1	0	0	0	0	0	0	0	0	0	0	-0.375	-0.375	-0.375	-0.375	-0.375	-0.375	-0.375	-0.375	-0.375	-0.375	-0.375	linear	0.025	TRUE	450	FALSE	NA	NA	1	0	0.5	2	splines_cal	0.0247	9.957841138212788e-4
10	250	0	250	500	750	1000	1250	1500	1750	2000	2250	2	0	1	0	0	0	0	0	0	0	0	0	0	-0.375	-0.375	-0.375	-0.375	-0.375	-0.375	-0.375	-0.375	-0.375	-0.375	-0.375	linear	0.025	TRUE	450	FALSE	NA	NA	1	0	0.5	3	fixmodel	0.0233	-6.641111613707218e-4
10	250	0	250	500	750	1000	1250	1500	1750	2000	2250	2	0	1	0	0	0	0	0	0	0	0	0	0	-0.375	-0.375	-0.375	-0.375	-0.375	-0.375	-0.375	-0.375	-0.375	-0.375	-0.375	linear	0.025	TRUE	450	FALSE	NA	NA	1	0	0.5	3	sepmodel	0.0268	-3.9070884792225327e-4
10	250	0	250	500	750	1000	1250	1500	1750	2000	2250	2	0	1	0	0	0	0	0	0	0	0	0	0	-0.375	-0.375	-0.375	-0.375	-0.375	-0.375	-0.375	-0.375	-0.375	-0.375	-0.375	linear	0.025	TRUE	450	FALSE	NA	NA	1	0	0.5	3	splines	0.0239	-5.858129439363155e-4
10	250	0	250	500	750	1000	1250	1500	1750	2000	2250	2	0	1	0	0	0	0	0	0	0	0	0	0	-0.375	-0.375	-0.375	-0.375	-0.375	-0.375	-0.375	-0.375	-0.375	-0.375	-0.375	linear	0.025	TRUE	450	FALSE	NA	NA	1	0	0.5	3	splines_cal	0.0235	-5.775012354618533e-4
10	250	0	250	500	750	1000	1250	1500	1750	2000	2250	2	0	1	0	0	0	0	0	0	0	0	0	0	-0.375	-0.375	-0.375	-0.375	-0.375	-0.375	-0.375	-0.375	-0.375	-0.375	-0.375	linear	0.025	TRUE	450	FALSE	NA	NA	1	0	0.5	4	fixmodel	0.0251	-5.873086582090042e-4
10	250	0	250	500	750	1000	1250	1500	1750	2000	2250	2	0	1	0	0	0	0	0	0	0	0	0	0	-0.375	-0.375	-0.375	-0.375	-0.375	-0.375	-0.375	-0.375	-0.375	-0.375	-0.375	linear	0.025	TRUE	450	FALSE	NA	NA	1	0	0.5	4	sepmodel	0.0257	-7.89242236501941e-4
10	250	0	250	500	750	1000	1250	1500	1750	2000	2250	2	0	1	0	0	0	0	0	0	0	0	0	0	-0.375	-0.375	-0.375	-0.375	-0.375	-0.375	-0.375	-0.375	-0.375	-0.375	-0.375	linear	0.025	TRUE	450	FALSE	NA	NA	1	0	0.5	4	splines	0.025	-6.185268652239705e-4
10	250	0	250	500	750	1000	1250	1500	1750	2000	2250	2	0	1	0	0	0	0	0	0	0	0	0	0	-0.375	-0.375	-0.375	-0.375	-0.375	-0.375	-0.375	-0.375	-0.375	-0.375	-0.375	linear	0.025	TRUE	450	FALSE	NA	NA	1	0	0.5	4	splines_cal	0.0252	-7.172518500972463e-4
10	250	0	250	500	750	1000	1250	1500	1750	2000	2250	2	0	1	0	0	0	0	0	0	0	0	0	0	-0.375	-0.375	-0.375	-0.375	-0.375	-0.375	-0.375	-0.375	-0.375	-0.375	-0.375	linear	0.025	TRUE	450	FALSE	NA	NA	1	0	0.5	5	fixmodel	0.0245	-0.00086020129204243765
10	250	0	250	500	750	1000	1250	1500	1750	2000	2250	2	0	1	0	0	0	0	0	0	0	0	0	0	-0.375	-0.375	-0.375	-0.375	-0.375	-0.375	-0.375	-0.375	-0.375	-0.375	-0.375	linear	0.025	TRUE	450	FALSE	NA	NA	1	0	0.5	5	sepmodel	0.0251	-8.740734100902715e-4
10	250	0	250	500	750	1000	1250	1500	1750	2000	2250	2	0	1	0	0	0	0	0	0	0	0	0	0	-0.375	-0.375	-0.375	-0.375	-0.375	-0.375	-0.375	-0.375	-0.375	-0.375	-0.375	linear	0.025	TRUE	450	FALSE	NA	NA	1	0	0.5	5	splines	0.0237	-8.557779852833488e-4
10	250	0	250	500	750	1000	1250	1500	1750	2000	2250	2	0	1	0	0	0	0	0	0	0	0	0	0	-0.375	-0.375	-0.375	-0.375	-0.375	-0.375	-0.375	-0.375	-0.375	-0.375	-0.375	linear	0.025	TRUE	450	FALSE	NA	NA	1	0	0.5	5	splines_cal	0.0237	-9.785360443779999e-4
10	250	0	250	500	750	1000	1250	1500	1750	2000	2250	2	0	1	0	0	0	0	0	0	0	0	0	0	-0.375	-0.375	-0.375	-0.375	-0.375	-0.375	-0.375	-0.375	-0.375	-0.375	-0.375	linear	0.025	TRUE	450	FALSE	NA	NA	1	0	0.5	6	fixmodel	0.0228	-4.198782759544585e-4
10	250	0	250	500	750	1000	1250	1500	1750	2000	2250	2	0	1	0	0	0	0	0	0	0	0	0	0	-0.375	-0.375	-0.375	-0.375	-0.375	-0.375	-0.375	-0.375	-0.375	-0.375	-0.375	linear	0.025	TRUE	450	FALSE	NA	NA	1	0	0.5	6	sepmodel	0.0236	-8.223736300270594e-5
10	250	0	250	500	750	1000	1250	1500	1750	2000	2250	2	0	1	0	0	0	0	0	0	0	0	0	0	-0.375	-0.375	-0.375	-0.375	-0.375	-0.375	-0.375	-0.375	-0.375	-0.375	-0.375	linear	0.025	TRUE	450	FALSE	NA	NA	1	0	0.5	6	splines	0.0228	-3.936117504897772e-4
10	250	0	250	500	750	1000	1250	1500	1750	2000	2250	2	0	1	0	0	0	0	0	0	0	0	0	0	-0.375	-0.375	-0.375	-0.375	-0.375	-0.375	-0.375	-0.375	-0.375	-0.375	-0.375	linear	0.025	TRUE	450	FALSE	NA	NA	1	0	0.5	6	splines_cal	0.0233	-3.5594859165746643e-4
10	250	0	250	500	750	1000	1250	1500	1750	2000	2250	2	0	1	0	0	0	0	0	0	0	0	0	0	-0.375	-0.375	-0.375	-0.375	-0.375	-0.375	-0.375	-0.375	-0.375	-0.375	-0.375	linear	0.025	TRUE	450	FALSE	NA	NA	1	0	0.5	7	fixmodel	0.0244	-0.0011884727297371473
10	250	0	250	500	750	1000	1250	1500	1750	2000	2250	2	0	1	0	0	0	0	0	0	0	0	0	0	-0.375	-0.375	-0.375	-0.375	-0.375	-0.375	-0.375	-0.375	-0.375	-0.375	-0.375	linear	0.025	TRUE	450	FALSE	NA	NA	1	0	0.5	7	sepmodel	0.0253	-8.930486554819687e-4
10	250	0	250	500	750	1000	1250	1500	1750	2000	2250	2	0	1	0	0	0	0	0	0	0	0	0	0	-0.375	-0.375	-0.375	-0.375	-0.375	-0.375	-0.375	-0.375	-0.375	-0.375	-0.375	linear	0.025	TRUE	450	FALSE	NA	NA	1	0	0.5	7	splines	0.0243	-0.0012053608428302261
10	250	0	250	500	750	1000	1250	1500	1750	2000	2250	2	0	1	0	0	0	0	0	0	0	0	0	0	-0.375	-0.375	-0.375	-0.375	-0.375	-0.375	-0.375	-0.375	-0.375	-0.375	-0.375	linear	0.025	TRUE	450	FALSE	NA	NA	1	0	0.5	7	splines_cal	0.0243	-0.0012678668979077413
10	250	0	250	500	750	1000	1250	1500	1750	2000	2250	2	0	1	0	0	0	0	0	0	0	0	0	0	-0.375	-0.375	-0.375	-0.375	-0.375	-0.375	-0.375	-0.375	-0.375	-0.375	-0.375	linear	0.025	TRUE	450	FALSE	NA	NA	1	0	0.5	8	fixmodel	0.023	2.0546029606300734e-5
10	250	0	250	500	750	1000	1250	1500	1750	2000	2250	2	0	1	0	0	0	0	0	0	0	0	0	0	-0.375	-0.375	-0.375	-0.375	-0.375	-0.375	-0.375	-0.375	-0.375	-0.375	-0.375	linear	0.025	TRUE	450	FALSE	NA	NA	1	0	0.5	8	sepmodel	0.0251	6.892847384239225e-4
10	250	0	250	500	750	1000	1250	1500	1750	2000	2250	2	0	1	0	0	0	0	0	0	0	0	0	0	-0.375	-0.375	-0.375	-0.375	-0.375	-0.375	-0.375	-0.375	-0.375	-0.375	-0.375	linear	0.025	TRUE	450	FALSE	NA	NA	1	0	0.5	8	splines	0.0227	2.4063898931306003e-5
10	250	0	250	500	750	1000	1250	1500	1750	2000	2250	2	0	1	0	0	0	0	0	0	0	0	0	0	-0.375	-0.375	-0.375	-0.375	-0.375	-0.375	-0.375	-0.375	-0.375	-0.375	-0.375	linear	0.025	TRUE	450	FALSE	NA	NA	1	0	0.5	8	splines_cal	0.0233	6.805407879344433e-5
10	250	0	250	500	750	1000	1250	1500	1750	2000	2250	2	0	1	0	0	0	0	0	0	0	0	0	0	-0.375	-0.375	-0.375	-0.375	-0.375	-0.375	-0.375	-0.375	-0.375	-0.375	-0.375	linear	0.025	TRUE	450	FALSE	NA	NA	1	0	0.5	9	fixmodel	0.0257	-0.0011328484135508575
10	250	0	250	500	750	1000	1250	1500	1750	2000	2250	2	0	1	0	0	0	0	0	0	0	0	0	0	-0.375	-0.375	-0.375	-0.375	-0.375	-0.375	-0.375	-0.375	-0.375	-0.375	-0.375	linear	0.025	TRUE	450	FALSE	NA	NA	1	0	0.5	9	sepmodel	0.0254	-3.637456329054747e-4
10	250	0	250	500	750	1000	1250	1500	1750	2000	2250	2	0	1	0	0	0	0	0	0	0	0	0	0	-0.375	-0.375	-0.375	-0.375	-0.375	-0.375	-0.375	-0.375	-0.375	-0.375	-0.375	linear	0.025	TRUE	450	FALSE	NA	NA	1	0	0.5	9	splines	0.0252	-0.0010628654576020954
10	250	0	250	500	750	1000	1250	1500	1750	2000	2250	2	0	1	0	0	0	0	0	0	0	0	0	0	-0.375	-0.375	-0.375	-0.375	-0.375	-0.375	-0.375	-0.375	-0.375	-0.375	-0.375	linear	0.025	TRUE	450	FALSE	NA	NA	1	0	0.5	9	splines_cal	0.0251	-0.0011218429251126343
10	250	0	250	500	750	1000	1250	1500	1750	2000	2250	2	0	1	0	0	0	0	0	0	0	0	0	0	-0.375	-0.375	-0.375	-0.375	-0.375	-0.375	-0.375	-0.375	-0.375	-0.375	-0.375	linear	0.025	TRUE	450	FALSE	NA	NA	1	0	0.5	10	fixmodel	0.0266	3.6996990844246437e-4
10	250	0	250	500	750	1000	1250	1500	1750	2000	2250	2	0	1	0	0	0	0	0	0	0	0	0	0	-0.375	-0.375	-0.375	-0.375	-0.375	-0.375	-0.375	-0.375	-0.375	-0.375	-0.375	linear	0.025	TRUE	450	FALSE	NA	NA	1	0	0.5	10	sepmodel	0.0259	0.0010302629074380708
10	250	0	250	500	750	1000	1250	1500	1750	2000	2250	2	0	1	0	0	0	0	0	0	0	0	0	0	-0.375	-0.375	-0.375	-0.375	-0.375	-0.375	-0.375	-0.375	-0.375	-0.375	-0.375	linear	0.025	TRUE	450	FALSE	NA	NA	1	0	0.5	10	splines	0.027	4.4570011660628424e-4
10	250	0	250	500	750	1000	1250	1500	1750	2000	2250	2	0	1	0	0	0	0	0	0	0	0	0	0	-0.375	-0.375	-0.375	-0.375	-0.375	-0.375	-0.375	-0.375	-0.375	-0.375	-0.375	linear	0.025	TRUE	450	FALSE	NA	NA	1	0	0.5	10	splines_cal	0.0273	4.4496945707328745e-4
10	250	0	275	550	825	1100	1375	1650	1925	2200	2475	2	0	1	0	0	0	0	0	0	0	0	0	0	-0.375	-0.375	-0.375	-0.375	-0.375	-0.375	-0.375	-0.375	-0.375	-0.375	-0.375	linear	0.025	TRUE	450	FALSE	NA	NA	1	0	0.5	2	fixmodel	0.0284	0.0022374887557068354
10	250	0	275	550	825	1100	1375	1650	1925	2200	2475	2	0	1	0	0	0	0	0	0	0	0	0	0	-0.375	-0.375	-0.375	-0.375	-0.375	-0.375	-0.375	-0.375	-0.375	-0.375	-0.375	linear	0.025	TRUE	450	FALSE	NA	NA	1	0	0.5	2	sepmodel	0.0268	0.0019020530980749643
10	250	0	275	550	825	1100	1375	1650	1925	2200	2475	2	0	1	0	0	0	0	0	0	0	0	0	0	-0.375	-0.375	-0.375	-0.375	-0.375	-0.375	-0.375	-0.375	-0.375	-0.375	-0.375	linear	0.025	TRUE	450	FALSE	NA	NA	1	0	0.5	2	splines	0.0277	0.0023451603453685022
10	250	0	275	550	825	1100	1375	1650	1925	2200	2475	2	0	1	0	0	0	0	0	0	0	0	0	0	-0.375	-0.375	-0.375	-0.375	-0.375	-0.375	-0.375	-0.375	-0.375	-0.375	-0.375	linear	0.025	TRUE	450	FALSE	NA	NA	1	0	0.5	2	splines_cal	0.028	0.0023665352470600915
10	250	0	275	550	825	1100	1375	1650	1925	2200	2475	2	0	1	0	0	0	0	0	0	0	0	0	0	-0.375	-0.375	-0.375	-0.375	-0.375	-0.375	-0.375	-0.375	-0.375	-0.375	-0.375	linear	0.025	TRUE	450	FALSE	NA	NA	1	0	0.5	3	fixmodel	0.0251	0.0013926987761126686
10	250	0	275	550	825	1100	1375	1650	1925	2200	2475	2	0	1	0	0	0	0	0	0	0	0	0	0	-0.375	-0.375	-0.375	-0.375	-0.375	-0.375	-0.375	-0.375	-0.375	-0.375	-0.375	linear	0.025	TRUE	450	FALSE	NA	NA	1	0	0.5	3	sepmodel	0.0252	9.986160978181222e-4
10	250	0	275	550	825	1100	1375	1650	1925	2200	2475	2	0	1	0	0	0	0	0	0	0	0	0	0	-0.375	-0.375	-0.375	-0.375	-0.375	-0.375	-0.375	-0.375	-0.375	-0.375	-0.375	linear	0.025	TRUE	450	FALSE	NA	NA	1	0	0.5	3	splines	0.0237	0.0014057862115821446
10	250	0	275	550	825	1100	1375	1650	1925	2200	2475	2	0	1	0	0	0	0	0	0	0	0	0	0	-0.375	-0.375	-0.375	-0.375	-0.375	-0.375	-0.375	-0.375	-0.375	-0.375	-0.375	linear	0.025	TRUE	450	FALSE	NA	NA	1	0	0.5	3	splines_cal	0.0243	0.0015432054368730106
10	250	0	275	550	825	1100	1375	1650	1925	2200	2475	2	0	1	0	0	0	0	0	0	0	0	0	0	-0.375	-0.375	-0.375	-0.375	-0.375	-0.375	-0.375	-0.375	-0.375	-0.375	-0.375	linear	0.025	TRUE	450	FALSE	NA	NA	1	0	0.5	4	fixmodel	0.0272	0.0013385439947508962
10	250	0	275	550	825	1100	1375	1650	1925	2200	2475	2	0	1	0	0	0	0	0	0	0	0	0	0	-0.375	-0.375	-0.375	-0.375	-0.375	-0.375	-0.375	-0.375	-0.375	-0.375	-0.375	linear	0.025	TRUE	450	FALSE	NA	NA	1	0	0.5	4	sepmodel	0.0253	0.0014339256697578047
10	250	0	275	550	825	1100	1375	1650	1925	2200	2475	2	0	1	0	0	0	0	0	0	0	0	0	0	-0.375	-0.375	-0.375	-0.375	-0.375	-0.375	-0.375	-0.375	-0.375	-0.375	-0.375	linear	0.025	TRUE	450	FALSE	NA	NA	1	0	0.5	4	splines	0.0266	0.0012712008033885184
10	250	0	275	550	825	1100	1375	1650	1925	2200	2475	2	0	1	0	0	0	0	0	0	0	0	0	0	-0.375	-0.375	-0.375	-0.375	-0.375	-0.375	-0.375	-0.375	-0.375	-0.375	-0.375	linear	0.025	TRUE	450	FALSE	NA	NA	1	0	0.5	4	splines_cal	0.0267	0.0012298871018039108
10	250	0	275	550	825	1100	1375	1650	1925	2200	2475	2	0	1	0	0	0	0	0	0	0	0	0	0	-0.375	-0.375	-0.375	-0.375	-0.375	-0.375	-0.375	-0.375	-0.375	-0.375	-0.375	linear	0.025	TRUE	450	FALSE	NA	NA	1	0	0.5	5	fixmodel	0.0251	-1.515544986443129e-4
10	250	0	275	550	825	1100	1375	1650	1925	2200	2475	2	0	1	0	0	0	0	0	0	0	0	0	0	-0.375	-0.375	-0.375	-0.375	-0.375	-0.375	-0.375	-0.375	-0.375	-0.375	-0.375	linear	0.025	TRUE	450	FALSE	NA	NA	1	0	0.5	5	sepmodel	0.0258	-4.131990501637154e-4
10	250	0	275	550	825	1100	1375	1650	1925	2200	2475	2	0	1	0	0	0	0	0	0	0	0	0	0	-0.375	-0.375	-0.375	-0.375	-0.375	-0.375	-0.375	-0.375	-0.375	-0.375	-0.375	linear	0.025	TRUE	450	FALSE	NA	NA	1	0	0.5	5	splines	0.0247	-1.3192423366848615e-4
10	250	0	275	550	825	1100	1375	1650	1925	2200	2475	2	0	1	0	0	0	0	0	0	0	0	0	0	-0.375	-0.375	-0.375	-0.375	-0.375	-0.375	-0.375	-0.375	-0.375	-0.375	-0.375	linear	0.025	TRUE	450	FALSE	NA	NA	1	0	0.5	5	splines_cal	0.0252	-5.110517467091788e-5
10	250	0	275	550	825	1100	1375	1650	1925	2200	2475	2	0	1	0	0	0	0	0	0	0	0	0	0	-0.375	-0.375	-0.375	-0.375	-0.375	-0.375	-0.375	-0.375	-0.375	-0.375	-0.375	linear	0.025	TRUE	450	FALSE	NA	NA	1	0	0.5	6	fixmodel	0.0237	-3.085375308251436e-4
10	250	0	275	550	825	1100	1375	1650	1925	2200	2475	2	0	1	0	0	0	0	0	0	0	0	0	0	-0.375	-0.375	-0.375	-0.375	-0.375	-0.375	-0.375	-0.375	-0.375	-0.375	-0.375	linear	0.025	TRUE	450	FALSE	NA	NA	1	0	0.5	6	sepmodel	0.0239	-4.912208845757929e-4
10	250	0	275	550	825	1100	1375	1650	1925	2200	2475	2	0	1	0	0	0	0	0	0	0	0	0	0	-0.375	-0.375	-0.375	-0.375	-0.375	-0.375	-0.375	-0.375	-0.375	-0.375	-0.375	linear	0.025	TRUE	450	FALSE	NA	NA	1	0	0.5	6	splines	0.0248	-3.033401185171999e-4
10	250	0	275	550	825	1100	1375	1650	1925	2200	2475	2	0	1	0	0	0	0	0	0	0	0	0	0	-0.375	-0.375	-0.375	-0.375	-0.375	-0.375	-0.375	-0.375	-0.375	-0.375	-0.375	linear	0.025	TRUE	450	FALSE	NA	NA	1	0	0.5	6	splines_cal	0.0246	-8.509083449244749e-5
10	250	0	275	550	825	1100	1375	1650	1925	2200	2475	2	0	1	0	0	0	0	0	0	0	0	0	0	-0.375	-0.375	-0.375	-0.375	-0.375	-0.375	-0.375	-0.375	-0.375	-0.375	-0.375	linear	0.025	TRUE	450	FALSE	NA	NA	1	0	0.5	7	fixmodel	0.026	2.8083357823575856e-5
10	250	0	275	550	825	1100	1375	1650	1925	2200	2475	2	0	1	0	0	0	0	0	0	0	0	0	0	-0.375	-0.375	-0.375	-0.375	-0.375	-0.375	-0.375	-0.375	-0.375	-0.375	-0.375	linear	0.025	TRUE	450	FALSE	NA	NA	1	0	0.5	7	sepmodel	0.0256	2.3453423658396374e-4
10	250	0	275	550	825	1100	1375	1650	1925	2200	2475	2	0	1	0	0	0	0	0	0	0	0	0	0	-0.375	-0.375	-0.375	-0.375	-0.375	-0.375	-0.375	-0.375	-0.375	-0.375	-0.375	linear	0.025	TRUE	450	FALSE	NA	NA	1	0	0.5	7	splines	0.0263	2.3377323809208424e-5
10	250	0	275	550	825	1100	1375	1650	1925	2200	2475	2	0	1	0	0	0	0	0	0	0	0	0	0	-0.375	-0.375	-0.375	-0.375	-0.375	-0.375	-0.375	-0.375	-0.375	-0.375	-0.375	linear	0.025	TRUE	450	FALSE	NA	NA	1	0	0.5	7	splines_cal	0.0263	-3.7828248554574266e-5
10	250	0	275	550	825	1100	1375	1650	1925	2200	2475	2	0	1	0	0	0	0	0	0	0	0	0	0	-0.375	-0.375	-0.375	-0.375	-0.375	-0.375	-0.375	-0.375	-0.375	-0.375	-0.375	linear	0.025	TRUE	450	FALSE	NA	NA	1	0	0.5	8	fixmodel	0.0256	7.344662284645216e-4
10	250	0	275	550	825	1100	1375	1650	1925	2200	2475	2	0	1	0	0	0	0	0	0	0	0	0	0	-0.375	-0.375	-0.375	-0.375	-0.375	-0.375	-0.375	-0.375	-0.375	-0.375	-0.375	linear	0.025	TRUE	450	FALSE	NA	NA	1	0	0.5	8	sepmodel	0.0276	7.829846744632798e-4
10	250	0	275	550	825	1100	1375	1650	1925	2200	2475	2	0	1	0	0	0	0	0	0	0	0	0	0	-0.375	-0.375	-0.375	-0.375	-0.375	-0.375	-0.375	-0.375	-0.375	-0.375	-0.375	linear	0.025	TRUE	450	FALSE	NA	NA	1	0	0.5	8	splines	0.0255	6.848473894867352e-4
10	250	0	275	550	825	1100	1375	1650	1925	2200	2475	2	0	1	0	0	0	0	0	0	0	0	0	0	-0.375	-0.375	-0.375	-0.375	-0.375	-0.375	-0.375	-0.375	-0.375	-0.375	-0.375	linear	0.025	TRUE	450	FALSE	NA	NA	1	0	0.5	8	splines_cal	0.0255	7.434760682048725e-4
10	250	0	275	550	825	1100	1375	1650	1925	2200	2475	2	0	1	0	0	0	0	0	0	0	0	0	0	-0.375	-0.375	-0.375	-0.375	-0.375	-0.375	-0.375	-0.375	-0.375	-0.375	-0.375	linear	0.025	TRUE	450	FALSE	NA	NA	1	0	0.5	9	fixmodel	0.027	-5.5981363998888124e-5
10	250	0	275	550	825	1100	1375	1650	1925	2200	2475	2	0	1	0	0	0	0	0	0	0	0	0	0	-0.375	-0.375	-0.375	-0.375	-0.375	-0.375	-0.375	-0.375	-0.375	-0.375	-0.375	linear	0.025	TRUE	450	FALSE	NA	NA	1	0	0.5	9	sepmodel	0.0267	-1.6610097357106263e-4
10	250	0	275	550	825	1100	1375	1650	1925	2200	2475	2	0	1	0	0	0	0	0	0	0	0	0	0	-0.375	-0.375	-0.375	-0.375	-0.375	-0.375	-0.375	-0.375	-0.375	-0.375	-0.375	linear	0.025	TRUE	450	FALSE	NA	NA	1	0	0.5	9	splines	0.0264	-1.1935215508269392e-4
10	250	0	275	550	825	1100	1375	1650	1925	2200	2475	2	0	1	0	0	0	0	0	0	0	0	0	0	-0.375	-0.375	-0.375	-0.375	-0.375	-0.375	-0.375	-0.375	-0.375	-0.375	-0.375	linear	0.025	TRUE	450	FALSE	NA	NA	1	0	0.5	9	splines_cal	0.0269	-1.5097038994547622e-4
10	250	0	275	550	825	1100	1375	1650	1925	2200	2475	2	0	1	0	0	0	0	0	0	0	0	0	0	-0.375	-0.375	-0.375	-0.375	-0.375	-0.375	-0.375	-0.375	-0.375	-0.375	-0.375	linear	0.025	TRUE	450	FALSE	NA	NA	1	0	0.5	10	fixmodel	0.0252	8.211936016039723e-4
10	250	0	275	550	825	1100	1375	1650	1925	2200	2475	2	0	1	0	0	0	0	0	0	0	0	0	0	-0.375	-0.375	-0.375	-0.375	-0.375	-0.375	-0.375	-0.375	-0.375	-0.375	-0.375	linear	0.025	TRUE	450	FALSE	NA	NA	1	0	0.5	10	sepmodel	0.025	0.0010560462588572728
10	250	0	275	550	825	1100	1375	1650	1925	2200	2475	2	0	1	0	0	0	0	0	0	0	0	0	0	-0.375	-0.375	-0.375	-0.375	-0.375	-0.375	-0.375	-0.375	-0.375	-0.375	-0.375	linear	0.025	TRUE	450	FALSE	NA	NA	1	0	0.5	10	splines	0.0252	7.899115288168071e-4
10	250	0	275	550	825	1100	1375	1650	1925	2200	2475	2	0	1	0	0	0	0	0	0	0	0	0	0	-0.375	-0.375	-0.375	-0.375	-0.375	-0.375	-0.375	-0.375	-0.375	-0.375	-0.375	linear	0.025	TRUE	450	FALSE	NA	NA	1	0	0.5	10	splines_cal	0.0246	7.23309888974933e-4
10	250	0	300	600	900	1200	1500	1800	2100	2400	2700	2	0	1	0	0	0	0	0	0	0	0	0	0	-0.375	-0.375	-0.375	-0.375	-0.375	-0.375	-0.375	-0.375	-0.375	-0.375	-0.375	linear	0.025	TRUE	450	FALSE	NA	NA	1	0	0.5	2	fixmodel	0.0237	-1.574727683933633e-4
10	250	0	300	600	900	1200	1500	1800	2100	2400	2700	2	0	1	0	0	0	0	0	0	0	0	0	0	-0.375	-0.375	-0.375	-0.375	-0.375	-0.375	-0.375	-0.375	-0.375	-0.375	-0.375	linear	0.025	TRUE	450	FALSE	NA	NA	1	0	0.5	2	sepmodel	0.0254	-1.3789866714227292e-4
10	250	0	300	600	900	1200	1500	1800	2100	2400	2700	2	0	1	0	0	0	0	0	0	0	0	0	0	-0.375	-0.375	-0.375	-0.375	-0.375	-0.375	-0.375	-0.375	-0.375	-0.375	-0.375	linear	0.025	TRUE	450	FALSE	NA	NA	1	0	0.5	2	splines	0.0233	-2.699076994338994e-4
10	250	0	300	600	900	1200	1500	1800	2100	2400	2700	2	0	1	0	0	0	0	0	0	0	0	0	0	-0.375	-0.375	-0.375	-0.375	-0.375	-0.375	-0.375	-0.375	-0.375	-0.375	-0.375	linear	0.025	TRUE	450	FALSE	NA	NA	1	0	0.5	2	splines_cal	0.0236	-3.2315172550532344e-4
10	250	0	300	600	900	1200	1500	1800	2100	2400	2700	2	0	1	0	0	0	0	0	0	0	0	0	0	-0.375	-0.375	-0.375	-0.375	-0.375	-0.375	-0.375	-0.375	-0.375	-0.375	-0.375	linear	0.025	TRUE	450	FALSE	NA	NA	1	0	0.5	3	fixmodel	0.0256	5.630569457556605e-4
10	250	0	300	600	900	1200	1500	1800	2100	2400	2700	2	0	1	0	0	0	0	0	0	0	0	0	0	-0.375	-0.375	-0.375	-0.375	-0.375	-0.375	-0.375	-0.375	-0.375	-0.375	-0.375	linear	0.025	TRUE	450	FALSE	NA	NA	1	0	0.5	3	sepmodel	0.0253	9.732426140717146e-4
10	250	0	300	600	900	1200	1500	1800	2100	2400	2700	2	0	1	0	0	0	0	0	0	0	0	0	0	-0.375	-0.375	-0.375	-0.375	-0.375	-0.375	-0.375	-0.375	-0.375	-0.375	-0.375	linear	0.025	TRUE	450	FALSE	NA	NA	1	0	0.5	3	splines	0.0262	5.792717266753766e-4
10	250	0	300	600	900	1200	1500	1800	2100	2400	2700	2	0	1	0	0	0	0	0	0	0	0	0	0	-0.375	-0.375	-0.375	-0.375	-0.375	-0.375	-0.375	-0.375	-0.375	-0.375	-0.375	linear	0.025	TRUE	450	FALSE	NA	NA	1	0	0.5	3	splines_cal	0.0257	4.7170037817934106e-4
10	250	0	300	600	900	1200	1500	1800	2100	2400	2700	2	0	1	0	0	0	0	0	0	0	0	0	0	-0.375	-0.375	-0.375	-0.375	-0.375	-0.375	-0.375	-0.375	-0.375	-0.375	-0.375	linear	0.025	TRUE	450	FALSE	NA	NA	1	0	0.5	4	fixmodel	0.0265	0.0013340179967871164
10	250	0	300	600	900	1200	1500	1800	2100	2400	2700	2	0	1	0	0	0	0	0	0	0	0	0	0	-0.375	-0.375	-0.375	-0.375	-0.375	-0.375	-0.375	-0.375	-0.375	-0.375	-0.375	linear	0.025	TRUE	450	FALSE	NA	NA	1	0	0.5	4	sepmodel	0.0259	0.0016994708036375044
10	250	0	300	600	900	1200	1500	1800	2100	2400	2700	2	0	1	0	0	0	0	0	0	0	0	0	0	-0.375	-0.375	-0.375	-0.375	-0.375	-0.375	-0.375	-0.375	-0.375	-0.375	-0.375	linear	0.025	TRUE	450	FALSE	NA	NA	1	0	0.5	4	splines	0.0258	0.0012823042461006927
10	250	0	300	600	900	1200	1500	1800	2100	2400	2700	2	0	1	0	0	0	0	0	0	0	0	0	0	-0.375	-0.375	-0.375	-0.375	-0.375	-0.375	-0.375	-0.375	-0.375	-0.375	-0.375	linear	0.025	TRUE	450	FALSE	NA	NA	1	0	0.5	4	splines_cal	0.0254	0.0012960472674443428
10	250	0	300	600	900	1200	1500	1800	2100	2400	2700	2	0	1	0	0	0	0	0	0	0	0	0	0	-0.375	-0.375	-0.375	-0.375	-0.375	-0.375	-0.375	-0.375	-0.375	-0.375	-0.375	linear	0.025	TRUE	450	FALSE	NA	NA	1	0	0.5	5	fixmodel	0.0241	9.972441881592959e-4
10	250	0	300	600	900	1200	1500	1800	2100	2400	2700	2	0	1	0	0	0	0	0	0	0	0	0	0	-0.375	-0.375	-0.375	-0.375	-0.375	-0.375	-0.375	-0.375	-0.375	-0.375	-0.375	linear	0.025	TRUE	450	FALSE	NA	NA	1	0	0.5	5	sepmodel	0.0254	0.001474311245141241
10	250	0	300	600	900	1200	1500	1800	2100	2400	2700	2	0	1	0	0	0	0	0	0	0	0	0	0	-0.375	-0.375	-0.375	-0.375	-0.375	-0.375	-0.375	-0.375	-0.375	-0.375	-0.375	linear	0.025	TRUE	450	FALSE	NA	NA	1	0	0.5	5	splines	0.0242	9.10344096422317e-4
10	250	0	300	600	900	1200	1500	1800	2100	2400	2700	2	0	1	0	0	0	0	0	0	0	0	0	0	-0.375	-0.375	-0.375	-0.375	-0.375	-0.375	-0.375	-0.375	-0.375	-0.375	-0.375	linear	0.025	TRUE	450	FALSE	NA	NA	1	0	0.5	5	splines_cal	0.0248	9.43949364428238e-4
10	250	0	300	600	900	1200	1500	1800	2100	2400	2700	2	0	1	0	0	0	0	0	0	0	0	0	0	-0.375	-0.375	-0.375	-0.375	-0.375	-0.375	-0.375	-0.375	-0.375	-0.375	-0.375	linear	0.025	TRUE	450	FALSE	NA	NA	1	0	0.5	6	fixmodel	0.0238	8.962311109458228e-4
10	250	0	300	600	900	1200	1500	1800	2100	2400	2700	2	0	1	0	0	0	0	0	0	0	0	0	0	-0.375	-0.375	-0.375	-0.375	-0.375	-0.375	-0.375	-0.375	-0.375	-0.375	-0.375	linear	0.025	TRUE	450	FALSE	NA	NA	1	0	0.5	6	sepmodel	0.0248	0.0014379355830114425
10	250	0	300	600	900	1200	1500	1800	2100	2400	2700	2	0	1	0	0	0	0	0	0	0	0	0	0	-0.375	-0.375	-0.375	-0.375	-0.375	-0.375	-0.375	-0.375	-0.375	-0.375	-0.375	linear	0.025	TRUE	450	FALSE	NA	NA	1	0	0.5	6	splines	0.0237	8.680855435411243e-4
10	250	0	300	600	900	1200	1500	1800	2100	2400	2700	2	0	1	0	0	0	0	0	0	0	0	0	0	-0.375	-0.375	-0.375	-0.375	-0.375	-0.375	-0.375	-0.375	-0.375	-0.375	-0.375	linear	0.025	TRUE	450	FALSE	NA	NA	1	0	0.5	6	splines_cal	0.0242	9.179385273048154e-4
10	250	0	300	600	900	1200	1500	1800	2100	2400	2700	2	0	1	0	0	0	0	0	0	0	0	0	0	-0.375	-0.375	-0.375	-0.375	-0.375	-0.375	-0.375	-0.375	-0.375	-0.375	-0.375	linear	0.025	TRUE	450	FALSE	NA	NA	1	0	0.5	7	fixmodel	0.0229	-2.428393785767756e-4
10	250	0	300	600	900	1200	1500	1800	2100	2400	2700	2	0	1	0	0	0	0	0	0	0	0	0	0	-0.375	-0.375	-0.375	-0.375	-0.375	-0.375	-0.375	-0.375	-0.375	-0.375	-0.375	linear	0.025	TRUE	450	FALSE	NA	NA	1	0	0.5	7	sepmodel	0.0231	-2.3630464876072568e-4
10	250	0	300	600	900	1200	1500	1800	2100	2400	2700	2	0	1	0	0	0	0	0	0	0	0	0	0	-0.375	-0.375	-0.375	-0.375	-0.375	-0.375	-0.375	-0.375	-0.375	-0.375	-0.375	linear	0.025	TRUE	450	FALSE	NA	NA	1	0	0.5	7	splines	0.0224	-2.4732372635786527e-4
10	250	0	300	600	900	1200	1500	1800	2100	2400	2700	2	0	1	0	0	0	0	0	0	0	0	0	0	-0.375	-0.375	-0.375	-0.375	-0.375	-0.375	-0.375	-0.375	-0.375	-0.375	-0.375	linear	0.025	TRUE	450	FALSE	NA	NA	1	0	0.5	7	splines_cal	0.0228	-3.761820991492604e-4
10	250	0	300	600	900	1200	1500	1800	2100	2400	2700	2	0	1	0	0	0	0	0	0	0	0	0	0	-0.375	-0.375	-0.375	-0.375	-0.375	-0.375	-0.375	-0.375	-0.375	-0.375	-0.375	linear	0.025	TRUE	450	FALSE	NA	NA	1	0	0.5	8	fixmodel	0.0244	-9.745063184645738e-4
10	250	0	300	600	900	1200	1500	1800	2100	2400	2700	2	0	1	0	0	0	0	0	0	0	0	0	0	-0.375	-0.375	-0.375	-0.375	-0.375	-0.375	-0.375	-0.375	-0.375	-0.375	-0.375	linear	0.025	TRUE	450	FALSE	NA	NA	1	0	0.5	8	sepmodel	0.0225	-0.001383724114375295
10	250	0	300	600	900	1200	1500	1800	2100	2400	2700	2	0	1	0	0	0	0	0	0	0	0	0	0	-0.375	-0.375	-0.375	-0.375	-0.375	-0.375	-0.375	-0.375	-0.375	-0.375	-0.375	linear	0.025	TRUE	450	FALSE	NA	NA	1	0	0.5	8	splines	0.0245	-0.0010328384675868676
10	250	0	300	600	900	1200	1500	1800	2100	2400	2700	2	0	1	0	0	0	0	0	0	0	0	0	0	-0.375	-0.375	-0.375	-0.375	-0.375	-0.375	-0.375	-0.375	-0.375	-0.375	-0.375	linear	0.025	TRUE	450	FALSE	NA	NA	1	0	0.5	8	splines_cal	0.0253	-0.0010407493099088316
10	250	0	300	600	900	1200	1500	1800	2100	2400	2700	2	0	1	0	0	0	0	0	0	0	0	0	0	-0.375	-0.375	-0.375	-0.375	-0.375	-0.375	-0.375	-0.375	-0.375	-0.375	-0.375	linear	0.025	TRUE	450	FALSE	NA	NA	1	0	0.5	9	fixmodel	0.026	-3.424699620037312e-4
10	250	0	300	600	900	1200	1500	1800	2100	2400	2700	2	0	1	0	0	0	0	0	0	0	0	0	0	-0.375	-0.375	-0.375	-0.375	-0.375	-0.375	-0.375	-0.375	-0.375	-0.375	-0.375	linear	0.025	TRUE	450	FALSE	NA	NA	1	0	0.5	9	sepmodel	0.0268	-8.180943020469887e-4
10	250	0	300	600	900	1200	1500	1800	2100	2400	2700	2	0	1	0	0	0	0	0	0	0	0	0	0	-0.375	-0.375	-0.375	-0.375	-0.375	-0.375	-0.375	-0.375	-0.375	-0.375	-0.375	linear	0.025	TRUE	450	FALSE	NA	NA	1	0	0.5	9	splines	0.0254	-3.750770256179624e-4
10	250	0	300	600	900	1200	1500	1800	2100	2400	2700	2	0	1	0	0	0	0	0	0	0	0	0	0	-0.375	-0.375	-0.375	-0.375	-0.375	-0.375	-0.375	-0.375	-0.375	-0.375	-0.375	linear	0.025	TRUE	450	FALSE	NA	NA	1	0	0.5	9	splines_cal	0.0254	-4.999310627389862e-4
10	250	0	300	600	900	1200	1500	1800	2100	2400	2700	2	0	1	0	0	0	0	0	0	0	0	0	0	-0.375	-0.375	-0.375	-0.375	-0.375	-0.375	-0.375	-0.375	-0.375	-0.375	-0.375	linear	0.025	TRUE	450	FALSE	NA	NA	1	0	0.5	10	fixmodel	0.0226	-9.8962044235366e-5
10	250	0	300	600	900	1200	1500	1800	2100	2400	2700	2	0	1	0	0	0	0	0	0	0	0	0	0	-0.375	-0.375	-0.375	-0.375	-0.375	-0.375	-0.375	-0.375	-0.375	-0.375	-0.375	linear	0.025	TRUE	450	FALSE	NA	NA	1	0	0.5	10	sepmodel	0.0239	-2.4458698335591203e-4
10	250	0	300	600	900	1200	1500	1800	2100	2400	2700	2	0	1	0	0	0	0	0	0	0	0	0	0	-0.375	-0.375	-0.375	-0.375	-0.375	-0.375	-0.375	-0.375	-0.375	-0.375	-0.375	linear	0.025	TRUE	450	FALSE	NA	NA	1	0	0.5	10	splines	0.0228	-8.465142086590562e-5
10	250	0	300	600	900	1200	1500	1800	2100	2400	2700	2	0	1	0	0	0	0	0	0	0	0	0	0	-0.375	-0.375	-0.375	-0.375	-0.375	-0.375	-0.375	-0.375	-0.375	-0.375	-0.375	linear	0.025	TRUE	450	FALSE	NA	NA	1	0	0.5	10	splines_cal	0.023	2.2254781537254142e-6
10	250	0	325	650	975	1300	1625	1950	2275	2600	2925	2	0	1	0	0	0	0	0	0	0	0	0	0	-0.375	-0.375	-0.375	-0.375	-0.375	-0.375	-0.375	-0.375	-0.375	-0.375	-0.375	linear	0.025	TRUE	450	FALSE	NA	NA	1	0	0.5	2	fixmodel	0.0235	-5.460883751336145e-4
10	250	0	325	650	975	1300	1625	1950	2275	2600	2925	2	0	1	0	0	0	0	0	0	0	0	0	0	-0.375	-0.375	-0.375	-0.375	-0.375	-0.375	-0.375	-0.375	-0.375	-0.375	-0.375	linear	0.025	TRUE	450	FALSE	NA	NA	1	0	0.5	2	sepmodel	0.0242	-3.876885222460226e-4
10	250	0	325	650	975	1300	1625	1950	2275	2600	2925	2	0	1	0	0	0	0	0	0	0	0	0	0	-0.375	-0.375	-0.375	-0.375	-0.375	-0.375	-0.375	-0.375	-0.375	-0.375	-0.375	linear	0.025	TRUE	450	FALSE	NA	NA	1	0	0.5	2	splines	0.0251	-3.464677025059188e-4
10	250	0	325	650	975	1300	1625	1950	2275	2600	2925	2	0	1	0	0	0	0	0	0	0	0	0	0	-0.375	-0.375	-0.375	-0.375	-0.375	-0.375	-0.375	-0.375	-0.375	-0.375	-0.375	linear	0.025	TRUE	450	FALSE	NA	NA	1	0	0.5	2	splines_cal	0.0248	-4.909031930957588e-4
10	250	0	325	650	975	1300	1625	1950	2275	2600	2925	2	0	1	0	0	0	0	0	0	0	0	0	0	-0.375	-0.375	-0.375	-0.375	-0.375	-0.375	-0.375	-0.375	-0.375	-0.375	-0.375	linear	0.025	TRUE	450	FALSE	NA	NA	1	0	0.5	3	fixmodel	0.0234	3.8495323989595835e-4
10	250	0	325	650	975	1300	1625	1950	2275	2600	2925	2	0	1	0	0	0	0	0	0	0	0	0	0	-0.375	-0.375	-0.375	-0.375	-0.375	-0.375	-0.375	-0.375	-0.375	-0.375	-0.375	linear	0.025	TRUE	450	FALSE	NA	NA	1	0	0.5	3	sepmodel	0.0235	1.6468598923771057e-4
10	250	0	325	650	975	1300	1625	1950	2275	2600	2925	2	0	1	0	0	0	0	0	0	0	0	0	0	-0.375	-0.375	-0.375	-0.375	-0.375	-0.375	-0.375	-0.375	-0.375	-0.375	-0.375	linear	0.025	TRUE	450	FALSE	NA	NA	1	0	0.5	3	splines	0.0231	3.780094553979803e-4
10	250	0	325	650	975	1300	1625	1950	2275	2600	2925	2	0	1	0	0	0	0	0	0	0	0	0	0	-0.375	-0.375	-0.375	-0.375	-0.375	-0.375	-0.375	-0.375	-0.375	-0.375	-0.375	linear	0.025	TRUE	450	FALSE	NA	NA	1	0	0.5	3	splines_cal	0.0241	2.7289349277824564e-4
10	250	0	325	650	975	1300	1625	1950	2275	2600	2925	2	0	1	0	0	0	0	0	0	0	0	0	0	-0.375	-0.375	-0.375	-0.375	-0.375	-0.375	-0.375	-0.375	-0.375	-0.375	-0.375	linear	0.025	TRUE	450	FALSE	NA	NA	1	0	0.5	4	fixmodel	0.0219	7.508673974807792e-4
10	250	0	325	650	975	1300	1625	1950	2275	2600	2925	2	0	1	0	0	0	0	0	0	0	0	0	0	-0.375	-0.375	-0.375	-0.375	-0.375	-0.375	-0.375	-0.375	-0.375	-0.375	-0.375	linear	0.025	TRUE	450	FALSE	NA	NA	1	0	0.5	4	sepmodel	0.0228	7.575664383485716e-4
10	250	0	325	650	975	1300	1625	1950	2275	2600	2925	2	0	1	0	0	0	0	0	0	0	0	0	0	-0.375	-0.375	-0.375	-0.375	-0.375	-0.375	-0.375	-0.375	-0.375	-0.375	-0.375	linear	0.025	TRUE	450	FALSE	NA	NA	1	0	0.5	4	splines	0.022	7.347028394347346e-4
10	250	0	325	650	975	1300	1625	1950	2275	2600	2925	2	0	1	0	0	0	0	0	0	0	0	0	0	-0.375	-0.375	-0.375	-0.375	-0.375	-0.375	-0.375	-0.375	-0.375	-0.375	-0.375	linear	0.025	TRUE	450	FALSE	NA	NA	1	0	0.5	4	splines_cal	0.0234	8.578476958371315e-4
10	250	0	325	650	975	1300	1625	1950	2275	2600	2925	2	0	1	0	0	0	0	0	0	0	0	0	0	-0.375	-0.375	-0.375	-0.375	-0.375	-0.375	-0.375	-0.375	-0.375	-0.375	-0.375	linear	0.025	TRUE	450	FALSE	NA	NA	1	0	0.5	5	fixmodel	0.0255	0.002073638581866717
10	250	0	325	650	975	1300	1625	1950	2275	2600	2925	2	0	1	0	0	0	0	0	0	0	0	0	0	-0.375	-0.375	-0.375	-0.375	-0.375	-0.375	-0.375	-0.375	-0.375	-0.375	-0.375	linear	0.025	TRUE	450	FALSE	NA	NA	1	0	0.5	5	sepmodel	0.0277	0.002024021056807773
10	250	0	325	650	975	1300	1625	1950	2275	2600	2925	2	0	1	0	0	0	0	0	0	0	0	0	0	-0.375	-0.375	-0.375	-0.375	-0.375	-0.375	-0.375	-0.375	-0.375	-0.375	-0.375	linear	0.025	TRUE	450	FALSE	NA	NA	1	0	0.5	5	splines	0.0266	0.0019826326707053405
10	250	0	325	650	975	1300	1625	1950	2275	2600	2925	2	0	1	0	0	0	0	0	0	0	0	0	0	-0.375	-0.375	-0.375	-0.375	-0.375	-0.375	-0.375	-0.375	-0.375	-0.375	-0.375	linear	0.025	TRUE	450	FALSE	NA	NA	1	0	0.5	5	splines_cal	0.0272	0.0018524437171193548
10	250	0	325	650	975	1300	1625	1950	2275	2600	2925	2	0	1	0	0	0	0	0	0	0	0	0	0	-0.375	-0.375	-0.375	-0.375	-0.375	-0.375	-0.375	-0.375	-0.375	-0.375	-0.375	linear	0.025	TRUE	450	FALSE	NA	NA	1	0	0.5	6	fixmodel	0.0251	8.416990895525856e-4
10	250	0	325	650	975	1300	1625	1950	2275	2600	2925	2	0	1	0	0	0	0	0	0	0	0	0	0	-0.375	-0.375	-0.375	-0.375	-0.375	-0.375	-0.375	-0.375	-0.375	-0.375	-0.375	linear	0.025	TRUE	450	FALSE	NA	NA	1	0	0.5	6	sepmodel	0.0259	4.4095835491822516e-4
10	250	0	325	650	975	1300	1625	1950	2275	2600	2925	2	0	1	0	0	0	0	0	0	0	0	0	0	-0.375	-0.375	-0.375	-0.375	-0.375	-0.375	-0.375	-0.375	-0.375	-0.375	-0.375	linear	0.025	TRUE	450	FALSE	NA	NA	1	0	0.5	6	splines	0.0252	7.812508963753114e-4
10	250	0	325	650	975	1300	1625	1950	2275	2600	2925	2	0	1	0	0	0	0	0	0	0	0	0	0	-0.375	-0.375	-0.375	-0.375	-0.375	-0.375	-0.375	-0.375	-0.375	-0.375	-0.375	linear	0.025	TRUE	450	FALSE	NA	NA	1	0	0.5	6	splines_cal	0.0255	8.040435688141287e-4
10	250	0	325	650	975	1300	1625	1950	2275	2600	2925	2	0	1	0	0	0	0	0	0	0	0	0	0	-0.375	-0.375	-0.375	-0.375	-0.375	-0.375	-0.375	-0.375	-0.375	-0.375	-0.375	linear	0.025	TRUE	450	FALSE	NA	NA	1	0	0.5	7	fixmodel	0.024	3.027026937994033e-4
10	250	0	325	650	975	1300	1625	1950	2275	2600	2925	2	0	1	0	0	0	0	0	0	0	0	0	0	-0.375	-0.375	-0.375	-0.375	-0.375	-0.375	-0.375	-0.375	-0.375	-0.375	-0.375	linear	0.025	TRUE	450	FALSE	NA	NA	1	0	0.5	7	sepmodel	0.0241	-3.3748791601014954e-4
10	250	0	325	650	975	1300	1625	1950	2275	2600	2925	2	0	1	0	0	0	0	0	0	0	0	0	0	-0.375	-0.375	-0.375	-0.375	-0.375	-0.375	-0.375	-0.375	-0.375	-0.375	-0.375	linear	0.025	TRUE	450	FALSE	NA	NA	1	0	0.5	7	splines	0.024	2.36035222369798e-4
10	250	0	325	650	975	1300	1625	1950	2275	2600	2925	2	0	1	0	0	0	0	0	0	0	0	0	0	-0.375	-0.375	-0.375	-0.375	-0.375	-0.375	-0.375	-0.375	-0.375	-0.375	-0.375	linear	0.025	TRUE	450	FALSE	NA	NA	1	0	0.5	7	splines_cal	0.0234	2.406451392683904e-4
10	250	0	325	650	975	1300	1625	1950	2275	2600	2925	2	0	1	0	0	0	0	0	0	0	0	0	0	-0.375	-0.375	-0.375	-0.375	-0.375	-0.375	-0.375	-0.375	-0.375	-0.375	-0.375	linear	0.025	TRUE	450	FALSE	NA	NA	1	0	0.5	8	fixmodel	0.0251	-7.976419904240855e-4
10	250	0	325	650	975	1300	1625	1950	2275	2600	2925	2	0	1	0	0	0	0	0	0	0	0	0	0	-0.375	-0.375	-0.375	-0.375	-0.375	-0.375	-0.375	-0.375	-0.375	-0.375	-0.375	linear	0.025	TRUE	450	FALSE	NA	NA	1	0	0.5	8	sepmodel	0.0248	-0.0010938232482351877
10	250	0	325	650	975	1300	1625	1950	2275	2600	2925	2	0	1	0	0	0	0	0	0	0	0	0	0	-0.375	-0.375	-0.375	-0.375	-0.375	-0.375	-0.375	-0.375	-0.375	-0.375	-0.375	linear	0.025	TRUE	450	FALSE	NA	NA	1	0	0.5	8	splines	0.0249	-7.682492507591029e-4
10	250	0	325	650	975	1300	1625	1950	2275	2600	2925	2	0	1	0	0	0	0	0	0	0	0	0	0	-0.375	-0.375	-0.375	-0.375	-0.375	-0.375	-0.375	-0.375	-0.375	-0.375	-0.375	linear	0.025	TRUE	450	FALSE	NA	NA	1	0	0.5	8	splines_cal	0.024	-6.970295892340622e-4
10	250	0	325	650	975	1300	1625	1950	2275	2600	2925	2	0	1	0	0	0	0	0	0	0	0	0	0	-0.375	-0.375	-0.375	-0.375	-0.375	-0.375	-0.375	-0.375	-0.375	-0.375	-0.375	linear	0.025	TRUE	450	FALSE	NA	NA	1	0	0.5	9	fixmodel	0.0243	-5.881980704262377e-4
10	250	0	325	650	975	1300	1625	1950	2275	2600	2925	2	0	1	0	0	0	0	0	0	0	0	0	0	-0.375	-0.375	-0.375	-0.375	-0.375	-0.375	-0.375	-0.375	-0.375	-0.375	-0.375	linear	0.025	TRUE	450	FALSE	NA	NA	1	0	0.5	9	sepmodel	0.0249	-8.33521906421095e-4
10	250	0	325	650	975	1300	1625	1950	2275	2600	2925	2	0	1	0	0	0	0	0	0	0	0	0	0	-0.375	-0.375	-0.375	-0.375	-0.375	-0.375	-0.375	-0.375	-0.375	-0.375	-0.375	linear	0.025	TRUE	450	FALSE	NA	NA	1	0	0.5	9	splines	0.0248	-5.75759755372529e-4
10	250	0	325	650	975	1300	1625	1950	2275	2600	2925	2	0	1	0	0	0	0	0	0	0	0	0	0	-0.375	-0.375	-0.375	-0.375	-0.375	-0.375	-0.375	-0.375	-0.375	-0.375	-0.375	linear	0.025	TRUE	450	FALSE	NA	NA	1	0	0.5	9	splines_cal	0.0231	-6.119593689444976e-4
10	250	0	325	650	975	1300	1625	1950	2275	2600	2925	2	0	1	0	0	0	0	0	0	0	0	0	0	-0.375	-0.375	-0.375	-0.375	-0.375	-0.375	-0.375	-0.375	-0.375	-0.375	-0.375	linear	0.025	TRUE	450	FALSE	NA	NA	1	0	0.5	10	fixmodel	0.0249	-0.0022639305947299263
10	250	0	325	650	975	1300	1625	1950	2275	2600	2925	2	0	1	0	0	0	0	0	0	0	0	0	0	-0.375	-0.375	-0.375	-0.375	-0.375	-0.375	-0.375	-0.375	-0.375	-0.375	-0.375	linear	0.025	TRUE	450	FALSE	NA	NA	1	0	0.5	10	sepmodel	0.0249	-0.002500364115134123
10	250	0	325	650	975	1300	1625	1950	2275	2600	2925	2	0	1	0	0	0	0	0	0	0	0	0	0	-0.375	-0.375	-0.375	-0.375	-0.375	-0.375	-0.375	-0.375	-0.375	-0.375	-0.375	linear	0.025	TRUE	450	FALSE	NA	NA	1	0	0.5	10	splines	0.0244	-0.0023000713483191586
10	250	0	325	650	975	1300	1625	1950	2275	2600	2925	2	0	1	0	0	0	0	0	0	0	0	0	0	-0.375	-0.375	-0.375	-0.375	-0.375	-0.375	-0.375	-0.375	-0.375	-0.375	-0.375	linear	0.025	TRUE	450	FALSE	NA	NA	1	0	0.5	10	splines_cal	0.0237	-0.002255679677203012
10	250	0	350	700	1050	1400	1750	2100	2450	2800	3150	2	0	1	0	0	0	0	0	0	0	0	0	0	-0.375	-0.375	-0.375	-0.375	-0.375	-0.375	-0.375	-0.375	-0.375	-0.375	-0.375	linear	0.025	TRUE	450	FALSE	NA	NA	1	0	0.5	2	fixmodel	0.0244	6.607167843951321e-4
10	250	0	350	700	1050	1400	1750	2100	2450	2800	3150	2	0	1	0	0	0	0	0	0	0	0	0	0	-0.375	-0.375	-0.375	-0.375	-0.375	-0.375	-0.375	-0.375	-0.375	-0.375	-0.375	linear	0.025	TRUE	450	FALSE	NA	NA	1	0	0.5	2	sepmodel	0.0236	5.790982668061748e-4
10	250	0	350	700	1050	1400	1750	2100	2450	2800	3150	2	0	1	0	0	0	0	0	0	0	0	0	0	-0.375	-0.375	-0.375	-0.375	-0.375	-0.375	-0.375	-0.375	-0.375	-0.375	-0.375	linear	0.025	TRUE	450	FALSE	NA	NA	1	0	0.5	2	splines	0.0246	7.906649057987394e-4
10	250	0	350	700	1050	1400	1750	2100	2450	2800	3150	2	0	1	0	0	0	0	0	0	0	0	0	0	-0.375	-0.375	-0.375	-0.375	-0.375	-0.375	-0.375	-0.375	-0.375	-0.375	-0.375	linear	0.025	TRUE	450	FALSE	NA	NA	1	0	0.5	2	splines_cal	0.0253	7.383635196112215e-4
10	250	0	350	700	1050	1400	1750	2100	2450	2800	3150	2	0	1	0	0	0	0	0	0	0	0	0	0	-0.375	-0.375	-0.375	-0.375	-0.375	-0.375	-0.375	-0.375	-0.375	-0.375	-0.375	linear	0.025	TRUE	450	FALSE	NA	NA	1	0	0.5	3	fixmodel	0.0259	-1.7037994673305403e-4
10	250	0	350	700	1050	1400	1750	2100	2450	2800	3150	2	0	1	0	0	0	0	0	0	0	0	0	0	-0.375	-0.375	-0.375	-0.375	-0.375	-0.375	-0.375	-0.375	-0.375	-0.375	-0.375	linear	0.025	TRUE	450	FALSE	NA	NA	1	0	0.5	3	sepmodel	0.0226	-4.0988203013480245e-4
10	250	0	350	700	1050	1400	1750	2100	2450	2800	3150	2	0	1	0	0	0	0	0	0	0	0	0	0	-0.375	-0.375	-0.375	-0.375	-0.375	-0.375	-0.375	-0.375	-0.375	-0.375	-0.375	linear	0.025	TRUE	450	FALSE	NA	NA	1	0	0.5	3	splines	0.025	-1.2764847910232276e-4
10	250	0	350	700	1050	1400	1750	2100	2450	2800	3150	2	0	1	0	0	0	0	0	0	0	0	0	0	-0.375	-0.375	-0.375	-0.375	-0.375	-0.375	-0.375	-0.375	-0.375	-0.375	-0.375	linear	0.025	TRUE	450	FALSE	NA	NA	1	0	0.5	3	splines_cal	0.0245	-2.80197664985726e-5
10	250	0	350	700	1050	1400	1750	2100	2450	2800	3150	2	0	1	0	0	0	0	0	0	0	0	0	0	-0.375	-0.375	-0.375	-0.375	-0.375	-0.375	-0.375	-0.375	-0.375	-0.375	-0.375	linear	0.025	TRUE	450	FALSE	NA	NA	1	0	0.5	4	fixmodel	0.0255	0.0013730176061988988
10	250	0	350	700	1050	1400	1750	2100	2450	2800	3150	2	0	1	0	0	0	0	0	0	0	0	0	0	-0.375	-0.375	-0.375	-0.375	-0.375	-0.375	-0.375	-0.375	-0.375	-0.375	-0.375	linear	0.025	TRUE	450	FALSE	NA	NA	1	0	0.5	4	sepmodel	0.0276	0.0012251210024490217
10	250	0	350	700	1050	1400	1750	2100	2450	2800	3150	2	0	1	0	0	0	0	0	0	0	0	0	0	-0.375	-0.375	-0.375	-0.375	-0.375	-0.375	-0.375	-0.375	-0.375	-0.375	-0.375	linear	0.025	TRUE	450	FALSE	NA	NA	1	0	0.5	4	splines	0.0256	0.0013903682091747352
10	250	0	350	700	1050	1400	1750	2100	2450	2800	3150	2	0	1	0	0	0	0	0	0	0	0	0	0	-0.375	-0.375	-0.375	-0.375	-0.375	-0.375	-0.375	-0.375	-0.375	-0.375	-0.375	linear	0.025	TRUE	450	FALSE	NA	NA	1	0	0.5	4	splines_cal	0.0253	0.0016111386957276892
10	250	0	350	700	1050	1400	1750	2100	2450	2800	3150	2	0	1	0	0	0	0	0	0	0	0	0	0	-0.375	-0.375	-0.375	-0.375	-0.375	-0.375	-0.375	-0.375	-0.375	-0.375	-0.375	linear	0.025	TRUE	450	FALSE	NA	NA	1	0	0.5	5	fixmodel	0.0264	0.0013226663449091166
10	250	0	350	700	1050	1400	1750	2100	2450	2800	3150	2	0	1	0	0	0	0	0	0	0	0	0	0	-0.375	-0.375	-0.375	-0.375	-0.375	-0.375	-0.375	-0.375	-0.375	-0.375	-0.375	linear	0.025	TRUE	450	FALSE	NA	NA	1	0	0.5	5	sepmodel	0.025	0.0015622538769996988
10	250	0	350	700	1050	1400	1750	2100	2450	2800	3150	2	0	1	0	0	0	0	0	0	0	0	0	0	-0.375	-0.375	-0.375	-0.375	-0.375	-0.375	-0.375	-0.375	-0.375	-0.375	-0.375	linear	0.025	TRUE	450	FALSE	NA	NA	1	0	0.5	5	splines	0.0259	0.0012640567679615155
10	250	0	350	700	1050	1400	1750	2100	2450	2800	3150	2	0	1	0	0	0	0	0	0	0	0	0	0	-0.375	-0.375	-0.375	-0.375	-0.375	-0.375	-0.375	-0.375	-0.375	-0.375	-0.375	linear	0.025	TRUE	450	FALSE	NA	NA	1	0	0.5	5	splines_cal	0.0257	0.0011114457988561284
10	250	0	350	700	1050	1400	1750	2100	2450	2800	3150	2	0	1	0	0	0	0	0	0	0	0	0	0	-0.375	-0.375	-0.375	-0.375	-0.375	-0.375	-0.375	-0.375	-0.375	-0.375	-0.375	linear	0.025	TRUE	450	FALSE	NA	NA	1	0	0.5	6	fixmodel	0.025	-0.0019361101868524584
10	250	0	350	700	1050	1400	1750	2100	2450	2800	3150	2	0	1	0	0	0	0	0	0	0	0	0	0	-0.375	-0.375	-0.375	-0.375	-0.375	-0.375	-0.375	-0.375	-0.375	-0.375	-0.375	linear	0.025	TRUE	450	FALSE	NA	NA	1	0	0.5	6	sepmodel	0.0262	-0.0017863397250378035
10	250	0	350	700	1050	1400	1750	2100	2450	2800	3150	2	0	1	0	0	0	0	0	0	0	0	0	0	-0.375	-0.375	-0.375	-0.375	-0.375	-0.375	-0.375	-0.375	-0.375	-0.375	-0.375	linear	0.025	TRUE	450	FALSE	NA	NA	1	0	0.5	6	splines	0.025	-0.001967375585380595
10	250	0	350	700	1050	1400	1750	2100	2450	2800	3150	2	0	1	0	0	0	0	0	0	0	0	0	0	-0.375	-0.375	-0.375	-0.375	-0.375	-0.375	-0.375	-0.375	-0.375	-0.375	-0.375	linear	0.025	TRUE	450	FALSE	NA	NA	1	0	0.5	6	splines_cal	0.0261	-0.0018051484614273038
10	250	0	350	700	1050	1400	1750	2100	2450	2800	3150	2	0	1	0	0	0	0	0	0	0	0	0	0	-0.375	-0.375	-0.375	-0.375	-0.375	-0.375	-0.375	-0.375	-0.375	-0.375	-0.375	linear	0.025	TRUE	450	FALSE	NA	NA	1	0	0.5	7	fixmodel	0.0248	5.484008072039728e-4
10	250	0	350	700	1050	1400	1750	2100	2450	2800	3150	2	0	1	0	0	0	0	0	0	0	0	0	0	-0.375	-0.375	-0.375	-0.375	-0.375	-0.375	-0.375	-0.375	-0.375	-0.375	-0.375	linear	0.025	TRUE	450	FALSE	NA	NA	1	0	0.5	7	sepmodel	0.024	-7.261288870009435e-5
10	250	0	350	700	1050	1400	1750	2100	2450	2800	3150	2	0	1	0	0	0	0	0	0	0	0	0	0	-0.375	-0.375	-0.375	-0.375	-0.375	-0.375	-0.375	-0.375	-0.375	-0.375	-0.375	linear	0.025	TRUE	450	FALSE	NA	NA	1	0	0.5	7	splines	0.0245	5.565692384342725e-4
10	250	0	350	700	1050	1400	1750	2100	2450	2800	3150	2	0	1	0	0	0	0	0	0	0	0	0	0	-0.375	-0.375	-0.375	-0.375	-0.375	-0.375	-0.375	-0.375	-0.375	-0.375	-0.375	linear	0.025	TRUE	450	FALSE	NA	NA	1	0	0.5	7	splines_cal	0.0246	5.155259581684069e-4
10	250	0	350	700	1050	1400	1750	2100	2450	2800	3150	2	0	1	0	0	0	0	0	0	0	0	0	0	-0.375	-0.375	-0.375	-0.375	-0.375	-0.375	-0.375	-0.375	-0.375	-0.375	-0.375	linear	0.025	TRUE	450	FALSE	NA	NA	1	0	0.5	8	fixmodel	0.024	-0.0014749168936610355
10	250	0	350	700	1050	1400	1750	2100	2450	2800	3150	2	0	1	0	0	0	0	0	0	0	0	0	0	-0.375	-0.375	-0.375	-0.375	-0.375	-0.375	-0.375	-0.375	-0.375	-0.375	-0.375	linear	0.025	TRUE	450	FALSE	NA	NA	1	0	0.5	8	sepmodel	0.0229	-0.0020224913836010003
10	250	0	350	700	1050	1400	1750	2100	2450	2800	3150	2	0	1	0	0	0	0	0	0	0	0	0	0	-0.375	-0.375	-0.375	-0.375	-0.375	-0.375	-0.375	-0.375	-0.375	-0.375	-0.375	linear	0.025	TRUE	450	FALSE	NA	NA	1	0	0.5	8	splines	0.0229	-0.0014369518368512418
10	250	0	350	700	1050	1400	1750	2100	2450	2800	3150	2	0	1	0	0	0	0	0	0	0	0	0	0	-0.375	-0.375	-0.375	-0.375	-0.375	-0.375	-0.375	-0.375	-0.375	-0.375	-0.375	linear	0.025	TRUE	450	FALSE	NA	NA	1	0	0.5	8	splines_cal	0.0233	-0.00143332405969216
10	250	0	350	700	1050	1400	1750	2100	2450	2800	3150	2	0	1	0	0	0	0	0	0	0	0	0	0	-0.375	-0.375	-0.375	-0.375	-0.375	-0.375	-0.375	-0.375	-0.375	-0.375	-0.375	linear	0.025	TRUE	450	FALSE	NA	NA	1	0	0.5	9	fixmodel	0.0268	-0.0011461313208471515
10	250	0	350	700	1050	1400	1750	2100	2450	2800	3150	2	0	1	0	0	0	0	0	0	0	0	0	0	-0.375	-0.375	-0.375	-0.375	-0.375	-0.375	-0.375	-0.375	-0.375	-0.375	-0.375	linear	0.025	TRUE	450	FALSE	NA	NA	1	0	0.5	9	sepmodel	0.0264	-0.001348830713972368
10	250	0	350	700	1050	1400	1750	2100	2450	2800	3150	2	0	1	0	0	0	0	0	0	0	0	0	0	-0.375	-0.375	-0.375	-0.375	-0.375	-0.375	-0.375	-0.375	-0.375	-0.375	-0.375	linear	0.025	TRUE	450	FALSE	NA	NA	1	0	0.5	9	splines	0.0275	-0.0010694574763757119
10	250	0	350	700	1050	1400	1750	2100	2450	2800	3150	2	0	1	0	0	0	0	0	0	0	0	0	0	-0.375	-0.375	-0.375	-0.375	-0.375	-0.375	-0.375	-0.375	-0.375	-0.375	-0.375	linear	0.025	TRUE	450	FALSE	NA	NA	1	0	0.5	9	splines_cal	0.0281	-9.621813814142984e-4
10	250	0	350	700	1050	1400	1750	2100	2450	2800	3150	2	0	1	0	0	0	0	0	0	0	0	0	0	-0.375	-0.375	-0.375	-0.375	-0.375	-0.375	-0.375	-0.375	-0.375	-0.375	-0.375	linear	0.025	TRUE	450	FALSE	NA	NA	1	0	0.5	10	fixmodel	0.023	-0.0013584519425398932
10	250	0	350	700	1050	1400	1750	2100	2450	2800	3150	2	0	1	0	0	0	0	0	0	0	0	0	0	-0.375	-0.375	-0.375	-0.375	-0.375	-0.375	-0.375	-0.375	-0.375	-0.375	-0.375	linear	0.025	TRUE	450	FALSE	NA	NA	1	0	0.5	10	sepmodel	0.0227	-0.0013494921366464566
10	250	0	350	700	1050	1400	1750	2100	2450	2800	3150	2	0	1	0	0	0	0	0	0	0	0	0	0	-0.375	-0.375	-0.375	-0.375	-0.375	-0.375	-0.375	-0.375	-0.375	-0.375	-0.375	linear	0.025	TRUE	450	FALSE	NA	NA	1	0	0.5	10	splines	0.0223	-0.0012987568017015251
10	250	0	350	700	1050	1400	1750	2100	2450	2800	3150	2	0	1	0	0	0	0	0	0	0	0	0	0	-0.375	-0.375	-0.375	-0.375	-0.375	-0.375	-0.375	-0.375	-0.375	-0.375	-0.375	linear	0.025	TRUE	450	FALSE	NA	NA	1	0	0.5	10	splines_cal	0.0218	-0.0013645525162165988
10	250	0	375	750	1125	1500	1875	2250	2625	3000	3375	2	0	1	0	0	0	0	0	0	0	0	0	0	-0.375	-0.375	-0.375	-0.375	-0.375	-0.375	-0.375	-0.375	-0.375	-0.375	-0.375	linear	0.025	TRUE	450	FALSE	NA	NA	1	0	0.5	2	fixmodel	0.0242	-1.5354214661494518e-4
10	250	0	375	750	1125	1500	1875	2250	2625	3000	3375	2	0	1	0	0	0	0	0	0	0	0	0	0	-0.375	-0.375	-0.375	-0.375	-0.375	-0.375	-0.375	-0.375	-0.375	-0.375	-0.375	linear	0.025	TRUE	450	FALSE	NA	NA	1	0	0.5	2	sepmodel	0.0256	-3.7438866167776754e-5
10	250	0	375	750	1125	1500	1875	2250	2625	3000	3375	2	0	1	0	0	0	0	0	0	0	0	0	0	-0.375	-0.375	-0.375	-0.375	-0.375	-0.375	-0.375	-0.375	-0.375	-0.375	-0.375	linear	0.025	TRUE	450	FALSE	NA	NA	1	0	0.5	2	splines	0.0246	7.997830940431005e-5
10	250	0	375	750	1125	1500	1875	2250	2625	3000	3375	2	0	1	0	0	0	0	0	0	0	0	0	0	-0.375	-0.375	-0.375	-0.375	-0.375	-0.375	-0.375	-0.375	-0.375	-0.375	-0.375	linear	0.025	TRUE	450	FALSE	NA	NA	1	0	0.5	2	splines_cal	0.0249	-2.8384864105517647e-5
10	250	0	375	750	1125	1500	1875	2250	2625	3000	3375	2	0	1	0	0	0	0	0	0	0	0	0	0	-0.375	-0.375	-0.375	-0.375	-0.375	-0.375	-0.375	-0.375	-0.375	-0.375	-0.375	linear	0.025	TRUE	450	FALSE	NA	NA	1	0	0.5	3	fixmodel	0.0252	-9.209228833439025e-4
10	250	0	375	750	1125	1500	1875	2250	2625	3000	3375	2	0	1	0	0	0	0	0	0	0	0	0	0	-0.375	-0.375	-0.375	-0.375	-0.375	-0.375	-0.375	-0.375	-0.375	-0.375	-0.375	linear	0.025	TRUE	450	FALSE	NA	NA	1	0	0.5	3	sepmodel	0.0257	-0.0010583864292766957
10	250	0	375	750	1125	1500	1875	2250	2625	3000	3375	2	0	1	0	0	0	0	0	0	0	0	0	0	-0.375	-0.375	-0.375	-0.375	-0.375	-0.375	-0.375	-0.375	-0.375	-0.375	-0.375	linear	0.025	TRUE	450	FALSE	NA	NA	1	0	0.5	3	splines	0.0249	-0.0010575124249068667
10	250	0	375	750	1125	1500	1875	2250	2625	3000	3375	2	0	1	0	0	0	0	0	0	0	0	0	0	-0.375	-0.375	-0.375	-0.375	-0.375	-0.375	-0.375	-0.375	-0.375	-0.375	-0.375	linear	0.025	TRUE	450	FALSE	NA	NA	1	0	0.5	3	splines_cal	0.0252	-0.0010446726463344083
10	250	0	375	750	1125	1500	1875	2250	2625	3000	3375	2	0	1	0	0	0	0	0	0	0	0	0	0	-0.375	-0.375	-0.375	-0.375	-0.375	-0.375	-0.375	-0.375	-0.375	-0.375	-0.375	linear	0.025	TRUE	450	FALSE	NA	NA	1	0	0.5	4	fixmodel	0.0272	5.07384181938901e-4
10	250	0	375	750	1125	1500	1875	2250	2625	3000	3375	2	0	1	0	0	0	0	0	0	0	0	0	0	-0.375	-0.375	-0.375	-0.375	-0.375	-0.375	-0.375	-0.375	-0.375	-0.375	-0.375	linear	0.025	TRUE	450	FALSE	NA	NA	1	0	0.5	4	sepmodel	0.0282	6.406050580243874e-4
10	250	0	375	750	1125	1500	1875	2250	2625	3000	3375	2	0	1	0	0	0	0	0	0	0	0	0	0	-0.375	-0.375	-0.375	-0.375	-0.375	-0.375	-0.375	-0.375	-0.375	-0.375	-0.375	linear	0.025	TRUE	450	FALSE	NA	NA	1	0	0.5	4	splines	0.0267	6.392839245565507e-4
10	250	0	375	750	1125	1500	1875	2250	2625	3000	3375	2	0	1	0	0	0	0	0	0	0	0	0	0	-0.375	-0.375	-0.375	-0.375	-0.375	-0.375	-0.375	-0.375	-0.375	-0.375	-0.375	linear	0.025	TRUE	450	FALSE	NA	NA	1	0	0.5	4	splines_cal	0.0266	5.944211750878937e-4
10	250	0	375	750	1125	1500	1875	2250	2625	3000	3375	2	0	1	0	0	0	0	0	0	0	0	0	0	-0.375	-0.375	-0.375	-0.375	-0.375	-0.375	-0.375	-0.375	-0.375	-0.375	-0.375	linear	0.025	TRUE	450	FALSE	NA	NA	1	0	0.5	5	fixmodel	0.0238	-7.053261836084481e-5
10	250	0	375	750	1125	1500	1875	2250	2625	3000	3375	2	0	1	0	0	0	0	0	0	0	0	0	0	-0.375	-0.375	-0.375	-0.375	-0.375	-0.375	-0.375	-0.375	-0.375	-0.375	-0.375	linear	0.025	TRUE	450	FALSE	NA	NA	1	0	0.5	5	sepmodel	0.025	2.683526365897897e-5
10	250	0	375	750	1125	1500	1875	2250	2625	3000	3375	2	0	1	0	0	0	0	0	0	0	0	0	0	-0.375	-0.375	-0.375	-0.375	-0.375	-0.375	-0.375	-0.375	-0.375	-0.375	-0.375	linear	0.025	TRUE	450	FALSE	NA	NA	1	0	0.5	5	splines	0.024	-4.145194903730676e-5
10	250	0	375	750	1125	1500	1875	2250	2625	3000	3375	2	0	1	0	0	0	0	0	0	0	0	0	0	-0.375	-0.375	-0.375	-0.375	-0.375	-0.375	-0.375	-0.375	-0.375	-0.375	-0.375	linear	0.025	TRUE	450	FALSE	NA	NA	1	0	0.5	5	splines_cal	0.024	-6.559065436796276e-5
10	250	0	375	750	1125	1500	1875	2250	2625	3000	3375	2	0	1	0	0	0	0	0	0	0	0	0	0	-0.375	-0.375	-0.375	-0.375	-0.375	-0.375	-0.375	-0.375	-0.375	-0.375	-0.375	linear	0.025	TRUE	450	FALSE	NA	NA	1	0	0.5	6	fixmodel	0.0265	1.1947646484769334e-4
10	250	0	375	750	1125	1500	1875	2250	2625	3000	3375	2	0	1	0	0	0	0	0	0	0	0	0	0	-0.375	-0.375	-0.375	-0.375	-0.375	-0.375	-0.375	-0.375	-0.375	-0.375	-0.375	linear	0.025	TRUE	450	FALSE	NA	NA	1	0	0.5	6	sepmodel	0.0259	6.762692150688204e-5
10	250	0	375	750	1125	1500	1875	2250	2625	3000	3375	2	0	1	0	0	0	0	0	0	0	0	0	0	-0.375	-0.375	-0.375	-0.375	-0.375	-0.375	-0.375	-0.375	-0.375	-0.375	-0.375	linear	0.025	TRUE	450	FALSE	NA	NA	1	0	0.5	6	splines	0.0275	1.9882825898211347e-4
10	250	0	375	750	1125	1500	1875	2250	2625	3000	3375	2	0	1	0	0	0	0	0	0	0	0	0	0	-0.375	-0.375	-0.375	-0.375	-0.375	-0.375	-0.375	-0.375	-0.375	-0.375	-0.375	linear	0.025	TRUE	450	FALSE	NA	NA	1	0	0.5	6	splines_cal	0.0271	2.7065316353378096e-4
10	250	0	375	750	1125	1500	1875	2250	2625	3000	3375	2	0	1	0	0	0	0	0	0	0	0	0	0	-0.375	-0.375	-0.375	-0.375	-0.375	-0.375	-0.375	-0.375	-0.375	-0.375	-0.375	linear	0.025	TRUE	450	FALSE	NA	NA	1	0	0.5	7	fixmodel	0.0264	7.131454384437903e-4
10	250	0	375	750	1125	1500	1875	2250	2625	3000	3375	2	0	1	0	0	0	0	0	0	0	0	0	0	-0.375	-0.375	-0.375	-0.375	-0.375	-0.375	-0.375	-0.375	-0.375	-0.375	-0.375	linear	0.025	TRUE	450	FALSE	NA	NA	1	0	0.5	7	sepmodel	0.0268	4.365694426018361e-4
10	250	0	375	750	1125	1500	1875	2250	2625	3000	3375	2	0	1	0	0	0	0	0	0	0	0	0	0	-0.375	-0.375	-0.375	-0.375	-0.375	-0.375	-0.375	-0.375	-0.375	-0.375	-0.375	linear	0.025	TRUE	450	FALSE	NA	NA	1	0	0.5	7	splines	0.0267	6.771723523988314e-4
10	250	0	375	750	1125	1500	1875	2250	2625	3000	3375	2	0	1	0	0	0	0	0	0	0	0	0	0	-0.375	-0.375	-0.375	-0.375	-0.375	-0.375	-0.375	-0.375	-0.375	-0.375	-0.375	linear	0.025	TRUE	450	FALSE	NA	NA	1	0	0.5	7	splines_cal	0.0265	8.302677779133697e-4
10	250	0	375	750	1125	1500	1875	2250	2625	3000	3375	2	0	1	0	0	0	0	0	0	0	0	0	0	-0.375	-0.375	-0.375	-0.375	-0.375	-0.375	-0.375	-0.375	-0.375	-0.375	-0.375	linear	0.025	TRUE	450	FALSE	NA	NA	1	0	0.5	8	fixmodel	0.0247	0.0013556017014153916
10	250	0	375	750	1125	1500	1875	2250	2625	3000	3375	2	0	1	0	0	0	0	0	0	0	0	0	0	-0.375	-0.375	-0.375	-0.375	-0.375	-0.375	-0.375	-0.375	-0.375	-0.375	-0.375	linear	0.025	TRUE	450	FALSE	NA	NA	1	0	0.5	8	sepmodel	0.0259	0.0012709642537478297
10	250	0	375	750	1125	1500	1875	2250	2625	3000	3375	2	0	1	0	0	0	0	0	0	0	0	0	0	-0.375	-0.375	-0.375	-0.375	-0.375	-0.375	-0.375	-0.375	-0.375	-0.375	-0.375	linear	0.025	TRUE	450	FALSE	NA	NA	1	0	0.5	8	splines	0.0247	0.0013708546722037956
10	250	0	375	750	1125	1500	1875	2250	2625	3000	3375	2	0	1	0	0	0	0	0	0	0	0	0	0	-0.375	-0.375	-0.375	-0.375	-0.375	-0.375	-0.375	-0.375	-0.375	-0.375	-0.375	linear	0.025	TRUE	450	FALSE	NA	NA	1	0	0.5	8	splines_cal	0.0236	0.0012653020676666813
10	250	0	375	750	1125	1500	1875	2250	2625	3000	3375	2	0	1	0	0	0	0	0	0	0	0	0	0	-0.375	-0.375	-0.375	-0.375	-0.375	-0.375	-0.375	-0.375	-0.375	-0.375	-0.375	linear	0.025	TRUE	450	FALSE	NA	NA	1	0	0.5	9	fixmodel	0.0253	-0.0020852436071752607
10	250	0	375	750	1125	1500	1875	2250	2625	3000	3375	2	0	1	0	0	0	0	0	0	0	0	0	0	-0.375	-0.375	-0.375	-0.375	-0.375	-0.375	-0.375	-0.375	-0.375	-0.375	-0.375	linear	0.025	TRUE	450	FALSE	NA	NA	1	0	0.5	9	sepmodel	0.0226	-0.0021641468280576286
10	250	0	375	750	1125	1500	1875	2250	2625	3000	3375	2	0	1	0	0	0	0	0	0	0	0	0	0	-0.375	-0.375	-0.375	-0.375	-0.375	-0.375	-0.375	-0.375	-0.375	-0.375	-0.375	linear	0.025	TRUE	450	FALSE	NA	NA	1	0	0.5	9	splines	0.0254	-0.002080289003220546
10	250	0	375	750	1125	1500	1875	2250	2625	3000	3375	2	0	1	0	0	0	0	0	0	0	0	0	0	-0.375	-0.375	-0.375	-0.375	-0.375	-0.375	-0.375	-0.375	-0.375	-0.375	-0.375	linear	0.025	TRUE	450	FALSE	NA	NA	1	0	0.5	9	splines_cal	0.0237	-0.0021052347016219325
10	250	0	375	750	1125	1500	1875	2250	2625	3000	3375	2	0	1	0	0	0	0	0	0	0	0	0	0	-0.375	-0.375	-0.375	-0.375	-0.375	-0.375	-0.375	-0.375	-0.375	-0.375	-0.375	linear	0.025	TRUE	450	FALSE	NA	NA	1	0	0.5	10	fixmodel	0.0268	3.8135915929810287e-4
10	250	0	375	750	1125	1500	1875	2250	2625	3000	3375	2	0	1	0	0	0	0	0	0	0	0	0	0	-0.375	-0.375	-0.375	-0.375	-0.375	-0.375	-0.375	-0.375	-0.375	-0.375	-0.375	linear	0.025	TRUE	450	FALSE	NA	NA	1	0	0.5	10	sepmodel	0.0259	1.9510334106264608e-4
10	250	0	375	750	1125	1500	1875	2250	2625	3000	3375	2	0	1	0	0	0	0	0	0	0	0	0	0	-0.375	-0.375	-0.375	-0.375	-0.375	-0.375	-0.375	-0.375	-0.375	-0.375	-0.375	linear	0.025	TRUE	450	FALSE	NA	NA	1	0	0.5	10	splines	0.0259	3.7044774065968244e-4
10	250	0	375	750	1125	1500	1875	2250	2625	3000	3375	2	0	1	0	0	0	0	0	0	0	0	0	0	-0.375	-0.375	-0.375	-0.375	-0.375	-0.375	-0.375	-0.375	-0.375	-0.375	-0.375	linear	0.025	TRUE	450	FALSE	NA	NA	1	0	0.5	10	splines_cal	0.0268	2.387410586151493e-4
10	250	0	400	800	1200	1600	2000	2400	2800	3200	3600	2	0	1	0	0	0	0	0	0	0	0	0	0	-0.375	-0.375	-0.375	-0.375	-0.375	-0.375	-0.375	-0.375	-0.375	-0.375	-0.375	linear	0.025	TRUE	450	FALSE	NA	NA	1	0	0.5	2	fixmodel	0.0254	-2.79878212391111e-5
10	250	0	400	800	1200	1600	2000	2400	2800	3200	3600	2	0	1	0	0	0	0	0	0	0	0	0	0	-0.375	-0.375	-0.375	-0.375	-0.375	-0.375	-0.375	-0.375	-0.375	-0.375	-0.375	linear	0.025	TRUE	450	FALSE	NA	NA	1	0	0.5	2	sepmodel	0.0235	-9.350944565490826e-5
10	250	0	400	800	1200	1600	2000	2400	2800	3200	3600	2	0	1	0	0	0	0	0	0	0	0	0	0	-0.375	-0.375	-0.375	-0.375	-0.375	-0.375	-0.375	-0.375	-0.375	-0.375	-0.375	linear	0.025	TRUE	450	FALSE	NA	NA	1	0	0.5	2	splines	0.0253	1.196410120653313e-4
10	250	0	400	800	1200	1600	2000	2400	2800	3200	3600	2	0	1	0	0	0	0	0	0	0	0	0	0	-0.375	-0.375	-0.375	-0.375	-0.375	-0.375	-0.375	-0.375	-0.375	-0.375	-0.375	linear	0.025	TRUE	450	FALSE	NA	NA	1	0	0.5	2	splines_cal	0.0244	1.2488713854450758e-4
10	250	0	400	800	1200	1600	2000	2400	2800	3200	3600	2	0	1	0	0	0	0	0	0	0	0	0	0	-0.375	-0.375	-0.375	-0.375	-0.375	-0.375	-0.375	-0.375	-0.375	-0.375	-0.375	linear	0.025	TRUE	450	FALSE	NA	NA	1	0	0.5	3	fixmodel	0.0258	6.019534135108471e-4
10	250	0	400	800	1200	1600	2000	2400	2800	3200	3600	2	0	1	0	0	0	0	0	0	0	0	0	0	-0.375	-0.375	-0.375	-0.375	-0.375	-0.375	-0.375	-0.375	-0.375	-0.375	-0.375	linear	0.025	TRUE	450	FALSE	NA	NA	1	0	0.5	3	sepmodel	0.0258	7.776718364543183e-4
10	250	0	400	800	1200	1600	2000	2400	2800	3200	3600	2	0	1	0	0	0	0	0	0	0	0	0	0	-0.375	-0.375	-0.375	-0.375	-0.375	-0.375	-0.375	-0.375	-0.375	-0.375	-0.375	linear	0.025	TRUE	450	FALSE	NA	NA	1	0	0.5	3	splines	0.0256	5.16028831221005e-4
10	250	0	400	800	1200	1600	2000	2400	2800	3200	3600	2	0	1	0	0	0	0	0	0	0	0	0	0	-0.375	-0.375	-0.375	-0.375	-0.375	-0.375	-0.375	-0.375	-0.375	-0.375	-0.375	linear	0.025	TRUE	450	FALSE	NA	NA	1	0	0.5	3	splines_cal	0.0248	6.190140962623663e-4
10	250	0	400	800	1200	1600	2000	2400	2800	3200	3600	2	0	1	0	0	0	0	0	0	0	0	0	0	-0.375	-0.375	-0.375	-0.375	-0.375	-0.375	-0.375	-0.375	-0.375	-0.375	-0.375	linear	0.025	TRUE	450	FALSE	NA	NA	1	0	0.5	4	fixmodel	0.0276	0.002056463253004754
10	250	0	400	800	1200	1600	2000	2400	2800	3200	3600	2	0	1	0	0	0	0	0	0	0	0	0	0	-0.375	-0.375	-0.375	-0.375	-0.375	-0.375	-0.375	-0.375	-0.375	-0.375	-0.375	linear	0.025	TRUE	450	FALSE	NA	NA	1	0	0.5	4	sepmodel	0.0259	0.0014563063848936752
10	250	0	400	800	1200	1600	2000	2400	2800	3200	3600	2	0	1	0	0	0	0	0	0	0	0	0	0	-0.375	-0.375	-0.375	-0.375	-0.375	-0.375	-0.375	-0.375	-0.375	-0.375	-0.375	linear	0.025	TRUE	450	FALSE	NA	NA	1	0	0.5	4	splines	0.0267	0.002073822569097467
10	250	0	400	800	1200	1600	2000	2400	2800	3200	3600	2	0	1	0	0	0	0	0	0	0	0	0	0	-0.375	-0.375	-0.375	-0.375	-0.375	-0.375	-0.375	-0.375	-0.375	-0.375	-0.375	linear	0.025	TRUE	450	FALSE	NA	NA	1	0	0.5	4	splines_cal	0.0271	0.001978589572378029
10	250	0	400	800	1200	1600	2000	2400	2800	3200	3600	2	0	1	0	0	0	0	0	0	0	0	0	0	-0.375	-0.375	-0.375	-0.375	-0.375	-0.375	-0.375	-0.375	-0.375	-0.375	-0.375	linear	0.025	TRUE	450	FALSE	NA	NA	1	0	0.5	5	fixmodel	0.0271	7.217529412677389e-5
10	250	0	400	800	1200	1600	2000	2400	2800	3200	3600	2	0	1	0	0	0	0	0	0	0	0	0	0	-0.375	-0.375	-0.375	-0.375	-0.375	-0.375	-0.375	-0.375	-0.375	-0.375	-0.375	linear	0.025	TRUE	450	FALSE	NA	NA	1	0	0.5	5	sepmodel	0.0269	1.3359375014431273e-4
10	250	0	400	800	1200	1600	2000	2400	2800	3200	3600	2	0	1	0	0	0	0	0	0	0	0	0	0	-0.375	-0.375	-0.375	-0.375	-0.375	-0.375	-0.375	-0.375	-0.375	-0.375	-0.375	linear	0.025	TRUE	450	FALSE	NA	NA	1	0	0.5	5	splines	0.0264	2.906009198460336e-4
10	250	0	400	800	1200	1600	2000	2400	2800	3200	3600	2	0	1	0	0	0	0	0	0	0	0	0	0	-0.375	-0.375	-0.375	-0.375	-0.375	-0.375	-0.375	-0.375	-0.375	-0.375	-0.375	linear	0.025	TRUE	450	FALSE	NA	NA	1	0	0.5	5	splines_cal	0.0269	4.156604488871169e-4
10	250	0	400	800	1200	1600	2000	2400	2800	3200	3600	2	0	1	0	0	0	0	0	0	0	0	0	0	-0.375	-0.375	-0.375	-0.375	-0.375	-0.375	-0.375	-0.375	-0.375	-0.375	-0.375	linear	0.025	TRUE	450	FALSE	NA	NA	1	0	0.5	6	fixmodel	0.0215	-7.182205594819771e-4
10	250	0	400	800	1200	1600	2000	2400	2800	3200	3600	2	0	1	0	0	0	0	0	0	0	0	0	0	-0.375	-0.375	-0.375	-0.375	-0.375	-0.375	-0.375	-0.375	-0.375	-0.375	-0.375	linear	0.025	TRUE	450	FALSE	NA	NA	1	0	0.5	6	sepmodel	0.0211	-5.872008039455528e-4
10	250	0	400	800	1200	1600	2000	2400	2800	3200	3600	2	0	1	0	0	0	0	0	0	0	0	0	0	-0.375	-0.375	-0.375	-0.375	-0.375	-0.375	-0.375	-0.375	-0.375	-0.375	-0.375	linear	0.025	TRUE	450	FALSE	NA	NA	1	0	0.5	6	splines	0.021	-5.681556250971615e-4
10	250	0	400	800	1200	1600	2000	2400	2800	3200	3600	2	0	1	0	0	0	0	0	0	0	0	0	0	-0.375	-0.375	-0.375	-0.375	-0.375	-0.375	-0.375	-0.375	-0.375	-0.375	-0.375	linear	0.025	TRUE	450	FALSE	NA	NA	1	0	0.5	6	splines_cal	0.0223	-4.3006667077395054e-4
10	250	0	400	800	1200	1600	2000	2400	2800	3200	3600	2	0	1	0	0	0	0	0	0	0	0	0	0	-0.375	-0.375	-0.375	-0.375	-0.375	-0.375	-0.375	-0.375	-0.375	-0.375	-0.375	linear	0.025	TRUE	450	FALSE	NA	NA	1	0	0.5	7	fixmodel	0.0231	-8.307521651364146e-4
10	250	0	400	800	1200	1600	2000	2400	2800	3200	3600	2	0	1	0	0	0	0	0	0	0	0	0	0	-0.375	-0.375	-0.375	-0.375	-0.375	-0.375	-0.375	-0.375	-0.375	-0.375	-0.375	linear	0.025	TRUE	450	FALSE	NA	NA	1	0	0.5	7	sepmodel	0.025	-0.0011499294130972676
10	250	0	400	800	1200	1600	2000	2400	2800	3200	3600	2	0	1	0	0	0	0	0	0	0	0	0	0	-0.375	-0.375	-0.375	-0.375	-0.375	-0.375	-0.375	-0.375	-0.375	-0.375	-0.375	linear	0.025	TRUE	450	FALSE	NA	NA	1	0	0.5	7	splines	0.0249	-8.507337315910634e-4
10	250	0	400	800	1200	1600	2000	2400	2800	3200	3600	2	0	1	0	0	0	0	0	0	0	0	0	0	-0.375	-0.375	-0.375	-0.375	-0.375	-0.375	-0.375	-0.375	-0.375	-0.375	-0.375	linear	0.025	TRUE	450	FALSE	NA	NA	1	0	0.5	7	splines_cal	0.0251	-4.279242947877971e-4
10	250	0	400	800	1200	1600	2000	2400	2800	3200	3600	2	0	1	0	0	0	0	0	0	0	0	0	0	-0.375	-0.375	-0.375	-0.375	-0.375	-0.375	-0.375	-0.375	-0.375	-0.375	-0.375	linear	0.025	TRUE	450	FALSE	NA	NA	1	0	0.5	8	fixmodel	0.0239	1.1272921514306078e-4
10	250	0	400	800	1200	1600	2000	2400	2800	3200	3600	2	0	1	0	0	0	0	0	0	0	0	0	0	-0.375	-0.375	-0.375	-0.375	-0.375	-0.375	-0.375	-0.375	-0.375	-0.375	-0.375	linear	0.025	TRUE	450	FALSE	NA	NA	1	0	0.5	8	sepmodel	0.0256	3.7987013644905796e-5
10	250	0	400	800	1200	1600	2000	2400	2800	3200	3600	2	0	1	0	0	0	0	0	0	0	0	0	0	-0.375	-0.375	-0.375	-0.375	-0.375	-0.375	-0.375	-0.375	-0.375	-0.375	-0.375	linear	0.025	TRUE	450	FALSE	NA	NA	1	0	0.5	8	splines	0.0252	2.842528390315627e-4
10	250	0	400	800	1200	1600	2000	2400	2800	3200	3600	2	0	1	0	0	0	0	0	0	0	0	0	0	-0.375	-0.375	-0.375	-0.375	-0.375	-0.375	-0.375	-0.375	-0.375	-0.375	-0.375	linear	0.025	TRUE	450	FALSE	NA	NA	1	0	0.5	8	splines_cal	0.0235	1.819172271462447e-4
10	250	0	400	800	1200	1600	2000	2400	2800	3200	3600	2	0	1	0	0	0	0	0	0	0	0	0	0	-0.375	-0.375	-0.375	-0.375	-0.375	-0.375	-0.375	-0.375	-0.375	-0.375	-0.375	linear	0.025	TRUE	450	FALSE	NA	NA	1	0	0.5	9	fixmodel	0.0267	3.330021624896409e-4
10	250	0	400	800	1200	1600	2000	2400	2800	3200	3600	2	0	1	0	0	0	0	0	0	0	0	0	0	-0.375	-0.375	-0.375	-0.375	-0.375	-0.375	-0.375	-0.375	-0.375	-0.375	-0.375	linear	0.025	TRUE	450	FALSE	NA	NA	1	0	0.5	9	sepmodel	0.0268	1.9834120405795553e-4
10	250	0	400	800	1200	1600	2000	2400	2800	3200	3600	2	0	1	0	0	0	0	0	0	0	0	0	0	-0.375	-0.375	-0.375	-0.375	-0.375	-0.375	-0.375	-0.375	-0.375	-0.375	-0.375	linear	0.025	TRUE	450	FALSE	NA	NA	1	0	0.5	9	splines	0.027	3.4193226031964413e-4
10	250	0	400	800	1200	1600	2000	2400	2800	3200	3600	2	0	1	0	0	0	0	0	0	0	0	0	0	-0.375	-0.375	-0.375	-0.375	-0.375	-0.375	-0.375	-0.375	-0.375	-0.375	-0.375	linear	0.025	TRUE	450	FALSE	NA	NA	1	0	0.5	9	splines_cal	0.026	5.092398994697481e-4
10	250	0	400	800	1200	1600	2000	2400	2800	3200	3600	2	0	1	0	0	0	0	0	0	0	0	0	0	-0.375	-0.375	-0.375	-0.375	-0.375	-0.375	-0.375	-0.375	-0.375	-0.375	-0.375	linear	0.025	TRUE	450	FALSE	NA	NA	1	0	0.5	10	fixmodel	0.0245	3.585293513438145e-4
10	250	0	400	800	1200	1600	2000	2400	2800	3200	3600	2	0	1	0	0	0	0	0	0	0	0	0	0	-0.375	-0.375	-0.375	-0.375	-0.375	-0.375	-0.375	-0.375	-0.375	-0.375	-0.375	linear	0.025	TRUE	450	FALSE	NA	NA	1	0	0.5	10	sepmodel	0.0249	2.3755169187879014e-4
10	250	0	400	800	1200	1600	2000	2400	2800	3200	3600	2	0	1	0	0	0	0	0	0	0	0	0	0	-0.375	-0.375	-0.375	-0.375	-0.375	-0.375	-0.375	-0.375	-0.375	-0.375	-0.375	linear	0.025	TRUE	450	FALSE	NA	NA	1	0	0.5	10	splines	0.0244	3.385229286709743e-4
10	250	0	400	800	1200	1600	2000	2400	2800	3200	3600	2	0	1	0	0	0	0	0	0	0	0	0	0	-0.375	-0.375	-0.375	-0.375	-0.375	-0.375	-0.375	-0.375	-0.375	-0.375	-0.375	linear	0.025	TRUE	450	FALSE	NA	NA	1	0	0.5	10	splines_cal	0.0251	3.4147043586266006e-4
10	250	0	425	850	1275	1700	2125	2550	2975	3400	3825	2	0	1	0	0	0	0	0	0	0	0	0	0	-0.375	-0.375	-0.375	-0.375	-0.375	-0.375	-0.375	-0.375	-0.375	-0.375	-0.375	linear	0.025	TRUE	450	FALSE	NA	NA	1	0	0.5	2	fixmodel	0.0254	5.836530237648054e-4
10	250	0	425	850	1275	1700	2125	2550	2975	3400	3825	2	0	1	0	0	0	0	0	0	0	0	0	0	-0.375	-0.375	-0.375	-0.375	-0.375	-0.375	-0.375	-0.375	-0.375	-0.375	-0.375	linear	0.025	TRUE	450	FALSE	NA	NA	1	0	0.5	2	sepmodel	0.0247	6.222523084480373e-4
10	250	0	425	850	1275	1700	2125	2550	2975	3400	3825	2	0	1	0	0	0	0	0	0	0	0	0	0	-0.375	-0.375	-0.375	-0.375	-0.375	-0.375	-0.375	-0.375	-0.375	-0.375	-0.375	linear	0.025	TRUE	450	FALSE	NA	NA	1	0	0.5	2	splines	0.0256	0.00074137368163659735
10	250	0	425	850	1275	1700	2125	2550	2975	3400	3825	2	0	1	0	0	0	0	0	0	0	0	0	0	-0.375	-0.375	-0.375	-0.375	-0.375	-0.375	-0.375	-0.375	-0.375	-0.375	-0.375	linear	0.025	TRUE	450	FALSE	NA	NA	1	0	0.5	2	splines_cal	0.0251	5.1994428594725e-4
10	250	0	425	850	1275	1700	2125	2550	2975	3400	3825	2	0	1	0	0	0	0	0	0	0	0	0	0	-0.375	-0.375	-0.375	-0.375	-0.375	-0.375	-0.375	-0.375	-0.375	-0.375	-0.375	linear	0.025	TRUE	450	FALSE	NA	NA	1	0	0.5	3	fixmodel	0.0242	-1.3530767055517856e-4
10	250	0	425	850	1275	1700	2125	2550	2975	3400	3825	2	0	1	0	0	0	0	0	0	0	0	0	0	-0.375	-0.375	-0.375	-0.375	-0.375	-0.375	-0.375	-0.375	-0.375	-0.375	-0.375	linear	0.025	TRUE	450	FALSE	NA	NA	1	0	0.5	3	sepmodel	0.0242	-2.739989589895721e-4
10	250	0	425	850	1275	1700	2125	2550	2975	3400	3825	2	0	1	0	0	0	0	0	0	0	0	0	0	-0.375	-0.375	-0.375	-0.375	-0.375	-0.375	-0.375	-0.375	-0.375	-0.375	-0.375	linear	0.025	TRUE	450	FALSE	NA	NA	1	0	0.5	3	splines	0.0249	-2.0379312240424006e-4
10	250	0	425	850	1275	1700	2125	2550	2975	3400	3825	2	0	1	0	0	0	0	0	0	0	0	0	0	-0.375	-0.375	-0.375	-0.375	-0.375	-0.375	-0.375	-0.375	-0.375	-0.375	-0.375	linear	0.025	TRUE	450	FALSE	NA	NA	1	0	0.5	3	splines_cal	0.0242	-2.2025331016482856e-4
10	250	0	425	850	1275	1700	2125	2550	2975	3400	3825	2	0	1	0	0	0	0	0	0	0	0	0	0	-0.375	-0.375	-0.375	-0.375	-0.375	-0.375	-0.375	-0.375	-0.375	-0.375	-0.375	linear	0.025	TRUE	450	FALSE	NA	NA	1	0	0.5	4	fixmodel	0.025	3.971370133648321e-4
10	250	0	425	850	1275	1700	2125	2550	2975	3400	3825	2	0	1	0	0	0	0	0	0	0	0	0	0	-0.375	-0.375	-0.375	-0.375	-0.375	-0.375	-0.375	-0.375	-0.375	-0.375	-0.375	linear	0.025	TRUE	450	FALSE	NA	NA	1	0	0.5	4	sepmodel	0.0251	4.315494152122867e-4
10	250	0	425	850	1275	1700	2125	2550	2975	3400	3825	2	0	1	0	0	0	0	0	0	0	0	0	0	-0.375	-0.375	-0.375	-0.375	-0.375	-0.375	-0.375	-0.375	-0.375	-0.375	-0.375	linear	0.025	TRUE	450	FALSE	NA	NA	1	0	0.5	4	splines	0.0259	3.6084720263441003e-4
10	250	0	425	850	1275	1700	2125	2550	2975	3400	3825	2	0	1	0	0	0	0	0	0	0	0	0	0	-0.375	-0.375	-0.375	-0.375	-0.375	-0.375	-0.375	-0.375	-0.375	-0.375	-0.375	linear	0.025	TRUE	450	FALSE	NA	NA	1	0	0.5	4	splines_cal	0.0261	5.456735664533504e-4
10	250	0	425	850	1275	1700	2125	2550	2975	3400	3825	2	0	1	0	0	0	0	0	0	0	0	0	0	-0.375	-0.375	-0.375	-0.375	-0.375	-0.375	-0.375	-0.375	-0.375	-0.375	-0.375	linear	0.025	TRUE	450	FALSE	NA	NA	1	0	0.5	5	fixmodel	0.0235	1.408645659120133e-4
10	250	0	425	850	1275	1700	2125	2550	2975	3400	3825	2	0	1	0	0	0	0	0	0	0	0	0	0	-0.375	-0.375	-0.375	-0.375	-0.375	-0.375	-0.375	-0.375	-0.375	-0.375	-0.375	linear	0.025	TRUE	450	FALSE	NA	NA	1	0	0.5	5	sepmodel	0.0224	2.6987152239363066e-4
10	250	0	425	850	1275	1700	2125	2550	2975	3400	3825	2	0	1	0	0	0	0	0	0	0	0	0	0	-0.375	-0.375	-0.375	-0.375	-0.375	-0.375	-0.375	-0.375	-0.375	-0.375	-0.375	linear	0.025	TRUE	450	FALSE	NA	NA	1	0	0.5	5	splines	0.0233	1.0623814260430897e-4
10	250	0	425	850	1275	1700	2125	2550	2975	3400	3825	2	0	1	0	0	0	0	0	0	0	0	0	0	-0.375	-0.375	-0.375	-0.375	-0.375	-0.375	-0.375	-0.375	-0.375	-0.375	-0.375	linear	0.025	TRUE	450	FALSE	NA	NA	1	0	0.5	5	splines_cal	0.0226	4.3674944314493675e-5
10	250	0	425	850	1275	1700	2125	2550	2975	3400	3825	2	0	1	0	0	0	0	0	0	0	0	0	0	-0.375	-0.375	-0.375	-0.375	-0.375	-0.375	-0.375	-0.375	-0.375	-0.375	-0.375	linear	0.025	TRUE	450	FALSE	NA	NA	1	0	0.5	6	fixmodel	0.0238	-4.970305753841306e-4
10	250	0	425	850	1275	1700	2125	2550	2975	3400	3825	2	0	1	0	0	0	0	0	0	0	0	0	0	-0.375	-0.375	-0.375	-0.375	-0.375	-0.375	-0.375	-0.375	-0.375	-0.375	-0.375	linear	0.025	TRUE	450	FALSE	NA	NA	1	0	0.5	6	sepmodel	0.0237	-4.549294015432823e-4
10	250	0	425	850	1275	1700	2125	2550	2975	3400	3825	2	0	1	0	0	0	0	0	0	0	0	0	0	-0.375	-0.375	-0.375	-0.375	-0.375	-0.375	-0.375	-0.375	-0.375	-0.375	-0.375	linear	0.025	TRUE	450	FALSE	NA	NA	1	0	0.5	6	splines	0.0236	-4.804265488629338e-4
10	250	0	425	850	1275	1700	2125	2550	2975	3400	3825	2	0	1	0	0	0	0	0	0	0	0	0	0	-0.375	-0.375	-0.375	-0.375	-0.375	-0.375	-0.375	-0.375	-0.375	-0.375	-0.375	linear	0.025	TRUE	450	FALSE	NA	NA	1	0	0.5	6	splines_cal	0.0245	-4.911025521620536e-4
10	250	0	425	850	1275	1700	2125	2550	2975	3400	3825	2	0	1	0	0	0	0	0	0	0	0	0	0	-0.375	-0.375	-0.375	-0.375	-0.375	-0.375	-0.375	-0.375	-0.375	-0.375	-0.375	linear	0.025	TRUE	450	FALSE	NA	NA	1	0	0.5	7	fixmodel	0.025	-0.0012969675337508766
10	250	0	425	850	1275	1700	2125	2550	2975	3400	3825	2	0	1	0	0	0	0	0	0	0	0	0	0	-0.375	-0.375	-0.375	-0.375	-0.375	-0.375	-0.375	-0.375	-0.375	-0.375	-0.375	linear	0.025	TRUE	450	FALSE	NA	NA	1	0	0.5	7	sepmodel	0.0244	-0.0016030293989059228
10	250	0	425	850	1275	1700	2125	2550	2975	3400	3825	2	0	1	0	0	0	0	0	0	0	0	0	0	-0.375	-0.375	-0.375	-0.375	-0.375	-0.375	-0.375	-0.375	-0.375	-0.375	-0.375	linear	0.025	TRUE	450	FALSE	NA	NA	1	0	0.5	7	splines	0.0258	-0.0013867236541936466
10	250	0	425	850	1275	1700	2125	2550	2975	3400	3825	2	0	1	0	0	0	0	0	0	0	0	0	0	-0.375	-0.375	-0.375	-0.375	-0.375	-0.375	-0.375	-0.375	-0.375	-0.375	-0.375	linear	0.025	TRUE	450	FALSE	NA	NA	1	0	0.5	7	splines_cal	0.0261	-0.0014965704858813378
10	250	0	425	850	1275	1700	2125	2550	2975	3400	3825	2	0	1	0	0	0	0	0	0	0	0	0	0	-0.375	-0.375	-0.375	-0.375	-0.375	-0.375	-0.375	-0.375	-0.375	-0.375	-0.375	linear	0.025	TRUE	450	FALSE	NA	NA	1	0	0.5	8	fixmodel	0.0237	-0.0020615120464988184
10	250	0	425	850	1275	1700	2125	2550	2975	3400	3825	2	0	1	0	0	0	0	0	0	0	0	0	0	-0.375	-0.375	-0.375	-0.375	-0.375	-0.375	-0.375	-0.375	-0.375	-0.375	-0.375	linear	0.025	TRUE	450	FALSE	NA	NA	1	0	0.5	8	sepmodel	0.0226	-0.0024857947609356113
10	250	0	425	850	1275	1700	2125	2550	2975	3400	3825	2	0	1	0	0	0	0	0	0	0	0	0	0	-0.375	-0.375	-0.375	-0.375	-0.375	-0.375	-0.375	-0.375	-0.375	-0.375	-0.375	linear	0.025	TRUE	450	FALSE	NA	NA	1	0	0.5	8	splines	0.0249	-0.0019314892617169068
10	250	0	425	850	1275	1700	2125	2550	2975	3400	3825	2	0	1	0	0	0	0	0	0	0	0	0	0	-0.375	-0.375	-0.375	-0.375	-0.375	-0.375	-0.375	-0.375	-0.375	-0.375	-0.375	linear	0.025	TRUE	450	FALSE	NA	NA	1	0	0.5	8	splines_cal	0.0238	-0.0018733828527802737
10	250	0	425	850	1275	1700	2125	2550	2975	3400	3825	2	0	1	0	0	0	0	0	0	0	0	0	0	-0.375	-0.375	-0.375	-0.375	-0.375	-0.375	-0.375	-0.375	-0.375	-0.375	-0.375	linear	0.025	TRUE	450	FALSE	NA	NA	1	0	0.5	9	fixmodel	0.0259	-7.809082362790965e-4
10	250	0	425	850	1275	1700	2125	2550	2975	3400	3825	2	0	1	0	0	0	0	0	0	0	0	0	0	-0.375	-0.375	-0.375	-0.375	-0.375	-0.375	-0.375	-0.375	-0.375	-0.375	-0.375	linear	0.025	TRUE	450	FALSE	NA	NA	1	0	0.5	9	sepmodel	0.0251	-7.821722607742412e-4
10	250	0	425	850	1275	1700	2125	2550	2975	3400	3825	2	0	1	0	0	0	0	0	0	0	0	0	0	-0.375	-0.375	-0.375	-0.375	-0.375	-0.375	-0.375	-0.375	-0.375	-0.375	-0.375	linear	0.025	TRUE	450	FALSE	NA	NA	1	0	0.5	9	splines	0.026	-8.300455537238734e-4
10	250	0	425	850	1275	1700	2125	2550	2975	3400	3825	2	0	1	0	0	0	0	0	0	0	0	0	0	-0.375	-0.375	-0.375	-0.375	-0.375	-0.375	-0.375	-0.375	-0.375	-0.375	-0.375	linear	0.025	TRUE	450	FALSE	NA	NA	1	0	0.5	9	splines_cal	0.0257	-7.820768056172935e-4
10	250	0	425	850	1275	1700	2125	2550	2975	3400	3825	2	0	1	0	0	0	0	0	0	0	0	0	0	-0.375	-0.375	-0.375	-0.375	-0.375	-0.375	-0.375	-0.375	-0.375	-0.375	-0.375	linear	0.025	TRUE	450	FALSE	NA	NA	1	0	0.5	10	fixmodel	0.0259	-0.00134915887288301
10	250	0	425	850	1275	1700	2125	2550	2975	3400	3825	2	0	1	0	0	0	0	0	0	0	0	0	0	-0.375	-0.375	-0.375	-0.375	-0.375	-0.375	-0.375	-0.375	-0.375	-0.375	-0.375	linear	0.025	TRUE	450	FALSE	NA	NA	1	0	0.5	10	sepmodel	0.0252	-0.0013169530529363856
10	250	0	425	850	1275	1700	2125	2550	2975	3400	3825	2	0	1	0	0	0	0	0	0	0	0	0	0	-0.375	-0.375	-0.375	-0.375	-0.375	-0.375	-0.375	-0.375	-0.375	-0.375	-0.375	linear	0.025	TRUE	450	FALSE	NA	NA	1	0	0.5	10	splines	0.0241	-0.0015098829915087084
10	250	0	425	850	1275	1700	2125	2550	2975	3400	3825	2	0	1	0	0	0	0	0	0	0	0	0	0	-0.375	-0.375	-0.375	-0.375	-0.375	-0.375	-0.375	-0.375	-0.375	-0.375	-0.375	linear	0.025	TRUE	450	FALSE	NA	NA	1	0	0.5	10	splines_cal	0.0238	-0.0017060213307989666
10	250	0	450	900	1350	1800	2250	2700	3150	3600	4050	2	0	1	0	0	0	0	0	0	0	0	0	0	-0.375	-0.375	-0.375	-0.375	-0.375	-0.375	-0.375	-0.375	-0.375	-0.375	-0.375	linear	0.025	TRUE	450	FALSE	NA	NA	1	0	0.5	2	fixmodel	0.0253	-8.587253982267067e-4
10	250	0	450	900	1350	1800	2250	2700	3150	3600	4050	2	0	1	0	0	0	0	0	0	0	0	0	0	-0.375	-0.375	-0.375	-0.375	-0.375	-0.375	-0.375	-0.375	-0.375	-0.375	-0.375	linear	0.025	TRUE	450	FALSE	NA	NA	1	0	0.5	2	sepmodel	0.0246	-9.0208500899381e-4
10	250	0	450	900	1350	1800	2250	2700	3150	3600	4050	2	0	1	0	0	0	0	0	0	0	0	0	0	-0.375	-0.375	-0.375	-0.375	-0.375	-0.375	-0.375	-0.375	-0.375	-0.375	-0.375	linear	0.025	TRUE	450	FALSE	NA	NA	1	0	0.5	2	splines	0.0246	-8.525399684040766e-4
10	250	0	450	900	1350	1800	2250	2700	3150	3600	4050	2	0	1	0	0	0	0	0	0	0	0	0	0	-0.375	-0.375	-0.375	-0.375	-0.375	-0.375	-0.375	-0.375	-0.375	-0.375	-0.375	linear	0.025	TRUE	450	FALSE	NA	NA	1	0	0.5	2	splines_cal	0.0243	-7.840140407725916e-4
10	250	0	450	900	1350	1800	2250	2700	3150	3600	4050	2	0	1	0	0	0	0	0	0	0	0	0	0	-0.375	-0.375	-0.375	-0.375	-0.375	-0.375	-0.375	-0.375	-0.375	-0.375	-0.375	linear	0.025	TRUE	450	FALSE	NA	NA	1	0	0.5	3	fixmodel	0.0267	-2.285734877385425e-5
10	250	0	450	900	1350	1800	2250	2700	3150	3600	4050	2	0	1	0	0	0	0	0	0	0	0	0	0	-0.375	-0.375	-0.375	-0.375	-0.375	-0.375	-0.375	-0.375	-0.375	-0.375	-0.375	linear	0.025	TRUE	450	FALSE	NA	NA	1	0	0.5	3	sepmodel	0.026	-1.3342867995997965e-4
10	250	0	450	900	1350	1800	2250	2700	3150	3600	4050	2	0	1	0	0	0	0	0	0	0	0	0	0	-0.375	-0.375	-0.375	-0.375	-0.375	-0.375	-0.375	-0.375	-0.375	-0.375	-0.375	linear	0.025	TRUE	450	FALSE	NA	NA	1	0	0.5	3	splines	0.0263	2.988955883018683e-5
10	250	0	450	900	1350	1800	2250	2700	3150	3600	4050	2	0	1	0	0	0	0	0	0	0	0	0	0	-0.375	-0.375	-0.375	-0.375	-0.375	-0.375	-0.375	-0.375	-0.375	-0.375	-0.375	linear	0.025	TRUE	450	FALSE	NA	NA	1	0	0.5	3	splines_cal	0.0272	1.8499250520832015e-4
10	250	0	450	900	1350	1800	2250	2700	3150	3600	4050	2	0	1	0	0	0	0	0	0	0	0	0	0	-0.375	-0.375	-0.375	-0.375	-0.375	-0.375	-0.375	-0.375	-0.375	-0.375	-0.375	linear	0.025	TRUE	450	FALSE	NA	NA	1	0	0.5	4	fixmodel	0.0257	0.001004729844896521
10	250	0	450	900	1350	1800	2250	2700	3150	3600	4050	2	0	1	0	0	0	0	0	0	0	0	0	0	-0.375	-0.375	-0.375	-0.375	-0.375	-0.375	-0.375	-0.375	-0.375	-0.375	-0.375	linear	0.025	TRUE	450	FALSE	NA	NA	1	0	0.5	4	sepmodel	0.0257	9.061170110435007e-4
10	250	0	450	900	1350	1800	2250	2700	3150	3600	4050	2	0	1	0	0	0	0	0	0	0	0	0	0	-0.375	-0.375	-0.375	-0.375	-0.375	-0.375	-0.375	-0.375	-0.375	-0.375	-0.375	linear	0.025	TRUE	450	FALSE	NA	NA	1	0	0.5	4	splines	0.0259	8.876117949258959e-4
10	250	0	450	900	1350	1800	2250	2700	3150	3600	4050	2	0	1	0	0	0	0	0	0	0	0	0	0	-0.375	-0.375	-0.375	-0.375	-0.375	-0.375	-0.375	-0.375	-0.375	-0.375	-0.375	linear	0.025	TRUE	450	FALSE	NA	NA	1	0	0.5	4	splines_cal	0.0258	0.0010455209118523108
10	250	0	450	900	1350	1800	2250	2700	3150	3600	4050	2	0	1	0	0	0	0	0	0	0	0	0	0	-0.375	-0.375	-0.375	-0.375	-0.375	-0.375	-0.375	-0.375	-0.375	-0.375	-0.375	linear	0.025	TRUE	450	FALSE	NA	NA	1	0	0.5	5	fixmodel	0.0268	0.0012047288472684427
10	250	0	450	900	1350	1800	2250	2700	3150	3600	4050	2	0	1	0	0	0	0	0	0	0	0	0	0	-0.375	-0.375	-0.375	-0.375	-0.375	-0.375	-0.375	-0.375	-0.375	-0.375	-0.375	linear	0.025	TRUE	450	FALSE	NA	NA	1	0	0.5	5	sepmodel	0.028	0.0014516625275658311
10	250	0	450	900	1350	1800	2250	2700	3150	3600	4050	2	0	1	0	0	0	0	0	0	0	0	0	0	-0.375	-0.375	-0.375	-0.375	-0.375	-0.375	-0.375	-0.375	-0.375	-0.375	-0.375	linear	0.025	TRUE	450	FALSE	NA	NA	1	0	0.5	5	splines	0.0264	0.001297456076202597
10	250	0	450	900	1350	1800	2250	2700	3150	3600	4050	2	0	1	0	0	0	0	0	0	0	0	0	0	-0.375	-0.375	-0.375	-0.375	-0.375	-0.375	-0.375	-0.375	-0.375	-0.375	-0.375	linear	0.025	TRUE	450	FALSE	NA	NA	1	0	0.5	5	splines_cal	0.0267	0.0012966368829559463
10	250	0	450	900	1350	1800	2250	2700	3150	3600	4050	2	0	1	0	0	0	0	0	0	0	0	0	0	-0.375	-0.375	-0.375	-0.375	-0.375	-0.375	-0.375	-0.375	-0.375	-0.375	-0.375	linear	0.025	TRUE	450	FALSE	NA	NA	1	0	0.5	6	fixmodel	0.0256	2.866425345001432e-4
10	250	0	450	900	1350	1800	2250	2700	3150	3600	4050	2	0	1	0	0	0	0	0	0	0	0	0	0	-0.375	-0.375	-0.375	-0.375	-0.375	-0.375	-0.375	-0.375	-0.375	-0.375	-0.375	linear	0.025	TRUE	450	FALSE	NA	NA	1	0	0.5	6	sepmodel	0.0262	5.194206105197042e-4
10	250	0	450	900	1350	1800	2250	2700	3150	3600	4050	2	0	1	0	0	0	0	0	0	0	0	0	0	-0.375	-0.375	-0.375	-0.375	-0.375	-0.375	-0.375	-0.375	-0.375	-0.375	-0.375	linear	0.025	TRUE	450	FALSE	NA	NA	1	0	0.5	6	splines	0.0247	4.0309932044981444e-4
10	250	0	450	900	1350	1800	2250	2700	3150	3600	4050	2	0	1	0	0	0	0	0	0	0	0	0	0	-0.375	-0.375	-0.375	-0.375	-0.375	-0.375	-0.375	-0.375	-0.375	-0.375	-0.375	linear	0.025	TRUE	450	FALSE	NA	NA	1	0	0.5	6	splines_cal	0.0245	3.0826082684066883e-4
10	250	0	450	900	1350	1800	2250	2700	3150	3600	4050	2	0	1	0	0	0	0	0	0	0	0	0	0	-0.375	-0.375	-0.375	-0.375	-0.375	-0.375	-0.375	-0.375	-0.375	-0.375	-0.375	linear	0.025	TRUE	450	FALSE	NA	NA	1	0	0.5	7	fixmodel	0.0241	3.8879627092253057e-4
10	250	0	450	900	1350	1800	2250	2700	3150	3600	4050	2	0	1	0	0	0	0	0	0	0	0	0	0	-0.375	-0.375	-0.375	-0.375	-0.375	-0.375	-0.375	-0.375	-0.375	-0.375	-0.375	linear	0.025	TRUE	450	FALSE	NA	NA	1	0	0.5	7	sepmodel	0.0246	6.609310453590711e-4
10	250	0	450	900	1350	1800	2250	2700	3150	3600	4050	2	0	1	0	0	0	0	0	0	0	0	0	0	-0.375	-0.375	-0.375	-0.375	-0.375	-0.375	-0.375	-0.375	-0.375	-0.375	-0.375	linear	0.025	TRUE	450	FALSE	NA	NA	1	0	0.5	7	splines	0.0237	4.02688014072017e-4
10	250	0	450	900	1350	1800	2250	2700	3150	3600	4050	2	0	1	0	0	0	0	0	0	0	0	0	0	-0.375	-0.375	-0.375	-0.375	-0.375	-0.375	-0.375	-0.375	-0.375	-0.375	-0.375	linear	0.025	TRUE	450	FALSE	NA	NA	1	0	0.5	7	splines_cal	0.0254	6.230121098240484e-4
10	250	0	450	900	1350	1800	2250	2700	3150	3600	4050	2	0	1	0	0	0	0	0	0	0	0	0	0	-0.375	-0.375	-0.375	-0.375	-0.375	-0.375	-0.375	-0.375	-0.375	-0.375	-0.375	linear	0.025	TRUE	450	FALSE	NA	NA	1	0	0.5	8	fixmodel	0.0233	-4.410939927170749e-4
10	250	0	450	900	1350	1800	2250	2700	3150	3600	4050	2	0	1	0	0	0	0	0	0	0	0	0	0	-0.375	-0.375	-0.375	-0.375	-0.375	-0.375	-0.375	-0.375	-0.375	-0.375	-0.375	linear	0.025	TRUE	450	FALSE	NA	NA	1	0	0.5	8	sepmodel	0.0231	-5.983543658182403e-4
10	250	0	450	900	1350	1800	2250	2700	3150	3600	4050	2	0	1	0	0	0	0	0	0	0	0	0	0	-0.375	-0.375	-0.375	-0.375	-0.375	-0.375	-0.375	-0.375	-0.375	-0.375	-0.375	linear	0.025	TRUE	450	FALSE	NA	NA	1	0	0.5	8	splines	0.0222	-4.478279269120111e-4
10	250	0	450	900	1350	1800	2250	2700	3150	3600	4050	2	0	1	0	0	0	0	0	0	0	0	0	0	-0.375	-0.375	-0.375	-0.375	-0.375	-0.375	-0.375	-0.375	-0.375	-0.375	-0.375	linear	0.025	TRUE	450	FALSE	NA	NA	1	0	0.5	8	splines_cal	0.0222	-4.449548871721462e-4
10	250	0	450	900	1350	1800	2250	2700	3150	3600	4050	2	0	1	0	0	0	0	0	0	0	0	0	0	-0.375	-0.375	-0.375	-0.375	-0.375	-0.375	-0.375	-0.375	-0.375	-0.375	-0.375	linear	0.025	TRUE	450	FALSE	NA	NA	1	0	0.5	9	fixmodel	0.024	-0.0010388010391645538
10	250	0	450	900	1350	1800	2250	2700	3150	3600	4050	2	0	1	0	0	0	0	0	0	0	0	0	0	-0.375	-0.375	-0.375	-0.375	-0.375	-0.375	-0.375	-0.375	-0.375	-0.375	-0.375	linear	0.025	TRUE	450	FALSE	NA	NA	1	0	0.5	9	sepmodel	0.0248	-8.970891996908529e-4
10	250	0	450	900	1350	1800	2250	2700	3150	3600	4050	2	0	1	0	0	0	0	0	0	0	0	0	0	-0.375	-0.375	-0.375	-0.375	-0.375	-0.375	-0.375	-0.375	-0.375	-0.375	-0.375	linear	0.025	TRUE	450	FALSE	NA	NA	1	0	0.5	9	splines	0.0249	-0.0011620771794442779
10	250	0	450	900	1350	1800	2250	2700	3150	3600	4050	2	0	1	0	0	0	0	0	0	0	0	0	0	-0.375	-0.375	-0.375	-0.375	-0.375	-0.375	-0.375	-0.375	-0.375	-0.375	-0.375	linear	0.025	TRUE	450	FALSE	NA	NA	1	0	0.5	9	splines_cal	0.0236	-0.0011850696001033765
10	250	0	450	900	1350	1800	2250	2700	3150	3600	4050	2	0	1	0	0	0	0	0	0	0	0	0	0	-0.375	-0.375	-0.375	-0.375	-0.375	-0.375	-0.375	-0.375	-0.375	-0.375	-0.375	linear	0.025	TRUE	450	FALSE	NA	NA	1	0	0.5	10	fixmodel	0.024	2.6879951478183273e-4
10	250	0	450	900	1350	1800	2250	2700	3150	3600	4050	2	0	1	0	0	0	0	0	0	0	0	0	0	-0.375	-0.375	-0.375	-0.375	-0.375	-0.375	-0.375	-0.375	-0.375	-0.375	-0.375	linear	0.025	TRUE	450	FALSE	NA	NA	1	0	0.5	10	sepmodel	0.0255	4.273658064691253e-4
10	250	0	450	900	1350	1800	2250	2700	3150	3600	4050	2	0	1	0	0	0	0	0	0	0	0	0	0	-0.375	-0.375	-0.375	-0.375	-0.375	-0.375	-0.375	-0.375	-0.375	-0.375	-0.375	linear	0.025	TRUE	450	FALSE	NA	NA	1	0	0.5	10	splines	0.0232	1.368022561126869e-4
10	250	0	450	900	1350	1800	2250	2700	3150	3600	4050	2	0	1	0	0	0	0	0	0	0	0	0	0	-0.375	-0.375	-0.375	-0.375	-0.375	-0.375	-0.375	-0.375	-0.375	-0.375	-0.375	linear	0.025	TRUE	450	FALSE	NA	NA	1	0	0.5	10	splines_cal	0.0243	2.348385419200404e-4
10	250	0	475	950	1425	1900	2375	2850	3325	3800	4275	2	0	1	0	0	0	0	0	0	0	0	0	0	-0.375	-0.375	-0.375	-0.375	-0.375	-0.375	-0.375	-0.375	-0.375	-0.375	-0.375	linear	0.025	TRUE	450	FALSE	NA	NA	1	0	0.5	2	fixmodel	0.0262	-8.883947490158088e-4
10	250	0	475	950	1425	1900	2375	2850	3325	3800	4275	2	0	1	0	0	0	0	0	0	0	0	0	0	-0.375	-0.375	-0.375	-0.375	-0.375	-0.375	-0.375	-0.375	-0.375	-0.375	-0.375	linear	0.025	TRUE	450	FALSE	NA	NA	1	0	0.5	2	sepmodel	0.0265	-8.872238250715928e-4
10	250	0	475	950	1425	1900	2375	2850	3325	3800	4275	2	0	1	0	0	0	0	0	0	0	0	0	0	-0.375	-0.375	-0.375	-0.375	-0.375	-0.375	-0.375	-0.375	-0.375	-0.375	-0.375	linear	0.025	TRUE	450	FALSE	NA	NA	1	0	0.5	2	splines	0.027	-7.775787841899699e-4
10	250	0	475	950	1425	1900	2375	2850	3325	3800	4275	2	0	1	0	0	0	0	0	0	0	0	0	0	-0.375	-0.375	-0.375	-0.375	-0.375	-0.375	-0.375	-0.375	-0.375	-0.375	-0.375	linear	0.025	TRUE	450	FALSE	NA	NA	1	0	0.5	2	splines_cal	0.0262	-4.5596905715977157e-4
10	250	0	475	950	1425	1900	2375	2850	3325	3800	4275	2	0	1	0	0	0	0	0	0	0	0	0	0	-0.375	-0.375	-0.375	-0.375	-0.375	-0.375	-0.375	-0.375	-0.375	-0.375	-0.375	linear	0.025	TRUE	450	FALSE	NA	NA	1	0	0.5	3	fixmodel	0.0232	-0.0013098181490373366
10	250	0	475	950	1425	1900	2375	2850	3325	3800	4275	2	0	1	0	0	0	0	0	0	0	0	0	0	-0.375	-0.375	-0.375	-0.375	-0.375	-0.375	-0.375	-0.375	-0.375	-0.375	-0.375	linear	0.025	TRUE	450	FALSE	NA	NA	1	0	0.5	3	sepmodel	0.0249	-0.0011808866202282198
10	250	0	475	950	1425	1900	2375	2850	3325	3800	4275	2	0	1	0	0	0	0	0	0	0	0	0	0	-0.375	-0.375	-0.375	-0.375	-0.375	-0.375	-0.375	-0.375	-0.375	-0.375	-0.375	linear	0.025	TRUE	450	FALSE	NA	NA	1	0	0.5	3	splines	0.0232	-0.0013351041276312425
10	250	0	475	950	1425	1900	2375	2850	3325	3800	4275	2	0	1	0	0	0	0	0	0	0	0	0	0	-0.375	-0.375	-0.375	-0.375	-0.375	-0.375	-0.375	-0.375	-0.375	-0.375	-0.375	linear	0.025	TRUE	450	FALSE	NA	NA	1	0	0.5	3	splines_cal	0.0238	-0.001410321264088533
10	250	0	475	950	1425	1900	2375	2850	3325	3800	4275	2	0	1	0	0	0	0	0	0	0	0	0	0	-0.375	-0.375	-0.375	-0.375	-0.375	-0.375	-0.375	-0.375	-0.375	-0.375	-0.375	linear	0.025	TRUE	450	FALSE	NA	NA	1	0	0.5	4	fixmodel	0.0239	5.075006061773071e-4
10	250	0	475	950	1425	1900	2375	2850	3325	3800	4275	2	0	1	0	0	0	0	0	0	0	0	0	0	-0.375	-0.375	-0.375	-0.375	-0.375	-0.375	-0.375	-0.375	-0.375	-0.375	-0.375	linear	0.025	TRUE	450	FALSE	NA	NA	1	0	0.5	4	sepmodel	0.0234	2.5311681535447774e-4
10	250	0	475	950	1425	1900	2375	2850	3325	3800	4275	2	0	1	0	0	0	0	0	0	0	0	0	0	-0.375	-0.375	-0.375	-0.375	-0.375	-0.375	-0.375	-0.375	-0.375	-0.375	-0.375	linear	0.025	TRUE	450	FALSE	NA	NA	1	0	0.5	4	splines	0.0242	5.050437481730534e-4
10	250	0	475	950	1425	1900	2375	2850	3325	3800	4275	2	0	1	0	0	0	0	0	0	0	0	0	0	-0.375	-0.375	-0.375	-0.375	-0.375	-0.375	-0.375	-0.375	-0.375	-0.375	-0.375	linear	0.025	TRUE	450	FALSE	NA	NA	1	0	0.5	4	splines_cal	0.0237	1.7111512722737607e-4
10	250	0	475	950	1425	1900	2375	2850	3325	3800	4275	2	0	1	0	0	0	0	0	0	0	0	0	0	-0.375	-0.375	-0.375	-0.375	-0.375	-0.375	-0.375	-0.375	-0.375	-0.375	-0.375	linear	0.025	TRUE	450	FALSE	NA	NA	1	0	0.5	5	fixmodel	0.0247	0.0013158523560164756
10	250	0	475	950	1425	1900	2375	2850	3325	3800	4275	2	0	1	0	0	0	0	0	0	0	0	0	0	-0.375	-0.375	-0.375	-0.375	-0.375	-0.375	-0.375	-0.375	-0.375	-0.375	-0.375	linear	0.025	TRUE	450	FALSE	NA	NA	1	0	0.5	5	sepmodel	0.0248	0.0014169956733824825
10	250	0	475	950	1425	1900	2375	2850	3325	3800	4275	2	0	1	0	0	0	0	0	0	0	0	0	0	-0.375	-0.375	-0.375	-0.375	-0.375	-0.375	-0.375	-0.375	-0.375	-0.375	-0.375	linear	0.025	TRUE	450	FALSE	NA	NA	1	0	0.5	5	splines	0.0257	0.001276860994466615
10	250	0	475	950	1425	1900	2375	2850	3325	3800	4275	2	0	1	0	0	0	0	0	0	0	0	0	0	-0.375	-0.375	-0.375	-0.375	-0.375	-0.375	-0.375	-0.375	-0.375	-0.375	-0.375	linear	0.025	TRUE	450	FALSE	NA	NA	1	0	0.5	5	splines_cal	0.0267	0.0010303839797918915
10	250	0	475	950	1425	1900	2375	2850	3325	3800	4275	2	0	1	0	0	0	0	0	0	0	0	0	0	-0.375	-0.375	-0.375	-0.375	-0.375	-0.375	-0.375	-0.375	-0.375	-0.375	-0.375	linear	0.025	TRUE	450	FALSE	NA	NA	1	0	0.5	6	fixmodel	0.0249	9.024364218031782e-4
10	250	0	475	950	1425	1900	2375	2850	3325	3800	4275	2	0	1	0	0	0	0	0	0	0	0	0	0	-0.375	-0.375	-0.375	-0.375	-0.375	-0.375	-0.375	-0.375	-0.375	-0.375	-0.375	linear	0.025	TRUE	450	FALSE	NA	NA	1	0	0.5	6	sepmodel	0.0247	8.809699869620418e-4
10	250	0	475	950	1425	1900	2375	2850	3325	3800	4275	2	0	1	0	0	0	0	0	0	0	0	0	0	-0.375	-0.375	-0.375	-0.375	-0.375	-0.375	-0.375	-0.375	-0.375	-0.375	-0.375	linear	0.025	TRUE	450	FALSE	NA	NA	1	0	0.5	6	splines	0.0251	9.319472567656601e-4
10	250	0	475	950	1425	1900	2375	2850	3325	3800	4275	2	0	1	0	0	0	0	0	0	0	0	0	0	-0.375	-0.375	-0.375	-0.375	-0.375	-0.375	-0.375	-0.375	-0.375	-0.375	-0.375	linear	0.025	TRUE	450	FALSE	NA	NA	1	0	0.5	6	splines_cal	0.0244	6.5237266954714e-4
10	250	0	475	950	1425	1900	2375	2850	3325	3800	4275	2	0	1	0	0	0	0	0	0	0	0	0	0	-0.375	-0.375	-0.375	-0.375	-0.375	-0.375	-0.375	-0.375	-0.375	-0.375	-0.375	linear	0.025	TRUE	450	FALSE	NA	NA	1	0	0.5	7	fixmodel	0.0244	2.3373232031489213e-4
10	250	0	475	950	1425	1900	2375	2850	3325	3800	4275	2	0	1	0	0	0	0	0	0	0	0	0	0	-0.375	-0.375	-0.375	-0.375	-0.375	-0.375	-0.375	-0.375	-0.375	-0.375	-0.375	linear	0.025	TRUE	450	FALSE	NA	NA	1	0	0.5	7	sepmodel	0.0228	2.447353917253978e-4
10	250	0	475	950	1425	1900	2375	2850	3325	3800	4275	2	0	1	0	0	0	0	0	0	0	0	0	0	-0.375	-0.375	-0.375	-0.375	-0.375	-0.375	-0.375	-0.375	-0.375	-0.375	-0.375	linear	0.025	TRUE	450	FALSE	NA	NA	1	0	0.5	7	splines	0.0232	1.9669856624371666e-4
10	250	0	475	950	1425	1900	2375	2850	3325	3800	4275	2	0	1	0	0	0	0	0	0	0	0	0	0	-0.375	-0.375	-0.375	-0.375	-0.375	-0.375	-0.375	-0.375	-0.375	-0.375	-0.375	linear	0.025	TRUE	450	FALSE	NA	NA	1	0	0.5	7	splines_cal	0.024	1.365058337939289e-4
10	250	0	475	950	1425	1900	2375	2850	3325	3800	4275	2	0	1	0	0	0	0	0	0	0	0	0	0	-0.375	-0.375	-0.375	-0.375	-0.375	-0.375	-0.375	-0.375	-0.375	-0.375	-0.375	linear	0.025	TRUE	450	FALSE	NA	NA	1	0	0.5	8	fixmodel	0.0281	7.70061425410052e-4
10	250	0	475	950	1425	1900	2375	2850	3325	3800	4275	2	0	1	0	0	0	0	0	0	0	0	0	0	-0.375	-0.375	-0.375	-0.375	-0.375	-0.375	-0.375	-0.375	-0.375	-0.375	-0.375	linear	0.025	TRUE	450	FALSE	NA	NA	1	0	0.5	8	sepmodel	0.0272	7.989017175339546e-4
10	250	0	475	950	1425	1900	2375	2850	3325	3800	4275	2	0	1	0	0	0	0	0	0	0	0	0	0	-0.375	-0.375	-0.375	-0.375	-0.375	-0.375	-0.375	-0.375	-0.375	-0.375	-0.375	linear	0.025	TRUE	450	FALSE	NA	NA	1	0	0.5	8	splines	0.028	7.380755196087007e-4
10	250	0	475	950	1425	1900	2375	2850	3325	3800	4275	2	0	1	0	0	0	0	0	0	0	0	0	0	-0.375	-0.375	-0.375	-0.375	-0.375	-0.375	-0.375	-0.375	-0.375	-0.375	-0.375	linear	0.025	TRUE	450	FALSE	NA	NA	1	0	0.5	8	splines_cal	0.027	6.257624888303106e-4
10	250	0	475	950	1425	1900	2375	2850	3325	3800	4275	2	0	1	0	0	0	0	0	0	0	0	0	0	-0.375	-0.375	-0.375	-0.375	-0.375	-0.375	-0.375	-0.375	-0.375	-0.375	-0.375	linear	0.025	TRUE	450	FALSE	NA	NA	1	0	0.5	9	fixmodel	0.0221	-0.00148579226248934
10	250	0	475	950	1425	1900	2375	2850	3325	3800	4275	2	0	1	0	0	0	0	0	0	0	0	0	0	-0.375	-0.375	-0.375	-0.375	-0.375	-0.375	-0.375	-0.375	-0.375	-0.375	-0.375	linear	0.025	TRUE	450	FALSE	NA	NA	1	0	0.5	9	sepmodel	0.0216	-0.0015297030361679984
10	250	0	475	950	1425	1900	2375	2850	3325	3800	4275	2	0	1	0	0	0	0	0	0	0	0	0	0	-0.375	-0.375	-0.375	-0.375	-0.375	-0.375	-0.375	-0.375	-0.375	-0.375	-0.375	linear	0.025	TRUE	450	FALSE	NA	NA	1	0	0.5	9	splines	0.0229	-0.0013802986382108974
10	250	0	475	950	1425	1900	2375	2850	3325	3800	4275	2	0	1	0	0	0	0	0	0	0	0	0	0	-0.375	-0.375	-0.375	-0.375	-0.375	-0.375	-0.375	-0.375	-0.375	-0.375	-0.375	linear	0.025	TRUE	450	FALSE	NA	NA	1	0	0.5	9	splines_cal	0.0243	-0.0014037029791657718
10	250	0	475	950	1425	1900	2375	2850	3325	3800	4275	2	0	1	0	0	0	0	0	0	0	0	0	0	-0.375	-0.375	-0.375	-0.375	-0.375	-0.375	-0.375	-0.375	-0.375	-0.375	-0.375	linear	0.025	TRUE	450	FALSE	NA	NA	1	0	0.5	10	fixmodel	0.0253	0.0012064750232797284
10	250	0	475	950	1425	1900	2375	2850	3325	3800	4275	2	0	1	0	0	0	0	0	0	0	0	0	0	-0.375	-0.375	-0.375	-0.375	-0.375	-0.375	-0.375	-0.375	-0.375	-0.375	-0.375	linear	0.025	TRUE	450	FALSE	NA	NA	1	0	0.5	10	sepmodel	0.0263	0.0014639048017854924
10	250	0	475	950	1425	1900	2375	2850	3325	3800	4275	2	0	1	0	0	0	0	0	0	0	0	0	0	-0.375	-0.375	-0.375	-0.375	-0.375	-0.375	-0.375	-0.375	-0.375	-0.375	-0.375	linear	0.025	TRUE	450	FALSE	NA	NA	1	0	0.5	10	splines	0.0268	0.0010806328543676762
10	250	0	475	950	1425	1900	2375	2850	3325	3800	4275	2	0	1	0	0	0	0	0	0	0	0	0	0	-0.375	-0.375	-0.375	-0.375	-0.375	-0.375	-0.375	-0.375	-0.375	-0.375	-0.375	linear	0.025	TRUE	450	FALSE	NA	NA	1	0	0.5	10	splines_cal	0.0261	9.408330052151336e-4
10	250	0	500	1000	1500	2000	2500	3000	3500	4000	4500	2	0	1	0	0	0	0	0	0	0	0	0	0	-0.375	-0.375	-0.375	-0.375	-0.375	-0.375	-0.375	-0.375	-0.375	-0.375	-0.375	linear	0.025	TRUE	450	FALSE	NA	NA	1	0	0.5	2	fixmodel	0.0254	6.168278462415116e-5
10	250	0	500	1000	1500	2000	2500	3000	3500	4000	4500	2	0	1	0	0	0	0	0	0	0	0	0	0	-0.375	-0.375	-0.375	-0.375	-0.375	-0.375	-0.375	-0.375	-0.375	-0.375	-0.375	linear	0.025	TRUE	450	FALSE	NA	NA	1	0	0.5	2	sepmodel	0.0257	6.168278462408182e-5
10	250	0	500	1000	1500	2000	2500	3000	3500	4000	4500	2	0	1	0	0	0	0	0	0	0	0	0	0	-0.375	-0.375	-0.375	-0.375	-0.375	-0.375	-0.375	-0.375	-0.375	-0.375	-0.375	linear	0.025	TRUE	450	FALSE	NA	NA	1	0	0.5	2	splines	0.0249	-4.342782720761315e-4
10	250	0	500	1000	1500	2000	2500	3000	3500	4000	4500	2	0	1	0	0	0	0	0	0	0	0	0	0	-0.375	-0.375	-0.375	-0.375	-0.375	-0.375	-0.375	-0.375	-0.375	-0.375	-0.375	linear	0.025	TRUE	450	FALSE	NA	NA	1	0	0.5	2	splines_cal	0.0251	-4.141395740397403e-4
10	250	0	500	1000	1500	2000	2500	3000	3500	4000	4500	2	0	1	0	0	0	0	0	0	0	0	0	0	-0.375	-0.375	-0.375	-0.375	-0.375	-0.375	-0.375	-0.375	-0.375	-0.375	-0.375	linear	0.025	TRUE	450	FALSE	NA	NA	1	0	0.5	3	fixmodel	0.0225	-7.570358430431368e-4
10	250	0	500	1000	1500	2000	2500	3000	3500	4000	4500	2	0	1	0	0	0	0	0	0	0	0	0	0	-0.375	-0.375	-0.375	-0.375	-0.375	-0.375	-0.375	-0.375	-0.375	-0.375	-0.375	linear	0.025	TRUE	450	FALSE	NA	NA	1	0	0.5	3	sepmodel	0.0221	-7.570358430432227e-4
10	250	0	500	1000	1500	2000	2500	3000	3500	4000	4500	2	0	1	0	0	0	0	0	0	0	0	0	0	-0.375	-0.375	-0.375	-0.375	-0.375	-0.375	-0.375	-0.375	-0.375	-0.375	-0.375	linear	0.025	TRUE	450	FALSE	NA	NA	1	0	0.5	3	splines	0.0214	-8.882277958307725e-4
10	250	0	500	1000	1500	2000	2500	3000	3500	4000	4500	2	0	1	0	0	0	0	0	0	0	0	0	0	-0.375	-0.375	-0.375	-0.375	-0.375	-0.375	-0.375	-0.375	-0.375	-0.375	-0.375	linear	0.025	TRUE	450	FALSE	NA	NA	1	0	0.5	3	splines_cal	0.0217	-9.650952158049589e-4
10	250	0	500	1000	1500	2000	2500	3000	3500	4000	4500	2	0	1	0	0	0	0	0	0	0	0	0	0	-0.375	-0.375	-0.375	-0.375	-0.375	-0.375	-0.375	-0.375	-0.375	-0.375	-0.375	linear	0.025	TRUE	450	FALSE	NA	NA	1	0	0.5	4	fixmodel	0.0253	-3.69063090402066e-4
10	250	0	500	1000	1500	2000	2500	3000	3500	4000	4500	2	0	1	0	0	0	0	0	0	0	0	0	0	-0.375	-0.375	-0.375	-0.375	-0.375	-0.375	-0.375	-0.375	-0.375	-0.375	-0.375	linear	0.025	TRUE	450	FALSE	NA	NA	1	0	0.5	4	sepmodel	0.0248	-3.690630904019446e-4
10	250	0	500	1000	1500	2000	2500	3000	3500	4000	4500	2	0	1	0	0	0	0	0	0	0	0	0	0	-0.375	-0.375	-0.375	-0.375	-0.375	-0.375	-0.375	-0.375	-0.375	-0.375	-0.375	linear	0.025	TRUE	450	FALSE	NA	NA	1	0	0.5	4	splines	0.0238	-5.515521873135318e-4
10	250	0	500	1000	1500	2000	2500	3000	3500	4000	4500	2	0	1	0	0	0	0	0	0	0	0	0	0	-0.375	-0.375	-0.375	-0.375	-0.375	-0.375	-0.375	-0.375	-0.375	-0.375	-0.375	linear	0.025	TRUE	450	FALSE	NA	NA	1	0	0.5	4	splines_cal	0.0244	-4.4493841304803585e-4
10	250	0	500	1000	1500	2000	2500	3000	3500	4000	4500	2	0	1	0	0	0	0	0	0	0	0	0	0	-0.375	-0.375	-0.375	-0.375	-0.375	-0.375	-0.375	-0.375	-0.375	-0.375	-0.375	linear	0.025	TRUE	450	FALSE	NA	NA	1	0	0.5	5	fixmodel	0.0244	-2.923071381846233e-4
10	250	0	500	1000	1500	2000	2500	3000	3500	4000	4500	2	0	1	0	0	0	0	0	0	0	0	0	0	-0.375	-0.375	-0.375	-0.375	-0.375	-0.375	-0.375	-0.375	-0.375	-0.375	-0.375	linear	0.025	TRUE	450	FALSE	NA	NA	1	0	0.5	5	sepmodel	0.024	-2.9230713818422313e-4
10	250	0	500	1000	1500	2000	2500	3000	3500	4000	4500	2	0	1	0	0	0	0	0	0	0	0	0	0	-0.375	-0.375	-0.375	-0.375	-0.375	-0.375	-0.375	-0.375	-0.375	-0.375	-0.375	linear	0.025	TRUE	450	FALSE	NA	NA	1	0	0.5	5	splines	0.0255	-1.9956086402336752e-4
10	250	0	500	1000	1500	2000	2500	3000	3500	4000	4500	2	0	1	0	0	0	0	0	0	0	0	0	0	-0.375	-0.375	-0.375	-0.375	-0.375	-0.375	-0.375	-0.375	-0.375	-0.375	-0.375	linear	0.025	TRUE	450	FALSE	NA	NA	1	0	0.5	5	splines_cal	0.0252	-1.252743556658094e-4
10	250	0	500	1000	1500	2000	2500	3000	3500	4000	4500	2	0	1	0	0	0	0	0	0	0	0	0	0	-0.375	-0.375	-0.375	-0.375	-0.375	-0.375	-0.375	-0.375	-0.375	-0.375	-0.375	linear	0.025	TRUE	450	FALSE	NA	NA	1	0	0.5	6	fixmodel	0.0246	-6.714025324185365e-4
10	250	0	500	1000	1500	2000	2500	3000	3500	4000	4500	2	0	1	0	0	0	0	0	0	0	0	0	0	-0.375	-0.375	-0.375	-0.375	-0.375	-0.375	-0.375	-0.375	-0.375	-0.375	-0.375	linear	0.025	TRUE	450	FALSE	NA	NA	1	0	0.5	6	sepmodel	0.0254	-6.714025324184472e-4
10	250	0	500	1000	1500	2000	2500	3000	3500	4000	4500	2	0	1	0	0	0	0	0	0	0	0	0	0	-0.375	-0.375	-0.375	-0.375	-0.375	-0.375	-0.375	-0.375	-0.375	-0.375	-0.375	linear	0.025	TRUE	450	FALSE	NA	NA	1	0	0.5	6	splines	0.0247	-4.1173874443008006e-4
10	250	0	500	1000	1500	2000	2500	3000	3500	4000	4500	2	0	1	0	0	0	0	0	0	0	0	0	0	-0.375	-0.375	-0.375	-0.375	-0.375	-0.375	-0.375	-0.375	-0.375	-0.375	-0.375	linear	0.025	TRUE	450	FALSE	NA	NA	1	0	0.5	6	splines_cal	0.0248	-4.589686190060124e-4
10	250	0	500	1000	1500	2000	2500	3000	3500	4000	4500	2	0	1	0	0	0	0	0	0	0	0	0	0	-0.375	-0.375	-0.375	-0.375	-0.375	-0.375	-0.375	-0.375	-0.375	-0.375	-0.375	linear	0.025	TRUE	450	FALSE	NA	NA	1	0	0.5	7	fixmodel	0.0247	3.8087201478083024e-4
10	250	0	500	1000	1500	2000	2500	3000	3500	4000	4500	2	0	1	0	0	0	0	0	0	0	0	0	0	-0.375	-0.375	-0.375	-0.375	-0.375	-0.375	-0.375	-0.375	-0.375	-0.375	-0.375	linear	0.025	TRUE	450	FALSE	NA	NA	1	0	0.5	7	sepmodel	0.0252	3.808720147814632e-4
10	250	0	500	1000	1500	2000	2500	3000	3500	4000	4500	2	0	1	0	0	0	0	0	0	0	0	0	0	-0.375	-0.375	-0.375	-0.375	-0.375	-0.375	-0.375	-0.375	-0.375	-0.375	-0.375	linear	0.025	TRUE	450	FALSE	NA	NA	1	0	0.5	7	splines	0.0269	2.5829075097466754e-5
10	250	0	500	1000	1500	2000	2500	3000	3500	4000	4500	2	0	1	0	0	0	0	0	0	0	0	0	0	-0.375	-0.375	-0.375	-0.375	-0.375	-0.375	-0.375	-0.375	-0.375	-0.375	-0.375	linear	0.025	TRUE	450	FALSE	NA	NA	1	0	0.5	7	splines_cal	0.0258	5.559963243414484e-5
10	250	0	500	1000	1500	2000	2500	3000	3500	4000	4500	2	0	1	0	0	0	0	0	0	0	0	0	0	-0.375	-0.375	-0.375	-0.375	-0.375	-0.375	-0.375	-0.375	-0.375	-0.375	-0.375	linear	0.025	TRUE	450	FALSE	NA	NA	1	0	0.5	8	fixmodel	0.0243	7.880434971130534e-4
10	250	0	500	1000	1500	2000	2500	3000	3500	4000	4500	2	0	1	0	0	0	0	0	0	0	0	0	0	-0.375	-0.375	-0.375	-0.375	-0.375	-0.375	-0.375	-0.375	-0.375	-0.375	-0.375	linear	0.025	TRUE	450	FALSE	NA	NA	1	0	0.5	8	sepmodel	0.0242	7.880434971137668e-4
10	250	0	500	1000	1500	2000	2500	3000	3500	4000	4500	2	0	1	0	0	0	0	0	0	0	0	0	0	-0.375	-0.375	-0.375	-0.375	-0.375	-0.375	-0.375	-0.375	-0.375	-0.375	-0.375	linear	0.025	TRUE	450	FALSE	NA	NA	1	0	0.5	8	splines	0.0243	5.32325079663094e-4
10	250	0	500	1000	1500	2000	2500	3000	3500	4000	4500	2	0	1	0	0	0	0	0	0	0	0	0	0	-0.375	-0.375	-0.375	-0.375	-0.375	-0.375	-0.375	-0.375	-0.375	-0.375	-0.375	linear	0.025	TRUE	450	FALSE	NA	NA	1	0	0.5	8	splines_cal	0.0243	4.733149636409613e-4
10	250	0	500	1000	1500	2000	2500	3000	3500	4000	4500	2	0	1	0	0	0	0	0	0	0	0	0	0	-0.375	-0.375	-0.375	-0.375	-0.375	-0.375	-0.375	-0.375	-0.375	-0.375	-0.375	linear	0.025	TRUE	450	FALSE	NA	NA	1	0	0.5	9	fixmodel	0.0251	3.101525670170841e-4
10	250	0	500	1000	1500	2000	2500	3000	3500	4000	4500	2	0	1	0	0	0	0	0	0	0	0	0	0	-0.375	-0.375	-0.375	-0.375	-0.375	-0.375	-0.375	-0.375	-0.375	-0.375	-0.375	linear	0.025	TRUE	450	FALSE	NA	NA	1	0	0.5	9	sepmodel	0.0252	3.101525670171653e-4
10	250	0	500	1000	1500	2000	2500	3000	3500	4000	4500	2	0	1	0	0	0	0	0	0	0	0	0	0	-0.375	-0.375	-0.375	-0.375	-0.375	-0.375	-0.375	-0.375	-0.375	-0.375	-0.375	linear	0.025	TRUE	450	FALSE	NA	NA	1	0	0.5	9	splines	0.0231	5.6127316042324716e-5
10	250	0	500	1000	1500	2000	2500	3000	3500	4000	4500	2	0	1	0	0	0	0	0	0	0	0	0	0	-0.375	-0.375	-0.375	-0.375	-0.375	-0.375	-0.375	-0.375	-0.375	-0.375	-0.375	linear	0.025	TRUE	450	FALSE	NA	NA	1	0	0.5	9	splines_cal	0.0247	1.8497074227015218e-4
10	250	0	500	1000	1500	2000	2500	3000	3500	4000	4500	2	0	1	0	0	0	0	0	0	0	0	0	0	-0.375	-0.375	-0.375	-0.375	-0.375	-0.375	-0.375	-0.375	-0.375	-0.375	-0.375	linear	0.025	TRUE	450	FALSE	NA	NA	1	0	0.5	10	fixmodel	0.0265	-7.142419593202569e-5
10	250	0	500	1000	1500	2000	2500	3000	3500	4000	4500	2	0	1	0	0	0	0	0	0	0	0	0	0	-0.375	-0.375	-0.375	-0.375	-0.375	-0.375	-0.375	-0.375	-0.375	-0.375	-0.375	linear	0.025	TRUE	450	FALSE	NA	NA	1	0	0.5	10	sepmodel	0.0263	-7.142419593114361e-5
10	250	0	500	1000	1500	2000	2500	3000	3500	4000	4500	2	0	1	0	0	0	0	0	0	0	0	0	0	-0.375	-0.375	-0.375	-0.375	-0.375	-0.375	-0.375	-0.375	-0.375	-0.375	-0.375	linear	0.025	TRUE	450	FALSE	NA	NA	1	0	0.5	10	splines	0.0263	-3.580146334702705e-4
10	250	0	500	1000	1500	2000	2500	3000	3500	4000	4500	2	0	1	0	0	0	0	0	0	0	0	0	0	-0.375	-0.375	-0.375	-0.375	-0.375	-0.375	-0.375	-0.375	-0.375	-0.375	-0.375	linear	0.025	TRUE	450	FALSE	NA	NA	1	0	0.5	10	splines_cal	0.0257	-4.0282279545421877e-4
10	250	0	0	0	0	0	0	0	0	0	0	2	0	1	0	0	0	0	0	0	0	0	0	0	-0.25	-0.25	-0.25	-0.25	-0.25	-0.25	-0.25	-0.25	-0.25	-0.25	-0.25	linear	0.025	TRUE	450	FALSE	NA	NA	1	0	0.5	2	fixmodel	0.0253	-1.9911963488518264e-5
10	250	0	0	0	0	0	0	0	0	0	0	2	0	1	0	0	0	0	0	0	0	0	0	0	-0.25	-0.25	-0.25	-0.25	-0.25	-0.25	-0.25	-0.25	-0.25	-0.25	-0.25	linear	0.025	TRUE	450	FALSE	NA	NA	1	0	0.5	2	sepmodel	0.0255	-1.9911963488095232e-5
10	250	0	0	0	0	0	0	0	0	0	0	2	0	1	0	0	0	0	0	0	0	0	0	0	-0.25	-0.25	-0.25	-0.25	-0.25	-0.25	-0.25	-0.25	-0.25	-0.25	-0.25	linear	0.025	TRUE	450	FALSE	NA	NA	1	0	0.5	2	splines	0.0255	-1.926518823564885e-5
10	250	0	0	0	0	0	0	0	0	0	0	2	0	1	0	0	0	0	0	0	0	0	0	0	-0.25	-0.25	-0.25	-0.25	-0.25	-0.25	-0.25	-0.25	-0.25	-0.25	-0.25	linear	0.025	TRUE	450	FALSE	NA	NA	1	0	0.5	2	splines_cal	0.0253	-5.710951458802352e-5
10	250	0	0	0	0	0	0	0	0	0	0	2	0	1	0	0	0	0	0	0	0	0	0	0	-0.25	-0.25	-0.25	-0.25	-0.25	-0.25	-0.25	-0.25	-0.25	-0.25	-0.25	linear	0.025	TRUE	450	FALSE	NA	NA	1	0	0.5	3	fixmodel	0.0274	8.651962047654919e-4
10	250	0	0	0	0	0	0	0	0	0	0	2	0	1	0	0	0	0	0	0	0	0	0	0	-0.25	-0.25	-0.25	-0.25	-0.25	-0.25	-0.25	-0.25	-0.25	-0.25	-0.25	linear	0.025	TRUE	450	FALSE	NA	NA	1	0	0.5	3	sepmodel	0.0281	8.651962047659078e-4
10	250	0	0	0	0	0	0	0	0	0	0	2	0	1	0	0	0	0	0	0	0	0	0	0	-0.25	-0.25	-0.25	-0.25	-0.25	-0.25	-0.25	-0.25	-0.25	-0.25	-0.25	linear	0.025	TRUE	450	FALSE	NA	NA	1	0	0.5	3	splines	0.0279	8.650377754662646e-4
10	250	0	0	0	0	0	0	0	0	0	0	2	0	1	0	0	0	0	0	0	0	0	0	0	-0.25	-0.25	-0.25	-0.25	-0.25	-0.25	-0.25	-0.25	-0.25	-0.25	-0.25	linear	0.025	TRUE	450	FALSE	NA	NA	1	0	0.5	3	splines_cal	0.0276	8.535804403141884e-4
10	250	0	0	0	0	0	0	0	0	0	0	2	0	1	0	0	0	0	0	0	0	0	0	0	-0.25	-0.25	-0.25	-0.25	-0.25	-0.25	-0.25	-0.25	-0.25	-0.25	-0.25	linear	0.025	TRUE	450	FALSE	NA	NA	1	0	0.5	4	fixmodel	0.0231	4.0738183618969855e-4
10	250	0	0	0	0	0	0	0	0	0	0	2	0	1	0	0	0	0	0	0	0	0	0	0	-0.25	-0.25	-0.25	-0.25	-0.25	-0.25	-0.25	-0.25	-0.25	-0.25	-0.25	linear	0.025	TRUE	450	FALSE	NA	NA	1	0	0.5	4	sepmodel	0.0244	4.0738183619014166e-4
10	250	0	0	0	0	0	0	0	0	0	0	2	0	1	0	0	0	0	0	0	0	0	0	0	-0.25	-0.25	-0.25	-0.25	-0.25	-0.25	-0.25	-0.25	-0.25	-0.25	-0.25	linear	0.025	TRUE	450	FALSE	NA	NA	1	0	0.5	4	splines	0.0237	4.069718000506674e-4
10	250	0	0	0	0	0	0	0	0	0	0	2	0	1	0	0	0	0	0	0	0	0	0	0	-0.25	-0.25	-0.25	-0.25	-0.25	-0.25	-0.25	-0.25	-0.25	-0.25	-0.25	linear	0.025	TRUE	450	FALSE	NA	NA	1	0	0.5	4	splines_cal	0.0236	3.593524942287232e-4
10	250	0	0	0	0	0	0	0	0	0	0	2	0	1	0	0	0	0	0	0	0	0	0	0	-0.25	-0.25	-0.25	-0.25	-0.25	-0.25	-0.25	-0.25	-0.25	-0.25	-0.25	linear	0.025	TRUE	450	FALSE	NA	NA	1	0	0.5	5	fixmodel	0.0273	5.65562384152743e-4
10	250	0	0	0	0	0	0	0	0	0	0	2	0	1	0	0	0	0	0	0	0	0	0	0	-0.25	-0.25	-0.25	-0.25	-0.25	-0.25	-0.25	-0.25	-0.25	-0.25	-0.25	linear	0.025	TRUE	450	FALSE	NA	NA	1	0	0.5	5	sepmodel	0.0279	5.655623841531932e-4
10	250	0	0	0	0	0	0	0	0	0	0	2	0	1	0	0	0	0	0	0	0	0	0	0	-0.25	-0.25	-0.25	-0.25	-0.25	-0.25	-0.25	-0.25	-0.25	-0.25	-0.25	linear	0.025	TRUE	450	FALSE	NA	NA	1	0	0.5	5	splines	0.0275	5.65400173049433e-4
10	250	0	0	0	0	0	0	0	0	0	0	2	0	1	0	0	0	0	0	0	0	0	0	0	-0.25	-0.25	-0.25	-0.25	-0.25	-0.25	-0.25	-0.25	-0.25	-0.25	-0.25	linear	0.025	TRUE	450	FALSE	NA	NA	1	0	0.5	5	splines_cal	0.0277	5.736189827495737e-4
10	250	0	0	0	0	0	0	0	0	0	0	2	0	1	0	0	0	0	0	0	0	0	0	0	-0.25	-0.25	-0.25	-0.25	-0.25	-0.25	-0.25	-0.25	-0.25	-0.25	-0.25	linear	0.025	TRUE	450	FALSE	NA	NA	1	0	0.5	6	fixmodel	0.0256	-6.049594349048451e-4
10	250	0	0	0	0	0	0	0	0	0	0	2	0	1	0	0	0	0	0	0	0	0	0	0	-0.25	-0.25	-0.25	-0.25	-0.25	-0.25	-0.25	-0.25	-0.25	-0.25	-0.25	linear	0.025	TRUE	450	FALSE	NA	NA	1	0	0.5	6	sepmodel	0.0256	-6.049594349044153e-4
10	250	0	0	0	0	0	0	0	0	0	0	2	0	1	0	0	0	0	0	0	0	0	0	0	-0.25	-0.25	-0.25	-0.25	-0.25	-0.25	-0.25	-0.25	-0.25	-0.25	-0.25	linear	0.025	TRUE	450	FALSE	NA	NA	1	0	0.5	6	splines	0.0261	-6.04791323479109e-4
10	250	0	0	0	0	0	0	0	0	0	0	2	0	1	0	0	0	0	0	0	0	0	0	0	-0.25	-0.25	-0.25	-0.25	-0.25	-0.25	-0.25	-0.25	-0.25	-0.25	-0.25	linear	0.025	TRUE	450	FALSE	NA	NA	1	0	0.5	6	splines_cal	0.0259	-6.102916660021749e-4
10	250	0	0	0	0	0	0	0	0	0	0	2	0	1	0	0	0	0	0	0	0	0	0	0	-0.25	-0.25	-0.25	-0.25	-0.25	-0.25	-0.25	-0.25	-0.25	-0.25	-0.25	linear	0.025	TRUE	450	FALSE	NA	NA	1	0	0.5	7	fixmodel	0.0265	0.0010687070303294572
10	250	0	0	0	0	0	0	0	0	0	0	2	0	1	0	0	0	0	0	0	0	0	0	0	-0.25	-0.25	-0.25	-0.25	-0.25	-0.25	-0.25	-0.25	-0.25	-0.25	-0.25	linear	0.025	TRUE	450	FALSE	NA	NA	1	0	0.5	7	sepmodel	0.0261	0.0010687070303299427
10	250	0	0	0	0	0	0	0	0	0	0	2	0	1	0	0	0	0	0	0	0	0	0	0	-0.25	-0.25	-0.25	-0.25	-0.25	-0.25	-0.25	-0.25	-0.25	-0.25	-0.25	linear	0.025	TRUE	450	FALSE	NA	NA	1	0	0.5	7	splines	0.0267	0.0010687967158197747
10	250	0	0	0	0	0	0	0	0	0	0	2	0	1	0	0	0	0	0	0	0	0	0	0	-0.25	-0.25	-0.25	-0.25	-0.25	-0.25	-0.25	-0.25	-0.25	-0.25	-0.25	linear	0.025	TRUE	450	FALSE	NA	NA	1	0	0.5	7	splines_cal	0.0263	0.0010542118739839644
10	250	0	0	0	0	0	0	0	0	0	0	2	0	1	0	0	0	0	0	0	0	0	0	0	-0.25	-0.25	-0.25	-0.25	-0.25	-0.25	-0.25	-0.25	-0.25	-0.25	-0.25	linear	0.025	TRUE	450	FALSE	NA	NA	1	0	0.5	8	fixmodel	0.0234	2.760064095142532e-4
10	250	0	0	0	0	0	0	0	0	0	0	2	0	1	0	0	0	0	0	0	0	0	0	0	-0.25	-0.25	-0.25	-0.25	-0.25	-0.25	-0.25	-0.25	-0.25	-0.25	-0.25	linear	0.025	TRUE	450	FALSE	NA	NA	1	0	0.5	8	sepmodel	0.0246	2.760064095147042e-4
10	250	0	0	0	0	0	0	0	0	0	0	2	0	1	0	0	0	0	0	0	0	0	0	0	-0.25	-0.25	-0.25	-0.25	-0.25	-0.25	-0.25	-0.25	-0.25	-0.25	-0.25	linear	0.025	TRUE	450	FALSE	NA	NA	1	0	0.5	8	splines	0.024	2.7631430819544865e-4
10	250	0	0	0	0	0	0	0	0	0	0	2	0	1	0	0	0	0	0	0	0	0	0	0	-0.25	-0.25	-0.25	-0.25	-0.25	-0.25	-0.25	-0.25	-0.25	-0.25	-0.25	linear	0.025	TRUE	450	FALSE	NA	NA	1	0	0.5	8	splines_cal	0.0242	2.614545144826996e-4
10	250	0	0	0	0	0	0	0	0	0	0	2	0	1	0	0	0	0	0	0	0	0	0	0	-0.25	-0.25	-0.25	-0.25	-0.25	-0.25	-0.25	-0.25	-0.25	-0.25	-0.25	linear	0.025	TRUE	450	FALSE	NA	NA	1	0	0.5	9	fixmodel	0.029	1.2023938077763575e-4
10	250	0	0	0	0	0	0	0	0	0	0	2	0	1	0	0	0	0	0	0	0	0	0	0	-0.25	-0.25	-0.25	-0.25	-0.25	-0.25	-0.25	-0.25	-0.25	-0.25	-0.25	linear	0.025	TRUE	450	FALSE	NA	NA	1	0	0.5	9	sepmodel	0.0285	1.2023938077807187e-4
10	250	0	0	0	0	0	0	0	0	0	0	2	0	1	0	0	0	0	0	0	0	0	0	0	-0.25	-0.25	-0.25	-0.25	-0.25	-0.25	-0.25	-0.25	-0.25	-0.25	-0.25	linear	0.025	TRUE	450	FALSE	NA	NA	1	0	0.5	9	splines	0.0291	1.2013043794615321e-4
10	250	0	0	0	0	0	0	0	0	0	0	2	0	1	0	0	0	0	0	0	0	0	0	0	-0.25	-0.25	-0.25	-0.25	-0.25	-0.25	-0.25	-0.25	-0.25	-0.25	-0.25	linear	0.025	TRUE	450	FALSE	NA	NA	1	0	0.5	9	splines_cal	0.0289	1.3288891754075364e-4
10	250	0	0	0	0	0	0	0	0	0	0	2	0	1	0	0	0	0	0	0	0	0	0	0	-0.25	-0.25	-0.25	-0.25	-0.25	-0.25	-0.25	-0.25	-0.25	-0.25	-0.25	linear	0.025	TRUE	450	FALSE	NA	NA	1	0	0.5	10	fixmodel	0.0284	8.232750945774967e-4
10	250	0	0	0	0	0	0	0	0	0	0	2	0	1	0	0	0	0	0	0	0	0	0	0	-0.25	-0.25	-0.25	-0.25	-0.25	-0.25	-0.25	-0.25	-0.25	-0.25	-0.25	linear	0.025	TRUE	450	FALSE	NA	NA	1	0	0.5	10	sepmodel	0.0279	8.232750945778968e-4
10	250	0	0	0	0	0	0	0	0	0	0	2	0	1	0	0	0	0	0	0	0	0	0	0	-0.25	-0.25	-0.25	-0.25	-0.25	-0.25	-0.25	-0.25	-0.25	-0.25	-0.25	linear	0.025	TRUE	450	FALSE	NA	NA	1	0	0.5	10	splines	0.0287	8.242055350750301e-4
10	250	0	0	0	0	0	0	0	0	0	0	2	0	1	0	0	0	0	0	0	0	0	0	0	-0.25	-0.25	-0.25	-0.25	-0.25	-0.25	-0.25	-0.25	-0.25	-0.25	-0.25	linear	0.025	TRUE	450	FALSE	NA	NA	1	0	0.5	10	splines_cal	0.0286	7.982457787400704e-4
10	250	0	25	50	75	100	125	150	175	200	225	2	0	1	0	0	0	0	0	0	0	0	0	0	-0.25	-0.25	-0.25	-0.25	-0.25	-0.25	-0.25	-0.25	-0.25	-0.25	-0.25	linear	0.025	TRUE	450	FALSE	NA	NA	1	0	0.5	2	fixmodel	0.0248	-9.043835827510357e-4
10	250	0	25	50	75	100	125	150	175	200	225	2	0	1	0	0	0	0	0	0	0	0	0	0	-0.25	-0.25	-0.25	-0.25	-0.25	-0.25	-0.25	-0.25	-0.25	-0.25	-0.25	linear	0.025	TRUE	450	FALSE	NA	NA	1	0	0.5	2	sepmodel	0.0239	-9.203709659001902e-4
10	250	0	25	50	75	100	125	150	175	200	225	2	0	1	0	0	0	0	0	0	0	0	0	0	-0.25	-0.25	-0.25	-0.25	-0.25	-0.25	-0.25	-0.25	-0.25	-0.25	-0.25	linear	0.025	TRUE	450	FALSE	NA	NA	1	0	0.5	2	splines	0.0248	-8.7571541648754e-4
10	250	0	25	50	75	100	125	150	175	200	225	2	0	1	0	0	0	0	0	0	0	0	0	0	-0.25	-0.25	-0.25	-0.25	-0.25	-0.25	-0.25	-0.25	-0.25	-0.25	-0.25	linear	0.025	TRUE	450	FALSE	NA	NA	1	0	0.5	2	splines_cal	0.0247	-0.0010234096330439244
10	250	0	25	50	75	100	125	150	175	200	225	2	0	1	0	0	0	0	0	0	0	0	0	0	-0.25	-0.25	-0.25	-0.25	-0.25	-0.25	-0.25	-0.25	-0.25	-0.25	-0.25	linear	0.025	TRUE	450	FALSE	NA	NA	1	0	0.5	3	fixmodel	0.0269	-0.001645309285206528
10	250	0	25	50	75	100	125	150	175	200	225	2	0	1	0	0	0	0	0	0	0	0	0	0	-0.25	-0.25	-0.25	-0.25	-0.25	-0.25	-0.25	-0.25	-0.25	-0.25	-0.25	linear	0.025	TRUE	450	FALSE	NA	NA	1	0	0.5	3	sepmodel	0.0258	-0.001578526498555014
10	250	0	25	50	75	100	125	150	175	200	225	2	0	1	0	0	0	0	0	0	0	0	0	0	-0.25	-0.25	-0.25	-0.25	-0.25	-0.25	-0.25	-0.25	-0.25	-0.25	-0.25	linear	0.025	TRUE	450	FALSE	NA	NA	1	0	0.5	3	splines	0.027	-0.001621393290990087
10	250	0	25	50	75	100	125	150	175	200	225	2	0	1	0	0	0	0	0	0	0	0	0	0	-0.25	-0.25	-0.25	-0.25	-0.25	-0.25	-0.25	-0.25	-0.25	-0.25	-0.25	linear	0.025	TRUE	450	FALSE	NA	NA	1	0	0.5	3	splines_cal	0.0266	-0.0017848933504640682
10	250	0	25	50	75	100	125	150	175	200	225	2	0	1	0	0	0	0	0	0	0	0	0	0	-0.25	-0.25	-0.25	-0.25	-0.25	-0.25	-0.25	-0.25	-0.25	-0.25	-0.25	linear	0.025	TRUE	450	FALSE	NA	NA	1	0	0.5	4	fixmodel	0.0248	-8.79567464952228e-4
10	250	0	25	50	75	100	125	150	175	200	225	2	0	1	0	0	0	0	0	0	0	0	0	0	-0.25	-0.25	-0.25	-0.25	-0.25	-0.25	-0.25	-0.25	-0.25	-0.25	-0.25	linear	0.025	TRUE	450	FALSE	NA	NA	1	0	0.5	4	sepmodel	0.0232	-7.252510704968766e-4
10	250	0	25	50	75	100	125	150	175	200	225	2	0	1	0	0	0	0	0	0	0	0	0	0	-0.25	-0.25	-0.25	-0.25	-0.25	-0.25	-0.25	-0.25	-0.25	-0.25	-0.25	linear	0.025	TRUE	450	FALSE	NA	NA	1	0	0.5	4	splines	0.0249	-8.392510220998977e-4
10	250	0	25	50	75	100	125	150	175	200	225	2	0	1	0	0	0	0	0	0	0	0	0	0	-0.25	-0.25	-0.25	-0.25	-0.25	-0.25	-0.25	-0.25	-0.25	-0.25	-0.25	linear	0.025	TRUE	450	FALSE	NA	NA	1	0	0.5	4	splines_cal	0.0243	-8.438574789432014e-4
10	250	0	25	50	75	100	125	150	175	200	225	2	0	1	0	0	0	0	0	0	0	0	0	0	-0.25	-0.25	-0.25	-0.25	-0.25	-0.25	-0.25	-0.25	-0.25	-0.25	-0.25	linear	0.025	TRUE	450	FALSE	NA	NA	1	0	0.5	5	fixmodel	0.0251	1.3634056642004716e-4
10	250	0	25	50	75	100	125	150	175	200	225	2	0	1	0	0	0	0	0	0	0	0	0	0	-0.25	-0.25	-0.25	-0.25	-0.25	-0.25	-0.25	-0.25	-0.25	-0.25	-0.25	linear	0.025	TRUE	450	FALSE	NA	NA	1	0	0.5	5	sepmodel	0.0251	2.864361858118182e-4
10	250	0	25	50	75	100	125	150	175	200	225	2	0	1	0	0	0	0	0	0	0	0	0	0	-0.25	-0.25	-0.25	-0.25	-0.25	-0.25	-0.25	-0.25	-0.25	-0.25	-0.25	linear	0.025	TRUE	450	FALSE	NA	NA	1	0	0.5	5	splines	0.0254	1.1023816310047369e-4
10	250	0	25	50	75	100	125	150	175	200	225	2	0	1	0	0	0	0	0	0	0	0	0	0	-0.25	-0.25	-0.25	-0.25	-0.25	-0.25	-0.25	-0.25	-0.25	-0.25	-0.25	linear	0.025	TRUE	450	FALSE	NA	NA	1	0	0.5	5	splines_cal	0.0251	1.1683197609134404e-4
10	250	0	25	50	75	100	125	150	175	200	225	2	0	1	0	0	0	0	0	0	0	0	0	0	-0.25	-0.25	-0.25	-0.25	-0.25	-0.25	-0.25	-0.25	-0.25	-0.25	-0.25	linear	0.025	TRUE	450	FALSE	NA	NA	1	0	0.5	6	fixmodel	0.0239	-6.366556267466024e-4
10	250	0	25	50	75	100	125	150	175	200	225	2	0	1	0	0	0	0	0	0	0	0	0	0	-0.25	-0.25	-0.25	-0.25	-0.25	-0.25	-0.25	-0.25	-0.25	-0.25	-0.25	linear	0.025	TRUE	450	FALSE	NA	NA	1	0	0.5	6	sepmodel	0.0233	-4.961060019059623e-4
10	250	0	25	50	75	100	125	150	175	200	225	2	0	1	0	0	0	0	0	0	0	0	0	0	-0.25	-0.25	-0.25	-0.25	-0.25	-0.25	-0.25	-0.25	-0.25	-0.25	-0.25	linear	0.025	TRUE	450	FALSE	NA	NA	1	0	0.5	6	splines	0.0243	-5.895653159219042e-4
10	250	0	25	50	75	100	125	150	175	200	225	2	0	1	0	0	0	0	0	0	0	0	0	0	-0.25	-0.25	-0.25	-0.25	-0.25	-0.25	-0.25	-0.25	-0.25	-0.25	-0.25	linear	0.025	TRUE	450	FALSE	NA	NA	1	0	0.5	6	splines_cal	0.0245	-6.175407559603664e-4
10	250	0	25	50	75	100	125	150	175	200	225	2	0	1	0	0	0	0	0	0	0	0	0	0	-0.25	-0.25	-0.25	-0.25	-0.25	-0.25	-0.25	-0.25	-0.25	-0.25	-0.25	linear	0.025	TRUE	450	FALSE	NA	NA	1	0	0.5	7	fixmodel	0.0267	4.4731909838092673e-4
10	250	0	25	50	75	100	125	150	175	200	225	2	0	1	0	0	0	0	0	0	0	0	0	0	-0.25	-0.25	-0.25	-0.25	-0.25	-0.25	-0.25	-0.25	-0.25	-0.25	-0.25	linear	0.025	TRUE	450	FALSE	NA	NA	1	0	0.5	7	sepmodel	0.0265	6.438128019671627e-4
10	250	0	25	50	75	100	125	150	175	200	225	2	0	1	0	0	0	0	0	0	0	0	0	0	-0.25	-0.25	-0.25	-0.25	-0.25	-0.25	-0.25	-0.25	-0.25	-0.25	-0.25	linear	0.025	TRUE	450	FALSE	NA	NA	1	0	0.5	7	splines	0.0271	4.6470787435177286e-4
10	250	0	25	50	75	100	125	150	175	200	225	2	0	1	0	0	0	0	0	0	0	0	0	0	-0.25	-0.25	-0.25	-0.25	-0.25	-0.25	-0.25	-0.25	-0.25	-0.25	-0.25	linear	0.025	TRUE	450	FALSE	NA	NA	1	0	0.5	7	splines_cal	0.0271	4.703352195136854e-4
10	250	0	25	50	75	100	125	150	175	200	225	2	0	1	0	0	0	0	0	0	0	0	0	0	-0.25	-0.25	-0.25	-0.25	-0.25	-0.25	-0.25	-0.25	-0.25	-0.25	-0.25	linear	0.025	TRUE	450	FALSE	NA	NA	1	0	0.5	8	fixmodel	0.0255	1.7622973934763235e-4
10	250	0	25	50	75	100	125	150	175	200	225	2	0	1	0	0	0	0	0	0	0	0	0	0	-0.25	-0.25	-0.25	-0.25	-0.25	-0.25	-0.25	-0.25	-0.25	-0.25	-0.25	linear	0.025	TRUE	450	FALSE	NA	NA	1	0	0.5	8	sepmodel	0.0252	3.823091739385771e-4
10	250	0	25	50	75	100	125	150	175	200	225	2	0	1	0	0	0	0	0	0	0	0	0	0	-0.25	-0.25	-0.25	-0.25	-0.25	-0.25	-0.25	-0.25	-0.25	-0.25	-0.25	linear	0.025	TRUE	450	FALSE	NA	NA	1	0	0.5	8	splines	0.0256	2.0338978328487248e-4
10	250	0	25	50	75	100	125	150	175	200	225	2	0	1	0	0	0	0	0	0	0	0	0	0	-0.25	-0.25	-0.25	-0.25	-0.25	-0.25	-0.25	-0.25	-0.25	-0.25	-0.25	linear	0.025	TRUE	450	FALSE	NA	NA	1	0	0.5	8	splines_cal	0.0266	1.480996191715735e-4
10	250	0	25	50	75	100	125	150	175	200	225	2	0	1	0	0	0	0	0	0	0	0	0	0	-0.25	-0.25	-0.25	-0.25	-0.25	-0.25	-0.25	-0.25	-0.25	-0.25	-0.25	linear	0.025	TRUE	450	FALSE	NA	NA	1	0	0.5	9	fixmodel	0.0258	-3.310077046764114e-4
10	250	0	25	50	75	100	125	150	175	200	225	2	0	1	0	0	0	0	0	0	0	0	0	0	-0.25	-0.25	-0.25	-0.25	-0.25	-0.25	-0.25	-0.25	-0.25	-0.25	-0.25	linear	0.025	TRUE	450	FALSE	NA	NA	1	0	0.5	9	sepmodel	0.0263	-2.2614164479962154e-4
10	250	0	25	50	75	100	125	150	175	200	225	2	0	1	0	0	0	0	0	0	0	0	0	0	-0.25	-0.25	-0.25	-0.25	-0.25	-0.25	-0.25	-0.25	-0.25	-0.25	-0.25	linear	0.025	TRUE	450	FALSE	NA	NA	1	0	0.5	9	splines	0.0262	-2.862846934210944e-4
10	250	0	25	50	75	100	125	150	175	200	225	2	0	1	0	0	0	0	0	0	0	0	0	0	-0.25	-0.25	-0.25	-0.25	-0.25	-0.25	-0.25	-0.25	-0.25	-0.25	-0.25	linear	0.025	TRUE	450	FALSE	NA	NA	1	0	0.5	9	splines_cal	0.0254	-3.446141001164442e-4
10	250	0	25	50	75	100	125	150	175	200	225	2	0	1	0	0	0	0	0	0	0	0	0	0	-0.25	-0.25	-0.25	-0.25	-0.25	-0.25	-0.25	-0.25	-0.25	-0.25	-0.25	linear	0.025	TRUE	450	FALSE	NA	NA	1	0	0.5	10	fixmodel	0.0272	-3.2174031138188235e-4
10	250	0	25	50	75	100	125	150	175	200	225	2	0	1	0	0	0	0	0	0	0	0	0	0	-0.25	-0.25	-0.25	-0.25	-0.25	-0.25	-0.25	-0.25	-0.25	-0.25	-0.25	linear	0.025	TRUE	450	FALSE	NA	NA	1	0	0.5	10	sepmodel	0.0273	-2.1088107407788272e-4
10	250	0	25	50	75	100	125	150	175	200	225	2	0	1	0	0	0	0	0	0	0	0	0	0	-0.25	-0.25	-0.25	-0.25	-0.25	-0.25	-0.25	-0.25	-0.25	-0.25	-0.25	linear	0.025	TRUE	450	FALSE	NA	NA	1	0	0.5	10	splines	0.0284	-3.0436649113622563e-4
10	250	0	25	50	75	100	125	150	175	200	225	2	0	1	0	0	0	0	0	0	0	0	0	0	-0.25	-0.25	-0.25	-0.25	-0.25	-0.25	-0.25	-0.25	-0.25	-0.25	-0.25	linear	0.025	TRUE	450	FALSE	NA	NA	1	0	0.5	10	splines_cal	0.0278	-3.395643406976636e-4
10	250	0	50	100	150	200	250	300	350	400	450	2	0	1	0	0	0	0	0	0	0	0	0	0	-0.25	-0.25	-0.25	-0.25	-0.25	-0.25	-0.25	-0.25	-0.25	-0.25	-0.25	linear	0.025	TRUE	450	FALSE	NA	NA	1	0	0.5	2	fixmodel	0.0249	-8.012990224440594e-4
10	250	0	50	100	150	200	250	300	350	400	450	2	0	1	0	0	0	0	0	0	0	0	0	0	-0.25	-0.25	-0.25	-0.25	-0.25	-0.25	-0.25	-0.25	-0.25	-0.25	-0.25	linear	0.025	TRUE	450	FALSE	NA	NA	1	0	0.5	2	sepmodel	0.0241	-6.665404719884436e-4
10	250	0	50	100	150	200	250	300	350	400	450	2	0	1	0	0	0	0	0	0	0	0	0	0	-0.25	-0.25	-0.25	-0.25	-0.25	-0.25	-0.25	-0.25	-0.25	-0.25	-0.25	linear	0.025	TRUE	450	FALSE	NA	NA	1	0	0.5	2	splines	0.0249	-7.698417303751867e-4
10	250	0	50	100	150	200	250	300	350	400	450	2	0	1	0	0	0	0	0	0	0	0	0	0	-0.25	-0.25	-0.25	-0.25	-0.25	-0.25	-0.25	-0.25	-0.25	-0.25	-0.25	linear	0.025	TRUE	450	FALSE	NA	NA	1	0	0.5	2	splines_cal	0.0232	-6.648800764111019e-4
10	250	0	50	100	150	200	250	300	350	400	450	2	0	1	0	0	0	0	0	0	0	0	0	0	-0.25	-0.25	-0.25	-0.25	-0.25	-0.25	-0.25	-0.25	-0.25	-0.25	-0.25	linear	0.025	TRUE	450	FALSE	NA	NA	1	0	0.5	3	fixmodel	0.0257	-1.2994533532345722e-4
10	250	0	50	100	150	200	250	300	350	400	450	2	0	1	0	0	0	0	0	0	0	0	0	0	-0.25	-0.25	-0.25	-0.25	-0.25	-0.25	-0.25	-0.25	-0.25	-0.25	-0.25	linear	0.025	TRUE	450	FALSE	NA	NA	1	0	0.5	3	sepmodel	0.0282	2.590231858041581e-4
10	250	0	50	100	150	200	250	300	350	400	450	2	0	1	0	0	0	0	0	0	0	0	0	0	-0.25	-0.25	-0.25	-0.25	-0.25	-0.25	-0.25	-0.25	-0.25	-0.25	-0.25	linear	0.025	TRUE	450	FALSE	NA	NA	1	0	0.5	3	splines	0.0256	-4.8693892035085e-5
10	250	0	50	100	150	200	250	300	350	400	450	2	0	1	0	0	0	0	0	0	0	0	0	0	-0.25	-0.25	-0.25	-0.25	-0.25	-0.25	-0.25	-0.25	-0.25	-0.25	-0.25	linear	0.025	TRUE	450	FALSE	NA	NA	1	0	0.5	3	splines_cal	0.0263	1.2760347601748412e-4
10	250	0	50	100	150	200	250	300	350	400	450	2	0	1	0	0	0	0	0	0	0	0	0	0	-0.25	-0.25	-0.25	-0.25	-0.25	-0.25	-0.25	-0.25	-0.25	-0.25	-0.25	linear	0.025	TRUE	450	FALSE	NA	NA	1	0	0.5	4	fixmodel	0.0233	-1.1756174311196111e-4
10	250	0	50	100	150	200	250	300	350	400	450	2	0	1	0	0	0	0	0	0	0	0	0	0	-0.25	-0.25	-0.25	-0.25	-0.25	-0.25	-0.25	-0.25	-0.25	-0.25	-0.25	linear	0.025	TRUE	450	FALSE	NA	NA	1	0	0.5	4	sepmodel	0.0247	1.3438919752180659e-4
10	250	0	50	100	150	200	250	300	350	400	450	2	0	1	0	0	0	0	0	0	0	0	0	0	-0.25	-0.25	-0.25	-0.25	-0.25	-0.25	-0.25	-0.25	-0.25	-0.25	-0.25	linear	0.025	TRUE	450	FALSE	NA	NA	1	0	0.5	4	splines	0.023	-6.814941815086925e-5
10	250	0	50	100	150	200	250	300	350	400	450	2	0	1	0	0	0	0	0	0	0	0	0	0	-0.25	-0.25	-0.25	-0.25	-0.25	-0.25	-0.25	-0.25	-0.25	-0.25	-0.25	linear	0.025	TRUE	450	FALSE	NA	NA	1	0	0.5	4	splines_cal	0.024	1.9008686842733786e-4
10	250	0	50	100	150	200	250	300	350	400	450	2	0	1	0	0	0	0	0	0	0	0	0	0	-0.25	-0.25	-0.25	-0.25	-0.25	-0.25	-0.25	-0.25	-0.25	-0.25	-0.25	linear	0.025	TRUE	450	FALSE	NA	NA	1	0	0.5	5	fixmodel	0.0232	-4.6659350553806693e-4
10	250	0	50	100	150	200	250	300	350	400	450	2	0	1	0	0	0	0	0	0	0	0	0	0	-0.25	-0.25	-0.25	-0.25	-0.25	-0.25	-0.25	-0.25	-0.25	-0.25	-0.25	linear	0.025	TRUE	450	FALSE	NA	NA	1	0	0.5	5	sepmodel	0.0236	-2.1023488556406504e-4
10	250	0	50	100	150	200	250	300	350	400	450	2	0	1	0	0	0	0	0	0	0	0	0	0	-0.25	-0.25	-0.25	-0.25	-0.25	-0.25	-0.25	-0.25	-0.25	-0.25	-0.25	linear	0.025	TRUE	450	FALSE	NA	NA	1	0	0.5	5	splines	0.0236	-4.312381902608423e-4
10	250	0	50	100	150	200	250	300	350	400	450	2	0	1	0	0	0	0	0	0	0	0	0	0	-0.25	-0.25	-0.25	-0.25	-0.25	-0.25	-0.25	-0.25	-0.25	-0.25	-0.25	linear	0.025	TRUE	450	FALSE	NA	NA	1	0	0.5	5	splines_cal	0.0244	-2.601161618417079e-4
10	250	0	50	100	150	200	250	300	350	400	450	2	0	1	0	0	0	0	0	0	0	0	0	0	-0.25	-0.25	-0.25	-0.25	-0.25	-0.25	-0.25	-0.25	-0.25	-0.25	-0.25	linear	0.025	TRUE	450	FALSE	NA	NA	1	0	0.5	6	fixmodel	0.0247	-7.292661523116632e-4
10	250	0	50	100	150	200	250	300	350	400	450	2	0	1	0	0	0	0	0	0	0	0	0	0	-0.25	-0.25	-0.25	-0.25	-0.25	-0.25	-0.25	-0.25	-0.25	-0.25	-0.25	linear	0.025	TRUE	450	FALSE	NA	NA	1	0	0.5	6	sepmodel	0.0235	-4.0951123897413474e-4
10	250	0	50	100	150	200	250	300	350	400	450	2	0	1	0	0	0	0	0	0	0	0	0	0	-0.25	-0.25	-0.25	-0.25	-0.25	-0.25	-0.25	-0.25	-0.25	-0.25	-0.25	linear	0.025	TRUE	450	FALSE	NA	NA	1	0	0.5	6	splines	0.0252	-6.842924035397083e-4
10	250	0	50	100	150	200	250	300	350	400	450	2	0	1	0	0	0	0	0	0	0	0	0	0	-0.25	-0.25	-0.25	-0.25	-0.25	-0.25	-0.25	-0.25	-0.25	-0.25	-0.25	linear	0.025	TRUE	450	FALSE	NA	NA	1	0	0.5	6	splines_cal	0.0257	-5.740851192445115e-4
10	250	0	50	100	150	200	250	300	350	400	450	2	0	1	0	0	0	0	0	0	0	0	0	0	-0.25	-0.25	-0.25	-0.25	-0.25	-0.25	-0.25	-0.25	-0.25	-0.25	-0.25	linear	0.025	TRUE	450	FALSE	NA	NA	1	0	0.5	7	fixmodel	0.0238	-2.358226626192769e-4
10	250	0	50	100	150	200	250	300	350	400	450	2	0	1	0	0	0	0	0	0	0	0	0	0	-0.25	-0.25	-0.25	-0.25	-0.25	-0.25	-0.25	-0.25	-0.25	-0.25	-0.25	linear	0.025	TRUE	450	FALSE	NA	NA	1	0	0.5	7	sepmodel	0.0236	-6.0065015341283936e-5
10	250	0	50	100	150	200	250	300	350	400	450	2	0	1	0	0	0	0	0	0	0	0	0	0	-0.25	-0.25	-0.25	-0.25	-0.25	-0.25	-0.25	-0.25	-0.25	-0.25	-0.25	linear	0.025	TRUE	450	FALSE	NA	NA	1	0	0.5	7	splines	0.0237	-2.0106219880616696e-4
10	250	0	50	100	150	200	250	300	350	400	450	2	0	1	0	0	0	0	0	0	0	0	0	0	-0.25	-0.25	-0.25	-0.25	-0.25	-0.25	-0.25	-0.25	-0.25	-0.25	-0.25	linear	0.025	TRUE	450	FALSE	NA	NA	1	0	0.5	7	splines_cal	0.0238	-1.1294312020451097e-4
10	250	0	50	100	150	200	250	300	350	400	450	2	0	1	0	0	0	0	0	0	0	0	0	0	-0.25	-0.25	-0.25	-0.25	-0.25	-0.25	-0.25	-0.25	-0.25	-0.25	-0.25	linear	0.025	TRUE	450	FALSE	NA	NA	1	0	0.5	8	fixmodel	0.0256	-3.0148593851193266e-4
10	250	0	50	100	150	200	250	300	350	400	450	2	0	1	0	0	0	0	0	0	0	0	0	0	-0.25	-0.25	-0.25	-0.25	-0.25	-0.25	-0.25	-0.25	-0.25	-0.25	-0.25	linear	0.025	TRUE	450	FALSE	NA	NA	1	0	0.5	8	sepmodel	0.0238	-1.778471643698489e-4
10	250	0	50	100	150	200	250	300	350	400	450	2	0	1	0	0	0	0	0	0	0	0	0	0	-0.25	-0.25	-0.25	-0.25	-0.25	-0.25	-0.25	-0.25	-0.25	-0.25	-0.25	linear	0.025	TRUE	450	FALSE	NA	NA	1	0	0.5	8	splines	0.0249	-2.91731580033925e-4
10	250	0	50	100	150	200	250	300	350	400	450	2	0	1	0	0	0	0	0	0	0	0	0	0	-0.25	-0.25	-0.25	-0.25	-0.25	-0.25	-0.25	-0.25	-0.25	-0.25	-0.25	linear	0.025	TRUE	450	FALSE	NA	NA	1	0	0.5	8	splines_cal	0.0252	-2.877457928907998e-4
10	250	0	50	100	150	200	250	300	350	400	450	2	0	1	0	0	0	0	0	0	0	0	0	0	-0.25	-0.25	-0.25	-0.25	-0.25	-0.25	-0.25	-0.25	-0.25	-0.25	-0.25	linear	0.025	TRUE	450	FALSE	NA	NA	1	0	0.5	9	fixmodel	0.0241	-0.0012266979824526903
10	250	0	50	100	150	200	250	300	350	400	450	2	0	1	0	0	0	0	0	0	0	0	0	0	-0.25	-0.25	-0.25	-0.25	-0.25	-0.25	-0.25	-0.25	-0.25	-0.25	-0.25	linear	0.025	TRUE	450	FALSE	NA	NA	1	0	0.5	9	sepmodel	0.0243	-0.0012414432690234475
10	250	0	50	100	150	200	250	300	350	400	450	2	0	1	0	0	0	0	0	0	0	0	0	0	-0.25	-0.25	-0.25	-0.25	-0.25	-0.25	-0.25	-0.25	-0.25	-0.25	-0.25	linear	0.025	TRUE	450	FALSE	NA	NA	1	0	0.5	9	splines	0.0243	-0.0011842024017395911
10	250	0	50	100	150	200	250	300	350	400	450	2	0	1	0	0	0	0	0	0	0	0	0	0	-0.25	-0.25	-0.25	-0.25	-0.25	-0.25	-0.25	-0.25	-0.25	-0.25	-0.25	linear	0.025	TRUE	450	FALSE	NA	NA	1	0	0.5	9	splines_cal	0.0245	-0.0012087233855872165
10	250	0	50	100	150	200	250	300	350	400	450	2	0	1	0	0	0	0	0	0	0	0	0	0	-0.25	-0.25	-0.25	-0.25	-0.25	-0.25	-0.25	-0.25	-0.25	-0.25	-0.25	linear	0.025	TRUE	450	FALSE	NA	NA	1	0	0.5	10	fixmodel	0.0253	-6.47814138241349e-4
10	250	0	50	100	150	200	250	300	350	400	450	2	0	1	0	0	0	0	0	0	0	0	0	0	-0.25	-0.25	-0.25	-0.25	-0.25	-0.25	-0.25	-0.25	-0.25	-0.25	-0.25	linear	0.025	TRUE	450	FALSE	NA	NA	1	0	0.5	10	sepmodel	0.0243	-6.412941663947777e-4
10	250	0	50	100	150	200	250	300	350	400	450	2	0	1	0	0	0	0	0	0	0	0	0	0	-0.25	-0.25	-0.25	-0.25	-0.25	-0.25	-0.25	-0.25	-0.25	-0.25	-0.25	linear	0.025	TRUE	450	FALSE	NA	NA	1	0	0.5	10	splines	0.0255	-6.158023985089963e-4
10	250	0	50	100	150	200	250	300	350	400	450	2	0	1	0	0	0	0	0	0	0	0	0	0	-0.25	-0.25	-0.25	-0.25	-0.25	-0.25	-0.25	-0.25	-0.25	-0.25	-0.25	linear	0.025	TRUE	450	FALSE	NA	NA	1	0	0.5	10	splines_cal	0.0248	-6.394514960348575e-4
10	250	0	75	150	225	300	375	450	525	600	675	2	0	1	0	0	0	0	0	0	0	0	0	0	-0.25	-0.25	-0.25	-0.25	-0.25	-0.25	-0.25	-0.25	-0.25	-0.25	-0.25	linear	0.025	TRUE	450	FALSE	NA	NA	1	0	0.5	2	fixmodel	0.0246	-7.378639012335585e-6
10	250	0	75	150	225	300	375	450	525	600	675	2	0	1	0	0	0	0	0	0	0	0	0	0	-0.25	-0.25	-0.25	-0.25	-0.25	-0.25	-0.25	-0.25	-0.25	-0.25	-0.25	linear	0.025	TRUE	450	FALSE	NA	NA	1	0	0.5	2	sepmodel	0.0234	5.5601736363713296e-5
10	250	0	75	150	225	300	375	450	525	600	675	2	0	1	0	0	0	0	0	0	0	0	0	0	-0.25	-0.25	-0.25	-0.25	-0.25	-0.25	-0.25	-0.25	-0.25	-0.25	-0.25	linear	0.025	TRUE	450	FALSE	NA	NA	1	0	0.5	2	splines	0.0242	-1.0193582558348635e-4
10	250	0	75	150	225	300	375	450	525	600	675	2	0	1	0	0	0	0	0	0	0	0	0	0	-0.25	-0.25	-0.25	-0.25	-0.25	-0.25	-0.25	-0.25	-0.25	-0.25	-0.25	linear	0.025	TRUE	450	FALSE	NA	NA	1	0	0.5	2	splines_cal	0.025	-1.5475390079646383e-4
10	250	0	75	150	225	300	375	450	525	600	675	2	0	1	0	0	0	0	0	0	0	0	0	0	-0.25	-0.25	-0.25	-0.25	-0.25	-0.25	-0.25	-0.25	-0.25	-0.25	-0.25	linear	0.025	TRUE	450	FALSE	NA	NA	1	0	0.5	3	fixmodel	0.0259	3.468817451993097e-4
10	250	0	75	150	225	300	375	450	525	600	675	2	0	1	0	0	0	0	0	0	0	0	0	0	-0.25	-0.25	-0.25	-0.25	-0.25	-0.25	-0.25	-0.25	-0.25	-0.25	-0.25	linear	0.025	TRUE	450	FALSE	NA	NA	1	0	0.5	3	sepmodel	0.0266	3.587607939346088e-4
10	250	0	75	150	225	300	375	450	525	600	675	2	0	1	0	0	0	0	0	0	0	0	0	0	-0.25	-0.25	-0.25	-0.25	-0.25	-0.25	-0.25	-0.25	-0.25	-0.25	-0.25	linear	0.025	TRUE	450	FALSE	NA	NA	1	0	0.5	3	splines	0.0259	2.4902296930417165e-4
10	250	0	75	150	225	300	375	450	525	600	675	2	0	1	0	0	0	0	0	0	0	0	0	0	-0.25	-0.25	-0.25	-0.25	-0.25	-0.25	-0.25	-0.25	-0.25	-0.25	-0.25	linear	0.025	TRUE	450	FALSE	NA	NA	1	0	0.5	3	splines_cal	0.0269	2.58452330345799e-4
10	250	0	75	150	225	300	375	450	525	600	675	2	0	1	0	0	0	0	0	0	0	0	0	0	-0.25	-0.25	-0.25	-0.25	-0.25	-0.25	-0.25	-0.25	-0.25	-0.25	-0.25	linear	0.025	TRUE	450	FALSE	NA	NA	1	0	0.5	4	fixmodel	0.0239	-7.766901480830759e-5
10	250	0	75	150	225	300	375	450	525	600	675	2	0	1	0	0	0	0	0	0	0	0	0	0	-0.25	-0.25	-0.25	-0.25	-0.25	-0.25	-0.25	-0.25	-0.25	-0.25	-0.25	linear	0.025	TRUE	450	FALSE	NA	NA	1	0	0.5	4	sepmodel	0.021	-5.592801270394867e-5
10	250	0	75	150	225	300	375	450	525	600	675	2	0	1	0	0	0	0	0	0	0	0	0	0	-0.25	-0.25	-0.25	-0.25	-0.25	-0.25	-0.25	-0.25	-0.25	-0.25	-0.25	linear	0.025	TRUE	450	FALSE	NA	NA	1	0	0.5	4	splines	0.023	-1.760756213882599e-4
10	250	0	75	150	225	300	375	450	525	600	675	2	0	1	0	0	0	0	0	0	0	0	0	0	-0.25	-0.25	-0.25	-0.25	-0.25	-0.25	-0.25	-0.25	-0.25	-0.25	-0.25	linear	0.025	TRUE	450	FALSE	NA	NA	1	0	0.5	4	splines_cal	0.0237	-1.0640810890376844e-4
10	250	0	75	150	225	300	375	450	525	600	675	2	0	1	0	0	0	0	0	0	0	0	0	0	-0.25	-0.25	-0.25	-0.25	-0.25	-0.25	-0.25	-0.25	-0.25	-0.25	-0.25	linear	0.025	TRUE	450	FALSE	NA	NA	1	0	0.5	5	fixmodel	0.0258	3.1305063086282535e-5
10	250	0	75	150	225	300	375	450	525	600	675	2	0	1	0	0	0	0	0	0	0	0	0	0	-0.25	-0.25	-0.25	-0.25	-0.25	-0.25	-0.25	-0.25	-0.25	-0.25	-0.25	linear	0.025	TRUE	450	FALSE	NA	NA	1	0	0.5	5	sepmodel	0.0254	1.7650695657427036e-4
10	250	0	75	150	225	300	375	450	525	600	675	2	0	1	0	0	0	0	0	0	0	0	0	0	-0.25	-0.25	-0.25	-0.25	-0.25	-0.25	-0.25	-0.25	-0.25	-0.25	-0.25	linear	0.025	TRUE	450	FALSE	NA	NA	1	0	0.5	5	splines	0.0264	-5.096239329146349e-5
10	250	0	75	150	225	300	375	450	525	600	675	2	0	1	0	0	0	0	0	0	0	0	0	0	-0.25	-0.25	-0.25	-0.25	-0.25	-0.25	-0.25	-0.25	-0.25	-0.25	-0.25	linear	0.025	TRUE	450	FALSE	NA	NA	1	0	0.5	5	splines_cal	0.0258	-1.025476291784252e-4
10	250	0	75	150	225	300	375	450	525	600	675	2	0	1	0	0	0	0	0	0	0	0	0	0	-0.25	-0.25	-0.25	-0.25	-0.25	-0.25	-0.25	-0.25	-0.25	-0.25	-0.25	linear	0.025	TRUE	450	FALSE	NA	NA	1	0	0.5	6	fixmodel	0.0243	0.0013554110512955725
10	250	0	75	150	225	300	375	450	525	600	675	2	0	1	0	0	0	0	0	0	0	0	0	0	-0.25	-0.25	-0.25	-0.25	-0.25	-0.25	-0.25	-0.25	-0.25	-0.25	-0.25	linear	0.025	TRUE	450	FALSE	NA	NA	1	0	0.5	6	sepmodel	0.0256	0.0014754246062964956
10	250	0	75	150	225	300	375	450	525	600	675	2	0	1	0	0	0	0	0	0	0	0	0	0	-0.25	-0.25	-0.25	-0.25	-0.25	-0.25	-0.25	-0.25	-0.25	-0.25	-0.25	linear	0.025	TRUE	450	FALSE	NA	NA	1	0	0.5	6	splines	0.0247	0.0012969165026251678
10	250	0	75	150	225	300	375	450	525	600	675	2	0	1	0	0	0	0	0	0	0	0	0	0	-0.25	-0.25	-0.25	-0.25	-0.25	-0.25	-0.25	-0.25	-0.25	-0.25	-0.25	linear	0.025	TRUE	450	FALSE	NA	NA	1	0	0.5	6	splines_cal	0.0246	0.00124296071998112
10	250	0	75	150	225	300	375	450	525	600	675	2	0	1	0	0	0	0	0	0	0	0	0	0	-0.25	-0.25	-0.25	-0.25	-0.25	-0.25	-0.25	-0.25	-0.25	-0.25	-0.25	linear	0.025	TRUE	450	FALSE	NA	NA	1	0	0.5	7	fixmodel	0.0265	0.0014822770327565468
10	250	0	75	150	225	300	375	450	525	600	675	2	0	1	0	0	0	0	0	0	0	0	0	0	-0.25	-0.25	-0.25	-0.25	-0.25	-0.25	-0.25	-0.25	-0.25	-0.25	-0.25	linear	0.025	TRUE	450	FALSE	NA	NA	1	0	0.5	7	sepmodel	0.0268	0.001371802846925237
10	250	0	75	150	225	300	375	450	525	600	675	2	0	1	0	0	0	0	0	0	0	0	0	0	-0.25	-0.25	-0.25	-0.25	-0.25	-0.25	-0.25	-0.25	-0.25	-0.25	-0.25	linear	0.025	TRUE	450	FALSE	NA	NA	1	0	0.5	7	splines	0.0262	0.001392344453242963
10	250	0	75	150	225	300	375	450	525	600	675	2	0	1	0	0	0	0	0	0	0	0	0	0	-0.25	-0.25	-0.25	-0.25	-0.25	-0.25	-0.25	-0.25	-0.25	-0.25	-0.25	linear	0.025	TRUE	450	FALSE	NA	NA	1	0	0.5	7	splines_cal	0.027	0.0013955086552107118
10	250	0	75	150	225	300	375	450	525	600	675	2	0	1	0	0	0	0	0	0	0	0	0	0	-0.25	-0.25	-0.25	-0.25	-0.25	-0.25	-0.25	-0.25	-0.25	-0.25	-0.25	linear	0.025	TRUE	450	FALSE	NA	NA	1	0	0.5	8	fixmodel	0.0237	1.5569969596855392e-4
10	250	0	75	150	225	300	375	450	525	600	675	2	0	1	0	0	0	0	0	0	0	0	0	0	-0.25	-0.25	-0.25	-0.25	-0.25	-0.25	-0.25	-0.25	-0.25	-0.25	-0.25	linear	0.025	TRUE	450	FALSE	NA	NA	1	0	0.5	8	sepmodel	0.0239	1.3510345920840093e-4
10	250	0	75	150	225	300	375	450	525	600	675	2	0	1	0	0	0	0	0	0	0	0	0	0	-0.25	-0.25	-0.25	-0.25	-0.25	-0.25	-0.25	-0.25	-0.25	-0.25	-0.25	linear	0.025	TRUE	450	FALSE	NA	NA	1	0	0.5	8	splines	0.0232	1.0779395207221772e-4
10	250	0	75	150	225	300	375	450	525	600	675	2	0	1	0	0	0	0	0	0	0	0	0	0	-0.25	-0.25	-0.25	-0.25	-0.25	-0.25	-0.25	-0.25	-0.25	-0.25	-0.25	linear	0.025	TRUE	450	FALSE	NA	NA	1	0	0.5	8	splines_cal	0.023	1.4454226502003754e-4
10	250	0	75	150	225	300	375	450	525	600	675	2	0	1	0	0	0	0	0	0	0	0	0	0	-0.25	-0.25	-0.25	-0.25	-0.25	-0.25	-0.25	-0.25	-0.25	-0.25	-0.25	linear	0.025	TRUE	450	FALSE	NA	NA	1	0	0.5	9	fixmodel	0.0241	-4.18744349402817e-4
10	250	0	75	150	225	300	375	450	525	600	675	2	0	1	0	0	0	0	0	0	0	0	0	0	-0.25	-0.25	-0.25	-0.25	-0.25	-0.25	-0.25	-0.25	-0.25	-0.25	-0.25	linear	0.025	TRUE	450	FALSE	NA	NA	1	0	0.5	9	sepmodel	0.0241	-3.43536887191006e-4
10	250	0	75	150	225	300	375	450	525	600	675	2	0	1	0	0	0	0	0	0	0	0	0	0	-0.25	-0.25	-0.25	-0.25	-0.25	-0.25	-0.25	-0.25	-0.25	-0.25	-0.25	linear	0.025	TRUE	450	FALSE	NA	NA	1	0	0.5	9	splines	0.0243	-4.8462177306627876e-4
10	250	0	75	150	225	300	375	450	525	600	675	2	0	1	0	0	0	0	0	0	0	0	0	0	-0.25	-0.25	-0.25	-0.25	-0.25	-0.25	-0.25	-0.25	-0.25	-0.25	-0.25	linear	0.025	TRUE	450	FALSE	NA	NA	1	0	0.5	9	splines_cal	0.0234	-4.465673571412628e-4
10	250	0	75	150	225	300	375	450	525	600	675	2	0	1	0	0	0	0	0	0	0	0	0	0	-0.25	-0.25	-0.25	-0.25	-0.25	-0.25	-0.25	-0.25	-0.25	-0.25	-0.25	linear	0.025	TRUE	450	FALSE	NA	NA	1	0	0.5	10	fixmodel	0.0262	8.292720082008613e-5
10	250	0	75	150	225	300	375	450	525	600	675	2	0	1	0	0	0	0	0	0	0	0	0	0	-0.25	-0.25	-0.25	-0.25	-0.25	-0.25	-0.25	-0.25	-0.25	-0.25	-0.25	linear	0.025	TRUE	450	FALSE	NA	NA	1	0	0.5	10	sepmodel	0.0258	1.768188782731601e-4
10	250	0	75	150	225	300	375	450	525	600	675	2	0	1	0	0	0	0	0	0	0	0	0	0	-0.25	-0.25	-0.25	-0.25	-0.25	-0.25	-0.25	-0.25	-0.25	-0.25	-0.25	linear	0.025	TRUE	450	FALSE	NA	NA	1	0	0.5	10	splines	0.0263	4.267676451183307e-6
10	250	0	75	150	225	300	375	450	525	600	675	2	0	1	0	0	0	0	0	0	0	0	0	0	-0.25	-0.25	-0.25	-0.25	-0.25	-0.25	-0.25	-0.25	-0.25	-0.25	-0.25	linear	0.025	TRUE	450	FALSE	NA	NA	1	0	0.5	10	splines_cal	0.0264	2.0237378670206607e-5
10	250	0	100	200	300	400	500	600	700	800	900	2	0	1	0	0	0	0	0	0	0	0	0	0	-0.25	-0.25	-0.25	-0.25	-0.25	-0.25	-0.25	-0.25	-0.25	-0.25	-0.25	linear	0.025	TRUE	450	FALSE	NA	NA	1	0	0.5	2	fixmodel	0.0259	-8.632725165996343e-4
10	250	0	100	200	300	400	500	600	700	800	900	2	0	1	0	0	0	0	0	0	0	0	0	0	-0.25	-0.25	-0.25	-0.25	-0.25	-0.25	-0.25	-0.25	-0.25	-0.25	-0.25	linear	0.025	TRUE	450	FALSE	NA	NA	1	0	0.5	2	sepmodel	0.0267	-7.725184994464811e-4
10	250	0	100	200	300	400	500	600	700	800	900	2	0	1	0	0	0	0	0	0	0	0	0	0	-0.25	-0.25	-0.25	-0.25	-0.25	-0.25	-0.25	-0.25	-0.25	-0.25	-0.25	linear	0.025	TRUE	450	FALSE	NA	NA	1	0	0.5	2	splines	0.0252	-8.594049435200986e-4
10	250	0	100	200	300	400	500	600	700	800	900	2	0	1	0	0	0	0	0	0	0	0	0	0	-0.25	-0.25	-0.25	-0.25	-0.25	-0.25	-0.25	-0.25	-0.25	-0.25	-0.25	linear	0.025	TRUE	450	FALSE	NA	NA	1	0	0.5	2	splines_cal	0.0256	-9.045865642133186e-4
10	250	0	100	200	300	400	500	600	700	800	900	2	0	1	0	0	0	0	0	0	0	0	0	0	-0.25	-0.25	-0.25	-0.25	-0.25	-0.25	-0.25	-0.25	-0.25	-0.25	-0.25	linear	0.025	TRUE	450	FALSE	NA	NA	1	0	0.5	3	fixmodel	0.0242	-0.0010454728537938535
10	250	0	100	200	300	400	500	600	700	800	900	2	0	1	0	0	0	0	0	0	0	0	0	0	-0.25	-0.25	-0.25	-0.25	-0.25	-0.25	-0.25	-0.25	-0.25	-0.25	-0.25	linear	0.025	TRUE	450	FALSE	NA	NA	1	0	0.5	3	sepmodel	0.0232	-7.58137782264954e-4
10	250	0	100	200	300	400	500	600	700	800	900	2	0	1	0	0	0	0	0	0	0	0	0	0	-0.25	-0.25	-0.25	-0.25	-0.25	-0.25	-0.25	-0.25	-0.25	-0.25	-0.25	linear	0.025	TRUE	450	FALSE	NA	NA	1	0	0.5	3	splines	0.0239	-0.00108528251235002
10	250	0	100	200	300	400	500	600	700	800	900	2	0	1	0	0	0	0	0	0	0	0	0	0	-0.25	-0.25	-0.25	-0.25	-0.25	-0.25	-0.25	-0.25	-0.25	-0.25	-0.25	linear	0.025	TRUE	450	FALSE	NA	NA	1	0	0.5	3	splines_cal	0.0247	-0.0011219541778501442
10	250	0	100	200	300	400	500	600	700	800	900	2	0	1	0	0	0	0	0	0	0	0	0	0	-0.25	-0.25	-0.25	-0.25	-0.25	-0.25	-0.25	-0.25	-0.25	-0.25	-0.25	linear	0.025	TRUE	450	FALSE	NA	NA	1	0	0.5	4	fixmodel	0.0256	-9.277214892774414e-4
10	250	0	100	200	300	400	500	600	700	800	900	2	0	1	0	0	0	0	0	0	0	0	0	0	-0.25	-0.25	-0.25	-0.25	-0.25	-0.25	-0.25	-0.25	-0.25	-0.25	-0.25	linear	0.025	TRUE	450	FALSE	NA	NA	1	0	0.5	4	sepmodel	0.0248	-5.221350424322103e-4
10	250	0	100	200	300	400	500	600	700	800	900	2	0	1	0	0	0	0	0	0	0	0	0	0	-0.25	-0.25	-0.25	-0.25	-0.25	-0.25	-0.25	-0.25	-0.25	-0.25	-0.25	linear	0.025	TRUE	450	FALSE	NA	NA	1	0	0.5	4	splines	0.026	-9.231155654147521e-4
10	250	0	100	200	300	400	500	600	700	800	900	2	0	1	0	0	0	0	0	0	0	0	0	0	-0.25	-0.25	-0.25	-0.25	-0.25	-0.25	-0.25	-0.25	-0.25	-0.25	-0.25	linear	0.025	TRUE	450	FALSE	NA	NA	1	0	0.5	4	splines_cal	0.0257	-9.801554935373526e-4
10	250	0	100	200	300	400	500	600	700	800	900	2	0	1	0	0	0	0	0	0	0	0	0	0	-0.25	-0.25	-0.25	-0.25	-0.25	-0.25	-0.25	-0.25	-0.25	-0.25	-0.25	linear	0.025	TRUE	450	FALSE	NA	NA	1	0	0.5	5	fixmodel	0.0274	-0.0014636862993452592
10	250	0	100	200	300	400	500	600	700	800	900	2	0	1	0	0	0	0	0	0	0	0	0	0	-0.25	-0.25	-0.25	-0.25	-0.25	-0.25	-0.25	-0.25	-0.25	-0.25	-0.25	linear	0.025	TRUE	450	FALSE	NA	NA	1	0	0.5	5	sepmodel	0.0256	-9.709053322589525e-4
10	250	0	100	200	300	400	500	600	700	800	900	2	0	1	0	0	0	0	0	0	0	0	0	0	-0.25	-0.25	-0.25	-0.25	-0.25	-0.25	-0.25	-0.25	-0.25	-0.25	-0.25	linear	0.025	TRUE	450	FALSE	NA	NA	1	0	0.5	5	splines	0.0269	-0.0014492671797343652
10	250	0	100	200	300	400	500	600	700	800	900	2	0	1	0	0	0	0	0	0	0	0	0	0	-0.25	-0.25	-0.25	-0.25	-0.25	-0.25	-0.25	-0.25	-0.25	-0.25	-0.25	linear	0.025	TRUE	450	FALSE	NA	NA	1	0	0.5	5	splines_cal	0.0265	-0.0014091985139621638
10	250	0	100	200	300	400	500	600	700	800	900	2	0	1	0	0	0	0	0	0	0	0	0	0	-0.25	-0.25	-0.25	-0.25	-0.25	-0.25	-0.25	-0.25	-0.25	-0.25	-0.25	linear	0.025	TRUE	450	FALSE	NA	NA	1	0	0.5	6	fixmodel	0.0261	3.31520781818876e-4
10	250	0	100	200	300	400	500	600	700	800	900	2	0	1	0	0	0	0	0	0	0	0	0	0	-0.25	-0.25	-0.25	-0.25	-0.25	-0.25	-0.25	-0.25	-0.25	-0.25	-0.25	linear	0.025	TRUE	450	FALSE	NA	NA	1	0	0.5	6	sepmodel	0.0259	9.529120348413755e-4
10	250	0	100	200	300	400	500	600	700	800	900	2	0	1	0	0	0	0	0	0	0	0	0	0	-0.25	-0.25	-0.25	-0.25	-0.25	-0.25	-0.25	-0.25	-0.25	-0.25	-0.25	linear	0.025	TRUE	450	FALSE	NA	NA	1	0	0.5	6	splines	0.0263	3.0695517610573636e-4
10	250	0	100	200	300	400	500	600	700	800	900	2	0	1	0	0	0	0	0	0	0	0	0	0	-0.25	-0.25	-0.25	-0.25	-0.25	-0.25	-0.25	-0.25	-0.25	-0.25	-0.25	linear	0.025	TRUE	450	FALSE	NA	NA	1	0	0.5	6	splines_cal	0.0266	3.1973200363193105e-4
10	250	0	100	200	300	400	500	600	700	800	900	2	0	1	0	0	0	0	0	0	0	0	0	0	-0.25	-0.25	-0.25	-0.25	-0.25	-0.25	-0.25	-0.25	-0.25	-0.25	-0.25	linear	0.025	TRUE	450	FALSE	NA	NA	1	0	0.5	7	fixmodel	0.0267	2.2241531064193664e-5
10	250	0	100	200	300	400	500	600	700	800	900	2	0	1	0	0	0	0	0	0	0	0	0	0	-0.25	-0.25	-0.25	-0.25	-0.25	-0.25	-0.25	-0.25	-0.25	-0.25	-0.25	linear	0.025	TRUE	450	FALSE	NA	NA	1	0	0.5	7	sepmodel	0.0252	4.921950462531009e-4
10	250	0	100	200	300	400	500	600	700	800	900	2	0	1	0	0	0	0	0	0	0	0	0	0	-0.25	-0.25	-0.25	-0.25	-0.25	-0.25	-0.25	-0.25	-0.25	-0.25	-0.25	linear	0.025	TRUE	450	FALSE	NA	NA	1	0	0.5	7	splines	0.0269	3.608918468253526e-5
10	250	0	100	200	300	400	500	600	700	800	900	2	0	1	0	0	0	0	0	0	0	0	0	0	-0.25	-0.25	-0.25	-0.25	-0.25	-0.25	-0.25	-0.25	-0.25	-0.25	-0.25	linear	0.025	TRUE	450	FALSE	NA	NA	1	0	0.5	7	splines_cal	0.0272	3.2311516424609045e-5
10	250	0	100	200	300	400	500	600	700	800	900	2	0	1	0	0	0	0	0	0	0	0	0	0	-0.25	-0.25	-0.25	-0.25	-0.25	-0.25	-0.25	-0.25	-0.25	-0.25	-0.25	linear	0.025	TRUE	450	FALSE	NA	NA	1	0	0.5	8	fixmodel	0.0252	4.6945734817535655e-4
10	250	0	100	200	300	400	500	600	700	800	900	2	0	1	0	0	0	0	0	0	0	0	0	0	-0.25	-0.25	-0.25	-0.25	-0.25	-0.25	-0.25	-0.25	-0.25	-0.25	-0.25	linear	0.025	TRUE	450	FALSE	NA	NA	1	0	0.5	8	sepmodel	0.0241	6.970296929806352e-4
10	250	0	100	200	300	400	500	600	700	800	900	2	0	1	0	0	0	0	0	0	0	0	0	0	-0.25	-0.25	-0.25	-0.25	-0.25	-0.25	-0.25	-0.25	-0.25	-0.25	-0.25	linear	0.025	TRUE	450	FALSE	NA	NA	1	0	0.5	8	splines	0.0258	4.7350911135216566e-4
10	250	0	100	200	300	400	500	600	700	800	900	2	0	1	0	0	0	0	0	0	0	0	0	0	-0.25	-0.25	-0.25	-0.25	-0.25	-0.25	-0.25	-0.25	-0.25	-0.25	-0.25	linear	0.025	TRUE	450	FALSE	NA	NA	1	0	0.5	8	splines_cal	0.0253	4.834574777192182e-4
10	250	0	100	200	300	400	500	600	700	800	900	2	0	1	0	0	0	0	0	0	0	0	0	0	-0.25	-0.25	-0.25	-0.25	-0.25	-0.25	-0.25	-0.25	-0.25	-0.25	-0.25	linear	0.025	TRUE	450	FALSE	NA	NA	1	0	0.5	9	fixmodel	0.0263	1.781204523035181e-4
10	250	0	100	200	300	400	500	600	700	800	900	2	0	1	0	0	0	0	0	0	0	0	0	0	-0.25	-0.25	-0.25	-0.25	-0.25	-0.25	-0.25	-0.25	-0.25	-0.25	-0.25	linear	0.025	TRUE	450	FALSE	NA	NA	1	0	0.5	9	sepmodel	0.0254	7.055622928087069e-4
10	250	0	100	200	300	400	500	600	700	800	900	2	0	1	0	0	0	0	0	0	0	0	0	0	-0.25	-0.25	-0.25	-0.25	-0.25	-0.25	-0.25	-0.25	-0.25	-0.25	-0.25	linear	0.025	TRUE	450	FALSE	NA	NA	1	0	0.5	9	splines	0.0269	1.5122874489936614e-4
10	250	0	100	200	300	400	500	600	700	800	900	2	0	1	0	0	0	0	0	0	0	0	0	0	-0.25	-0.25	-0.25	-0.25	-0.25	-0.25	-0.25	-0.25	-0.25	-0.25	-0.25	linear	0.025	TRUE	450	FALSE	NA	NA	1	0	0.5	9	splines_cal	0.0268	1.270999269923673e-4
10	250	0	100	200	300	400	500	600	700	800	900	2	0	1	0	0	0	0	0	0	0	0	0	0	-0.25	-0.25	-0.25	-0.25	-0.25	-0.25	-0.25	-0.25	-0.25	-0.25	-0.25	linear	0.025	TRUE	450	FALSE	NA	NA	1	0	0.5	10	fixmodel	0.0242	-0.0011988393866756372
10	250	0	100	200	300	400	500	600	700	800	900	2	0	1	0	0	0	0	0	0	0	0	0	0	-0.25	-0.25	-0.25	-0.25	-0.25	-0.25	-0.25	-0.25	-0.25	-0.25	-0.25	linear	0.025	TRUE	450	FALSE	NA	NA	1	0	0.5	10	sepmodel	0.0235	-0.0010180349380591348
10	250	0	100	200	300	400	500	600	700	800	900	2	0	1	0	0	0	0	0	0	0	0	0	0	-0.25	-0.25	-0.25	-0.25	-0.25	-0.25	-0.25	-0.25	-0.25	-0.25	-0.25	linear	0.025	TRUE	450	FALSE	NA	NA	1	0	0.5	10	splines	0.0239	-0.001185533761375195
10	250	0	100	200	300	400	500	600	700	800	900	2	0	1	0	0	0	0	0	0	0	0	0	0	-0.25	-0.25	-0.25	-0.25	-0.25	-0.25	-0.25	-0.25	-0.25	-0.25	-0.25	linear	0.025	TRUE	450	FALSE	NA	NA	1	0	0.5	10	splines_cal	0.0242	-0.0011520020608293054
10	250	0	125	250	375	500	625	750	875	1000	1125	2	0	1	0	0	0	0	0	0	0	0	0	0	-0.25	-0.25	-0.25	-0.25	-0.25	-0.25	-0.25	-0.25	-0.25	-0.25	-0.25	linear	0.025	TRUE	450	FALSE	NA	NA	1	0	0.5	2	fixmodel	0.0256	1.992534260140299e-4
10	250	0	125	250	375	500	625	750	875	1000	1125	2	0	1	0	0	0	0	0	0	0	0	0	0	-0.25	-0.25	-0.25	-0.25	-0.25	-0.25	-0.25	-0.25	-0.25	-0.25	-0.25	linear	0.025	TRUE	450	FALSE	NA	NA	1	0	0.5	2	sepmodel	0.0255	2.1494437614961691e-4
10	250	0	125	250	375	500	625	750	875	1000	1125	2	0	1	0	0	0	0	0	0	0	0	0	0	-0.25	-0.25	-0.25	-0.25	-0.25	-0.25	-0.25	-0.25	-0.25	-0.25	-0.25	linear	0.025	TRUE	450	FALSE	NA	NA	1	0	0.5	2	splines	0.0262	2.550379340137318e-4
10	250	0	125	250	375	500	625	750	875	1000	1125	2	0	1	0	0	0	0	0	0	0	0	0	0	-0.25	-0.25	-0.25	-0.25	-0.25	-0.25	-0.25	-0.25	-0.25	-0.25	-0.25	linear	0.025	TRUE	450	FALSE	NA	NA	1	0	0.5	2	splines_cal	0.0264	2.572971560155777e-4
10	250	0	125	250	375	500	625	750	875	1000	1125	2	0	1	0	0	0	0	0	0	0	0	0	0	-0.25	-0.25	-0.25	-0.25	-0.25	-0.25	-0.25	-0.25	-0.25	-0.25	-0.25	linear	0.025	TRUE	450	FALSE	NA	NA	1	0	0.5	3	fixmodel	0.0266	9.67941520216818e-5
10	250	0	125	250	375	500	625	750	875	1000	1125	2	0	1	0	0	0	0	0	0	0	0	0	0	-0.25	-0.25	-0.25	-0.25	-0.25	-0.25	-0.25	-0.25	-0.25	-0.25	-0.25	linear	0.025	TRUE	450	FALSE	NA	NA	1	0	0.5	3	sepmodel	0.0241	-2.2132722469033543e-4
10	250	0	125	250	375	500	625	750	875	1000	1125	2	0	1	0	0	0	0	0	0	0	0	0	0	-0.25	-0.25	-0.25	-0.25	-0.25	-0.25	-0.25	-0.25	-0.25	-0.25	-0.25	linear	0.025	TRUE	450	FALSE	NA	NA	1	0	0.5	3	splines	0.0266	1.2909053926887473e-4
10	250	0	125	250	375	500	625	750	875	1000	1125	2	0	1	0	0	0	0	0	0	0	0	0	0	-0.25	-0.25	-0.25	-0.25	-0.25	-0.25	-0.25	-0.25	-0.25	-0.25	-0.25	linear	0.025	TRUE	450	FALSE	NA	NA	1	0	0.5	3	splines_cal	0.0264	7.811341382660858e-5
10	250	0	125	250	375	500	625	750	875	1000	1125	2	0	1	0	0	0	0	0	0	0	0	0	0	-0.25	-0.25	-0.25	-0.25	-0.25	-0.25	-0.25	-0.25	-0.25	-0.25	-0.25	linear	0.025	TRUE	450	FALSE	NA	NA	1	0	0.5	4	fixmodel	0.0247	2.99024392216397e-4
10	250	0	125	250	375	500	625	750	875	1000	1125	2	0	1	0	0	0	0	0	0	0	0	0	0	-0.25	-0.25	-0.25	-0.25	-0.25	-0.25	-0.25	-0.25	-0.25	-0.25	-0.25	linear	0.025	TRUE	450	FALSE	NA	NA	1	0	0.5	4	sepmodel	0.0237	1.303733326140091e-4
10	250	0	125	250	375	500	625	750	875	1000	1125	2	0	1	0	0	0	0	0	0	0	0	0	0	-0.25	-0.25	-0.25	-0.25	-0.25	-0.25	-0.25	-0.25	-0.25	-0.25	-0.25	linear	0.025	TRUE	450	FALSE	NA	NA	1	0	0.5	4	splines	0.0244	2.4670727573897206e-4
10	250	0	125	250	375	500	625	750	875	1000	1125	2	0	1	0	0	0	0	0	0	0	0	0	0	-0.25	-0.25	-0.25	-0.25	-0.25	-0.25	-0.25	-0.25	-0.25	-0.25	-0.25	linear	0.025	TRUE	450	FALSE	NA	NA	1	0	0.5	4	splines_cal	0.0249	2.4412706078840213e-4
10	250	0	125	250	375	500	625	750	875	1000	1125	2	0	1	0	0	0	0	0	0	0	0	0	0	-0.25	-0.25	-0.25	-0.25	-0.25	-0.25	-0.25	-0.25	-0.25	-0.25	-0.25	linear	0.025	TRUE	450	FALSE	NA	NA	1	0	0.5	5	fixmodel	0.0254	1.8692929763476114e-4
10	250	0	125	250	375	500	625	750	875	1000	1125	2	0	1	0	0	0	0	0	0	0	0	0	0	-0.25	-0.25	-0.25	-0.25	-0.25	-0.25	-0.25	-0.25	-0.25	-0.25	-0.25	linear	0.025	TRUE	450	FALSE	NA	NA	1	0	0.5	5	sepmodel	0.0259	3.475539386360648e-4
10	250	0	125	250	375	500	625	750	875	1000	1125	2	0	1	0	0	0	0	0	0	0	0	0	0	-0.25	-0.25	-0.25	-0.25	-0.25	-0.25	-0.25	-0.25	-0.25	-0.25	-0.25	linear	0.025	TRUE	450	FALSE	NA	NA	1	0	0.5	5	splines	0.0253	2.176721725453412e-4
10	250	0	125	250	375	500	625	750	875	1000	1125	2	0	1	0	0	0	0	0	0	0	0	0	0	-0.25	-0.25	-0.25	-0.25	-0.25	-0.25	-0.25	-0.25	-0.25	-0.25	-0.25	linear	0.025	TRUE	450	FALSE	NA	NA	1	0	0.5	5	splines_cal	0.0257	2.0872044164313197e-4
10	250	0	125	250	375	500	625	750	875	1000	1125	2	0	1	0	0	0	0	0	0	0	0	0	0	-0.25	-0.25	-0.25	-0.25	-0.25	-0.25	-0.25	-0.25	-0.25	-0.25	-0.25	linear	0.025	TRUE	450	FALSE	NA	NA	1	0	0.5	6	fixmodel	0.0249	-5.375927157606961e-4
10	250	0	125	250	375	500	625	750	875	1000	1125	2	0	1	0	0	0	0	0	0	0	0	0	0	-0.25	-0.25	-0.25	-0.25	-0.25	-0.25	-0.25	-0.25	-0.25	-0.25	-0.25	linear	0.025	TRUE	450	FALSE	NA	NA	1	0	0.5	6	sepmodel	0.0254	-4.0118516350099765e-4
10	250	0	125	250	375	500	625	750	875	1000	1125	2	0	1	0	0	0	0	0	0	0	0	0	0	-0.25	-0.25	-0.25	-0.25	-0.25	-0.25	-0.25	-0.25	-0.25	-0.25	-0.25	linear	0.025	TRUE	450	FALSE	NA	NA	1	0	0.5	6	splines	0.0248	-5.171513518734114e-4
10	250	0	125	250	375	500	625	750	875	1000	1125	2	0	1	0	0	0	0	0	0	0	0	0	0	-0.25	-0.25	-0.25	-0.25	-0.25	-0.25	-0.25	-0.25	-0.25	-0.25	-0.25	linear	0.025	TRUE	450	FALSE	NA	NA	1	0	0.5	6	splines_cal	0.0242	-5.29430720590343e-4
10	250	0	125	250	375	500	625	750	875	1000	1125	2	0	1	0	0	0	0	0	0	0	0	0	0	-0.25	-0.25	-0.25	-0.25	-0.25	-0.25	-0.25	-0.25	-0.25	-0.25	-0.25	linear	0.025	TRUE	450	FALSE	NA	NA	1	0	0.5	7	fixmodel	0.0227	-9.570888201160876e-4
10	250	0	125	250	375	500	625	750	875	1000	1125	2	0	1	0	0	0	0	0	0	0	0	0	0	-0.25	-0.25	-0.25	-0.25	-0.25	-0.25	-0.25	-0.25	-0.25	-0.25	-0.25	linear	0.025	TRUE	450	FALSE	NA	NA	1	0	0.5	7	sepmodel	0.0224	-9.51214420927383e-4
10	250	0	125	250	375	500	625	750	875	1000	1125	2	0	1	0	0	0	0	0	0	0	0	0	0	-0.25	-0.25	-0.25	-0.25	-0.25	-0.25	-0.25	-0.25	-0.25	-0.25	-0.25	linear	0.025	TRUE	450	FALSE	NA	NA	1	0	0.5	7	splines	0.0226	-9.434084167498431e-4
10	250	0	125	250	375	500	625	750	875	1000	1125	2	0	1	0	0	0	0	0	0	0	0	0	0	-0.25	-0.25	-0.25	-0.25	-0.25	-0.25	-0.25	-0.25	-0.25	-0.25	-0.25	linear	0.025	TRUE	450	FALSE	NA	NA	1	0	0.5	7	splines_cal	0.0232	-9.531888172647002e-4
10	250	0	125	250	375	500	625	750	875	1000	1125	2	0	1	0	0	0	0	0	0	0	0	0	0	-0.25	-0.25	-0.25	-0.25	-0.25	-0.25	-0.25	-0.25	-0.25	-0.25	-0.25	linear	0.025	TRUE	450	FALSE	NA	NA	1	0	0.5	8	fixmodel	0.024	-9.287401956293577e-4
10	250	0	125	250	375	500	625	750	875	1000	1125	2	0	1	0	0	0	0	0	0	0	0	0	0	-0.25	-0.25	-0.25	-0.25	-0.25	-0.25	-0.25	-0.25	-0.25	-0.25	-0.25	linear	0.025	TRUE	450	FALSE	NA	NA	1	0	0.5	8	sepmodel	0.0261	-0.0010890963012635956
10	250	0	125	250	375	500	625	750	875	1000	1125	2	0	1	0	0	0	0	0	0	0	0	0	0	-0.25	-0.25	-0.25	-0.25	-0.25	-0.25	-0.25	-0.25	-0.25	-0.25	-0.25	linear	0.025	TRUE	450	FALSE	NA	NA	1	0	0.5	8	splines	0.0249	-9.530695458414019e-4
10	250	0	125	250	375	500	625	750	875	1000	1125	2	0	1	0	0	0	0	0	0	0	0	0	0	-0.25	-0.25	-0.25	-0.25	-0.25	-0.25	-0.25	-0.25	-0.25	-0.25	-0.25	linear	0.025	TRUE	450	FALSE	NA	NA	1	0	0.5	8	splines_cal	0.0244	-9.092196459892036e-4
10	250	0	125	250	375	500	625	750	875	1000	1125	2	0	1	0	0	0	0	0	0	0	0	0	0	-0.25	-0.25	-0.25	-0.25	-0.25	-0.25	-0.25	-0.25	-0.25	-0.25	-0.25	linear	0.025	TRUE	450	FALSE	NA	NA	1	0	0.5	9	fixmodel	0.0254	-0.0010241524921251008
10	250	0	125	250	375	500	625	750	875	1000	1125	2	0	1	0	0	0	0	0	0	0	0	0	0	-0.25	-0.25	-0.25	-0.25	-0.25	-0.25	-0.25	-0.25	-0.25	-0.25	-0.25	linear	0.025	TRUE	450	FALSE	NA	NA	1	0	0.5	9	sepmodel	0.0254	-0.0012322077315357891
10	250	0	125	250	375	500	625	750	875	1000	1125	2	0	1	0	0	0	0	0	0	0	0	0	0	-0.25	-0.25	-0.25	-0.25	-0.25	-0.25	-0.25	-0.25	-0.25	-0.25	-0.25	linear	0.025	TRUE	450	FALSE	NA	NA	1	0	0.5	9	splines	0.0254	-0.0010319168011598866
10	250	0	125	250	375	500	625	750	875	1000	1125	2	0	1	0	0	0	0	0	0	0	0	0	0	-0.25	-0.25	-0.25	-0.25	-0.25	-0.25	-0.25	-0.25	-0.25	-0.25	-0.25	linear	0.025	TRUE	450	FALSE	NA	NA	1	0	0.5	9	splines_cal	0.0253	-9.756763638997274e-4
10	250	0	125	250	375	500	625	750	875	1000	1125	2	0	1	0	0	0	0	0	0	0	0	0	0	-0.25	-0.25	-0.25	-0.25	-0.25	-0.25	-0.25	-0.25	-0.25	-0.25	-0.25	linear	0.025	TRUE	450	FALSE	NA	NA	1	0	0.5	10	fixmodel	0.025	-0.001519461418082559
10	250	0	125	250	375	500	625	750	875	1000	1125	2	0	1	0	0	0	0	0	0	0	0	0	0	-0.25	-0.25	-0.25	-0.25	-0.25	-0.25	-0.25	-0.25	-0.25	-0.25	-0.25	linear	0.025	TRUE	450	FALSE	NA	NA	1	0	0.5	10	sepmodel	0.024	-0.00178284093544447
10	250	0	125	250	375	500	625	750	875	1000	1125	2	0	1	0	0	0	0	0	0	0	0	0	0	-0.25	-0.25	-0.25	-0.25	-0.25	-0.25	-0.25	-0.25	-0.25	-0.25	-0.25	linear	0.025	TRUE	450	FALSE	NA	NA	1	0	0.5	10	splines	0.0252	-0.0015413196368450986
10	250	0	125	250	375	500	625	750	875	1000	1125	2	0	1	0	0	0	0	0	0	0	0	0	0	-0.25	-0.25	-0.25	-0.25	-0.25	-0.25	-0.25	-0.25	-0.25	-0.25	-0.25	linear	0.025	TRUE	450	FALSE	NA	NA	1	0	0.5	10	splines_cal	0.0249	-0.0015775057562674771
10	250	0	150	300	450	600	750	900	1050	1200	1350	2	0	1	0	0	0	0	0	0	0	0	0	0	-0.25	-0.25	-0.25	-0.25	-0.25	-0.25	-0.25	-0.25	-0.25	-0.25	-0.25	linear	0.025	TRUE	450	FALSE	NA	NA	1	0	0.5	2	fixmodel	0.0256	3.977539360550534e-4
10	250	0	150	300	450	600	750	900	1050	1200	1350	2	0	1	0	0	0	0	0	0	0	0	0	0	-0.25	-0.25	-0.25	-0.25	-0.25	-0.25	-0.25	-0.25	-0.25	-0.25	-0.25	linear	0.025	TRUE	450	FALSE	NA	NA	1	0	0.5	2	sepmodel	0.0258	4.0159317523429745e-4
10	250	0	150	300	450	600	750	900	1050	1200	1350	2	0	1	0	0	0	0	0	0	0	0	0	0	-0.25	-0.25	-0.25	-0.25	-0.25	-0.25	-0.25	-0.25	-0.25	-0.25	-0.25	linear	0.025	TRUE	450	FALSE	NA	NA	1	0	0.5	2	splines	0.0258	0.00035198803720070223
10	250	0	150	300	450	600	750	900	1050	1200	1350	2	0	1	0	0	0	0	0	0	0	0	0	0	-0.25	-0.25	-0.25	-0.25	-0.25	-0.25	-0.25	-0.25	-0.25	-0.25	-0.25	linear	0.025	TRUE	450	FALSE	NA	NA	1	0	0.5	2	splines_cal	0.0263	3.309375275115864e-4
10	250	0	150	300	450	600	750	900	1050	1200	1350	2	0	1	0	0	0	0	0	0	0	0	0	0	-0.25	-0.25	-0.25	-0.25	-0.25	-0.25	-0.25	-0.25	-0.25	-0.25	-0.25	linear	0.025	TRUE	450	FALSE	NA	NA	1	0	0.5	3	fixmodel	0.0264	-5.606779215293666e-4
10	250	0	150	300	450	600	750	900	1050	1200	1350	2	0	1	0	0	0	0	0	0	0	0	0	0	-0.25	-0.25	-0.25	-0.25	-0.25	-0.25	-0.25	-0.25	-0.25	-0.25	-0.25	linear	0.025	TRUE	450	FALSE	NA	NA	1	0	0.5	3	sepmodel	0.0258	-6.846029026079821e-4
10	250	0	150	300	450	600	750	900	1050	1200	1350	2	0	1	0	0	0	0	0	0	0	0	0	0	-0.25	-0.25	-0.25	-0.25	-0.25	-0.25	-0.25	-0.25	-0.25	-0.25	-0.25	linear	0.025	TRUE	450	FALSE	NA	NA	1	0	0.5	3	splines	0.026	-5.130927543374187e-4
10	250	0	150	300	450	600	750	900	1050	1200	1350	2	0	1	0	0	0	0	0	0	0	0	0	0	-0.25	-0.25	-0.25	-0.25	-0.25	-0.25	-0.25	-0.25	-0.25	-0.25	-0.25	linear	0.025	TRUE	450	FALSE	NA	NA	1	0	0.5	3	splines_cal	0.0257	-4.343029594570509e-4
10	250	0	150	300	450	600	750	900	1050	1200	1350	2	0	1	0	0	0	0	0	0	0	0	0	0	-0.25	-0.25	-0.25	-0.25	-0.25	-0.25	-0.25	-0.25	-0.25	-0.25	-0.25	linear	0.025	TRUE	450	FALSE	NA	NA	1	0	0.5	4	fixmodel	0.0229	-9.971474326742665e-4
10	250	0	150	300	450	600	750	900	1050	1200	1350	2	0	1	0	0	0	0	0	0	0	0	0	0	-0.25	-0.25	-0.25	-0.25	-0.25	-0.25	-0.25	-0.25	-0.25	-0.25	-0.25	linear	0.025	TRUE	450	FALSE	NA	NA	1	0	0.5	4	sepmodel	0.0234	-0.0011035293718146765
10	250	0	150	300	450	600	750	900	1050	1200	1350	2	0	1	0	0	0	0	0	0	0	0	0	0	-0.25	-0.25	-0.25	-0.25	-0.25	-0.25	-0.25	-0.25	-0.25	-0.25	-0.25	linear	0.025	TRUE	450	FALSE	NA	NA	1	0	0.5	4	splines	0.0233	-0.001004927220488138
10	250	0	150	300	450	600	750	900	1050	1200	1350	2	0	1	0	0	0	0	0	0	0	0	0	0	-0.25	-0.25	-0.25	-0.25	-0.25	-0.25	-0.25	-0.25	-0.25	-0.25	-0.25	linear	0.025	TRUE	450	FALSE	NA	NA	1	0	0.5	4	splines_cal	0.023	-0.0010345061456038351
10	250	0	150	300	450	600	750	900	1050	1200	1350	2	0	1	0	0	0	0	0	0	0	0	0	0	-0.25	-0.25	-0.25	-0.25	-0.25	-0.25	-0.25	-0.25	-0.25	-0.25	-0.25	linear	0.025	TRUE	450	FALSE	NA	NA	1	0	0.5	5	fixmodel	0.0262	-5.985131234044978e-4
10	250	0	150	300	450	600	750	900	1050	1200	1350	2	0	1	0	0	0	0	0	0	0	0	0	0	-0.25	-0.25	-0.25	-0.25	-0.25	-0.25	-0.25	-0.25	-0.25	-0.25	-0.25	linear	0.025	TRUE	450	FALSE	NA	NA	1	0	0.5	5	sepmodel	0.0244	-7.62154378731517e-4
10	250	0	150	300	450	600	750	900	1050	1200	1350	2	0	1	0	0	0	0	0	0	0	0	0	0	-0.25	-0.25	-0.25	-0.25	-0.25	-0.25	-0.25	-0.25	-0.25	-0.25	-0.25	linear	0.025	TRUE	450	FALSE	NA	NA	1	0	0.5	5	splines	0.0262	-5.466492070494985e-4
10	250	0	150	300	450	600	750	900	1050	1200	1350	2	0	1	0	0	0	0	0	0	0	0	0	0	-0.25	-0.25	-0.25	-0.25	-0.25	-0.25	-0.25	-0.25	-0.25	-0.25	-0.25	linear	0.025	TRUE	450	FALSE	NA	NA	1	0	0.5	5	splines_cal	0.0257	-5.447677914496207e-4
10	250	0	150	300	450	600	750	900	1050	1200	1350	2	0	1	0	0	0	0	0	0	0	0	0	0	-0.25	-0.25	-0.25	-0.25	-0.25	-0.25	-0.25	-0.25	-0.25	-0.25	-0.25	linear	0.025	TRUE	450	FALSE	NA	NA	1	0	0.5	6	fixmodel	0.0252	-5.396041630404159e-4
10	250	0	150	300	450	600	750	900	1050	1200	1350	2	0	1	0	0	0	0	0	0	0	0	0	0	-0.25	-0.25	-0.25	-0.25	-0.25	-0.25	-0.25	-0.25	-0.25	-0.25	-0.25	linear	0.025	TRUE	450	FALSE	NA	NA	1	0	0.5	6	sepmodel	0.0266	-4.5374042464181884e-4
10	250	0	150	300	450	600	750	900	1050	1200	1350	2	0	1	0	0	0	0	0	0	0	0	0	0	-0.25	-0.25	-0.25	-0.25	-0.25	-0.25	-0.25	-0.25	-0.25	-0.25	-0.25	linear	0.025	TRUE	450	FALSE	NA	NA	1	0	0.5	6	splines	0.0261	-5.386627056868522e-4
10	250	0	150	300	450	600	750	900	1050	1200	1350	2	0	1	0	0	0	0	0	0	0	0	0	0	-0.25	-0.25	-0.25	-0.25	-0.25	-0.25	-0.25	-0.25	-0.25	-0.25	-0.25	linear	0.025	TRUE	450	FALSE	NA	NA	1	0	0.5	6	splines_cal	0.0254	-5.15785929058517e-4
10	250	0	150	300	450	600	750	900	1050	1200	1350	2	0	1	0	0	0	0	0	0	0	0	0	0	-0.25	-0.25	-0.25	-0.25	-0.25	-0.25	-0.25	-0.25	-0.25	-0.25	-0.25	linear	0.025	TRUE	450	FALSE	NA	NA	1	0	0.5	7	fixmodel	0.0256	-2.0219905171681943e-4
10	250	0	150	300	450	600	750	900	1050	1200	1350	2	0	1	0	0	0	0	0	0	0	0	0	0	-0.25	-0.25	-0.25	-0.25	-0.25	-0.25	-0.25	-0.25	-0.25	-0.25	-0.25	linear	0.025	TRUE	450	FALSE	NA	NA	1	0	0.5	7	sepmodel	0.0248	-1.1559810755715552e-4
10	250	0	150	300	450	600	750	900	1050	1200	1350	2	0	1	0	0	0	0	0	0	0	0	0	0	-0.25	-0.25	-0.25	-0.25	-0.25	-0.25	-0.25	-0.25	-0.25	-0.25	-0.25	linear	0.025	TRUE	450	FALSE	NA	NA	1	0	0.5	7	splines	0.0254	-1.8878575387812035e-4
10	250	0	150	300	450	600	750	900	1050	1200	1350	2	0	1	0	0	0	0	0	0	0	0	0	0	-0.25	-0.25	-0.25	-0.25	-0.25	-0.25	-0.25	-0.25	-0.25	-0.25	-0.25	linear	0.025	TRUE	450	FALSE	NA	NA	1	0	0.5	7	splines_cal	0.0261	-1.0289167807082487e-4
10	250	0	150	300	450	600	750	900	1050	1200	1350	2	0	1	0	0	0	0	0	0	0	0	0	0	-0.25	-0.25	-0.25	-0.25	-0.25	-0.25	-0.25	-0.25	-0.25	-0.25	-0.25	linear	0.025	TRUE	450	FALSE	NA	NA	1	0	0.5	8	fixmodel	0.0272	2.387512030047365e-4
10	250	0	150	300	450	600	750	900	1050	1200	1350	2	0	1	0	0	0	0	0	0	0	0	0	0	-0.25	-0.25	-0.25	-0.25	-0.25	-0.25	-0.25	-0.25	-0.25	-0.25	-0.25	linear	0.025	TRUE	450	FALSE	NA	NA	1	0	0.5	8	sepmodel	0.0263	1.282663101105441e-4
10	250	0	150	300	450	600	750	900	1050	1200	1350	2	0	1	0	0	0	0	0	0	0	0	0	0	-0.25	-0.25	-0.25	-0.25	-0.25	-0.25	-0.25	-0.25	-0.25	-0.25	-0.25	linear	0.025	TRUE	450	FALSE	NA	NA	1	0	0.5	8	splines	0.0275	2.0586414440067075e-4
10	250	0	150	300	450	600	750	900	1050	1200	1350	2	0	1	0	0	0	0	0	0	0	0	0	0	-0.25	-0.25	-0.25	-0.25	-0.25	-0.25	-0.25	-0.25	-0.25	-0.25	-0.25	linear	0.025	TRUE	450	FALSE	NA	NA	1	0	0.5	8	splines_cal	0.0277	2.7062055179626553e-4
10	250	0	150	300	450	600	750	900	1050	1200	1350	2	0	1	0	0	0	0	0	0	0	0	0	0	-0.25	-0.25	-0.25	-0.25	-0.25	-0.25	-0.25	-0.25	-0.25	-0.25	-0.25	linear	0.025	TRUE	450	FALSE	NA	NA	1	0	0.5	9	fixmodel	0.027	5.828932258678467e-4
10	250	0	150	300	450	600	750	900	1050	1200	1350	2	0	1	0	0	0	0	0	0	0	0	0	0	-0.25	-0.25	-0.25	-0.25	-0.25	-0.25	-0.25	-0.25	-0.25	-0.25	-0.25	linear	0.025	TRUE	450	FALSE	NA	NA	1	0	0.5	9	sepmodel	0.0245	5.261272494811079e-4
10	250	0	150	300	450	600	750	900	1050	1200	1350	2	0	1	0	0	0	0	0	0	0	0	0	0	-0.25	-0.25	-0.25	-0.25	-0.25	-0.25	-0.25	-0.25	-0.25	-0.25	-0.25	linear	0.025	TRUE	450	FALSE	NA	NA	1	0	0.5	9	splines	0.0269	5.544357820413708e-4
10	250	0	150	300	450	600	750	900	1050	1200	1350	2	0	1	0	0	0	0	0	0	0	0	0	0	-0.25	-0.25	-0.25	-0.25	-0.25	-0.25	-0.25	-0.25	-0.25	-0.25	-0.25	linear	0.025	TRUE	450	FALSE	NA	NA	1	0	0.5	9	splines_cal	0.0271	5.525312384391763e-4
10	250	0	150	300	450	600	750	900	1050	1200	1350	2	0	1	0	0	0	0	0	0	0	0	0	0	-0.25	-0.25	-0.25	-0.25	-0.25	-0.25	-0.25	-0.25	-0.25	-0.25	-0.25	linear	0.025	TRUE	450	FALSE	NA	NA	1	0	0.5	10	fixmodel	0.0239	1.2826391827182413e-4
10	250	0	150	300	450	600	750	900	1050	1200	1350	2	0	1	0	0	0	0	0	0	0	0	0	0	-0.25	-0.25	-0.25	-0.25	-0.25	-0.25	-0.25	-0.25	-0.25	-0.25	-0.25	linear	0.025	TRUE	450	FALSE	NA	NA	1	0	0.5	10	sepmodel	0.0229	1.1301771576311499e-4
10	250	0	150	300	450	600	750	900	1050	1200	1350	2	0	1	0	0	0	0	0	0	0	0	0	0	-0.25	-0.25	-0.25	-0.25	-0.25	-0.25	-0.25	-0.25	-0.25	-0.25	-0.25	linear	0.025	TRUE	450	FALSE	NA	NA	1	0	0.5	10	splines	0.0234	1.1659471562412342e-4
10	250	0	150	300	450	600	750	900	1050	1200	1350	2	0	1	0	0	0	0	0	0	0	0	0	0	-0.25	-0.25	-0.25	-0.25	-0.25	-0.25	-0.25	-0.25	-0.25	-0.25	-0.25	linear	0.025	TRUE	450	FALSE	NA	NA	1	0	0.5	10	splines_cal	0.0237	6.448410424956275e-5
10	250	0	175	350	525	700	875	1050	1225	1400	1575	2	0	1	0	0	0	0	0	0	0	0	0	0	-0.25	-0.25	-0.25	-0.25	-0.25	-0.25	-0.25	-0.25	-0.25	-0.25	-0.25	linear	0.025	TRUE	450	FALSE	NA	NA	1	0	0.5	2	fixmodel	0.0248	0.0022167556373462764
10	250	0	175	350	525	700	875	1050	1225	1400	1575	2	0	1	0	0	0	0	0	0	0	0	0	0	-0.25	-0.25	-0.25	-0.25	-0.25	-0.25	-0.25	-0.25	-0.25	-0.25	-0.25	linear	0.025	TRUE	450	FALSE	NA	NA	1	0	0.5	2	sepmodel	0.0251	0.0021763342069406953
10	250	0	175	350	525	700	875	1050	1225	1400	1575	2	0	1	0	0	0	0	0	0	0	0	0	0	-0.25	-0.25	-0.25	-0.25	-0.25	-0.25	-0.25	-0.25	-0.25	-0.25	-0.25	linear	0.025	TRUE	450	FALSE	NA	NA	1	0	0.5	2	splines	0.0248	0.0022456556148254887
10	250	0	175	350	525	700	875	1050	1225	1400	1575	2	0	1	0	0	0	0	0	0	0	0	0	0	-0.25	-0.25	-0.25	-0.25	-0.25	-0.25	-0.25	-0.25	-0.25	-0.25	-0.25	linear	0.025	TRUE	450	FALSE	NA	NA	1	0	0.5	2	splines_cal	0.0242	0.0022981222082963265
10	250	0	175	350	525	700	875	1050	1225	1400	1575	2	0	1	0	0	0	0	0	0	0	0	0	0	-0.25	-0.25	-0.25	-0.25	-0.25	-0.25	-0.25	-0.25	-0.25	-0.25	-0.25	linear	0.025	TRUE	450	FALSE	NA	NA	1	0	0.5	3	fixmodel	0.0264	0.001567700324210393
10	250	0	175	350	525	700	875	1050	1225	1400	1575	2	0	1	0	0	0	0	0	0	0	0	0	0	-0.25	-0.25	-0.25	-0.25	-0.25	-0.25	-0.25	-0.25	-0.25	-0.25	-0.25	linear	0.025	TRUE	450	FALSE	NA	NA	1	0	0.5	3	sepmodel	0.0263	0.0018578090961077637
10	250	0	175	350	525	700	875	1050	1225	1400	1575	2	0	1	0	0	0	0	0	0	0	0	0	0	-0.25	-0.25	-0.25	-0.25	-0.25	-0.25	-0.25	-0.25	-0.25	-0.25	-0.25	linear	0.025	TRUE	450	FALSE	NA	NA	1	0	0.5	3	splines	0.0271	0.0015446469238226599
10	250	0	175	350	525	700	875	1050	1225	1400	1575	2	0	1	0	0	0	0	0	0	0	0	0	0	-0.25	-0.25	-0.25	-0.25	-0.25	-0.25	-0.25	-0.25	-0.25	-0.25	-0.25	linear	0.025	TRUE	450	FALSE	NA	NA	1	0	0.5	3	splines_cal	0.0268	0.0015318681918914158
10	250	0	175	350	525	700	875	1050	1225	1400	1575	2	0	1	0	0	0	0	0	0	0	0	0	0	-0.25	-0.25	-0.25	-0.25	-0.25	-0.25	-0.25	-0.25	-0.25	-0.25	-0.25	linear	0.025	TRUE	450	FALSE	NA	NA	1	0	0.5	4	fixmodel	0.0273	6.539449471345123e-4
10	250	0	175	350	525	700	875	1050	1225	1400	1575	2	0	1	0	0	0	0	0	0	0	0	0	0	-0.25	-0.25	-0.25	-0.25	-0.25	-0.25	-0.25	-0.25	-0.25	-0.25	-0.25	linear	0.025	TRUE	450	FALSE	NA	NA	1	0	0.5	4	sepmodel	0.0272	8.566947611192997e-4
10	250	0	175	350	525	700	875	1050	1225	1400	1575	2	0	1	0	0	0	0	0	0	0	0	0	0	-0.25	-0.25	-0.25	-0.25	-0.25	-0.25	-0.25	-0.25	-0.25	-0.25	-0.25	linear	0.025	TRUE	450	FALSE	NA	NA	1	0	0.5	4	splines	0.0269	6.64328526099534e-4
10	250	0	175	350	525	700	875	1050	1225	1400	1575	2	0	1	0	0	0	0	0	0	0	0	0	0	-0.25	-0.25	-0.25	-0.25	-0.25	-0.25	-0.25	-0.25	-0.25	-0.25	-0.25	linear	0.025	TRUE	450	FALSE	NA	NA	1	0	0.5	4	splines_cal	0.0271	6.067677375427689e-4
10	250	0	175	350	525	700	875	1050	1225	1400	1575	2	0	1	0	0	0	0	0	0	0	0	0	0	-0.25	-0.25	-0.25	-0.25	-0.25	-0.25	-0.25	-0.25	-0.25	-0.25	-0.25	linear	0.025	TRUE	450	FALSE	NA	NA	1	0	0.5	5	fixmodel	0.0257	-9.039190010904196e-4
10	250	0	175	350	525	700	875	1050	1225	1400	1575	2	0	1	0	0	0	0	0	0	0	0	0	0	-0.25	-0.25	-0.25	-0.25	-0.25	-0.25	-0.25	-0.25	-0.25	-0.25	-0.25	linear	0.025	TRUE	450	FALSE	NA	NA	1	0	0.5	5	sepmodel	0.027	-0.0011638478507782326
10	250	0	175	350	525	700	875	1050	1225	1400	1575	2	0	1	0	0	0	0	0	0	0	0	0	0	-0.25	-0.25	-0.25	-0.25	-0.25	-0.25	-0.25	-0.25	-0.25	-0.25	-0.25	linear	0.025	TRUE	450	FALSE	NA	NA	1	0	0.5	5	splines	0.0255	-9.449679657938475e-4
10	250	0	175	350	525	700	875	1050	1225	1400	1575	2	0	1	0	0	0	0	0	0	0	0	0	0	-0.25	-0.25	-0.25	-0.25	-0.25	-0.25	-0.25	-0.25	-0.25	-0.25	-0.25	linear	0.025	TRUE	450	FALSE	NA	NA	1	0	0.5	5	splines_cal	0.0243	-9.408171783229688e-4
10	250	0	175	350	525	700	875	1050	1225	1400	1575	2	0	1	0	0	0	0	0	0	0	0	0	0	-0.25	-0.25	-0.25	-0.25	-0.25	-0.25	-0.25	-0.25	-0.25	-0.25	-0.25	linear	0.025	TRUE	450	FALSE	NA	NA	1	0	0.5	6	fixmodel	0.0234	-1.8804745263439554e-4
10	250	0	175	350	525	700	875	1050	1225	1400	1575	2	0	1	0	0	0	0	0	0	0	0	0	0	-0.25	-0.25	-0.25	-0.25	-0.25	-0.25	-0.25	-0.25	-0.25	-0.25	-0.25	linear	0.025	TRUE	450	FALSE	NA	NA	1	0	0.5	6	sepmodel	0.0204	-8.292197022566615e-4
[truncated: 100,278 more rows]
[truncated: 3 more columns]
