# Supplementary material for: Statistical Modeling to Adjust for Time Trends in Adaptive Platform Trials Utilizing Non‐Concurrent Controls
Source: Biom J. 2025 Jun 10;67(3):e70059. doi: 10.1002/bimj.70059 (PMC12150008; doi:10.1002/bimj.70059)
Supplement: Supplementary file 1 — Supporting Information [file BIMJ-67-e70059-s002.zip › simulations/results/results_setting_1_splines_pow.csv]

num_arms	n_arm	d1	d2	d3	d4	d5	d6	d7	d8	d9	d10	period_blocks	mu0	sigma	theta1	theta2	theta3	theta4	theta5	theta6	theta7	theta8	theta9	theta10	lambda0	lambda1	lambda2	lambda3	lambda4	lambda5	lambda6	lambda7	lambda8	lambda9	lambda10	trend	alpha	ncc	unit_size	ci	n_wave	N_peak	bs_degree	trend_mean	trend_var	study_arm	model	reject_h0	bias
10	250	0	0	0	0	0	0	0	0	0	0	2	0	1	0.25	0.25	0.25	0.25	0.25	0.25	0.25	0.25	0.25	0.25	-0.5	-0.5	-0.5	-0.5	-0.5	-0.5	-0.5	-0.5	-0.5	-0.5	-0.5	linear	0.025	TRUE	450	FALSE	NA	NA	1	0	0.5	2	fixmodel	0.79990000000000006	5.285960036966941e-4
10	250	0	0	0	0	0	0	0	0	0	0	2	0	1	0.25	0.25	0.25	0.25	0.25	0.25	0.25	0.25	0.25	0.25	-0.5	-0.5	-0.5	-0.5	-0.5	-0.5	-0.5	-0.5	-0.5	-0.5	-0.5	linear	0.025	TRUE	450	FALSE	NA	NA	1	0	0.5	2	sepmodel	0.7986	5.285960037042487e-4
10	250	0	0	0	0	0	0	0	0	0	0	2	0	1	0.25	0.25	0.25	0.25	0.25	0.25	0.25	0.25	0.25	0.25	-0.5	-0.5	-0.5	-0.5	-0.5	-0.5	-0.5	-0.5	-0.5	-0.5	-0.5	linear	0.025	TRUE	450	FALSE	NA	NA	1	0	0.5	2	splines	0.8059	5.279633240820672e-4
10	250	0	0	0	0	0	0	0	0	0	0	2	0	1	0.25	0.25	0.25	0.25	0.25	0.25	0.25	0.25	0.25	0.25	-0.5	-0.5	-0.5	-0.5	-0.5	-0.5	-0.5	-0.5	-0.5	-0.5	-0.5	linear	0.025	TRUE	450	FALSE	NA	NA	1	0	0.5	2	splines_cal	0.8062	6.06100774221737e-4
10	250	0	0	0	0	0	0	0	0	0	0	2	0	1	0.25	0.25	0.25	0.25	0.25	0.25	0.25	0.25	0.25	0.25	-0.5	-0.5	-0.5	-0.5	-0.5	-0.5	-0.5	-0.5	-0.5	-0.5	-0.5	linear	0.025	TRUE	450	FALSE	NA	NA	1	0	0.5	3	fixmodel	0.7923	6.011267943118557e-4
10	250	0	0	0	0	0	0	0	0	0	0	2	0	1	0.25	0.25	0.25	0.25	0.25	0.25	0.25	0.25	0.25	0.25	-0.5	-0.5	-0.5	-0.5	-0.5	-0.5	-0.5	-0.5	-0.5	-0.5	-0.5	linear	0.025	TRUE	450	FALSE	NA	NA	1	0	0.5	3	sepmodel	0.7919	6.011267943123289e-4
10	250	0	0	0	0	0	0	0	0	0	0	2	0	1	0.25	0.25	0.25	0.25	0.25	0.25	0.25	0.25	0.25	0.25	-0.5	-0.5	-0.5	-0.5	-0.5	-0.5	-0.5	-0.5	-0.5	-0.5	-0.5	linear	0.025	TRUE	450	FALSE	NA	NA	1	0	0.5	3	splines	0.7978	6.011464236521896e-4
10	250	0	0	0	0	0	0	0	0	0	0	2	0	1	0.25	0.25	0.25	0.25	0.25	0.25	0.25	0.25	0.25	0.25	-0.5	-0.5	-0.5	-0.5	-0.5	-0.5	-0.5	-0.5	-0.5	-0.5	-0.5	linear	0.025	TRUE	450	FALSE	NA	NA	1	0	0.5	3	splines_cal	0.7978	6.699662956787992e-4
10	250	0	0	0	0	0	0	0	0	0	0	2	0	1	0.25	0.25	0.25	0.25	0.25	0.25	0.25	0.25	0.25	0.25	-0.5	-0.5	-0.5	-0.5	-0.5	-0.5	-0.5	-0.5	-0.5	-0.5	-0.5	linear	0.025	TRUE	450	FALSE	NA	NA	1	0	0.5	4	fixmodel	0.7991	0.001749781941297145
10	250	0	0	0	0	0	0	0	0	0	0	2	0	1	0.25	0.25	0.25	0.25	0.25	0.25	0.25	0.25	0.25	0.25	-0.5	-0.5	-0.5	-0.5	-0.5	-0.5	-0.5	-0.5	-0.5	-0.5	-0.5	linear	0.025	TRUE	450	FALSE	NA	NA	1	0	0.5	4	sepmodel	0.7981	0.0017497819412993466
10	250	0	0	0	0	0	0	0	0	0	0	2	0	1	0.25	0.25	0.25	0.25	0.25	0.25	0.25	0.25	0.25	0.25	-0.5	-0.5	-0.5	-0.5	-0.5	-0.5	-0.5	-0.5	-0.5	-0.5	-0.5	linear	0.025	TRUE	450	FALSE	NA	NA	1	0	0.5	4	splines	0.8044	0.0017494628106208554
10	250	0	0	0	0	0	0	0	0	0	0	2	0	1	0.25	0.25	0.25	0.25	0.25	0.25	0.25	0.25	0.25	0.25	-0.5	-0.5	-0.5	-0.5	-0.5	-0.5	-0.5	-0.5	-0.5	-0.5	-0.5	linear	0.025	TRUE	450	FALSE	NA	NA	1	0	0.5	4	splines_cal	0.8035	0.001794291373312135
10	250	0	0	0	0	0	0	0	0	0	0	2	0	1	0.25	0.25	0.25	0.25	0.25	0.25	0.25	0.25	0.25	0.25	-0.5	-0.5	-0.5	-0.5	-0.5	-0.5	-0.5	-0.5	-0.5	-0.5	-0.5	linear	0.025	TRUE	450	FALSE	NA	NA	1	0	0.5	5	fixmodel	0.794	0.0020242094664894776
10	250	0	0	0	0	0	0	0	0	0	0	2	0	1	0.25	0.25	0.25	0.25	0.25	0.25	0.25	0.25	0.25	0.25	-0.5	-0.5	-0.5	-0.5	-0.5	-0.5	-0.5	-0.5	-0.5	-0.5	-0.5	linear	0.025	TRUE	450	FALSE	NA	NA	1	0	0.5	5	sepmodel	0.7936	0.002024209466490643
10	250	0	0	0	0	0	0	0	0	0	0	2	0	1	0.25	0.25	0.25	0.25	0.25	0.25	0.25	0.25	0.25	0.25	-0.5	-0.5	-0.5	-0.5	-0.5	-0.5	-0.5	-0.5	-0.5	-0.5	-0.5	linear	0.025	TRUE	450	FALSE	NA	NA	1	0	0.5	5	splines	0.8	0.00202375475316834
10	250	0	0	0	0	0	0	0	0	0	0	2	0	1	0.25	0.25	0.25	0.25	0.25	0.25	0.25	0.25	0.25	0.25	-0.5	-0.5	-0.5	-0.5	-0.5	-0.5	-0.5	-0.5	-0.5	-0.5	-0.5	linear	0.025	TRUE	450	FALSE	NA	NA	1	0	0.5	5	splines_cal	0.799	0.0020808963958427627
10	250	0	0	0	0	0	0	0	0	0	0	2	0	1	0.25	0.25	0.25	0.25	0.25	0.25	0.25	0.25	0.25	0.25	-0.5	-0.5	-0.5	-0.5	-0.5	-0.5	-0.5	-0.5	-0.5	-0.5	-0.5	linear	0.025	TRUE	450	FALSE	NA	NA	1	0	0.5	6	fixmodel	0.7971	0.001428802222712537
10	250	0	0	0	0	0	0	0	0	0	0	2	0	1	0.25	0.25	0.25	0.25	0.25	0.25	0.25	0.25	0.25	0.25	-0.5	-0.5	-0.5	-0.5	-0.5	-0.5	-0.5	-0.5	-0.5	-0.5	-0.5	linear	0.025	TRUE	450	FALSE	NA	NA	1	0	0.5	6	sepmodel	0.795	0.0014288022227137672
10	250	0	0	0	0	0	0	0	0	0	0	2	0	1	0.25	0.25	0.25	0.25	0.25	0.25	0.25	0.25	0.25	0.25	-0.5	-0.5	-0.5	-0.5	-0.5	-0.5	-0.5	-0.5	-0.5	-0.5	-0.5	linear	0.025	TRUE	450	FALSE	NA	NA	1	0	0.5	6	splines	0.8026	0.0014281966580452345
10	250	0	0	0	0	0	0	0	0	0	0	2	0	1	0.25	0.25	0.25	0.25	0.25	0.25	0.25	0.25	0.25	0.25	-0.5	-0.5	-0.5	-0.5	-0.5	-0.5	-0.5	-0.5	-0.5	-0.5	-0.5	linear	0.025	TRUE	450	FALSE	NA	NA	1	0	0.5	6	splines_cal	0.8011	0.0015491619531304024
10	250	0	0	0	0	0	0	0	0	0	0	2	0	1	0.25	0.25	0.25	0.25	0.25	0.25	0.25	0.25	0.25	0.25	-0.5	-0.5	-0.5	-0.5	-0.5	-0.5	-0.5	-0.5	-0.5	-0.5	-0.5	linear	0.025	TRUE	450	FALSE	NA	NA	1	0	0.5	7	fixmodel	0.7974	0.0013588051051196227
10	250	0	0	0	0	0	0	0	0	0	0	2	0	1	0.25	0.25	0.25	0.25	0.25	0.25	0.25	0.25	0.25	0.25	-0.5	-0.5	-0.5	-0.5	-0.5	-0.5	-0.5	-0.5	-0.5	-0.5	-0.5	linear	0.025	TRUE	450	FALSE	NA	NA	1	0	0.5	7	sepmodel	0.7957	0.001358805105120848
10	250	0	0	0	0	0	0	0	0	0	0	2	0	1	0.25	0.25	0.25	0.25	0.25	0.25	0.25	0.25	0.25	0.25	-0.5	-0.5	-0.5	-0.5	-0.5	-0.5	-0.5	-0.5	-0.5	-0.5	-0.5	linear	0.025	TRUE	450	FALSE	NA	NA	1	0	0.5	7	splines	0.8041	0.0013595205123363406
10	250	0	0	0	0	0	0	0	0	0	0	2	0	1	0.25	0.25	0.25	0.25	0.25	0.25	0.25	0.25	0.25	0.25	-0.5	-0.5	-0.5	-0.5	-0.5	-0.5	-0.5	-0.5	-0.5	-0.5	-0.5	linear	0.025	TRUE	450	FALSE	NA	NA	1	0	0.5	7	splines_cal	0.8029	0.0014201822593204558
10	250	0	0	0	0	0	0	0	0	0	0	2	0	1	0.25	0.25	0.25	0.25	0.25	0.25	0.25	0.25	0.25	0.25	-0.5	-0.5	-0.5	-0.5	-0.5	-0.5	-0.5	-0.5	-0.5	-0.5	-0.5	linear	0.025	TRUE	450	FALSE	NA	NA	1	0	0.5	8	fixmodel	0.7909	-4.791172632207959e-5
10	250	0	0	0	0	0	0	0	0	0	0	2	0	1	0.25	0.25	0.25	0.25	0.25	0.25	0.25	0.25	0.25	0.25	-0.5	-0.5	-0.5	-0.5	-0.5	-0.5	-0.5	-0.5	-0.5	-0.5	-0.5	linear	0.025	TRUE	450	FALSE	NA	NA	1	0	0.5	8	sepmodel	0.7883	-4.791172632081299e-5
10	250	0	0	0	0	0	0	0	0	0	0	2	0	1	0.25	0.25	0.25	0.25	0.25	0.25	0.25	0.25	0.25	0.25	-0.5	-0.5	-0.5	-0.5	-0.5	-0.5	-0.5	-0.5	-0.5	-0.5	-0.5	linear	0.025	TRUE	450	FALSE	NA	NA	1	0	0.5	8	splines	0.7969	-4.708528698280908e-5
10	250	0	0	0	0	0	0	0	0	0	0	2	0	1	0.25	0.25	0.25	0.25	0.25	0.25	0.25	0.25	0.25	0.25	-0.5	-0.5	-0.5	-0.5	-0.5	-0.5	-0.5	-0.5	-0.5	-0.5	-0.5	linear	0.025	TRUE	450	FALSE	NA	NA	1	0	0.5	8	splines_cal	0.7977	-1.4276524811632271e-5
10	250	0	0	0	0	0	0	0	0	0	0	2	0	1	0.25	0.25	0.25	0.25	0.25	0.25	0.25	0.25	0.25	0.25	-0.5	-0.5	-0.5	-0.5	-0.5	-0.5	-0.5	-0.5	-0.5	-0.5	-0.5	linear	0.025	TRUE	450	FALSE	NA	NA	1	0	0.5	9	fixmodel	0.8002	0.0015202368460016187
10	250	0	0	0	0	0	0	0	0	0	0	2	0	1	0.25	0.25	0.25	0.25	0.25	0.25	0.25	0.25	0.25	0.25	-0.5	-0.5	-0.5	-0.5	-0.5	-0.5	-0.5	-0.5	-0.5	-0.5	-0.5	linear	0.025	TRUE	450	FALSE	NA	NA	1	0	0.5	9	sepmodel	0.7995	0.0015202368460029171
10	250	0	0	0	0	0	0	0	0	0	0	2	0	1	0.25	0.25	0.25	0.25	0.25	0.25	0.25	0.25	0.25	0.25	-0.5	-0.5	-0.5	-0.5	-0.5	-0.5	-0.5	-0.5	-0.5	-0.5	-0.5	linear	0.025	TRUE	450	FALSE	NA	NA	1	0	0.5	9	splines	0.8054	0.0015201176726813905
10	250	0	0	0	0	0	0	0	0	0	0	2	0	1	0.25	0.25	0.25	0.25	0.25	0.25	0.25	0.25	0.25	0.25	-0.5	-0.5	-0.5	-0.5	-0.5	-0.5	-0.5	-0.5	-0.5	-0.5	-0.5	linear	0.025	TRUE	450	FALSE	NA	NA	1	0	0.5	9	splines_cal	0.8043	0.001578330691582131
10	250	0	0	0	0	0	0	0	0	0	0	2	0	1	0.25	0.25	0.25	0.25	0.25	0.25	0.25	0.25	0.25	0.25	-0.5	-0.5	-0.5	-0.5	-0.5	-0.5	-0.5	-0.5	-0.5	-0.5	-0.5	linear	0.025	TRUE	450	FALSE	NA	NA	1	0	0.5	10	fixmodel	0.7963	0.0015192926332892236
10	250	0	0	0	0	0	0	0	0	0	0	2	0	1	0.25	0.25	0.25	0.25	0.25	0.25	0.25	0.25	0.25	0.25	-0.5	-0.5	-0.5	-0.5	-0.5	-0.5	-0.5	-0.5	-0.5	-0.5	-0.5	linear	0.025	TRUE	450	FALSE	NA	NA	1	0	0.5	10	sepmodel	0.7945	0.0015192926332905097
10	250	0	0	0	0	0	0	0	0	0	0	2	0	1	0.25	0.25	0.25	0.25	0.25	0.25	0.25	0.25	0.25	0.25	-0.5	-0.5	-0.5	-0.5	-0.5	-0.5	-0.5	-0.5	-0.5	-0.5	-0.5	linear	0.025	TRUE	450	FALSE	NA	NA	1	0	0.5	10	splines	0.8019	0.0015190110004328046
10	250	0	0	0	0	0	0	0	0	0	0	2	0	1	0.25	0.25	0.25	0.25	0.25	0.25	0.25	0.25	0.25	0.25	-0.5	-0.5	-0.5	-0.5	-0.5	-0.5	-0.5	-0.5	-0.5	-0.5	-0.5	linear	0.025	TRUE	450	FALSE	NA	NA	1	0	0.5	10	splines_cal	0.8013	0.001573781591910547
10	250	0	25	50	75	100	125	150	175	200	225	2	0	1	0.25	0.25	0.25	0.25	0.25	0.25	0.25	0.25	0.25	0.25	-0.5	-0.5	-0.5	-0.5	-0.5	-0.5	-0.5	-0.5	-0.5	-0.5	-0.5	linear	0.025	TRUE	450	FALSE	NA	NA	1	0	0.5	2	fixmodel	0.8028	-4.944803182833469e-4
10	250	0	25	50	75	100	125	150	175	200	225	2	0	1	0.25	0.25	0.25	0.25	0.25	0.25	0.25	0.25	0.25	0.25	-0.5	-0.5	-0.5	-0.5	-0.5	-0.5	-0.5	-0.5	-0.5	-0.5	-0.5	linear	0.025	TRUE	450	FALSE	NA	NA	1	0	0.5	2	sepmodel	0.7959	-5.65496046778285e-4
10	250	0	25	50	75	100	125	150	175	200	225	2	0	1	0.25	0.25	0.25	0.25	0.25	0.25	0.25	0.25	0.25	0.25	-0.5	-0.5	-0.5	-0.5	-0.5	-0.5	-0.5	-0.5	-0.5	-0.5	-0.5	linear	0.025	TRUE	450	FALSE	NA	NA	1	0	0.5	2	splines	0.8058	-5.202661136252304e-4
10	250	0	25	50	75	100	125	150	175	200	225	2	0	1	0.25	0.25	0.25	0.25	0.25	0.25	0.25	0.25	0.25	0.25	-0.5	-0.5	-0.5	-0.5	-0.5	-0.5	-0.5	-0.5	-0.5	-0.5	-0.5	linear	0.025	TRUE	450	FALSE	NA	NA	1	0	0.5	2	splines_cal	0.8097	-5.878242330295592e-4
10	250	0	25	50	75	100	125	150	175	200	225	2	0	1	0.25	0.25	0.25	0.25	0.25	0.25	0.25	0.25	0.25	0.25	-0.5	-0.5	-0.5	-0.5	-0.5	-0.5	-0.5	-0.5	-0.5	-0.5	-0.5	linear	0.025	TRUE	450	FALSE	NA	NA	1	0	0.5	3	fixmodel	0.8023	-3.1423341616952877e-4
10	250	0	25	50	75	100	125	150	175	200	225	2	0	1	0.25	0.25	0.25	0.25	0.25	0.25	0.25	0.25	0.25	0.25	-0.5	-0.5	-0.5	-0.5	-0.5	-0.5	-0.5	-0.5	-0.5	-0.5	-0.5	linear	0.025	TRUE	450	FALSE	NA	NA	1	0	0.5	3	sepmodel	0.7936	-2.7123401044560865e-4
10	250	0	25	50	75	100	125	150	175	200	225	2	0	1	0.25	0.25	0.25	0.25	0.25	0.25	0.25	0.25	0.25	0.25	-0.5	-0.5	-0.5	-0.5	-0.5	-0.5	-0.5	-0.5	-0.5	-0.5	-0.5	linear	0.025	TRUE	450	FALSE	NA	NA	1	0	0.5	3	splines	0.805	-3.113368091805993e-4
10	250	0	25	50	75	100	125	150	175	200	225	2	0	1	0.25	0.25	0.25	0.25	0.25	0.25	0.25	0.25	0.25	0.25	-0.5	-0.5	-0.5	-0.5	-0.5	-0.5	-0.5	-0.5	-0.5	-0.5	-0.5	linear	0.025	TRUE	450	FALSE	NA	NA	1	0	0.5	3	splines_cal	0.8106	-2.694482582923062e-4
10	250	0	25	50	75	100	125	150	175	200	225	2	0	1	0.25	0.25	0.25	0.25	0.25	0.25	0.25	0.25	0.25	0.25	-0.5	-0.5	-0.5	-0.5	-0.5	-0.5	-0.5	-0.5	-0.5	-0.5	-0.5	linear	0.025	TRUE	450	FALSE	NA	NA	1	0	0.5	4	fixmodel	0.806	-1.866279638362977e-4
10	250	0	25	50	75	100	125	150	175	200	225	2	0	1	0.25	0.25	0.25	0.25	0.25	0.25	0.25	0.25	0.25	0.25	-0.5	-0.5	-0.5	-0.5	-0.5	-0.5	-0.5	-0.5	-0.5	-0.5	-0.5	linear	0.025	TRUE	450	FALSE	NA	NA	1	0	0.5	4	sepmodel	0.7905	-1.8350576531516173e-4
10	250	0	25	50	75	100	125	150	175	200	225	2	0	1	0.25	0.25	0.25	0.25	0.25	0.25	0.25	0.25	0.25	0.25	-0.5	-0.5	-0.5	-0.5	-0.5	-0.5	-0.5	-0.5	-0.5	-0.5	-0.5	linear	0.025	TRUE	450	FALSE	NA	NA	1	0	0.5	4	splines	0.8089	-1.8108692662001223e-4
10	250	0	25	50	75	100	125	150	175	200	225	2	0	1	0.25	0.25	0.25	0.25	0.25	0.25	0.25	0.25	0.25	0.25	-0.5	-0.5	-0.5	-0.5	-0.5	-0.5	-0.5	-0.5	-0.5	-0.5	-0.5	linear	0.025	TRUE	450	FALSE	NA	NA	1	0	0.5	4	splines_cal	0.813	-1.7877525250749446e-4
10	250	0	25	50	75	100	125	150	175	200	225	2	0	1	0.25	0.25	0.25	0.25	0.25	0.25	0.25	0.25	0.25	0.25	-0.5	-0.5	-0.5	-0.5	-0.5	-0.5	-0.5	-0.5	-0.5	-0.5	-0.5	linear	0.025	TRUE	450	FALSE	NA	NA	1	0	0.5	5	fixmodel	0.8111	-1.7885811718642764e-4
10	250	0	25	50	75	100	125	150	175	200	225	2	0	1	0.25	0.25	0.25	0.25	0.25	0.25	0.25	0.25	0.25	0.25	-0.5	-0.5	-0.5	-0.5	-0.5	-0.5	-0.5	-0.5	-0.5	-0.5	-0.5	linear	0.025	TRUE	450	FALSE	NA	NA	1	0	0.5	5	sepmodel	0.7902	-1.9712446669464288e-4
10	250	0	25	50	75	100	125	150	175	200	225	2	0	1	0.25	0.25	0.25	0.25	0.25	0.25	0.25	0.25	0.25	0.25	-0.5	-0.5	-0.5	-0.5	-0.5	-0.5	-0.5	-0.5	-0.5	-0.5	-0.5	linear	0.025	TRUE	450	FALSE	NA	NA	1	0	0.5	5	splines	0.814	-1.8554921346113857e-4
10	250	0	25	50	75	100	125	150	175	200	225	2	0	1	0.25	0.25	0.25	0.25	0.25	0.25	0.25	0.25	0.25	0.25	-0.5	-0.5	-0.5	-0.5	-0.5	-0.5	-0.5	-0.5	-0.5	-0.5	-0.5	linear	0.025	TRUE	450	FALSE	NA	NA	1	0	0.5	5	splines_cal	0.8163	-1.7065035140313784e-4
10	250	0	25	50	75	100	125	150	175	200	225	2	0	1	0.25	0.25	0.25	0.25	0.25	0.25	0.25	0.25	0.25	0.25	-0.5	-0.5	-0.5	-0.5	-0.5	-0.5	-0.5	-0.5	-0.5	-0.5	-0.5	linear	0.025	TRUE	450	FALSE	NA	NA	1	0	0.5	6	fixmodel	0.8083	-7.612053862493805e-4
10	250	0	25	50	75	100	125	150	175	200	225	2	0	1	0.25	0.25	0.25	0.25	0.25	0.25	0.25	0.25	0.25	0.25	-0.5	-0.5	-0.5	-0.5	-0.5	-0.5	-0.5	-0.5	-0.5	-0.5	-0.5	linear	0.025	TRUE	450	FALSE	NA	NA	1	0	0.5	6	sepmodel	0.7873	-6.453440897479483e-4
10	250	0	25	50	75	100	125	150	175	200	225	2	0	1	0.25	0.25	0.25	0.25	0.25	0.25	0.25	0.25	0.25	0.25	-0.5	-0.5	-0.5	-0.5	-0.5	-0.5	-0.5	-0.5	-0.5	-0.5	-0.5	linear	0.025	TRUE	450	FALSE	NA	NA	1	0	0.5	6	splines	0.8114	-7.39064732298098e-4
10	250	0	25	50	75	100	125	150	175	200	225	2	0	1	0.25	0.25	0.25	0.25	0.25	0.25	0.25	0.25	0.25	0.25	-0.5	-0.5	-0.5	-0.5	-0.5	-0.5	-0.5	-0.5	-0.5	-0.5	-0.5	linear	0.025	TRUE	450	FALSE	NA	NA	1	0	0.5	6	splines_cal	0.8166	-7.672985225678051e-4
10	250	0	25	50	75	100	125	150	175	200	225	2	0	1	0.25	0.25	0.25	0.25	0.25	0.25	0.25	0.25	0.25	0.25	-0.5	-0.5	-0.5	-0.5	-0.5	-0.5	-0.5	-0.5	-0.5	-0.5	-0.5	linear	0.025	TRUE	450	FALSE	NA	NA	1	0	0.5	7	fixmodel	0.8192	-3.490313430958168e-4
10	250	0	25	50	75	100	125	150	175	200	225	2	0	1	0.25	0.25	0.25	0.25	0.25	0.25	0.25	0.25	0.25	0.25	-0.5	-0.5	-0.5	-0.5	-0.5	-0.5	-0.5	-0.5	-0.5	-0.5	-0.5	linear	0.025	TRUE	450	FALSE	NA	NA	1	0	0.5	7	sepmodel	0.7956	-3.030463990736934e-4
10	250	0	25	50	75	100	125	150	175	200	225	2	0	1	0.25	0.25	0.25	0.25	0.25	0.25	0.25	0.25	0.25	0.25	-0.5	-0.5	-0.5	-0.5	-0.5	-0.5	-0.5	-0.5	-0.5	-0.5	-0.5	linear	0.025	TRUE	450	FALSE	NA	NA	1	0	0.5	7	splines	0.8221	-3.3283800132280554e-4
10	250	0	25	50	75	100	125	150	175	200	225	2	0	1	0.25	0.25	0.25	0.25	0.25	0.25	0.25	0.25	0.25	0.25	-0.5	-0.5	-0.5	-0.5	-0.5	-0.5	-0.5	-0.5	-0.5	-0.5	-0.5	linear	0.025	TRUE	450	FALSE	NA	NA	1	0	0.5	7	splines_cal	0.8241	-3.463800141462958e-4
10	250	0	25	50	75	100	125	150	175	200	225	2	0	1	0.25	0.25	0.25	0.25	0.25	0.25	0.25	0.25	0.25	0.25	-0.5	-0.5	-0.5	-0.5	-0.5	-0.5	-0.5	-0.5	-0.5	-0.5	-0.5	linear	0.025	TRUE	450	FALSE	NA	NA	1	0	0.5	8	fixmodel	0.8176	-1.0323987109946748e-4
10	250	0	25	50	75	100	125	150	175	200	225	2	0	1	0.25	0.25	0.25	0.25	0.25	0.25	0.25	0.25	0.25	0.25	-0.5	-0.5	-0.5	-0.5	-0.5	-0.5	-0.5	-0.5	-0.5	-0.5	-0.5	linear	0.025	TRUE	450	FALSE	NA	NA	1	0	0.5	8	sepmodel	0.7925	-1.757947412330846e-4
10	250	0	25	50	75	100	125	150	175	200	225	2	0	1	0.25	0.25	0.25	0.25	0.25	0.25	0.25	0.25	0.25	0.25	-0.5	-0.5	-0.5	-0.5	-0.5	-0.5	-0.5	-0.5	-0.5	-0.5	-0.5	linear	0.025	TRUE	450	FALSE	NA	NA	1	0	0.5	8	splines	0.8187	-7.059770311970787e-5
10	250	0	25	50	75	100	125	150	175	200	225	2	0	1	0.25	0.25	0.25	0.25	0.25	0.25	0.25	0.25	0.25	0.25	-0.5	-0.5	-0.5	-0.5	-0.5	-0.5	-0.5	-0.5	-0.5	-0.5	-0.5	linear	0.025	TRUE	450	FALSE	NA	NA	1	0	0.5	8	splines_cal	0.8197	-9.491023784255606e-5
10	250	0	25	50	75	100	125	150	175	200	225	2	0	1	0.25	0.25	0.25	0.25	0.25	0.25	0.25	0.25	0.25	0.25	-0.5	-0.5	-0.5	-0.5	-0.5	-0.5	-0.5	-0.5	-0.5	-0.5	-0.5	linear	0.025	TRUE	450	FALSE	NA	NA	1	0	0.5	9	fixmodel	0.8165	-2.4187076998964484e-4
10	250	0	25	50	75	100	125	150	175	200	225	2	0	1	0.25	0.25	0.25	0.25	0.25	0.25	0.25	0.25	0.25	0.25	-0.5	-0.5	-0.5	-0.5	-0.5	-0.5	-0.5	-0.5	-0.5	-0.5	-0.5	linear	0.025	TRUE	450	FALSE	NA	NA	1	0	0.5	9	sepmodel	0.7885	-3.1522403310398626e-4
10	250	0	25	50	75	100	125	150	175	200	225	2	0	1	0.25	0.25	0.25	0.25	0.25	0.25	0.25	0.25	0.25	0.25	-0.5	-0.5	-0.5	-0.5	-0.5	-0.5	-0.5	-0.5	-0.5	-0.5	-0.5	linear	0.025	TRUE	450	FALSE	NA	NA	1	0	0.5	9	splines	0.8192	-2.4550988598790737e-4
10	250	0	25	50	75	100	125	150	175	200	225	2	0	1	0.25	0.25	0.25	0.25	0.25	0.25	0.25	0.25	0.25	0.25	-0.5	-0.5	-0.5	-0.5	-0.5	-0.5	-0.5	-0.5	-0.5	-0.5	-0.5	linear	0.025	TRUE	450	FALSE	NA	NA	1	0	0.5	9	splines_cal	0.821	-1.7068298698858853e-4
10	250	0	25	50	75	100	125	150	175	200	225	2	0	1	0.25	0.25	0.25	0.25	0.25	0.25	0.25	0.25	0.25	0.25	-0.5	-0.5	-0.5	-0.5	-0.5	-0.5	-0.5	-0.5	-0.5	-0.5	-0.5	linear	0.025	TRUE	450	FALSE	NA	NA	1	0	0.5	10	fixmodel	0.8168	-6.067663718959063e-4
10	250	0	25	50	75	100	125	150	175	200	225	2	0	1	0.25	0.25	0.25	0.25	0.25	0.25	0.25	0.25	0.25	0.25	-0.5	-0.5	-0.5	-0.5	-0.5	-0.5	-0.5	-0.5	-0.5	-0.5	-0.5	linear	0.025	TRUE	450	FALSE	NA	NA	1	0	0.5	10	sepmodel	0.7899	-6.923004953156588e-4
10	250	0	25	50	75	100	125	150	175	200	225	2	0	1	0.25	0.25	0.25	0.25	0.25	0.25	0.25	0.25	0.25	0.25	-0.5	-0.5	-0.5	-0.5	-0.5	-0.5	-0.5	-0.5	-0.5	-0.5	-0.5	linear	0.025	TRUE	450	FALSE	NA	NA	1	0	0.5	10	splines	0.8209	-5.707938077228524e-4
10	250	0	25	50	75	100	125	150	175	200	225	2	0	1	0.25	0.25	0.25	0.25	0.25	0.25	0.25	0.25	0.25	0.25	-0.5	-0.5	-0.5	-0.5	-0.5	-0.5	-0.5	-0.5	-0.5	-0.5	-0.5	linear	0.025	TRUE	450	FALSE	NA	NA	1	0	0.5	10	splines_cal	0.8227	-5.28239696015781e-4
10	250	0	50	100	150	200	250	300	350	400	450	2	0	1	0.25	0.25	0.25	0.25	0.25	0.25	0.25	0.25	0.25	0.25	-0.5	-0.5	-0.5	-0.5	-0.5	-0.5	-0.5	-0.5	-0.5	-0.5	-0.5	linear	0.025	TRUE	450	FALSE	NA	NA	1	0	0.5	2	fixmodel	0.7997	-0.00106794134776291
10	250	0	50	100	150	200	250	300	350	400	450	2	0	1	0.25	0.25	0.25	0.25	0.25	0.25	0.25	0.25	0.25	0.25	-0.5	-0.5	-0.5	-0.5	-0.5	-0.5	-0.5	-0.5	-0.5	-0.5	-0.5	linear	0.025	TRUE	450	FALSE	NA	NA	1	0	0.5	2	sepmodel	0.7824	-0.0011779208946756188
10	250	0	50	100	150	200	250	300	350	400	450	2	0	1	0.25	0.25	0.25	0.25	0.25	0.25	0.25	0.25	0.25	0.25	-0.5	-0.5	-0.5	-0.5	-0.5	-0.5	-0.5	-0.5	-0.5	-0.5	-0.5	linear	0.025	TRUE	450	FALSE	NA	NA	1	0	0.5	2	splines	0.8031	-0.0011474572442486167
10	250	0	50	100	150	200	250	300	350	400	450	2	0	1	0.25	0.25	0.25	0.25	0.25	0.25	0.25	0.25	0.25	0.25	-0.5	-0.5	-0.5	-0.5	-0.5	-0.5	-0.5	-0.5	-0.5	-0.5	-0.5	linear	0.025	TRUE	450	FALSE	NA	NA	1	0	0.5	2	splines_cal	0.8097	-0.0010138617812260706
10	250	0	50	100	150	200	250	300	350	400	450	2	0	1	0.25	0.25	0.25	0.25	0.25	0.25	0.25	0.25	0.25	0.25	-0.5	-0.5	-0.5	-0.5	-0.5	-0.5	-0.5	-0.5	-0.5	-0.5	-0.5	linear	0.025	TRUE	450	FALSE	NA	NA	1	0	0.5	3	fixmodel	0.8139	4.382044764739363e-5
10	250	0	50	100	150	200	250	300	350	400	450	2	0	1	0.25	0.25	0.25	0.25	0.25	0.25	0.25	0.25	0.25	0.25	-0.5	-0.5	-0.5	-0.5	-0.5	-0.5	-0.5	-0.5	-0.5	-0.5	-0.5	linear	0.025	TRUE	450	FALSE	NA	NA	1	0	0.5	3	sepmodel	0.7968	-1.3507109672661615e-4
10	250	0	50	100	150	200	250	300	350	400	450	2	0	1	0.25	0.25	0.25	0.25	0.25	0.25	0.25	0.25	0.25	0.25	-0.5	-0.5	-0.5	-0.5	-0.5	-0.5	-0.5	-0.5	-0.5	-0.5	-0.5	linear	0.025	TRUE	450	FALSE	NA	NA	1	0	0.5	3	splines	0.8182	4.303108737680777e-5
10	250	0	50	100	150	200	250	300	350	400	450	2	0	1	0.25	0.25	0.25	0.25	0.25	0.25	0.25	0.25	0.25	0.25	-0.5	-0.5	-0.5	-0.5	-0.5	-0.5	-0.5	-0.5	-0.5	-0.5	-0.5	linear	0.025	TRUE	450	FALSE	NA	NA	1	0	0.5	3	splines_cal	0.8225	2.0341055216358485e-4
10	250	0	50	100	150	200	250	300	350	400	450	2	0	1	0.25	0.25	0.25	0.25	0.25	0.25	0.25	0.25	0.25	0.25	-0.5	-0.5	-0.5	-0.5	-0.5	-0.5	-0.5	-0.5	-0.5	-0.5	-0.5	linear	0.025	TRUE	450	FALSE	NA	NA	1	0	0.5	4	fixmodel	0.8193	-0.0014885824789935764
10	250	0	50	100	150	200	250	300	350	400	450	2	0	1	0.25	0.25	0.25	0.25	0.25	0.25	0.25	0.25	0.25	0.25	-0.5	-0.5	-0.5	-0.5	-0.5	-0.5	-0.5	-0.5	-0.5	-0.5	-0.5	linear	0.025	TRUE	450	FALSE	NA	NA	1	0	0.5	4	sepmodel	0.788	-0.0016806820014853255
10	250	0	50	100	150	200	250	300	350	400	450	2	0	1	0.25	0.25	0.25	0.25	0.25	0.25	0.25	0.25	0.25	0.25	-0.5	-0.5	-0.5	-0.5	-0.5	-0.5	-0.5	-0.5	-0.5	-0.5	-0.5	linear	0.025	TRUE	450	FALSE	NA	NA	1	0	0.5	4	splines	0.8202	-0.0014711124976047377
10	250	0	50	100	150	200	250	300	350	400	450	2	0	1	0.25	0.25	0.25	0.25	0.25	0.25	0.25	0.25	0.25	0.25	-0.5	-0.5	-0.5	-0.5	-0.5	-0.5	-0.5	-0.5	-0.5	-0.5	-0.5	linear	0.025	TRUE	450	FALSE	NA	NA	1	0	0.5	4	splines_cal	0.8239	-0.0013001453398889871
10	250	0	50	100	150	200	250	300	350	400	450	2	0	1	0.25	0.25	0.25	0.25	0.25	0.25	0.25	0.25	0.25	0.25	-0.5	-0.5	-0.5	-0.5	-0.5	-0.5	-0.5	-0.5	-0.5	-0.5	-0.5	linear	0.025	TRUE	450	FALSE	NA	NA	1	0	0.5	5	fixmodel	0.8151	-0.0019407985092348744
10	250	0	50	100	150	200	250	300	350	400	450	2	0	1	0.25	0.25	0.25	0.25	0.25	0.25	0.25	0.25	0.25	0.25	-0.5	-0.5	-0.5	-0.5	-0.5	-0.5	-0.5	-0.5	-0.5	-0.5	-0.5	linear	0.025	TRUE	450	FALSE	NA	NA	1	0	0.5	5	sepmodel	0.7815	-0.0021238566928324177
10	250	0	50	100	150	200	250	300	350	400	450	2	0	1	0.25	0.25	0.25	0.25	0.25	0.25	0.25	0.25	0.25	0.25	-0.5	-0.5	-0.5	-0.5	-0.5	-0.5	-0.5	-0.5	-0.5	-0.5	-0.5	linear	0.025	TRUE	450	FALSE	NA	NA	1	0	0.5	5	splines	0.8176	-0.0019538387885497392
10	250	0	50	100	150	200	250	300	350	400	450	2	0	1	0.25	0.25	0.25	0.25	0.25	0.25	0.25	0.25	0.25	0.25	-0.5	-0.5	-0.5	-0.5	-0.5	-0.5	-0.5	-0.5	-0.5	-0.5	-0.5	linear	0.025	TRUE	450	FALSE	NA	NA	1	0	0.5	5	splines_cal	0.8181	-0.0018140805862198867
10	250	0	50	100	150	200	250	300	350	400	450	2	0	1	0.25	0.25	0.25	0.25	0.25	0.25	0.25	0.25	0.25	0.25	-0.5	-0.5	-0.5	-0.5	-0.5	-0.5	-0.5	-0.5	-0.5	-0.5	-0.5	linear	0.025	TRUE	450	FALSE	NA	NA	1	0	0.5	6	fixmodel	0.8218	-0.0013387775913607665
10	250	0	50	100	150	200	250	300	350	400	450	2	0	1	0.25	0.25	0.25	0.25	0.25	0.25	0.25	0.25	0.25	0.25	-0.5	-0.5	-0.5	-0.5	-0.5	-0.5	-0.5	-0.5	-0.5	-0.5	-0.5	linear	0.025	TRUE	450	FALSE	NA	NA	1	0	0.5	6	sepmodel	0.7887	-0.001417575079444946
10	250	0	50	100	150	200	250	300	350	400	450	2	0	1	0.25	0.25	0.25	0.25	0.25	0.25	0.25	0.25	0.25	0.25	-0.5	-0.5	-0.5	-0.5	-0.5	-0.5	-0.5	-0.5	-0.5	-0.5	-0.5	linear	0.025	TRUE	450	FALSE	NA	NA	1	0	0.5	6	splines	0.8234	-0.0013172513692767773
10	250	0	50	100	150	200	250	300	350	400	450	2	0	1	0.25	0.25	0.25	0.25	0.25	0.25	0.25	0.25	0.25	0.25	-0.5	-0.5	-0.5	-0.5	-0.5	-0.5	-0.5	-0.5	-0.5	-0.5	-0.5	linear	0.025	TRUE	450	FALSE	NA	NA	1	0	0.5	6	splines_cal	0.8247	-0.001207054659848206
10	250	0	50	100	150	200	250	300	350	400	450	2	0	1	0.25	0.25	0.25	0.25	0.25	0.25	0.25	0.25	0.25	0.25	-0.5	-0.5	-0.5	-0.5	-0.5	-0.5	-0.5	-0.5	-0.5	-0.5	-0.5	linear	0.025	TRUE	450	FALSE	NA	NA	1	0	0.5	7	fixmodel	0.8267	-0.0011696794195755714
10	250	0	50	100	150	200	250	300	350	400	450	2	0	1	0.25	0.25	0.25	0.25	0.25	0.25	0.25	0.25	0.25	0.25	-0.5	-0.5	-0.5	-0.5	-0.5	-0.5	-0.5	-0.5	-0.5	-0.5	-0.5	linear	0.025	TRUE	450	FALSE	NA	NA	1	0	0.5	7	sepmodel	0.788	-0.0012336245283537718
10	250	0	50	100	150	200	250	300	350	400	450	2	0	1	0.25	0.25	0.25	0.25	0.25	0.25	0.25	0.25	0.25	0.25	-0.5	-0.5	-0.5	-0.5	-0.5	-0.5	-0.5	-0.5	-0.5	-0.5	-0.5	linear	0.025	TRUE	450	FALSE	NA	NA	1	0	0.5	7	splines	0.8276	-0.001164241520656208
10	250	0	50	100	150	200	250	300	350	400	450	2	0	1	0.25	0.25	0.25	0.25	0.25	0.25	0.25	0.25	0.25	0.25	-0.5	-0.5	-0.5	-0.5	-0.5	-0.5	-0.5	-0.5	-0.5	-0.5	-0.5	linear	0.025	TRUE	450	FALSE	NA	NA	1	0	0.5	7	splines_cal	0.8277	-0.0011373579045019
10	250	0	50	100	150	200	250	300	350	400	450	2	0	1	0.25	0.25	0.25	0.25	0.25	0.25	0.25	0.25	0.25	0.25	-0.5	-0.5	-0.5	-0.5	-0.5	-0.5	-0.5	-0.5	-0.5	-0.5	-0.5	linear	0.025	TRUE	450	FALSE	NA	NA	1	0	0.5	8	fixmodel	0.8309	-0.0012782359467364915
10	250	0	50	100	150	200	250	300	350	400	450	2	0	1	0.25	0.25	0.25	0.25	0.25	0.25	0.25	0.25	0.25	0.25	-0.5	-0.5	-0.5	-0.5	-0.5	-0.5	-0.5	-0.5	-0.5	-0.5	-0.5	linear	0.025	TRUE	450	FALSE	NA	NA	1	0	0.5	8	sepmodel	0.7903	-0.00150645897992091
10	250	0	50	100	150	200	250	300	350	400	450	2	0	1	0.25	0.25	0.25	0.25	0.25	0.25	0.25	0.25	0.25	0.25	-0.5	-0.5	-0.5	-0.5	-0.5	-0.5	-0.5	-0.5	-0.5	-0.5	-0.5	linear	0.025	TRUE	450	FALSE	NA	NA	1	0	0.5	8	splines	0.8309	-0.0013008071358447477
10	250	0	50	100	150	200	250	300	350	400	450	2	0	1	0.25	0.25	0.25	0.25	0.25	0.25	0.25	0.25	0.25	0.25	-0.5	-0.5	-0.5	-0.5	-0.5	-0.5	-0.5	-0.5	-0.5	-0.5	-0.5	linear	0.025	TRUE	450	FALSE	NA	NA	1	0	0.5	8	splines_cal	0.8326	-0.0013119441949084657
10	250	0	50	100	150	200	250	300	350	400	450	2	0	1	0.25	0.25	0.25	0.25	0.25	0.25	0.25	0.25	0.25	0.25	-0.5	-0.5	-0.5	-0.5	-0.5	-0.5	-0.5	-0.5	-0.5	-0.5	-0.5	linear	0.025	TRUE	450	FALSE	NA	NA	1	0	0.5	9	fixmodel	0.8309	-0.0017093217454755456
10	250	0	50	100	150	200	250	300	350	400	450	2	0	1	0.25	0.25	0.25	0.25	0.25	0.25	0.25	0.25	0.25	0.25	-0.5	-0.5	-0.5	-0.5	-0.5	-0.5	-0.5	-0.5	-0.5	-0.5	-0.5	linear	0.025	TRUE	450	FALSE	NA	NA	1	0	0.5	9	sepmodel	0.7876	-0.002189709017197748
10	250	0	50	100	150	200	250	300	350	400	450	2	0	1	0.25	0.25	0.25	0.25	0.25	0.25	0.25	0.25	0.25	0.25	-0.5	-0.5	-0.5	-0.5	-0.5	-0.5	-0.5	-0.5	-0.5	-0.5	-0.5	linear	0.025	TRUE	450	FALSE	NA	NA	1	0	0.5	9	splines	0.8313	-0.001726501962058214
10	250	0	50	100	150	200	250	300	350	400	450	2	0	1	0.25	0.25	0.25	0.25	0.25	0.25	0.25	0.25	0.25	0.25	-0.5	-0.5	-0.5	-0.5	-0.5	-0.5	-0.5	-0.5	-0.5	-0.5	-0.5	linear	0.025	TRUE	450	FALSE	NA	NA	1	0	0.5	9	splines_cal	0.8313	-0.001712702941933959
10	250	0	50	100	150	200	250	300	350	400	450	2	0	1	0.25	0.25	0.25	0.25	0.25	0.25	0.25	0.25	0.25	0.25	-0.5	-0.5	-0.5	-0.5	-0.5	-0.5	-0.5	-0.5	-0.5	-0.5	-0.5	linear	0.025	TRUE	450	FALSE	NA	NA	1	0	0.5	10	fixmodel	0.8361	-8.170118373550033e-4
10	250	0	50	100	150	200	250	300	350	400	450	2	0	1	0.25	0.25	0.25	0.25	0.25	0.25	0.25	0.25	0.25	0.25	-0.5	-0.5	-0.5	-0.5	-0.5	-0.5	-0.5	-0.5	-0.5	-0.5	-0.5	linear	0.025	TRUE	450	FALSE	NA	NA	1	0	0.5	10	sepmodel	0.7861	-0.001316602546885173
10	250	0	50	100	150	200	250	300	350	400	450	2	0	1	0.25	0.25	0.25	0.25	0.25	0.25	0.25	0.25	0.25	0.25	-0.5	-0.5	-0.5	-0.5	-0.5	-0.5	-0.5	-0.5	-0.5	-0.5	-0.5	linear	0.025	TRUE	450	FALSE	NA	NA	1	0	0.5	10	splines	0.837	-8.087996210262254e-4
10	250	0	50	100	150	200	250	300	350	400	450	2	0	1	0.25	0.25	0.25	0.25	0.25	0.25	0.25	0.25	0.25	0.25	-0.5	-0.5	-0.5	-0.5	-0.5	-0.5	-0.5	-0.5	-0.5	-0.5	-0.5	linear	0.025	TRUE	450	FALSE	NA	NA	1	0	0.5	10	splines_cal	0.838	-8.160963287839247e-4
10	250	0	75	150	225	300	375	450	525	600	675	2	0	1	0.25	0.25	0.25	0.25	0.25	0.25	0.25	0.25	0.25	0.25	-0.5	-0.5	-0.5	-0.5	-0.5	-0.5	-0.5	-0.5	-0.5	-0.5	-0.5	linear	0.025	TRUE	450	FALSE	NA	NA	1	0	0.5	2	fixmodel	0.8102	-0.001252384157103554
10	250	0	75	150	225	300	375	450	525	600	675	2	0	1	0.25	0.25	0.25	0.25	0.25	0.25	0.25	0.25	0.25	0.25	-0.5	-0.5	-0.5	-0.5	-0.5	-0.5	-0.5	-0.5	-0.5	-0.5	-0.5	linear	0.025	TRUE	450	FALSE	NA	NA	1	0	0.5	2	sepmodel	0.793	-0.001391860614921798
10	250	0	75	150	225	300	375	450	525	600	675	2	0	1	0.25	0.25	0.25	0.25	0.25	0.25	0.25	0.25	0.25	0.25	-0.5	-0.5	-0.5	-0.5	-0.5	-0.5	-0.5	-0.5	-0.5	-0.5	-0.5	linear	0.025	TRUE	450	FALSE	NA	NA	1	0	0.5	2	splines	0.814	-0.0012938488923559723
10	250	0	75	150	225	300	375	450	525	600	675	2	0	1	0.25	0.25	0.25	0.25	0.25	0.25	0.25	0.25	0.25	0.25	-0.5	-0.5	-0.5	-0.5	-0.5	-0.5	-0.5	-0.5	-0.5	-0.5	-0.5	linear	0.025	TRUE	450	FALSE	NA	NA	1	0	0.5	2	splines_cal	0.8191	-0.0011922505871199054
10	250	0	75	150	225	300	375	450	525	600	675	2	0	1	0.25	0.25	0.25	0.25	0.25	0.25	0.25	0.25	0.25	0.25	-0.5	-0.5	-0.5	-0.5	-0.5	-0.5	-0.5	-0.5	-0.5	-0.5	-0.5	linear	0.025	TRUE	450	FALSE	NA	NA	1	0	0.5	3	fixmodel	0.8227	-4.352840186321751e-4
10	250	0	75	150	225	300	375	450	525	600	675	2	0	1	0.25	0.25	0.25	0.25	0.25	0.25	0.25	0.25	0.25	0.25	-0.5	-0.5	-0.5	-0.5	-0.5	-0.5	-0.5	-0.5	-0.5	-0.5	-0.5	linear	0.025	TRUE	450	FALSE	NA	NA	1	0	0.5	3	sepmodel	0.7968	-2.8613234134268006e-4
10	250	0	75	150	225	300	375	450	525	600	675	2	0	1	0.25	0.25	0.25	0.25	0.25	0.25	0.25	0.25	0.25	0.25	-0.5	-0.5	-0.5	-0.5	-0.5	-0.5	-0.5	-0.5	-0.5	-0.5	-0.5	linear	0.025	TRUE	450	FALSE	NA	NA	1	0	0.5	3	splines	0.825	-4.0891007826031697e-4
10	250	0	75	150	225	300	375	450	525	600	675	2	0	1	0.25	0.25	0.25	0.25	0.25	0.25	0.25	0.25	0.25	0.25	-0.5	-0.5	-0.5	-0.5	-0.5	-0.5	-0.5	-0.5	-0.5	-0.5	-0.5	linear	0.025	TRUE	450	FALSE	NA	NA	1	0	0.5	3	splines_cal	0.8271	-3.1113434974702937e-4
10	250	0	75	150	225	300	375	450	525	600	675	2	0	1	0.25	0.25	0.25	0.25	0.25	0.25	0.25	0.25	0.25	0.25	-0.5	-0.5	-0.5	-0.5	-0.5	-0.5	-0.5	-0.5	-0.5	-0.5	-0.5	linear	0.025	TRUE	450	FALSE	NA	NA	1	0	0.5	4	fixmodel	0.8159	-0.0020606194475027923
10	250	0	75	150	225	300	375	450	525	600	675	2	0	1	0.25	0.25	0.25	0.25	0.25	0.25	0.25	0.25	0.25	0.25	-0.5	-0.5	-0.5	-0.5	-0.5	-0.5	-0.5	-0.5	-0.5	-0.5	-0.5	linear	0.025	TRUE	450	FALSE	NA	NA	1	0	0.5	4	sepmodel	0.7841	-0.0018951522837462771
10	250	0	75	150	225	300	375	450	525	600	675	2	0	1	0.25	0.25	0.25	0.25	0.25	0.25	0.25	0.25	0.25	0.25	-0.5	-0.5	-0.5	-0.5	-0.5	-0.5	-0.5	-0.5	-0.5	-0.5	-0.5	linear	0.025	TRUE	450	FALSE	NA	NA	1	0	0.5	4	splines	0.8176	-0.002078082388048094
10	250	0	75	150	225	300	375	450	525	600	675	2	0	1	0.25	0.25	0.25	0.25	0.25	0.25	0.25	0.25	0.25	0.25	-0.5	-0.5	-0.5	-0.5	-0.5	-0.5	-0.5	-0.5	-0.5	-0.5	-0.5	linear	0.025	TRUE	450	FALSE	NA	NA	1	0	0.5	4	splines_cal	0.8197	-0.0020041836020303445
10	250	0	75	150	225	300	375	450	525	600	675	2	0	1	0.25	0.25	0.25	0.25	0.25	0.25	0.25	0.25	0.25	0.25	-0.5	-0.5	-0.5	-0.5	-0.5	-0.5	-0.5	-0.5	-0.5	-0.5	-0.5	linear	0.025	TRUE	450	FALSE	NA	NA	1	0	0.5	5	fixmodel	0.8334	-8.843608035462303e-4
10	250	0	75	150	225	300	375	450	525	600	675	2	0	1	0.25	0.25	0.25	0.25	0.25	0.25	0.25	0.25	0.25	0.25	-0.5	-0.5	-0.5	-0.5	-0.5	-0.5	-0.5	-0.5	-0.5	-0.5	-0.5	linear	0.025	TRUE	450	FALSE	NA	NA	1	0	0.5	5	sepmodel	0.7902	-5.895454766109249e-4
10	250	0	75	150	225	300	375	450	525	600	675	2	0	1	0.25	0.25	0.25	0.25	0.25	0.25	0.25	0.25	0.25	0.25	-0.5	-0.5	-0.5	-0.5	-0.5	-0.5	-0.5	-0.5	-0.5	-0.5	-0.5	linear	0.025	TRUE	450	FALSE	NA	NA	1	0	0.5	5	splines	0.8333	-8.884547480284311e-4
10	250	0	75	150	225	300	375	450	525	600	675	2	0	1	0.25	0.25	0.25	0.25	0.25	0.25	0.25	0.25	0.25	0.25	-0.5	-0.5	-0.5	-0.5	-0.5	-0.5	-0.5	-0.5	-0.5	-0.5	-0.5	linear	0.025	TRUE	450	FALSE	NA	NA	1	0	0.5	5	splines_cal	0.8323	-8.484779318629932e-4
10	250	0	75	150	225	300	375	450	525	600	675	2	0	1	0.25	0.25	0.25	0.25	0.25	0.25	0.25	0.25	0.25	0.25	-0.5	-0.5	-0.5	-0.5	-0.5	-0.5	-0.5	-0.5	-0.5	-0.5	-0.5	linear	0.025	TRUE	450	FALSE	NA	NA	1	0	0.5	6	fixmodel	0.8372	-0.001680657350432115
10	250	0	75	150	225	300	375	450	525	600	675	2	0	1	0.25	0.25	0.25	0.25	0.25	0.25	0.25	0.25	0.25	0.25	-0.5	-0.5	-0.5	-0.5	-0.5	-0.5	-0.5	-0.5	-0.5	-0.5	-0.5	linear	0.025	TRUE	450	FALSE	NA	NA	1	0	0.5	6	sepmodel	0.7896	-0.0012866637752577507
10	250	0	75	150	225	300	375	450	525	600	675	2	0	1	0.25	0.25	0.25	0.25	0.25	0.25	0.25	0.25	0.25	0.25	-0.5	-0.5	-0.5	-0.5	-0.5	-0.5	-0.5	-0.5	-0.5	-0.5	-0.5	linear	0.025	TRUE	450	FALSE	NA	NA	1	0	0.5	6	splines	0.8398	-0.001690909746135455
10	250	0	75	150	225	300	375	450	525	600	675	2	0	1	0.25	0.25	0.25	0.25	0.25	0.25	0.25	0.25	0.25	0.25	-0.5	-0.5	-0.5	-0.5	-0.5	-0.5	-0.5	-0.5	-0.5	-0.5	-0.5	linear	0.025	TRUE	450	FALSE	NA	NA	1	0	0.5	6	splines_cal	0.838	-0.0016716814758806226
10	250	0	75	150	225	300	375	450	525	600	675	2	0	1	0.25	0.25	0.25	0.25	0.25	0.25	0.25	0.25	0.25	0.25	-0.5	-0.5	-0.5	-0.5	-0.5	-0.5	-0.5	-0.5	-0.5	-0.5	-0.5	linear	0.025	TRUE	450	FALSE	NA	NA	1	0	0.5	7	fixmodel	0.8414	-8.526423848976605e-4
10	250	0	75	150	225	300	375	450	525	600	675	2	0	1	0.25	0.25	0.25	0.25	0.25	0.25	0.25	0.25	0.25	0.25	-0.5	-0.5	-0.5	-0.5	-0.5	-0.5	-0.5	-0.5	-0.5	-0.5	-0.5	linear	0.025	TRUE	450	FALSE	NA	NA	1	0	0.5	7	sepmodel	0.7929	-4.7631102596164694e-4
10	250	0	75	150	225	300	375	450	525	600	675	2	0	1	0.25	0.25	0.25	0.25	0.25	0.25	0.25	0.25	0.25	0.25	-0.5	-0.5	-0.5	-0.5	-0.5	-0.5	-0.5	-0.5	-0.5	-0.5	-0.5	linear	0.025	TRUE	450	FALSE	NA	NA	1	0	0.5	7	splines	0.8428	-8.641557996968885e-4
10	250	0	75	150	225	300	375	450	525	600	675	2	0	1	0.25	0.25	0.25	0.25	0.25	0.25	0.25	0.25	0.25	0.25	-0.5	-0.5	-0.5	-0.5	-0.5	-0.5	-0.5	-0.5	-0.5	-0.5	-0.5	linear	0.025	TRUE	450	FALSE	NA	NA	1	0	0.5	7	splines_cal	0.8437	-7.954573177087097e-4
10	250	0	75	150	225	300	375	450	525	600	675	2	0	1	0.25	0.25	0.25	0.25	0.25	0.25	0.25	0.25	0.25	0.25	-0.5	-0.5	-0.5	-0.5	-0.5	-0.5	-0.5	-0.5	-0.5	-0.5	-0.5	linear	0.025	TRUE	450	FALSE	NA	NA	1	0	0.5	8	fixmodel	0.8415	-4.614136519317097e-4
10	250	0	75	150	225	300	375	450	525	600	675	2	0	1	0.25	0.25	0.25	0.25	0.25	0.25	0.25	0.25	0.25	0.25	-0.5	-0.5	-0.5	-0.5	-0.5	-0.5	-0.5	-0.5	-0.5	-0.5	-0.5	linear	0.025	TRUE	450	FALSE	NA	NA	1	0	0.5	8	sepmodel	0.7934	6.00675598222162e-5
10	250	0	75	150	225	300	375	450	525	600	675	2	0	1	0.25	0.25	0.25	0.25	0.25	0.25	0.25	0.25	0.25	0.25	-0.5	-0.5	-0.5	-0.5	-0.5	-0.5	-0.5	-0.5	-0.5	-0.5	-0.5	linear	0.025	TRUE	450	FALSE	NA	NA	1	0	0.5	8	splines	0.8433	-4.8109195045355365e-4
10	250	0	75	150	225	300	375	450	525	600	675	2	0	1	0.25	0.25	0.25	0.25	0.25	0.25	0.25	0.25	0.25	0.25	-0.5	-0.5	-0.5	-0.5	-0.5	-0.5	-0.5	-0.5	-0.5	-0.5	-0.5	linear	0.025	TRUE	450	FALSE	NA	NA	1	0	0.5	8	splines_cal	0.8445	-4.5092668486839435e-4
10	250	0	75	150	225	300	375	450	525	600	675	2	0	1	0.25	0.25	0.25	0.25	0.25	0.25	0.25	0.25	0.25	0.25	-0.5	-0.5	-0.5	-0.5	-0.5	-0.5	-0.5	-0.5	-0.5	-0.5	-0.5	linear	0.025	TRUE	450	FALSE	NA	NA	1	0	0.5	9	fixmodel	0.8432	-9.155749220105527e-4
10	250	0	75	150	225	300	375	450	525	600	675	2	0	1	0.25	0.25	0.25	0.25	0.25	0.25	0.25	0.25	0.25	0.25	-0.5	-0.5	-0.5	-0.5	-0.5	-0.5	-0.5	-0.5	-0.5	-0.5	-0.5	linear	0.025	TRUE	450	FALSE	NA	NA	1	0	0.5	9	sepmodel	0.7891	-3.9643375095677736e-4
10	250	0	75	150	225	300	375	450	525	600	675	2	0	1	0.25	0.25	0.25	0.25	0.25	0.25	0.25	0.25	0.25	0.25	-0.5	-0.5	-0.5	-0.5	-0.5	-0.5	-0.5	-0.5	-0.5	-0.5	-0.5	linear	0.025	TRUE	450	FALSE	NA	NA	1	0	0.5	9	splines	0.8431	-9.019301779255088e-4
10	250	0	75	150	225	300	375	450	525	600	675	2	0	1	0.25	0.25	0.25	0.25	0.25	0.25	0.25	0.25	0.25	0.25	-0.5	-0.5	-0.5	-0.5	-0.5	-0.5	-0.5	-0.5	-0.5	-0.5	-0.5	linear	0.025	TRUE	450	FALSE	NA	NA	1	0	0.5	9	splines_cal	0.8441	-9.381323298578805e-4
10	250	0	75	150	225	300	375	450	525	600	675	2	0	1	0.25	0.25	0.25	0.25	0.25	0.25	0.25	0.25	0.25	0.25	-0.5	-0.5	-0.5	-0.5	-0.5	-0.5	-0.5	-0.5	-0.5	-0.5	-0.5	linear	0.025	TRUE	450	FALSE	NA	NA	1	0	0.5	10	fixmodel	0.8489	8.403691267727382e-5
10	250	0	75	150	225	300	375	450	525	600	675	2	0	1	0.25	0.25	0.25	0.25	0.25	0.25	0.25	0.25	0.25	0.25	-0.5	-0.5	-0.5	-0.5	-0.5	-0.5	-0.5	-0.5	-0.5	-0.5	-0.5	linear	0.025	TRUE	450	FALSE	NA	NA	1	0	0.5	10	sepmodel	0.7955	5.464188672517101e-4
10	250	0	75	150	225	300	375	450	525	600	675	2	0	1	0.25	0.25	0.25	0.25	0.25	0.25	0.25	0.25	0.25	0.25	-0.5	-0.5	-0.5	-0.5	-0.5	-0.5	-0.5	-0.5	-0.5	-0.5	-0.5	linear	0.025	TRUE	450	FALSE	NA	NA	1	0	0.5	10	splines	0.8499	9.675132276988976e-5
10	250	0	75	150	225	300	375	450	525	600	675	2	0	1	0.25	0.25	0.25	0.25	0.25	0.25	0.25	0.25	0.25	0.25	-0.5	-0.5	-0.5	-0.5	-0.5	-0.5	-0.5	-0.5	-0.5	-0.5	-0.5	linear	0.025	TRUE	450	FALSE	NA	NA	1	0	0.5	10	splines_cal	0.8483	1.0260229528781353e-4
10	250	0	100	200	300	400	500	600	700	800	900	2	0	1	0.25	0.25	0.25	0.25	0.25	0.25	0.25	0.25	0.25	0.25	-0.5	-0.5	-0.5	-0.5	-0.5	-0.5	-0.5	-0.5	-0.5	-0.5	-0.5	linear	0.025	TRUE	450	FALSE	NA	NA	1	0	0.5	2	fixmodel	0.8101	-4.840386718988685e-4
10	250	0	100	200	300	400	500	600	700	800	900	2	0	1	0.25	0.25	0.25	0.25	0.25	0.25	0.25	0.25	0.25	0.25	-0.5	-0.5	-0.5	-0.5	-0.5	-0.5	-0.5	-0.5	-0.5	-0.5	-0.5	linear	0.025	TRUE	450	FALSE	NA	NA	1	0	0.5	2	sepmodel	0.7883	-5.980197389671101e-4
10	250	0	100	200	300	400	500	600	700	800	900	2	0	1	0.25	0.25	0.25	0.25	0.25	0.25	0.25	0.25	0.25	0.25	-0.5	-0.5	-0.5	-0.5	-0.5	-0.5	-0.5	-0.5	-0.5	-0.5	-0.5	linear	0.025	TRUE	450	FALSE	NA	NA	1	0	0.5	2	splines	0.8131	-3.9838336645191356e-4
10	250	0	100	200	300	400	500	600	700	800	900	2	0	1	0.25	0.25	0.25	0.25	0.25	0.25	0.25	0.25	0.25	0.25	-0.5	-0.5	-0.5	-0.5	-0.5	-0.5	-0.5	-0.5	-0.5	-0.5	-0.5	linear	0.025	TRUE	450	FALSE	NA	NA	1	0	0.5	2	splines_cal	0.8178	-5.175420599754608e-4
10	250	0	100	200	300	400	500	600	700	800	900	2	0	1	0.25	0.25	0.25	0.25	0.25	0.25	0.25	0.25	0.25	0.25	-0.5	-0.5	-0.5	-0.5	-0.5	-0.5	-0.5	-0.5	-0.5	-0.5	-0.5	linear	0.025	TRUE	450	FALSE	NA	NA	1	0	0.5	3	fixmodel	0.824	1.588999036579488e-4
10	250	0	100	200	300	400	500	600	700	800	900	2	0	1	0.25	0.25	0.25	0.25	0.25	0.25	0.25	0.25	0.25	0.25	-0.5	-0.5	-0.5	-0.5	-0.5	-0.5	-0.5	-0.5	-0.5	-0.5	-0.5	linear	0.025	TRUE	450	FALSE	NA	NA	1	0	0.5	3	sepmodel	0.7923	2.0673725595587853e-4
10	250	0	100	200	300	400	500	600	700	800	900	2	0	1	0.25	0.25	0.25	0.25	0.25	0.25	0.25	0.25	0.25	0.25	-0.5	-0.5	-0.5	-0.5	-0.5	-0.5	-0.5	-0.5	-0.5	-0.5	-0.5	linear	0.025	TRUE	450	FALSE	NA	NA	1	0	0.5	3	splines	0.8262	1.9673962422459e-4
10	250	0	100	200	300	400	500	600	700	800	900	2	0	1	0.25	0.25	0.25	0.25	0.25	0.25	0.25	0.25	0.25	0.25	-0.5	-0.5	-0.5	-0.5	-0.5	-0.5	-0.5	-0.5	-0.5	-0.5	-0.5	linear	0.025	TRUE	450	FALSE	NA	NA	1	0	0.5	3	splines_cal	0.8274	2.405582730814841e-4
10	250	0	100	200	300	400	500	600	700	800	900	2	0	1	0.25	0.25	0.25	0.25	0.25	0.25	0.25	0.25	0.25	0.25	-0.5	-0.5	-0.5	-0.5	-0.5	-0.5	-0.5	-0.5	-0.5	-0.5	-0.5	linear	0.025	TRUE	450	FALSE	NA	NA	1	0	0.5	4	fixmodel	0.8335	2.5311098960383667e-4
10	250	0	100	200	300	400	500	600	700	800	900	2	0	1	0.25	0.25	0.25	0.25	0.25	0.25	0.25	0.25	0.25	0.25	-0.5	-0.5	-0.5	-0.5	-0.5	-0.5	-0.5	-0.5	-0.5	-0.5	-0.5	linear	0.025	TRUE	450	FALSE	NA	NA	1	0	0.5	4	sepmodel	0.793	1.9359664375084463e-4
10	250	0	100	200	300	400	500	600	700	800	900	2	0	1	0.25	0.25	0.25	0.25	0.25	0.25	0.25	0.25	0.25	0.25	-0.5	-0.5	-0.5	-0.5	-0.5	-0.5	-0.5	-0.5	-0.5	-0.5	-0.5	linear	0.025	TRUE	450	FALSE	NA	NA	1	0	0.5	4	splines	0.8336	2.730451235833774e-4
10	250	0	100	200	300	400	500	600	700	800	900	2	0	1	0.25	0.25	0.25	0.25	0.25	0.25	0.25	0.25	0.25	0.25	-0.5	-0.5	-0.5	-0.5	-0.5	-0.5	-0.5	-0.5	-0.5	-0.5	-0.5	linear	0.025	TRUE	450	FALSE	NA	NA	1	0	0.5	4	splines_cal	0.8342	3.484484633410594e-4
10	250	0	100	200	300	400	500	600	700	800	900	2	0	1	0.25	0.25	0.25	0.25	0.25	0.25	0.25	0.25	0.25	0.25	-0.5	-0.5	-0.5	-0.5	-0.5	-0.5	-0.5	-0.5	-0.5	-0.5	-0.5	linear	0.025	TRUE	450	FALSE	NA	NA	1	0	0.5	5	fixmodel	0.8409	6.442182333525385e-4
10	250	0	100	200	300	400	500	600	700	800	900	2	0	1	0.25	0.25	0.25	0.25	0.25	0.25	0.25	0.25	0.25	0.25	-0.5	-0.5	-0.5	-0.5	-0.5	-0.5	-0.5	-0.5	-0.5	-0.5	-0.5	linear	0.025	TRUE	450	FALSE	NA	NA	1	0	0.5	5	sepmodel	0.7972	5.81685084637855e-4
10	250	0	100	200	300	400	500	600	700	800	900	2	0	1	0.25	0.25	0.25	0.25	0.25	0.25	0.25	0.25	0.25	0.25	-0.5	-0.5	-0.5	-0.5	-0.5	-0.5	-0.5	-0.5	-0.5	-0.5	-0.5	linear	0.025	TRUE	450	FALSE	NA	NA	1	0	0.5	5	splines	0.8425	6.748084577279214e-4
10	250	0	100	200	300	400	500	600	700	800	900	2	0	1	0.25	0.25	0.25	0.25	0.25	0.25	0.25	0.25	0.25	0.25	-0.5	-0.5	-0.5	-0.5	-0.5	-0.5	-0.5	-0.5	-0.5	-0.5	-0.5	linear	0.025	TRUE	450	FALSE	NA	NA	1	0	0.5	5	splines_cal	0.841	6.52131748838003e-4
10	250	0	100	200	300	400	500	600	700	800	900	2	0	1	0.25	0.25	0.25	0.25	0.25	0.25	0.25	0.25	0.25	0.25	-0.5	-0.5	-0.5	-0.5	-0.5	-0.5	-0.5	-0.5	-0.5	-0.5	-0.5	linear	0.025	TRUE	450	FALSE	NA	NA	1	0	0.5	6	fixmodel	0.8433	-2.0018037759652962e-4
10	250	0	100	200	300	400	500	600	700	800	900	2	0	1	0.25	0.25	0.25	0.25	0.25	0.25	0.25	0.25	0.25	0.25	-0.5	-0.5	-0.5	-0.5	-0.5	-0.5	-0.5	-0.5	-0.5	-0.5	-0.5	linear	0.025	TRUE	450	FALSE	NA	NA	1	0	0.5	6	sepmodel	0.7892	-5.29316087672958e-4
10	250	0	100	200	300	400	500	600	700	800	900	2	0	1	0.25	0.25	0.25	0.25	0.25	0.25	0.25	0.25	0.25	0.25	-0.5	-0.5	-0.5	-0.5	-0.5	-0.5	-0.5	-0.5	-0.5	-0.5	-0.5	linear	0.025	TRUE	450	FALSE	NA	NA	1	0	0.5	6	splines	0.844	-1.5391320002566144e-4
10	250	0	100	200	300	400	500	600	700	800	900	2	0	1	0.25	0.25	0.25	0.25	0.25	0.25	0.25	0.25	0.25	0.25	-0.5	-0.5	-0.5	-0.5	-0.5	-0.5	-0.5	-0.5	-0.5	-0.5	-0.5	linear	0.025	TRUE	450	FALSE	NA	NA	1	0	0.5	6	splines_cal	0.8449	-2.5634689426675707e-4
10	250	0	100	200	300	400	500	600	700	800	900	2	0	1	0.25	0.25	0.25	0.25	0.25	0.25	0.25	0.25	0.25	0.25	-0.5	-0.5	-0.5	-0.5	-0.5	-0.5	-0.5	-0.5	-0.5	-0.5	-0.5	linear	0.025	TRUE	450	FALSE	NA	NA	1	0	0.5	7	fixmodel	0.8443	3.3676479059221624e-4
10	250	0	100	200	300	400	500	600	700	800	900	2	0	1	0.25	0.25	0.25	0.25	0.25	0.25	0.25	0.25	0.25	0.25	-0.5	-0.5	-0.5	-0.5	-0.5	-0.5	-0.5	-0.5	-0.5	-0.5	-0.5	linear	0.025	TRUE	450	FALSE	NA	NA	1	0	0.5	7	sepmodel	0.7914	1.0702046294038251e-4
10	250	0	100	200	300	400	500	600	700	800	900	2	0	1	0.25	0.25	0.25	0.25	0.25	0.25	0.25	0.25	0.25	0.25	-0.5	-0.5	-0.5	-0.5	-0.5	-0.5	-0.5	-0.5	-0.5	-0.5	-0.5	linear	0.025	TRUE	450	FALSE	NA	NA	1	0	0.5	7	splines	0.8452	3.3286094044237386e-4
10	250	0	100	200	300	400	500	600	700	800	900	2	0	1	0.25	0.25	0.25	0.25	0.25	0.25	0.25	0.25	0.25	0.25	-0.5	-0.5	-0.5	-0.5	-0.5	-0.5	-0.5	-0.5	-0.5	-0.5	-0.5	linear	0.025	TRUE	450	FALSE	NA	NA	1	0	0.5	7	splines_cal	0.8433	3.1890677230634224e-4
10	250	0	100	200	300	400	500	600	700	800	900	2	0	1	0.25	0.25	0.25	0.25	0.25	0.25	0.25	0.25	0.25	0.25	-0.5	-0.5	-0.5	-0.5	-0.5	-0.5	-0.5	-0.5	-0.5	-0.5	-0.5	linear	0.025	TRUE	450	FALSE	NA	NA	1	0	0.5	8	fixmodel	0.8436	-7.625922420272614e-4
10	250	0	100	200	300	400	500	600	700	800	900	2	0	1	0.25	0.25	0.25	0.25	0.25	0.25	0.25	0.25	0.25	0.25	-0.5	-0.5	-0.5	-0.5	-0.5	-0.5	-0.5	-0.5	-0.5	-0.5	-0.5	linear	0.025	TRUE	450	FALSE	NA	NA	1	0	0.5	8	sepmodel	0.7833	-9.683304323988911e-4
10	250	0	100	200	300	400	500	600	700	800	900	2	0	1	0.25	0.25	0.25	0.25	0.25	0.25	0.25	0.25	0.25	0.25	-0.5	-0.5	-0.5	-0.5	-0.5	-0.5	-0.5	-0.5	-0.5	-0.5	-0.5	linear	0.025	TRUE	450	FALSE	NA	NA	1	0	0.5	8	splines	0.8432	-7.132981583642809e-4
10	250	0	100	200	300	400	500	600	700	800	900	2	0	1	0.25	0.25	0.25	0.25	0.25	0.25	0.25	0.25	0.25	0.25	-0.5	-0.5	-0.5	-0.5	-0.5	-0.5	-0.5	-0.5	-0.5	-0.5	-0.5	linear	0.025	TRUE	450	FALSE	NA	NA	1	0	0.5	8	splines_cal	0.8438	-6.624981312181538e-4
10	250	0	100	200	300	400	500	600	700	800	900	2	0	1	0.25	0.25	0.25	0.25	0.25	0.25	0.25	0.25	0.25	0.25	-0.5	-0.5	-0.5	-0.5	-0.5	-0.5	-0.5	-0.5	-0.5	-0.5	-0.5	linear	0.025	TRUE	450	FALSE	NA	NA	1	0	0.5	9	fixmodel	0.851	-4.114341767811182e-4
10	250	0	100	200	300	400	500	600	700	800	900	2	0	1	0.25	0.25	0.25	0.25	0.25	0.25	0.25	0.25	0.25	0.25	-0.5	-0.5	-0.5	-0.5	-0.5	-0.5	-0.5	-0.5	-0.5	-0.5	-0.5	linear	0.025	TRUE	450	FALSE	NA	NA	1	0	0.5	9	sepmodel	0.7863	-6.678503341705467e-4
10	250	0	100	200	300	400	500	600	700	800	900	2	0	1	0.25	0.25	0.25	0.25	0.25	0.25	0.25	0.25	0.25	0.25	-0.5	-0.5	-0.5	-0.5	-0.5	-0.5	-0.5	-0.5	-0.5	-0.5	-0.5	linear	0.025	TRUE	450	FALSE	NA	NA	1	0	0.5	9	splines	0.8509	-3.686465911375403e-4
10	250	0	100	200	300	400	500	600	700	800	900	2	0	1	0.25	0.25	0.25	0.25	0.25	0.25	0.25	0.25	0.25	0.25	-0.5	-0.5	-0.5	-0.5	-0.5	-0.5	-0.5	-0.5	-0.5	-0.5	-0.5	linear	0.025	TRUE	450	FALSE	NA	NA	1	0	0.5	9	splines_cal	0.8516	-4.027536208779684e-4
10	250	0	100	200	300	400	500	600	700	800	900	2	0	1	0.25	0.25	0.25	0.25	0.25	0.25	0.25	0.25	0.25	0.25	-0.5	-0.5	-0.5	-0.5	-0.5	-0.5	-0.5	-0.5	-0.5	-0.5	-0.5	linear	0.025	TRUE	450	FALSE	NA	NA	1	0	0.5	10	fixmodel	0.8514	-8.057269229349591e-4
10	250	0	100	200	300	400	500	600	700	800	900	2	0	1	0.25	0.25	0.25	0.25	0.25	0.25	0.25	0.25	0.25	0.25	-0.5	-0.5	-0.5	-0.5	-0.5	-0.5	-0.5	-0.5	-0.5	-0.5	-0.5	linear	0.025	TRUE	450	FALSE	NA	NA	1	0	0.5	10	sepmodel	0.7888	-8.738242778082482e-4
10	250	0	100	200	300	400	500	600	700	800	900	2	0	1	0.25	0.25	0.25	0.25	0.25	0.25	0.25	0.25	0.25	0.25	-0.5	-0.5	-0.5	-0.5	-0.5	-0.5	-0.5	-0.5	-0.5	-0.5	-0.5	linear	0.025	TRUE	450	FALSE	NA	NA	1	0	0.5	10	splines	0.8514	-7.960709507995661e-4
10	250	0	100	200	300	400	500	600	700	800	900	2	0	1	0.25	0.25	0.25	0.25	0.25	0.25	0.25	0.25	0.25	0.25	-0.5	-0.5	-0.5	-0.5	-0.5	-0.5	-0.5	-0.5	-0.5	-0.5	-0.5	linear	0.025	TRUE	450	FALSE	NA	NA	1	0	0.5	10	splines_cal	0.8528	-7.774283378867657e-4
10	250	0	125	250	375	500	625	750	875	1000	1125	2	0	1	0.25	0.25	0.25	0.25	0.25	0.25	0.25	0.25	0.25	0.25	-0.5	-0.5	-0.5	-0.5	-0.5	-0.5	-0.5	-0.5	-0.5	-0.5	-0.5	linear	0.025	TRUE	450	FALSE	NA	NA	1	0	0.5	2	fixmodel	0.8097	-0.002189456034788629
10	250	0	125	250	375	500	625	750	875	1000	1125	2	0	1	0.25	0.25	0.25	0.25	0.25	0.25	0.25	0.25	0.25	0.25	-0.5	-0.5	-0.5	-0.5	-0.5	-0.5	-0.5	-0.5	-0.5	-0.5	-0.5	linear	0.025	TRUE	450	FALSE	NA	NA	1	0	0.5	2	sepmodel	0.7852	-0.0021989576855192985
10	250	0	125	250	375	500	625	750	875	1000	1125	2	0	1	0.25	0.25	0.25	0.25	0.25	0.25	0.25	0.25	0.25	0.25	-0.5	-0.5	-0.5	-0.5	-0.5	-0.5	-0.5	-0.5	-0.5	-0.5	-0.5	linear	0.025	TRUE	450	FALSE	NA	NA	1	0	0.5	2	splines	0.8118	-0.0022182462025544694
10	250	0	125	250	375	500	625	750	875	1000	1125	2	0	1	0.25	0.25	0.25	0.25	0.25	0.25	0.25	0.25	0.25	0.25	-0.5	-0.5	-0.5	-0.5	-0.5	-0.5	-0.5	-0.5	-0.5	-0.5	-0.5	linear	0.025	TRUE	450	FALSE	NA	NA	1	0	0.5	2	splines_cal	0.8177	-0.0021611263065284304
10	250	0	125	250	375	500	625	750	875	1000	1125	2	0	1	0.25	0.25	0.25	0.25	0.25	0.25	0.25	0.25	0.25	0.25	-0.5	-0.5	-0.5	-0.5	-0.5	-0.5	-0.5	-0.5	-0.5	-0.5	-0.5	linear	0.025	TRUE	450	FALSE	NA	NA	1	0	0.5	3	fixmodel	0.8309	-9.585375232626759e-4
10	250	0	125	250	375	500	625	750	875	1000	1125	2	0	1	0.25	0.25	0.25	0.25	0.25	0.25	0.25	0.25	0.25	0.25	-0.5	-0.5	-0.5	-0.5	-0.5	-0.5	-0.5	-0.5	-0.5	-0.5	-0.5	linear	0.025	TRUE	450	FALSE	NA	NA	1	0	0.5	3	sepmodel	0.7951	-0.0011314956242725813
10	250	0	125	250	375	500	625	750	875	1000	1125	2	0	1	0.25	0.25	0.25	0.25	0.25	0.25	0.25	0.25	0.25	0.25	-0.5	-0.5	-0.5	-0.5	-0.5	-0.5	-0.5	-0.5	-0.5	-0.5	-0.5	linear	0.025	TRUE	450	FALSE	NA	NA	1	0	0.5	3	splines	0.8314	-9.809518725641293e-4
10	250	0	125	250	375	500	625	750	875	1000	1125	2	0	1	0.25	0.25	0.25	0.25	0.25	0.25	0.25	0.25	0.25	0.25	-0.5	-0.5	-0.5	-0.5	-0.5	-0.5	-0.5	-0.5	-0.5	-0.5	-0.5	linear	0.025	TRUE	450	FALSE	NA	NA	1	0	0.5	3	splines_cal	0.8316	-8.819705336043473e-4
10	250	0	125	250	375	500	625	750	875	1000	1125	2	0	1	0.25	0.25	0.25	0.25	0.25	0.25	0.25	0.25	0.25	0.25	-0.5	-0.5	-0.5	-0.5	-0.5	-0.5	-0.5	-0.5	-0.5	-0.5	-0.5	linear	0.025	TRUE	450	FALSE	NA	NA	1	0	0.5	4	fixmodel	0.8339	-0.0015172261723735484
10	250	0	125	250	375	500	625	750	875	1000	1125	2	0	1	0.25	0.25	0.25	0.25	0.25	0.25	0.25	0.25	0.25	0.25	-0.5	-0.5	-0.5	-0.5	-0.5	-0.5	-0.5	-0.5	-0.5	-0.5	-0.5	linear	0.025	TRUE	450	FALSE	NA	NA	1	0	0.5	4	sepmodel	0.7829	-0.0017233818110118317
10	250	0	125	250	375	500	625	750	875	1000	1125	2	0	1	0.25	0.25	0.25	0.25	0.25	0.25	0.25	0.25	0.25	0.25	-0.5	-0.5	-0.5	-0.5	-0.5	-0.5	-0.5	-0.5	-0.5	-0.5	-0.5	linear	0.025	TRUE	450	FALSE	NA	NA	1	0	0.5	4	splines	0.8342	-0.0015937234197003333
10	250	0	125	250	375	500	625	750	875	1000	1125	2	0	1	0.25	0.25	0.25	0.25	0.25	0.25	0.25	0.25	0.25	0.25	-0.5	-0.5	-0.5	-0.5	-0.5	-0.5	-0.5	-0.5	-0.5	-0.5	-0.5	linear	0.025	TRUE	450	FALSE	NA	NA	1	0	0.5	4	splines_cal	0.8328	-0.0016055373252626488
10	250	0	125	250	375	500	625	750	875	1000	1125	2	0	1	0.25	0.25	0.25	0.25	0.25	0.25	0.25	0.25	0.25	0.25	-0.5	-0.5	-0.5	-0.5	-0.5	-0.5	-0.5	-0.5	-0.5	-0.5	-0.5	linear	0.025	TRUE	450	FALSE	NA	NA	1	0	0.5	5	fixmodel	0.8444	5.948325008759108e-4
10	250	0	125	250	375	500	625	750	875	1000	1125	2	0	1	0.25	0.25	0.25	0.25	0.25	0.25	0.25	0.25	0.25	0.25	-0.5	-0.5	-0.5	-0.5	-0.5	-0.5	-0.5	-0.5	-0.5	-0.5	-0.5	linear	0.025	TRUE	450	FALSE	NA	NA	1	0	0.5	5	sepmodel	0.7997	4.281513290105799e-4
10	250	0	125	250	375	500	625	750	875	1000	1125	2	0	1	0.25	0.25	0.25	0.25	0.25	0.25	0.25	0.25	0.25	0.25	-0.5	-0.5	-0.5	-0.5	-0.5	-0.5	-0.5	-0.5	-0.5	-0.5	-0.5	linear	0.025	TRUE	450	FALSE	NA	NA	1	0	0.5	5	splines	0.8453	5.889861196388266e-4
10	250	0	125	250	375	500	625	750	875	1000	1125	2	0	1	0.25	0.25	0.25	0.25	0.25	0.25	0.25	0.25	0.25	0.25	-0.5	-0.5	-0.5	-0.5	-0.5	-0.5	-0.5	-0.5	-0.5	-0.5	-0.5	linear	0.025	TRUE	450	FALSE	NA	NA	1	0	0.5	5	splines_cal	0.8472	5.405833022598095e-4
10	250	0	125	250	375	500	625	750	875	1000	1125	2	0	1	0.25	0.25	0.25	0.25	0.25	0.25	0.25	0.25	0.25	0.25	-0.5	-0.5	-0.5	-0.5	-0.5	-0.5	-0.5	-0.5	-0.5	-0.5	-0.5	linear	0.025	TRUE	450	FALSE	NA	NA	1	0	0.5	6	fixmodel	0.8509	-4.319226514961452e-4
10	250	0	125	250	375	500	625	750	875	1000	1125	2	0	1	0.25	0.25	0.25	0.25	0.25	0.25	0.25	0.25	0.25	0.25	-0.5	-0.5	-0.5	-0.5	-0.5	-0.5	-0.5	-0.5	-0.5	-0.5	-0.5	linear	0.025	TRUE	450	FALSE	NA	NA	1	0	0.5	6	sepmodel	0.791	-4.957980118467673e-4
10	250	0	125	250	375	500	625	750	875	1000	1125	2	0	1	0.25	0.25	0.25	0.25	0.25	0.25	0.25	0.25	0.25	0.25	-0.5	-0.5	-0.5	-0.5	-0.5	-0.5	-0.5	-0.5	-0.5	-0.5	-0.5	linear	0.025	TRUE	450	FALSE	NA	NA	1	0	0.5	6	splines	0.8512	-4.3252768958915253e-4
10	250	0	125	250	375	500	625	750	875	1000	1125	2	0	1	0.25	0.25	0.25	0.25	0.25	0.25	0.25	0.25	0.25	0.25	-0.5	-0.5	-0.5	-0.5	-0.5	-0.5	-0.5	-0.5	-0.5	-0.5	-0.5	linear	0.025	TRUE	450	FALSE	NA	NA	1	0	0.5	6	splines_cal	0.8518	-3.8357687863736057e-4
10	250	0	125	250	375	500	625	750	875	1000	1125	2	0	1	0.25	0.25	0.25	0.25	0.25	0.25	0.25	0.25	0.25	0.25	-0.5	-0.5	-0.5	-0.5	-0.5	-0.5	-0.5	-0.5	-0.5	-0.5	-0.5	linear	0.025	TRUE	450	FALSE	NA	NA	1	0	0.5	7	fixmodel	0.8513	1.860299228242153e-4
10	250	0	125	250	375	500	625	750	875	1000	1125	2	0	1	0.25	0.25	0.25	0.25	0.25	0.25	0.25	0.25	0.25	0.25	-0.5	-0.5	-0.5	-0.5	-0.5	-0.5	-0.5	-0.5	-0.5	-0.5	-0.5	linear	0.025	TRUE	450	FALSE	NA	NA	1	0	0.5	7	sepmodel	0.7901	1.5427469506947635e-4
10	250	0	125	250	375	500	625	750	875	1000	1125	2	0	1	0.25	0.25	0.25	0.25	0.25	0.25	0.25	0.25	0.25	0.25	-0.5	-0.5	-0.5	-0.5	-0.5	-0.5	-0.5	-0.5	-0.5	-0.5	-0.5	linear	0.025	TRUE	450	FALSE	NA	NA	1	0	0.5	7	splines	0.8518	1.9595133528705326e-4
10	250	0	125	250	375	500	625	750	875	1000	1125	2	0	1	0.25	0.25	0.25	0.25	0.25	0.25	0.25	0.25	0.25	0.25	-0.5	-0.5	-0.5	-0.5	-0.5	-0.5	-0.5	-0.5	-0.5	-0.5	-0.5	linear	0.025	TRUE	450	FALSE	NA	NA	1	0	0.5	7	splines_cal	0.8524	2.3089294057906552e-4
10	250	0	125	250	375	500	625	750	875	1000	1125	2	0	1	0.25	0.25	0.25	0.25	0.25	0.25	0.25	0.25	0.25	0.25	-0.5	-0.5	-0.5	-0.5	-0.5	-0.5	-0.5	-0.5	-0.5	-0.5	-0.5	linear	0.025	TRUE	450	FALSE	NA	NA	1	0	0.5	8	fixmodel	0.8554	-3.3770933396029556e-4
10	250	0	125	250	375	500	625	750	875	1000	1125	2	0	1	0.25	0.25	0.25	0.25	0.25	0.25	0.25	0.25	0.25	0.25	-0.5	-0.5	-0.5	-0.5	-0.5	-0.5	-0.5	-0.5	-0.5	-0.5	-0.5	linear	0.025	TRUE	450	FALSE	NA	NA	1	0	0.5	8	sepmodel	0.7939	-5.249600982734009e-4
10	250	0	125	250	375	500	625	750	875	1000	1125	2	0	1	0.25	0.25	0.25	0.25	0.25	0.25	0.25	0.25	0.25	0.25	-0.5	-0.5	-0.5	-0.5	-0.5	-0.5	-0.5	-0.5	-0.5	-0.5	-0.5	linear	0.025	TRUE	450	FALSE	NA	NA	1	0	0.5	8	splines	0.8556	-3.437727407573087e-4
10	250	0	125	250	375	500	625	750	875	1000	1125	2	0	1	0.25	0.25	0.25	0.25	0.25	0.25	0.25	0.25	0.25	0.25	-0.5	-0.5	-0.5	-0.5	-0.5	-0.5	-0.5	-0.5	-0.5	-0.5	-0.5	linear	0.025	TRUE	450	FALSE	NA	NA	1	0	0.5	8	splines_cal	0.8558	-4.0276788973910086e-4
10	250	0	125	250	375	500	625	750	875	1000	1125	2	0	1	0.25	0.25	0.25	0.25	0.25	0.25	0.25	0.25	0.25	0.25	-0.5	-0.5	-0.5	-0.5	-0.5	-0.5	-0.5	-0.5	-0.5	-0.5	-0.5	linear	0.025	TRUE	450	FALSE	NA	NA	1	0	0.5	9	fixmodel	0.8573	2.441339907252313e-4
10	250	0	125	250	375	500	625	750	875	1000	1125	2	0	1	0.25	0.25	0.25	0.25	0.25	0.25	0.25	0.25	0.25	0.25	-0.5	-0.5	-0.5	-0.5	-0.5	-0.5	-0.5	-0.5	-0.5	-0.5	-0.5	linear	0.025	TRUE	450	FALSE	NA	NA	1	0	0.5	9	sepmodel	0.7967	2.834252769035234e-4
10	250	0	125	250	375	500	625	750	875	1000	1125	2	0	1	0.25	0.25	0.25	0.25	0.25	0.25	0.25	0.25	0.25	0.25	-0.5	-0.5	-0.5	-0.5	-0.5	-0.5	-0.5	-0.5	-0.5	-0.5	-0.5	linear	0.025	TRUE	450	FALSE	NA	NA	1	0	0.5	9	splines	0.8579	2.6539345628940665e-4
10	250	0	125	250	375	500	625	750	875	1000	1125	2	0	1	0.25	0.25	0.25	0.25	0.25	0.25	0.25	0.25	0.25	0.25	-0.5	-0.5	-0.5	-0.5	-0.5	-0.5	-0.5	-0.5	-0.5	-0.5	-0.5	linear	0.025	TRUE	450	FALSE	NA	NA	1	0	0.5	9	splines_cal	0.8562	1.9011290529269426e-4
10	250	0	125	250	375	500	625	750	875	1000	1125	2	0	1	0.25	0.25	0.25	0.25	0.25	0.25	0.25	0.25	0.25	0.25	-0.5	-0.5	-0.5	-0.5	-0.5	-0.5	-0.5	-0.5	-0.5	-0.5	-0.5	linear	0.025	TRUE	450	FALSE	NA	NA	1	0	0.5	10	fixmodel	0.857	-2.044684045233823e-4
10	250	0	125	250	375	500	625	750	875	1000	1125	2	0	1	0.25	0.25	0.25	0.25	0.25	0.25	0.25	0.25	0.25	0.25	-0.5	-0.5	-0.5	-0.5	-0.5	-0.5	-0.5	-0.5	-0.5	-0.5	-0.5	linear	0.025	TRUE	450	FALSE	NA	NA	1	0	0.5	10	sepmodel	0.7949	-2.2552316948608648e-4
10	250	0	125	250	375	500	625	750	875	1000	1125	2	0	1	0.25	0.25	0.25	0.25	0.25	0.25	0.25	0.25	0.25	0.25	-0.5	-0.5	-0.5	-0.5	-0.5	-0.5	-0.5	-0.5	-0.5	-0.5	-0.5	linear	0.025	TRUE	450	FALSE	NA	NA	1	0	0.5	10	splines	0.856	-1.8232862025118336e-4
10	250	0	125	250	375	500	625	750	875	1000	1125	2	0	1	0.25	0.25	0.25	0.25	0.25	0.25	0.25	0.25	0.25	0.25	-0.5	-0.5	-0.5	-0.5	-0.5	-0.5	-0.5	-0.5	-0.5	-0.5	-0.5	linear	0.025	TRUE	450	FALSE	NA	NA	1	0	0.5	10	splines_cal	0.8567	-1.5914161455845148e-4
10	250	0	150	300	450	600	750	900	1050	1200	1350	2	0	1	0.25	0.25	0.25	0.25	0.25	0.25	0.25	0.25	0.25	0.25	-0.5	-0.5	-0.5	-0.5	-0.5	-0.5	-0.5	-0.5	-0.5	-0.5	-0.5	linear	0.025	TRUE	450	FALSE	NA	NA	1	0	0.5	2	fixmodel	0.8069	-0.0021806946934975254
10	250	0	150	300	450	600	750	900	1050	1200	1350	2	0	1	0.25	0.25	0.25	0.25	0.25	0.25	0.25	0.25	0.25	0.25	-0.5	-0.5	-0.5	-0.5	-0.5	-0.5	-0.5	-0.5	-0.5	-0.5	-0.5	linear	0.025	TRUE	450	FALSE	NA	NA	1	0	0.5	2	sepmodel	0.7837	-0.0020657784093371014
10	250	0	150	300	450	600	750	900	1050	1200	1350	2	0	1	0.25	0.25	0.25	0.25	0.25	0.25	0.25	0.25	0.25	0.25	-0.5	-0.5	-0.5	-0.5	-0.5	-0.5	-0.5	-0.5	-0.5	-0.5	-0.5	linear	0.025	TRUE	450	FALSE	NA	NA	1	0	0.5	2	splines	0.8139	-0.0021622551579821864
10	250	0	150	300	450	600	750	900	1050	1200	1350	2	0	1	0.25	0.25	0.25	0.25	0.25	0.25	0.25	0.25	0.25	0.25	-0.5	-0.5	-0.5	-0.5	-0.5	-0.5	-0.5	-0.5	-0.5	-0.5	-0.5	linear	0.025	TRUE	450	FALSE	NA	NA	1	0	0.5	2	splines_cal	0.8149	-0.0020885032821264223
10	250	0	150	300	450	600	750	900	1050	1200	1350	2	0	1	0.25	0.25	0.25	0.25	0.25	0.25	0.25	0.25	0.25	0.25	-0.5	-0.5	-0.5	-0.5	-0.5	-0.5	-0.5	-0.5	-0.5	-0.5	-0.5	linear	0.025	TRUE	450	FALSE	NA	NA	1	0	0.5	3	fixmodel	0.8316	-7.67627362416621e-4
10	250	0	150	300	450	600	750	900	1050	1200	1350	2	0	1	0.25	0.25	0.25	0.25	0.25	0.25	0.25	0.25	0.25	0.25	-0.5	-0.5	-0.5	-0.5	-0.5	-0.5	-0.5	-0.5	-0.5	-0.5	-0.5	linear	0.025	TRUE	450	FALSE	NA	NA	1	0	0.5	3	sepmodel	0.7926	-4.7062530031703466e-4
10	250	0	150	300	450	600	750	900	1050	1200	1350	2	0	1	0.25	0.25	0.25	0.25	0.25	0.25	0.25	0.25	0.25	0.25	-0.5	-0.5	-0.5	-0.5	-0.5	-0.5	-0.5	-0.5	-0.5	-0.5	-0.5	linear	0.025	TRUE	450	FALSE	NA	NA	1	0	0.5	3	splines	0.8345	-8.213483576116606e-4
10	250	0	150	300	450	600	750	900	1050	1200	1350	2	0	1	0.25	0.25	0.25	0.25	0.25	0.25	0.25	0.25	0.25	0.25	-0.5	-0.5	-0.5	-0.5	-0.5	-0.5	-0.5	-0.5	-0.5	-0.5	-0.5	linear	0.025	TRUE	450	FALSE	NA	NA	1	0	0.5	3	splines_cal	0.8348	-7.949048582586133e-4
10	250	0	150	300	450	600	750	900	1050	1200	1350	2	0	1	0.25	0.25	0.25	0.25	0.25	0.25	0.25	0.25	0.25	0.25	-0.5	-0.5	-0.5	-0.5	-0.5	-0.5	-0.5	-0.5	-0.5	-0.5	-0.5	linear	0.025	TRUE	450	FALSE	NA	NA	1	0	0.5	4	fixmodel	0.8396	-0.001339981453194174
10	250	0	150	300	450	600	750	900	1050	1200	1350	2	0	1	0.25	0.25	0.25	0.25	0.25	0.25	0.25	0.25	0.25	0.25	-0.5	-0.5	-0.5	-0.5	-0.5	-0.5	-0.5	-0.5	-0.5	-0.5	-0.5	linear	0.025	TRUE	450	FALSE	NA	NA	1	0	0.5	4	sepmodel	0.792	-0.0013326962321636424
10	250	0	150	300	450	600	750	900	1050	1200	1350	2	0	1	0.25	0.25	0.25	0.25	0.25	0.25	0.25	0.25	0.25	0.25	-0.5	-0.5	-0.5	-0.5	-0.5	-0.5	-0.5	-0.5	-0.5	-0.5	-0.5	linear	0.025	TRUE	450	FALSE	NA	NA	1	0	0.5	4	splines	0.8402	-0.0012597344572229908
10	250	0	150	300	450	600	750	900	1050	1200	1350	2	0	1	0.25	0.25	0.25	0.25	0.25	0.25	0.25	0.25	0.25	0.25	-0.5	-0.5	-0.5	-0.5	-0.5	-0.5	-0.5	-0.5	-0.5	-0.5	-0.5	linear	0.025	TRUE	450	FALSE	NA	NA	1	0	0.5	4	splines_cal	0.8416	-0.001243146279770376
10	250	0	150	300	450	600	750	900	1050	1200	1350	2	0	1	0.25	0.25	0.25	0.25	0.25	0.25	0.25	0.25	0.25	0.25	-0.5	-0.5	-0.5	-0.5	-0.5	-0.5	-0.5	-0.5	-0.5	-0.5	-0.5	linear	0.025	TRUE	450	FALSE	NA	NA	1	0	0.5	5	fixmodel	0.8393	-0.0010587795166760888
10	250	0	150	300	450	600	750	900	1050	1200	1350	2	0	1	0.25	0.25	0.25	0.25	0.25	0.25	0.25	0.25	0.25	0.25	-0.5	-0.5	-0.5	-0.5	-0.5	-0.5	-0.5	-0.5	-0.5	-0.5	-0.5	linear	0.025	TRUE	450	FALSE	NA	NA	1	0	0.5	5	sepmodel	0.787	-0.0011858369349118068
10	250	0	150	300	450	600	750	900	1050	1200	1350	2	0	1	0.25	0.25	0.25	0.25	0.25	0.25	0.25	0.25	0.25	0.25	-0.5	-0.5	-0.5	-0.5	-0.5	-0.5	-0.5	-0.5	-0.5	-0.5	-0.5	linear	0.025	TRUE	450	FALSE	NA	NA	1	0	0.5	5	splines	0.8395	-0.0010136230638805913
10	250	0	150	300	450	600	750	900	1050	1200	1350	2	0	1	0.25	0.25	0.25	0.25	0.25	0.25	0.25	0.25	0.25	0.25	-0.5	-0.5	-0.5	-0.5	-0.5	-0.5	-0.5	-0.5	-0.5	-0.5	-0.5	linear	0.025	TRUE	450	FALSE	NA	NA	1	0	0.5	5	splines_cal	0.8408	-9.98523004002076e-4
10	250	0	150	300	450	600	750	900	1050	1200	1350	2	0	1	0.25	0.25	0.25	0.25	0.25	0.25	0.25	0.25	0.25	0.25	-0.5	-0.5	-0.5	-0.5	-0.5	-0.5	-0.5	-0.5	-0.5	-0.5	-0.5	linear	0.025	TRUE	450	FALSE	NA	NA	1	0	0.5	6	fixmodel	0.8486	-8.693667943010494e-4
10	250	0	150	300	450	600	750	900	1050	1200	1350	2	0	1	0.25	0.25	0.25	0.25	0.25	0.25	0.25	0.25	0.25	0.25	-0.5	-0.5	-0.5	-0.5	-0.5	-0.5	-0.5	-0.5	-0.5	-0.5	-0.5	linear	0.025	TRUE	450	FALSE	NA	NA	1	0	0.5	6	sepmodel	0.7925	-7.176944423837498e-4
10	250	0	150	300	450	600	750	900	1050	1200	1350	2	0	1	0.25	0.25	0.25	0.25	0.25	0.25	0.25	0.25	0.25	0.25	-0.5	-0.5	-0.5	-0.5	-0.5	-0.5	-0.5	-0.5	-0.5	-0.5	-0.5	linear	0.025	TRUE	450	FALSE	NA	NA	1	0	0.5	6	splines	0.8503	-8.723848856655578e-4
10	250	0	150	300	450	600	750	900	1050	1200	1350	2	0	1	0.25	0.25	0.25	0.25	0.25	0.25	0.25	0.25	0.25	0.25	-0.5	-0.5	-0.5	-0.5	-0.5	-0.5	-0.5	-0.5	-0.5	-0.5	-0.5	linear	0.025	TRUE	450	FALSE	NA	NA	1	0	0.5	6	splines_cal	0.8511	-8.603362689839553e-4
10	250	0	150	300	450	600	750	900	1050	1200	1350	2	0	1	0.25	0.25	0.25	0.25	0.25	0.25	0.25	0.25	0.25	0.25	-0.5	-0.5	-0.5	-0.5	-0.5	-0.5	-0.5	-0.5	-0.5	-0.5	-0.5	linear	0.025	TRUE	450	FALSE	NA	NA	1	0	0.5	7	fixmodel	0.8551	8.623441689376255e-4
10	250	0	150	300	450	600	750	900	1050	1200	1350	2	0	1	0.25	0.25	0.25	0.25	0.25	0.25	0.25	0.25	0.25	0.25	-0.5	-0.5	-0.5	-0.5	-0.5	-0.5	-0.5	-0.5	-0.5	-0.5	-0.5	linear	0.025	TRUE	450	FALSE	NA	NA	1	0	0.5	7	sepmodel	0.7952	9.705272149430295e-4
10	250	0	150	300	450	600	750	900	1050	1200	1350	2	0	1	0.25	0.25	0.25	0.25	0.25	0.25	0.25	0.25	0.25	0.25	-0.5	-0.5	-0.5	-0.5	-0.5	-0.5	-0.5	-0.5	-0.5	-0.5	-0.5	linear	0.025	TRUE	450	FALSE	NA	NA	1	0	0.5	7	splines	0.8562	8.867307461465722e-4
10	250	0	150	300	450	600	750	900	1050	1200	1350	2	0	1	0.25	0.25	0.25	0.25	0.25	0.25	0.25	0.25	0.25	0.25	-0.5	-0.5	-0.5	-0.5	-0.5	-0.5	-0.5	-0.5	-0.5	-0.5	-0.5	linear	0.025	TRUE	450	FALSE	NA	NA	1	0	0.5	7	splines_cal	0.8564	8.405221692874229e-4
10	250	0	150	300	450	600	750	900	1050	1200	1350	2	0	1	0.25	0.25	0.25	0.25	0.25	0.25	0.25	0.25	0.25	0.25	-0.5	-0.5	-0.5	-0.5	-0.5	-0.5	-0.5	-0.5	-0.5	-0.5	-0.5	linear	0.025	TRUE	450	FALSE	NA	NA	1	0	0.5	8	fixmodel	0.8572	3.9238914912538173e-4
10	250	0	150	300	450	600	750	900	1050	1200	1350	2	0	1	0.25	0.25	0.25	0.25	0.25	0.25	0.25	0.25	0.25	0.25	-0.5	-0.5	-0.5	-0.5	-0.5	-0.5	-0.5	-0.5	-0.5	-0.5	-0.5	linear	0.025	TRUE	450	FALSE	NA	NA	1	0	0.5	8	sepmodel	0.7998	4.471802522224941e-4
10	250	0	150	300	450	600	750	900	1050	1200	1350	2	0	1	0.25	0.25	0.25	0.25	0.25	0.25	0.25	0.25	0.25	0.25	-0.5	-0.5	-0.5	-0.5	-0.5	-0.5	-0.5	-0.5	-0.5	-0.5	-0.5	linear	0.025	TRUE	450	FALSE	NA	NA	1	0	0.5	8	splines	0.858	4.395194811892046e-4
10	250	0	150	300	450	600	750	900	1050	1200	1350	2	0	1	0.25	0.25	0.25	0.25	0.25	0.25	0.25	0.25	0.25	0.25	-0.5	-0.5	-0.5	-0.5	-0.5	-0.5	-0.5	-0.5	-0.5	-0.5	-0.5	linear	0.025	TRUE	450	FALSE	NA	NA	1	0	0.5	8	splines_cal	0.8594	4.27639274260415e-4
10	250	0	150	300	450	600	750	900	1050	1200	1350	2	0	1	0.25	0.25	0.25	0.25	0.25	0.25	0.25	0.25	0.25	0.25	-0.5	-0.5	-0.5	-0.5	-0.5	-0.5	-0.5	-0.5	-0.5	-0.5	-0.5	linear	0.025	TRUE	450	FALSE	NA	NA	1	0	0.5	9	fixmodel	0.8554	-6.306964501574325e-4
10	250	0	150	300	450	600	750	900	1050	1200	1350	2	0	1	0.25	0.25	0.25	0.25	0.25	0.25	0.25	0.25	0.25	0.25	-0.5	-0.5	-0.5	-0.5	-0.5	-0.5	-0.5	-0.5	-0.5	-0.5	-0.5	linear	0.025	TRUE	450	FALSE	NA	NA	1	0	0.5	9	sepmodel	0.7907	-4.21683355839117e-4
10	250	0	150	300	450	600	750	900	1050	1200	1350	2	0	1	0.25	0.25	0.25	0.25	0.25	0.25	0.25	0.25	0.25	0.25	-0.5	-0.5	-0.5	-0.5	-0.5	-0.5	-0.5	-0.5	-0.5	-0.5	-0.5	linear	0.025	TRUE	450	FALSE	NA	NA	1	0	0.5	9	splines	0.8553	-5.849671123651938e-4
10	250	0	150	300	450	600	750	900	1050	1200	1350	2	0	1	0.25	0.25	0.25	0.25	0.25	0.25	0.25	0.25	0.25	0.25	-0.5	-0.5	-0.5	-0.5	-0.5	-0.5	-0.5	-0.5	-0.5	-0.5	-0.5	linear	0.025	TRUE	450	FALSE	NA	NA	1	0	0.5	9	splines_cal	0.8569	-6.170039979965748e-4
10	250	0	150	300	450	600	750	900	1050	1200	1350	2	0	1	0.25	0.25	0.25	0.25	0.25	0.25	0.25	0.25	0.25	0.25	-0.5	-0.5	-0.5	-0.5	-0.5	-0.5	-0.5	-0.5	-0.5	-0.5	-0.5	linear	0.025	TRUE	450	FALSE	NA	NA	1	0	0.5	10	fixmodel	0.8601	-1.1348136601417922e-4
10	250	0	150	300	450	600	750	900	1050	1200	1350	2	0	1	0.25	0.25	0.25	0.25	0.25	0.25	0.25	0.25	0.25	0.25	-0.5	-0.5	-0.5	-0.5	-0.5	-0.5	-0.5	-0.5	-0.5	-0.5	-0.5	linear	0.025	TRUE	450	FALSE	NA	NA	1	0	0.5	10	sepmodel	0.7931	-3.123477050041599e-5
10	250	0	150	300	450	600	750	900	1050	1200	1350	2	0	1	0.25	0.25	0.25	0.25	0.25	0.25	0.25	0.25	0.25	0.25	-0.5	-0.5	-0.5	-0.5	-0.5	-0.5	-0.5	-0.5	-0.5	-0.5	-0.5	linear	0.025	TRUE	450	FALSE	NA	NA	1	0	0.5	10	splines	0.8605	-1.2273433344486126e-4
10	250	0	150	300	450	600	750	900	1050	1200	1350	2	0	1	0.25	0.25	0.25	0.25	0.25	0.25	0.25	0.25	0.25	0.25	-0.5	-0.5	-0.5	-0.5	-0.5	-0.5	-0.5	-0.5	-0.5	-0.5	-0.5	linear	0.025	TRUE	450	FALSE	NA	NA	1	0	0.5	10	splines_cal	0.8602	-1.521283699019929e-4
10	250	0	175	350	525	700	875	1050	1225	1400	1575	2	0	1	0.25	0.25	0.25	0.25	0.25	0.25	0.25	0.25	0.25	0.25	-0.5	-0.5	-0.5	-0.5	-0.5	-0.5	-0.5	-0.5	-0.5	-0.5	-0.5	linear	0.025	TRUE	450	FALSE	NA	NA	1	0	0.5	2	fixmodel	0.8246	4.565777423070729e-4
10	250	0	175	350	525	700	875	1050	1225	1400	1575	2	0	1	0.25	0.25	0.25	0.25	0.25	0.25	0.25	0.25	0.25	0.25	-0.5	-0.5	-0.5	-0.5	-0.5	-0.5	-0.5	-0.5	-0.5	-0.5	-0.5	linear	0.025	TRUE	450	FALSE	NA	NA	1	0	0.5	2	sepmodel	0.8015	2.1202316650444523e-4
10	250	0	175	350	525	700	875	1050	1225	1400	1575	2	0	1	0.25	0.25	0.25	0.25	0.25	0.25	0.25	0.25	0.25	0.25	-0.5	-0.5	-0.5	-0.5	-0.5	-0.5	-0.5	-0.5	-0.5	-0.5	-0.5	linear	0.025	TRUE	450	FALSE	NA	NA	1	0	0.5	2	splines	0.8294	4.109864150646329e-4
10	250	0	175	350	525	700	875	1050	1225	1400	1575	2	0	1	0.25	0.25	0.25	0.25	0.25	0.25	0.25	0.25	0.25	0.25	-0.5	-0.5	-0.5	-0.5	-0.5	-0.5	-0.5	-0.5	-0.5	-0.5	-0.5	linear	0.025	TRUE	450	FALSE	NA	NA	1	0	0.5	2	splines_cal	0.8316	3.6251959663290915e-4
10	250	0	175	350	525	700	875	1050	1225	1400	1575	2	0	1	0.25	0.25	0.25	0.25	0.25	0.25	0.25	0.25	0.25	0.25	-0.5	-0.5	-0.5	-0.5	-0.5	-0.5	-0.5	-0.5	-0.5	-0.5	-0.5	linear	0.025	TRUE	450	FALSE	NA	NA	1	0	0.5	3	fixmodel	0.8352	5.219841252807887e-4
10	250	0	175	350	525	700	875	1050	1225	1400	1575	2	0	1	0.25	0.25	0.25	0.25	0.25	0.25	0.25	0.25	0.25	0.25	-0.5	-0.5	-0.5	-0.5	-0.5	-0.5	-0.5	-0.5	-0.5	-0.5	-0.5	linear	0.025	TRUE	450	FALSE	NA	NA	1	0	0.5	3	sepmodel	0.7962	6.415072848816825e-4
10	250	0	175	350	525	700	875	1050	1225	1400	1575	2	0	1	0.25	0.25	0.25	0.25	0.25	0.25	0.25	0.25	0.25	0.25	-0.5	-0.5	-0.5	-0.5	-0.5	-0.5	-0.5	-0.5	-0.5	-0.5	-0.5	linear	0.025	TRUE	450	FALSE	NA	NA	1	0	0.5	3	splines	0.8359	5.416544112630537e-4
10	250	0	175	350	525	700	875	1050	1225	1400	1575	2	0	1	0.25	0.25	0.25	0.25	0.25	0.25	0.25	0.25	0.25	0.25	-0.5	-0.5	-0.5	-0.5	-0.5	-0.5	-0.5	-0.5	-0.5	-0.5	-0.5	linear	0.025	TRUE	450	FALSE	NA	NA	1	0	0.5	3	splines_cal	0.838	5.967780464362309e-4
10	250	0	175	350	525	700	875	1050	1225	1400	1575	2	0	1	0.25	0.25	0.25	0.25	0.25	0.25	0.25	0.25	0.25	0.25	-0.5	-0.5	-0.5	-0.5	-0.5	-0.5	-0.5	-0.5	-0.5	-0.5	-0.5	linear	0.025	TRUE	450	FALSE	NA	NA	1	0	0.5	4	fixmodel	0.8476	5.746616116518683e-4
10	250	0	175	350	525	700	875	1050	1225	1400	1575	2	0	1	0.25	0.25	0.25	0.25	0.25	0.25	0.25	0.25	0.25	0.25	-0.5	-0.5	-0.5	-0.5	-0.5	-0.5	-0.5	-0.5	-0.5	-0.5	-0.5	linear	0.025	TRUE	450	FALSE	NA	NA	1	0	0.5	4	sepmodel	0.7977	8.053115303316158e-4
10	250	0	175	350	525	700	875	1050	1225	1400	1575	2	0	1	0.25	0.25	0.25	0.25	0.25	0.25	0.25	0.25	0.25	0.25	-0.5	-0.5	-0.5	-0.5	-0.5	-0.5	-0.5	-0.5	-0.5	-0.5	-0.5	linear	0.025	TRUE	450	FALSE	NA	NA	1	0	0.5	4	splines	0.8477	5.111685235692554e-4
10	250	0	175	350	525	700	875	1050	1225	1400	1575	2	0	1	0.25	0.25	0.25	0.25	0.25	0.25	0.25	0.25	0.25	0.25	-0.5	-0.5	-0.5	-0.5	-0.5	-0.5	-0.5	-0.5	-0.5	-0.5	-0.5	linear	0.025	TRUE	450	FALSE	NA	NA	1	0	0.5	4	splines_cal	0.8479	5.131430691580178e-4
10	250	0	175	350	525	700	875	1050	1225	1400	1575	2	0	1	0.25	0.25	0.25	0.25	0.25	0.25	0.25	0.25	0.25	0.25	-0.5	-0.5	-0.5	-0.5	-0.5	-0.5	-0.5	-0.5	-0.5	-0.5	-0.5	linear	0.025	TRUE	450	FALSE	NA	NA	1	0	0.5	5	fixmodel	0.8471	8.155459176392382e-4
10	250	0	175	350	525	700	875	1050	1225	1400	1575	2	0	1	0.25	0.25	0.25	0.25	0.25	0.25	0.25	0.25	0.25	0.25	-0.5	-0.5	-0.5	-0.5	-0.5	-0.5	-0.5	-0.5	-0.5	-0.5	-0.5	linear	0.025	TRUE	450	FALSE	NA	NA	1	0	0.5	5	sepmodel	0.7906	5.038788501161331e-4
10	250	0	175	350	525	700	875	1050	1225	1400	1575	2	0	1	0.25	0.25	0.25	0.25	0.25	0.25	0.25	0.25	0.25	0.25	-0.5	-0.5	-0.5	-0.5	-0.5	-0.5	-0.5	-0.5	-0.5	-0.5	-0.5	linear	0.025	TRUE	450	FALSE	NA	NA	1	0	0.5	5	splines	0.8492	8.614676693690027e-4
10	250	0	175	350	525	700	875	1050	1225	1400	1575	2	0	1	0.25	0.25	0.25	0.25	0.25	0.25	0.25	0.25	0.25	0.25	-0.5	-0.5	-0.5	-0.5	-0.5	-0.5	-0.5	-0.5	-0.5	-0.5	-0.5	linear	0.025	TRUE	450	FALSE	NA	NA	1	0	0.5	5	splines_cal	0.8492	8.86909101199479e-4
10	250	0	175	350	525	700	875	1050	1225	1400	1575	2	0	1	0.25	0.25	0.25	0.25	0.25	0.25	0.25	0.25	0.25	0.25	-0.5	-0.5	-0.5	-0.5	-0.5	-0.5	-0.5	-0.5	-0.5	-0.5	-0.5	linear	0.025	TRUE	450	FALSE	NA	NA	1	0	0.5	6	fixmodel	0.8464	-3.913882571725138e-5
10	250	0	175	350	525	700	875	1050	1225	1400	1575	2	0	1	0.25	0.25	0.25	0.25	0.25	0.25	0.25	0.25	0.25	0.25	-0.5	-0.5	-0.5	-0.5	-0.5	-0.5	-0.5	-0.5	-0.5	-0.5	-0.5	linear	0.025	TRUE	450	FALSE	NA	NA	1	0	0.5	6	sepmodel	0.7892	-1.7349352623894306e-4
10	250	0	175	350	525	700	875	1050	1225	1400	1575	2	0	1	0.25	0.25	0.25	0.25	0.25	0.25	0.25	0.25	0.25	0.25	-0.5	-0.5	-0.5	-0.5	-0.5	-0.5	-0.5	-0.5	-0.5	-0.5	-0.5	linear	0.025	TRUE	450	FALSE	NA	NA	1	0	0.5	6	splines	0.8469	-5.2698351481029295e-5
10	250	0	175	350	525	700	875	1050	1225	1400	1575	2	0	1	0.25	0.25	0.25	0.25	0.25	0.25	0.25	0.25	0.25	0.25	-0.5	-0.5	-0.5	-0.5	-0.5	-0.5	-0.5	-0.5	-0.5	-0.5	-0.5	linear	0.025	TRUE	450	FALSE	NA	NA	1	0	0.5	6	splines_cal	0.8459	-3.6136281826033004e-05
10	250	0	175	350	525	700	875	1050	1225	1400	1575	2	0	1	0.25	0.25	0.25	0.25	0.25	0.25	0.25	0.25	0.25	0.25	-0.5	-0.5	-0.5	-0.5	-0.5	-0.5	-0.5	-0.5	-0.5	-0.5	-0.5	linear	0.025	TRUE	450	FALSE	NA	NA	1	0	0.5	7	fixmodel	0.8527	0.0012261706785889844
10	250	0	175	350	525	700	875	1050	1225	1400	1575	2	0	1	0.25	0.25	0.25	0.25	0.25	0.25	0.25	0.25	0.25	0.25	-0.5	-0.5	-0.5	-0.5	-0.5	-0.5	-0.5	-0.5	-0.5	-0.5	-0.5	linear	0.025	TRUE	450	FALSE	NA	NA	1	0	0.5	7	sepmodel	0.7942	9.989389528258434e-4
10	250	0	175	350	525	700	875	1050	1225	1400	1575	2	0	1	0.25	0.25	0.25	0.25	0.25	0.25	0.25	0.25	0.25	0.25	-0.5	-0.5	-0.5	-0.5	-0.5	-0.5	-0.5	-0.5	-0.5	-0.5	-0.5	linear	0.025	TRUE	450	FALSE	NA	NA	1	0	0.5	7	splines	0.8553	0.0012548627649366486
10	250	0	175	350	525	700	875	1050	1225	1400	1575	2	0	1	0.25	0.25	0.25	0.25	0.25	0.25	0.25	0.25	0.25	0.25	-0.5	-0.5	-0.5	-0.5	-0.5	-0.5	-0.5	-0.5	-0.5	-0.5	-0.5	linear	0.025	TRUE	450	FALSE	NA	NA	1	0	0.5	7	splines_cal	0.8535	0.00124583008241208
10	250	0	175	350	525	700	875	1050	1225	1400	1575	2	0	1	0.25	0.25	0.25	0.25	0.25	0.25	0.25	0.25	0.25	0.25	-0.5	-0.5	-0.5	-0.5	-0.5	-0.5	-0.5	-0.5	-0.5	-0.5	-0.5	linear	0.025	TRUE	450	FALSE	NA	NA	1	0	0.5	8	fixmodel	0.8588	0.0020757216505391403
10	250	0	175	350	525	700	875	1050	1225	1400	1575	2	0	1	0.25	0.25	0.25	0.25	0.25	0.25	0.25	0.25	0.25	0.25	-0.5	-0.5	-0.5	-0.5	-0.5	-0.5	-0.5	-0.5	-0.5	-0.5	-0.5	linear	0.025	TRUE	450	FALSE	NA	NA	1	0	0.5	8	sepmodel	0.7972	0.00209641573145122
10	250	0	175	350	525	700	875	1050	1225	1400	1575	2	0	1	0.25	0.25	0.25	0.25	0.25	0.25	0.25	0.25	0.25	0.25	-0.5	-0.5	-0.5	-0.5	-0.5	-0.5	-0.5	-0.5	-0.5	-0.5	-0.5	linear	0.025	TRUE	450	FALSE	NA	NA	1	0	0.5	8	splines	0.8597	0.0020618036776403064
10	250	0	175	350	525	700	875	1050	1225	1400	1575	2	0	1	0.25	0.25	0.25	0.25	0.25	0.25	0.25	0.25	0.25	0.25	-0.5	-0.5	-0.5	-0.5	-0.5	-0.5	-0.5	-0.5	-0.5	-0.5	-0.5	linear	0.025	TRUE	450	FALSE	NA	NA	1	0	0.5	8	splines_cal	0.8584	0.0021019524205855124
10	250	0	175	350	525	700	875	1050	1225	1400	1575	2	0	1	0.25	0.25	0.25	0.25	0.25	0.25	0.25	0.25	0.25	0.25	-0.5	-0.5	-0.5	-0.5	-0.5	-0.5	-0.5	-0.5	-0.5	-0.5	-0.5	linear	0.025	TRUE	450	FALSE	NA	NA	1	0	0.5	9	fixmodel	0.8639	0.0010990549443367725
10	250	0	175	350	525	700	875	1050	1225	1400	1575	2	0	1	0.25	0.25	0.25	0.25	0.25	0.25	0.25	0.25	0.25	0.25	-0.5	-0.5	-0.5	-0.5	-0.5	-0.5	-0.5	-0.5	-0.5	-0.5	-0.5	linear	0.025	TRUE	450	FALSE	NA	NA	1	0	0.5	9	sepmodel	0.7962	0.0011171706530505858
10	250	0	175	350	525	700	875	1050	1225	1400	1575	2	0	1	0.25	0.25	0.25	0.25	0.25	0.25	0.25	0.25	0.25	0.25	-0.5	-0.5	-0.5	-0.5	-0.5	-0.5	-0.5	-0.5	-0.5	-0.5	-0.5	linear	0.025	TRUE	450	FALSE	NA	NA	1	0	0.5	9	splines	0.8649	0.0011396778874861228
10	250	0	175	350	525	700	875	1050	1225	1400	1575	2	0	1	0.25	0.25	0.25	0.25	0.25	0.25	0.25	0.25	0.25	0.25	-0.5	-0.5	-0.5	-0.5	-0.5	-0.5	-0.5	-0.5	-0.5	-0.5	-0.5	linear	0.025	TRUE	450	FALSE	NA	NA	1	0	0.5	9	splines_cal	0.8655	0.001170102926536074
10	250	0	175	350	525	700	875	1050	1225	1400	1575	2	0	1	0.25	0.25	0.25	0.25	0.25	0.25	0.25	0.25	0.25	0.25	-0.5	-0.5	-0.5	-0.5	-0.5	-0.5	-0.5	-0.5	-0.5	-0.5	-0.5	linear	0.025	TRUE	450	FALSE	NA	NA	1	0	0.5	10	fixmodel	0.8637	5.678167952541327e-4
10	250	0	175	350	525	700	875	1050	1225	1400	1575	2	0	1	0.25	0.25	0.25	0.25	0.25	0.25	0.25	0.25	0.25	0.25	-0.5	-0.5	-0.5	-0.5	-0.5	-0.5	-0.5	-0.5	-0.5	-0.5	-0.5	linear	0.025	TRUE	450	FALSE	NA	NA	1	0	0.5	10	sepmodel	0.7932	4.676903614869975e-4
10	250	0	175	350	525	700	875	1050	1225	1400	1575	2	0	1	0.25	0.25	0.25	0.25	0.25	0.25	0.25	0.25	0.25	0.25	-0.5	-0.5	-0.5	-0.5	-0.5	-0.5	-0.5	-0.5	-0.5	-0.5	-0.5	linear	0.025	TRUE	450	FALSE	NA	NA	1	0	0.5	10	splines	0.8651	5.423171912158649e-4
10	250	0	175	350	525	700	875	1050	1225	1400	1575	2	0	1	0.25	0.25	0.25	0.25	0.25	0.25	0.25	0.25	0.25	0.25	-0.5	-0.5	-0.5	-0.5	-0.5	-0.5	-0.5	-0.5	-0.5	-0.5	-0.5	linear	0.025	TRUE	450	FALSE	NA	NA	1	0	0.5	10	splines_cal	0.8653	5.86809296862609e-4
10	250	0	200	400	600	800	1000	1200	1400	1600	1800	2	0	1	0.25	0.25	0.25	0.25	0.25	0.25	0.25	0.25	0.25	0.25	-0.5	-0.5	-0.5	-0.5	-0.5	-0.5	-0.5	-0.5	-0.5	-0.5	-0.5	linear	0.025	TRUE	450	FALSE	NA	NA	1	0	0.5	2	fixmodel	0.823	1.4219997475632367e-4
10	250	0	200	400	600	800	1000	1200	1400	1600	1800	2	0	1	0.25	0.25	0.25	0.25	0.25	0.25	0.25	0.25	0.25	0.25	-0.5	-0.5	-0.5	-0.5	-0.5	-0.5	-0.5	-0.5	-0.5	-0.5	-0.5	linear	0.025	TRUE	450	FALSE	NA	NA	1	0	0.5	2	sepmodel	0.7966	-3.33286537236299e-4
10	250	0	200	400	600	800	1000	1200	1400	1600	1800	2	0	1	0.25	0.25	0.25	0.25	0.25	0.25	0.25	0.25	0.25	0.25	-0.5	-0.5	-0.5	-0.5	-0.5	-0.5	-0.5	-0.5	-0.5	-0.5	-0.5	linear	0.025	TRUE	450	FALSE	NA	NA	1	0	0.5	2	splines	0.83	6.964067101734277e-5
10	250	0	200	400	600	800	1000	1200	1400	1600	1800	2	0	1	0.25	0.25	0.25	0.25	0.25	0.25	0.25	0.25	0.25	0.25	-0.5	-0.5	-0.5	-0.5	-0.5	-0.5	-0.5	-0.5	-0.5	-0.5	-0.5	linear	0.025	TRUE	450	FALSE	NA	NA	1	0	0.5	2	splines_cal	0.8308	7.019047585727706e-5
10	250	0	200	400	600	800	1000	1200	1400	1600	1800	2	0	1	0.25	0.25	0.25	0.25	0.25	0.25	0.25	0.25	0.25	0.25	-0.5	-0.5	-0.5	-0.5	-0.5	-0.5	-0.5	-0.5	-0.5	-0.5	-0.5	linear	0.025	TRUE	450	FALSE	NA	NA	1	0	0.5	3	fixmodel	0.8313	-7.691148872111299e-4
10	250	0	200	400	600	800	1000	1200	1400	1600	1800	2	0	1	0.25	0.25	0.25	0.25	0.25	0.25	0.25	0.25	0.25	0.25	-0.5	-0.5	-0.5	-0.5	-0.5	-0.5	-0.5	-0.5	-0.5	-0.5	-0.5	linear	0.025	TRUE	450	FALSE	NA	NA	1	0	0.5	3	sepmodel	0.7931	-0.0012304749521036033
10	250	0	200	400	600	800	1000	1200	1400	1600	1800	2	0	1	0.25	0.25	0.25	0.25	0.25	0.25	0.25	0.25	0.25	0.25	-0.5	-0.5	-0.5	-0.5	-0.5	-0.5	-0.5	-0.5	-0.5	-0.5	-0.5	linear	0.025	TRUE	450	FALSE	NA	NA	1	0	0.5	3	splines	0.8338	-8.972756662945322e-4
10	250	0	200	400	600	800	1000	1200	1400	1600	1800	2	0	1	0.25	0.25	0.25	0.25	0.25	0.25	0.25	0.25	0.25	0.25	-0.5	-0.5	-0.5	-0.5	-0.5	-0.5	-0.5	-0.5	-0.5	-0.5	-0.5	linear	0.025	TRUE	450	FALSE	NA	NA	1	0	0.5	3	splines_cal	0.8352	-8.93876149573397e-4
10	250	0	200	400	600	800	1000	1200	1400	1600	1800	2	0	1	0.25	0.25	0.25	0.25	0.25	0.25	0.25	0.25	0.25	0.25	-0.5	-0.5	-0.5	-0.5	-0.5	-0.5	-0.5	-0.5	-0.5	-0.5	-0.5	linear	0.025	TRUE	450	FALSE	NA	NA	1	0	0.5	4	fixmodel	0.8397	5.122590098692853e-4
10	250	0	200	400	600	800	1000	1200	1400	1600	1800	2	0	1	0.25	0.25	0.25	0.25	0.25	0.25	0.25	0.25	0.25	0.25	-0.5	-0.5	-0.5	-0.5	-0.5	-0.5	-0.5	-0.5	-0.5	-0.5	-0.5	linear	0.025	TRUE	450	FALSE	NA	NA	1	0	0.5	4	sepmodel	0.7958	6.033821130932022e-4
10	250	0	200	400	600	800	1000	1200	1400	1600	1800	2	0	1	0.25	0.25	0.25	0.25	0.25	0.25	0.25	0.25	0.25	0.25	-0.5	-0.5	-0.5	-0.5	-0.5	-0.5	-0.5	-0.5	-0.5	-0.5	-0.5	linear	0.025	TRUE	450	FALSE	NA	NA	1	0	0.5	4	splines	0.8415	4.149585893776758e-4
10	250	0	200	400	600	800	1000	1200	1400	1600	1800	2	0	1	0.25	0.25	0.25	0.25	0.25	0.25	0.25	0.25	0.25	0.25	-0.5	-0.5	-0.5	-0.5	-0.5	-0.5	-0.5	-0.5	-0.5	-0.5	-0.5	linear	0.025	TRUE	450	FALSE	NA	NA	1	0	0.5	4	splines_cal	0.8418	4.6569702615340594e-4
10	250	0	200	400	600	800	1000	1200	1400	1600	1800	2	0	1	0.25	0.25	0.25	0.25	0.25	0.25	0.25	0.25	0.25	0.25	-0.5	-0.5	-0.5	-0.5	-0.5	-0.5	-0.5	-0.5	-0.5	-0.5	-0.5	linear	0.025	TRUE	450	FALSE	NA	NA	1	0	0.5	5	fixmodel	0.8497	9.743423419924188e-5
10	250	0	200	400	600	800	1000	1200	1400	1600	1800	2	0	1	0.25	0.25	0.25	0.25	0.25	0.25	0.25	0.25	0.25	0.25	-0.5	-0.5	-0.5	-0.5	-0.5	-0.5	-0.5	-0.5	-0.5	-0.5	-0.5	linear	0.025	TRUE	450	FALSE	NA	NA	1	0	0.5	5	sepmodel	0.8023	2.4893283180339704e-4
10	250	0	200	400	600	800	1000	1200	1400	1600	1800	2	0	1	0.25	0.25	0.25	0.25	0.25	0.25	0.25	0.25	0.25	0.25	-0.5	-0.5	-0.5	-0.5	-0.5	-0.5	-0.5	-0.5	-0.5	-0.5	-0.5	linear	0.025	TRUE	450	FALSE	NA	NA	1	0	0.5	5	splines	0.8501	2.3146190116764425e-5
10	250	0	200	400	600	800	1000	1200	1400	1600	1800	2	0	1	0.25	0.25	0.25	0.25	0.25	0.25	0.25	0.25	0.25	0.25	-0.5	-0.5	-0.5	-0.5	-0.5	-0.5	-0.5	-0.5	-0.5	-0.5	-0.5	linear	0.025	TRUE	450	FALSE	NA	NA	1	0	0.5	5	splines_cal	0.8491	-7.95811700935838e-5
10	250	0	200	400	600	800	1000	1200	1400	1600	1800	2	0	1	0.25	0.25	0.25	0.25	0.25	0.25	0.25	0.25	0.25	0.25	-0.5	-0.5	-0.5	-0.5	-0.5	-0.5	-0.5	-0.5	-0.5	-0.5	-0.5	linear	0.025	TRUE	450	FALSE	NA	NA	1	0	0.5	6	fixmodel	0.8532	-1.9555670326774284e-4
10	250	0	200	400	600	800	1000	1200	1400	1600	1800	2	0	1	0.25	0.25	0.25	0.25	0.25	0.25	0.25	0.25	0.25	0.25	-0.5	-0.5	-0.5	-0.5	-0.5	-0.5	-0.5	-0.5	-0.5	-0.5	-0.5	linear	0.025	TRUE	450	FALSE	NA	NA	1	0	0.5	6	sepmodel	0.7939	-1.9428407676097274e-4
10	250	0	200	400	600	800	1000	1200	1400	1600	1800	2	0	1	0.25	0.25	0.25	0.25	0.25	0.25	0.25	0.25	0.25	0.25	-0.5	-0.5	-0.5	-0.5	-0.5	-0.5	-0.5	-0.5	-0.5	-0.5	-0.5	linear	0.025	TRUE	450	FALSE	NA	NA	1	0	0.5	6	splines	0.8531	-2.364231234568529e-4
10	250	0	200	400	600	800	1000	1200	1400	1600	1800	2	0	1	0.25	0.25	0.25	0.25	0.25	0.25	0.25	0.25	0.25	0.25	-0.5	-0.5	-0.5	-0.5	-0.5	-0.5	-0.5	-0.5	-0.5	-0.5	-0.5	linear	0.025	TRUE	450	FALSE	NA	NA	1	0	0.5	6	splines_cal	0.8524	-2.9589658419105027e-4
10	250	0	200	400	600	800	1000	1200	1400	1600	1800	2	0	1	0.25	0.25	0.25	0.25	0.25	0.25	0.25	0.25	0.25	0.25	-0.5	-0.5	-0.5	-0.5	-0.5	-0.5	-0.5	-0.5	-0.5	-0.5	-0.5	linear	0.025	TRUE	450	FALSE	NA	NA	1	0	0.5	7	fixmodel	0.8559	-9.086056335965941e-4
10	250	0	200	400	600	800	1000	1200	1400	1600	1800	2	0	1	0.25	0.25	0.25	0.25	0.25	0.25	0.25	0.25	0.25	0.25	-0.5	-0.5	-0.5	-0.5	-0.5	-0.5	-0.5	-0.5	-0.5	-0.5	-0.5	linear	0.025	TRUE	450	FALSE	NA	NA	1	0	0.5	7	sepmodel	0.7951	-9.750628571509966e-4
10	250	0	200	400	600	800	1000	1200	1400	1600	1800	2	0	1	0.25	0.25	0.25	0.25	0.25	0.25	0.25	0.25	0.25	0.25	-0.5	-0.5	-0.5	-0.5	-0.5	-0.5	-0.5	-0.5	-0.5	-0.5	-0.5	linear	0.025	TRUE	450	FALSE	NA	NA	1	0	0.5	7	splines	0.8567	-9.483085775939546e-4
10	250	0	200	400	600	800	1000	1200	1400	1600	1800	2	0	1	0.25	0.25	0.25	0.25	0.25	0.25	0.25	0.25	0.25	0.25	-0.5	-0.5	-0.5	-0.5	-0.5	-0.5	-0.5	-0.5	-0.5	-0.5	-0.5	linear	0.025	TRUE	450	FALSE	NA	NA	1	0	0.5	7	splines_cal	0.8563	-9.336361195474398e-4
10	250	0	200	400	600	800	1000	1200	1400	1600	1800	2	0	1	0.25	0.25	0.25	0.25	0.25	0.25	0.25	0.25	0.25	0.25	-0.5	-0.5	-0.5	-0.5	-0.5	-0.5	-0.5	-0.5	-0.5	-0.5	-0.5	linear	0.025	TRUE	450	FALSE	NA	NA	1	0	0.5	8	fixmodel	0.8569	6.710121451817915e-4
10	250	0	200	400	600	800	1000	1200	1400	1600	1800	2	0	1	0.25	0.25	0.25	0.25	0.25	0.25	0.25	0.25	0.25	0.25	-0.5	-0.5	-0.5	-0.5	-0.5	-0.5	-0.5	-0.5	-0.5	-0.5	-0.5	linear	0.025	TRUE	450	FALSE	NA	NA	1	0	0.5	8	sepmodel	0.7978	7.678797209374779e-4
10	250	0	200	400	600	800	1000	1200	1400	1600	1800	2	0	1	0.25	0.25	0.25	0.25	0.25	0.25	0.25	0.25	0.25	0.25	-0.5	-0.5	-0.5	-0.5	-0.5	-0.5	-0.5	-0.5	-0.5	-0.5	-0.5	linear	0.025	TRUE	450	FALSE	NA	NA	1	0	0.5	8	splines	0.8594	6.222416122617442e-4
10	250	0	200	400	600	800	1000	1200	1400	1600	1800	2	0	1	0.25	0.25	0.25	0.25	0.25	0.25	0.25	0.25	0.25	0.25	-0.5	-0.5	-0.5	-0.5	-0.5	-0.5	-0.5	-0.5	-0.5	-0.5	-0.5	linear	0.025	TRUE	450	FALSE	NA	NA	1	0	0.5	8	splines_cal	0.8598	4.8037567207043913e-4
10	250	0	200	400	600	800	1000	1200	1400	1600	1800	2	0	1	0.25	0.25	0.25	0.25	0.25	0.25	0.25	0.25	0.25	0.25	-0.5	-0.5	-0.5	-0.5	-0.5	-0.5	-0.5	-0.5	-0.5	-0.5	-0.5	linear	0.025	TRUE	450	FALSE	NA	NA	1	0	0.5	9	fixmodel	0.8625	7.425605199017347e-4
10	250	0	200	400	600	800	1000	1200	1400	1600	1800	2	0	1	0.25	0.25	0.25	0.25	0.25	0.25	0.25	0.25	0.25	0.25	-0.5	-0.5	-0.5	-0.5	-0.5	-0.5	-0.5	-0.5	-0.5	-0.5	-0.5	linear	0.025	TRUE	450	FALSE	NA	NA	1	0	0.5	9	sepmodel	0.8032	6.879599574502386e-4
10	250	0	200	400	600	800	1000	1200	1400	1600	1800	2	0	1	0.25	0.25	0.25	0.25	0.25	0.25	0.25	0.25	0.25	0.25	-0.5	-0.5	-0.5	-0.5	-0.5	-0.5	-0.5	-0.5	-0.5	-0.5	-0.5	linear	0.025	TRUE	450	FALSE	NA	NA	1	0	0.5	9	splines	0.8623	6.192535402991644e-4
10	250	0	200	400	600	800	1000	1200	1400	1600	1800	2	0	1	0.25	0.25	0.25	0.25	0.25	0.25	0.25	0.25	0.25	0.25	-0.5	-0.5	-0.5	-0.5	-0.5	-0.5	-0.5	-0.5	-0.5	-0.5	-0.5	linear	0.025	TRUE	450	FALSE	NA	NA	1	0	0.5	9	splines_cal	0.862	6.032349266482133e-4
10	250	0	200	400	600	800	1000	1200	1400	1600	1800	2	0	1	0.25	0.25	0.25	0.25	0.25	0.25	0.25	0.25	0.25	0.25	-0.5	-0.5	-0.5	-0.5	-0.5	-0.5	-0.5	-0.5	-0.5	-0.5	-0.5	linear	0.025	TRUE	450	FALSE	NA	NA	1	0	0.5	10	fixmodel	0.8588	-3.081205079486867e-4
10	250	0	200	400	600	800	1000	1200	1400	1600	1800	2	0	1	0.25	0.25	0.25	0.25	0.25	0.25	0.25	0.25	0.25	0.25	-0.5	-0.5	-0.5	-0.5	-0.5	-0.5	-0.5	-0.5	-0.5	-0.5	-0.5	linear	0.025	TRUE	450	FALSE	NA	NA	1	0	0.5	10	sepmodel	0.794	-5.371595997755582e-4
10	250	0	200	400	600	800	1000	1200	1400	1600	1800	2	0	1	0.25	0.25	0.25	0.25	0.25	0.25	0.25	0.25	0.25	0.25	-0.5	-0.5	-0.5	-0.5	-0.5	-0.5	-0.5	-0.5	-0.5	-0.5	-0.5	linear	0.025	TRUE	450	FALSE	NA	NA	1	0	0.5	10	splines	0.8591	-3.7329142488202116e-4
10	250	0	200	400	600	800	1000	1200	1400	1600	1800	2	0	1	0.25	0.25	0.25	0.25	0.25	0.25	0.25	0.25	0.25	0.25	-0.5	-0.5	-0.5	-0.5	-0.5	-0.5	-0.5	-0.5	-0.5	-0.5	-0.5	linear	0.025	TRUE	450	FALSE	NA	NA	1	0	0.5	10	splines_cal	0.8598	-3.554200558465391e-4
10	250	0	225	450	675	900	1125	1350	1575	1800	2025	2	0	1	0.25	0.25	0.25	0.25	0.25	0.25	0.25	0.25	0.25	0.25	-0.5	-0.5	-0.5	-0.5	-0.5	-0.5	-0.5	-0.5	-0.5	-0.5	-0.5	linear	0.025	TRUE	450	FALSE	NA	NA	1	0	0.5	2	fixmodel	0.8272	4.964715039412186e-4
10	250	0	225	450	675	900	1125	1350	1575	1800	2025	2	0	1	0.25	0.25	0.25	0.25	0.25	0.25	0.25	0.25	0.25	0.25	-0.5	-0.5	-0.5	-0.5	-0.5	-0.5	-0.5	-0.5	-0.5	-0.5	-0.5	linear	0.025	TRUE	450	FALSE	NA	NA	1	0	0.5	2	sepmodel	0.7975	5.209015181724685e-4
10	250	0	225	450	675	900	1125	1350	1575	1800	2025	2	0	1	0.25	0.25	0.25	0.25	0.25	0.25	0.25	0.25	0.25	0.25	-0.5	-0.5	-0.5	-0.5	-0.5	-0.5	-0.5	-0.5	-0.5	-0.5	-0.5	linear	0.025	TRUE	450	FALSE	NA	NA	1	0	0.5	2	splines	0.8336	4.5973705318967607e-4
10	250	0	225	450	675	900	1125	1350	1575	1800	2025	2	0	1	0.25	0.25	0.25	0.25	0.25	0.25	0.25	0.25	0.25	0.25	-0.5	-0.5	-0.5	-0.5	-0.5	-0.5	-0.5	-0.5	-0.5	-0.5	-0.5	linear	0.025	TRUE	450	FALSE	NA	NA	1	0	0.5	2	splines_cal	0.8334	4.765802786174117e-4
10	250	0	225	450	675	900	1125	1350	1575	1800	2025	2	0	1	0.25	0.25	0.25	0.25	0.25	0.25	0.25	0.25	0.25	0.25	-0.5	-0.5	-0.5	-0.5	-0.5	-0.5	-0.5	-0.5	-0.5	-0.5	-0.5	linear	0.025	TRUE	450	FALSE	NA	NA	1	0	0.5	3	fixmodel	0.8357	-9.419034838057078e-6
10	250	0	225	450	675	900	1125	1350	1575	1800	2025	2	0	1	0.25	0.25	0.25	0.25	0.25	0.25	0.25	0.25	0.25	0.25	-0.5	-0.5	-0.5	-0.5	-0.5	-0.5	-0.5	-0.5	-0.5	-0.5	-0.5	linear	0.025	TRUE	450	FALSE	NA	NA	1	0	0.5	3	sepmodel	0.797	-2.0249682770987658e-4
10	250	0	225	450	675	900	1125	1350	1575	1800	2025	2	0	1	0.25	0.25	0.25	0.25	0.25	0.25	0.25	0.25	0.25	0.25	-0.5	-0.5	-0.5	-0.5	-0.5	-0.5	-0.5	-0.5	-0.5	-0.5	-0.5	linear	0.025	TRUE	450	FALSE	NA	NA	1	0	0.5	3	splines	0.8393	9.561411989549225e-5
10	250	0	225	450	675	900	1125	1350	1575	1800	2025	2	0	1	0.25	0.25	0.25	0.25	0.25	0.25	0.25	0.25	0.25	0.25	-0.5	-0.5	-0.5	-0.5	-0.5	-0.5	-0.5	-0.5	-0.5	-0.5	-0.5	linear	0.025	TRUE	450	FALSE	NA	NA	1	0	0.5	3	splines_cal	0.8431	1.0395367890063353e-4
10	250	0	225	450	675	900	1125	1350	1575	1800	2025	2	0	1	0.25	0.25	0.25	0.25	0.25	0.25	0.25	0.25	0.25	0.25	-0.5	-0.5	-0.5	-0.5	-0.5	-0.5	-0.5	-0.5	-0.5	-0.5	-0.5	linear	0.025	TRUE	450	FALSE	NA	NA	1	0	0.5	4	fixmodel	0.8415	0.0015829205424874706
10	250	0	225	450	675	900	1125	1350	1575	1800	2025	2	0	1	0.25	0.25	0.25	0.25	0.25	0.25	0.25	0.25	0.25	0.25	-0.5	-0.5	-0.5	-0.5	-0.5	-0.5	-0.5	-0.5	-0.5	-0.5	-0.5	linear	0.025	TRUE	450	FALSE	NA	NA	1	0	0.5	4	sepmodel	0.8014	0.0015180922620271653
10	250	0	225	450	675	900	1125	1350	1575	1800	2025	2	0	1	0.25	0.25	0.25	0.25	0.25	0.25	0.25	0.25	0.25	0.25	-0.5	-0.5	-0.5	-0.5	-0.5	-0.5	-0.5	-0.5	-0.5	-0.5	-0.5	linear	0.025	TRUE	450	FALSE	NA	NA	1	0	0.5	4	splines	0.8417	0.001577397052976251
10	250	0	225	450	675	900	1125	1350	1575	1800	2025	2	0	1	0.25	0.25	0.25	0.25	0.25	0.25	0.25	0.25	0.25	0.25	-0.5	-0.5	-0.5	-0.5	-0.5	-0.5	-0.5	-0.5	-0.5	-0.5	-0.5	linear	0.025	TRUE	450	FALSE	NA	NA	1	0	0.5	4	splines_cal	0.8452	0.0016136665717020652
10	250	0	225	450	675	900	1125	1350	1575	1800	2025	2	0	1	0.25	0.25	0.25	0.25	0.25	0.25	0.25	0.25	0.25	0.25	-0.5	-0.5	-0.5	-0.5	-0.5	-0.5	-0.5	-0.5	-0.5	-0.5	-0.5	linear	0.025	TRUE	450	FALSE	NA	NA	1	0	0.5	5	fixmodel	0.8433	7.469233739469276e-4
10	250	0	225	450	675	900	1125	1350	1575	1800	2025	2	0	1	0.25	0.25	0.25	0.25	0.25	0.25	0.25	0.25	0.25	0.25	-0.5	-0.5	-0.5	-0.5	-0.5	-0.5	-0.5	-0.5	-0.5	-0.5	-0.5	linear	0.025	TRUE	450	FALSE	NA	NA	1	0	0.5	5	sepmodel	0.7937	7.714516878697889e-4
10	250	0	225	450	675	900	1125	1350	1575	1800	2025	2	0	1	0.25	0.25	0.25	0.25	0.25	0.25	0.25	0.25	0.25	0.25	-0.5	-0.5	-0.5	-0.5	-0.5	-0.5	-0.5	-0.5	-0.5	-0.5	-0.5	linear	0.025	TRUE	450	FALSE	NA	NA	1	0	0.5	5	splines	0.847	7.518322596541197e-4
10	250	0	225	450	675	900	1125	1350	1575	1800	2025	2	0	1	0.25	0.25	0.25	0.25	0.25	0.25	0.25	0.25	0.25	0.25	-0.5	-0.5	-0.5	-0.5	-0.5	-0.5	-0.5	-0.5	-0.5	-0.5	-0.5	linear	0.025	TRUE	450	FALSE	NA	NA	1	0	0.5	5	splines_cal	0.8454	7.47615182015666e-4
10	250	0	225	450	675	900	1125	1350	1575	1800	2025	2	0	1	0.25	0.25	0.25	0.25	0.25	0.25	0.25	0.25	0.25	0.25	-0.5	-0.5	-0.5	-0.5	-0.5	-0.5	-0.5	-0.5	-0.5	-0.5	-0.5	linear	0.025	TRUE	450	FALSE	NA	NA	1	0	0.5	6	fixmodel	0.8428	8.19972091529751e-5
10	250	0	225	450	675	900	1125	1350	1575	1800	2025	2	0	1	0.25	0.25	0.25	0.25	0.25	0.25	0.25	0.25	0.25	0.25	-0.5	-0.5	-0.5	-0.5	-0.5	-0.5	-0.5	-0.5	-0.5	-0.5	-0.5	linear	0.025	TRUE	450	FALSE	NA	NA	1	0	0.5	6	sepmodel	0.7906	-4.943558728279118e-6
10	250	0	225	450	675	900	1125	1350	1575	1800	2025	2	0	1	0.25	0.25	0.25	0.25	0.25	0.25	0.25	0.25	0.25	0.25	-0.5	-0.5	-0.5	-0.5	-0.5	-0.5	-0.5	-0.5	-0.5	-0.5	-0.5	linear	0.025	TRUE	450	FALSE	NA	NA	1	0	0.5	6	splines	0.8451	8.182479000907702e-5
10	250	0	225	450	675	900	1125	1350	1575	1800	2025	2	0	1	0.25	0.25	0.25	0.25	0.25	0.25	0.25	0.25	0.25	0.25	-0.5	-0.5	-0.5	-0.5	-0.5	-0.5	-0.5	-0.5	-0.5	-0.5	-0.5	linear	0.025	TRUE	450	FALSE	NA	NA	1	0	0.5	6	splines_cal	0.8458	8.108626879458022e-5
10	250	0	225	450	675	900	1125	1350	1575	1800	2025	2	0	1	0.25	0.25	0.25	0.25	0.25	0.25	0.25	0.25	0.25	0.25	-0.5	-0.5	-0.5	-0.5	-0.5	-0.5	-0.5	-0.5	-0.5	-0.5	-0.5	linear	0.025	TRUE	450	FALSE	NA	NA	1	0	0.5	7	fixmodel	0.8558	5.058924070289567e-4
10	250	0	225	450	675	900	1125	1350	1575	1800	2025	2	0	1	0.25	0.25	0.25	0.25	0.25	0.25	0.25	0.25	0.25	0.25	-0.5	-0.5	-0.5	-0.5	-0.5	-0.5	-0.5	-0.5	-0.5	-0.5	-0.5	linear	0.025	TRUE	450	FALSE	NA	NA	1	0	0.5	7	sepmodel	0.7981	8.320072377198244e-4
10	250	0	225	450	675	900	1125	1350	1575	1800	2025	2	0	1	0.25	0.25	0.25	0.25	0.25	0.25	0.25	0.25	0.25	0.25	-0.5	-0.5	-0.5	-0.5	-0.5	-0.5	-0.5	-0.5	-0.5	-0.5	-0.5	linear	0.025	TRUE	450	FALSE	NA	NA	1	0	0.5	7	splines	0.8572	4.5952769609123613e-4
10	250	0	225	450	675	900	1125	1350	1575	1800	2025	2	0	1	0.25	0.25	0.25	0.25	0.25	0.25	0.25	0.25	0.25	0.25	-0.5	-0.5	-0.5	-0.5	-0.5	-0.5	-0.5	-0.5	-0.5	-0.5	-0.5	linear	0.025	TRUE	450	FALSE	NA	NA	1	0	0.5	7	splines_cal	0.8574	5.195607665844194e-4
10	250	0	225	450	675	900	1125	1350	1575	1800	2025	2	0	1	0.25	0.25	0.25	0.25	0.25	0.25	0.25	0.25	0.25	0.25	-0.5	-0.5	-0.5	-0.5	-0.5	-0.5	-0.5	-0.5	-0.5	-0.5	-0.5	linear	0.025	TRUE	450	FALSE	NA	NA	1	0	0.5	8	fixmodel	0.8571	0.0013738879930438354
10	250	0	225	450	675	900	1125	1350	1575	1800	2025	2	0	1	0.25	0.25	0.25	0.25	0.25	0.25	0.25	0.25	0.25	0.25	-0.5	-0.5	-0.5	-0.5	-0.5	-0.5	-0.5	-0.5	-0.5	-0.5	-0.5	linear	0.025	TRUE	450	FALSE	NA	NA	1	0	0.5	8	sepmodel	0.804	0.0017676881999636898
10	250	0	225	450	675	900	1125	1350	1575	1800	2025	2	0	1	0.25	0.25	0.25	0.25	0.25	0.25	0.25	0.25	0.25	0.25	-0.5	-0.5	-0.5	-0.5	-0.5	-0.5	-0.5	-0.5	-0.5	-0.5	-0.5	linear	0.025	TRUE	450	FALSE	NA	NA	1	0	0.5	8	splines	0.8575	0.001358202331495665
10	250	0	225	450	675	900	1125	1350	1575	1800	2025	2	0	1	0.25	0.25	0.25	0.25	0.25	0.25	0.25	0.25	0.25	0.25	-0.5	-0.5	-0.5	-0.5	-0.5	-0.5	-0.5	-0.5	-0.5	-0.5	-0.5	linear	0.025	TRUE	450	FALSE	NA	NA	1	0	0.5	8	splines_cal	0.8583	0.0013663933807596476
10	250	0	225	450	675	900	1125	1350	1575	1800	2025	2	0	1	0.25	0.25	0.25	0.25	0.25	0.25	0.25	0.25	0.25	0.25	-0.5	-0.5	-0.5	-0.5	-0.5	-0.5	-0.5	-0.5	-0.5	-0.5	-0.5	linear	0.025	TRUE	450	FALSE	NA	NA	1	0	0.5	9	fixmodel	0.8568	6.791764708046964e-4
10	250	0	225	450	675	900	1125	1350	1575	1800	2025	2	0	1	0.25	0.25	0.25	0.25	0.25	0.25	0.25	0.25	0.25	0.25	-0.5	-0.5	-0.5	-0.5	-0.5	-0.5	-0.5	-0.5	-0.5	-0.5	-0.5	linear	0.025	TRUE	450	FALSE	NA	NA	1	0	0.5	9	sepmodel	0.7941	0.0011218247902133073
10	250	0	225	450	675	900	1125	1350	1575	1800	2025	2	0	1	0.25	0.25	0.25	0.25	0.25	0.25	0.25	0.25	0.25	0.25	-0.5	-0.5	-0.5	-0.5	-0.5	-0.5	-0.5	-0.5	-0.5	-0.5	-0.5	linear	0.025	TRUE	450	FALSE	NA	NA	1	0	0.5	9	splines	0.8581	6.220540326562165e-4
10	250	0	225	450	675	900	1125	1350	1575	1800	2025	2	0	1	0.25	0.25	0.25	0.25	0.25	0.25	0.25	0.25	0.25	0.25	-0.5	-0.5	-0.5	-0.5	-0.5	-0.5	-0.5	-0.5	-0.5	-0.5	-0.5	linear	0.025	TRUE	450	FALSE	NA	NA	1	0	0.5	9	splines_cal	0.8581	6.357222529522524e-4
10	250	0	225	450	675	900	1125	1350	1575	1800	2025	2	0	1	0.25	0.25	0.25	0.25	0.25	0.25	0.25	0.25	0.25	0.25	-0.5	-0.5	-0.5	-0.5	-0.5	-0.5	-0.5	-0.5	-0.5	-0.5	-0.5	linear	0.025	TRUE	450	FALSE	NA	NA	1	0	0.5	10	fixmodel	0.8503	-7.609011353531246e-4
10	250	0	225	450	675	900	1125	1350	1575	1800	2025	2	0	1	0.25	0.25	0.25	0.25	0.25	0.25	0.25	0.25	0.25	0.25	-0.5	-0.5	-0.5	-0.5	-0.5	-0.5	-0.5	-0.5	-0.5	-0.5	-0.5	linear	0.025	TRUE	450	FALSE	NA	NA	1	0	0.5	10	sepmodel	0.792	-5.958591441056652e-4
10	250	0	225	450	675	900	1125	1350	1575	1800	2025	2	0	1	0.25	0.25	0.25	0.25	0.25	0.25	0.25	0.25	0.25	0.25	-0.5	-0.5	-0.5	-0.5	-0.5	-0.5	-0.5	-0.5	-0.5	-0.5	-0.5	linear	0.025	TRUE	450	FALSE	NA	NA	1	0	0.5	10	splines	0.8523	-7.795031480720647e-4
10	250	0	225	450	675	900	1125	1350	1575	1800	2025	2	0	1	0.25	0.25	0.25	0.25	0.25	0.25	0.25	0.25	0.25	0.25	-0.5	-0.5	-0.5	-0.5	-0.5	-0.5	-0.5	-0.5	-0.5	-0.5	-0.5	linear	0.025	TRUE	450	FALSE	NA	NA	1	0	0.5	10	splines_cal	0.8538	-0.00072739528116968035
10	250	0	250	500	750	1000	1250	1500	1750	2000	2250	2	0	1	0.25	0.25	0.25	0.25	0.25	0.25	0.25	0.25	0.25	0.25	-0.5	-0.5	-0.5	-0.5	-0.5	-0.5	-0.5	-0.5	-0.5	-0.5	-0.5	linear	0.025	TRUE	450	FALSE	NA	NA	1	0	0.5	2	fixmodel	0.8219	-0.0010244526505141839
10	250	0	250	500	750	1000	1250	1500	1750	2000	2250	2	0	1	0.25	0.25	0.25	0.25	0.25	0.25	0.25	0.25	0.25	0.25	-0.5	-0.5	-0.5	-0.5	-0.5	-0.5	-0.5	-0.5	-0.5	-0.5	-0.5	linear	0.025	TRUE	450	FALSE	NA	NA	1	0	0.5	2	sepmodel	0.7951	-0.0011780539782463193
10	250	0	250	500	750	1000	1250	1500	1750	2000	2250	2	0	1	0.25	0.25	0.25	0.25	0.25	0.25	0.25	0.25	0.25	0.25	-0.5	-0.5	-0.5	-0.5	-0.5	-0.5	-0.5	-0.5	-0.5	-0.5	-0.5	linear	0.025	TRUE	450	FALSE	NA	NA	1	0	0.5	2	splines	0.8296	-0.0010554760964302434
10	250	0	250	500	750	1000	1250	1500	1750	2000	2250	2	0	1	0.25	0.25	0.25	0.25	0.25	0.25	0.25	0.25	0.25	0.25	-0.5	-0.5	-0.5	-0.5	-0.5	-0.5	-0.5	-0.5	-0.5	-0.5	-0.5	linear	0.025	TRUE	450	FALSE	NA	NA	1	0	0.5	2	splines_cal	0.8303	-0.001024508540946631
10	250	0	250	500	750	1000	1250	1500	1750	2000	2250	2	0	1	0.25	0.25	0.25	0.25	0.25	0.25	0.25	0.25	0.25	0.25	-0.5	-0.5	-0.5	-0.5	-0.5	-0.5	-0.5	-0.5	-0.5	-0.5	-0.5	linear	0.025	TRUE	450	FALSE	NA	NA	1	0	0.5	3	fixmodel	0.8351	0.0015454946192884095
10	250	0	250	500	750	1000	1250	1500	1750	2000	2250	2	0	1	0.25	0.25	0.25	0.25	0.25	0.25	0.25	0.25	0.25	0.25	-0.5	-0.5	-0.5	-0.5	-0.5	-0.5	-0.5	-0.5	-0.5	-0.5	-0.5	linear	0.025	TRUE	450	FALSE	NA	NA	1	0	0.5	3	sepmodel	0.7977	0.0013267515030736426
10	250	0	250	500	750	1000	1250	1500	1750	2000	2250	2	0	1	0.25	0.25	0.25	0.25	0.25	0.25	0.25	0.25	0.25	0.25	-0.5	-0.5	-0.5	-0.5	-0.5	-0.5	-0.5	-0.5	-0.5	-0.5	-0.5	linear	0.025	TRUE	450	FALSE	NA	NA	1	0	0.5	3	splines	0.8387	0.0014677285889193156
10	250	0	250	500	750	1000	1250	1500	1750	2000	2250	2	0	1	0.25	0.25	0.25	0.25	0.25	0.25	0.25	0.25	0.25	0.25	-0.5	-0.5	-0.5	-0.5	-0.5	-0.5	-0.5	-0.5	-0.5	-0.5	-0.5	linear	0.025	TRUE	450	FALSE	NA	NA	1	0	0.5	3	splines_cal	0.8399	0.0013659737721220264
10	250	0	250	500	750	1000	1250	1500	1750	2000	2250	2	0	1	0.25	0.25	0.25	0.25	0.25	0.25	0.25	0.25	0.25	0.25	-0.5	-0.5	-0.5	-0.5	-0.5	-0.5	-0.5	-0.5	-0.5	-0.5	-0.5	linear	0.025	TRUE	450	FALSE	NA	NA	1	0	0.5	4	fixmodel	0.8405	0.001314126681502631
10	250	0	250	500	750	1000	1250	1500	1750	2000	2250	2	0	1	0.25	0.25	0.25	0.25	0.25	0.25	0.25	0.25	0.25	0.25	-0.5	-0.5	-0.5	-0.5	-0.5	-0.5	-0.5	-0.5	-0.5	-0.5	-0.5	linear	0.025	TRUE	450	FALSE	NA	NA	1	0	0.5	4	sepmodel	0.7961	0.0010316687119853712
10	250	0	250	500	750	1000	1250	1500	1750	2000	2250	2	0	1	0.25	0.25	0.25	0.25	0.25	0.25	0.25	0.25	0.25	0.25	-0.5	-0.5	-0.5	-0.5	-0.5	-0.5	-0.5	-0.5	-0.5	-0.5	-0.5	linear	0.025	TRUE	450	FALSE	NA	NA	1	0	0.5	4	splines	0.8437	0.0012698325733476949
10	250	0	250	500	750	1000	1250	1500	1750	2000	2250	2	0	1	0.25	0.25	0.25	0.25	0.25	0.25	0.25	0.25	0.25	0.25	-0.5	-0.5	-0.5	-0.5	-0.5	-0.5	-0.5	-0.5	-0.5	-0.5	-0.5	linear	0.025	TRUE	450	FALSE	NA	NA	1	0	0.5	4	splines_cal	0.8438	0.0013860832635114253
10	250	0	250	500	750	1000	1250	1500	1750	2000	2250	2	0	1	0.25	0.25	0.25	0.25	0.25	0.25	0.25	0.25	0.25	0.25	-0.5	-0.5	-0.5	-0.5	-0.5	-0.5	-0.5	-0.5	-0.5	-0.5	-0.5	linear	0.025	TRUE	450	FALSE	NA	NA	1	0	0.5	5	fixmodel	0.8406	-7.648680159036285e-4
10	250	0	250	500	750	1000	1250	1500	1750	2000	2250	2	0	1	0.25	0.25	0.25	0.25	0.25	0.25	0.25	0.25	0.25	0.25	-0.5	-0.5	-0.5	-0.5	-0.5	-0.5	-0.5	-0.5	-0.5	-0.5	-0.5	linear	0.025	TRUE	450	FALSE	NA	NA	1	0	0.5	5	sepmodel	0.7945	-6.218942325247826e-4
10	250	0	250	500	750	1000	1250	1500	1750	2000	2250	2	0	1	0.25	0.25	0.25	0.25	0.25	0.25	0.25	0.25	0.25	0.25	-0.5	-0.5	-0.5	-0.5	-0.5	-0.5	-0.5	-0.5	-0.5	-0.5	-0.5	linear	0.025	TRUE	450	FALSE	NA	NA	1	0	0.5	5	splines	0.8429	-8.471306676957313e-4
10	250	0	250	500	750	1000	1250	1500	1750	2000	2250	2	0	1	0.25	0.25	0.25	0.25	0.25	0.25	0.25	0.25	0.25	0.25	-0.5	-0.5	-0.5	-0.5	-0.5	-0.5	-0.5	-0.5	-0.5	-0.5	-0.5	linear	0.025	TRUE	450	FALSE	NA	NA	1	0	0.5	5	splines_cal	0.8431	-8.004969745307913e-4
10	250	0	250	500	750	1000	1250	1500	1750	2000	2250	2	0	1	0.25	0.25	0.25	0.25	0.25	0.25	0.25	0.25	0.25	0.25	-0.5	-0.5	-0.5	-0.5	-0.5	-0.5	-0.5	-0.5	-0.5	-0.5	-0.5	linear	0.025	TRUE	450	FALSE	NA	NA	1	0	0.5	6	fixmodel	0.8472	3.7512107833361e-4
10	250	0	250	500	750	1000	1250	1500	1750	2000	2250	2	0	1	0.25	0.25	0.25	0.25	0.25	0.25	0.25	0.25	0.25	0.25	-0.5	-0.5	-0.5	-0.5	-0.5	-0.5	-0.5	-0.5	-0.5	-0.5	-0.5	linear	0.025	TRUE	450	FALSE	NA	NA	1	0	0.5	6	sepmodel	0.7988	2.0914489794870902e-4
10	250	0	250	500	750	1000	1250	1500	1750	2000	2250	2	0	1	0.25	0.25	0.25	0.25	0.25	0.25	0.25	0.25	0.25	0.25	-0.5	-0.5	-0.5	-0.5	-0.5	-0.5	-0.5	-0.5	-0.5	-0.5	-0.5	linear	0.025	TRUE	450	FALSE	NA	NA	1	0	0.5	6	splines	0.8485	2.9471265132290455e-4
10	250	0	250	500	750	1000	1250	1500	1750	2000	2250	2	0	1	0.25	0.25	0.25	0.25	0.25	0.25	0.25	0.25	0.25	0.25	-0.5	-0.5	-0.5	-0.5	-0.5	-0.5	-0.5	-0.5	-0.5	-0.5	-0.5	linear	0.025	TRUE	450	FALSE	NA	NA	1	0	0.5	6	splines_cal	0.85	2.8516516352492086e-4
10	250	0	250	500	750	1000	1250	1500	1750	2000	2250	2	0	1	0.25	0.25	0.25	0.25	0.25	0.25	0.25	0.25	0.25	0.25	-0.5	-0.5	-0.5	-0.5	-0.5	-0.5	-0.5	-0.5	-0.5	-0.5	-0.5	linear	0.025	TRUE	450	FALSE	NA	NA	1	0	0.5	7	fixmodel	0.8387	-2.035062161377037e-4
10	250	0	250	500	750	1000	1250	1500	1750	2000	2250	2	0	1	0.25	0.25	0.25	0.25	0.25	0.25	0.25	0.25	0.25	0.25	-0.5	-0.5	-0.5	-0.5	-0.5	-0.5	-0.5	-0.5	-0.5	-0.5	-0.5	linear	0.025	TRUE	450	FALSE	NA	NA	1	0	0.5	7	sepmodel	0.7865	-3.487060775898321e-4
10	250	0	250	500	750	1000	1250	1500	1750	2000	2250	2	0	1	0.25	0.25	0.25	0.25	0.25	0.25	0.25	0.25	0.25	0.25	-0.5	-0.5	-0.5	-0.5	-0.5	-0.5	-0.5	-0.5	-0.5	-0.5	-0.5	linear	0.025	TRUE	450	FALSE	NA	NA	1	0	0.5	7	splines	0.8407	-2.673854492084027e-4
10	250	0	250	500	750	1000	1250	1500	1750	2000	2250	2	0	1	0.25	0.25	0.25	0.25	0.25	0.25	0.25	0.25	0.25	0.25	-0.5	-0.5	-0.5	-0.5	-0.5	-0.5	-0.5	-0.5	-0.5	-0.5	-0.5	linear	0.025	TRUE	450	FALSE	NA	NA	1	0	0.5	7	splines_cal	0.8416	-2.2668940603962965e-4
10	250	0	250	500	750	1000	1250	1500	1750	2000	2250	2	0	1	0.25	0.25	0.25	0.25	0.25	0.25	0.25	0.25	0.25	0.25	-0.5	-0.5	-0.5	-0.5	-0.5	-0.5	-0.5	-0.5	-0.5	-0.5	-0.5	linear	0.025	TRUE	450	FALSE	NA	NA	1	0	0.5	8	fixmodel	0.8555	9.947080806305302e-4
10	250	0	250	500	750	1000	1250	1500	1750	2000	2250	2	0	1	0.25	0.25	0.25	0.25	0.25	0.25	0.25	0.25	0.25	0.25	-0.5	-0.5	-0.5	-0.5	-0.5	-0.5	-0.5	-0.5	-0.5	-0.5	-0.5	linear	0.025	TRUE	450	FALSE	NA	NA	1	0	0.5	8	sepmodel	0.8016	6.739198498420178e-4
10	250	0	250	500	750	1000	1250	1500	1750	2000	2250	2	0	1	0.25	0.25	0.25	0.25	0.25	0.25	0.25	0.25	0.25	0.25	-0.5	-0.5	-0.5	-0.5	-0.5	-0.5	-0.5	-0.5	-0.5	-0.5	-0.5	linear	0.025	TRUE	450	FALSE	NA	NA	1	0	0.5	8	splines	0.8571	9.86691455176895e-4
10	250	0	250	500	750	1000	1250	1500	1750	2000	2250	2	0	1	0.25	0.25	0.25	0.25	0.25	0.25	0.25	0.25	0.25	0.25	-0.5	-0.5	-0.5	-0.5	-0.5	-0.5	-0.5	-0.5	-0.5	-0.5	-0.5	linear	0.025	TRUE	450	FALSE	NA	NA	1	0	0.5	8	splines_cal	0.8561	0.0010193587637747374
10	250	0	250	500	750	1000	1250	1500	1750	2000	2250	2	0	1	0.25	0.25	0.25	0.25	0.25	0.25	0.25	0.25	0.25	0.25	-0.5	-0.5	-0.5	-0.5	-0.5	-0.5	-0.5	-0.5	-0.5	-0.5	-0.5	linear	0.025	TRUE	450	FALSE	NA	NA	1	0	0.5	9	fixmodel	0.8568	9.797185389312458e-4
10	250	0	250	500	750	1000	1250	1500	1750	2000	2250	2	0	1	0.25	0.25	0.25	0.25	0.25	0.25	0.25	0.25	0.25	0.25	-0.5	-0.5	-0.5	-0.5	-0.5	-0.5	-0.5	-0.5	-0.5	-0.5	-0.5	linear	0.025	TRUE	450	FALSE	NA	NA	1	0	0.5	9	sepmodel	0.8012	5.647312737307177e-4
10	250	0	250	500	750	1000	1250	1500	1750	2000	2250	2	0	1	0.25	0.25	0.25	0.25	0.25	0.25	0.25	0.25	0.25	0.25	-0.5	-0.5	-0.5	-0.5	-0.5	-0.5	-0.5	-0.5	-0.5	-0.5	-0.5	linear	0.025	TRUE	450	FALSE	NA	NA	1	0	0.5	9	splines	0.8571	9.230436284687116e-4
10	250	0	250	500	750	1000	1250	1500	1750	2000	2250	2	0	1	0.25	0.25	0.25	0.25	0.25	0.25	0.25	0.25	0.25	0.25	-0.5	-0.5	-0.5	-0.5	-0.5	-0.5	-0.5	-0.5	-0.5	-0.5	-0.5	linear	0.025	TRUE	450	FALSE	NA	NA	1	0	0.5	9	splines_cal	0.8573	8.851389427572398e-4
10	250	0	250	500	750	1000	1250	1500	1750	2000	2250	2	0	1	0.25	0.25	0.25	0.25	0.25	0.25	0.25	0.25	0.25	0.25	-0.5	-0.5	-0.5	-0.5	-0.5	-0.5	-0.5	-0.5	-0.5	-0.5	-0.5	linear	0.025	TRUE	450	FALSE	NA	NA	1	0	0.5	10	fixmodel	0.8525	4.510742621487318e-4
10	250	0	250	500	750	1000	1250	1500	1750	2000	2250	2	0	1	0.25	0.25	0.25	0.25	0.25	0.25	0.25	0.25	0.25	0.25	-0.5	-0.5	-0.5	-0.5	-0.5	-0.5	-0.5	-0.5	-0.5	-0.5	-0.5	linear	0.025	TRUE	450	FALSE	NA	NA	1	0	0.5	10	sepmodel	0.7963	4.9911016616496994e-5
10	250	0	250	500	750	1000	1250	1500	1750	2000	2250	2	0	1	0.25	0.25	0.25	0.25	0.25	0.25	0.25	0.25	0.25	0.25	-0.5	-0.5	-0.5	-0.5	-0.5	-0.5	-0.5	-0.5	-0.5	-0.5	-0.5	linear	0.025	TRUE	450	FALSE	NA	NA	1	0	0.5	10	splines	0.8532	4.8358011690115716e-4
10	250	0	250	500	750	1000	1250	1500	1750	2000	2250	2	0	1	0.25	0.25	0.25	0.25	0.25	0.25	0.25	0.25	0.25	0.25	-0.5	-0.5	-0.5	-0.5	-0.5	-0.5	-0.5	-0.5	-0.5	-0.5	-0.5	linear	0.025	TRUE	450	FALSE	NA	NA	1	0	0.5	10	splines_cal	0.8568	5.709985396468702e-4
10	250	0	275	550	825	1100	1375	1650	1925	2200	2475	2	0	1	0.25	0.25	0.25	0.25	0.25	0.25	0.25	0.25	0.25	0.25	-0.5	-0.5	-0.5	-0.5	-0.5	-0.5	-0.5	-0.5	-0.5	-0.5	-0.5	linear	0.025	TRUE	450	FALSE	NA	NA	1	0	0.5	2	fixmodel	0.8287	-5.3402164761182556e-5
10	250	0	275	550	825	1100	1375	1650	1925	2200	2475	2	0	1	0.25	0.25	0.25	0.25	0.25	0.25	0.25	0.25	0.25	0.25	-0.5	-0.5	-0.5	-0.5	-0.5	-0.5	-0.5	-0.5	-0.5	-0.5	-0.5	linear	0.025	TRUE	450	FALSE	NA	NA	1	0	0.5	2	sepmodel	0.7961	-3.9336298230612307e-4
10	250	0	275	550	825	1100	1375	1650	1925	2200	2475	2	0	1	0.25	0.25	0.25	0.25	0.25	0.25	0.25	0.25	0.25	0.25	-0.5	-0.5	-0.5	-0.5	-0.5	-0.5	-0.5	-0.5	-0.5	-0.5	-0.5	linear	0.025	TRUE	450	FALSE	NA	NA	1	0	0.5	2	splines	0.8371	-1.893285967860547e-4
10	250	0	275	550	825	1100	1375	1650	1925	2200	2475	2	0	1	0.25	0.25	0.25	0.25	0.25	0.25	0.25	0.25	0.25	0.25	-0.5	-0.5	-0.5	-0.5	-0.5	-0.5	-0.5	-0.5	-0.5	-0.5	-0.5	linear	0.025	TRUE	450	FALSE	NA	NA	1	0	0.5	2	splines_cal	0.8348	-1.170261823281144e-4
10	250	0	275	550	825	1100	1375	1650	1925	2200	2475	2	0	1	0.25	0.25	0.25	0.25	0.25	0.25	0.25	0.25	0.25	0.25	-0.5	-0.5	-0.5	-0.5	-0.5	-0.5	-0.5	-0.5	-0.5	-0.5	-0.5	linear	0.025	TRUE	450	FALSE	NA	NA	1	0	0.5	3	fixmodel	0.833	4.2347365060045367e-4
10	250	0	275	550	825	1100	1375	1650	1925	2200	2475	2	0	1	0.25	0.25	0.25	0.25	0.25	0.25	0.25	0.25	0.25	0.25	-0.5	-0.5	-0.5	-0.5	-0.5	-0.5	-0.5	-0.5	-0.5	-0.5	-0.5	linear	0.025	TRUE	450	FALSE	NA	NA	1	0	0.5	3	sepmodel	0.8016	2.0489501133598564e-4
10	250	0	275	550	825	1100	1375	1650	1925	2200	2475	2	0	1	0.25	0.25	0.25	0.25	0.25	0.25	0.25	0.25	0.25	0.25	-0.5	-0.5	-0.5	-0.5	-0.5	-0.5	-0.5	-0.5	-0.5	-0.5	-0.5	linear	0.025	TRUE	450	FALSE	NA	NA	1	0	0.5	3	splines	0.8367	4.7129008175310816e-4
10	250	0	275	550	825	1100	1375	1650	1925	2200	2475	2	0	1	0.25	0.25	0.25	0.25	0.25	0.25	0.25	0.25	0.25	0.25	-0.5	-0.5	-0.5	-0.5	-0.5	-0.5	-0.5	-0.5	-0.5	-0.5	-0.5	linear	0.025	TRUE	450	FALSE	NA	NA	1	0	0.5	3	splines_cal	0.8441	5.073580702910913e-4
10	250	0	275	550	825	1100	1375	1650	1925	2200	2475	2	0	1	0.25	0.25	0.25	0.25	0.25	0.25	0.25	0.25	0.25	0.25	-0.5	-0.5	-0.5	-0.5	-0.5	-0.5	-0.5	-0.5	-0.5	-0.5	-0.5	linear	0.025	TRUE	450	FALSE	NA	NA	1	0	0.5	4	fixmodel	0.838	-1.4948537026819052e-5
10	250	0	275	550	825	1100	1375	1650	1925	2200	2475	2	0	1	0.25	0.25	0.25	0.25	0.25	0.25	0.25	0.25	0.25	0.25	-0.5	-0.5	-0.5	-0.5	-0.5	-0.5	-0.5	-0.5	-0.5	-0.5	-0.5	linear	0.025	TRUE	450	FALSE	NA	NA	1	0	0.5	4	sepmodel	0.7956	-3.555779475865656e-6
10	250	0	275	550	825	1100	1375	1650	1925	2200	2475	2	0	1	0.25	0.25	0.25	0.25	0.25	0.25	0.25	0.25	0.25	0.25	-0.5	-0.5	-0.5	-0.5	-0.5	-0.5	-0.5	-0.5	-0.5	-0.5	-0.5	linear	0.025	TRUE	450	FALSE	NA	NA	1	0	0.5	4	splines	0.8434	1.8363798244013652e-4
10	250	0	275	550	825	1100	1375	1650	1925	2200	2475	2	0	1	0.25	0.25	0.25	0.25	0.25	0.25	0.25	0.25	0.25	0.25	-0.5	-0.5	-0.5	-0.5	-0.5	-0.5	-0.5	-0.5	-0.5	-0.5	-0.5	linear	0.025	TRUE	450	FALSE	NA	NA	1	0	0.5	4	splines_cal	0.8444	1.3176553429756176e-4
10	250	0	275	550	825	1100	1375	1650	1925	2200	2475	2	0	1	0.25	0.25	0.25	0.25	0.25	0.25	0.25	0.25	0.25	0.25	-0.5	-0.5	-0.5	-0.5	-0.5	-0.5	-0.5	-0.5	-0.5	-0.5	-0.5	linear	0.025	TRUE	450	FALSE	NA	NA	1	0	0.5	5	fixmodel	0.8376	-2.4132980224473219e-4
10	250	0	275	550	825	1100	1375	1650	1925	2200	2475	2	0	1	0.25	0.25	0.25	0.25	0.25	0.25	0.25	0.25	0.25	0.25	-0.5	-0.5	-0.5	-0.5	-0.5	-0.5	-0.5	-0.5	-0.5	-0.5	-0.5	linear	0.025	TRUE	450	FALSE	NA	NA	1	0	0.5	5	sepmodel	0.7952	1.8285964216599707e-5
10	250	0	275	550	825	1100	1375	1650	1925	2200	2475	2	0	1	0.25	0.25	0.25	0.25	0.25	0.25	0.25	0.25	0.25	0.25	-0.5	-0.5	-0.5	-0.5	-0.5	-0.5	-0.5	-0.5	-0.5	-0.5	-0.5	linear	0.025	TRUE	450	FALSE	NA	NA	1	0	0.5	5	splines	0.8414	-1.9604383323224358e-4
10	250	0	275	550	825	1100	1375	1650	1925	2200	2475	2	0	1	0.25	0.25	0.25	0.25	0.25	0.25	0.25	0.25	0.25	0.25	-0.5	-0.5	-0.5	-0.5	-0.5	-0.5	-0.5	-0.5	-0.5	-0.5	-0.5	linear	0.025	TRUE	450	FALSE	NA	NA	1	0	0.5	5	splines_cal	0.8443	-3.027749864004749e-4
10	250	0	275	550	825	1100	1375	1650	1925	2200	2475	2	0	1	0.25	0.25	0.25	0.25	0.25	0.25	0.25	0.25	0.25	0.25	-0.5	-0.5	-0.5	-0.5	-0.5	-0.5	-0.5	-0.5	-0.5	-0.5	-0.5	linear	0.025	TRUE	450	FALSE	NA	NA	1	0	0.5	6	fixmodel	0.8445	0.001958405911915287
10	250	0	275	550	825	1100	1375	1650	1925	2200	2475	2	0	1	0.25	0.25	0.25	0.25	0.25	0.25	0.25	0.25	0.25	0.25	-0.5	-0.5	-0.5	-0.5	-0.5	-0.5	-0.5	-0.5	-0.5	-0.5	-0.5	linear	0.025	TRUE	450	FALSE	NA	NA	1	0	0.5	6	sepmodel	0.8046	0.002193661261716099
10	250	0	275	550	825	1100	1375	1650	1925	2200	2475	2	0	1	0.25	0.25	0.25	0.25	0.25	0.25	0.25	0.25	0.25	0.25	-0.5	-0.5	-0.5	-0.5	-0.5	-0.5	-0.5	-0.5	-0.5	-0.5	-0.5	linear	0.025	TRUE	450	FALSE	NA	NA	1	0	0.5	6	splines	0.8455	0.001922116410885103
10	250	0	275	550	825	1100	1375	1650	1925	2200	2475	2	0	1	0.25	0.25	0.25	0.25	0.25	0.25	0.25	0.25	0.25	0.25	-0.5	-0.5	-0.5	-0.5	-0.5	-0.5	-0.5	-0.5	-0.5	-0.5	-0.5	linear	0.025	TRUE	450	FALSE	NA	NA	1	0	0.5	6	splines_cal	0.8471	0.0018308728718938838
10	250	0	275	550	825	1100	1375	1650	1925	2200	2475	2	0	1	0.25	0.25	0.25	0.25	0.25	0.25	0.25	0.25	0.25	0.25	-0.5	-0.5	-0.5	-0.5	-0.5	-0.5	-0.5	-0.5	-0.5	-0.5	-0.5	linear	0.025	TRUE	450	FALSE	NA	NA	1	0	0.5	7	fixmodel	0.8488	0.001097396844963615
10	250	0	275	550	825	1100	1375	1650	1925	2200	2475	2	0	1	0.25	0.25	0.25	0.25	0.25	0.25	0.25	0.25	0.25	0.25	-0.5	-0.5	-0.5	-0.5	-0.5	-0.5	-0.5	-0.5	-0.5	-0.5	-0.5	linear	0.025	TRUE	450	FALSE	NA	NA	1	0	0.5	7	sepmodel	0.7997	0.0013002478781261964
10	250	0	275	550	825	1100	1375	1650	1925	2200	2475	2	0	1	0.25	0.25	0.25	0.25	0.25	0.25	0.25	0.25	0.25	0.25	-0.5	-0.5	-0.5	-0.5	-0.5	-0.5	-0.5	-0.5	-0.5	-0.5	-0.5	linear	0.025	TRUE	450	FALSE	NA	NA	1	0	0.5	7	splines	0.8505	0.0010922655249211706
10	250	0	275	550	825	1100	1375	1650	1925	2200	2475	2	0	1	0.25	0.25	0.25	0.25	0.25	0.25	0.25	0.25	0.25	0.25	-0.5	-0.5	-0.5	-0.5	-0.5	-0.5	-0.5	-0.5	-0.5	-0.5	-0.5	linear	0.025	TRUE	450	FALSE	NA	NA	1	0	0.5	7	splines_cal	0.8497	0.0010839311500792034
10	250	0	275	550	825	1100	1375	1650	1925	2200	2475	2	0	1	0.25	0.25	0.25	0.25	0.25	0.25	0.25	0.25	0.25	0.25	-0.5	-0.5	-0.5	-0.5	-0.5	-0.5	-0.5	-0.5	-0.5	-0.5	-0.5	linear	0.025	TRUE	450	FALSE	NA	NA	1	0	0.5	8	fixmodel	0.8452	5.513005215312412e-5
10	250	0	275	550	825	1100	1375	1650	1925	2200	2475	2	0	1	0.25	0.25	0.25	0.25	0.25	0.25	0.25	0.25	0.25	0.25	-0.5	-0.5	-0.5	-0.5	-0.5	-0.5	-0.5	-0.5	-0.5	-0.5	-0.5	linear	0.025	TRUE	450	FALSE	NA	NA	1	0	0.5	8	sepmodel	0.7982	3.836499643972335e-4
10	250	0	275	550	825	1100	1375	1650	1925	2200	2475	2	0	1	0.25	0.25	0.25	0.25	0.25	0.25	0.25	0.25	0.25	0.25	-0.5	-0.5	-0.5	-0.5	-0.5	-0.5	-0.5	-0.5	-0.5	-0.5	-0.5	linear	0.025	TRUE	450	FALSE	NA	NA	1	0	0.5	8	splines	0.8447	3.2079356549692395e-5
10	250	0	275	550	825	1100	1375	1650	1925	2200	2475	2	0	1	0.25	0.25	0.25	0.25	0.25	0.25	0.25	0.25	0.25	0.25	-0.5	-0.5	-0.5	-0.5	-0.5	-0.5	-0.5	-0.5	-0.5	-0.5	-0.5	linear	0.025	TRUE	450	FALSE	NA	NA	1	0	0.5	8	splines_cal	0.8455	-8.831876985046527e-5
10	250	0	275	550	825	1100	1375	1650	1925	2200	2475	2	0	1	0.25	0.25	0.25	0.25	0.25	0.25	0.25	0.25	0.25	0.25	-0.5	-0.5	-0.5	-0.5	-0.5	-0.5	-0.5	-0.5	-0.5	-0.5	-0.5	linear	0.025	TRUE	450	FALSE	NA	NA	1	0	0.5	9	fixmodel	0.8508	0.0010559667452340906
10	250	0	275	550	825	1100	1375	1650	1925	2200	2475	2	0	1	0.25	0.25	0.25	0.25	0.25	0.25	0.25	0.25	0.25	0.25	-0.5	-0.5	-0.5	-0.5	-0.5	-0.5	-0.5	-0.5	-0.5	-0.5	-0.5	linear	0.025	TRUE	450	FALSE	NA	NA	1	0	0.5	9	sepmodel	0.7959	0.0010552398283467292
10	250	0	275	550	825	1100	1375	1650	1925	2200	2475	2	0	1	0.25	0.25	0.25	0.25	0.25	0.25	0.25	0.25	0.25	0.25	-0.5	-0.5	-0.5	-0.5	-0.5	-0.5	-0.5	-0.5	-0.5	-0.5	-0.5	linear	0.025	TRUE	450	FALSE	NA	NA	1	0	0.5	9	splines	0.851	0.0010356683613643456
10	250	0	275	550	825	1100	1375	1650	1925	2200	2475	2	0	1	0.25	0.25	0.25	0.25	0.25	0.25	0.25	0.25	0.25	0.25	-0.5	-0.5	-0.5	-0.5	-0.5	-0.5	-0.5	-0.5	-0.5	-0.5	-0.5	linear	0.025	TRUE	450	FALSE	NA	NA	1	0	0.5	9	splines_cal	0.8533	0.0010752104754862802
10	250	0	275	550	825	1100	1375	1650	1925	2200	2475	2	0	1	0.25	0.25	0.25	0.25	0.25	0.25	0.25	0.25	0.25	0.25	-0.5	-0.5	-0.5	-0.5	-0.5	-0.5	-0.5	-0.5	-0.5	-0.5	-0.5	linear	0.025	TRUE	450	FALSE	NA	NA	1	0	0.5	10	fixmodel	0.8523	1.2617717159977388e-4
10	250	0	275	550	825	1100	1375	1650	1925	2200	2475	2	0	1	0.25	0.25	0.25	0.25	0.25	0.25	0.25	0.25	0.25	0.25	-0.5	-0.5	-0.5	-0.5	-0.5	-0.5	-0.5	-0.5	-0.5	-0.5	-0.5	linear	0.025	TRUE	450	FALSE	NA	NA	1	0	0.5	10	sepmodel	0.79990000000000006	9.846886048750175e-5
10	250	0	275	550	825	1100	1375	1650	1925	2200	2475	2	0	1	0.25	0.25	0.25	0.25	0.25	0.25	0.25	0.25	0.25	0.25	-0.5	-0.5	-0.5	-0.5	-0.5	-0.5	-0.5	-0.5	-0.5	-0.5	-0.5	linear	0.025	TRUE	450	FALSE	NA	NA	1	0	0.5	10	splines	0.8544	1.1347132811385572e-4
10	250	0	275	550	825	1100	1375	1650	1925	2200	2475	2	0	1	0.25	0.25	0.25	0.25	0.25	0.25	0.25	0.25	0.25	0.25	-0.5	-0.5	-0.5	-0.5	-0.5	-0.5	-0.5	-0.5	-0.5	-0.5	-0.5	linear	0.025	TRUE	450	FALSE	NA	NA	1	0	0.5	10	splines_cal	0.8546	8.635916865783045e-5
10	250	0	300	600	900	1200	1500	1800	2100	2400	2700	2	0	1	0.25	0.25	0.25	0.25	0.25	0.25	0.25	0.25	0.25	0.25	-0.5	-0.5	-0.5	-0.5	-0.5	-0.5	-0.5	-0.5	-0.5	-0.5	-0.5	linear	0.025	TRUE	450	FALSE	NA	NA	1	0	0.5	2	fixmodel	0.8188	-1.879780955913415e-4
10	250	0	300	600	900	1200	1500	1800	2100	2400	2700	2	0	1	0.25	0.25	0.25	0.25	0.25	0.25	0.25	0.25	0.25	0.25	-0.5	-0.5	-0.5	-0.5	-0.5	-0.5	-0.5	-0.5	-0.5	-0.5	-0.5	linear	0.025	TRUE	450	FALSE	NA	NA	1	0	0.5	2	sepmodel	0.7943	-5.50037548077099e-4
10	250	0	300	600	900	1200	1500	1800	2100	2400	2700	2	0	1	0.25	0.25	0.25	0.25	0.25	0.25	0.25	0.25	0.25	0.25	-0.5	-0.5	-0.5	-0.5	-0.5	-0.5	-0.5	-0.5	-0.5	-0.5	-0.5	linear	0.025	TRUE	450	FALSE	NA	NA	1	0	0.5	2	splines	0.8304	-3.94431686415595e-4
10	250	0	300	600	900	1200	1500	1800	2100	2400	2700	2	0	1	0.25	0.25	0.25	0.25	0.25	0.25	0.25	0.25	0.25	0.25	-0.5	-0.5	-0.5	-0.5	-0.5	-0.5	-0.5	-0.5	-0.5	-0.5	-0.5	linear	0.025	TRUE	450	FALSE	NA	NA	1	0	0.5	2	splines_cal	0.8308	-4.175306880259804e-4
10	250	0	300	600	900	1200	1500	1800	2100	2400	2700	2	0	1	0.25	0.25	0.25	0.25	0.25	0.25	0.25	0.25	0.25	0.25	-0.5	-0.5	-0.5	-0.5	-0.5	-0.5	-0.5	-0.5	-0.5	-0.5	-0.5	linear	0.025	TRUE	450	FALSE	NA	NA	1	0	0.5	3	fixmodel	0.828	-1.2446399111574569e-4
10	250	0	300	600	900	1200	1500	1800	2100	2400	2700	2	0	1	0.25	0.25	0.25	0.25	0.25	0.25	0.25	0.25	0.25	0.25	-0.5	-0.5	-0.5	-0.5	-0.5	-0.5	-0.5	-0.5	-0.5	-0.5	-0.5	linear	0.025	TRUE	450	FALSE	NA	NA	1	0	0.5	3	sepmodel	0.7966	-6.60868185958157e-4
10	250	0	300	600	900	1200	1500	1800	2100	2400	2700	2	0	1	0.25	0.25	0.25	0.25	0.25	0.25	0.25	0.25	0.25	0.25	-0.5	-0.5	-0.5	-0.5	-0.5	-0.5	-0.5	-0.5	-0.5	-0.5	-0.5	linear	0.025	TRUE	450	FALSE	NA	NA	1	0	0.5	3	splines	0.8376	-4.1334023829617164e-4
10	250	0	300	600	900	1200	1500	1800	2100	2400	2700	2	0	1	0.25	0.25	0.25	0.25	0.25	0.25	0.25	0.25	0.25	0.25	-0.5	-0.5	-0.5	-0.5	-0.5	-0.5	-0.5	-0.5	-0.5	-0.5	-0.5	linear	0.025	TRUE	450	FALSE	NA	NA	1	0	0.5	3	splines_cal	0.837	-3.762977514836001e-4
10	250	0	300	600	900	1200	1500	1800	2100	2400	2700	2	0	1	0.25	0.25	0.25	0.25	0.25	0.25	0.25	0.25	0.25	0.25	-0.5	-0.5	-0.5	-0.5	-0.5	-0.5	-0.5	-0.5	-0.5	-0.5	-0.5	linear	0.025	TRUE	450	FALSE	NA	NA	1	0	0.5	4	fixmodel	0.8331	-0.0014209524251301902
10	250	0	300	600	900	1200	1500	1800	2100	2400	2700	2	0	1	0.25	0.25	0.25	0.25	0.25	0.25	0.25	0.25	0.25	0.25	-0.5	-0.5	-0.5	-0.5	-0.5	-0.5	-0.5	-0.5	-0.5	-0.5	-0.5	linear	0.025	TRUE	450	FALSE	NA	NA	1	0	0.5	4	sepmodel	0.7915	-0.0019487745422645823
10	250	0	300	600	900	1200	1500	1800	2100	2400	2700	2	0	1	0.25	0.25	0.25	0.25	0.25	0.25	0.25	0.25	0.25	0.25	-0.5	-0.5	-0.5	-0.5	-0.5	-0.5	-0.5	-0.5	-0.5	-0.5	-0.5	linear	0.025	TRUE	450	FALSE	NA	NA	1	0	0.5	4	splines	0.8353	-0.0015379571514923874
10	250	0	300	600	900	1200	1500	1800	2100	2400	2700	2	0	1	0.25	0.25	0.25	0.25	0.25	0.25	0.25	0.25	0.25	0.25	-0.5	-0.5	-0.5	-0.5	-0.5	-0.5	-0.5	-0.5	-0.5	-0.5	-0.5	linear	0.025	TRUE	450	FALSE	NA	NA	1	0	0.5	4	splines_cal	0.8367	-0.0015761251272581533
10	250	0	300	600	900	1200	1500	1800	2100	2400	2700	2	0	1	0.25	0.25	0.25	0.25	0.25	0.25	0.25	0.25	0.25	0.25	-0.5	-0.5	-0.5	-0.5	-0.5	-0.5	-0.5	-0.5	-0.5	-0.5	-0.5	linear	0.025	TRUE	450	FALSE	NA	NA	1	0	0.5	5	fixmodel	0.8375	4.365511554103821e-4
10	250	0	300	600	900	1200	1500	1800	2100	2400	2700	2	0	1	0.25	0.25	0.25	0.25	0.25	0.25	0.25	0.25	0.25	0.25	-0.5	-0.5	-0.5	-0.5	-0.5	-0.5	-0.5	-0.5	-0.5	-0.5	-0.5	linear	0.025	TRUE	450	FALSE	NA	NA	1	0	0.5	5	sepmodel	0.7983	2.774561294169583e-4
10	250	0	300	600	900	1200	1500	1800	2100	2400	2700	2	0	1	0.25	0.25	0.25	0.25	0.25	0.25	0.25	0.25	0.25	0.25	-0.5	-0.5	-0.5	-0.5	-0.5	-0.5	-0.5	-0.5	-0.5	-0.5	-0.5	linear	0.025	TRUE	450	FALSE	NA	NA	1	0	0.5	5	splines	0.8404	3.314053078318965e-4
10	250	0	300	600	900	1200	1500	1800	2100	2400	2700	2	0	1	0.25	0.25	0.25	0.25	0.25	0.25	0.25	0.25	0.25	0.25	-0.5	-0.5	-0.5	-0.5	-0.5	-0.5	-0.5	-0.5	-0.5	-0.5	-0.5	linear	0.025	TRUE	450	FALSE	NA	NA	1	0	0.5	5	splines_cal	0.8407	3.5085756507599223e-4
10	250	0	300	600	900	1200	1500	1800	2100	2400	2700	2	0	1	0.25	0.25	0.25	0.25	0.25	0.25	0.25	0.25	0.25	0.25	-0.5	-0.5	-0.5	-0.5	-0.5	-0.5	-0.5	-0.5	-0.5	-0.5	-0.5	linear	0.025	TRUE	450	FALSE	NA	NA	1	0	0.5	6	fixmodel	0.8384	9.306805211819823e-4
10	250	0	300	600	900	1200	1500	1800	2100	2400	2700	2	0	1	0.25	0.25	0.25	0.25	0.25	0.25	0.25	0.25	0.25	0.25	-0.5	-0.5	-0.5	-0.5	-0.5	-0.5	-0.5	-0.5	-0.5	-0.5	-0.5	linear	0.025	TRUE	450	FALSE	NA	NA	1	0	0.5	6	sepmodel	0.7969	7.114495744363606e-4
10	250	0	300	600	900	1200	1500	1800	2100	2400	2700	2	0	1	0.25	0.25	0.25	0.25	0.25	0.25	0.25	0.25	0.25	0.25	-0.5	-0.5	-0.5	-0.5	-0.5	-0.5	-0.5	-0.5	-0.5	-0.5	-0.5	linear	0.025	TRUE	450	FALSE	NA	NA	1	0	0.5	6	splines	0.8411	9.183727136308097e-4
10	250	0	300	600	900	1200	1500	1800	2100	2400	2700	2	0	1	0.25	0.25	0.25	0.25	0.25	0.25	0.25	0.25	0.25	0.25	-0.5	-0.5	-0.5	-0.5	-0.5	-0.5	-0.5	-0.5	-0.5	-0.5	-0.5	linear	0.025	TRUE	450	FALSE	NA	NA	1	0	0.5	6	splines_cal	0.8434	9.558626618104095e-4
10	250	0	300	600	900	1200	1500	1800	2100	2400	2700	2	0	1	0.25	0.25	0.25	0.25	0.25	0.25	0.25	0.25	0.25	0.25	-0.5	-0.5	-0.5	-0.5	-0.5	-0.5	-0.5	-0.5	-0.5	-0.5	-0.5	linear	0.025	TRUE	450	FALSE	NA	NA	1	0	0.5	7	fixmodel	0.8435	4.2212788601596465e-4
10	250	0	300	600	900	1200	1500	1800	2100	2400	2700	2	0	1	0.25	0.25	0.25	0.25	0.25	0.25	0.25	0.25	0.25	0.25	-0.5	-0.5	-0.5	-0.5	-0.5	-0.5	-0.5	-0.5	-0.5	-0.5	-0.5	linear	0.025	TRUE	450	FALSE	NA	NA	1	0	0.5	7	sepmodel	0.79990000000000006	4.116381969882935e-4
10	250	0	300	600	900	1200	1500	1800	2100	2400	2700	2	0	1	0.25	0.25	0.25	0.25	0.25	0.25	0.25	0.25	0.25	0.25	-0.5	-0.5	-0.5	-0.5	-0.5	-0.5	-0.5	-0.5	-0.5	-0.5	-0.5	linear	0.025	TRUE	450	FALSE	NA	NA	1	0	0.5	7	splines	0.8435	3.5016203256748294e-4
10	250	0	300	600	900	1200	1500	1800	2100	2400	2700	2	0	1	0.25	0.25	0.25	0.25	0.25	0.25	0.25	0.25	0.25	0.25	-0.5	-0.5	-0.5	-0.5	-0.5	-0.5	-0.5	-0.5	-0.5	-0.5	-0.5	linear	0.025	TRUE	450	FALSE	NA	NA	1	0	0.5	7	splines_cal	0.8467	3.536941288674427e-4
10	250	0	300	600	900	1200	1500	1800	2100	2400	2700	2	0	1	0.25	0.25	0.25	0.25	0.25	0.25	0.25	0.25	0.25	0.25	-0.5	-0.5	-0.5	-0.5	-0.5	-0.5	-0.5	-0.5	-0.5	-0.5	-0.5	linear	0.025	TRUE	450	FALSE	NA	NA	1	0	0.5	8	fixmodel	0.8464	0.0010996798508904617
10	250	0	300	600	900	1200	1500	1800	2100	2400	2700	2	0	1	0.25	0.25	0.25	0.25	0.25	0.25	0.25	0.25	0.25	0.25	-0.5	-0.5	-0.5	-0.5	-0.5	-0.5	-0.5	-0.5	-0.5	-0.5	-0.5	linear	0.025	TRUE	450	FALSE	NA	NA	1	0	0.5	8	sepmodel	0.8028	0.0013813549005936786
10	250	0	300	600	900	1200	1500	1800	2100	2400	2700	2	0	1	0.25	0.25	0.25	0.25	0.25	0.25	0.25	0.25	0.25	0.25	-0.5	-0.5	-0.5	-0.5	-0.5	-0.5	-0.5	-0.5	-0.5	-0.5	-0.5	linear	0.025	TRUE	450	FALSE	NA	NA	1	0	0.5	8	splines	0.8492	0.0010563599590274154
10	250	0	300	600	900	1200	1500	1800	2100	2400	2700	2	0	1	0.25	0.25	0.25	0.25	0.25	0.25	0.25	0.25	0.25	0.25	-0.5	-0.5	-0.5	-0.5	-0.5	-0.5	-0.5	-0.5	-0.5	-0.5	-0.5	linear	0.025	TRUE	450	FALSE	NA	NA	1	0	0.5	8	splines_cal	0.849	0.0010824436617539782
10	250	0	300	600	900	1200	1500	1800	2100	2400	2700	2	0	1	0.25	0.25	0.25	0.25	0.25	0.25	0.25	0.25	0.25	0.25	-0.5	-0.5	-0.5	-0.5	-0.5	-0.5	-0.5	-0.5	-0.5	-0.5	-0.5	linear	0.025	TRUE	450	FALSE	NA	NA	1	0	0.5	9	fixmodel	0.846	7.686572332306831e-5
10	250	0	300	600	900	1200	1500	1800	2100	2400	2700	2	0	1	0.25	0.25	0.25	0.25	0.25	0.25	0.25	0.25	0.25	0.25	-0.5	-0.5	-0.5	-0.5	-0.5	-0.5	-0.5	-0.5	-0.5	-0.5	-0.5	linear	0.025	TRUE	450	FALSE	NA	NA	1	0	0.5	9	sepmodel	0.7968	4.5694812216096894e-4
10	250	0	300	600	900	1200	1500	1800	2100	2400	2700	2	0	1	0.25	0.25	0.25	0.25	0.25	0.25	0.25	0.25	0.25	0.25	-0.5	-0.5	-0.5	-0.5	-0.5	-0.5	-0.5	-0.5	-0.5	-0.5	-0.5	linear	0.025	TRUE	450	FALSE	NA	NA	1	0	0.5	9	splines	0.8479	3.612925628120505e-5
10	250	0	300	600	900	1200	1500	1800	2100	2400	2700	2	0	1	0.25	0.25	0.25	0.25	0.25	0.25	0.25	0.25	0.25	0.25	-0.5	-0.5	-0.5	-0.5	-0.5	-0.5	-0.5	-0.5	-0.5	-0.5	-0.5	linear	0.025	TRUE	450	FALSE	NA	NA	1	0	0.5	9	splines_cal	0.8486	7.692220910564256e-5
10	250	0	300	600	900	1200	1500	1800	2100	2400	2700	2	0	1	0.25	0.25	0.25	0.25	0.25	0.25	0.25	0.25	0.25	0.25	-0.5	-0.5	-0.5	-0.5	-0.5	-0.5	-0.5	-0.5	-0.5	-0.5	-0.5	linear	0.025	TRUE	450	FALSE	NA	NA	1	0	0.5	10	fixmodel	0.8435	9.322111317357817e-4
10	250	0	300	600	900	1200	1500	1800	2100	2400	2700	2	0	1	0.25	0.25	0.25	0.25	0.25	0.25	0.25	0.25	0.25	0.25	-0.5	-0.5	-0.5	-0.5	-0.5	-0.5	-0.5	-0.5	-0.5	-0.5	-0.5	linear	0.025	TRUE	450	FALSE	NA	NA	1	0	0.5	10	sepmodel	0.798	0.001190420298128793
10	250	0	300	600	900	1200	1500	1800	2100	2400	2700	2	0	1	0.25	0.25	0.25	0.25	0.25	0.25	0.25	0.25	0.25	0.25	-0.5	-0.5	-0.5	-0.5	-0.5	-0.5	-0.5	-0.5	-0.5	-0.5	-0.5	linear	0.025	TRUE	450	FALSE	NA	NA	1	0	0.5	10	splines	0.8465	9.702779702505614e-4
10	250	0	300	600	900	1200	1500	1800	2100	2400	2700	2	0	1	0.25	0.25	0.25	0.25	0.25	0.25	0.25	0.25	0.25	0.25	-0.5	-0.5	-0.5	-0.5	-0.5	-0.5	-0.5	-0.5	-0.5	-0.5	-0.5	linear	0.025	TRUE	450	FALSE	NA	NA	1	0	0.5	10	splines_cal	0.8467	9.153714514629225e-4
10	250	0	325	650	975	1300	1625	1950	2275	2600	2925	2	0	1	0.25	0.25	0.25	0.25	0.25	0.25	0.25	0.25	0.25	0.25	-0.5	-0.5	-0.5	-0.5	-0.5	-0.5	-0.5	-0.5	-0.5	-0.5	-0.5	linear	0.025	TRUE	450	FALSE	NA	NA	1	0	0.5	2	fixmodel	0.8236	-4.7009706941420154e-4
10	250	0	325	650	975	1300	1625	1950	2275	2600	2925	2	0	1	0.25	0.25	0.25	0.25	0.25	0.25	0.25	0.25	0.25	0.25	-0.5	-0.5	-0.5	-0.5	-0.5	-0.5	-0.5	-0.5	-0.5	-0.5	-0.5	linear	0.025	TRUE	450	FALSE	NA	NA	1	0	0.5	2	sepmodel	0.7948	-4.876723461142113e-4
10	250	0	325	650	975	1300	1625	1950	2275	2600	2925	2	0	1	0.25	0.25	0.25	0.25	0.25	0.25	0.25	0.25	0.25	0.25	-0.5	-0.5	-0.5	-0.5	-0.5	-0.5	-0.5	-0.5	-0.5	-0.5	-0.5	linear	0.025	TRUE	450	FALSE	NA	NA	1	0	0.5	2	splines	0.8324	-2.2923680387504795e-4
10	250	0	325	650	975	1300	1625	1950	2275	2600	2925	2	0	1	0.25	0.25	0.25	0.25	0.25	0.25	0.25	0.25	0.25	0.25	-0.5	-0.5	-0.5	-0.5	-0.5	-0.5	-0.5	-0.5	-0.5	-0.5	-0.5	linear	0.025	TRUE	450	FALSE	NA	NA	1	0	0.5	2	splines_cal	0.8333	-1.901291104533876e-4
10	250	0	325	650	975	1300	1625	1950	2275	2600	2925	2	0	1	0.25	0.25	0.25	0.25	0.25	0.25	0.25	0.25	0.25	0.25	-0.5	-0.5	-0.5	-0.5	-0.5	-0.5	-0.5	-0.5	-0.5	-0.5	-0.5	linear	0.025	TRUE	450	FALSE	NA	NA	1	0	0.5	3	fixmodel	0.83	7.776435984072767e-4
10	250	0	325	650	975	1300	1625	1950	2275	2600	2925	2	0	1	0.25	0.25	0.25	0.25	0.25	0.25	0.25	0.25	0.25	0.25	-0.5	-0.5	-0.5	-0.5	-0.5	-0.5	-0.5	-0.5	-0.5	-0.5	-0.5	linear	0.025	TRUE	450	FALSE	NA	NA	1	0	0.5	3	sepmodel	0.798	6.039773037127328e-4
10	250	0	325	650	975	1300	1625	1950	2275	2600	2925	2	0	1	0.25	0.25	0.25	0.25	0.25	0.25	0.25	0.25	0.25	0.25	-0.5	-0.5	-0.5	-0.5	-0.5	-0.5	-0.5	-0.5	-0.5	-0.5	-0.5	linear	0.025	TRUE	450	FALSE	NA	NA	1	0	0.5	3	splines	0.8358	9.722373941058466e-4
10	250	0	325	650	975	1300	1625	1950	2275	2600	2925	2	0	1	0.25	0.25	0.25	0.25	0.25	0.25	0.25	0.25	0.25	0.25	-0.5	-0.5	-0.5	-0.5	-0.5	-0.5	-0.5	-0.5	-0.5	-0.5	-0.5	linear	0.025	TRUE	450	FALSE	NA	NA	1	0	0.5	3	splines_cal	0.8354	0.0010845332051998635
10	250	0	325	650	975	1300	1625	1950	2275	2600	2925	2	0	1	0.25	0.25	0.25	0.25	0.25	0.25	0.25	0.25	0.25	0.25	-0.5	-0.5	-0.5	-0.5	-0.5	-0.5	-0.5	-0.5	-0.5	-0.5	-0.5	linear	0.025	TRUE	450	FALSE	NA	NA	1	0	0.5	4	fixmodel	0.8406	0.0018127410279872133
10	250	0	325	650	975	1300	1625	1950	2275	2600	2925	2	0	1	0.25	0.25	0.25	0.25	0.25	0.25	0.25	0.25	0.25	0.25	-0.5	-0.5	-0.5	-0.5	-0.5	-0.5	-0.5	-0.5	-0.5	-0.5	-0.5	linear	0.025	TRUE	450	FALSE	NA	NA	1	0	0.5	4	sepmodel	0.8037	0.0018106084557800142
10	250	0	325	650	975	1300	1625	1950	2275	2600	2925	2	0	1	0.25	0.25	0.25	0.25	0.25	0.25	0.25	0.25	0.25	0.25	-0.5	-0.5	-0.5	-0.5	-0.5	-0.5	-0.5	-0.5	-0.5	-0.5	-0.5	linear	0.025	TRUE	450	FALSE	NA	NA	1	0	0.5	4	splines	0.8452	0.001812290493709316
10	250	0	325	650	975	1300	1625	1950	2275	2600	2925	2	0	1	0.25	0.25	0.25	0.25	0.25	0.25	0.25	0.25	0.25	0.25	-0.5	-0.5	-0.5	-0.5	-0.5	-0.5	-0.5	-0.5	-0.5	-0.5	-0.5	linear	0.025	TRUE	450	FALSE	NA	NA	1	0	0.5	4	splines_cal	0.8483	0.001927155343439817
10	250	0	325	650	975	1300	1625	1950	2275	2600	2925	2	0	1	0.25	0.25	0.25	0.25	0.25	0.25	0.25	0.25	0.25	0.25	-0.5	-0.5	-0.5	-0.5	-0.5	-0.5	-0.5	-0.5	-0.5	-0.5	-0.5	linear	0.025	TRUE	450	FALSE	NA	NA	1	0	0.5	5	fixmodel	0.8362	8.439702674677228e-4
10	250	0	325	650	975	1300	1625	1950	2275	2600	2925	2	0	1	0.25	0.25	0.25	0.25	0.25	0.25	0.25	0.25	0.25	0.25	-0.5	-0.5	-0.5	-0.5	-0.5	-0.5	-0.5	-0.5	-0.5	-0.5	-0.5	linear	0.025	TRUE	450	FALSE	NA	NA	1	0	0.5	5	sepmodel	0.8009	4.8297031226434496e-4
10	250	0	325	650	975	1300	1625	1950	2275	2600	2925	2	0	1	0.25	0.25	0.25	0.25	0.25	0.25	0.25	0.25	0.25	0.25	-0.5	-0.5	-0.5	-0.5	-0.5	-0.5	-0.5	-0.5	-0.5	-0.5	-0.5	linear	0.025	TRUE	450	FALSE	NA	NA	1	0	0.5	5	splines	0.8387	7.311651577613345e-4
10	250	0	325	650	975	1300	1625	1950	2275	2600	2925	2	0	1	0.25	0.25	0.25	0.25	0.25	0.25	0.25	0.25	0.25	0.25	-0.5	-0.5	-0.5	-0.5	-0.5	-0.5	-0.5	-0.5	-0.5	-0.5	-0.5	linear	0.025	TRUE	450	FALSE	NA	NA	1	0	0.5	5	splines_cal	0.8438	9.482471920241447e-4
10	250	0	325	650	975	1300	1625	1950	2275	2600	2925	2	0	1	0.25	0.25	0.25	0.25	0.25	0.25	0.25	0.25	0.25	0.25	-0.5	-0.5	-0.5	-0.5	-0.5	-0.5	-0.5	-0.5	-0.5	-0.5	-0.5	linear	0.025	TRUE	450	FALSE	NA	NA	1	0	0.5	6	fixmodel	0.8333	-0.0010784751184821138
10	250	0	325	650	975	1300	1625	1950	2275	2600	2925	2	0	1	0.25	0.25	0.25	0.25	0.25	0.25	0.25	0.25	0.25	0.25	-0.5	-0.5	-0.5	-0.5	-0.5	-0.5	-0.5	-0.5	-0.5	-0.5	-0.5	linear	0.025	TRUE	450	FALSE	NA	NA	1	0	0.5	6	sepmodel	0.7956	-0.0015835433577880617
10	250	0	325	650	975	1300	1625	1950	2275	2600	2925	2	0	1	0.25	0.25	0.25	0.25	0.25	0.25	0.25	0.25	0.25	0.25	-0.5	-0.5	-0.5	-0.5	-0.5	-0.5	-0.5	-0.5	-0.5	-0.5	-0.5	linear	0.025	TRUE	450	FALSE	NA	NA	1	0	0.5	6	splines	0.838	-0.0011503681629894587
10	250	0	325	650	975	1300	1625	1950	2275	2600	2925	2	0	1	0.25	0.25	0.25	0.25	0.25	0.25	0.25	0.25	0.25	0.25	-0.5	-0.5	-0.5	-0.5	-0.5	-0.5	-0.5	-0.5	-0.5	-0.5	-0.5	linear	0.025	TRUE	450	FALSE	NA	NA	1	0	0.5	6	splines_cal	0.8374	-0.0011759170230061793
10	250	0	325	650	975	1300	1625	1950	2275	2600	2925	2	0	1	0.25	0.25	0.25	0.25	0.25	0.25	0.25	0.25	0.25	0.25	-0.5	-0.5	-0.5	-0.5	-0.5	-0.5	-0.5	-0.5	-0.5	-0.5	-0.5	linear	0.025	TRUE	450	FALSE	NA	NA	1	0	0.5	7	fixmodel	0.839	-3.8519088706975125e-4
10	250	0	325	650	975	1300	1625	1950	2275	2600	2925	2	0	1	0.25	0.25	0.25	0.25	0.25	0.25	0.25	0.25	0.25	0.25	-0.5	-0.5	-0.5	-0.5	-0.5	-0.5	-0.5	-0.5	-0.5	-0.5	-0.5	linear	0.025	TRUE	450	FALSE	NA	NA	1	0	0.5	7	sepmodel	0.7949	-7.22350899286368e-4
10	250	0	325	650	975	1300	1625	1950	2275	2600	2925	2	0	1	0.25	0.25	0.25	0.25	0.25	0.25	0.25	0.25	0.25	0.25	-0.5	-0.5	-0.5	-0.5	-0.5	-0.5	-0.5	-0.5	-0.5	-0.5	-0.5	linear	0.025	TRUE	450	FALSE	NA	NA	1	0	0.5	7	splines	0.8401	-3.6130831663922457e-4
10	250	0	325	650	975	1300	1625	1950	2275	2600	2925	2	0	1	0.25	0.25	0.25	0.25	0.25	0.25	0.25	0.25	0.25	0.25	-0.5	-0.5	-0.5	-0.5	-0.5	-0.5	-0.5	-0.5	-0.5	-0.5	-0.5	linear	0.025	TRUE	450	FALSE	NA	NA	1	0	0.5	7	splines_cal	0.8404	-2.999687474283112e-4
10	250	0	325	650	975	1300	1625	1950	2275	2600	2925	2	0	1	0.25	0.25	0.25	0.25	0.25	0.25	0.25	0.25	0.25	0.25	-0.5	-0.5	-0.5	-0.5	-0.5	-0.5	-0.5	-0.5	-0.5	-0.5	-0.5	linear	0.025	TRUE	450	FALSE	NA	NA	1	0	0.5	8	fixmodel	0.8374	-1.0627034752547222e-4
10	250	0	325	650	975	1300	1625	1950	2275	2600	2925	2	0	1	0.25	0.25	0.25	0.25	0.25	0.25	0.25	0.25	0.25	0.25	-0.5	-0.5	-0.5	-0.5	-0.5	-0.5	-0.5	-0.5	-0.5	-0.5	-0.5	linear	0.025	TRUE	450	FALSE	NA	NA	1	0	0.5	8	sepmodel	0.7961	-9.472266836553195e-5
10	250	0	325	650	975	1300	1625	1950	2275	2600	2925	2	0	1	0.25	0.25	0.25	0.25	0.25	0.25	0.25	0.25	0.25	0.25	-0.5	-0.5	-0.5	-0.5	-0.5	-0.5	-0.5	-0.5	-0.5	-0.5	-0.5	linear	0.025	TRUE	450	FALSE	NA	NA	1	0	0.5	8	splines	0.838	-1.4639489504650704e-4
10	250	0	325	650	975	1300	1625	1950	2275	2600	2925	2	0	1	0.25	0.25	0.25	0.25	0.25	0.25	0.25	0.25	0.25	0.25	-0.5	-0.5	-0.5	-0.5	-0.5	-0.5	-0.5	-0.5	-0.5	-0.5	-0.5	linear	0.025	TRUE	450	FALSE	NA	NA	1	0	0.5	8	splines_cal	0.8422	-2.204518103111946e-4
10	250	0	325	650	975	1300	1625	1950	2275	2600	2925	2	0	1	0.25	0.25	0.25	0.25	0.25	0.25	0.25	0.25	0.25	0.25	-0.5	-0.5	-0.5	-0.5	-0.5	-0.5	-0.5	-0.5	-0.5	-0.5	-0.5	linear	0.025	TRUE	450	FALSE	NA	NA	1	0	0.5	9	fixmodel	0.8356	-7.874821125386402e-4
10	250	0	325	650	975	1300	1625	1950	2275	2600	2925	2	0	1	0.25	0.25	0.25	0.25	0.25	0.25	0.25	0.25	0.25	0.25	-0.5	-0.5	-0.5	-0.5	-0.5	-0.5	-0.5	-0.5	-0.5	-0.5	-0.5	linear	0.025	TRUE	450	FALSE	NA	NA	1	0	0.5	9	sepmodel	0.7952	-2.6680651536896947e-4
10	250	0	325	650	975	1300	1625	1950	2275	2600	2925	2	0	1	0.25	0.25	0.25	0.25	0.25	0.25	0.25	0.25	0.25	0.25	-0.5	-0.5	-0.5	-0.5	-0.5	-0.5	-0.5	-0.5	-0.5	-0.5	-0.5	linear	0.025	TRUE	450	FALSE	NA	NA	1	0	0.5	9	splines	0.8367	-7.556305893258948e-4
10	250	0	325	650	975	1300	1625	1950	2275	2600	2925	2	0	1	0.25	0.25	0.25	0.25	0.25	0.25	0.25	0.25	0.25	0.25	-0.5	-0.5	-0.5	-0.5	-0.5	-0.5	-0.5	-0.5	-0.5	-0.5	-0.5	linear	0.025	TRUE	450	FALSE	NA	NA	1	0	0.5	9	splines_cal	0.8407	-7.670873504796224e-4
10	250	0	325	650	975	1300	1625	1950	2275	2600	2925	2	0	1	0.25	0.25	0.25	0.25	0.25	0.25	0.25	0.25	0.25	0.25	-0.5	-0.5	-0.5	-0.5	-0.5	-0.5	-0.5	-0.5	-0.5	-0.5	-0.5	linear	0.025	TRUE	450	FALSE	NA	NA	1	0	0.5	10	fixmodel	0.8452	9.867347270187427e-4
10	250	0	325	650	975	1300	1625	1950	2275	2600	2925	2	0	1	0.25	0.25	0.25	0.25	0.25	0.25	0.25	0.25	0.25	0.25	-0.5	-0.5	-0.5	-0.5	-0.5	-0.5	-0.5	-0.5	-0.5	-0.5	-0.5	linear	0.025	TRUE	450	FALSE	NA	NA	1	0	0.5	10	sepmodel	0.8048	0.0013138752245404487
10	250	0	325	650	975	1300	1625	1950	2275	2600	2925	2	0	1	0.25	0.25	0.25	0.25	0.25	0.25	0.25	0.25	0.25	0.25	-0.5	-0.5	-0.5	-0.5	-0.5	-0.5	-0.5	-0.5	-0.5	-0.5	-0.5	linear	0.025	TRUE	450	FALSE	NA	NA	1	0	0.5	10	splines	0.8449	9.197259163347753e-4
10	250	0	325	650	975	1300	1625	1950	2275	2600	2925	2	0	1	0.25	0.25	0.25	0.25	0.25	0.25	0.25	0.25	0.25	0.25	-0.5	-0.5	-0.5	-0.5	-0.5	-0.5	-0.5	-0.5	-0.5	-0.5	-0.5	linear	0.025	TRUE	450	FALSE	NA	NA	1	0	0.5	10	splines_cal	0.8533	9.892813141373798e-4
10	250	0	350	700	1050	1400	1750	2100	2450	2800	3150	2	0	1	0.25	0.25	0.25	0.25	0.25	0.25	0.25	0.25	0.25	0.25	-0.5	-0.5	-0.5	-0.5	-0.5	-0.5	-0.5	-0.5	-0.5	-0.5	-0.5	linear	0.025	TRUE	450	FALSE	NA	NA	1	0	0.5	2	fixmodel	0.8215	-2.4169752786154056e-4
10	250	0	350	700	1050	1400	1750	2100	2450	2800	3150	2	0	1	0.25	0.25	0.25	0.25	0.25	0.25	0.25	0.25	0.25	0.25	-0.5	-0.5	-0.5	-0.5	-0.5	-0.5	-0.5	-0.5	-0.5	-0.5	-0.5	linear	0.025	TRUE	450	FALSE	NA	NA	1	0	0.5	2	sepmodel	0.796	4.679291758567684e-5
10	250	0	350	700	1050	1400	1750	2100	2450	2800	3150	2	0	1	0.25	0.25	0.25	0.25	0.25	0.25	0.25	0.25	0.25	0.25	-0.5	-0.5	-0.5	-0.5	-0.5	-0.5	-0.5	-0.5	-0.5	-0.5	-0.5	linear	0.025	TRUE	450	FALSE	NA	NA	1	0	0.5	2	splines	0.8289	-2.588835618188381e-4
10	250	0	350	700	1050	1400	1750	2100	2450	2800	3150	2	0	1	0.25	0.25	0.25	0.25	0.25	0.25	0.25	0.25	0.25	0.25	-0.5	-0.5	-0.5	-0.5	-0.5	-0.5	-0.5	-0.5	-0.5	-0.5	-0.5	linear	0.025	TRUE	450	FALSE	NA	NA	1	0	0.5	2	splines_cal	0.8329	-2.599960406087562e-4
10	250	0	350	700	1050	1400	1750	2100	2450	2800	3150	2	0	1	0.25	0.25	0.25	0.25	0.25	0.25	0.25	0.25	0.25	0.25	-0.5	-0.5	-0.5	-0.5	-0.5	-0.5	-0.5	-0.5	-0.5	-0.5	-0.5	linear	0.025	TRUE	450	FALSE	NA	NA	1	0	0.5	3	fixmodel	0.826	-6.868709154570049e-4
10	250	0	350	700	1050	1400	1750	2100	2450	2800	3150	2	0	1	0.25	0.25	0.25	0.25	0.25	0.25	0.25	0.25	0.25	0.25	-0.5	-0.5	-0.5	-0.5	-0.5	-0.5	-0.5	-0.5	-0.5	-0.5	-0.5	linear	0.025	TRUE	450	FALSE	NA	NA	1	0	0.5	3	sepmodel	0.7908	-8.586641931945076e-4
10	250	0	350	700	1050	1400	1750	2100	2450	2800	3150	2	0	1	0.25	0.25	0.25	0.25	0.25	0.25	0.25	0.25	0.25	0.25	-0.5	-0.5	-0.5	-0.5	-0.5	-0.5	-0.5	-0.5	-0.5	-0.5	-0.5	linear	0.025	TRUE	450	FALSE	NA	NA	1	0	0.5	3	splines	0.8315	-6.909047189071269e-4
10	250	0	350	700	1050	1400	1750	2100	2450	2800	3150	2	0	1	0.25	0.25	0.25	0.25	0.25	0.25	0.25	0.25	0.25	0.25	-0.5	-0.5	-0.5	-0.5	-0.5	-0.5	-0.5	-0.5	-0.5	-0.5	-0.5	linear	0.025	TRUE	450	FALSE	NA	NA	1	0	0.5	3	splines_cal	0.831	-7.129664129102769e-4
10	250	0	350	700	1050	1400	1750	2100	2450	2800	3150	2	0	1	0.25	0.25	0.25	0.25	0.25	0.25	0.25	0.25	0.25	0.25	-0.5	-0.5	-0.5	-0.5	-0.5	-0.5	-0.5	-0.5	-0.5	-0.5	-0.5	linear	0.025	TRUE	450	FALSE	NA	NA	1	0	0.5	4	fixmodel	0.8244	-5.199846609693957e-4
10	250	0	350	700	1050	1400	1750	2100	2450	2800	3150	2	0	1	0.25	0.25	0.25	0.25	0.25	0.25	0.25	0.25	0.25	0.25	-0.5	-0.5	-0.5	-0.5	-0.5	-0.5	-0.5	-0.5	-0.5	-0.5	-0.5	linear	0.025	TRUE	450	FALSE	NA	NA	1	0	0.5	4	sepmodel	0.7927	-7.218118756968841e-4
10	250	0	350	700	1050	1400	1750	2100	2450	2800	3150	2	0	1	0.25	0.25	0.25	0.25	0.25	0.25	0.25	0.25	0.25	0.25	-0.5	-0.5	-0.5	-0.5	-0.5	-0.5	-0.5	-0.5	-0.5	-0.5	-0.5	linear	0.025	TRUE	450	FALSE	NA	NA	1	0	0.5	4	splines	0.8248	-5.592809608942207e-4
10	250	0	350	700	1050	1400	1750	2100	2450	2800	3150	2	0	1	0.25	0.25	0.25	0.25	0.25	0.25	0.25	0.25	0.25	0.25	-0.5	-0.5	-0.5	-0.5	-0.5	-0.5	-0.5	-0.5	-0.5	-0.5	-0.5	linear	0.025	TRUE	450	FALSE	NA	NA	1	0	0.5	4	splines_cal	0.8337	-6.454571833227925e-4
10	250	0	350	700	1050	1400	1750	2100	2450	2800	3150	2	0	1	0.25	0.25	0.25	0.25	0.25	0.25	0.25	0.25	0.25	0.25	-0.5	-0.5	-0.5	-0.5	-0.5	-0.5	-0.5	-0.5	-0.5	-0.5	-0.5	linear	0.025	TRUE	450	FALSE	NA	NA	1	0	0.5	5	fixmodel	0.8323	0.002035181155596055
10	250	0	350	700	1050	1400	1750	2100	2450	2800	3150	2	0	1	0.25	0.25	0.25	0.25	0.25	0.25	0.25	0.25	0.25	0.25	-0.5	-0.5	-0.5	-0.5	-0.5	-0.5	-0.5	-0.5	-0.5	-0.5	-0.5	linear	0.025	TRUE	450	FALSE	NA	NA	1	0	0.5	5	sepmodel	0.8007	0.0021151408442419105
10	250	0	350	700	1050	1400	1750	2100	2450	2800	3150	2	0	1	0.25	0.25	0.25	0.25	0.25	0.25	0.25	0.25	0.25	0.25	-0.5	-0.5	-0.5	-0.5	-0.5	-0.5	-0.5	-0.5	-0.5	-0.5	-0.5	linear	0.025	TRUE	450	FALSE	NA	NA	1	0	0.5	5	splines	0.8323	0.0020627470338016644
10	250	0	350	700	1050	1400	1750	2100	2450	2800	3150	2	0	1	0.25	0.25	0.25	0.25	0.25	0.25	0.25	0.25	0.25	0.25	-0.5	-0.5	-0.5	-0.5	-0.5	-0.5	-0.5	-0.5	-0.5	-0.5	-0.5	linear	0.025	TRUE	450	FALSE	NA	NA	1	0	0.5	5	splines_cal	0.8463	0.0019453595863828726
10	250	0	350	700	1050	1400	1750	2100	2450	2800	3150	2	0	1	0.25	0.25	0.25	0.25	0.25	0.25	0.25	0.25	0.25	0.25	-0.5	-0.5	-0.5	-0.5	-0.5	-0.5	-0.5	-0.5	-0.5	-0.5	-0.5	linear	0.025	TRUE	450	FALSE	NA	NA	1	0	0.5	6	fixmodel	0.8309	1.7752909558350422e-4
10	250	0	350	700	1050	1400	1750	2100	2450	2800	3150	2	0	1	0.25	0.25	0.25	0.25	0.25	0.25	0.25	0.25	0.25	0.25	-0.5	-0.5	-0.5	-0.5	-0.5	-0.5	-0.5	-0.5	-0.5	-0.5	-0.5	linear	0.025	TRUE	450	FALSE	NA	NA	1	0	0.5	6	sepmodel	0.7991	4.8354436816794965e-6
10	250	0	350	700	1050	1400	1750	2100	2450	2800	3150	2	0	1	0.25	0.25	0.25	0.25	0.25	0.25	0.25	0.25	0.25	0.25	-0.5	-0.5	-0.5	-0.5	-0.5	-0.5	-0.5	-0.5	-0.5	-0.5	-0.5	linear	0.025	TRUE	450	FALSE	NA	NA	1	0	0.5	6	splines	0.8336	2.176582066719268e-4
10	250	0	350	700	1050	1400	1750	2100	2450	2800	3150	2	0	1	0.25	0.25	0.25	0.25	0.25	0.25	0.25	0.25	0.25	0.25	-0.5	-0.5	-0.5	-0.5	-0.5	-0.5	-0.5	-0.5	-0.5	-0.5	-0.5	linear	0.025	TRUE	450	FALSE	NA	NA	1	0	0.5	6	splines_cal	0.8389	1.8460075032787052e-4
10	250	0	350	700	1050	1400	1750	2100	2450	2800	3150	2	0	1	0.25	0.25	0.25	0.25	0.25	0.25	0.25	0.25	0.25	0.25	-0.5	-0.5	-0.5	-0.5	-0.5	-0.5	-0.5	-0.5	-0.5	-0.5	-0.5	linear	0.025	TRUE	450	FALSE	NA	NA	1	0	0.5	7	fixmodel	0.8317	-5.411185775364544e-4
10	250	0	350	700	1050	1400	1750	2100	2450	2800	3150	2	0	1	0.25	0.25	0.25	0.25	0.25	0.25	0.25	0.25	0.25	0.25	-0.5	-0.5	-0.5	-0.5	-0.5	-0.5	-0.5	-0.5	-0.5	-0.5	-0.5	linear	0.025	TRUE	450	FALSE	NA	NA	1	0	0.5	7	sepmodel	0.7998	-6.731914851058589e-4
10	250	0	350	700	1050	1400	1750	2100	2450	2800	3150	2	0	1	0.25	0.25	0.25	0.25	0.25	0.25	0.25	0.25	0.25	0.25	-0.5	-0.5	-0.5	-0.5	-0.5	-0.5	-0.5	-0.5	-0.5	-0.5	-0.5	linear	0.025	TRUE	450	FALSE	NA	NA	1	0	0.5	7	splines	0.8346	-5.05527200554714e-4
10	250	0	350	700	1050	1400	1750	2100	2450	2800	3150	2	0	1	0.25	0.25	0.25	0.25	0.25	0.25	0.25	0.25	0.25	0.25	-0.5	-0.5	-0.5	-0.5	-0.5	-0.5	-0.5	-0.5	-0.5	-0.5	-0.5	linear	0.025	TRUE	450	FALSE	NA	NA	1	0	0.5	7	splines_cal	0.8379	-3.507517559303361e-4
10	250	0	350	700	1050	1400	1750	2100	2450	2800	3150	2	0	1	0.25	0.25	0.25	0.25	0.25	0.25	0.25	0.25	0.25	0.25	-0.5	-0.5	-0.5	-0.5	-0.5	-0.5	-0.5	-0.5	-0.5	-0.5	-0.5	linear	0.025	TRUE	450	FALSE	NA	NA	1	0	0.5	8	fixmodel	0.8396	0.0011748964020092448
10	250	0	350	700	1050	1400	1750	2100	2450	2800	3150	2	0	1	0.25	0.25	0.25	0.25	0.25	0.25	0.25	0.25	0.25	0.25	-0.5	-0.5	-0.5	-0.5	-0.5	-0.5	-0.5	-0.5	-0.5	-0.5	-0.5	linear	0.025	TRUE	450	FALSE	NA	NA	1	0	0.5	8	sepmodel	0.8019	0.0013518069982269166
10	250	0	350	700	1050	1400	1750	2100	2450	2800	3150	2	0	1	0.25	0.25	0.25	0.25	0.25	0.25	0.25	0.25	0.25	0.25	-0.5	-0.5	-0.5	-0.5	-0.5	-0.5	-0.5	-0.5	-0.5	-0.5	-0.5	linear	0.025	TRUE	450	FALSE	NA	NA	1	0	0.5	8	splines	0.8429	0.0010702430782594623
10	250	0	350	700	1050	1400	1750	2100	2450	2800	3150	2	0	1	0.25	0.25	0.25	0.25	0.25	0.25	0.25	0.25	0.25	0.25	-0.5	-0.5	-0.5	-0.5	-0.5	-0.5	-0.5	-0.5	-0.5	-0.5	-0.5	linear	0.025	TRUE	450	FALSE	NA	NA	1	0	0.5	8	splines_cal	0.8438	0.001089038556979242
10	250	0	350	700	1050	1400	1750	2100	2450	2800	3150	2	0	1	0.25	0.25	0.25	0.25	0.25	0.25	0.25	0.25	0.25	0.25	-0.5	-0.5	-0.5	-0.5	-0.5	-0.5	-0.5	-0.5	-0.5	-0.5	-0.5	linear	0.025	TRUE	450	FALSE	NA	NA	1	0	0.5	9	fixmodel	0.8298	-6.721900090428408e-4
10	250	0	350	700	1050	1400	1750	2100	2450	2800	3150	2	0	1	0.25	0.25	0.25	0.25	0.25	0.25	0.25	0.25	0.25	0.25	-0.5	-0.5	-0.5	-0.5	-0.5	-0.5	-0.5	-0.5	-0.5	-0.5	-0.5	linear	0.025	TRUE	450	FALSE	NA	NA	1	0	0.5	9	sepmodel	0.7926	-3.7221048581084553e-4
10	250	0	350	700	1050	1400	1750	2100	2450	2800	3150	2	0	1	0.25	0.25	0.25	0.25	0.25	0.25	0.25	0.25	0.25	0.25	-0.5	-0.5	-0.5	-0.5	-0.5	-0.5	-0.5	-0.5	-0.5	-0.5	-0.5	linear	0.025	TRUE	450	FALSE	NA	NA	1	0	0.5	9	splines	0.8328	-7.49248749708468e-4
10	250	0	350	700	1050	1400	1750	2100	2450	2800	3150	2	0	1	0.25	0.25	0.25	0.25	0.25	0.25	0.25	0.25	0.25	0.25	-0.5	-0.5	-0.5	-0.5	-0.5	-0.5	-0.5	-0.5	-0.5	-0.5	-0.5	linear	0.025	TRUE	450	FALSE	NA	NA	1	0	0.5	9	splines_cal	0.8377	-5.48779117444056e-4
10	250	0	350	700	1050	1400	1750	2100	2450	2800	3150	2	0	1	0.25	0.25	0.25	0.25	0.25	0.25	0.25	0.25	0.25	0.25	-0.5	-0.5	-0.5	-0.5	-0.5	-0.5	-0.5	-0.5	-0.5	-0.5	-0.5	linear	0.025	TRUE	450	FALSE	NA	NA	1	0	0.5	10	fixmodel	0.8291	-8.156983716605271e-4
10	250	0	350	700	1050	1400	1750	2100	2450	2800	3150	2	0	1	0.25	0.25	0.25	0.25	0.25	0.25	0.25	0.25	0.25	0.25	-0.5	-0.5	-0.5	-0.5	-0.5	-0.5	-0.5	-0.5	-0.5	-0.5	-0.5	linear	0.025	TRUE	450	FALSE	NA	NA	1	0	0.5	10	sepmodel	0.7926	-7.838346825891668e-4
10	250	0	350	700	1050	1400	1750	2100	2450	2800	3150	2	0	1	0.25	0.25	0.25	0.25	0.25	0.25	0.25	0.25	0.25	0.25	-0.5	-0.5	-0.5	-0.5	-0.5	-0.5	-0.5	-0.5	-0.5	-0.5	-0.5	linear	0.025	TRUE	450	FALSE	NA	NA	1	0	0.5	10	splines	0.8341	-7.243951014989016e-4
10	250	0	350	700	1050	1400	1750	2100	2450	2800	3150	2	0	1	0.25	0.25	0.25	0.25	0.25	0.25	0.25	0.25	0.25	0.25	-0.5	-0.5	-0.5	-0.5	-0.5	-0.5	-0.5	-0.5	-0.5	-0.5	-0.5	linear	0.025	TRUE	450	FALSE	NA	NA	1	0	0.5	10	splines_cal	0.8393	-6.729888507179466e-4
10	250	0	375	750	1125	1500	1875	2250	2625	3000	3375	2	0	1	0.25	0.25	0.25	0.25	0.25	0.25	0.25	0.25	0.25	0.25	-0.5	-0.5	-0.5	-0.5	-0.5	-0.5	-0.5	-0.5	-0.5	-0.5	-0.5	linear	0.025	TRUE	450	FALSE	NA	NA	1	0	0.5	2	fixmodel	0.8114	-0.0010968599964421275
10	250	0	375	750	1125	1500	1875	2250	2625	3000	3375	2	0	1	0.25	0.25	0.25	0.25	0.25	0.25	0.25	0.25	0.25	0.25	-0.5	-0.5	-0.5	-0.5	-0.5	-0.5	-0.5	-0.5	-0.5	-0.5	-0.5	linear	0.025	TRUE	450	FALSE	NA	NA	1	0	0.5	2	sepmodel	0.787	-0.0013234346523611981
10	250	0	375	750	1125	1500	1875	2250	2625	3000	3375	2	0	1	0.25	0.25	0.25	0.25	0.25	0.25	0.25	0.25	0.25	0.25	-0.5	-0.5	-0.5	-0.5	-0.5	-0.5	-0.5	-0.5	-0.5	-0.5	-0.5	linear	0.025	TRUE	450	FALSE	NA	NA	1	0	0.5	2	splines	0.8207	-0.0012643239779658848
10	250	0	375	750	1125	1500	1875	2250	2625	3000	3375	2	0	1	0.25	0.25	0.25	0.25	0.25	0.25	0.25	0.25	0.25	0.25	-0.5	-0.5	-0.5	-0.5	-0.5	-0.5	-0.5	-0.5	-0.5	-0.5	-0.5	linear	0.025	TRUE	450	FALSE	NA	NA	1	0	0.5	2	splines_cal	0.8282	-0.001229770808762206
10	250	0	375	750	1125	1500	1875	2250	2625	3000	3375	2	0	1	0.25	0.25	0.25	0.25	0.25	0.25	0.25	0.25	0.25	0.25	-0.5	-0.5	-0.5	-0.5	-0.5	-0.5	-0.5	-0.5	-0.5	-0.5	-0.5	linear	0.025	TRUE	450	FALSE	NA	NA	1	0	0.5	3	fixmodel	0.8186	-1.432710286228178e-4
10	250	0	375	750	1125	1500	1875	2250	2625	3000	3375	2	0	1	0.25	0.25	0.25	0.25	0.25	0.25	0.25	0.25	0.25	0.25	-0.5	-0.5	-0.5	-0.5	-0.5	-0.5	-0.5	-0.5	-0.5	-0.5	-0.5	linear	0.025	TRUE	450	FALSE	NA	NA	1	0	0.5	3	sepmodel	0.7918	-1.5871022418160934e-4
10	250	0	375	750	1125	1500	1875	2250	2625	3000	3375	2	0	1	0.25	0.25	0.25	0.25	0.25	0.25	0.25	0.25	0.25	0.25	-0.5	-0.5	-0.5	-0.5	-0.5	-0.5	-0.5	-0.5	-0.5	-0.5	-0.5	linear	0.025	TRUE	450	FALSE	NA	NA	1	0	0.5	3	splines	0.825	-8.173781894244823e-5
10	250	0	375	750	1125	1500	1875	2250	2625	3000	3375	2	0	1	0.25	0.25	0.25	0.25	0.25	0.25	0.25	0.25	0.25	0.25	-0.5	-0.5	-0.5	-0.5	-0.5	-0.5	-0.5	-0.5	-0.5	-0.5	-0.5	linear	0.025	TRUE	450	FALSE	NA	NA	1	0	0.5	3	splines_cal	0.8264	-2.2339620605351675e-4
10	250	0	375	750	1125	1500	1875	2250	2625	3000	3375	2	0	1	0.25	0.25	0.25	0.25	0.25	0.25	0.25	0.25	0.25	0.25	-0.5	-0.5	-0.5	-0.5	-0.5	-0.5	-0.5	-0.5	-0.5	-0.5	-0.5	linear	0.025	TRUE	450	FALSE	NA	NA	1	0	0.5	4	fixmodel	0.8292	5.541823307738315e-4
10	250	0	375	750	1125	1500	1875	2250	2625	3000	3375	2	0	1	0.25	0.25	0.25	0.25	0.25	0.25	0.25	0.25	0.25	0.25	-0.5	-0.5	-0.5	-0.5	-0.5	-0.5	-0.5	-0.5	-0.5	-0.5	-0.5	linear	0.025	TRUE	450	FALSE	NA	NA	1	0	0.5	4	sepmodel	0.7965	5.223628189867786e-4
10	250	0	375	750	1125	1500	1875	2250	2625	3000	3375	2	0	1	0.25	0.25	0.25	0.25	0.25	0.25	0.25	0.25	0.25	0.25	-0.5	-0.5	-0.5	-0.5	-0.5	-0.5	-0.5	-0.5	-0.5	-0.5	-0.5	linear	0.025	TRUE	450	FALSE	NA	NA	1	0	0.5	4	splines	0.8334	4.415073297514973e-4
10	250	0	375	750	1125	1500	1875	2250	2625	3000	3375	2	0	1	0.25	0.25	0.25	0.25	0.25	0.25	0.25	0.25	0.25	0.25	-0.5	-0.5	-0.5	-0.5	-0.5	-0.5	-0.5	-0.5	-0.5	-0.5	-0.5	linear	0.025	TRUE	450	FALSE	NA	NA	1	0	0.5	4	splines_cal	0.8371	4.8338376824713094e-4
10	250	0	375	750	1125	1500	1875	2250	2625	3000	3375	2	0	1	0.25	0.25	0.25	0.25	0.25	0.25	0.25	0.25	0.25	0.25	-0.5	-0.5	-0.5	-0.5	-0.5	-0.5	-0.5	-0.5	-0.5	-0.5	-0.5	linear	0.025	TRUE	450	FALSE	NA	NA	1	0	0.5	5	fixmodel	0.8251	-1.2585859951393704e-4
10	250	0	375	750	1125	1500	1875	2250	2625	3000	3375	2	0	1	0.25	0.25	0.25	0.25	0.25	0.25	0.25	0.25	0.25	0.25	-0.5	-0.5	-0.5	-0.5	-0.5	-0.5	-0.5	-0.5	-0.5	-0.5	-0.5	linear	0.025	TRUE	450	FALSE	NA	NA	1	0	0.5	5	sepmodel	0.7956	-1.0575894232064016e-4
10	250	0	375	750	1125	1500	1875	2250	2625	3000	3375	2	0	1	0.25	0.25	0.25	0.25	0.25	0.25	0.25	0.25	0.25	0.25	-0.5	-0.5	-0.5	-0.5	-0.5	-0.5	-0.5	-0.5	-0.5	-0.5	-0.5	linear	0.025	TRUE	450	FALSE	NA	NA	1	0	0.5	5	splines	0.8285	-1.1865733468333645e-4
10	250	0	375	750	1125	1500	1875	2250	2625	3000	3375	2	0	1	0.25	0.25	0.25	0.25	0.25	0.25	0.25	0.25	0.25	0.25	-0.5	-0.5	-0.5	-0.5	-0.5	-0.5	-0.5	-0.5	-0.5	-0.5	-0.5	linear	0.025	TRUE	450	FALSE	NA	NA	1	0	0.5	5	splines_cal	0.8421	1.6449403475369995e-4
10	250	0	375	750	1125	1500	1875	2250	2625	3000	3375	2	0	1	0.25	0.25	0.25	0.25	0.25	0.25	0.25	0.25	0.25	0.25	-0.5	-0.5	-0.5	-0.5	-0.5	-0.5	-0.5	-0.5	-0.5	-0.5	-0.5	linear	0.025	TRUE	450	FALSE	NA	NA	1	0	0.5	6	fixmodel	0.8238	-9.448571134194248e-5
10	250	0	375	750	1125	1500	1875	2250	2625	3000	3375	2	0	1	0.25	0.25	0.25	0.25	0.25	0.25	0.25	0.25	0.25	0.25	-0.5	-0.5	-0.5	-0.5	-0.5	-0.5	-0.5	-0.5	-0.5	-0.5	-0.5	linear	0.025	TRUE	450	FALSE	NA	NA	1	0	0.5	6	sepmodel	0.7958	-1.3822660594663586e-4
10	250	0	375	750	1125	1500	1875	2250	2625	3000	3375	2	0	1	0.25	0.25	0.25	0.25	0.25	0.25	0.25	0.25	0.25	0.25	-0.5	-0.5	-0.5	-0.5	-0.5	-0.5	-0.5	-0.5	-0.5	-0.5	-0.5	linear	0.025	TRUE	450	FALSE	NA	NA	1	0	0.5	6	splines	0.8263	-1.8106376482667784e-5
10	250	0	375	750	1125	1500	1875	2250	2625	3000	3375	2	0	1	0.25	0.25	0.25	0.25	0.25	0.25	0.25	0.25	0.25	0.25	-0.5	-0.5	-0.5	-0.5	-0.5	-0.5	-0.5	-0.5	-0.5	-0.5	-0.5	linear	0.025	TRUE	450	FALSE	NA	NA	1	0	0.5	6	splines_cal	0.8399	-1.3385094532567722e-4
10	250	0	375	750	1125	1500	1875	2250	2625	3000	3375	2	0	1	0.25	0.25	0.25	0.25	0.25	0.25	0.25	0.25	0.25	0.25	-0.5	-0.5	-0.5	-0.5	-0.5	-0.5	-0.5	-0.5	-0.5	-0.5	-0.5	linear	0.025	TRUE	450	FALSE	NA	NA	1	0	0.5	7	fixmodel	0.8265	-7.452598766543034e-4
10	250	0	375	750	1125	1500	1875	2250	2625	3000	3375	2	0	1	0.25	0.25	0.25	0.25	0.25	0.25	0.25	0.25	0.25	0.25	-0.5	-0.5	-0.5	-0.5	-0.5	-0.5	-0.5	-0.5	-0.5	-0.5	-0.5	linear	0.025	TRUE	450	FALSE	NA	NA	1	0	0.5	7	sepmodel	0.7941	-5.631291185776733e-4
10	250	0	375	750	1125	1500	1875	2250	2625	3000	3375	2	0	1	0.25	0.25	0.25	0.25	0.25	0.25	0.25	0.25	0.25	0.25	-0.5	-0.5	-0.5	-0.5	-0.5	-0.5	-0.5	-0.5	-0.5	-0.5	-0.5	linear	0.025	TRUE	450	FALSE	NA	NA	1	0	0.5	7	splines	0.8276	-8.462039714294174e-4
10	250	0	375	750	1125	1500	1875	2250	2625	3000	3375	2	0	1	0.25	0.25	0.25	0.25	0.25	0.25	0.25	0.25	0.25	0.25	-0.5	-0.5	-0.5	-0.5	-0.5	-0.5	-0.5	-0.5	-0.5	-0.5	-0.5	linear	0.025	TRUE	450	FALSE	NA	NA	1	0	0.5	7	splines_cal	0.8411	-7.336654621512391e-4
10	250	0	375	750	1125	1500	1875	2250	2625	3000	3375	2	0	1	0.25	0.25	0.25	0.25	0.25	0.25	0.25	0.25	0.25	0.25	-0.5	-0.5	-0.5	-0.5	-0.5	-0.5	-0.5	-0.5	-0.5	-0.5	-0.5	linear	0.025	TRUE	450	FALSE	NA	NA	1	0	0.5	8	fixmodel	0.8324	0.0010545552905575988
10	250	0	375	750	1125	1500	1875	2250	2625	3000	3375	2	0	1	0.25	0.25	0.25	0.25	0.25	0.25	0.25	0.25	0.25	0.25	-0.5	-0.5	-0.5	-0.5	-0.5	-0.5	-0.5	-0.5	-0.5	-0.5	-0.5	linear	0.025	TRUE	450	FALSE	NA	NA	1	0	0.5	8	sepmodel	0.8026	0.0011495746040933116
10	250	0	375	750	1125	1500	1875	2250	2625	3000	3375	2	0	1	0.25	0.25	0.25	0.25	0.25	0.25	0.25	0.25	0.25	0.25	-0.5	-0.5	-0.5	-0.5	-0.5	-0.5	-0.5	-0.5	-0.5	-0.5	-0.5	linear	0.025	TRUE	450	FALSE	NA	NA	1	0	0.5	8	splines	0.8319	0.0010860547097056644
10	250	0	375	750	1125	1500	1875	2250	2625	3000	3375	2	0	1	0.25	0.25	0.25	0.25	0.25	0.25	0.25	0.25	0.25	0.25	-0.5	-0.5	-0.5	-0.5	-0.5	-0.5	-0.5	-0.5	-0.5	-0.5	-0.5	linear	0.025	TRUE	450	FALSE	NA	NA	1	0	0.5	8	splines_cal	0.8426	0.0011914087753455524
10	250	0	375	750	1125	1500	1875	2250	2625	3000	3375	2	0	1	0.25	0.25	0.25	0.25	0.25	0.25	0.25	0.25	0.25	0.25	-0.5	-0.5	-0.5	-0.5	-0.5	-0.5	-0.5	-0.5	-0.5	-0.5	-0.5	linear	0.025	TRUE	450	FALSE	NA	NA	1	0	0.5	9	fixmodel	0.8286	0.0011740077103233955
10	250	0	375	750	1125	1500	1875	2250	2625	3000	3375	2	0	1	0.25	0.25	0.25	0.25	0.25	0.25	0.25	0.25	0.25	0.25	-0.5	-0.5	-0.5	-0.5	-0.5	-0.5	-0.5	-0.5	-0.5	-0.5	-0.5	linear	0.025	TRUE	450	FALSE	NA	NA	1	0	0.5	9	sepmodel	0.7981	0.001195932703617351
10	250	0	375	750	1125	1500	1875	2250	2625	3000	3375	2	0	1	0.25	0.25	0.25	0.25	0.25	0.25	0.25	0.25	0.25	0.25	-0.5	-0.5	-0.5	-0.5	-0.5	-0.5	-0.5	-0.5	-0.5	-0.5	-0.5	linear	0.025	TRUE	450	FALSE	NA	NA	1	0	0.5	9	splines	0.8288	0.0011663845329655843
10	250	0	375	750	1125	1500	1875	2250	2625	3000	3375	2	0	1	0.25	0.25	0.25	0.25	0.25	0.25	0.25	0.25	0.25	0.25	-0.5	-0.5	-0.5	-0.5	-0.5	-0.5	-0.5	-0.5	-0.5	-0.5	-0.5	linear	0.025	TRUE	450	FALSE	NA	NA	1	0	0.5	9	splines_cal	0.8382	0.0010781792276688415
10	250	0	375	750	1125	1500	1875	2250	2625	3000	3375	2	0	1	0.25	0.25	0.25	0.25	0.25	0.25	0.25	0.25	0.25	0.25	-0.5	-0.5	-0.5	-0.5	-0.5	-0.5	-0.5	-0.5	-0.5	-0.5	-0.5	linear	0.025	TRUE	450	FALSE	NA	NA	1	0	0.5	10	fixmodel	0.8232	7.446219866923887e-6
10	250	0	375	750	1125	1500	1875	2250	2625	3000	3375	2	0	1	0.25	0.25	0.25	0.25	0.25	0.25	0.25	0.25	0.25	0.25	-0.5	-0.5	-0.5	-0.5	-0.5	-0.5	-0.5	-0.5	-0.5	-0.5	-0.5	linear	0.025	TRUE	450	FALSE	NA	NA	1	0	0.5	10	sepmodel	0.7967	1.21596793354517e-6
10	250	0	375	750	1125	1500	1875	2250	2625	3000	3375	2	0	1	0.25	0.25	0.25	0.25	0.25	0.25	0.25	0.25	0.25	0.25	-0.5	-0.5	-0.5	-0.5	-0.5	-0.5	-0.5	-0.5	-0.5	-0.5	-0.5	linear	0.025	TRUE	450	FALSE	NA	NA	1	0	0.5	10	splines	0.8256	6.845284846334411e-5
10	250	0	375	750	1125	1500	1875	2250	2625	3000	3375	2	0	1	0.25	0.25	0.25	0.25	0.25	0.25	0.25	0.25	0.25	0.25	-0.5	-0.5	-0.5	-0.5	-0.5	-0.5	-0.5	-0.5	-0.5	-0.5	-0.5	linear	0.025	TRUE	450	FALSE	NA	NA	1	0	0.5	10	splines_cal	0.8364	-9.52332085376735e-5
10	250	0	400	800	1200	1600	2000	2400	2800	3200	3600	2	0	1	0.25	0.25	0.25	0.25	0.25	0.25	0.25	0.25	0.25	0.25	-0.5	-0.5	-0.5	-0.5	-0.5	-0.5	-0.5	-0.5	-0.5	-0.5	-0.5	linear	0.025	TRUE	450	FALSE	NA	NA	1	0	0.5	2	fixmodel	0.8182	9.841444666649795e-5
10	250	0	400	800	1200	1600	2000	2400	2800	3200	3600	2	0	1	0.25	0.25	0.25	0.25	0.25	0.25	0.25	0.25	0.25	0.25	-0.5	-0.5	-0.5	-0.5	-0.5	-0.5	-0.5	-0.5	-0.5	-0.5	-0.5	linear	0.025	TRUE	450	FALSE	NA	NA	1	0	0.5	2	sepmodel	0.8	1.6708626915164514e-4
10	250	0	400	800	1200	1600	2000	2400	2800	3200	3600	2	0	1	0.25	0.25	0.25	0.25	0.25	0.25	0.25	0.25	0.25	0.25	-0.5	-0.5	-0.5	-0.5	-0.5	-0.5	-0.5	-0.5	-0.5	-0.5	-0.5	linear	0.025	TRUE	450	FALSE	NA	NA	1	0	0.5	2	splines	0.8257	3.939107396575107e-4
10	250	0	400	800	1200	1600	2000	2400	2800	3200	3600	2	0	1	0.25	0.25	0.25	0.25	0.25	0.25	0.25	0.25	0.25	0.25	-0.5	-0.5	-0.5	-0.5	-0.5	-0.5	-0.5	-0.5	-0.5	-0.5	-0.5	linear	0.025	TRUE	450	FALSE	NA	NA	1	0	0.5	2	splines_cal	0.8363	4.923148220175155e-4
10	250	0	400	800	1200	1600	2000	2400	2800	3200	3600	2	0	1	0.25	0.25	0.25	0.25	0.25	0.25	0.25	0.25	0.25	0.25	-0.5	-0.5	-0.5	-0.5	-0.5	-0.5	-0.5	-0.5	-0.5	-0.5	-0.5	linear	0.025	TRUE	450	FALSE	NA	NA	1	0	0.5	3	fixmodel	0.8242	-4.7767206782801003e-4
10	250	0	400	800	1200	1600	2000	2400	2800	3200	3600	2	0	1	0.25	0.25	0.25	0.25	0.25	0.25	0.25	0.25	0.25	0.25	-0.5	-0.5	-0.5	-0.5	-0.5	-0.5	-0.5	-0.5	-0.5	-0.5	-0.5	linear	0.025	TRUE	450	FALSE	NA	NA	1	0	0.5	3	sepmodel	0.7989	-6.971151455798091e-4
10	250	0	400	800	1200	1600	2000	2400	2800	3200	3600	2	0	1	0.25	0.25	0.25	0.25	0.25	0.25	0.25	0.25	0.25	0.25	-0.5	-0.5	-0.5	-0.5	-0.5	-0.5	-0.5	-0.5	-0.5	-0.5	-0.5	linear	0.025	TRUE	450	FALSE	NA	NA	1	0	0.5	3	splines	0.833	-4.2275693114040007e-4
10	250	0	400	800	1200	1600	2000	2400	2800	3200	3600	2	0	1	0.25	0.25	0.25	0.25	0.25	0.25	0.25	0.25	0.25	0.25	-0.5	-0.5	-0.5	-0.5	-0.5	-0.5	-0.5	-0.5	-0.5	-0.5	-0.5	linear	0.025	TRUE	450	FALSE	NA	NA	1	0	0.5	3	splines_cal	0.8364	-3.1001524476367435e-4
10	250	0	400	800	1200	1600	2000	2400	2800	3200	3600	2	0	1	0.25	0.25	0.25	0.25	0.25	0.25	0.25	0.25	0.25	0.25	-0.5	-0.5	-0.5	-0.5	-0.5	-0.5	-0.5	-0.5	-0.5	-0.5	-0.5	linear	0.025	TRUE	450	FALSE	NA	NA	1	0	0.5	4	fixmodel	0.8259	0.0011738156433744888
10	250	0	400	800	1200	1600	2000	2400	2800	3200	3600	2	0	1	0.25	0.25	0.25	0.25	0.25	0.25	0.25	0.25	0.25	0.25	-0.5	-0.5	-0.5	-0.5	-0.5	-0.5	-0.5	-0.5	-0.5	-0.5	-0.5	linear	0.025	TRUE	450	FALSE	NA	NA	1	0	0.5	4	sepmodel	0.8007	0.001207787750940746
10	250	0	400	800	1200	1600	2000	2400	2800	3200	3600	2	0	1	0.25	0.25	0.25	0.25	0.25	0.25	0.25	0.25	0.25	0.25	-0.5	-0.5	-0.5	-0.5	-0.5	-0.5	-0.5	-0.5	-0.5	-0.5	-0.5	linear	0.025	TRUE	450	FALSE	NA	NA	1	0	0.5	4	splines	0.8299	0.0011245988932461507
10	250	0	400	800	1200	1600	2000	2400	2800	3200	3600	2	0	1	0.25	0.25	0.25	0.25	0.25	0.25	0.25	0.25	0.25	0.25	-0.5	-0.5	-0.5	-0.5	-0.5	-0.5	-0.5	-0.5	-0.5	-0.5	-0.5	linear	0.025	TRUE	450	FALSE	NA	NA	1	0	0.5	4	splines_cal	0.8318	0.0010117425463881224
10	250	0	400	800	1200	1600	2000	2400	2800	3200	3600	2	0	1	0.25	0.25	0.25	0.25	0.25	0.25	0.25	0.25	0.25	0.25	-0.5	-0.5	-0.5	-0.5	-0.5	-0.5	-0.5	-0.5	-0.5	-0.5	-0.5	linear	0.025	TRUE	450	FALSE	NA	NA	1	0	0.5	5	fixmodel	0.8289	0.0013260369512971516
10	250	0	400	800	1200	1600	2000	2400	2800	3200	3600	2	0	1	0.25	0.25	0.25	0.25	0.25	0.25	0.25	0.25	0.25	0.25	-0.5	-0.5	-0.5	-0.5	-0.5	-0.5	-0.5	-0.5	-0.5	-0.5	-0.5	linear	0.025	TRUE	450	FALSE	NA	NA	1	0	0.5	5	sepmodel	0.8004	0.001471254458463558
10	250	0	400	800	1200	1600	2000	2400	2800	3200	3600	2	0	1	0.25	0.25	0.25	0.25	0.25	0.25	0.25	0.25	0.25	0.25	-0.5	-0.5	-0.5	-0.5	-0.5	-0.5	-0.5	-0.5	-0.5	-0.5	-0.5	linear	0.025	TRUE	450	FALSE	NA	NA	1	0	0.5	5	splines	0.8388	0.0014506870551556326
10	250	0	400	800	1200	1600	2000	2400	2800	3200	3600	2	0	1	0.25	0.25	0.25	0.25	0.25	0.25	0.25	0.25	0.25	0.25	-0.5	-0.5	-0.5	-0.5	-0.5	-0.5	-0.5	-0.5	-0.5	-0.5	-0.5	linear	0.025	TRUE	450	FALSE	NA	NA	1	0	0.5	5	splines_cal	0.8399	0.0015396244166145168
10	250	0	400	800	1200	1600	2000	2400	2800	3200	3600	2	0	1	0.25	0.25	0.25	0.25	0.25	0.25	0.25	0.25	0.25	0.25	-0.5	-0.5	-0.5	-0.5	-0.5	-0.5	-0.5	-0.5	-0.5	-0.5	-0.5	linear	0.025	TRUE	450	FALSE	NA	NA	1	0	0.5	6	fixmodel	0.8164	-0.0010883179657807647
10	250	0	400	800	1200	1600	2000	2400	2800	3200	3600	2	0	1	0.25	0.25	0.25	0.25	0.25	0.25	0.25	0.25	0.25	0.25	-0.5	-0.5	-0.5	-0.5	-0.5	-0.5	-0.5	-0.5	-0.5	-0.5	-0.5	linear	0.025	TRUE	450	FALSE	NA	NA	1	0	0.5	6	sepmodel	0.7839	-0.0012454111460661217
10	250	0	400	800	1200	1600	2000	2400	2800	3200	3600	2	0	1	0.25	0.25	0.25	0.25	0.25	0.25	0.25	0.25	0.25	0.25	-0.5	-0.5	-0.5	-0.5	-0.5	-0.5	-0.5	-0.5	-0.5	-0.5	-0.5	linear	0.025	TRUE	450	FALSE	NA	NA	1	0	0.5	6	splines	0.8211	-0.0010782561484603244
10	250	0	400	800	1200	1600	2000	2400	2800	3200	3600	2	0	1	0.25	0.25	0.25	0.25	0.25	0.25	0.25	0.25	0.25	0.25	-0.5	-0.5	-0.5	-0.5	-0.5	-0.5	-0.5	-0.5	-0.5	-0.5	-0.5	linear	0.025	TRUE	450	FALSE	NA	NA	1	0	0.5	6	splines_cal	0.8336	-9.297337380534364e-4
10	250	0	400	800	1200	1600	2000	2400	2800	3200	3600	2	0	1	0.25	0.25	0.25	0.25	0.25	0.25	0.25	0.25	0.25	0.25	-0.5	-0.5	-0.5	-0.5	-0.5	-0.5	-0.5	-0.5	-0.5	-0.5	-0.5	linear	0.025	TRUE	450	FALSE	NA	NA	1	0	0.5	7	fixmodel	0.8237	3.3083765059730547e-4
10	250	0	400	800	1200	1600	2000	2400	2800	3200	3600	2	0	1	0.25	0.25	0.25	0.25	0.25	0.25	0.25	0.25	0.25	0.25	-0.5	-0.5	-0.5	-0.5	-0.5	-0.5	-0.5	-0.5	-0.5	-0.5	-0.5	linear	0.025	TRUE	450	FALSE	NA	NA	1	0	0.5	7	sepmodel	0.7928	4.962842461750455e-4
10	250	0	400	800	1200	1600	2000	2400	2800	3200	3600	2	0	1	0.25	0.25	0.25	0.25	0.25	0.25	0.25	0.25	0.25	0.25	-0.5	-0.5	-0.5	-0.5	-0.5	-0.5	-0.5	-0.5	-0.5	-0.5	-0.5	linear	0.025	TRUE	450	FALSE	NA	NA	1	0	0.5	7	splines	0.8325	3.8698414355377005e-4
10	250	0	400	800	1200	1600	2000	2400	2800	3200	3600	2	0	1	0.25	0.25	0.25	0.25	0.25	0.25	0.25	0.25	0.25	0.25	-0.5	-0.5	-0.5	-0.5	-0.5	-0.5	-0.5	-0.5	-0.5	-0.5	-0.5	linear	0.025	TRUE	450	FALSE	NA	NA	1	0	0.5	7	splines_cal	0.8415	5.093262660625556e-4
10	250	0	400	800	1200	1600	2000	2400	2800	3200	3600	2	0	1	0.25	0.25	0.25	0.25	0.25	0.25	0.25	0.25	0.25	0.25	-0.5	-0.5	-0.5	-0.5	-0.5	-0.5	-0.5	-0.5	-0.5	-0.5	-0.5	linear	0.025	TRUE	450	FALSE	NA	NA	1	0	0.5	8	fixmodel	0.8261	3.7479739726261875e-4
10	250	0	400	800	1200	1600	2000	2400	2800	3200	3600	2	0	1	0.25	0.25	0.25	0.25	0.25	0.25	0.25	0.25	0.25	0.25	-0.5	-0.5	-0.5	-0.5	-0.5	-0.5	-0.5	-0.5	-0.5	-0.5	-0.5	linear	0.025	TRUE	450	FALSE	NA	NA	1	0	0.5	8	sepmodel	0.8007	4.0606401932288203e-4
10	250	0	400	800	1200	1600	2000	2400	2800	3200	3600	2	0	1	0.25	0.25	0.25	0.25	0.25	0.25	0.25	0.25	0.25	0.25	-0.5	-0.5	-0.5	-0.5	-0.5	-0.5	-0.5	-0.5	-0.5	-0.5	-0.5	linear	0.025	TRUE	450	FALSE	NA	NA	1	0	0.5	8	splines	0.8317	3.3056022001264794e-4
10	250	0	400	800	1200	1600	2000	2400	2800	3200	3600	2	0	1	0.25	0.25	0.25	0.25	0.25	0.25	0.25	0.25	0.25	0.25	-0.5	-0.5	-0.5	-0.5	-0.5	-0.5	-0.5	-0.5	-0.5	-0.5	-0.5	linear	0.025	TRUE	450	FALSE	NA	NA	1	0	0.5	8	splines_cal	0.8405	3.22268532587381e-4
10	250	0	400	800	1200	1600	2000	2400	2800	3200	3600	2	0	1	0.25	0.25	0.25	0.25	0.25	0.25	0.25	0.25	0.25	0.25	-0.5	-0.5	-0.5	-0.5	-0.5	-0.5	-0.5	-0.5	-0.5	-0.5	-0.5	linear	0.025	TRUE	450	FALSE	NA	NA	1	0	0.5	9	fixmodel	0.8214	-6.025055505844082e-4
10	250	0	400	800	1200	1600	2000	2400	2800	3200	3600	2	0	1	0.25	0.25	0.25	0.25	0.25	0.25	0.25	0.25	0.25	0.25	-0.5	-0.5	-0.5	-0.5	-0.5	-0.5	-0.5	-0.5	-0.5	-0.5	-0.5	linear	0.025	TRUE	450	FALSE	NA	NA	1	0	0.5	9	sepmodel	0.7949	-9.141288786225691e-4
10	250	0	400	800	1200	1600	2000	2400	2800	3200	3600	2	0	1	0.25	0.25	0.25	0.25	0.25	0.25	0.25	0.25	0.25	0.25	-0.5	-0.5	-0.5	-0.5	-0.5	-0.5	-0.5	-0.5	-0.5	-0.5	-0.5	linear	0.025	TRUE	450	FALSE	NA	NA	1	0	0.5	9	splines	0.8265	-6.172440560298109e-4
10	250	0	400	800	1200	1600	2000	2400	2800	3200	3600	2	0	1	0.25	0.25	0.25	0.25	0.25	0.25	0.25	0.25	0.25	0.25	-0.5	-0.5	-0.5	-0.5	-0.5	-0.5	-0.5	-0.5	-0.5	-0.5	-0.5	linear	0.025	TRUE	450	FALSE	NA	NA	1	0	0.5	9	splines_cal	0.8393	-5.340243683313767e-4
10	250	0	400	800	1200	1600	2000	2400	2800	3200	3600	2	0	1	0.25	0.25	0.25	0.25	0.25	0.25	0.25	0.25	0.25	0.25	-0.5	-0.5	-0.5	-0.5	-0.5	-0.5	-0.5	-0.5	-0.5	-0.5	-0.5	linear	0.025	TRUE	450	FALSE	NA	NA	1	0	0.5	10	fixmodel	0.8257	-6.732575129043234e-4
10	250	0	400	800	1200	1600	2000	2400	2800	3200	3600	2	0	1	0.25	0.25	0.25	0.25	0.25	0.25	0.25	0.25	0.25	0.25	-0.5	-0.5	-0.5	-0.5	-0.5	-0.5	-0.5	-0.5	-0.5	-0.5	-0.5	linear	0.025	TRUE	450	FALSE	NA	NA	1	0	0.5	10	sepmodel	0.7963	-8.092328888341384e-4
10	250	0	400	800	1200	1600	2000	2400	2800	3200	3600	2	0	1	0.25	0.25	0.25	0.25	0.25	0.25	0.25	0.25	0.25	0.25	-0.5	-0.5	-0.5	-0.5	-0.5	-0.5	-0.5	-0.5	-0.5	-0.5	-0.5	linear	0.025	TRUE	450	FALSE	NA	NA	1	0	0.5	10	splines	0.8332	-7.063520347039942e-4
10	250	0	400	800	1200	1600	2000	2400	2800	3200	3600	2	0	1	0.25	0.25	0.25	0.25	0.25	0.25	0.25	0.25	0.25	0.25	-0.5	-0.5	-0.5	-0.5	-0.5	-0.5	-0.5	-0.5	-0.5	-0.5	-0.5	linear	0.025	TRUE	450	FALSE	NA	NA	1	0	0.5	10	splines_cal	0.8397	-6.197980671945925e-4
10	250	0	425	850	1275	1700	2125	2550	2975	3400	3825	2	0	1	0.25	0.25	0.25	0.25	0.25	0.25	0.25	0.25	0.25	0.25	-0.5	-0.5	-0.5	-0.5	-0.5	-0.5	-0.5	-0.5	-0.5	-0.5	-0.5	linear	0.025	TRUE	450	FALSE	NA	NA	1	0	0.5	2	fixmodel	0.8181	0.0012305249777841845
10	250	0	425	850	1275	1700	2125	2550	2975	3400	3825	2	0	1	0.25	0.25	0.25	0.25	0.25	0.25	0.25	0.25	0.25	0.25	-0.5	-0.5	-0.5	-0.5	-0.5	-0.5	-0.5	-0.5	-0.5	-0.5	-0.5	linear	0.025	TRUE	450	FALSE	NA	NA	1	0	0.5	2	sepmodel	0.8013	0.0014818174006245837
10	250	0	425	850	1275	1700	2125	2550	2975	3400	3825	2	0	1	0.25	0.25	0.25	0.25	0.25	0.25	0.25	0.25	0.25	0.25	-0.5	-0.5	-0.5	-0.5	-0.5	-0.5	-0.5	-0.5	-0.5	-0.5	-0.5	linear	0.025	TRUE	450	FALSE	NA	NA	1	0	0.5	2	splines	0.8228	0.0011574896995309371
10	250	0	425	850	1275	1700	2125	2550	2975	3400	3825	2	0	1	0.25	0.25	0.25	0.25	0.25	0.25	0.25	0.25	0.25	0.25	-0.5	-0.5	-0.5	-0.5	-0.5	-0.5	-0.5	-0.5	-0.5	-0.5	-0.5	linear	0.025	TRUE	450	FALSE	NA	NA	1	0	0.5	2	splines_cal	0.84	9.354781884405231e-4
10	250	0	425	850	1275	1700	2125	2550	2975	3400	3825	2	0	1	0.25	0.25	0.25	0.25	0.25	0.25	0.25	0.25	0.25	0.25	-0.5	-0.5	-0.5	-0.5	-0.5	-0.5	-0.5	-0.5	-0.5	-0.5	-0.5	linear	0.025	TRUE	450	FALSE	NA	NA	1	0	0.5	3	fixmodel	0.8136	-4.6036343902091905e-4
10	250	0	425	850	1275	1700	2125	2550	2975	3400	3825	2	0	1	0.25	0.25	0.25	0.25	0.25	0.25	0.25	0.25	0.25	0.25	-0.5	-0.5	-0.5	-0.5	-0.5	-0.5	-0.5	-0.5	-0.5	-0.5	-0.5	linear	0.025	TRUE	450	FALSE	NA	NA	1	0	0.5	3	sepmodel	0.7911	-4.8582897482859816e-4
10	250	0	425	850	1275	1700	2125	2550	2975	3400	3825	2	0	1	0.25	0.25	0.25	0.25	0.25	0.25	0.25	0.25	0.25	0.25	-0.5	-0.5	-0.5	-0.5	-0.5	-0.5	-0.5	-0.5	-0.5	-0.5	-0.5	linear	0.025	TRUE	450	FALSE	NA	NA	1	0	0.5	3	splines	0.8249	-4.556863763583955e-4
10	250	0	425	850	1275	1700	2125	2550	2975	3400	3825	2	0	1	0.25	0.25	0.25	0.25	0.25	0.25	0.25	0.25	0.25	0.25	-0.5	-0.5	-0.5	-0.5	-0.5	-0.5	-0.5	-0.5	-0.5	-0.5	-0.5	linear	0.025	TRUE	450	FALSE	NA	NA	1	0	0.5	3	splines_cal	0.8345	-1.931503555884298e-4
10	250	0	425	850	1275	1700	2125	2550	2975	3400	3825	2	0	1	0.25	0.25	0.25	0.25	0.25	0.25	0.25	0.25	0.25	0.25	-0.5	-0.5	-0.5	-0.5	-0.5	-0.5	-0.5	-0.5	-0.5	-0.5	-0.5	linear	0.025	TRUE	450	FALSE	NA	NA	1	0	0.5	4	fixmodel	0.8184	-0.0011664928675930756
10	250	0	425	850	1275	1700	2125	2550	2975	3400	3825	2	0	1	0.25	0.25	0.25	0.25	0.25	0.25	0.25	0.25	0.25	0.25	-0.5	-0.5	-0.5	-0.5	-0.5	-0.5	-0.5	-0.5	-0.5	-0.5	-0.5	linear	0.025	TRUE	450	FALSE	NA	NA	1	0	0.5	4	sepmodel	0.7945	-0.0012078952626268754
10	250	0	425	850	1275	1700	2125	2550	2975	3400	3825	2	0	1	0.25	0.25	0.25	0.25	0.25	0.25	0.25	0.25	0.25	0.25	-0.5	-0.5	-0.5	-0.5	-0.5	-0.5	-0.5	-0.5	-0.5	-0.5	-0.5	linear	0.025	TRUE	450	FALSE	NA	NA	1	0	0.5	4	splines	0.8244	-0.0011660810308205627
10	250	0	425	850	1275	1700	2125	2550	2975	3400	3825	2	0	1	0.25	0.25	0.25	0.25	0.25	0.25	0.25	0.25	0.25	0.25	-0.5	-0.5	-0.5	-0.5	-0.5	-0.5	-0.5	-0.5	-0.5	-0.5	-0.5	linear	0.025	TRUE	450	FALSE	NA	NA	1	0	0.5	4	splines_cal	0.8312	-0.0010974062680495856
10	250	0	425	850	1275	1700	2125	2550	2975	3400	3825	2	0	1	0.25	0.25	0.25	0.25	0.25	0.25	0.25	0.25	0.25	0.25	-0.5	-0.5	-0.5	-0.5	-0.5	-0.5	-0.5	-0.5	-0.5	-0.5	-0.5	linear	0.025	TRUE	450	FALSE	NA	NA	1	0	0.5	5	fixmodel	0.8227	5.7075222659542e-4
10	250	0	425	850	1275	1700	2125	2550	2975	3400	3825	2	0	1	0.25	0.25	0.25	0.25	0.25	0.25	0.25	0.25	0.25	0.25	-0.5	-0.5	-0.5	-0.5	-0.5	-0.5	-0.5	-0.5	-0.5	-0.5	-0.5	linear	0.025	TRUE	450	FALSE	NA	NA	1	0	0.5	5	sepmodel	0.8009	1.967687236785946e-4
10	250	0	425	850	1275	1700	2125	2550	2975	3400	3825	2	0	1	0.25	0.25	0.25	0.25	0.25	0.25	0.25	0.25	0.25	0.25	-0.5	-0.5	-0.5	-0.5	-0.5	-0.5	-0.5	-0.5	-0.5	-0.5	-0.5	linear	0.025	TRUE	450	FALSE	NA	NA	1	0	0.5	5	splines	0.8312	4.564582416414828e-4
10	250	0	425	850	1275	1700	2125	2550	2975	3400	3825	2	0	1	0.25	0.25	0.25	0.25	0.25	0.25	0.25	0.25	0.25	0.25	-0.5	-0.5	-0.5	-0.5	-0.5	-0.5	-0.5	-0.5	-0.5	-0.5	-0.5	linear	0.025	TRUE	450	FALSE	NA	NA	1	0	0.5	5	splines_cal	0.8364	4.6666850618028215e-4
10	250	0	425	850	1275	1700	2125	2550	2975	3400	3825	2	0	1	0.25	0.25	0.25	0.25	0.25	0.25	0.25	0.25	0.25	0.25	-0.5	-0.5	-0.5	-0.5	-0.5	-0.5	-0.5	-0.5	-0.5	-0.5	-0.5	linear	0.025	TRUE	450	FALSE	NA	NA	1	0	0.5	6	fixmodel	0.8217	4.099961956031771e-4
10	250	0	425	850	1275	1700	2125	2550	2975	3400	3825	2	0	1	0.25	0.25	0.25	0.25	0.25	0.25	0.25	0.25	0.25	0.25	-0.5	-0.5	-0.5	-0.5	-0.5	-0.5	-0.5	-0.5	-0.5	-0.5	-0.5	linear	0.025	TRUE	450	FALSE	NA	NA	1	0	0.5	6	sepmodel	0.7945	-1.4606816581950536e-4
10	250	0	425	850	1275	1700	2125	2550	2975	3400	3825	2	0	1	0.25	0.25	0.25	0.25	0.25	0.25	0.25	0.25	0.25	0.25	-0.5	-0.5	-0.5	-0.5	-0.5	-0.5	-0.5	-0.5	-0.5	-0.5	-0.5	linear	0.025	TRUE	450	FALSE	NA	NA	1	0	0.5	6	splines	0.8291	3.899102176497551e-4
10	250	0	425	850	1275	1700	2125	2550	2975	3400	3825	2	0	1	0.25	0.25	0.25	0.25	0.25	0.25	0.25	0.25	0.25	0.25	-0.5	-0.5	-0.5	-0.5	-0.5	-0.5	-0.5	-0.5	-0.5	-0.5	-0.5	linear	0.025	TRUE	450	FALSE	NA	NA	1	0	0.5	6	splines_cal	0.8319	2.7553958482258857e-4
10	250	0	425	850	1275	1700	2125	2550	2975	3400	3825	2	0	1	0.25	0.25	0.25	0.25	0.25	0.25	0.25	0.25	0.25	0.25	-0.5	-0.5	-0.5	-0.5	-0.5	-0.5	-0.5	-0.5	-0.5	-0.5	-0.5	linear	0.025	TRUE	450	FALSE	NA	NA	1	0	0.5	7	fixmodel	0.8207	6.704291779964194e-4
10	250	0	425	850	1275	1700	2125	2550	2975	3400	3825	2	0	1	0.25	0.25	0.25	0.25	0.25	0.25	0.25	0.25	0.25	0.25	-0.5	-0.5	-0.5	-0.5	-0.5	-0.5	-0.5	-0.5	-0.5	-0.5	-0.5	linear	0.025	TRUE	450	FALSE	NA	NA	1	0	0.5	7	sepmodel	0.791	5.808698628692996e-4
10	250	0	425	850	1275	1700	2125	2550	2975	3400	3825	2	0	1	0.25	0.25	0.25	0.25	0.25	0.25	0.25	0.25	0.25	0.25	-0.5	-0.5	-0.5	-0.5	-0.5	-0.5	-0.5	-0.5	-0.5	-0.5	-0.5	linear	0.025	TRUE	450	FALSE	NA	NA	1	0	0.5	7	splines	0.8258	7.282853169020983e-4
10	250	0	425	850	1275	1700	2125	2550	2975	3400	3825	2	0	1	0.25	0.25	0.25	0.25	0.25	0.25	0.25	0.25	0.25	0.25	-0.5	-0.5	-0.5	-0.5	-0.5	-0.5	-0.5	-0.5	-0.5	-0.5	-0.5	linear	0.025	TRUE	450	FALSE	NA	NA	1	0	0.5	7	splines_cal	0.8303	8.018100734239676e-4
10	250	0	425	850	1275	1700	2125	2550	2975	3400	3825	2	0	1	0.25	0.25	0.25	0.25	0.25	0.25	0.25	0.25	0.25	0.25	-0.5	-0.5	-0.5	-0.5	-0.5	-0.5	-0.5	-0.5	-0.5	-0.5	-0.5	linear	0.025	TRUE	450	FALSE	NA	NA	1	0	0.5	8	fixmodel	0.8217	2.8403268984326637e-4
10	250	0	425	850	1275	1700	2125	2550	2975	3400	3825	2	0	1	0.25	0.25	0.25	0.25	0.25	0.25	0.25	0.25	0.25	0.25	-0.5	-0.5	-0.5	-0.5	-0.5	-0.5	-0.5	-0.5	-0.5	-0.5	-0.5	linear	0.025	TRUE	450	FALSE	NA	NA	1	0	0.5	8	sepmodel	0.7954	4.062009600076391e-4
10	250	0	425	850	1275	1700	2125	2550	2975	3400	3825	2	0	1	0.25	0.25	0.25	0.25	0.25	0.25	0.25	0.25	0.25	0.25	-0.5	-0.5	-0.5	-0.5	-0.5	-0.5	-0.5	-0.5	-0.5	-0.5	-0.5	linear	0.025	TRUE	450	FALSE	NA	NA	1	0	0.5	8	splines	0.8316	4.740362322064398e-4
10	250	0	425	850	1275	1700	2125	2550	2975	3400	3825	2	0	1	0.25	0.25	0.25	0.25	0.25	0.25	0.25	0.25	0.25	0.25	-0.5	-0.5	-0.5	-0.5	-0.5	-0.5	-0.5	-0.5	-0.5	-0.5	-0.5	linear	0.025	TRUE	450	FALSE	NA	NA	1	0	0.5	8	splines_cal	0.8342	4.52666751880903e-4
10	250	0	425	850	1275	1700	2125	2550	2975	3400	3825	2	0	1	0.25	0.25	0.25	0.25	0.25	0.25	0.25	0.25	0.25	0.25	-0.5	-0.5	-0.5	-0.5	-0.5	-0.5	-0.5	-0.5	-0.5	-0.5	-0.5	linear	0.025	TRUE	450	FALSE	NA	NA	1	0	0.5	9	fixmodel	0.8194	-6.855126674869221e-4
10	250	0	425	850	1275	1700	2125	2550	2975	3400	3825	2	0	1	0.25	0.25	0.25	0.25	0.25	0.25	0.25	0.25	0.25	0.25	-0.5	-0.5	-0.5	-0.5	-0.5	-0.5	-0.5	-0.5	-0.5	-0.5	-0.5	linear	0.025	TRUE	450	FALSE	NA	NA	1	0	0.5	9	sepmodel	0.7935	-9.523435615235849e-4
10	250	0	425	850	1275	1700	2125	2550	2975	3400	3825	2	0	1	0.25	0.25	0.25	0.25	0.25	0.25	0.25	0.25	0.25	0.25	-0.5	-0.5	-0.5	-0.5	-0.5	-0.5	-0.5	-0.5	-0.5	-0.5	-0.5	linear	0.025	TRUE	450	FALSE	NA	NA	1	0	0.5	9	splines	0.8293	-6.598407306830747e-4
10	250	0	425	850	1275	1700	2125	2550	2975	3400	3825	2	0	1	0.25	0.25	0.25	0.25	0.25	0.25	0.25	0.25	0.25	0.25	-0.5	-0.5	-0.5	-0.5	-0.5	-0.5	-0.5	-0.5	-0.5	-0.5	-0.5	linear	0.025	TRUE	450	FALSE	NA	NA	1	0	0.5	9	splines_cal	0.8367	-5.797403304367867e-4
10	250	0	425	850	1275	1700	2125	2550	2975	3400	3825	2	0	1	0.25	0.25	0.25	0.25	0.25	0.25	0.25	0.25	0.25	0.25	-0.5	-0.5	-0.5	-0.5	-0.5	-0.5	-0.5	-0.5	-0.5	-0.5	-0.5	linear	0.025	TRUE	450	FALSE	NA	NA	1	0	0.5	10	fixmodel	0.8206	-3.7842074973642434e-4
10	250	0	425	850	1275	1700	2125	2550	2975	3400	3825	2	0	1	0.25	0.25	0.25	0.25	0.25	0.25	0.25	0.25	0.25	0.25	-0.5	-0.5	-0.5	-0.5	-0.5	-0.5	-0.5	-0.5	-0.5	-0.5	-0.5	linear	0.025	TRUE	450	FALSE	NA	NA	1	0	0.5	10	sepmodel	0.7941	-6.597000871946694e-4
10	250	0	425	850	1275	1700	2125	2550	2975	3400	3825	2	0	1	0.25	0.25	0.25	0.25	0.25	0.25	0.25	0.25	0.25	0.25	-0.5	-0.5	-0.5	-0.5	-0.5	-0.5	-0.5	-0.5	-0.5	-0.5	-0.5	linear	0.025	TRUE	450	FALSE	NA	NA	1	0	0.5	10	splines	0.8288	-3.618228838133542e-4
10	250	0	425	850	1275	1700	2125	2550	2975	3400	3825	2	0	1	0.25	0.25	0.25	0.25	0.25	0.25	0.25	0.25	0.25	0.25	-0.5	-0.5	-0.5	-0.5	-0.5	-0.5	-0.5	-0.5	-0.5	-0.5	-0.5	linear	0.025	TRUE	450	FALSE	NA	NA	1	0	0.5	10	splines_cal	0.8375	-1.922631403247005e-4
10	250	0	450	900	1350	1800	2250	2700	3150	3600	4050	2	0	1	0.25	0.25	0.25	0.25	0.25	0.25	0.25	0.25	0.25	0.25	-0.5	-0.5	-0.5	-0.5	-0.5	-0.5	-0.5	-0.5	-0.5	-0.5	-0.5	linear	0.025	TRUE	450	FALSE	NA	NA	1	0	0.5	2	fixmodel	0.8058	9.456733713835545e-5
10	250	0	450	900	1350	1800	2250	2700	3150	3600	4050	2	0	1	0.25	0.25	0.25	0.25	0.25	0.25	0.25	0.25	0.25	0.25	-0.5	-0.5	-0.5	-0.5	-0.5	-0.5	-0.5	-0.5	-0.5	-0.5	-0.5	linear	0.025	TRUE	450	FALSE	NA	NA	1	0	0.5	2	sepmodel	0.7923	-1.0381313296891575e-4
10	250	0	450	900	1350	1800	2250	2700	3150	3600	4050	2	0	1	0.25	0.25	0.25	0.25	0.25	0.25	0.25	0.25	0.25	0.25	-0.5	-0.5	-0.5	-0.5	-0.5	-0.5	-0.5	-0.5	-0.5	-0.5	-0.5	linear	0.025	TRUE	450	FALSE	NA	NA	1	0	0.5	2	splines	0.8135	1.0831829030099834e-4
10	250	0	450	900	1350	1800	2250	2700	3150	3600	4050	2	0	1	0.25	0.25	0.25	0.25	0.25	0.25	0.25	0.25	0.25	0.25	-0.5	-0.5	-0.5	-0.5	-0.5	-0.5	-0.5	-0.5	-0.5	-0.5	-0.5	linear	0.025	TRUE	450	FALSE	NA	NA	1	0	0.5	2	splines_cal	0.834	1.9441423178742008e-4
10	250	0	450	900	1350	1800	2250	2700	3150	3600	4050	2	0	1	0.25	0.25	0.25	0.25	0.25	0.25	0.25	0.25	0.25	0.25	-0.5	-0.5	-0.5	-0.5	-0.5	-0.5	-0.5	-0.5	-0.5	-0.5	-0.5	linear	0.025	TRUE	450	FALSE	NA	NA	1	0	0.5	3	fixmodel	0.8132	-3.132256149244027e-5
10	250	0	450	900	1350	1800	2250	2700	3150	3600	4050	2	0	1	0.25	0.25	0.25	0.25	0.25	0.25	0.25	0.25	0.25	0.25	-0.5	-0.5	-0.5	-0.5	-0.5	-0.5	-0.5	-0.5	-0.5	-0.5	-0.5	linear	0.025	TRUE	450	FALSE	NA	NA	1	0	0.5	3	sepmodel	0.7964	1.486415841681514e-4
10	250	0	450	900	1350	1800	2250	2700	3150	3600	4050	2	0	1	0.25	0.25	0.25	0.25	0.25	0.25	0.25	0.25	0.25	0.25	-0.5	-0.5	-0.5	-0.5	-0.5	-0.5	-0.5	-0.5	-0.5	-0.5	-0.5	linear	0.025	TRUE	450	FALSE	NA	NA	1	0	0.5	3	splines	0.8199	1.0552834499868382e-4
10	250	0	450	900	1350	1800	2250	2700	3150	3600	4050	2	0	1	0.25	0.25	0.25	0.25	0.25	0.25	0.25	0.25	0.25	0.25	-0.5	-0.5	-0.5	-0.5	-0.5	-0.5	-0.5	-0.5	-0.5	-0.5	-0.5	linear	0.025	TRUE	450	FALSE	NA	NA	1	0	0.5	3	splines_cal	0.8354	2.722461510418281e-4
10	250	0	450	900	1350	1800	2250	2700	3150	3600	4050	2	0	1	0.25	0.25	0.25	0.25	0.25	0.25	0.25	0.25	0.25	0.25	-0.5	-0.5	-0.5	-0.5	-0.5	-0.5	-0.5	-0.5	-0.5	-0.5	-0.5	linear	0.025	TRUE	450	FALSE	NA	NA	1	0	0.5	4	fixmodel	0.8158	9.675499966772448e-4
10	250	0	450	900	1350	1800	2250	2700	3150	3600	4050	2	0	1	0.25	0.25	0.25	0.25	0.25	0.25	0.25	0.25	0.25	0.25	-0.5	-0.5	-0.5	-0.5	-0.5	-0.5	-0.5	-0.5	-0.5	-0.5	-0.5	linear	0.025	TRUE	450	FALSE	NA	NA	1	0	0.5	4	sepmodel	0.7968	8.469762857966109e-4
10	250	0	450	900	1350	1800	2250	2700	3150	3600	4050	2	0	1	0.25	0.25	0.25	0.25	0.25	0.25	0.25	0.25	0.25	0.25	-0.5	-0.5	-0.5	-0.5	-0.5	-0.5	-0.5	-0.5	-0.5	-0.5	-0.5	linear	0.025	TRUE	450	FALSE	NA	NA	1	0	0.5	4	splines	0.8251	0.0011927323073901348
10	250	0	450	900	1350	1800	2250	2700	3150	3600	4050	2	0	1	0.25	0.25	0.25	0.25	0.25	0.25	0.25	0.25	0.25	0.25	-0.5	-0.5	-0.5	-0.5	-0.5	-0.5	-0.5	-0.5	-0.5	-0.5	-0.5	linear	0.025	TRUE	450	FALSE	NA	NA	1	0	0.5	4	splines_cal	0.8391	8.94251213943585e-4
10	250	0	450	900	1350	1800	2250	2700	3150	3600	4050	2	0	1	0.25	0.25	0.25	0.25	0.25	0.25	0.25	0.25	0.25	0.25	-0.5	-0.5	-0.5	-0.5	-0.5	-0.5	-0.5	-0.5	-0.5	-0.5	-0.5	linear	0.025	TRUE	450	FALSE	NA	NA	1	0	0.5	5	fixmodel	0.8186	6.360210102036502e-4
10	250	0	450	900	1350	1800	2250	2700	3150	3600	4050	2	0	1	0.25	0.25	0.25	0.25	0.25	0.25	0.25	0.25	0.25	0.25	-0.5	-0.5	-0.5	-0.5	-0.5	-0.5	-0.5	-0.5	-0.5	-0.5	-0.5	linear	0.025	TRUE	450	FALSE	NA	NA	1	0	0.5	5	sepmodel	0.7972	5.067807886287136e-4
10	250	0	450	900	1350	1800	2250	2700	3150	3600	4050	2	0	1	0.25	0.25	0.25	0.25	0.25	0.25	0.25	0.25	0.25	0.25	-0.5	-0.5	-0.5	-0.5	-0.5	-0.5	-0.5	-0.5	-0.5	-0.5	-0.5	linear	0.025	TRUE	450	FALSE	NA	NA	1	0	0.5	5	splines	0.8256	5.938148810569346e-4
10	250	0	450	900	1350	1800	2250	2700	3150	3600	4050	2	0	1	0.25	0.25	0.25	0.25	0.25	0.25	0.25	0.25	0.25	0.25	-0.5	-0.5	-0.5	-0.5	-0.5	-0.5	-0.5	-0.5	-0.5	-0.5	-0.5	linear	0.025	TRUE	450	FALSE	NA	NA	1	0	0.5	5	splines_cal	0.8412	8.912037056734354e-4
10	250	0	450	900	1350	1800	2250	2700	3150	3600	4050	2	0	1	0.25	0.25	0.25	0.25	0.25	0.25	0.25	0.25	0.25	0.25	-0.5	-0.5	-0.5	-0.5	-0.5	-0.5	-0.5	-0.5	-0.5	-0.5	-0.5	linear	0.025	TRUE	450	FALSE	NA	NA	1	0	0.5	6	fixmodel	0.8158	-5.990691541846599e-4
10	250	0	450	900	1350	1800	2250	2700	3150	3600	4050	2	0	1	0.25	0.25	0.25	0.25	0.25	0.25	0.25	0.25	0.25	0.25	-0.5	-0.5	-0.5	-0.5	-0.5	-0.5	-0.5	-0.5	-0.5	-0.5	-0.5	linear	0.025	TRUE	450	FALSE	NA	NA	1	0	0.5	6	sepmodel	0.7981	-6.649376846945492e-4
10	250	0	450	900	1350	1800	2250	2700	3150	3600	4050	2	0	1	0.25	0.25	0.25	0.25	0.25	0.25	0.25	0.25	0.25	0.25	-0.5	-0.5	-0.5	-0.5	-0.5	-0.5	-0.5	-0.5	-0.5	-0.5	-0.5	linear	0.025	TRUE	450	FALSE	NA	NA	1	0	0.5	6	splines	0.8242	-6.800235123070935e-4
10	250	0	450	900	1350	1800	2250	2700	3150	3600	4050	2	0	1	0.25	0.25	0.25	0.25	0.25	0.25	0.25	0.25	0.25	0.25	-0.5	-0.5	-0.5	-0.5	-0.5	-0.5	-0.5	-0.5	-0.5	-0.5	-0.5	linear	0.025	TRUE	450	FALSE	NA	NA	1	0	0.5	6	splines_cal	0.8333	-8.741275813910336e-4
10	250	0	450	900	1350	1800	2250	2700	3150	3600	4050	2	0	1	0.25	0.25	0.25	0.25	0.25	0.25	0.25	0.25	0.25	0.25	-0.5	-0.5	-0.5	-0.5	-0.5	-0.5	-0.5	-0.5	-0.5	-0.5	-0.5	linear	0.025	TRUE	450	FALSE	NA	NA	1	0	0.5	7	fixmodel	0.8122	-0.0011163855692924993
10	250	0	450	900	1350	1800	2250	2700	3150	3600	4050	2	0	1	0.25	0.25	0.25	0.25	0.25	0.25	0.25	0.25	0.25	0.25	-0.5	-0.5	-0.5	-0.5	-0.5	-0.5	-0.5	-0.5	-0.5	-0.5	-0.5	linear	0.025	TRUE	450	FALSE	NA	NA	1	0	0.5	7	sepmodel	0.798	-7.738732195408828e-4
10	250	0	450	900	1350	1800	2250	2700	3150	3600	4050	2	0	1	0.25	0.25	0.25	0.25	0.25	0.25	0.25	0.25	0.25	0.25	-0.5	-0.5	-0.5	-0.5	-0.5	-0.5	-0.5	-0.5	-0.5	-0.5	-0.5	linear	0.025	TRUE	450	FALSE	NA	NA	1	0	0.5	7	splines	0.8221	-0.0010247027072653712
10	250	0	450	900	1350	1800	2250	2700	3150	3600	4050	2	0	1	0.25	0.25	0.25	0.25	0.25	0.25	0.25	0.25	0.25	0.25	-0.5	-0.5	-0.5	-0.5	-0.5	-0.5	-0.5	-0.5	-0.5	-0.5	-0.5	linear	0.025	TRUE	450	FALSE	NA	NA	1	0	0.5	7	splines_cal	0.8382	-4.8092336351363924e-4
10	250	0	450	900	1350	1800	2250	2700	3150	3600	4050	2	0	1	0.25	0.25	0.25	0.25	0.25	0.25	0.25	0.25	0.25	0.25	-0.5	-0.5	-0.5	-0.5	-0.5	-0.5	-0.5	-0.5	-0.5	-0.5	-0.5	linear	0.025	TRUE	450	FALSE	NA	NA	1	0	0.5	8	fixmodel	0.8197	0.001012723087591727
10	250	0	450	900	1350	1800	2250	2700	3150	3600	4050	2	0	1	0.25	0.25	0.25	0.25	0.25	0.25	0.25	0.25	0.25	0.25	-0.5	-0.5	-0.5	-0.5	-0.5	-0.5	-0.5	-0.5	-0.5	-0.5	-0.5	linear	0.025	TRUE	450	FALSE	NA	NA	1	0	0.5	8	sepmodel	0.7973	0.0010505238549683863
10	250	0	450	900	1350	1800	2250	2700	3150	3600	4050	2	0	1	0.25	0.25	0.25	0.25	0.25	0.25	0.25	0.25	0.25	0.25	-0.5	-0.5	-0.5	-0.5	-0.5	-0.5	-0.5	-0.5	-0.5	-0.5	-0.5	linear	0.025	TRUE	450	FALSE	NA	NA	1	0	0.5	8	splines	0.8256	7.568615847917534e-4
10	250	0	450	900	1350	1800	2250	2700	3150	3600	4050	2	0	1	0.25	0.25	0.25	0.25	0.25	0.25	0.25	0.25	0.25	0.25	-0.5	-0.5	-0.5	-0.5	-0.5	-0.5	-0.5	-0.5	-0.5	-0.5	-0.5	linear	0.025	TRUE	450	FALSE	NA	NA	1	0	0.5	8	splines_cal	0.8366	6.562792875183675e-4
10	250	0	450	900	1350	1800	2250	2700	3150	3600	4050	2	0	1	0.25	0.25	0.25	0.25	0.25	0.25	0.25	0.25	0.25	0.25	-0.5	-0.5	-0.5	-0.5	-0.5	-0.5	-0.5	-0.5	-0.5	-0.5	-0.5	linear	0.025	TRUE	450	FALSE	NA	NA	1	0	0.5	9	fixmodel	0.823	6.628460516376971e-4
10	250	0	450	900	1350	1800	2250	2700	3150	3600	4050	2	0	1	0.25	0.25	0.25	0.25	0.25	0.25	0.25	0.25	0.25	0.25	-0.5	-0.5	-0.5	-0.5	-0.5	-0.5	-0.5	-0.5	-0.5	-0.5	-0.5	linear	0.025	TRUE	450	FALSE	NA	NA	1	0	0.5	9	sepmodel	0.8049	5.419119383176876e-4
10	250	0	450	900	1350	1800	2250	2700	3150	3600	4050	2	0	1	0.25	0.25	0.25	0.25	0.25	0.25	0.25	0.25	0.25	0.25	-0.5	-0.5	-0.5	-0.5	-0.5	-0.5	-0.5	-0.5	-0.5	-0.5	-0.5	linear	0.025	TRUE	450	FALSE	NA	NA	1	0	0.5	9	splines	0.8299	3.800895852078249e-4
10	250	0	450	900	1350	1800	2250	2700	3150	3600	4050	2	0	1	0.25	0.25	0.25	0.25	0.25	0.25	0.25	0.25	0.25	0.25	-0.5	-0.5	-0.5	-0.5	-0.5	-0.5	-0.5	-0.5	-0.5	-0.5	-0.5	linear	0.025	TRUE	450	FALSE	NA	NA	1	0	0.5	9	splines_cal	0.8413	5.350697449081237e-4
10	250	0	450	900	1350	1800	2250	2700	3150	3600	4050	2	0	1	0.25	0.25	0.25	0.25	0.25	0.25	0.25	0.25	0.25	0.25	-0.5	-0.5	-0.5	-0.5	-0.5	-0.5	-0.5	-0.5	-0.5	-0.5	-0.5	linear	0.025	TRUE	450	FALSE	NA	NA	1	0	0.5	10	fixmodel	0.8136	-2.804759053072097e-4
10	250	0	450	900	1350	1800	2250	2700	3150	3600	4050	2	0	1	0.25	0.25	0.25	0.25	0.25	0.25	0.25	0.25	0.25	0.25	-0.5	-0.5	-0.5	-0.5	-0.5	-0.5	-0.5	-0.5	-0.5	-0.5	-0.5	linear	0.025	TRUE	450	FALSE	NA	NA	1	0	0.5	10	sepmodel	0.7964	-1.5851704671649203e-4
10	250	0	450	900	1350	1800	2250	2700	3150	3600	4050	2	0	1	0.25	0.25	0.25	0.25	0.25	0.25	0.25	0.25	0.25	0.25	-0.5	-0.5	-0.5	-0.5	-0.5	-0.5	-0.5	-0.5	-0.5	-0.5	-0.5	linear	0.025	TRUE	450	FALSE	NA	NA	1	0	0.5	10	splines	0.8208	-3.3119384153930897e-4
10	250	0	450	900	1350	1800	2250	2700	3150	3600	4050	2	0	1	0.25	0.25	0.25	0.25	0.25	0.25	0.25	0.25	0.25	0.25	-0.5	-0.5	-0.5	-0.5	-0.5	-0.5	-0.5	-0.5	-0.5	-0.5	-0.5	linear	0.025	TRUE	450	FALSE	NA	NA	1	0	0.5	10	splines_cal	0.8359	-2.406078489026844e-4
10	250	0	475	950	1425	1900	2375	2850	3325	3800	4275	2	0	1	0.25	0.25	0.25	0.25	0.25	0.25	0.25	0.25	0.25	0.25	-0.5	-0.5	-0.5	-0.5	-0.5	-0.5	-0.5	-0.5	-0.5	-0.5	-0.5	linear	0.025	TRUE	450	FALSE	NA	NA	1	0	0.5	2	fixmodel	0.8076	0.001455862134713704
10	250	0	475	950	1425	1900	2375	2850	3325	3800	4275	2	0	1	0.25	0.25	0.25	0.25	0.25	0.25	0.25	0.25	0.25	0.25	-0.5	-0.5	-0.5	-0.5	-0.5	-0.5	-0.5	-0.5	-0.5	-0.5	-0.5	linear	0.025	TRUE	450	FALSE	NA	NA	1	0	0.5	2	sepmodel	0.8009	0.0015944679590484015
10	250	0	475	950	1425	1900	2375	2850	3325	3800	4275	2	0	1	0.25	0.25	0.25	0.25	0.25	0.25	0.25	0.25	0.25	0.25	-0.5	-0.5	-0.5	-0.5	-0.5	-0.5	-0.5	-0.5	-0.5	-0.5	-0.5	linear	0.025	TRUE	450	FALSE	NA	NA	1	0	0.5	2	splines	0.8105	0.0015070393938112186
10	250	0	475	950	1425	1900	2375	2850	3325	3800	4275	2	0	1	0.25	0.25	0.25	0.25	0.25	0.25	0.25	0.25	0.25	0.25	-0.5	-0.5	-0.5	-0.5	-0.5	-0.5	-0.5	-0.5	-0.5	-0.5	-0.5	linear	0.025	TRUE	450	FALSE	NA	NA	1	0	0.5	2	splines_cal	0.8399	0.0010922277800882345
10	250	0	475	950	1425	1900	2375	2850	3325	3800	4275	2	0	1	0.25	0.25	0.25	0.25	0.25	0.25	0.25	0.25	0.25	0.25	-0.5	-0.5	-0.5	-0.5	-0.5	-0.5	-0.5	-0.5	-0.5	-0.5	-0.5	linear	0.025	TRUE	450	FALSE	NA	NA	1	0	0.5	3	fixmodel	0.8088	0.0012991058294930353
10	250	0	475	950	1425	1900	2375	2850	3325	3800	4275	2	0	1	0.25	0.25	0.25	0.25	0.25	0.25	0.25	0.25	0.25	0.25	-0.5	-0.5	-0.5	-0.5	-0.5	-0.5	-0.5	-0.5	-0.5	-0.5	-0.5	linear	0.025	TRUE	450	FALSE	NA	NA	1	0	0.5	3	sepmodel	0.8006	0.0015329346763053617
10	250	0	475	950	1425	1900	2375	2850	3325	3800	4275	2	0	1	0.25	0.25	0.25	0.25	0.25	0.25	0.25	0.25	0.25	0.25	-0.5	-0.5	-0.5	-0.5	-0.5	-0.5	-0.5	-0.5	-0.5	-0.5	-0.5	linear	0.025	TRUE	450	FALSE	NA	NA	1	0	0.5	3	splines	0.8123	0.0012592202846047646
10	250	0	475	950	1425	1900	2375	2850	3325	3800	4275	2	0	1	0.25	0.25	0.25	0.25	0.25	0.25	0.25	0.25	0.25	0.25	-0.5	-0.5	-0.5	-0.5	-0.5	-0.5	-0.5	-0.5	-0.5	-0.5	-0.5	linear	0.025	TRUE	450	FALSE	NA	NA	1	0	0.5	3	splines_cal	0.8366	0.0013467688711640672
10	250	0	475	950	1425	1900	2375	2850	3325	3800	4275	2	0	1	0.25	0.25	0.25	0.25	0.25	0.25	0.25	0.25	0.25	0.25	-0.5	-0.5	-0.5	-0.5	-0.5	-0.5	-0.5	-0.5	-0.5	-0.5	-0.5	linear	0.025	TRUE	450	FALSE	NA	NA	1	0	0.5	4	fixmodel	0.8054	-6.598402308480934e-4
10	250	0	475	950	1425	1900	2375	2850	3325	3800	4275	2	0	1	0.25	0.25	0.25	0.25	0.25	0.25	0.25	0.25	0.25	0.25	-0.5	-0.5	-0.5	-0.5	-0.5	-0.5	-0.5	-0.5	-0.5	-0.5	-0.5	linear	0.025	TRUE	450	FALSE	NA	NA	1	0	0.5	4	sepmodel	0.7922	-6.772839634099717e-4
10	250	0	475	950	1425	1900	2375	2850	3325	3800	4275	2	0	1	0.25	0.25	0.25	0.25	0.25	0.25	0.25	0.25	0.25	0.25	-0.5	-0.5	-0.5	-0.5	-0.5	-0.5	-0.5	-0.5	-0.5	-0.5	-0.5	linear	0.025	TRUE	450	FALSE	NA	NA	1	0	0.5	4	splines	0.8081	-6.951907999105941e-4
10	250	0	475	950	1425	1900	2375	2850	3325	3800	4275	2	0	1	0.25	0.25	0.25	0.25	0.25	0.25	0.25	0.25	0.25	0.25	-0.5	-0.5	-0.5	-0.5	-0.5	-0.5	-0.5	-0.5	-0.5	-0.5	-0.5	linear	0.025	TRUE	450	FALSE	NA	NA	1	0	0.5	4	splines_cal	0.8332	-5.039069068292271e-4
10	250	0	475	950	1425	1900	2375	2850	3325	3800	4275	2	0	1	0.25	0.25	0.25	0.25	0.25	0.25	0.25	0.25	0.25	0.25	-0.5	-0.5	-0.5	-0.5	-0.5	-0.5	-0.5	-0.5	-0.5	-0.5	-0.5	linear	0.025	TRUE	450	FALSE	NA	NA	1	0	0.5	5	fixmodel	0.8103	0.00092753551787895505
10	250	0	475	950	1425	1900	2375	2850	3325	3800	4275	2	0	1	0.25	0.25	0.25	0.25	0.25	0.25	0.25	0.25	0.25	0.25	-0.5	-0.5	-0.5	-0.5	-0.5	-0.5	-0.5	-0.5	-0.5	-0.5	-0.5	linear	0.025	TRUE	450	FALSE	NA	NA	1	0	0.5	5	sepmodel	0.79990000000000006	7.617192289104099e-4
10	250	0	475	950	1425	1900	2375	2850	3325	3800	4275	2	0	1	0.25	0.25	0.25	0.25	0.25	0.25	0.25	0.25	0.25	0.25	-0.5	-0.5	-0.5	-0.5	-0.5	-0.5	-0.5	-0.5	-0.5	-0.5	-0.5	linear	0.025	TRUE	450	FALSE	NA	NA	1	0	0.5	5	splines	0.8173	9.32183877290419e-4
10	250	0	475	950	1425	1900	2375	2850	3325	3800	4275	2	0	1	0.25	0.25	0.25	0.25	0.25	0.25	0.25	0.25	0.25	0.25	-0.5	-0.5	-0.5	-0.5	-0.5	-0.5	-0.5	-0.5	-0.5	-0.5	-0.5	linear	0.025	TRUE	450	FALSE	NA	NA	1	0	0.5	5	splines_cal	0.8367	9.532134993974088e-4
10	250	0	475	950	1425	1900	2375	2850	3325	3800	4275	2	0	1	0.25	0.25	0.25	0.25	0.25	0.25	0.25	0.25	0.25	0.25	-0.5	-0.5	-0.5	-0.5	-0.5	-0.5	-0.5	-0.5	-0.5	-0.5	-0.5	linear	0.025	TRUE	450	FALSE	NA	NA	1	0	0.5	6	fixmodel	0.8109	4.79285398397019e-4
10	250	0	475	950	1425	1900	2375	2850	3325	3800	4275	2	0	1	0.25	0.25	0.25	0.25	0.25	0.25	0.25	0.25	0.25	0.25	-0.5	-0.5	-0.5	-0.5	-0.5	-0.5	-0.5	-0.5	-0.5	-0.5	-0.5	linear	0.025	TRUE	450	FALSE	NA	NA	1	0	0.5	6	sepmodel	0.7984	5.834384777644874e-4
10	250	0	475	950	1425	1900	2375	2850	3325	3800	4275	2	0	1	0.25	0.25	0.25	0.25	0.25	0.25	0.25	0.25	0.25	0.25	-0.5	-0.5	-0.5	-0.5	-0.5	-0.5	-0.5	-0.5	-0.5	-0.5	-0.5	linear	0.025	TRUE	450	FALSE	NA	NA	1	0	0.5	6	splines	0.8167	5.602442645084544e-4
10	250	0	475	950	1425	1900	2375	2850	3325	3800	4275	2	0	1	0.25	0.25	0.25	0.25	0.25	0.25	0.25	0.25	0.25	0.25	-0.5	-0.5	-0.5	-0.5	-0.5	-0.5	-0.5	-0.5	-0.5	-0.5	-0.5	linear	0.025	TRUE	450	FALSE	NA	NA	1	0	0.5	6	splines_cal	0.8382	7.600391027121321e-4
10	250	0	475	950	1425	1900	2375	2850	3325	3800	4275	2	0	1	0.25	0.25	0.25	0.25	0.25	0.25	0.25	0.25	0.25	0.25	-0.5	-0.5	-0.5	-0.5	-0.5	-0.5	-0.5	-0.5	-0.5	-0.5	-0.5	linear	0.025	TRUE	450	FALSE	NA	NA	1	0	0.5	7	fixmodel	0.8066	-6.456697463839109e-4
10	250	0	475	950	1425	1900	2375	2850	3325	3800	4275	2	0	1	0.25	0.25	0.25	0.25	0.25	0.25	0.25	0.25	0.25	0.25	-0.5	-0.5	-0.5	-0.5	-0.5	-0.5	-0.5	-0.5	-0.5	-0.5	-0.5	linear	0.025	TRUE	450	FALSE	NA	NA	1	0	0.5	7	sepmodel	0.7929	-5.090713300679053e-4
10	250	0	475	950	1425	1900	2375	2850	3325	3800	4275	2	0	1	0.25	0.25	0.25	0.25	0.25	0.25	0.25	0.25	0.25	0.25	-0.5	-0.5	-0.5	-0.5	-0.5	-0.5	-0.5	-0.5	-0.5	-0.5	-0.5	linear	0.025	TRUE	450	FALSE	NA	NA	1	0	0.5	7	splines	0.8111	-6.007034544742013e-4
10	250	0	475	950	1425	1900	2375	2850	3325	3800	4275	2	0	1	0.25	0.25	0.25	0.25	0.25	0.25	0.25	0.25	0.25	0.25	-0.5	-0.5	-0.5	-0.5	-0.5	-0.5	-0.5	-0.5	-0.5	-0.5	-0.5	linear	0.025	TRUE	450	FALSE	NA	NA	1	0	0.5	7	splines_cal	0.8371	-5.603826616648927e-4
10	250	0	475	950	1425	1900	2375	2850	3325	3800	4275	2	0	1	0.25	0.25	0.25	0.25	0.25	0.25	0.25	0.25	0.25	0.25	-0.5	-0.5	-0.5	-0.5	-0.5	-0.5	-0.5	-0.5	-0.5	-0.5	-0.5	linear	0.025	TRUE	450	FALSE	NA	NA	1	0	0.5	8	fixmodel	0.8084	5.997895413491759e-4
10	250	0	475	950	1425	1900	2375	2850	3325	3800	4275	2	0	1	0.25	0.25	0.25	0.25	0.25	0.25	0.25	0.25	0.25	0.25	-0.5	-0.5	-0.5	-0.5	-0.5	-0.5	-0.5	-0.5	-0.5	-0.5	-0.5	linear	0.025	TRUE	450	FALSE	NA	NA	1	0	0.5	8	sepmodel	0.801	5.571746833954915e-4
10	250	0	475	950	1425	1900	2375	2850	3325	3800	4275	2	0	1	0.25	0.25	0.25	0.25	0.25	0.25	0.25	0.25	0.25	0.25	-0.5	-0.5	-0.5	-0.5	-0.5	-0.5	-0.5	-0.5	-0.5	-0.5	-0.5	linear	0.025	TRUE	450	FALSE	NA	NA	1	0	0.5	8	splines	0.8142	5.406080797578694e-4
10	250	0	475	950	1425	1900	2375	2850	3325	3800	4275	2	0	1	0.25	0.25	0.25	0.25	0.25	0.25	0.25	0.25	0.25	0.25	-0.5	-0.5	-0.5	-0.5	-0.5	-0.5	-0.5	-0.5	-0.5	-0.5	-0.5	linear	0.025	TRUE	450	FALSE	NA	NA	1	0	0.5	8	splines_cal	0.8357	1.8450983894653856e-4
10	250	0	475	950	1425	1900	2375	2850	3325	3800	4275	2	0	1	0.25	0.25	0.25	0.25	0.25	0.25	0.25	0.25	0.25	0.25	-0.5	-0.5	-0.5	-0.5	-0.5	-0.5	-0.5	-0.5	-0.5	-0.5	-0.5	linear	0.025	TRUE	450	FALSE	NA	NA	1	0	0.5	9	fixmodel	0.8048	-6.643706994983517e-4
10	250	0	475	950	1425	1900	2375	2850	3325	3800	4275	2	0	1	0.25	0.25	0.25	0.25	0.25	0.25	0.25	0.25	0.25	0.25	-0.5	-0.5	-0.5	-0.5	-0.5	-0.5	-0.5	-0.5	-0.5	-0.5	-0.5	linear	0.025	TRUE	450	FALSE	NA	NA	1	0	0.5	9	sepmodel	0.7941	-7.56648697333405e-4
10	250	0	475	950	1425	1900	2375	2850	3325	3800	4275	2	0	1	0.25	0.25	0.25	0.25	0.25	0.25	0.25	0.25	0.25	0.25	-0.5	-0.5	-0.5	-0.5	-0.5	-0.5	-0.5	-0.5	-0.5	-0.5	-0.5	linear	0.025	TRUE	450	FALSE	NA	NA	1	0	0.5	9	splines	0.8101	-7.609327871311084e-4
10	250	0	475	950	1425	1900	2375	2850	3325	3800	4275	2	0	1	0.25	0.25	0.25	0.25	0.25	0.25	0.25	0.25	0.25	0.25	-0.5	-0.5	-0.5	-0.5	-0.5	-0.5	-0.5	-0.5	-0.5	-0.5	-0.5	linear	0.025	TRUE	450	FALSE	NA	NA	1	0	0.5	9	splines_cal	0.8299	-7.94922336065481e-4
10	250	0	475	950	1425	1900	2375	2850	3325	3800	4275	2	0	1	0.25	0.25	0.25	0.25	0.25	0.25	0.25	0.25	0.25	0.25	-0.5	-0.5	-0.5	-0.5	-0.5	-0.5	-0.5	-0.5	-0.5	-0.5	-0.5	linear	0.025	TRUE	450	FALSE	NA	NA	1	0	0.5	10	fixmodel	0.815	0.0015898299780103705
10	250	0	475	950	1425	1900	2375	2850	3325	3800	4275	2	0	1	0.25	0.25	0.25	0.25	0.25	0.25	0.25	0.25	0.25	0.25	-0.5	-0.5	-0.5	-0.5	-0.5	-0.5	-0.5	-0.5	-0.5	-0.5	-0.5	linear	0.025	TRUE	450	FALSE	NA	NA	1	0	0.5	10	sepmodel	0.8016	0.0016073332423348734
10	250	0	475	950	1425	1900	2375	2850	3325	3800	4275	2	0	1	0.25	0.25	0.25	0.25	0.25	0.25	0.25	0.25	0.25	0.25	-0.5	-0.5	-0.5	-0.5	-0.5	-0.5	-0.5	-0.5	-0.5	-0.5	-0.5	linear	0.025	TRUE	450	FALSE	NA	NA	1	0	0.5	10	splines	0.8194	0.001527265622999123
10	250	0	475	950	1425	1900	2375	2850	3325	3800	4275	2	0	1	0.25	0.25	0.25	0.25	0.25	0.25	0.25	0.25	0.25	0.25	-0.5	-0.5	-0.5	-0.5	-0.5	-0.5	-0.5	-0.5	-0.5	-0.5	-0.5	linear	0.025	TRUE	450	FALSE	NA	NA	1	0	0.5	10	splines_cal	0.8373	0.0017337101202003402
10	250	0	500	1000	1500	2000	2500	3000	3500	4000	4500	2	0	1	0.25	0.25	0.25	0.25	0.25	0.25	0.25	0.25	0.25	0.25	-0.5	-0.5	-0.5	-0.5	-0.5	-0.5	-0.5	-0.5	-0.5	-0.5	-0.5	linear	0.025	TRUE	450	FALSE	NA	NA	1	0	0.5	2	fixmodel	0.8042	0.001166758965292982
10	250	0	500	1000	1500	2000	2500	3000	3500	4000	4500	2	0	1	0.25	0.25	0.25	0.25	0.25	0.25	0.25	0.25	0.25	0.25	-0.5	-0.5	-0.5	-0.5	-0.5	-0.5	-0.5	-0.5	-0.5	-0.5	-0.5	linear	0.025	TRUE	450	FALSE	NA	NA	1	0	0.5	2	sepmodel	0.8024	0.0011667589652938307
10	250	0	500	1000	1500	2000	2500	3000	3500	4000	4500	2	0	1	0.25	0.25	0.25	0.25	0.25	0.25	0.25	0.25	0.25	0.25	-0.5	-0.5	-0.5	-0.5	-0.5	-0.5	-0.5	-0.5	-0.5	-0.5	-0.5	linear	0.025	TRUE	450	FALSE	NA	NA	1	0	0.5	2	splines	0.8418	0.0013292505003668622
10	250	0	500	1000	1500	2000	2500	3000	3500	4000	4500	2	0	1	0.25	0.25	0.25	0.25	0.25	0.25	0.25	0.25	0.25	0.25	-0.5	-0.5	-0.5	-0.5	-0.5	-0.5	-0.5	-0.5	-0.5	-0.5	-0.5	linear	0.025	TRUE	450	FALSE	NA	NA	1	0	0.5	2	splines_cal	0.8416	0.0012764757234441757
10	250	0	500	1000	1500	2000	2500	3000	3500	4000	4500	2	0	1	0.25	0.25	0.25	0.25	0.25	0.25	0.25	0.25	0.25	0.25	-0.5	-0.5	-0.5	-0.5	-0.5	-0.5	-0.5	-0.5	-0.5	-0.5	-0.5	linear	0.025	TRUE	450	FALSE	NA	NA	1	0	0.5	3	fixmodel	0.7974	0.0014735649538507338
10	250	0	500	1000	1500	2000	2500	3000	3500	4000	4500	2	0	1	0.25	0.25	0.25	0.25	0.25	0.25	0.25	0.25	0.25	0.25	-0.5	-0.5	-0.5	-0.5	-0.5	-0.5	-0.5	-0.5	-0.5	-0.5	-0.5	linear	0.025	TRUE	450	FALSE	NA	NA	1	0	0.5	3	sepmodel	0.7965	0.0014735649538507429
10	250	0	500	1000	1500	2000	2500	3000	3500	4000	4500	2	0	1	0.25	0.25	0.25	0.25	0.25	0.25	0.25	0.25	0.25	0.25	-0.5	-0.5	-0.5	-0.5	-0.5	-0.5	-0.5	-0.5	-0.5	-0.5	-0.5	linear	0.025	TRUE	450	FALSE	NA	NA	1	0	0.5	3	splines	0.839	0.0019927158341506964
10	250	0	500	1000	1500	2000	2500	3000	3500	4000	4500	2	0	1	0.25	0.25	0.25	0.25	0.25	0.25	0.25	0.25	0.25	0.25	-0.5	-0.5	-0.5	-0.5	-0.5	-0.5	-0.5	-0.5	-0.5	-0.5	-0.5	linear	0.025	TRUE	450	FALSE	NA	NA	1	0	0.5	3	splines_cal	0.8373	0.002087611956345893
10	250	0	500	1000	1500	2000	2500	3000	3500	4000	4500	2	0	1	0.25	0.25	0.25	0.25	0.25	0.25	0.25	0.25	0.25	0.25	-0.5	-0.5	-0.5	-0.5	-0.5	-0.5	-0.5	-0.5	-0.5	-0.5	-0.5	linear	0.025	TRUE	450	FALSE	NA	NA	1	0	0.5	4	fixmodel	0.7868	-0.001767738144467258
10	250	0	500	1000	1500	2000	2500	3000	3500	4000	4500	2	0	1	0.25	0.25	0.25	0.25	0.25	0.25	0.25	0.25	0.25	0.25	-0.5	-0.5	-0.5	-0.5	-0.5	-0.5	-0.5	-0.5	-0.5	-0.5	-0.5	linear	0.025	TRUE	450	FALSE	NA	NA	1	0	0.5	4	sepmodel	0.7857	-0.0017677381444659295
10	250	0	500	1000	1500	2000	2500	3000	3500	4000	4500	2	0	1	0.25	0.25	0.25	0.25	0.25	0.25	0.25	0.25	0.25	0.25	-0.5	-0.5	-0.5	-0.5	-0.5	-0.5	-0.5	-0.5	-0.5	-0.5	-0.5	linear	0.025	TRUE	450	FALSE	NA	NA	1	0	0.5	4	splines	0.8306	-0.0010607396261831
10	250	0	500	1000	1500	2000	2500	3000	3500	4000	4500	2	0	1	0.25	0.25	0.25	0.25	0.25	0.25	0.25	0.25	0.25	0.25	-0.5	-0.5	-0.5	-0.5	-0.5	-0.5	-0.5	-0.5	-0.5	-0.5	-0.5	linear	0.025	TRUE	450	FALSE	NA	NA	1	0	0.5	4	splines_cal	0.8264	-0.0012198455716633282
10	250	0	500	1000	1500	2000	2500	3000	3500	4000	4500	2	0	1	0.25	0.25	0.25	0.25	0.25	0.25	0.25	0.25	0.25	0.25	-0.5	-0.5	-0.5	-0.5	-0.5	-0.5	-0.5	-0.5	-0.5	-0.5	-0.5	linear	0.025	TRUE	450	FALSE	NA	NA	1	0	0.5	5	fixmodel	0.7963	-5.750915476764526e-4
10	250	0	500	1000	1500	2000	2500	3000	3500	4000	4500	2	0	1	0.25	0.25	0.25	0.25	0.25	0.25	0.25	0.25	0.25	0.25	-0.5	-0.5	-0.5	-0.5	-0.5	-0.5	-0.5	-0.5	-0.5	-0.5	-0.5	linear	0.025	TRUE	450	FALSE	NA	NA	1	0	0.5	5	sepmodel	0.7951	-5.750915476752296e-4
10	250	0	500	1000	1500	2000	2500	3000	3500	4000	4500	2	0	1	0.25	0.25	0.25	0.25	0.25	0.25	0.25	0.25	0.25	0.25	-0.5	-0.5	-0.5	-0.5	-0.5	-0.5	-0.5	-0.5	-0.5	-0.5	-0.5	linear	0.025	TRUE	450	FALSE	NA	NA	1	0	0.5	5	splines	0.8382	-7.337785955625287e-4
10	250	0	500	1000	1500	2000	2500	3000	3500	4000	4500	2	0	1	0.25	0.25	0.25	0.25	0.25	0.25	0.25	0.25	0.25	0.25	-0.5	-0.5	-0.5	-0.5	-0.5	-0.5	-0.5	-0.5	-0.5	-0.5	-0.5	linear	0.025	TRUE	450	FALSE	NA	NA	1	0	0.5	5	splines_cal	0.8356	-5.909468777436693e-4
10	250	0	500	1000	1500	2000	2500	3000	3500	4000	4500	2	0	1	0.25	0.25	0.25	0.25	0.25	0.25	0.25	0.25	0.25	0.25	-0.5	-0.5	-0.5	-0.5	-0.5	-0.5	-0.5	-0.5	-0.5	-0.5	-0.5	linear	0.025	TRUE	450	FALSE	NA	NA	1	0	0.5	6	fixmodel	0.7988	-2.8433300216727813e-4
10	250	0	500	1000	1500	2000	2500	3000	3500	4000	4500	2	0	1	0.25	0.25	0.25	0.25	0.25	0.25	0.25	0.25	0.25	0.25	-0.5	-0.5	-0.5	-0.5	-0.5	-0.5	-0.5	-0.5	-0.5	-0.5	-0.5	linear	0.025	TRUE	450	FALSE	NA	NA	1	0	0.5	6	sepmodel	0.7967	-2.843330021666255e-4
10	250	0	500	1000	1500	2000	2500	3000	3500	4000	4500	2	0	1	0.25	0.25	0.25	0.25	0.25	0.25	0.25	0.25	0.25	0.25	-0.5	-0.5	-0.5	-0.5	-0.5	-0.5	-0.5	-0.5	-0.5	-0.5	-0.5	linear	0.025	TRUE	450	FALSE	NA	NA	1	0	0.5	6	splines	0.839	-8.271003744122993e-4
10	250	0	500	1000	1500	2000	2500	3000	3500	4000	4500	2	0	1	0.25	0.25	0.25	0.25	0.25	0.25	0.25	0.25	0.25	0.25	-0.5	-0.5	-0.5	-0.5	-0.5	-0.5	-0.5	-0.5	-0.5	-0.5	-0.5	linear	0.025	TRUE	450	FALSE	NA	NA	1	0	0.5	6	splines_cal	0.8355	-8.807514805715071e-4
10	250	0	500	1000	1500	2000	2500	3000	3500	4000	4500	2	0	1	0.25	0.25	0.25	0.25	0.25	0.25	0.25	0.25	0.25	0.25	-0.5	-0.5	-0.5	-0.5	-0.5	-0.5	-0.5	-0.5	-0.5	-0.5	-0.5	linear	0.025	TRUE	450	FALSE	NA	NA	1	0	0.5	7	fixmodel	0.8045	0.0015940107225425524
10	250	0	500	1000	1500	2000	2500	3000	3500	4000	4500	2	0	1	0.25	0.25	0.25	0.25	0.25	0.25	0.25	0.25	0.25	0.25	-0.5	-0.5	-0.5	-0.5	-0.5	-0.5	-0.5	-0.5	-0.5	-0.5	-0.5	linear	0.025	TRUE	450	FALSE	NA	NA	1	0	0.5	7	sepmodel	0.8015	0.0015940107225440414
10	250	0	500	1000	1500	2000	2500	3000	3500	4000	4500	2	0	1	0.25	0.25	0.25	0.25	0.25	0.25	0.25	0.25	0.25	0.25	-0.5	-0.5	-0.5	-0.5	-0.5	-0.5	-0.5	-0.5	-0.5	-0.5	-0.5	linear	0.025	TRUE	450	FALSE	NA	NA	1	0	0.5	7	splines	0.8433	0.001193410686240099
10	250	0	500	1000	1500	2000	2500	3000	3500	4000	4500	2	0	1	0.25	0.25	0.25	0.25	0.25	0.25	0.25	0.25	0.25	0.25	-0.5	-0.5	-0.5	-0.5	-0.5	-0.5	-0.5	-0.5	-0.5	-0.5	-0.5	linear	0.025	TRUE	450	FALSE	NA	NA	1	0	0.5	7	splines_cal	0.8368	0.0010916357774625215
10	250	0	500	1000	1500	2000	2500	3000	3500	4000	4500	2	0	1	0.25	0.25	0.25	0.25	0.25	0.25	0.25	0.25	0.25	0.25	-0.5	-0.5	-0.5	-0.5	-0.5	-0.5	-0.5	-0.5	-0.5	-0.5	-0.5	linear	0.025	TRUE	450	FALSE	NA	NA	1	0	0.5	8	fixmodel	0.7986	-2.089300287816176e-5
10	250	0	500	1000	1500	2000	2500	3000	3500	4000	4500	2	0	1	0.25	0.25	0.25	0.25	0.25	0.25	0.25	0.25	0.25	0.25	-0.5	-0.5	-0.5	-0.5	-0.5	-0.5	-0.5	-0.5	-0.5	-0.5	-0.5	linear	0.025	TRUE	450	FALSE	NA	NA	1	0	0.5	8	sepmodel	0.797	-2.089300287635512e-5
10	250	0	500	1000	1500	2000	2500	3000	3500	4000	4500	2	0	1	0.25	0.25	0.25	0.25	0.25	0.25	0.25	0.25	0.25	0.25	-0.5	-0.5	-0.5	-0.5	-0.5	-0.5	-0.5	-0.5	-0.5	-0.5	-0.5	linear	0.025	TRUE	450	FALSE	NA	NA	1	0	0.5	8	splines	0.8405	1.3880805981933777e-4
10	250	0	500	1000	1500	2000	2500	3000	3500	4000	4500	2	0	1	0.25	0.25	0.25	0.25	0.25	0.25	0.25	0.25	0.25	0.25	-0.5	-0.5	-0.5	-0.5	-0.5	-0.5	-0.5	-0.5	-0.5	-0.5	-0.5	linear	0.025	TRUE	450	FALSE	NA	NA	1	0	0.5	8	splines_cal	0.8357	1.3947353096695856e-4
10	250	0	500	1000	1500	2000	2500	3000	3500	4000	4500	2	0	1	0.25	0.25	0.25	0.25	0.25	0.25	0.25	0.25	0.25	0.25	-0.5	-0.5	-0.5	-0.5	-0.5	-0.5	-0.5	-0.5	-0.5	-0.5	-0.5	linear	0.025	TRUE	450	FALSE	NA	NA	1	0	0.5	9	fixmodel	0.801	9.30652543431455e-4
10	250	0	500	1000	1500	2000	2500	3000	3500	4000	4500	2	0	1	0.25	0.25	0.25	0.25	0.25	0.25	0.25	0.25	0.25	0.25	-0.5	-0.5	-0.5	-0.5	-0.5	-0.5	-0.5	-0.5	-0.5	-0.5	-0.5	linear	0.025	TRUE	450	FALSE	NA	NA	1	0	0.5	9	sepmodel	0.8004	9.306525434320948e-4
10	250	0	500	1000	1500	2000	2500	3000	3500	4000	4500	2	0	1	0.25	0.25	0.25	0.25	0.25	0.25	0.25	0.25	0.25	0.25	-0.5	-0.5	-0.5	-0.5	-0.5	-0.5	-0.5	-0.5	-0.5	-0.5	-0.5	linear	0.025	TRUE	450	FALSE	NA	NA	1	0	0.5	9	splines	0.8413	5.489277753436264e-4
10	250	0	500	1000	1500	2000	2500	3000	3500	4000	4500	2	0	1	0.25	0.25	0.25	0.25	0.25	0.25	0.25	0.25	0.25	0.25	-0.5	-0.5	-0.5	-0.5	-0.5	-0.5	-0.5	-0.5	-0.5	-0.5	-0.5	linear	0.025	TRUE	450	FALSE	NA	NA	1	0	0.5	9	splines_cal	0.8397	5.294317633024616e-4
10	250	0	500	1000	1500	2000	2500	3000	3500	4000	4500	2	0	1	0.25	0.25	0.25	0.25	0.25	0.25	0.25	0.25	0.25	0.25	-0.5	-0.5	-0.5	-0.5	-0.5	-0.5	-0.5	-0.5	-0.5	-0.5	-0.5	linear	0.025	TRUE	450	FALSE	NA	NA	1	0	0.5	10	fixmodel	0.7982	-7.593114073077839e-5
10	250	0	500	1000	1500	2000	2500	3000	3500	4000	4500	2	0	1	0.25	0.25	0.25	0.25	0.25	0.25	0.25	0.25	0.25	0.25	-0.5	-0.5	-0.5	-0.5	-0.5	-0.5	-0.5	-0.5	-0.5	-0.5	-0.5	linear	0.025	TRUE	450	FALSE	NA	NA	1	0	0.5	10	sepmodel	0.7967	-7.59311407291796e-5
10	250	0	500	1000	1500	2000	2500	3000	3500	4000	4500	2	0	1	0.25	0.25	0.25	0.25	0.25	0.25	0.25	0.25	0.25	0.25	-0.5	-0.5	-0.5	-0.5	-0.5	-0.5	-0.5	-0.5	-0.5	-0.5	-0.5	linear	0.025	TRUE	450	FALSE	NA	NA	1	0	0.5	10	splines	0.8353	4.306668418880671e-5
10	250	0	500	1000	1500	2000	2500	3000	3500	4000	4500	2	0	1	0.25	0.25	0.25	0.25	0.25	0.25	0.25	0.25	0.25	0.25	-0.5	-0.5	-0.5	-0.5	-0.5	-0.5	-0.5	-0.5	-0.5	-0.5	-0.5	linear	0.025	TRUE	450	FALSE	NA	NA	1	0	0.5	10	splines_cal	0.8333	4.53854152308606e-5
10	250	0	0	0	0	0	0	0	0	0	0	2	0	1	0.25	0.25	0.25	0.25	0.25	0.25	0.25	0.25	0.25	0.25	-0.375	-0.375	-0.375	-0.375	-0.375	-0.375	-0.375	-0.375	-0.375	-0.375	-0.375	linear	0.025	TRUE	450	FALSE	NA	NA	1	0	0.5	2	fixmodel	0.7936	2.5070926668889834e-4
10	250	0	0	0	0	0	0	0	0	0	0	2	0	1	0.25	0.25	0.25	0.25	0.25	0.25	0.25	0.25	0.25	0.25	-0.375	-0.375	-0.375	-0.375	-0.375	-0.375	-0.375	-0.375	-0.375	-0.375	-0.375	linear	0.025	TRUE	450	FALSE	NA	NA	1	0	0.5	2	sepmodel	0.794	2.50709266696287e-4
10	250	0	0	0	0	0	0	0	0	0	0	2	0	1	0.25	0.25	0.25	0.25	0.25	0.25	0.25	0.25	0.25	0.25	-0.375	-0.375	-0.375	-0.375	-0.375	-0.375	-0.375	-0.375	-0.375	-0.375	-0.375	linear	0.025	TRUE	450	FALSE	NA	NA	1	0	0.5	2	splines	0.7974	2.507807419584022e-4
10	250	0	0	0	0	0	0	0	0	0	0	2	0	1	0.25	0.25	0.25	0.25	0.25	0.25	0.25	0.25	0.25	0.25	-0.375	-0.375	-0.375	-0.375	-0.375	-0.375	-0.375	-0.375	-0.375	-0.375	-0.375	linear	0.025	TRUE	450	FALSE	NA	NA	1	0	0.5	2	splines_cal	0.7976	2.2658274554611719e-4
10	250	0	0	0	0	0	0	0	0	0	0	2	0	1	0.25	0.25	0.25	0.25	0.25	0.25	0.25	0.25	0.25	0.25	-0.375	-0.375	-0.375	-0.375	-0.375	-0.375	-0.375	-0.375	-0.375	-0.375	-0.375	linear	0.025	TRUE	450	FALSE	NA	NA	1	0	0.5	3	fixmodel	0.7848	-0.0017748325056261595
10	250	0	0	0	0	0	0	0	0	0	0	2	0	1	0.25	0.25	0.25	0.25	0.25	0.25	0.25	0.25	0.25	0.25	-0.375	-0.375	-0.375	-0.375	-0.375	-0.375	-0.375	-0.375	-0.375	-0.375	-0.375	linear	0.025	TRUE	450	FALSE	NA	NA	1	0	0.5	3	sepmodel	0.7834	-0.0017748325056259257
10	250	0	0	0	0	0	0	0	0	0	0	2	0	1	0.25	0.25	0.25	0.25	0.25	0.25	0.25	0.25	0.25	0.25	-0.375	-0.375	-0.375	-0.375	-0.375	-0.375	-0.375	-0.375	-0.375	-0.375	-0.375	linear	0.025	TRUE	450	FALSE	NA	NA	1	0	0.5	3	splines	0.7878	-0.0017744008612850732
10	250	0	0	0	0	0	0	0	0	0	0	2	0	1	0.25	0.25	0.25	0.25	0.25	0.25	0.25	0.25	0.25	0.25	-0.375	-0.375	-0.375	-0.375	-0.375	-0.375	-0.375	-0.375	-0.375	-0.375	-0.375	linear	0.025	TRUE	450	FALSE	NA	NA	1	0	0.5	3	splines_cal	0.7873	-0.0018295276178847868
10	250	0	0	0	0	0	0	0	0	0	0	2	0	1	0.25	0.25	0.25	0.25	0.25	0.25	0.25	0.25	0.25	0.25	-0.375	-0.375	-0.375	-0.375	-0.375	-0.375	-0.375	-0.375	-0.375	-0.375	-0.375	linear	0.025	TRUE	450	FALSE	NA	NA	1	0	0.5	4	fixmodel	0.7882	-0.001421171561566675
10	250	0	0	0	0	0	0	0	0	0	0	2	0	1	0.25	0.25	0.25	0.25	0.25	0.25	0.25	0.25	0.25	0.25	-0.375	-0.375	-0.375	-0.375	-0.375	-0.375	-0.375	-0.375	-0.375	-0.375	-0.375	linear	0.025	TRUE	450	FALSE	NA	NA	1	0	0.5	4	sepmodel	0.7885	-0.0014211715615646868
10	250	0	0	0	0	0	0	0	0	0	0	2	0	1	0.25	0.25	0.25	0.25	0.25	0.25	0.25	0.25	0.25	0.25	-0.375	-0.375	-0.375	-0.375	-0.375	-0.375	-0.375	-0.375	-0.375	-0.375	-0.375	linear	0.025	TRUE	450	FALSE	NA	NA	1	0	0.5	4	splines	0.7914	-0.0014210765451695092
10	250	0	0	0	0	0	0	0	0	0	0	2	0	1	0.25	0.25	0.25	0.25	0.25	0.25	0.25	0.25	0.25	0.25	-0.375	-0.375	-0.375	-0.375	-0.375	-0.375	-0.375	-0.375	-0.375	-0.375	-0.375	linear	0.025	TRUE	450	FALSE	NA	NA	1	0	0.5	4	splines_cal	0.7914	-0.0014334379035860446
10	250	0	0	0	0	0	0	0	0	0	0	2	0	1	0.25	0.25	0.25	0.25	0.25	0.25	0.25	0.25	0.25	0.25	-0.375	-0.375	-0.375	-0.375	-0.375	-0.375	-0.375	-0.375	-0.375	-0.375	-0.375	linear	0.025	TRUE	450	FALSE	NA	NA	1	0	0.5	5	fixmodel	0.7926	-5.702920334463165e-4
10	250	0	0	0	0	0	0	0	0	0	0	2	0	1	0.25	0.25	0.25	0.25	0.25	0.25	0.25	0.25	0.25	0.25	-0.375	-0.375	-0.375	-0.375	-0.375	-0.375	-0.375	-0.375	-0.375	-0.375	-0.375	linear	0.025	TRUE	450	FALSE	NA	NA	1	0	0.5	5	sepmodel	0.7932	-5.702920334454065e-4
10	250	0	0	0	0	0	0	0	0	0	0	2	0	1	0.25	0.25	0.25	0.25	0.25	0.25	0.25	0.25	0.25	0.25	-0.375	-0.375	-0.375	-0.375	-0.375	-0.375	-0.375	-0.375	-0.375	-0.375	-0.375	linear	0.025	TRUE	450	FALSE	NA	NA	1	0	0.5	5	splines	0.7961	-5.70093923620984e-4
10	250	0	0	0	0	0	0	0	0	0	0	2	0	1	0.25	0.25	0.25	0.25	0.25	0.25	0.25	0.25	0.25	0.25	-0.375	-0.375	-0.375	-0.375	-0.375	-0.375	-0.375	-0.375	-0.375	-0.375	-0.375	linear	0.025	TRUE	450	FALSE	NA	NA	1	0	0.5	5	splines_cal	0.7952	-6.260444706934851e-4
10	250	0	0	0	0	0	0	0	0	0	0	2	0	1	0.25	0.25	0.25	0.25	0.25	0.25	0.25	0.25	0.25	0.25	-0.375	-0.375	-0.375	-0.375	-0.375	-0.375	-0.375	-0.375	-0.375	-0.375	-0.375	linear	0.025	TRUE	450	FALSE	NA	NA	1	0	0.5	6	fixmodel	0.7956	5.643902618700685e-5
10	250	0	0	0	0	0	0	0	0	0	0	2	0	1	0.25	0.25	0.25	0.25	0.25	0.25	0.25	0.25	0.25	0.25	-0.375	-0.375	-0.375	-0.375	-0.375	-0.375	-0.375	-0.375	-0.375	-0.375	-0.375	linear	0.025	TRUE	450	FALSE	NA	NA	1	0	0.5	6	sepmodel	0.7931	5.643902618821131e-5
10	250	0	0	0	0	0	0	0	0	0	0	2	0	1	0.25	0.25	0.25	0.25	0.25	0.25	0.25	0.25	0.25	0.25	-0.375	-0.375	-0.375	-0.375	-0.375	-0.375	-0.375	-0.375	-0.375	-0.375	-0.375	linear	0.025	TRUE	450	FALSE	NA	NA	1	0	0.5	6	splines	0.7993	5.664597696377125e-5
10	250	0	0	0	0	0	0	0	0	0	0	2	0	1	0.25	0.25	0.25	0.25	0.25	0.25	0.25	0.25	0.25	0.25	-0.375	-0.375	-0.375	-0.375	-0.375	-0.375	-0.375	-0.375	-0.375	-0.375	-0.375	linear	0.025	TRUE	450	FALSE	NA	NA	1	0	0.5	6	splines_cal	0.7985	4.1313296379805635e-5
10	250	0	0	0	0	0	0	0	0	0	0	2	0	1	0.25	0.25	0.25	0.25	0.25	0.25	0.25	0.25	0.25	0.25	-0.375	-0.375	-0.375	-0.375	-0.375	-0.375	-0.375	-0.375	-0.375	-0.375	-0.375	linear	0.025	TRUE	450	FALSE	NA	NA	1	0	0.5	7	fixmodel	0.7957	5.559178590027731e-5
10	250	0	0	0	0	0	0	0	0	0	0	2	0	1	0.25	0.25	0.25	0.25	0.25	0.25	0.25	0.25	0.25	0.25	-0.375	-0.375	-0.375	-0.375	-0.375	-0.375	-0.375	-0.375	-0.375	-0.375	-0.375	linear	0.025	TRUE	450	FALSE	NA	NA	1	0	0.5	7	sepmodel	0.7942	5.5591785901449885e-5
10	250	0	0	0	0	0	0	0	0	0	0	2	0	1	0.25	0.25	0.25	0.25	0.25	0.25	0.25	0.25	0.25	0.25	-0.375	-0.375	-0.375	-0.375	-0.375	-0.375	-0.375	-0.375	-0.375	-0.375	-0.375	linear	0.025	TRUE	450	FALSE	NA	NA	1	0	0.5	7	splines	0.7993	5.6445117381519305e-5
10	250	0	0	0	0	0	0	0	0	0	0	2	0	1	0.25	0.25	0.25	0.25	0.25	0.25	0.25	0.25	0.25	0.25	-0.375	-0.375	-0.375	-0.375	-0.375	-0.375	-0.375	-0.375	-0.375	-0.375	-0.375	linear	0.025	TRUE	450	FALSE	NA	NA	1	0	0.5	7	splines_cal	0.7991	4.44468293644515e-5
10	250	0	0	0	0	0	0	0	0	0	0	2	0	1	0.25	0.25	0.25	0.25	0.25	0.25	0.25	0.25	0.25	0.25	-0.375	-0.375	-0.375	-0.375	-0.375	-0.375	-0.375	-0.375	-0.375	-0.375	-0.375	linear	0.025	TRUE	450	FALSE	NA	NA	1	0	0.5	8	fixmodel	0.7881	-2.4203482339699565e-4
10	250	0	0	0	0	0	0	0	0	0	0	2	0	1	0.25	0.25	0.25	0.25	0.25	0.25	0.25	0.25	0.25	0.25	-0.375	-0.375	-0.375	-0.375	-0.375	-0.375	-0.375	-0.375	-0.375	-0.375	-0.375	linear	0.025	TRUE	450	FALSE	NA	NA	1	0	0.5	8	sepmodel	0.7874	-2.4203482339584082e-4
10	250	0	0	0	0	0	0	0	0	0	0	2	0	1	0.25	0.25	0.25	0.25	0.25	0.25	0.25	0.25	0.25	0.25	-0.375	-0.375	-0.375	-0.375	-0.375	-0.375	-0.375	-0.375	-0.375	-0.375	-0.375	linear	0.025	TRUE	450	FALSE	NA	NA	1	0	0.5	8	splines	0.7911	-2.420814012778193e-4
10	250	0	0	0	0	0	0	0	0	0	0	2	0	1	0.25	0.25	0.25	0.25	0.25	0.25	0.25	0.25	0.25	0.25	-0.375	-0.375	-0.375	-0.375	-0.375	-0.375	-0.375	-0.375	-0.375	-0.375	-0.375	linear	0.025	TRUE	450	FALSE	NA	NA	1	0	0.5	8	splines_cal	0.7912	-2.674649825718605e-4
10	250	0	0	0	0	0	0	0	0	0	0	2	0	1	0.25	0.25	0.25	0.25	0.25	0.25	0.25	0.25	0.25	0.25	-0.375	-0.375	-0.375	-0.375	-0.375	-0.375	-0.375	-0.375	-0.375	-0.375	-0.375	linear	0.025	TRUE	450	FALSE	NA	NA	1	0	0.5	9	fixmodel	0.7928	3.2989785597622605e-4
10	250	0	0	0	0	0	0	0	0	0	0	2	0	1	0.25	0.25	0.25	0.25	0.25	0.25	0.25	0.25	0.25	0.25	-0.375	-0.375	-0.375	-0.375	-0.375	-0.375	-0.375	-0.375	-0.375	-0.375	-0.375	linear	0.025	TRUE	450	FALSE	NA	NA	1	0	0.5	9	sepmodel	0.7924	3.2989785597730884e-4
10	250	0	0	0	0	0	0	0	0	0	0	2	0	1	0.25	0.25	0.25	0.25	0.25	0.25	0.25	0.25	0.25	0.25	-0.375	-0.375	-0.375	-0.375	-0.375	-0.375	-0.375	-0.375	-0.375	-0.375	-0.375	linear	0.025	TRUE	450	FALSE	NA	NA	1	0	0.5	9	splines	0.7961	3.302521478750778e-4
10	250	0	0	0	0	0	0	0	0	0	0	2	0	1	0.25	0.25	0.25	0.25	0.25	0.25	0.25	0.25	0.25	0.25	-0.375	-0.375	-0.375	-0.375	-0.375	-0.375	-0.375	-0.375	-0.375	-0.375	-0.375	linear	0.025	TRUE	450	FALSE	NA	NA	1	0	0.5	9	splines_cal	0.7957	2.66113035263383e-4
10	250	0	0	0	0	0	0	0	0	0	0	2	0	1	0.25	0.25	0.25	0.25	0.25	0.25	0.25	0.25	0.25	0.25	-0.375	-0.375	-0.375	-0.375	-0.375	-0.375	-0.375	-0.375	-0.375	-0.375	-0.375	linear	0.025	TRUE	450	FALSE	NA	NA	1	0	0.5	10	fixmodel	0.7924	-0.0012317105810099487
10	250	0	0	0	0	0	0	0	0	0	0	2	0	1	0.25	0.25	0.25	0.25	0.25	0.25	0.25	0.25	0.25	0.25	-0.375	-0.375	-0.375	-0.375	-0.375	-0.375	-0.375	-0.375	-0.375	-0.375	-0.375	linear	0.025	TRUE	450	FALSE	NA	NA	1	0	0.5	10	sepmodel	0.7897	-0.001231710581008815
10	250	0	0	0	0	0	0	0	0	0	0	2	0	1	0.25	0.25	0.25	0.25	0.25	0.25	0.25	0.25	0.25	0.25	-0.375	-0.375	-0.375	-0.375	-0.375	-0.375	-0.375	-0.375	-0.375	-0.375	-0.375	linear	0.025	TRUE	450	FALSE	NA	NA	1	0	0.5	10	splines	0.7951	-0.001231419587464172
10	250	0	0	0	0	0	0	0	0	0	0	2	0	1	0.25	0.25	0.25	0.25	0.25	0.25	0.25	0.25	0.25	0.25	-0.375	-0.375	-0.375	-0.375	-0.375	-0.375	-0.375	-0.375	-0.375	-0.375	-0.375	linear	0.025	TRUE	450	FALSE	NA	NA	1	0	0.5	10	splines_cal	0.7942	-0.0012440571325804057
10	250	0	25	50	75	100	125	150	175	200	225	2	0	1	0.25	0.25	0.25	0.25	0.25	0.25	0.25	0.25	0.25	0.25	-0.375	-0.375	-0.375	-0.375	-0.375	-0.375	-0.375	-0.375	-0.375	-0.375	-0.375	linear	0.025	TRUE	450	FALSE	NA	NA	1	0	0.5	2	fixmodel	0.8008	-2.2307644058021337e-4
10	250	0	25	50	75	100	125	150	175	200	225	2	0	1	0.25	0.25	0.25	0.25	0.25	0.25	0.25	0.25	0.25	0.25	-0.375	-0.375	-0.375	-0.375	-0.375	-0.375	-0.375	-0.375	-0.375	-0.375	-0.375	linear	0.025	TRUE	450	FALSE	NA	NA	1	0	0.5	2	sepmodel	0.7881	-4.4143826733850387e-4
10	250	0	25	50	75	100	125	150	175	200	225	2	0	1	0.25	0.25	0.25	0.25	0.25	0.25	0.25	0.25	0.25	0.25	-0.375	-0.375	-0.375	-0.375	-0.375	-0.375	-0.375	-0.375	-0.375	-0.375	-0.375	linear	0.025	TRUE	450	FALSE	NA	NA	1	0	0.5	2	splines	0.8034	-2.4965142418414103e-4
10	250	0	25	50	75	100	125	150	175	200	225	2	0	1	0.25	0.25	0.25	0.25	0.25	0.25	0.25	0.25	0.25	0.25	-0.375	-0.375	-0.375	-0.375	-0.375	-0.375	-0.375	-0.375	-0.375	-0.375	-0.375	linear	0.025	TRUE	450	FALSE	NA	NA	1	0	0.5	2	splines_cal	0.8055	-2.2231363583854409e-4
10	250	0	25	50	75	100	125	150	175	200	225	2	0	1	0.25	0.25	0.25	0.25	0.25	0.25	0.25	0.25	0.25	0.25	-0.375	-0.375	-0.375	-0.375	-0.375	-0.375	-0.375	-0.375	-0.375	-0.375	-0.375	linear	0.025	TRUE	450	FALSE	NA	NA	1	0	0.5	3	fixmodel	0.8055	0.0011081844989624405
10	250	0	25	50	75	100	125	150	175	200	225	2	0	1	0.25	0.25	0.25	0.25	0.25	0.25	0.25	0.25	0.25	0.25	-0.375	-0.375	-0.375	-0.375	-0.375	-0.375	-0.375	-0.375	-0.375	-0.375	-0.375	linear	0.025	TRUE	450	FALSE	NA	NA	1	0	0.5	3	sepmodel	0.7926	7.354916638792938e-4
10	250	0	25	50	75	100	125	150	175	200	225	2	0	1	0.25	0.25	0.25	0.25	0.25	0.25	0.25	0.25	0.25	0.25	-0.375	-0.375	-0.375	-0.375	-0.375	-0.375	-0.375	-0.375	-0.375	-0.375	-0.375	linear	0.025	TRUE	450	FALSE	NA	NA	1	0	0.5	3	splines	0.8078	0.0011177736990817273
10	250	0	25	50	75	100	125	150	175	200	225	2	0	1	0.25	0.25	0.25	0.25	0.25	0.25	0.25	0.25	0.25	0.25	-0.375	-0.375	-0.375	-0.375	-0.375	-0.375	-0.375	-0.375	-0.375	-0.375	-0.375	linear	0.025	TRUE	450	FALSE	NA	NA	1	0	0.5	3	splines_cal	0.8092	9.70699863157086e-4
10	250	0	25	50	75	100	125	150	175	200	225	2	0	1	0.25	0.25	0.25	0.25	0.25	0.25	0.25	0.25	0.25	0.25	-0.375	-0.375	-0.375	-0.375	-0.375	-0.375	-0.375	-0.375	-0.375	-0.375	-0.375	linear	0.025	TRUE	450	FALSE	NA	NA	1	0	0.5	4	fixmodel	0.8074	-1.2639522733203719e-4
10	250	0	25	50	75	100	125	150	175	200	225	2	0	1	0.25	0.25	0.25	0.25	0.25	0.25	0.25	0.25	0.25	0.25	-0.375	-0.375	-0.375	-0.375	-0.375	-0.375	-0.375	-0.375	-0.375	-0.375	-0.375	linear	0.025	TRUE	450	FALSE	NA	NA	1	0	0.5	4	sepmodel	0.7909	-5.594532064322793e-4
10	250	0	25	50	75	100	125	150	175	200	225	2	0	1	0.25	0.25	0.25	0.25	0.25	0.25	0.25	0.25	0.25	0.25	-0.375	-0.375	-0.375	-0.375	-0.375	-0.375	-0.375	-0.375	-0.375	-0.375	-0.375	linear	0.025	TRUE	450	FALSE	NA	NA	1	0	0.5	4	splines	0.8088	-1.4678194117128307e-4
10	250	0	25	50	75	100	125	150	175	200	225	2	0	1	0.25	0.25	0.25	0.25	0.25	0.25	0.25	0.25	0.25	0.25	-0.375	-0.375	-0.375	-0.375	-0.375	-0.375	-0.375	-0.375	-0.375	-0.375	-0.375	linear	0.025	TRUE	450	FALSE	NA	NA	1	0	0.5	4	splines_cal	0.8127	-1.664768421129598e-4
10	250	0	25	50	75	100	125	150	175	200	225	2	0	1	0.25	0.25	0.25	0.25	0.25	0.25	0.25	0.25	0.25	0.25	-0.375	-0.375	-0.375	-0.375	-0.375	-0.375	-0.375	-0.375	-0.375	-0.375	-0.375	linear	0.025	TRUE	450	FALSE	NA	NA	1	0	0.5	5	fixmodel	0.8047	-5.266345079565477e-4
10	250	0	25	50	75	100	125	150	175	200	225	2	0	1	0.25	0.25	0.25	0.25	0.25	0.25	0.25	0.25	0.25	0.25	-0.375	-0.375	-0.375	-0.375	-0.375	-0.375	-0.375	-0.375	-0.375	-0.375	-0.375	linear	0.025	TRUE	450	FALSE	NA	NA	1	0	0.5	5	sepmodel	0.7887	-0.0010279394657085118
10	250	0	25	50	75	100	125	150	175	200	225	2	0	1	0.25	0.25	0.25	0.25	0.25	0.25	0.25	0.25	0.25	0.25	-0.375	-0.375	-0.375	-0.375	-0.375	-0.375	-0.375	-0.375	-0.375	-0.375	-0.375	linear	0.025	TRUE	450	FALSE	NA	NA	1	0	0.5	5	splines	0.8071	-5.048192138775947e-4
10	250	0	25	50	75	100	125	150	175	200	225	2	0	1	0.25	0.25	0.25	0.25	0.25	0.25	0.25	0.25	0.25	0.25	-0.375	-0.375	-0.375	-0.375	-0.375	-0.375	-0.375	-0.375	-0.375	-0.375	-0.375	linear	0.025	TRUE	450	FALSE	NA	NA	1	0	0.5	5	splines_cal	0.8109	-5.49275468351146e-4
10	250	0	25	50	75	100	125	150	175	200	225	2	0	1	0.25	0.25	0.25	0.25	0.25	0.25	0.25	0.25	0.25	0.25	-0.375	-0.375	-0.375	-0.375	-0.375	-0.375	-0.375	-0.375	-0.375	-0.375	-0.375	linear	0.025	TRUE	450	FALSE	NA	NA	1	0	0.5	6	fixmodel	0.8077	-4.5556569973314e-4
10	250	0	25	50	75	100	125	150	175	200	225	2	0	1	0.25	0.25	0.25	0.25	0.25	0.25	0.25	0.25	0.25	0.25	-0.375	-0.375	-0.375	-0.375	-0.375	-0.375	-0.375	-0.375	-0.375	-0.375	-0.375	linear	0.025	TRUE	450	FALSE	NA	NA	1	0	0.5	6	sepmodel	0.7853	-0.0010225696676080698
10	250	0	25	50	75	100	125	150	175	200	225	2	0	1	0.25	0.25	0.25	0.25	0.25	0.25	0.25	0.25	0.25	0.25	-0.375	-0.375	-0.375	-0.375	-0.375	-0.375	-0.375	-0.375	-0.375	-0.375	-0.375	linear	0.025	TRUE	450	FALSE	NA	NA	1	0	0.5	6	splines	0.8085	-4.6627817325517603e-4
10	250	0	25	50	75	100	125	150	175	200	225	2	0	1	0.25	0.25	0.25	0.25	0.25	0.25	0.25	0.25	0.25	0.25	-0.375	-0.375	-0.375	-0.375	-0.375	-0.375	-0.375	-0.375	-0.375	-0.375	-0.375	linear	0.025	TRUE	450	FALSE	NA	NA	1	0	0.5	6	splines_cal	0.8131	-5.021081788850031e-4
10	250	0	25	50	75	100	125	150	175	200	225	2	0	1	0.25	0.25	0.25	0.25	0.25	0.25	0.25	0.25	0.25	0.25	-0.375	-0.375	-0.375	-0.375	-0.375	-0.375	-0.375	-0.375	-0.375	-0.375	-0.375	linear	0.025	TRUE	450	FALSE	NA	NA	1	0	0.5	7	fixmodel	0.8131	-7.964530324290762e-4
10	250	0	25	50	75	100	125	150	175	200	225	2	0	1	0.25	0.25	0.25	0.25	0.25	0.25	0.25	0.25	0.25	0.25	-0.375	-0.375	-0.375	-0.375	-0.375	-0.375	-0.375	-0.375	-0.375	-0.375	-0.375	linear	0.025	TRUE	450	FALSE	NA	NA	1	0	0.5	7	sepmodel	0.7891	-0.001276885183428637
10	250	0	25	50	75	100	125	150	175	200	225	2	0	1	0.25	0.25	0.25	0.25	0.25	0.25	0.25	0.25	0.25	0.25	-0.375	-0.375	-0.375	-0.375	-0.375	-0.375	-0.375	-0.375	-0.375	-0.375	-0.375	linear	0.025	TRUE	450	FALSE	NA	NA	1	0	0.5	7	splines	0.815	-7.935624571259594e-4
10	250	0	25	50	75	100	125	150	175	200	225	2	0	1	0.25	0.25	0.25	0.25	0.25	0.25	0.25	0.25	0.25	0.25	-0.375	-0.375	-0.375	-0.375	-0.375	-0.375	-0.375	-0.375	-0.375	-0.375	-0.375	linear	0.025	TRUE	450	FALSE	NA	NA	1	0	0.5	7	splines_cal	0.8154	-8.051645257116835e-4
10	250	0	25	50	75	100	125	150	175	200	225	2	0	1	0.25	0.25	0.25	0.25	0.25	0.25	0.25	0.25	0.25	0.25	-0.375	-0.375	-0.375	-0.375	-0.375	-0.375	-0.375	-0.375	-0.375	-0.375	-0.375	linear	0.025	TRUE	450	FALSE	NA	NA	1	0	0.5	8	fixmodel	0.8131	-0.0013588669754924614
10	250	0	25	50	75	100	125	150	175	200	225	2	0	1	0.25	0.25	0.25	0.25	0.25	0.25	0.25	0.25	0.25	0.25	-0.375	-0.375	-0.375	-0.375	-0.375	-0.375	-0.375	-0.375	-0.375	-0.375	-0.375	linear	0.025	TRUE	450	FALSE	NA	NA	1	0	0.5	8	sepmodel	0.786	-0.0017557413350916826
10	250	0	25	50	75	100	125	150	175	200	225	2	0	1	0.25	0.25	0.25	0.25	0.25	0.25	0.25	0.25	0.25	0.25	-0.375	-0.375	-0.375	-0.375	-0.375	-0.375	-0.375	-0.375	-0.375	-0.375	-0.375	linear	0.025	TRUE	450	FALSE	NA	NA	1	0	0.5	8	splines	0.8166	-0.0013717033569982525
10	250	0	25	50	75	100	125	150	175	200	225	2	0	1	0.25	0.25	0.25	0.25	0.25	0.25	0.25	0.25	0.25	0.25	-0.375	-0.375	-0.375	-0.375	-0.375	-0.375	-0.375	-0.375	-0.375	-0.375	-0.375	linear	0.025	TRUE	450	FALSE	NA	NA	1	0	0.5	8	splines_cal	0.8187	-0.0014297908261846068
10	250	0	25	50	75	100	125	150	175	200	225	2	0	1	0.25	0.25	0.25	0.25	0.25	0.25	0.25	0.25	0.25	0.25	-0.375	-0.375	-0.375	-0.375	-0.375	-0.375	-0.375	-0.375	-0.375	-0.375	-0.375	linear	0.025	TRUE	450	FALSE	NA	NA	1	0	0.5	9	fixmodel	0.8198	-9.118742079993045e-4
10	250	0	25	50	75	100	125	150	175	200	225	2	0	1	0.25	0.25	0.25	0.25	0.25	0.25	0.25	0.25	0.25	0.25	-0.375	-0.375	-0.375	-0.375	-0.375	-0.375	-0.375	-0.375	-0.375	-0.375	-0.375	linear	0.025	TRUE	450	FALSE	NA	NA	1	0	0.5	9	sepmodel	0.792	-0.001299174017223335
10	250	0	25	50	75	100	125	150	175	200	225	2	0	1	0.25	0.25	0.25	0.25	0.25	0.25	0.25	0.25	0.25	0.25	-0.375	-0.375	-0.375	-0.375	-0.375	-0.375	-0.375	-0.375	-0.375	-0.375	-0.375	linear	0.025	TRUE	450	FALSE	NA	NA	1	0	0.5	9	splines	0.8213	-8.747612312795063e-4
10	250	0	25	50	75	100	125	150	175	200	225	2	0	1	0.25	0.25	0.25	0.25	0.25	0.25	0.25	0.25	0.25	0.25	-0.375	-0.375	-0.375	-0.375	-0.375	-0.375	-0.375	-0.375	-0.375	-0.375	-0.375	linear	0.025	TRUE	450	FALSE	NA	NA	1	0	0.5	9	splines_cal	0.8214	-8.538641963290285e-4
10	250	0	25	50	75	100	125	150	175	200	225	2	0	1	0.25	0.25	0.25	0.25	0.25	0.25	0.25	0.25	0.25	0.25	-0.375	-0.375	-0.375	-0.375	-0.375	-0.375	-0.375	-0.375	-0.375	-0.375	-0.375	linear	0.025	TRUE	450	FALSE	NA	NA	1	0	0.5	10	fixmodel	0.8204	-4.507114281907727e-4
10	250	0	25	50	75	100	125	150	175	200	225	2	0	1	0.25	0.25	0.25	0.25	0.25	0.25	0.25	0.25	0.25	0.25	-0.375	-0.375	-0.375	-0.375	-0.375	-0.375	-0.375	-0.375	-0.375	-0.375	-0.375	linear	0.025	TRUE	450	FALSE	NA	NA	1	0	0.5	10	sepmodel	0.7882	-9.297040731194613e-4
10	250	0	25	50	75	100	125	150	175	200	225	2	0	1	0.25	0.25	0.25	0.25	0.25	0.25	0.25	0.25	0.25	0.25	-0.375	-0.375	-0.375	-0.375	-0.375	-0.375	-0.375	-0.375	-0.375	-0.375	-0.375	linear	0.025	TRUE	450	FALSE	NA	NA	1	0	0.5	10	splines	0.8217	-3.896672854796973e-4
10	250	0	25	50	75	100	125	150	175	200	225	2	0	1	0.25	0.25	0.25	0.25	0.25	0.25	0.25	0.25	0.25	0.25	-0.375	-0.375	-0.375	-0.375	-0.375	-0.375	-0.375	-0.375	-0.375	-0.375	-0.375	linear	0.025	TRUE	450	FALSE	NA	NA	1	0	0.5	10	splines_cal	0.8236	-4.0940970928301937e-4
10	250	0	50	100	150	200	250	300	350	400	450	2	0	1	0.25	0.25	0.25	0.25	0.25	0.25	0.25	0.25	0.25	0.25	-0.375	-0.375	-0.375	-0.375	-0.375	-0.375	-0.375	-0.375	-0.375	-0.375	-0.375	linear	0.025	TRUE	450	FALSE	NA	NA	1	0	0.5	2	fixmodel	0.8113	0.0025431613150610813
10	250	0	50	100	150	200	250	300	350	400	450	2	0	1	0.25	0.25	0.25	0.25	0.25	0.25	0.25	0.25	0.25	0.25	-0.375	-0.375	-0.375	-0.375	-0.375	-0.375	-0.375	-0.375	-0.375	-0.375	-0.375	linear	0.025	TRUE	450	FALSE	NA	NA	1	0	0.5	2	sepmodel	0.7992	0.002361587349822366
10	250	0	50	100	150	200	250	300	350	400	450	2	0	1	0.25	0.25	0.25	0.25	0.25	0.25	0.25	0.25	0.25	0.25	-0.375	-0.375	-0.375	-0.375	-0.375	-0.375	-0.375	-0.375	-0.375	-0.375	-0.375	linear	0.025	TRUE	450	FALSE	NA	NA	1	0	0.5	2	splines	0.8158	0.002513778418008233
10	250	0	50	100	150	200	250	300	350	400	450	2	0	1	0.25	0.25	0.25	0.25	0.25	0.25	0.25	0.25	0.25	0.25	-0.375	-0.375	-0.375	-0.375	-0.375	-0.375	-0.375	-0.375	-0.375	-0.375	-0.375	linear	0.025	TRUE	450	FALSE	NA	NA	1	0	0.5	2	splines_cal	0.8216	0.002583444220370093
10	250	0	50	100	150	200	250	300	350	400	450	2	0	1	0.25	0.25	0.25	0.25	0.25	0.25	0.25	0.25	0.25	0.25	-0.375	-0.375	-0.375	-0.375	-0.375	-0.375	-0.375	-0.375	-0.375	-0.375	-0.375	linear	0.025	TRUE	450	FALSE	NA	NA	1	0	0.5	3	fixmodel	0.8117	-4.488618752186766e-4
10	250	0	50	100	150	200	250	300	350	400	450	2	0	1	0.25	0.25	0.25	0.25	0.25	0.25	0.25	0.25	0.25	0.25	-0.375	-0.375	-0.375	-0.375	-0.375	-0.375	-0.375	-0.375	-0.375	-0.375	-0.375	linear	0.025	TRUE	450	FALSE	NA	NA	1	0	0.5	3	sepmodel	0.7924	-5.446894511583995e-4
10	250	0	50	100	150	200	250	300	350	400	450	2	0	1	0.25	0.25	0.25	0.25	0.25	0.25	0.25	0.25	0.25	0.25	-0.375	-0.375	-0.375	-0.375	-0.375	-0.375	-0.375	-0.375	-0.375	-0.375	-0.375	linear	0.025	TRUE	450	FALSE	NA	NA	1	0	0.5	3	splines	0.8132	-4.746612229580786e-4
10	250	0	50	100	150	200	250	300	350	400	450	2	0	1	0.25	0.25	0.25	0.25	0.25	0.25	0.25	0.25	0.25	0.25	-0.375	-0.375	-0.375	-0.375	-0.375	-0.375	-0.375	-0.375	-0.375	-0.375	-0.375	linear	0.025	TRUE	450	FALSE	NA	NA	1	0	0.5	3	splines_cal	0.8173	-4.0494604098340135e-4
10	250	0	50	100	150	200	250	300	350	400	450	2	0	1	0.25	0.25	0.25	0.25	0.25	0.25	0.25	0.25	0.25	0.25	-0.375	-0.375	-0.375	-0.375	-0.375	-0.375	-0.375	-0.375	-0.375	-0.375	-0.375	linear	0.025	TRUE	450	FALSE	NA	NA	1	0	0.5	4	fixmodel	0.8205	0.0015231795816451632
10	250	0	50	100	150	200	250	300	350	400	450	2	0	1	0.25	0.25	0.25	0.25	0.25	0.25	0.25	0.25	0.25	0.25	-0.375	-0.375	-0.375	-0.375	-0.375	-0.375	-0.375	-0.375	-0.375	-0.375	-0.375	linear	0.025	TRUE	450	FALSE	NA	NA	1	0	0.5	4	sepmodel	0.7982	0.0014152334711822344
10	250	0	50	100	150	200	250	300	350	400	450	2	0	1	0.25	0.25	0.25	0.25	0.25	0.25	0.25	0.25	0.25	0.25	-0.375	-0.375	-0.375	-0.375	-0.375	-0.375	-0.375	-0.375	-0.375	-0.375	-0.375	linear	0.025	TRUE	450	FALSE	NA	NA	1	0	0.5	4	splines	0.8209	0.0014638578782031069
10	250	0	50	100	150	200	250	300	350	400	450	2	0	1	0.25	0.25	0.25	0.25	0.25	0.25	0.25	0.25	0.25	0.25	-0.375	-0.375	-0.375	-0.375	-0.375	-0.375	-0.375	-0.375	-0.375	-0.375	-0.375	linear	0.025	TRUE	450	FALSE	NA	NA	1	0	0.5	4	splines_cal	0.8246	0.0014560416402507185
10	250	0	50	100	150	200	250	300	350	400	450	2	0	1	0.25	0.25	0.25	0.25	0.25	0.25	0.25	0.25	0.25	0.25	-0.375	-0.375	-0.375	-0.375	-0.375	-0.375	-0.375	-0.375	-0.375	-0.375	-0.375	linear	0.025	TRUE	450	FALSE	NA	NA	1	0	0.5	5	fixmodel	0.825	7.292549628282377e-6
10	250	0	50	100	150	200	250	300	350	400	450	2	0	1	0.25	0.25	0.25	0.25	0.25	0.25	0.25	0.25	0.25	0.25	-0.375	-0.375	-0.375	-0.375	-0.375	-0.375	-0.375	-0.375	-0.375	-0.375	-0.375	linear	0.025	TRUE	450	FALSE	NA	NA	1	0	0.5	5	sepmodel	0.7956	-2.1070355202783535e-4
10	250	0	50	100	150	200	250	300	350	400	450	2	0	1	0.25	0.25	0.25	0.25	0.25	0.25	0.25	0.25	0.25	0.25	-0.375	-0.375	-0.375	-0.375	-0.375	-0.375	-0.375	-0.375	-0.375	-0.375	-0.375	linear	0.025	TRUE	450	FALSE	NA	NA	1	0	0.5	5	splines	0.8266	-5.683733351971509e-6
10	250	0	50	100	150	200	250	300	350	400	450	2	0	1	0.25	0.25	0.25	0.25	0.25	0.25	0.25	0.25	0.25	0.25	-0.375	-0.375	-0.375	-0.375	-0.375	-0.375	-0.375	-0.375	-0.375	-0.375	-0.375	linear	0.025	TRUE	450	FALSE	NA	NA	1	0	0.5	5	splines_cal	0.8308	2.0482414813882223e-5
10	250	0	50	100	150	200	250	300	350	400	450	2	0	1	0.25	0.25	0.25	0.25	0.25	0.25	0.25	0.25	0.25	0.25	-0.375	-0.375	-0.375	-0.375	-0.375	-0.375	-0.375	-0.375	-0.375	-0.375	-0.375	linear	0.025	TRUE	450	FALSE	NA	NA	1	0	0.5	6	fixmodel	0.8239	9.945477593265209e-4
10	250	0	50	100	150	200	250	300	350	400	450	2	0	1	0.25	0.25	0.25	0.25	0.25	0.25	0.25	0.25	0.25	0.25	-0.375	-0.375	-0.375	-0.375	-0.375	-0.375	-0.375	-0.375	-0.375	-0.375	-0.375	linear	0.025	TRUE	450	FALSE	NA	NA	1	0	0.5	6	sepmodel	0.7913	9.040929568409206e-4
10	250	0	50	100	150	200	250	300	350	400	450	2	0	1	0.25	0.25	0.25	0.25	0.25	0.25	0.25	0.25	0.25	0.25	-0.375	-0.375	-0.375	-0.375	-0.375	-0.375	-0.375	-0.375	-0.375	-0.375	-0.375	linear	0.025	TRUE	450	FALSE	NA	NA	1	0	0.5	6	splines	0.8248	9.513129623185767e-4
10	250	0	50	100	150	200	250	300	350	400	450	2	0	1	0.25	0.25	0.25	0.25	0.25	0.25	0.25	0.25	0.25	0.25	-0.375	-0.375	-0.375	-0.375	-0.375	-0.375	-0.375	-0.375	-0.375	-0.375	-0.375	linear	0.025	TRUE	450	FALSE	NA	NA	1	0	0.5	6	splines_cal	0.826	9.507021789623473e-4
10	250	0	50	100	150	200	250	300	350	400	450	2	0	1	0.25	0.25	0.25	0.25	0.25	0.25	0.25	0.25	0.25	0.25	-0.375	-0.375	-0.375	-0.375	-0.375	-0.375	-0.375	-0.375	-0.375	-0.375	-0.375	linear	0.025	TRUE	450	FALSE	NA	NA	1	0	0.5	7	fixmodel	0.8278	0.0015445368601073057
10	250	0	50	100	150	200	250	300	350	400	450	2	0	1	0.25	0.25	0.25	0.25	0.25	0.25	0.25	0.25	0.25	0.25	-0.375	-0.375	-0.375	-0.375	-0.375	-0.375	-0.375	-0.375	-0.375	-0.375	-0.375	linear	0.025	TRUE	450	FALSE	NA	NA	1	0	0.5	7	sepmodel	0.7961	0.0016924646708323082
10	250	0	50	100	150	200	250	300	350	400	450	2	0	1	0.25	0.25	0.25	0.25	0.25	0.25	0.25	0.25	0.25	0.25	-0.375	-0.375	-0.375	-0.375	-0.375	-0.375	-0.375	-0.375	-0.375	-0.375	-0.375	linear	0.025	TRUE	450	FALSE	NA	NA	1	0	0.5	7	splines	0.8278	0.0015400946074941855
10	250	0	50	100	150	200	250	300	350	400	450	2	0	1	0.25	0.25	0.25	0.25	0.25	0.25	0.25	0.25	0.25	0.25	-0.375	-0.375	-0.375	-0.375	-0.375	-0.375	-0.375	-0.375	-0.375	-0.375	-0.375	linear	0.025	TRUE	450	FALSE	NA	NA	1	0	0.5	7	splines_cal	0.8299	0.0015730731256928298
10	250	0	50	100	150	200	250	300	350	400	450	2	0	1	0.25	0.25	0.25	0.25	0.25	0.25	0.25	0.25	0.25	0.25	-0.375	-0.375	-0.375	-0.375	-0.375	-0.375	-0.375	-0.375	-0.375	-0.375	-0.375	linear	0.025	TRUE	450	FALSE	NA	NA	1	0	0.5	8	fixmodel	0.8287	-8.304758458394612e-4
10	250	0	50	100	150	200	250	300	350	400	450	2	0	1	0.25	0.25	0.25	0.25	0.25	0.25	0.25	0.25	0.25	0.25	-0.375	-0.375	-0.375	-0.375	-0.375	-0.375	-0.375	-0.375	-0.375	-0.375	-0.375	linear	0.025	TRUE	450	FALSE	NA	NA	1	0	0.5	8	sepmodel	0.792	-6.776494685493198e-4
10	250	0	50	100	150	200	250	300	350	400	450	2	0	1	0.25	0.25	0.25	0.25	0.25	0.25	0.25	0.25	0.25	0.25	-0.375	-0.375	-0.375	-0.375	-0.375	-0.375	-0.375	-0.375	-0.375	-0.375	-0.375	linear	0.025	TRUE	450	FALSE	NA	NA	1	0	0.5	8	splines	0.8291	-8.524730850287265e-4
10	250	0	50	100	150	200	250	300	350	400	450	2	0	1	0.25	0.25	0.25	0.25	0.25	0.25	0.25	0.25	0.25	0.25	-0.375	-0.375	-0.375	-0.375	-0.375	-0.375	-0.375	-0.375	-0.375	-0.375	-0.375	linear	0.025	TRUE	450	FALSE	NA	NA	1	0	0.5	8	splines_cal	0.8271	-8.862858202468722e-4
10	250	0	50	100	150	200	250	300	350	400	450	2	0	1	0.25	0.25	0.25	0.25	0.25	0.25	0.25	0.25	0.25	0.25	-0.375	-0.375	-0.375	-0.375	-0.375	-0.375	-0.375	-0.375	-0.375	-0.375	-0.375	linear	0.025	TRUE	450	FALSE	NA	NA	1	0	0.5	9	fixmodel	0.8356	0.0011114062918543435
10	250	0	50	100	150	200	250	300	350	400	450	2	0	1	0.25	0.25	0.25	0.25	0.25	0.25	0.25	0.25	0.25	0.25	-0.375	-0.375	-0.375	-0.375	-0.375	-0.375	-0.375	-0.375	-0.375	-0.375	-0.375	linear	0.025	TRUE	450	FALSE	NA	NA	1	0	0.5	9	sepmodel	0.7964	0.0014058999035007776
10	250	0	50	100	150	200	250	300	350	400	450	2	0	1	0.25	0.25	0.25	0.25	0.25	0.25	0.25	0.25	0.25	0.25	-0.375	-0.375	-0.375	-0.375	-0.375	-0.375	-0.375	-0.375	-0.375	-0.375	-0.375	linear	0.025	TRUE	450	FALSE	NA	NA	1	0	0.5	9	splines	0.837	0.0010857219638017465
10	250	0	50	100	150	200	250	300	350	400	450	2	0	1	0.25	0.25	0.25	0.25	0.25	0.25	0.25	0.25	0.25	0.25	-0.375	-0.375	-0.375	-0.375	-0.375	-0.375	-0.375	-0.375	-0.375	-0.375	-0.375	linear	0.025	TRUE	450	FALSE	NA	NA	1	0	0.5	9	splines_cal	0.8363	0.0010724282308948773
10	250	0	50	100	150	200	250	300	350	400	450	2	0	1	0.25	0.25	0.25	0.25	0.25	0.25	0.25	0.25	0.25	0.25	-0.375	-0.375	-0.375	-0.375	-0.375	-0.375	-0.375	-0.375	-0.375	-0.375	-0.375	linear	0.025	TRUE	450	FALSE	NA	NA	1	0	0.5	10	fixmodel	0.838	-3.1389257272083e-5
10	250	0	50	100	150	200	250	300	350	400	450	2	0	1	0.25	0.25	0.25	0.25	0.25	0.25	0.25	0.25	0.25	0.25	-0.375	-0.375	-0.375	-0.375	-0.375	-0.375	-0.375	-0.375	-0.375	-0.375	-0.375	linear	0.025	TRUE	450	FALSE	NA	NA	1	0	0.5	10	sepmodel	0.7922	6.236189580007593e-5
10	250	0	50	100	150	200	250	300	350	400	450	2	0	1	0.25	0.25	0.25	0.25	0.25	0.25	0.25	0.25	0.25	0.25	-0.375	-0.375	-0.375	-0.375	-0.375	-0.375	-0.375	-0.375	-0.375	-0.375	-0.375	linear	0.025	TRUE	450	FALSE	NA	NA	1	0	0.5	10	splines	0.8386	-4.35894102455607e-5
10	250	0	50	100	150	200	250	300	350	400	450	2	0	1	0.25	0.25	0.25	0.25	0.25	0.25	0.25	0.25	0.25	0.25	-0.375	-0.375	-0.375	-0.375	-0.375	-0.375	-0.375	-0.375	-0.375	-0.375	-0.375	linear	0.025	TRUE	450	FALSE	NA	NA	1	0	0.5	10	splines_cal	0.8382	-9.04555721772045e-5
10	250	0	75	150	225	300	375	450	525	600	675	2	0	1	0.25	0.25	0.25	0.25	0.25	0.25	0.25	0.25	0.25	0.25	-0.375	-0.375	-0.375	-0.375	-0.375	-0.375	-0.375	-0.375	-0.375	-0.375	-0.375	linear	0.025	TRUE	450	FALSE	NA	NA	1	0	0.5	2	fixmodel	0.8095	-2.2412591196533922e-5
10	250	0	75	150	225	300	375	450	525	600	675	2	0	1	0.25	0.25	0.25	0.25	0.25	0.25	0.25	0.25	0.25	0.25	-0.375	-0.375	-0.375	-0.375	-0.375	-0.375	-0.375	-0.375	-0.375	-0.375	-0.375	linear	0.025	TRUE	450	FALSE	NA	NA	1	0	0.5	2	sepmodel	0.7939	-7.674452887921865e-6
10	250	0	75	150	225	300	375	450	525	600	675	2	0	1	0.25	0.25	0.25	0.25	0.25	0.25	0.25	0.25	0.25	0.25	-0.375	-0.375	-0.375	-0.375	-0.375	-0.375	-0.375	-0.375	-0.375	-0.375	-0.375	linear	0.025	TRUE	450	FALSE	NA	NA	1	0	0.5	2	splines	0.8111	3.392933223964532e-5
10	250	0	75	150	225	300	375	450	525	600	675	2	0	1	0.25	0.25	0.25	0.25	0.25	0.25	0.25	0.25	0.25	0.25	-0.375	-0.375	-0.375	-0.375	-0.375	-0.375	-0.375	-0.375	-0.375	-0.375	-0.375	linear	0.025	TRUE	450	FALSE	NA	NA	1	0	0.5	2	splines_cal	0.8182	1.6775085819944478e-5
10	250	0	75	150	225	300	375	450	525	600	675	2	0	1	0.25	0.25	0.25	0.25	0.25	0.25	0.25	0.25	0.25	0.25	-0.375	-0.375	-0.375	-0.375	-0.375	-0.375	-0.375	-0.375	-0.375	-0.375	-0.375	linear	0.025	TRUE	450	FALSE	NA	NA	1	0	0.5	3	fixmodel	0.8233	8.076588930656807e-4
10	250	0	75	150	225	300	375	450	525	600	675	2	0	1	0.25	0.25	0.25	0.25	0.25	0.25	0.25	0.25	0.25	0.25	-0.375	-0.375	-0.375	-0.375	-0.375	-0.375	-0.375	-0.375	-0.375	-0.375	-0.375	linear	0.025	TRUE	450	FALSE	NA	NA	1	0	0.5	3	sepmodel	0.7935	8.179509692638383e-4
10	250	0	75	150	225	300	375	450	525	600	675	2	0	1	0.25	0.25	0.25	0.25	0.25	0.25	0.25	0.25	0.25	0.25	-0.375	-0.375	-0.375	-0.375	-0.375	-0.375	-0.375	-0.375	-0.375	-0.375	-0.375	linear	0.025	TRUE	450	FALSE	NA	NA	1	0	0.5	3	splines	0.8245	8.577614019102746e-4
10	250	0	75	150	225	300	375	450	525	600	675	2	0	1	0.25	0.25	0.25	0.25	0.25	0.25	0.25	0.25	0.25	0.25	-0.375	-0.375	-0.375	-0.375	-0.375	-0.375	-0.375	-0.375	-0.375	-0.375	-0.375	linear	0.025	TRUE	450	FALSE	NA	NA	1	0	0.5	3	splines_cal	0.8314	8.667216098050605e-4
10	250	0	75	150	225	300	375	450	525	600	675	2	0	1	0.25	0.25	0.25	0.25	0.25	0.25	0.25	0.25	0.25	0.25	-0.375	-0.375	-0.375	-0.375	-0.375	-0.375	-0.375	-0.375	-0.375	-0.375	-0.375	linear	0.025	TRUE	450	FALSE	NA	NA	1	0	0.5	4	fixmodel	0.8277	1.424223050841034e-4
10	250	0	75	150	225	300	375	450	525	600	675	2	0	1	0.25	0.25	0.25	0.25	0.25	0.25	0.25	0.25	0.25	0.25	-0.375	-0.375	-0.375	-0.375	-0.375	-0.375	-0.375	-0.375	-0.375	-0.375	-0.375	linear	0.025	TRUE	450	FALSE	NA	NA	1	0	0.5	4	sepmodel	0.7947	2.738511195325218e-4
10	250	0	75	150	225	300	375	450	525	600	675	2	0	1	0.25	0.25	0.25	0.25	0.25	0.25	0.25	0.25	0.25	0.25	-0.375	-0.375	-0.375	-0.375	-0.375	-0.375	-0.375	-0.375	-0.375	-0.375	-0.375	linear	0.025	TRUE	450	FALSE	NA	NA	1	0	0.5	4	splines	0.8302	1.563254712311068e-4
10	250	0	75	150	225	300	375	450	525	600	675	2	0	1	0.25	0.25	0.25	0.25	0.25	0.25	0.25	0.25	0.25	0.25	-0.375	-0.375	-0.375	-0.375	-0.375	-0.375	-0.375	-0.375	-0.375	-0.375	-0.375	linear	0.025	TRUE	450	FALSE	NA	NA	1	0	0.5	4	splines_cal	0.8324	0.00025740492774243477
10	250	0	75	150	225	300	375	450	525	600	675	2	0	1	0.25	0.25	0.25	0.25	0.25	0.25	0.25	0.25	0.25	0.25	-0.375	-0.375	-0.375	-0.375	-0.375	-0.375	-0.375	-0.375	-0.375	-0.375	-0.375	linear	0.025	TRUE	450	FALSE	NA	NA	1	0	0.5	5	fixmodel	0.8333	-1.230345945351965e-4
10	250	0	75	150	225	300	375	450	525	600	675	2	0	1	0.25	0.25	0.25	0.25	0.25	0.25	0.25	0.25	0.25	0.25	-0.375	-0.375	-0.375	-0.375	-0.375	-0.375	-0.375	-0.375	-0.375	-0.375	-0.375	linear	0.025	TRUE	450	FALSE	NA	NA	1	0	0.5	5	sepmodel	0.797	-1.0315205604031455e-4
10	250	0	75	150	225	300	375	450	525	600	675	2	0	1	0.25	0.25	0.25	0.25	0.25	0.25	0.25	0.25	0.25	0.25	-0.375	-0.375	-0.375	-0.375	-0.375	-0.375	-0.375	-0.375	-0.375	-0.375	-0.375	linear	0.025	TRUE	450	FALSE	NA	NA	1	0	0.5	5	splines	0.8353	-5.521228802808953e-5
10	250	0	75	150	225	300	375	450	525	600	675	2	0	1	0.25	0.25	0.25	0.25	0.25	0.25	0.25	0.25	0.25	0.25	-0.375	-0.375	-0.375	-0.375	-0.375	-0.375	-0.375	-0.375	-0.375	-0.375	-0.375	linear	0.025	TRUE	450	FALSE	NA	NA	1	0	0.5	5	splines_cal	0.8348	-5.9638250304219606e-5
10	250	0	75	150	225	300	375	450	525	600	675	2	0	1	0.25	0.25	0.25	0.25	0.25	0.25	0.25	0.25	0.25	0.25	-0.375	-0.375	-0.375	-0.375	-0.375	-0.375	-0.375	-0.375	-0.375	-0.375	-0.375	linear	0.025	TRUE	450	FALSE	NA	NA	1	0	0.5	6	fixmodel	0.8398	0.0010560949231770255
10	250	0	75	150	225	300	375	450	525	600	675	2	0	1	0.25	0.25	0.25	0.25	0.25	0.25	0.25	0.25	0.25	0.25	-0.375	-0.375	-0.375	-0.375	-0.375	-0.375	-0.375	-0.375	-0.375	-0.375	-0.375	linear	0.025	TRUE	450	FALSE	NA	NA	1	0	0.5	6	sepmodel	0.7961	0.0010560642003964384
10	250	0	75	150	225	300	375	450	525	600	675	2	0	1	0.25	0.25	0.25	0.25	0.25	0.25	0.25	0.25	0.25	0.25	-0.375	-0.375	-0.375	-0.375	-0.375	-0.375	-0.375	-0.375	-0.375	-0.375	-0.375	linear	0.025	TRUE	450	FALSE	NA	NA	1	0	0.5	6	splines	0.8398	0.001072898285108634
10	250	0	75	150	225	300	375	450	525	600	675	2	0	1	0.25	0.25	0.25	0.25	0.25	0.25	0.25	0.25	0.25	0.25	-0.375	-0.375	-0.375	-0.375	-0.375	-0.375	-0.375	-0.375	-0.375	-0.375	-0.375	linear	0.025	TRUE	450	FALSE	NA	NA	1	0	0.5	6	splines_cal	0.84	0.0010813523028207197
10	250	0	75	150	225	300	375	450	525	600	675	2	0	1	0.25	0.25	0.25	0.25	0.25	0.25	0.25	0.25	0.25	0.25	-0.375	-0.375	-0.375	-0.375	-0.375	-0.375	-0.375	-0.375	-0.375	-0.375	-0.375	linear	0.025	TRUE	450	FALSE	NA	NA	1	0	0.5	7	fixmodel	0.8401	1.1622862521866409e-5
10	250	0	75	150	225	300	375	450	525	600	675	2	0	1	0.25	0.25	0.25	0.25	0.25	0.25	0.25	0.25	0.25	0.25	-0.375	-0.375	-0.375	-0.375	-0.375	-0.375	-0.375	-0.375	-0.375	-0.375	-0.375	linear	0.025	TRUE	450	FALSE	NA	NA	1	0	0.5	7	sepmodel	0.7893	1.33112310371902e-4
10	250	0	75	150	225	300	375	450	525	600	675	2	0	1	0.25	0.25	0.25	0.25	0.25	0.25	0.25	0.25	0.25	0.25	-0.375	-0.375	-0.375	-0.375	-0.375	-0.375	-0.375	-0.375	-0.375	-0.375	-0.375	linear	0.025	TRUE	450	FALSE	NA	NA	1	0	0.5	7	splines	0.8408	2.5095763935280445e-5
10	250	0	75	150	225	300	375	450	525	600	675	2	0	1	0.25	0.25	0.25	0.25	0.25	0.25	0.25	0.25	0.25	0.25	-0.375	-0.375	-0.375	-0.375	-0.375	-0.375	-0.375	-0.375	-0.375	-0.375	-0.375	linear	0.025	TRUE	450	FALSE	NA	NA	1	0	0.5	7	splines_cal	0.8409	6.4688997245607505e-6
10	250	0	75	150	225	300	375	450	525	600	675	2	0	1	0.25	0.25	0.25	0.25	0.25	0.25	0.25	0.25	0.25	0.25	-0.375	-0.375	-0.375	-0.375	-0.375	-0.375	-0.375	-0.375	-0.375	-0.375	-0.375	linear	0.025	TRUE	450	FALSE	NA	NA	1	0	0.5	8	fixmodel	0.8452	6.922834676635393e-4
10	250	0	75	150	225	300	375	450	525	600	675	2	0	1	0.25	0.25	0.25	0.25	0.25	0.25	0.25	0.25	0.25	0.25	-0.375	-0.375	-0.375	-0.375	-0.375	-0.375	-0.375	-0.375	-0.375	-0.375	-0.375	linear	0.025	TRUE	450	FALSE	NA	NA	1	0	0.5	8	sepmodel	0.796	8.973348573315589e-4
10	250	0	75	150	225	300	375	450	525	600	675	2	0	1	0.25	0.25	0.25	0.25	0.25	0.25	0.25	0.25	0.25	0.25	-0.375	-0.375	-0.375	-0.375	-0.375	-0.375	-0.375	-0.375	-0.375	-0.375	-0.375	linear	0.025	TRUE	450	FALSE	NA	NA	1	0	0.5	8	splines	0.8449	7.188449561522157e-4
10	250	0	75	150	225	300	375	450	525	600	675	2	0	1	0.25	0.25	0.25	0.25	0.25	0.25	0.25	0.25	0.25	0.25	-0.375	-0.375	-0.375	-0.375	-0.375	-0.375	-0.375	-0.375	-0.375	-0.375	-0.375	linear	0.025	TRUE	450	FALSE	NA	NA	1	0	0.5	8	splines_cal	0.8467	7.661595702143798e-4
10	250	0	75	150	225	300	375	450	525	600	675	2	0	1	0.25	0.25	0.25	0.25	0.25	0.25	0.25	0.25	0.25	0.25	-0.375	-0.375	-0.375	-0.375	-0.375	-0.375	-0.375	-0.375	-0.375	-0.375	-0.375	linear	0.025	TRUE	450	FALSE	NA	NA	1	0	0.5	9	fixmodel	0.8421	2.694768985631224e-5
10	250	0	75	150	225	300	375	450	525	600	675	2	0	1	0.25	0.25	0.25	0.25	0.25	0.25	0.25	0.25	0.25	0.25	-0.375	-0.375	-0.375	-0.375	-0.375	-0.375	-0.375	-0.375	-0.375	-0.375	-0.375	linear	0.025	TRUE	450	FALSE	NA	NA	1	0	0.5	9	sepmodel	0.7886	2.4821054587381805e-4
10	250	0	75	150	225	300	375	450	525	600	675	2	0	1	0.25	0.25	0.25	0.25	0.25	0.25	0.25	0.25	0.25	0.25	-0.375	-0.375	-0.375	-0.375	-0.375	-0.375	-0.375	-0.375	-0.375	-0.375	-0.375	linear	0.025	TRUE	450	FALSE	NA	NA	1	0	0.5	9	splines	0.8434	6.915948438833534e-5
10	250	0	75	150	225	300	375	450	525	600	675	2	0	1	0.25	0.25	0.25	0.25	0.25	0.25	0.25	0.25	0.25	0.25	-0.375	-0.375	-0.375	-0.375	-0.375	-0.375	-0.375	-0.375	-0.375	-0.375	-0.375	linear	0.025	TRUE	450	FALSE	NA	NA	1	0	0.5	9	splines_cal	0.8435	9.168336169679283e-5
10	250	0	75	150	225	300	375	450	525	600	675	2	0	1	0.25	0.25	0.25	0.25	0.25	0.25	0.25	0.25	0.25	0.25	-0.375	-0.375	-0.375	-0.375	-0.375	-0.375	-0.375	-0.375	-0.375	-0.375	-0.375	linear	0.025	TRUE	450	FALSE	NA	NA	1	0	0.5	10	fixmodel	0.8524	1.7200322081663554e-7
10	250	0	75	150	225	300	375	450	525	600	675	2	0	1	0.25	0.25	0.25	0.25	0.25	0.25	0.25	0.25	0.25	0.25	-0.375	-0.375	-0.375	-0.375	-0.375	-0.375	-0.375	-0.375	-0.375	-0.375	-0.375	linear	0.025	TRUE	450	FALSE	NA	NA	1	0	0.5	10	sepmodel	0.7996	8.72355033500925e-5
10	250	0	75	150	225	300	375	450	525	600	675	2	0	1	0.25	0.25	0.25	0.25	0.25	0.25	0.25	0.25	0.25	0.25	-0.375	-0.375	-0.375	-0.375	-0.375	-0.375	-0.375	-0.375	-0.375	-0.375	-0.375	linear	0.025	TRUE	450	FALSE	NA	NA	1	0	0.5	10	splines	0.8539	5.5496812789521124e-5
10	250	0	75	150	225	300	375	450	525	600	675	2	0	1	0.25	0.25	0.25	0.25	0.25	0.25	0.25	0.25	0.25	0.25	-0.375	-0.375	-0.375	-0.375	-0.375	-0.375	-0.375	-0.375	-0.375	-0.375	-0.375	linear	0.025	TRUE	450	FALSE	NA	NA	1	0	0.5	10	splines_cal	0.8543	1.075959425524447e-4
10	250	0	100	200	300	400	500	600	700	800	900	2	0	1	0.25	0.25	0.25	0.25	0.25	0.25	0.25	0.25	0.25	0.25	-0.375	-0.375	-0.375	-0.375	-0.375	-0.375	-0.375	-0.375	-0.375	-0.375	-0.375	linear	0.025	TRUE	450	FALSE	NA	NA	1	0	0.5	2	fixmodel	0.8079	-0.0013834415194342805
10	250	0	100	200	300	400	500	600	700	800	900	2	0	1	0.25	0.25	0.25	0.25	0.25	0.25	0.25	0.25	0.25	0.25	-0.375	-0.375	-0.375	-0.375	-0.375	-0.375	-0.375	-0.375	-0.375	-0.375	-0.375	linear	0.025	TRUE	450	FALSE	NA	NA	1	0	0.5	2	sepmodel	0.7877	-0.0010446671974340398
10	250	0	100	200	300	400	500	600	700	800	900	2	0	1	0.25	0.25	0.25	0.25	0.25	0.25	0.25	0.25	0.25	0.25	-0.375	-0.375	-0.375	-0.375	-0.375	-0.375	-0.375	-0.375	-0.375	-0.375	-0.375	linear	0.025	TRUE	450	FALSE	NA	NA	1	0	0.5	2	splines	0.8106	-0.0014277418663018598
10	250	0	100	200	300	400	500	600	700	800	900	2	0	1	0.25	0.25	0.25	0.25	0.25	0.25	0.25	0.25	0.25	0.25	-0.375	-0.375	-0.375	-0.375	-0.375	-0.375	-0.375	-0.375	-0.375	-0.375	-0.375	linear	0.025	TRUE	450	FALSE	NA	NA	1	0	0.5	2	splines_cal	0.8135	-0.0014467601012635007
10	250	0	100	200	300	400	500	600	700	800	900	2	0	1	0.25	0.25	0.25	0.25	0.25	0.25	0.25	0.25	0.25	0.25	-0.375	-0.375	-0.375	-0.375	-0.375	-0.375	-0.375	-0.375	-0.375	-0.375	-0.375	linear	0.025	TRUE	450	FALSE	NA	NA	1	0	0.5	3	fixmodel	0.8229	-0.0011817859932100414
10	250	0	100	200	300	400	500	600	700	800	900	2	0	1	0.25	0.25	0.25	0.25	0.25	0.25	0.25	0.25	0.25	0.25	-0.375	-0.375	-0.375	-0.375	-0.375	-0.375	-0.375	-0.375	-0.375	-0.375	-0.375	linear	0.025	TRUE	450	FALSE	NA	NA	1	0	0.5	3	sepmodel	0.7945	-6.56373252762335e-4
10	250	0	100	200	300	400	500	600	700	800	900	2	0	1	0.25	0.25	0.25	0.25	0.25	0.25	0.25	0.25	0.25	0.25	-0.375	-0.375	-0.375	-0.375	-0.375	-0.375	-0.375	-0.375	-0.375	-0.375	-0.375	linear	0.025	TRUE	450	FALSE	NA	NA	1	0	0.5	3	splines	0.8243	-0.0011539892174988076
10	250	0	100	200	300	400	500	600	700	800	900	2	0	1	0.25	0.25	0.25	0.25	0.25	0.25	0.25	0.25	0.25	0.25	-0.375	-0.375	-0.375	-0.375	-0.375	-0.375	-0.375	-0.375	-0.375	-0.375	-0.375	linear	0.025	TRUE	450	FALSE	NA	NA	1	0	0.5	3	splines_cal	0.8265	-0.0012652279066081035
10	250	0	100	200	300	400	500	600	700	800	900	2	0	1	0.25	0.25	0.25	0.25	0.25	0.25	0.25	0.25	0.25	0.25	-0.375	-0.375	-0.375	-0.375	-0.375	-0.375	-0.375	-0.375	-0.375	-0.375	-0.375	linear	0.025	TRUE	450	FALSE	NA	NA	1	0	0.5	4	fixmodel	0.8315	-6.630984288709489e-4
10	250	0	100	200	300	400	500	600	700	800	900	2	0	1	0.25	0.25	0.25	0.25	0.25	0.25	0.25	0.25	0.25	0.25	-0.375	-0.375	-0.375	-0.375	-0.375	-0.375	-0.375	-0.375	-0.375	-0.375	-0.375	linear	0.025	TRUE	450	FALSE	NA	NA	1	0	0.5	4	sepmodel	0.7947	-2.4085155390465442e-4
10	250	0	100	200	300	400	500	600	700	800	900	2	0	1	0.25	0.25	0.25	0.25	0.25	0.25	0.25	0.25	0.25	0.25	-0.375	-0.375	-0.375	-0.375	-0.375	-0.375	-0.375	-0.375	-0.375	-0.375	-0.375	linear	0.025	TRUE	450	FALSE	NA	NA	1	0	0.5	4	splines	0.833	-5.875146517269916e-4
10	250	0	100	200	300	400	500	600	700	800	900	2	0	1	0.25	0.25	0.25	0.25	0.25	0.25	0.25	0.25	0.25	0.25	-0.375	-0.375	-0.375	-0.375	-0.375	-0.375	-0.375	-0.375	-0.375	-0.375	-0.375	linear	0.025	TRUE	450	FALSE	NA	NA	1	0	0.5	4	splines_cal	0.8322	-5.649652104739723e-4
10	250	0	100	200	300	400	500	600	700	800	900	2	0	1	0.25	0.25	0.25	0.25	0.25	0.25	0.25	0.25	0.25	0.25	-0.375	-0.375	-0.375	-0.375	-0.375	-0.375	-0.375	-0.375	-0.375	-0.375	-0.375	linear	0.025	TRUE	450	FALSE	NA	NA	1	0	0.5	5	fixmodel	0.8406	-3.3776366415788693e-4
10	250	0	100	200	300	400	500	600	700	800	900	2	0	1	0.25	0.25	0.25	0.25	0.25	0.25	0.25	0.25	0.25	0.25	-0.375	-0.375	-0.375	-0.375	-0.375	-0.375	-0.375	-0.375	-0.375	-0.375	-0.375	linear	0.025	TRUE	450	FALSE	NA	NA	1	0	0.5	5	sepmodel	0.794	-1.112541775625009e-4
10	250	0	100	200	300	400	500	600	700	800	900	2	0	1	0.25	0.25	0.25	0.25	0.25	0.25	0.25	0.25	0.25	0.25	-0.375	-0.375	-0.375	-0.375	-0.375	-0.375	-0.375	-0.375	-0.375	-0.375	-0.375	linear	0.025	TRUE	450	FALSE	NA	NA	1	0	0.5	5	splines	0.8432	-3.5999890915566556e-4
10	250	0	100	200	300	400	500	600	700	800	900	2	0	1	0.25	0.25	0.25	0.25	0.25	0.25	0.25	0.25	0.25	0.25	-0.375	-0.375	-0.375	-0.375	-0.375	-0.375	-0.375	-0.375	-0.375	-0.375	-0.375	linear	0.025	TRUE	450	FALSE	NA	NA	1	0	0.5	5	splines_cal	0.8431	-3.5214680879339745e-4
10	250	0	100	200	300	400	500	600	700	800	900	2	0	1	0.25	0.25	0.25	0.25	0.25	0.25	0.25	0.25	0.25	0.25	-0.375	-0.375	-0.375	-0.375	-0.375	-0.375	-0.375	-0.375	-0.375	-0.375	-0.375	linear	0.025	TRUE	450	FALSE	NA	NA	1	0	0.5	6	fixmodel	0.8478	-7.537378801248178e-4
10	250	0	100	200	300	400	500	600	700	800	900	2	0	1	0.25	0.25	0.25	0.25	0.25	0.25	0.25	0.25	0.25	0.25	-0.375	-0.375	-0.375	-0.375	-0.375	-0.375	-0.375	-0.375	-0.375	-0.375	-0.375	linear	0.025	TRUE	450	FALSE	NA	NA	1	0	0.5	6	sepmodel	0.7988	-3.8437892958788486e-4
10	250	0	100	200	300	400	500	600	700	800	900	2	0	1	0.25	0.25	0.25	0.25	0.25	0.25	0.25	0.25	0.25	0.25	-0.375	-0.375	-0.375	-0.375	-0.375	-0.375	-0.375	-0.375	-0.375	-0.375	-0.375	linear	0.025	TRUE	450	FALSE	NA	NA	1	0	0.5	6	splines	0.8489	-6.88953699545608e-4
10	250	0	100	200	300	400	500	600	700	800	900	2	0	1	0.25	0.25	0.25	0.25	0.25	0.25	0.25	0.25	0.25	0.25	-0.375	-0.375	-0.375	-0.375	-0.375	-0.375	-0.375	-0.375	-0.375	-0.375	-0.375	linear	0.025	TRUE	450	FALSE	NA	NA	1	0	0.5	6	splines_cal	0.8489	-7.198684425158787e-4
10	250	0	100	200	300	400	500	600	700	800	900	2	0	1	0.25	0.25	0.25	0.25	0.25	0.25	0.25	0.25	0.25	0.25	-0.375	-0.375	-0.375	-0.375	-0.375	-0.375	-0.375	-0.375	-0.375	-0.375	-0.375	linear	0.025	TRUE	450	FALSE	NA	NA	1	0	0.5	7	fixmodel	0.8519	-4.5060810398734415e-4
10	250	0	100	200	300	400	500	600	700	800	900	2	0	1	0.25	0.25	0.25	0.25	0.25	0.25	0.25	0.25	0.25	0.25	-0.375	-0.375	-0.375	-0.375	-0.375	-0.375	-0.375	-0.375	-0.375	-0.375	-0.375	linear	0.025	TRUE	450	FALSE	NA	NA	1	0	0.5	7	sepmodel	0.7923	-6.291193026399396e-5
10	250	0	100	200	300	400	500	600	700	800	900	2	0	1	0.25	0.25	0.25	0.25	0.25	0.25	0.25	0.25	0.25	0.25	-0.375	-0.375	-0.375	-0.375	-0.375	-0.375	-0.375	-0.375	-0.375	-0.375	-0.375	linear	0.025	TRUE	450	FALSE	NA	NA	1	0	0.5	7	splines	0.8524	-4.407299735519794e-4
10	250	0	100	200	300	400	500	600	700	800	900	2	0	1	0.25	0.25	0.25	0.25	0.25	0.25	0.25	0.25	0.25	0.25	-0.375	-0.375	-0.375	-0.375	-0.375	-0.375	-0.375	-0.375	-0.375	-0.375	-0.375	linear	0.025	TRUE	450	FALSE	NA	NA	1	0	0.5	7	splines_cal	0.8525	-4.642155703772469e-4
10	250	0	100	200	300	400	500	600	700	800	900	2	0	1	0.25	0.25	0.25	0.25	0.25	0.25	0.25	0.25	0.25	0.25	-0.375	-0.375	-0.375	-0.375	-0.375	-0.375	-0.375	-0.375	-0.375	-0.375	-0.375	linear	0.025	TRUE	450	FALSE	NA	NA	1	0	0.5	8	fixmodel	0.8541	-3.0684169024902994e-5
10	250	0	100	200	300	400	500	600	700	800	900	2	0	1	0.25	0.25	0.25	0.25	0.25	0.25	0.25	0.25	0.25	0.25	-0.375	-0.375	-0.375	-0.375	-0.375	-0.375	-0.375	-0.375	-0.375	-0.375	-0.375	linear	0.025	TRUE	450	FALSE	NA	NA	1	0	0.5	8	sepmodel	0.7963	2.361959139134217e-4
10	250	0	100	200	300	400	500	600	700	800	900	2	0	1	0.25	0.25	0.25	0.25	0.25	0.25	0.25	0.25	0.25	0.25	-0.375	-0.375	-0.375	-0.375	-0.375	-0.375	-0.375	-0.375	-0.375	-0.375	-0.375	linear	0.025	TRUE	450	FALSE	NA	NA	1	0	0.5	8	splines	0.8528	2.157657127693213e-5
10	250	0	100	200	300	400	500	600	700	800	900	2	0	1	0.25	0.25	0.25	0.25	0.25	0.25	0.25	0.25	0.25	0.25	-0.375	-0.375	-0.375	-0.375	-0.375	-0.375	-0.375	-0.375	-0.375	-0.375	-0.375	linear	0.025	TRUE	450	FALSE	NA	NA	1	0	0.5	8	splines_cal	0.8538	-3.581836193894686e-5
10	250	0	100	200	300	400	500	600	700	800	900	2	0	1	0.25	0.25	0.25	0.25	0.25	0.25	0.25	0.25	0.25	0.25	-0.375	-0.375	-0.375	-0.375	-0.375	-0.375	-0.375	-0.375	-0.375	-0.375	-0.375	linear	0.025	TRUE	450	FALSE	NA	NA	1	0	0.5	9	fixmodel	0.8543	-4.684963671805059e-4
10	250	0	100	200	300	400	500	600	700	800	900	2	0	1	0.25	0.25	0.25	0.25	0.25	0.25	0.25	0.25	0.25	0.25	-0.375	-0.375	-0.375	-0.375	-0.375	-0.375	-0.375	-0.375	-0.375	-0.375	-0.375	linear	0.025	TRUE	450	FALSE	NA	NA	1	0	0.5	9	sepmodel	0.7925	-2.9227294910026e-4
10	250	0	100	200	300	400	500	600	700	800	900	2	0	1	0.25	0.25	0.25	0.25	0.25	0.25	0.25	0.25	0.25	0.25	-0.375	-0.375	-0.375	-0.375	-0.375	-0.375	-0.375	-0.375	-0.375	-0.375	-0.375	linear	0.025	TRUE	450	FALSE	NA	NA	1	0	0.5	9	splines	0.8535	-4.77653464904767e-4
10	250	0	100	200	300	400	500	600	700	800	900	2	0	1	0.25	0.25	0.25	0.25	0.25	0.25	0.25	0.25	0.25	0.25	-0.375	-0.375	-0.375	-0.375	-0.375	-0.375	-0.375	-0.375	-0.375	-0.375	-0.375	linear	0.025	TRUE	450	FALSE	NA	NA	1	0	0.5	9	splines_cal	0.8538	-4.944884446938237e-4
10	250	0	100	200	300	400	500	600	700	800	900	2	0	1	0.25	0.25	0.25	0.25	0.25	0.25	0.25	0.25	0.25	0.25	-0.375	-0.375	-0.375	-0.375	-0.375	-0.375	-0.375	-0.375	-0.375	-0.375	-0.375	linear	0.025	TRUE	450	FALSE	NA	NA	1	0	0.5	10	fixmodel	0.8578	-0.001226963720603543
10	250	0	100	200	300	400	500	600	700	800	900	2	0	1	0.25	0.25	0.25	0.25	0.25	0.25	0.25	0.25	0.25	0.25	-0.375	-0.375	-0.375	-0.375	-0.375	-0.375	-0.375	-0.375	-0.375	-0.375	-0.375	linear	0.025	TRUE	450	FALSE	NA	NA	1	0	0.5	10	sepmodel	0.7946	-0.0011357331877379865
10	250	0	100	200	300	400	500	600	700	800	900	2	0	1	0.25	0.25	0.25	0.25	0.25	0.25	0.25	0.25	0.25	0.25	-0.375	-0.375	-0.375	-0.375	-0.375	-0.375	-0.375	-0.375	-0.375	-0.375	-0.375	linear	0.025	TRUE	450	FALSE	NA	NA	1	0	0.5	10	splines	0.8586	-0.001207085362709275
10	250	0	100	200	300	400	500	600	700	800	900	2	0	1	0.25	0.25	0.25	0.25	0.25	0.25	0.25	0.25	0.25	0.25	-0.375	-0.375	-0.375	-0.375	-0.375	-0.375	-0.375	-0.375	-0.375	-0.375	-0.375	linear	0.025	TRUE	450	FALSE	NA	NA	1	0	0.5	10	splines_cal	0.8589	-0.00116033526567217
10	250	0	125	250	375	500	625	750	875	1000	1125	2	0	1	0.25	0.25	0.25	0.25	0.25	0.25	0.25	0.25	0.25	0.25	-0.375	-0.375	-0.375	-0.375	-0.375	-0.375	-0.375	-0.375	-0.375	-0.375	-0.375	linear	0.025	TRUE	450	FALSE	NA	NA	1	0	0.5	2	fixmodel	0.8183	0.0014427895657285587
10	250	0	125	250	375	500	625	750	875	1000	1125	2	0	1	0.25	0.25	0.25	0.25	0.25	0.25	0.25	0.25	0.25	0.25	-0.375	-0.375	-0.375	-0.375	-0.375	-0.375	-0.375	-0.375	-0.375	-0.375	-0.375	linear	0.025	TRUE	450	FALSE	NA	NA	1	0	0.5	2	sepmodel	0.7994	0.0012794148668521896
10	250	0	125	250	375	500	625	750	875	1000	1125	2	0	1	0.25	0.25	0.25	0.25	0.25	0.25	0.25	0.25	0.25	0.25	-0.375	-0.375	-0.375	-0.375	-0.375	-0.375	-0.375	-0.375	-0.375	-0.375	-0.375	linear	0.025	TRUE	450	FALSE	NA	NA	1	0	0.5	2	splines	0.8218	0.001450926995374156
10	250	0	125	250	375	500	625	750	875	1000	1125	2	0	1	0.25	0.25	0.25	0.25	0.25	0.25	0.25	0.25	0.25	0.25	-0.375	-0.375	-0.375	-0.375	-0.375	-0.375	-0.375	-0.375	-0.375	-0.375	-0.375	linear	0.025	TRUE	450	FALSE	NA	NA	1	0	0.5	2	splines_cal	0.824	0.0012650531903349634
10	250	0	125	250	375	500	625	750	875	1000	1125	2	0	1	0.25	0.25	0.25	0.25	0.25	0.25	0.25	0.25	0.25	0.25	-0.375	-0.375	-0.375	-0.375	-0.375	-0.375	-0.375	-0.375	-0.375	-0.375	-0.375	linear	0.025	TRUE	450	FALSE	NA	NA	1	0	0.5	3	fixmodel	0.8263	6.212515834495432e-4
10	250	0	125	250	375	500	625	750	875	1000	1125	2	0	1	0.25	0.25	0.25	0.25	0.25	0.25	0.25	0.25	0.25	0.25	-0.375	-0.375	-0.375	-0.375	-0.375	-0.375	-0.375	-0.375	-0.375	-0.375	-0.375	linear	0.025	TRUE	450	FALSE	NA	NA	1	0	0.5	3	sepmodel	0.7942	3.5905481840390707e-4
10	250	0	125	250	375	500	625	750	875	1000	1125	2	0	1	0.25	0.25	0.25	0.25	0.25	0.25	0.25	0.25	0.25	0.25	-0.375	-0.375	-0.375	-0.375	-0.375	-0.375	-0.375	-0.375	-0.375	-0.375	-0.375	linear	0.025	TRUE	450	FALSE	NA	NA	1	0	0.5	3	splines	0.8298	6.348199840517835e-4
10	250	0	125	250	375	500	625	750	875	1000	1125	2	0	1	0.25	0.25	0.25	0.25	0.25	0.25	0.25	0.25	0.25	0.25	-0.375	-0.375	-0.375	-0.375	-0.375	-0.375	-0.375	-0.375	-0.375	-0.375	-0.375	linear	0.025	TRUE	450	FALSE	NA	NA	1	0	0.5	3	splines_cal	0.8307	6.247149361124952e-4
10	250	0	125	250	375	500	625	750	875	1000	1125	2	0	1	0.25	0.25	0.25	0.25	0.25	0.25	0.25	0.25	0.25	0.25	-0.375	-0.375	-0.375	-0.375	-0.375	-0.375	-0.375	-0.375	-0.375	-0.375	-0.375	linear	0.025	TRUE	450	FALSE	NA	NA	1	0	0.5	4	fixmodel	0.844	8.854718532866768e-4
10	250	0	125	250	375	500	625	750	875	1000	1125	2	0	1	0.25	0.25	0.25	0.25	0.25	0.25	0.25	0.25	0.25	0.25	-0.375	-0.375	-0.375	-0.375	-0.375	-0.375	-0.375	-0.375	-0.375	-0.375	-0.375	linear	0.025	TRUE	450	FALSE	NA	NA	1	0	0.5	4	sepmodel	0.7995	5.461382445784962e-4
10	250	0	125	250	375	500	625	750	875	1000	1125	2	0	1	0.25	0.25	0.25	0.25	0.25	0.25	0.25	0.25	0.25	0.25	-0.375	-0.375	-0.375	-0.375	-0.375	-0.375	-0.375	-0.375	-0.375	-0.375	-0.375	linear	0.025	TRUE	450	FALSE	NA	NA	1	0	0.5	4	splines	0.8449	8.885985125633171e-4
10	250	0	125	250	375	500	625	750	875	1000	1125	2	0	1	0.25	0.25	0.25	0.25	0.25	0.25	0.25	0.25	0.25	0.25	-0.375	-0.375	-0.375	-0.375	-0.375	-0.375	-0.375	-0.375	-0.375	-0.375	-0.375	linear	0.025	TRUE	450	FALSE	NA	NA	1	0	0.5	4	splines_cal	0.8456	9.221090599073746e-4
10	250	0	125	250	375	500	625	750	875	1000	1125	2	0	1	0.25	0.25	0.25	0.25	0.25	0.25	0.25	0.25	0.25	0.25	-0.375	-0.375	-0.375	-0.375	-0.375	-0.375	-0.375	-0.375	-0.375	-0.375	-0.375	linear	0.025	TRUE	450	FALSE	NA	NA	1	0	0.5	5	fixmodel	0.8394	1.5443525036281953e-4
10	250	0	125	250	375	500	625	750	875	1000	1125	2	0	1	0.25	0.25	0.25	0.25	0.25	0.25	0.25	0.25	0.25	0.25	-0.375	-0.375	-0.375	-0.375	-0.375	-0.375	-0.375	-0.375	-0.375	-0.375	-0.375	linear	0.025	TRUE	450	FALSE	NA	NA	1	0	0.5	5	sepmodel	0.7931	-1.697083006196132e-4
10	250	0	125	250	375	500	625	750	875	1000	1125	2	0	1	0.25	0.25	0.25	0.25	0.25	0.25	0.25	0.25	0.25	0.25	-0.375	-0.375	-0.375	-0.375	-0.375	-0.375	-0.375	-0.375	-0.375	-0.375	-0.375	linear	0.025	TRUE	450	FALSE	NA	NA	1	0	0.5	5	splines	0.8414	2.361004495904954e-4
10	250	0	125	250	375	500	625	750	875	1000	1125	2	0	1	0.25	0.25	0.25	0.25	0.25	0.25	0.25	0.25	0.25	0.25	-0.375	-0.375	-0.375	-0.375	-0.375	-0.375	-0.375	-0.375	-0.375	-0.375	-0.375	linear	0.025	TRUE	450	FALSE	NA	NA	1	0	0.5	5	splines_cal	0.841	1.7333232428676107e-4
10	250	0	125	250	375	500	625	750	875	1000	1125	2	0	1	0.25	0.25	0.25	0.25	0.25	0.25	0.25	0.25	0.25	0.25	-0.375	-0.375	-0.375	-0.375	-0.375	-0.375	-0.375	-0.375	-0.375	-0.375	-0.375	linear	0.025	TRUE	450	FALSE	NA	NA	1	0	0.5	6	fixmodel	0.8468	0.0010604417909551576
10	250	0	125	250	375	500	625	750	875	1000	1125	2	0	1	0.25	0.25	0.25	0.25	0.25	0.25	0.25	0.25	0.25	0.25	-0.375	-0.375	-0.375	-0.375	-0.375	-0.375	-0.375	-0.375	-0.375	-0.375	-0.375	linear	0.025	TRUE	450	FALSE	NA	NA	1	0	0.5	6	sepmodel	0.7943	5.988975548417806e-4
10	250	0	125	250	375	500	625	750	875	1000	1125	2	0	1	0.25	0.25	0.25	0.25	0.25	0.25	0.25	0.25	0.25	0.25	-0.375	-0.375	-0.375	-0.375	-0.375	-0.375	-0.375	-0.375	-0.375	-0.375	-0.375	linear	0.025	TRUE	450	FALSE	NA	NA	1	0	0.5	6	splines	0.8469	0.0010943943614641657
10	250	0	125	250	375	500	625	750	875	1000	1125	2	0	1	0.25	0.25	0.25	0.25	0.25	0.25	0.25	0.25	0.25	0.25	-0.375	-0.375	-0.375	-0.375	-0.375	-0.375	-0.375	-0.375	-0.375	-0.375	-0.375	linear	0.025	TRUE	450	FALSE	NA	NA	1	0	0.5	6	splines_cal	0.8463	0.0010233841464465207
10	250	0	125	250	375	500	625	750	875	1000	1125	2	0	1	0.25	0.25	0.25	0.25	0.25	0.25	0.25	0.25	0.25	0.25	-0.375	-0.375	-0.375	-0.375	-0.375	-0.375	-0.375	-0.375	-0.375	-0.375	-0.375	linear	0.025	TRUE	450	FALSE	NA	NA	1	0	0.5	7	fixmodel	0.8514	-3.304437556373269e-4
10	250	0	125	250	375	500	625	750	875	1000	1125	2	0	1	0.25	0.25	0.25	0.25	0.25	0.25	0.25	0.25	0.25	0.25	-0.375	-0.375	-0.375	-0.375	-0.375	-0.375	-0.375	-0.375	-0.375	-0.375	-0.375	linear	0.025	TRUE	450	FALSE	NA	NA	1	0	0.5	7	sepmodel	0.7902	-6.58654106710196e-4
10	250	0	125	250	375	500	625	750	875	1000	1125	2	0	1	0.25	0.25	0.25	0.25	0.25	0.25	0.25	0.25	0.25	0.25	-0.375	-0.375	-0.375	-0.375	-0.375	-0.375	-0.375	-0.375	-0.375	-0.375	-0.375	linear	0.025	TRUE	450	FALSE	NA	NA	1	0	0.5	7	splines	0.8516	-3.1210738886671487e-4
10	250	0	125	250	375	500	625	750	875	1000	1125	2	0	1	0.25	0.25	0.25	0.25	0.25	0.25	0.25	0.25	0.25	0.25	-0.375	-0.375	-0.375	-0.375	-0.375	-0.375	-0.375	-0.375	-0.375	-0.375	-0.375	linear	0.025	TRUE	450	FALSE	NA	NA	1	0	0.5	7	splines_cal	0.8515	-2.9725779732236177e-4
10	250	0	125	250	375	500	625	750	875	1000	1125	2	0	1	0.25	0.25	0.25	0.25	0.25	0.25	0.25	0.25	0.25	0.25	-0.375	-0.375	-0.375	-0.375	-0.375	-0.375	-0.375	-0.375	-0.375	-0.375	-0.375	linear	0.025	TRUE	450	FALSE	NA	NA	1	0	0.5	8	fixmodel	0.8591	8.553320530163265e-4
10	250	0	125	250	375	500	625	750	875	1000	1125	2	0	1	0.25	0.25	0.25	0.25	0.25	0.25	0.25	0.25	0.25	0.25	-0.375	-0.375	-0.375	-0.375	-0.375	-0.375	-0.375	-0.375	-0.375	-0.375	-0.375	linear	0.025	TRUE	450	FALSE	NA	NA	1	0	0.5	8	sepmodel	0.7958	3.7821608766026773e-4
10	250	0	125	250	375	500	625	750	875	1000	1125	2	0	1	0.25	0.25	0.25	0.25	0.25	0.25	0.25	0.25	0.25	0.25	-0.375	-0.375	-0.375	-0.375	-0.375	-0.375	-0.375	-0.375	-0.375	-0.375	-0.375	linear	0.025	TRUE	450	FALSE	NA	NA	1	0	0.5	8	splines	0.8611	9.223105762746713e-4
10	250	0	125	250	375	500	625	750	875	1000	1125	2	0	1	0.25	0.25	0.25	0.25	0.25	0.25	0.25	0.25	0.25	0.25	-0.375	-0.375	-0.375	-0.375	-0.375	-0.375	-0.375	-0.375	-0.375	-0.375	-0.375	linear	0.025	TRUE	450	FALSE	NA	NA	1	0	0.5	8	splines_cal	0.8628	9.49910441257609e-4
10	250	0	125	250	375	500	625	750	875	1000	1125	2	0	1	0.25	0.25	0.25	0.25	0.25	0.25	0.25	0.25	0.25	0.25	-0.375	-0.375	-0.375	-0.375	-0.375	-0.375	-0.375	-0.375	-0.375	-0.375	-0.375	linear	0.025	TRUE	450	FALSE	NA	NA	1	0	0.5	9	fixmodel	0.8581	6.155792141753121e-4
10	250	0	125	250	375	500	625	750	875	1000	1125	2	0	1	0.25	0.25	0.25	0.25	0.25	0.25	0.25	0.25	0.25	0.25	-0.375	-0.375	-0.375	-0.375	-0.375	-0.375	-0.375	-0.375	-0.375	-0.375	-0.375	linear	0.025	TRUE	450	FALSE	NA	NA	1	0	0.5	9	sepmodel	0.7907	2.2307867578616374e-4
10	250	0	125	250	375	500	625	750	875	1000	1125	2	0	1	0.25	0.25	0.25	0.25	0.25	0.25	0.25	0.25	0.25	0.25	-0.375	-0.375	-0.375	-0.375	-0.375	-0.375	-0.375	-0.375	-0.375	-0.375	-0.375	linear	0.025	TRUE	450	FALSE	NA	NA	1	0	0.5	9	splines	0.8577	6.431939725391857e-4
10	250	0	125	250	375	500	625	750	875	1000	1125	2	0	1	0.25	0.25	0.25	0.25	0.25	0.25	0.25	0.25	0.25	0.25	-0.375	-0.375	-0.375	-0.375	-0.375	-0.375	-0.375	-0.375	-0.375	-0.375	-0.375	linear	0.025	TRUE	450	FALSE	NA	NA	1	0	0.5	9	splines_cal	0.8585	6.527630460227652e-4
10	250	0	125	250	375	500	625	750	875	1000	1125	2	0	1	0.25	0.25	0.25	0.25	0.25	0.25	0.25	0.25	0.25	0.25	-0.375	-0.375	-0.375	-0.375	-0.375	-0.375	-0.375	-0.375	-0.375	-0.375	-0.375	linear	0.025	TRUE	450	FALSE	NA	NA	1	0	0.5	10	fixmodel	0.8635	0.0011992290527179305
10	250	0	125	250	375	500	625	750	875	1000	1125	2	0	1	0.25	0.25	0.25	0.25	0.25	0.25	0.25	0.25	0.25	0.25	-0.375	-0.375	-0.375	-0.375	-0.375	-0.375	-0.375	-0.375	-0.375	-0.375	-0.375	linear	0.025	TRUE	450	FALSE	NA	NA	1	0	0.5	10	sepmodel	0.7961	9.3126953000368e-4
10	250	0	125	250	375	500	625	750	875	1000	1125	2	0	1	0.25	0.25	0.25	0.25	0.25	0.25	0.25	0.25	0.25	0.25	-0.375	-0.375	-0.375	-0.375	-0.375	-0.375	-0.375	-0.375	-0.375	-0.375	-0.375	linear	0.025	TRUE	450	FALSE	NA	NA	1	0	0.5	10	splines	0.8626	0.0012168846899384786
10	250	0	125	250	375	500	625	750	875	1000	1125	2	0	1	0.25	0.25	0.25	0.25	0.25	0.25	0.25	0.25	0.25	0.25	-0.375	-0.375	-0.375	-0.375	-0.375	-0.375	-0.375	-0.375	-0.375	-0.375	-0.375	linear	0.025	TRUE	450	FALSE	NA	NA	1	0	0.5	10	splines_cal	0.86240000000000006	0.001256707138293454
10	250	0	150	300	450	600	750	900	1050	1200	1350	2	0	1	0.25	0.25	0.25	0.25	0.25	0.25	0.25	0.25	0.25	0.25	-0.375	-0.375	-0.375	-0.375	-0.375	-0.375	-0.375	-0.375	-0.375	-0.375	-0.375	linear	0.025	TRUE	450	FALSE	NA	NA	1	0	0.5	2	fixmodel	0.8187	-2.7765353148670615e-4
10	250	0	150	300	450	600	750	900	1050	1200	1350	2	0	1	0.25	0.25	0.25	0.25	0.25	0.25	0.25	0.25	0.25	0.25	-0.375	-0.375	-0.375	-0.375	-0.375	-0.375	-0.375	-0.375	-0.375	-0.375	-0.375	linear	0.025	TRUE	450	FALSE	NA	NA	1	0	0.5	2	sepmodel	0.7952	-3.917130795452659e-4
10	250	0	150	300	450	600	750	900	1050	1200	1350	2	0	1	0.25	0.25	0.25	0.25	0.25	0.25	0.25	0.25	0.25	0.25	-0.375	-0.375	-0.375	-0.375	-0.375	-0.375	-0.375	-0.375	-0.375	-0.375	-0.375	linear	0.025	TRUE	450	FALSE	NA	NA	1	0	0.5	2	splines	0.8246	-3.9388697728833124e-4
10	250	0	150	300	450	600	750	900	1050	1200	1350	2	0	1	0.25	0.25	0.25	0.25	0.25	0.25	0.25	0.25	0.25	0.25	-0.375	-0.375	-0.375	-0.375	-0.375	-0.375	-0.375	-0.375	-0.375	-0.375	-0.375	linear	0.025	TRUE	450	FALSE	NA	NA	1	0	0.5	2	splines_cal	0.8277	-4.908132271679879e-4
10	250	0	150	300	450	600	750	900	1050	1200	1350	2	0	1	0.25	0.25	0.25	0.25	0.25	0.25	0.25	0.25	0.25	0.25	-0.375	-0.375	-0.375	-0.375	-0.375	-0.375	-0.375	-0.375	-0.375	-0.375	-0.375	linear	0.025	TRUE	450	FALSE	NA	NA	1	0	0.5	3	fixmodel	0.8364	-0.0015257515335889882
10	250	0	150	300	450	600	750	900	1050	1200	1350	2	0	1	0.25	0.25	0.25	0.25	0.25	0.25	0.25	0.25	0.25	0.25	-0.375	-0.375	-0.375	-0.375	-0.375	-0.375	-0.375	-0.375	-0.375	-0.375	-0.375	linear	0.025	TRUE	450	FALSE	NA	NA	1	0	0.5	3	sepmodel	0.7938	-0.0018099231125075887
10	250	0	150	300	450	600	750	900	1050	1200	1350	2	0	1	0.25	0.25	0.25	0.25	0.25	0.25	0.25	0.25	0.25	0.25	-0.375	-0.375	-0.375	-0.375	-0.375	-0.375	-0.375	-0.375	-0.375	-0.375	-0.375	linear	0.025	TRUE	450	FALSE	NA	NA	1	0	0.5	3	splines	0.8352	-0.0016178297314388846
10	250	0	150	300	450	600	750	900	1050	1200	1350	2	0	1	0.25	0.25	0.25	0.25	0.25	0.25	0.25	0.25	0.25	0.25	-0.375	-0.375	-0.375	-0.375	-0.375	-0.375	-0.375	-0.375	-0.375	-0.375	-0.375	linear	0.025	TRUE	450	FALSE	NA	NA	1	0	0.5	3	splines_cal	0.8349	-0.0016015167659985516
10	250	0	150	300	450	600	750	900	1050	1200	1350	2	0	1	0.25	0.25	0.25	0.25	0.25	0.25	0.25	0.25	0.25	0.25	-0.375	-0.375	-0.375	-0.375	-0.375	-0.375	-0.375	-0.375	-0.375	-0.375	-0.375	linear	0.025	TRUE	450	FALSE	NA	NA	1	0	0.5	4	fixmodel	0.8415	1.2572230163685141e-4
10	250	0	150	300	450	600	750	900	1050	1200	1350	2	0	1	0.25	0.25	0.25	0.25	0.25	0.25	0.25	0.25	0.25	0.25	-0.375	-0.375	-0.375	-0.375	-0.375	-0.375	-0.375	-0.375	-0.375	-0.375	-0.375	linear	0.025	TRUE	450	FALSE	NA	NA	1	0	0.5	4	sepmodel	0.7937	1.996109543304013e-4
10	250	0	150	300	450	600	750	900	1050	1200	1350	2	0	1	0.25	0.25	0.25	0.25	0.25	0.25	0.25	0.25	0.25	0.25	-0.375	-0.375	-0.375	-0.375	-0.375	-0.375	-0.375	-0.375	-0.375	-0.375	-0.375	linear	0.025	TRUE	450	FALSE	NA	NA	1	0	0.5	4	splines	0.8447	7.681439464522339e-5
10	250	0	150	300	450	600	750	900	1050	1200	1350	2	0	1	0.25	0.25	0.25	0.25	0.25	0.25	0.25	0.25	0.25	0.25	-0.375	-0.375	-0.375	-0.375	-0.375	-0.375	-0.375	-0.375	-0.375	-0.375	-0.375	linear	0.025	TRUE	450	FALSE	NA	NA	1	0	0.5	4	splines_cal	0.8446	1.2493460382457922e-4
10	250	0	150	300	450	600	750	900	1050	1200	1350	2	0	1	0.25	0.25	0.25	0.25	0.25	0.25	0.25	0.25	0.25	0.25	-0.375	-0.375	-0.375	-0.375	-0.375	-0.375	-0.375	-0.375	-0.375	-0.375	-0.375	linear	0.025	TRUE	450	FALSE	NA	NA	1	0	0.5	5	fixmodel	0.8446	-3.990165589867172e-4
10	250	0	150	300	450	600	750	900	1050	1200	1350	2	0	1	0.25	0.25	0.25	0.25	0.25	0.25	0.25	0.25	0.25	0.25	-0.375	-0.375	-0.375	-0.375	-0.375	-0.375	-0.375	-0.375	-0.375	-0.375	-0.375	linear	0.025	TRUE	450	FALSE	NA	NA	1	0	0.5	5	sepmodel	0.7961	-4.674236959185168e-5
10	250	0	150	300	450	600	750	900	1050	1200	1350	2	0	1	0.25	0.25	0.25	0.25	0.25	0.25	0.25	0.25	0.25	0.25	-0.375	-0.375	-0.375	-0.375	-0.375	-0.375	-0.375	-0.375	-0.375	-0.375	-0.375	linear	0.025	TRUE	450	FALSE	NA	NA	1	0	0.5	5	splines	0.8451	-4.6179210957424306e-4
10	250	0	150	300	450	600	750	900	1050	1200	1350	2	0	1	0.25	0.25	0.25	0.25	0.25	0.25	0.25	0.25	0.25	0.25	-0.375	-0.375	-0.375	-0.375	-0.375	-0.375	-0.375	-0.375	-0.375	-0.375	-0.375	linear	0.025	TRUE	450	FALSE	NA	NA	1	0	0.5	5	splines_cal	0.847	-4.1178513487490775e-4
10	250	0	150	300	450	600	750	900	1050	1200	1350	2	0	1	0.25	0.25	0.25	0.25	0.25	0.25	0.25	0.25	0.25	0.25	-0.375	-0.375	-0.375	-0.375	-0.375	-0.375	-0.375	-0.375	-0.375	-0.375	-0.375	linear	0.025	TRUE	450	FALSE	NA	NA	1	0	0.5	6	fixmodel	0.8434	-0.0016072725555822814
10	250	0	150	300	450	600	750	900	1050	1200	1350	2	0	1	0.25	0.25	0.25	0.25	0.25	0.25	0.25	0.25	0.25	0.25	-0.375	-0.375	-0.375	-0.375	-0.375	-0.375	-0.375	-0.375	-0.375	-0.375	-0.375	linear	0.025	TRUE	450	FALSE	NA	NA	1	0	0.5	6	sepmodel	0.7913	-0.0013741752421416666
10	250	0	150	300	450	600	750	900	1050	1200	1350	2	0	1	0.25	0.25	0.25	0.25	0.25	0.25	0.25	0.25	0.25	0.25	-0.375	-0.375	-0.375	-0.375	-0.375	-0.375	-0.375	-0.375	-0.375	-0.375	-0.375	linear	0.025	TRUE	450	FALSE	NA	NA	1	0	0.5	6	splines	0.8452	-0.0016471999711988304
10	250	0	150	300	450	600	750	900	1050	1200	1350	2	0	1	0.25	0.25	0.25	0.25	0.25	0.25	0.25	0.25	0.25	0.25	-0.375	-0.375	-0.375	-0.375	-0.375	-0.375	-0.375	-0.375	-0.375	-0.375	-0.375	linear	0.025	TRUE	450	FALSE	NA	NA	1	0	0.5	6	splines_cal	0.8444	-0.0016836056330114964
10	250	0	150	300	450	600	750	900	1050	1200	1350	2	0	1	0.25	0.25	0.25	0.25	0.25	0.25	0.25	0.25	0.25	0.25	-0.375	-0.375	-0.375	-0.375	-0.375	-0.375	-0.375	-0.375	-0.375	-0.375	-0.375	linear	0.025	TRUE	450	FALSE	NA	NA	1	0	0.5	7	fixmodel	0.8525	-7.780061628513095e-4
10	250	0	150	300	450	600	750	900	1050	1200	1350	2	0	1	0.25	0.25	0.25	0.25	0.25	0.25	0.25	0.25	0.25	0.25	-0.375	-0.375	-0.375	-0.375	-0.375	-0.375	-0.375	-0.375	-0.375	-0.375	-0.375	linear	0.025	TRUE	450	FALSE	NA	NA	1	0	0.5	7	sepmodel	0.7949	-7.447963263323833e-4
10	250	0	150	300	450	600	750	900	1050	1200	1350	2	0	1	0.25	0.25	0.25	0.25	0.25	0.25	0.25	0.25	0.25	0.25	-0.375	-0.375	-0.375	-0.375	-0.375	-0.375	-0.375	-0.375	-0.375	-0.375	-0.375	linear	0.025	TRUE	450	FALSE	NA	NA	1	0	0.5	7	splines	0.8545	-8.423859802630416e-4
10	250	0	150	300	450	600	750	900	1050	1200	1350	2	0	1	0.25	0.25	0.25	0.25	0.25	0.25	0.25	0.25	0.25	0.25	-0.375	-0.375	-0.375	-0.375	-0.375	-0.375	-0.375	-0.375	-0.375	-0.375	-0.375	linear	0.025	TRUE	450	FALSE	NA	NA	1	0	0.5	7	splines_cal	0.8568	-8.865764895256782e-4
10	250	0	150	300	450	600	750	900	1050	1200	1350	2	0	1	0.25	0.25	0.25	0.25	0.25	0.25	0.25	0.25	0.25	0.25	-0.375	-0.375	-0.375	-0.375	-0.375	-0.375	-0.375	-0.375	-0.375	-0.375	-0.375	linear	0.025	TRUE	450	FALSE	NA	NA	1	0	0.5	8	fixmodel	0.8475	-0.0022461520082747875
10	250	0	150	300	450	600	750	900	1050	1200	1350	2	0	1	0.25	0.25	0.25	0.25	0.25	0.25	0.25	0.25	0.25	0.25	-0.375	-0.375	-0.375	-0.375	-0.375	-0.375	-0.375	-0.375	-0.375	-0.375	-0.375	linear	0.025	TRUE	450	FALSE	NA	NA	1	0	0.5	8	sepmodel	0.7861	-0.0020858414465346944
10	250	0	150	300	450	600	750	900	1050	1200	1350	2	0	1	0.25	0.25	0.25	0.25	0.25	0.25	0.25	0.25	0.25	0.25	-0.375	-0.375	-0.375	-0.375	-0.375	-0.375	-0.375	-0.375	-0.375	-0.375	-0.375	linear	0.025	TRUE	450	FALSE	NA	NA	1	0	0.5	8	splines	0.8486	-0.0022593963818065025
10	250	0	150	300	450	600	750	900	1050	1200	1350	2	0	1	0.25	0.25	0.25	0.25	0.25	0.25	0.25	0.25	0.25	0.25	-0.375	-0.375	-0.375	-0.375	-0.375	-0.375	-0.375	-0.375	-0.375	-0.375	-0.375	linear	0.025	TRUE	450	FALSE	NA	NA	1	0	0.5	8	splines_cal	0.8494	-0.002288735388582032
10	250	0	150	300	450	600	750	900	1050	1200	1350	2	0	1	0.25	0.25	0.25	0.25	0.25	0.25	0.25	0.25	0.25	0.25	-0.375	-0.375	-0.375	-0.375	-0.375	-0.375	-0.375	-0.375	-0.375	-0.375	-0.375	linear	0.025	TRUE	450	FALSE	NA	NA	1	0	0.5	9	fixmodel	0.8572	-6.867551212628448e-4
10	250	0	150	300	450	600	750	900	1050	1200	1350	2	0	1	0.25	0.25	0.25	0.25	0.25	0.25	0.25	0.25	0.25	0.25	-0.375	-0.375	-0.375	-0.375	-0.375	-0.375	-0.375	-0.375	-0.375	-0.375	-0.375	linear	0.025	TRUE	450	FALSE	NA	NA	1	0	0.5	9	sepmodel	0.7957	-4.610818762130853e-4
10	250	0	150	300	450	600	750	900	1050	1200	1350	2	0	1	0.25	0.25	0.25	0.25	0.25	0.25	0.25	0.25	0.25	0.25	-0.375	-0.375	-0.375	-0.375	-0.375	-0.375	-0.375	-0.375	-0.375	-0.375	-0.375	linear	0.025	TRUE	450	FALSE	NA	NA	1	0	0.5	9	splines	0.8584	-6.956923117825089e-4
10	250	0	150	300	450	600	750	900	1050	1200	1350	2	0	1	0.25	0.25	0.25	0.25	0.25	0.25	0.25	0.25	0.25	0.25	-0.375	-0.375	-0.375	-0.375	-0.375	-0.375	-0.375	-0.375	-0.375	-0.375	-0.375	linear	0.025	TRUE	450	FALSE	NA	NA	1	0	0.5	9	splines_cal	0.8594	-6.964285816384909e-4
10	250	0	150	300	450	600	750	900	1050	1200	1350	2	0	1	0.25	0.25	0.25	0.25	0.25	0.25	0.25	0.25	0.25	0.25	-0.375	-0.375	-0.375	-0.375	-0.375	-0.375	-0.375	-0.375	-0.375	-0.375	-0.375	linear	0.025	TRUE	450	FALSE	NA	NA	1	0	0.5	10	fixmodel	0.8529	-0.001439576059030075
10	250	0	150	300	450	600	750	900	1050	1200	1350	2	0	1	0.25	0.25	0.25	0.25	0.25	0.25	0.25	0.25	0.25	0.25	-0.375	-0.375	-0.375	-0.375	-0.375	-0.375	-0.375	-0.375	-0.375	-0.375	-0.375	linear	0.025	TRUE	450	FALSE	NA	NA	1	0	0.5	10	sepmodel	0.7923	-0.0013130198624809817
10	250	0	150	300	450	600	750	900	1050	1200	1350	2	0	1	0.25	0.25	0.25	0.25	0.25	0.25	0.25	0.25	0.25	0.25	-0.375	-0.375	-0.375	-0.375	-0.375	-0.375	-0.375	-0.375	-0.375	-0.375	-0.375	linear	0.025	TRUE	450	FALSE	NA	NA	1	0	0.5	10	splines	0.8545	-0.0014944640650232015
10	250	0	150	300	450	600	750	900	1050	1200	1350	2	0	1	0.25	0.25	0.25	0.25	0.25	0.25	0.25	0.25	0.25	0.25	-0.375	-0.375	-0.375	-0.375	-0.375	-0.375	-0.375	-0.375	-0.375	-0.375	-0.375	linear	0.025	TRUE	450	FALSE	NA	NA	1	0	0.5	10	splines_cal	0.8548	-0.0014748144082078745
10	250	0	175	350	525	700	875	1050	1225	1400	1575	2	0	1	0.25	0.25	0.25	0.25	0.25	0.25	0.25	0.25	0.25	0.25	-0.375	-0.375	-0.375	-0.375	-0.375	-0.375	-0.375	-0.375	-0.375	-0.375	-0.375	linear	0.025	TRUE	450	FALSE	NA	NA	1	0	0.5	2	fixmodel	0.8225	-3.5681644203078224e-4
10	250	0	175	350	525	700	875	1050	1225	1400	1575	2	0	1	0.25	0.25	0.25	0.25	0.25	0.25	0.25	0.25	0.25	0.25	-0.375	-0.375	-0.375	-0.375	-0.375	-0.375	-0.375	-0.375	-0.375	-0.375	-0.375	linear	0.025	TRUE	450	FALSE	NA	NA	1	0	0.5	2	sepmodel	0.7945	-4.1712344609603585e-4
10	250	0	175	350	525	700	875	1050	1225	1400	1575	2	0	1	0.25	0.25	0.25	0.25	0.25	0.25	0.25	0.25	0.25	0.25	-0.375	-0.375	-0.375	-0.375	-0.375	-0.375	-0.375	-0.375	-0.375	-0.375	-0.375	linear	0.025	TRUE	450	FALSE	NA	NA	1	0	0.5	2	splines	0.8267	-4.842359112426403e-4
10	250	0	175	350	525	700	875	1050	1225	1400	1575	2	0	1	0.25	0.25	0.25	0.25	0.25	0.25	0.25	0.25	0.25	0.25	-0.375	-0.375	-0.375	-0.375	-0.375	-0.375	-0.375	-0.375	-0.375	-0.375	-0.375	linear	0.025	TRUE	450	FALSE	NA	NA	1	0	0.5	2	splines_cal	0.829	-3.464473860804172e-4
10	250	0	175	350	525	700	875	1050	1225	1400	1575	2	0	1	0.25	0.25	0.25	0.25	0.25	0.25	0.25	0.25	0.25	0.25	-0.375	-0.375	-0.375	-0.375	-0.375	-0.375	-0.375	-0.375	-0.375	-0.375	-0.375	linear	0.025	TRUE	450	FALSE	NA	NA	1	0	0.5	3	fixmodel	0.8287	-8.603007470311645e-4
10	250	0	175	350	525	700	875	1050	1225	1400	1575	2	0	1	0.25	0.25	0.25	0.25	0.25	0.25	0.25	0.25	0.25	0.25	-0.375	-0.375	-0.375	-0.375	-0.375	-0.375	-0.375	-0.375	-0.375	-0.375	-0.375	linear	0.025	TRUE	450	FALSE	NA	NA	1	0	0.5	3	sepmodel	0.7881	-0.001285129562582992
10	250	0	175	350	525	700	875	1050	1225	1400	1575	2	0	1	0.25	0.25	0.25	0.25	0.25	0.25	0.25	0.25	0.25	0.25	-0.375	-0.375	-0.375	-0.375	-0.375	-0.375	-0.375	-0.375	-0.375	-0.375	-0.375	linear	0.025	TRUE	450	FALSE	NA	NA	1	0	0.5	3	splines	0.8327	-8.852897323065712e-4
10	250	0	175	350	525	700	875	1050	1225	1400	1575	2	0	1	0.25	0.25	0.25	0.25	0.25	0.25	0.25	0.25	0.25	0.25	-0.375	-0.375	-0.375	-0.375	-0.375	-0.375	-0.375	-0.375	-0.375	-0.375	-0.375	linear	0.025	TRUE	450	FALSE	NA	NA	1	0	0.5	3	splines_cal	0.8323	-8.892709526286814e-4
10	250	0	175	350	525	700	875	1050	1225	1400	1575	2	0	1	0.25	0.25	0.25	0.25	0.25	0.25	0.25	0.25	0.25	0.25	-0.375	-0.375	-0.375	-0.375	-0.375	-0.375	-0.375	-0.375	-0.375	-0.375	-0.375	linear	0.025	TRUE	450	FALSE	NA	NA	1	0	0.5	4	fixmodel	0.8368	-0.0013640191275771827
10	250	0	175	350	525	700	875	1050	1225	1400	1575	2	0	1	0.25	0.25	0.25	0.25	0.25	0.25	0.25	0.25	0.25	0.25	-0.375	-0.375	-0.375	-0.375	-0.375	-0.375	-0.375	-0.375	-0.375	-0.375	-0.375	linear	0.025	TRUE	450	FALSE	NA	NA	1	0	0.5	4	sepmodel	0.785	-0.00216243309642594
10	250	0	175	350	525	700	875	1050	1225	1400	1575	2	0	1	0.25	0.25	0.25	0.25	0.25	0.25	0.25	0.25	0.25	0.25	-0.375	-0.375	-0.375	-0.375	-0.375	-0.375	-0.375	-0.375	-0.375	-0.375	-0.375	linear	0.025	TRUE	450	FALSE	NA	NA	1	0	0.5	4	splines	0.836	-0.0014046276718148495
10	250	0	175	350	525	700	875	1050	1225	1400	1575	2	0	1	0.25	0.25	0.25	0.25	0.25	0.25	0.25	0.25	0.25	0.25	-0.375	-0.375	-0.375	-0.375	-0.375	-0.375	-0.375	-0.375	-0.375	-0.375	-0.375	linear	0.025	TRUE	450	FALSE	NA	NA	1	0	0.5	4	splines_cal	0.8374	-0.0014976668367133535
10	250	0	175	350	525	700	875	1050	1225	1400	1575	2	0	1	0.25	0.25	0.25	0.25	0.25	0.25	0.25	0.25	0.25	0.25	-0.375	-0.375	-0.375	-0.375	-0.375	-0.375	-0.375	-0.375	-0.375	-0.375	-0.375	linear	0.025	TRUE	450	FALSE	NA	NA	1	0	0.5	5	fixmodel	0.8485	-6.834644509695228e-4
10	250	0	175	350	525	700	875	1050	1225	1400	1575	2	0	1	0.25	0.25	0.25	0.25	0.25	0.25	0.25	0.25	0.25	0.25	-0.375	-0.375	-0.375	-0.375	-0.375	-0.375	-0.375	-0.375	-0.375	-0.375	-0.375	linear	0.025	TRUE	450	FALSE	NA	NA	1	0	0.5	5	sepmodel	0.7922	-0.0011840089672856598
10	250	0	175	350	525	700	875	1050	1225	1400	1575	2	0	1	0.25	0.25	0.25	0.25	0.25	0.25	0.25	0.25	0.25	0.25	-0.375	-0.375	-0.375	-0.375	-0.375	-0.375	-0.375	-0.375	-0.375	-0.375	-0.375	linear	0.025	TRUE	450	FALSE	NA	NA	1	0	0.5	5	splines	0.8473	-7.675933548721129e-4
10	250	0	175	350	525	700	875	1050	1225	1400	1575	2	0	1	0.25	0.25	0.25	0.25	0.25	0.25	0.25	0.25	0.25	0.25	-0.375	-0.375	-0.375	-0.375	-0.375	-0.375	-0.375	-0.375	-0.375	-0.375	-0.375	linear	0.025	TRUE	450	FALSE	NA	NA	1	0	0.5	5	splines_cal	0.8479	-7.398916284789116e-4
10	250	0	175	350	525	700	875	1050	1225	1400	1575	2	0	1	0.25	0.25	0.25	0.25	0.25	0.25	0.25	0.25	0.25	0.25	-0.375	-0.375	-0.375	-0.375	-0.375	-0.375	-0.375	-0.375	-0.375	-0.375	-0.375	linear	0.025	TRUE	450	FALSE	NA	NA	1	0	0.5	6	fixmodel	0.8513	-6.365113479591787e-4
10	250	0	175	350	525	700	875	1050	1225	1400	1575	2	0	1	0.25	0.25	0.25	0.25	0.25	0.25	0.25	0.25	0.25	0.25	-0.375	-0.375	-0.375	-0.375	-0.375	-0.375	-0.375	-0.375	-0.375	-0.375	-0.375	linear	0.025	TRUE	450	FALSE	NA	NA	1	0	0.5	6	sepmodel	0.7945	-8.941015499816724e-4
10	250	0	175	350	525	700	875	1050	1225	1400	1575	2	0	1	0.25	0.25	0.25	0.25	0.25	0.25	0.25	0.25	0.25	0.25	-0.375	-0.375	-0.375	-0.375	-0.375	-0.375	-0.375	-0.375	-0.375	-0.375	-0.375	linear	0.025	TRUE	450	FALSE	NA	NA	1	0	0.5	6	splines	0.8502	-6.596582093568355e-4
10	250	0	175	350	525	700	875	1050	1225	1400	1575	2	0	1	0.25	0.25	0.25	0.25	0.25	0.25	0.25	0.25	0.25	0.25	-0.375	-0.375	-0.375	-0.375	-0.375	-0.375	-0.375	-0.375	-0.375	-0.375	-0.375	linear	0.025	TRUE	450	FALSE	NA	NA	1	0	0.5	6	splines_cal	0.853	-6.467034905234619e-4
10	250	0	175	350	525	700	875	1050	1225	1400	1575	2	0	1	0.25	0.25	0.25	0.25	0.25	0.25	0.25	0.25	0.25	0.25	-0.375	-0.375	-0.375	-0.375	-0.375	-0.375	-0.375	-0.375	-0.375	-0.375	-0.375	linear	0.025	TRUE	450	FALSE	NA	NA	1	0	0.5	7	fixmodel	0.849	-0.0013680877101000396
10	250	0	175	350	525	700	875	1050	1225	1400	1575	2	0	1	0.25	0.25	0.25	0.25	0.25	0.25	0.25	0.25	0.25	0.25	-0.375	-0.375	-0.375	-0.375	-0.375	-0.375	-0.375	-0.375	-0.375	-0.375	-0.375	linear	0.025	TRUE	450	FALSE	NA	NA	1	0	0.5	7	sepmodel	0.7903	-0.0015482589123316922
10	250	0	175	350	525	700	875	1050	1225	1400	1575	2	0	1	0.25	0.25	0.25	0.25	0.25	0.25	0.25	0.25	0.25	0.25	-0.375	-0.375	-0.375	-0.375	-0.375	-0.375	-0.375	-0.375	-0.375	-0.375	-0.375	linear	0.025	TRUE	450	FALSE	NA	NA	1	0	0.5	7	splines	0.8498	-0.0013995761225183108
10	250	0	175	350	525	700	875	1050	1225	1400	1575	2	0	1	0.25	0.25	0.25	0.25	0.25	0.25	0.25	0.25	0.25	0.25	-0.375	-0.375	-0.375	-0.375	-0.375	-0.375	-0.375	-0.375	-0.375	-0.375	-0.375	linear	0.025	TRUE	450	FALSE	NA	NA	1	0	0.5	7	splines_cal	0.8498	-0.0014502028677264604
10	250	0	175	350	525	700	875	1050	1225	1400	1575	2	0	1	0.25	0.25	0.25	0.25	0.25	0.25	0.25	0.25	0.25	0.25	-0.375	-0.375	-0.375	-0.375	-0.375	-0.375	-0.375	-0.375	-0.375	-0.375	-0.375	linear	0.025	TRUE	450	FALSE	NA	NA	1	0	0.5	8	fixmodel	0.8536	-0.0011241917505643094
10	250	0	175	350	525	700	875	1050	1225	1400	1575	2	0	1	0.25	0.25	0.25	0.25	0.25	0.25	0.25	0.25	0.25	0.25	-0.375	-0.375	-0.375	-0.375	-0.375	-0.375	-0.375	-0.375	-0.375	-0.375	-0.375	linear	0.025	TRUE	450	FALSE	NA	NA	1	0	0.5	8	sepmodel	0.7904	-0.001273268063854221
10	250	0	175	350	525	700	875	1050	1225	1400	1575	2	0	1	0.25	0.25	0.25	0.25	0.25	0.25	0.25	0.25	0.25	0.25	-0.375	-0.375	-0.375	-0.375	-0.375	-0.375	-0.375	-0.375	-0.375	-0.375	-0.375	linear	0.025	TRUE	450	FALSE	NA	NA	1	0	0.5	8	splines	0.8538	-0.001191116428189485
10	250	0	175	350	525	700	875	1050	1225	1400	1575	2	0	1	0.25	0.25	0.25	0.25	0.25	0.25	0.25	0.25	0.25	0.25	-0.375	-0.375	-0.375	-0.375	-0.375	-0.375	-0.375	-0.375	-0.375	-0.375	-0.375	linear	0.025	TRUE	450	FALSE	NA	NA	1	0	0.5	8	splines_cal	0.8542	-0.0011667366758772587
10	250	0	175	350	525	700	875	1050	1225	1400	1575	2	0	1	0.25	0.25	0.25	0.25	0.25	0.25	0.25	0.25	0.25	0.25	-0.375	-0.375	-0.375	-0.375	-0.375	-0.375	-0.375	-0.375	-0.375	-0.375	-0.375	linear	0.025	TRUE	450	FALSE	NA	NA	1	0	0.5	9	fixmodel	0.8565	-0.0010492450546943743
10	250	0	175	350	525	700	875	1050	1225	1400	1575	2	0	1	0.25	0.25	0.25	0.25	0.25	0.25	0.25	0.25	0.25	0.25	-0.375	-0.375	-0.375	-0.375	-0.375	-0.375	-0.375	-0.375	-0.375	-0.375	-0.375	linear	0.025	TRUE	450	FALSE	NA	NA	1	0	0.5	9	sepmodel	0.7902	-0.0013324293209014155
10	250	0	175	350	525	700	875	1050	1225	1400	1575	2	0	1	0.25	0.25	0.25	0.25	0.25	0.25	0.25	0.25	0.25	0.25	-0.375	-0.375	-0.375	-0.375	-0.375	-0.375	-0.375	-0.375	-0.375	-0.375	-0.375	linear	0.025	TRUE	450	FALSE	NA	NA	1	0	0.5	9	splines	0.8557	-0.0010574427718669196
10	250	0	175	350	525	700	875	1050	1225	1400	1575	2	0	1	0.25	0.25	0.25	0.25	0.25	0.25	0.25	0.25	0.25	0.25	-0.375	-0.375	-0.375	-0.375	-0.375	-0.375	-0.375	-0.375	-0.375	-0.375	-0.375	linear	0.025	TRUE	450	FALSE	NA	NA	1	0	0.5	9	splines_cal	0.8574	-0.0010663522881915253
10	250	0	175	350	525	700	875	1050	1225	1400	1575	2	0	1	0.25	0.25	0.25	0.25	0.25	0.25	0.25	0.25	0.25	0.25	-0.375	-0.375	-0.375	-0.375	-0.375	-0.375	-0.375	-0.375	-0.375	-0.375	-0.375	linear	0.025	TRUE	450	FALSE	NA	NA	1	0	0.5	10	fixmodel	0.8601	-6.633858758343945e-5
10	250	0	175	350	525	700	875	1050	1225	1400	1575	2	0	1	0.25	0.25	0.25	0.25	0.25	0.25	0.25	0.25	0.25	0.25	-0.375	-0.375	-0.375	-0.375	-0.375	-0.375	-0.375	-0.375	-0.375	-0.375	-0.375	linear	0.025	TRUE	450	FALSE	NA	NA	1	0	0.5	10	sepmodel	0.7957	-1.2472946068539033e-4
10	250	0	175	350	525	700	875	1050	1225	1400	1575	2	0	1	0.25	0.25	0.25	0.25	0.25	0.25	0.25	0.25	0.25	0.25	-0.375	-0.375	-0.375	-0.375	-0.375	-0.375	-0.375	-0.375	-0.375	-0.375	-0.375	linear	0.025	TRUE	450	FALSE	NA	NA	1	0	0.5	10	splines	0.8603	-7.188182241917367e-5
10	250	0	175	350	525	700	875	1050	1225	1400	1575	2	0	1	0.25	0.25	0.25	0.25	0.25	0.25	0.25	0.25	0.25	0.25	-0.375	-0.375	-0.375	-0.375	-0.375	-0.375	-0.375	-0.375	-0.375	-0.375	-0.375	linear	0.025	TRUE	450	FALSE	NA	NA	1	0	0.5	10	splines_cal	0.8627	-7.870132277177742e-5
10	250	0	200	400	600	800	1000	1200	1400	1600	1800	2	0	1	0.25	0.25	0.25	0.25	0.25	0.25	0.25	0.25	0.25	0.25	-0.375	-0.375	-0.375	-0.375	-0.375	-0.375	-0.375	-0.375	-0.375	-0.375	-0.375	linear	0.025	TRUE	450	FALSE	NA	NA	1	0	0.5	2	fixmodel	0.8224	-0.001102837018651318
10	250	0	200	400	600	800	1000	1200	1400	1600	1800	2	0	1	0.25	0.25	0.25	0.25	0.25	0.25	0.25	0.25	0.25	0.25	-0.375	-0.375	-0.375	-0.375	-0.375	-0.375	-0.375	-0.375	-0.375	-0.375	-0.375	linear	0.025	TRUE	450	FALSE	NA	NA	1	0	0.5	2	sepmodel	0.794	-9.933320736306153e-4
10	250	0	200	400	600	800	1000	1200	1400	1600	1800	2	0	1	0.25	0.25	0.25	0.25	0.25	0.25	0.25	0.25	0.25	0.25	-0.375	-0.375	-0.375	-0.375	-0.375	-0.375	-0.375	-0.375	-0.375	-0.375	-0.375	linear	0.025	TRUE	450	FALSE	NA	NA	1	0	0.5	2	splines	0.8277	-0.0011166883749360742
10	250	0	200	400	600	800	1000	1200	1400	1600	1800	2	0	1	0.25	0.25	0.25	0.25	0.25	0.25	0.25	0.25	0.25	0.25	-0.375	-0.375	-0.375	-0.375	-0.375	-0.375	-0.375	-0.375	-0.375	-0.375	-0.375	linear	0.025	TRUE	450	FALSE	NA	NA	1	0	0.5	2	splines_cal	0.8292	-0.0011762531789514554
10	250	0	200	400	600	800	1000	1200	1400	1600	1800	2	0	1	0.25	0.25	0.25	0.25	0.25	0.25	0.25	0.25	0.25	0.25	-0.375	-0.375	-0.375	-0.375	-0.375	-0.375	-0.375	-0.375	-0.375	-0.375	-0.375	linear	0.025	TRUE	450	FALSE	NA	NA	1	0	0.5	3	fixmodel	0.837	-8.361565147262516e-4
10	250	0	200	400	600	800	1000	1200	1400	1600	1800	2	0	1	0.25	0.25	0.25	0.25	0.25	0.25	0.25	0.25	0.25	0.25	-0.375	-0.375	-0.375	-0.375	-0.375	-0.375	-0.375	-0.375	-0.375	-0.375	-0.375	linear	0.025	TRUE	450	FALSE	NA	NA	1	0	0.5	3	sepmodel	0.7987	-0.0010284596941116024
10	250	0	200	400	600	800	1000	1200	1400	1600	1800	2	0	1	0.25	0.25	0.25	0.25	0.25	0.25	0.25	0.25	0.25	0.25	-0.375	-0.375	-0.375	-0.375	-0.375	-0.375	-0.375	-0.375	-0.375	-0.375	-0.375	linear	0.025	TRUE	450	FALSE	NA	NA	1	0	0.5	3	splines	0.8409	-7.97472201775417e-4
10	250	0	200	400	600	800	1000	1200	1400	1600	1800	2	0	1	0.25	0.25	0.25	0.25	0.25	0.25	0.25	0.25	0.25	0.25	-0.375	-0.375	-0.375	-0.375	-0.375	-0.375	-0.375	-0.375	-0.375	-0.375	-0.375	linear	0.025	TRUE	450	FALSE	NA	NA	1	0	0.5	3	splines_cal	0.8407	-8.158540753034853e-4
10	250	0	200	400	600	800	1000	1200	1400	1600	1800	2	0	1	0.25	0.25	0.25	0.25	0.25	0.25	0.25	0.25	0.25	0.25	-0.375	-0.375	-0.375	-0.375	-0.375	-0.375	-0.375	-0.375	-0.375	-0.375	-0.375	linear	0.025	TRUE	450	FALSE	NA	NA	1	0	0.5	4	fixmodel	0.8412	-6.148512459528482e-4
10	250	0	200	400	600	800	1000	1200	1400	1600	1800	2	0	1	0.25	0.25	0.25	0.25	0.25	0.25	0.25	0.25	0.25	0.25	-0.375	-0.375	-0.375	-0.375	-0.375	-0.375	-0.375	-0.375	-0.375	-0.375	-0.375	linear	0.025	TRUE	450	FALSE	NA	NA	1	0	0.5	4	sepmodel	0.7906	-6.441586678401215e-4
10	250	0	200	400	600	800	1000	1200	1400	1600	1800	2	0	1	0.25	0.25	0.25	0.25	0.25	0.25	0.25	0.25	0.25	0.25	-0.375	-0.375	-0.375	-0.375	-0.375	-0.375	-0.375	-0.375	-0.375	-0.375	-0.375	linear	0.025	TRUE	450	FALSE	NA	NA	1	0	0.5	4	splines	0.8423	-4.788834495799726e-4
10	250	0	200	400	600	800	1000	1200	1400	1600	1800	2	0	1	0.25	0.25	0.25	0.25	0.25	0.25	0.25	0.25	0.25	0.25	-0.375	-0.375	-0.375	-0.375	-0.375	-0.375	-0.375	-0.375	-0.375	-0.375	-0.375	linear	0.025	TRUE	450	FALSE	NA	NA	1	0	0.5	4	splines_cal	0.8415	-5.149926315010965e-4
10	250	0	200	400	600	800	1000	1200	1400	1600	1800	2	0	1	0.25	0.25	0.25	0.25	0.25	0.25	0.25	0.25	0.25	0.25	-0.375	-0.375	-0.375	-0.375	-0.375	-0.375	-0.375	-0.375	-0.375	-0.375	-0.375	linear	0.025	TRUE	450	FALSE	NA	NA	1	0	0.5	5	fixmodel	0.8459	9.295911686403142e-5
10	250	0	200	400	600	800	1000	1200	1400	1600	1800	2	0	1	0.25	0.25	0.25	0.25	0.25	0.25	0.25	0.25	0.25	0.25	-0.375	-0.375	-0.375	-0.375	-0.375	-0.375	-0.375	-0.375	-0.375	-0.375	-0.375	linear	0.025	TRUE	450	FALSE	NA	NA	1	0	0.5	5	sepmodel	0.7951	2.3374845042418508e-4
10	250	0	200	400	600	800	1000	1200	1400	1600	1800	2	0	1	0.25	0.25	0.25	0.25	0.25	0.25	0.25	0.25	0.25	0.25	-0.375	-0.375	-0.375	-0.375	-0.375	-0.375	-0.375	-0.375	-0.375	-0.375	-0.375	linear	0.025	TRUE	450	FALSE	NA	NA	1	0	0.5	5	splines	0.8455	1.763839972809156e-4
10	250	0	200	400	600	800	1000	1200	1400	1600	1800	2	0	1	0.25	0.25	0.25	0.25	0.25	0.25	0.25	0.25	0.25	0.25	-0.375	-0.375	-0.375	-0.375	-0.375	-0.375	-0.375	-0.375	-0.375	-0.375	-0.375	linear	0.025	TRUE	450	FALSE	NA	NA	1	0	0.5	5	splines_cal	0.846	7.66032974076705e-5
10	250	0	200	400	600	800	1000	1200	1400	1600	1800	2	0	1	0.25	0.25	0.25	0.25	0.25	0.25	0.25	0.25	0.25	0.25	-0.375	-0.375	-0.375	-0.375	-0.375	-0.375	-0.375	-0.375	-0.375	-0.375	-0.375	linear	0.025	TRUE	450	FALSE	NA	NA	1	0	0.5	6	fixmodel	0.8534	-1.477486194314897e-4
10	250	0	200	400	600	800	1000	1200	1400	1600	1800	2	0	1	0.25	0.25	0.25	0.25	0.25	0.25	0.25	0.25	0.25	0.25	-0.375	-0.375	-0.375	-0.375	-0.375	-0.375	-0.375	-0.375	-0.375	-0.375	-0.375	linear	0.025	TRUE	450	FALSE	NA	NA	1	0	0.5	6	sepmodel	0.8009	3.5956530478739156e-4
10	250	0	200	400	600	800	1000	1200	1400	1600	1800	2	0	1	0.25	0.25	0.25	0.25	0.25	0.25	0.25	0.25	0.25	0.25	-0.375	-0.375	-0.375	-0.375	-0.375	-0.375	-0.375	-0.375	-0.375	-0.375	-0.375	linear	0.025	TRUE	450	FALSE	NA	NA	1	0	0.5	6	splines	0.8559	-9.470590309072345e-5
10	250	0	200	400	600	800	1000	1200	1400	1600	1800	2	0	1	0.25	0.25	0.25	0.25	0.25	0.25	0.25	0.25	0.25	0.25	-0.375	-0.375	-0.375	-0.375	-0.375	-0.375	-0.375	-0.375	-0.375	-0.375	-0.375	linear	0.025	TRUE	450	FALSE	NA	NA	1	0	0.5	6	splines_cal	0.8554	-7.90212019659673e-5
10	250	0	200	400	600	800	1000	1200	1400	1600	1800	2	0	1	0.25	0.25	0.25	0.25	0.25	0.25	0.25	0.25	0.25	0.25	-0.375	-0.375	-0.375	-0.375	-0.375	-0.375	-0.375	-0.375	-0.375	-0.375	-0.375	linear	0.025	TRUE	450	FALSE	NA	NA	1	0	0.5	7	fixmodel	0.8488	-8.873189043436049e-4
10	250	0	200	400	600	800	1000	1200	1400	1600	1800	2	0	1	0.25	0.25	0.25	0.25	0.25	0.25	0.25	0.25	0.25	0.25	-0.375	-0.375	-0.375	-0.375	-0.375	-0.375	-0.375	-0.375	-0.375	-0.375	-0.375	linear	0.025	TRUE	450	FALSE	NA	NA	1	0	0.5	7	sepmodel	0.7889	-4.5285520694667345e-4
10	250	0	200	400	600	800	1000	1200	1400	1600	1800	2	0	1	0.25	0.25	0.25	0.25	0.25	0.25	0.25	0.25	0.25	0.25	-0.375	-0.375	-0.375	-0.375	-0.375	-0.375	-0.375	-0.375	-0.375	-0.375	-0.375	linear	0.025	TRUE	450	FALSE	NA	NA	1	0	0.5	7	splines	0.8507	-8.733444791874273e-4
10	250	0	200	400	600	800	1000	1200	1400	1600	1800	2	0	1	0.25	0.25	0.25	0.25	0.25	0.25	0.25	0.25	0.25	0.25	-0.375	-0.375	-0.375	-0.375	-0.375	-0.375	-0.375	-0.375	-0.375	-0.375	-0.375	linear	0.025	TRUE	450	FALSE	NA	NA	1	0	0.5	7	splines_cal	0.8499	-8.845270902944704e-4
10	250	0	200	400	600	800	1000	1200	1400	1600	1800	2	0	1	0.25	0.25	0.25	0.25	0.25	0.25	0.25	0.25	0.25	0.25	-0.375	-0.375	-0.375	-0.375	-0.375	-0.375	-0.375	-0.375	-0.375	-0.375	-0.375	linear	0.025	TRUE	450	FALSE	NA	NA	1	0	0.5	8	fixmodel	0.8543	-0.0011694570294297681
10	250	0	200	400	600	800	1000	1200	1400	1600	1800	2	0	1	0.25	0.25	0.25	0.25	0.25	0.25	0.25	0.25	0.25	0.25	-0.375	-0.375	-0.375	-0.375	-0.375	-0.375	-0.375	-0.375	-0.375	-0.375	-0.375	linear	0.025	TRUE	450	FALSE	NA	NA	1	0	0.5	8	sepmodel	0.7955	-0.0010907509263707541
10	250	0	200	400	600	800	1000	1200	1400	1600	1800	2	0	1	0.25	0.25	0.25	0.25	0.25	0.25	0.25	0.25	0.25	0.25	-0.375	-0.375	-0.375	-0.375	-0.375	-0.375	-0.375	-0.375	-0.375	-0.375	-0.375	linear	0.025	TRUE	450	FALSE	NA	NA	1	0	0.5	8	splines	0.856	-0.0011193269234110789
10	250	0	200	400	600	800	1000	1200	1400	1600	1800	2	0	1	0.25	0.25	0.25	0.25	0.25	0.25	0.25	0.25	0.25	0.25	-0.375	-0.375	-0.375	-0.375	-0.375	-0.375	-0.375	-0.375	-0.375	-0.375	-0.375	linear	0.025	TRUE	450	FALSE	NA	NA	1	0	0.5	8	splines_cal	0.8547	-0.0010755837904631853
10	250	0	200	400	600	800	1000	1200	1400	1600	1800	2	0	1	0.25	0.25	0.25	0.25	0.25	0.25	0.25	0.25	0.25	0.25	-0.375	-0.375	-0.375	-0.375	-0.375	-0.375	-0.375	-0.375	-0.375	-0.375	-0.375	linear	0.025	TRUE	450	FALSE	NA	NA	1	0	0.5	9	fixmodel	0.8592	-1.485250312638399e-4
10	250	0	200	400	600	800	1000	1200	1400	1600	1800	2	0	1	0.25	0.25	0.25	0.25	0.25	0.25	0.25	0.25	0.25	0.25	-0.375	-0.375	-0.375	-0.375	-0.375	-0.375	-0.375	-0.375	-0.375	-0.375	-0.375	linear	0.025	TRUE	450	FALSE	NA	NA	1	0	0.5	9	sepmodel	0.7991	2.919917904671618e-5
10	250	0	200	400	600	800	1000	1200	1400	1600	1800	2	0	1	0.25	0.25	0.25	0.25	0.25	0.25	0.25	0.25	0.25	0.25	-0.375	-0.375	-0.375	-0.375	-0.375	-0.375	-0.375	-0.375	-0.375	-0.375	-0.375	linear	0.025	TRUE	450	FALSE	NA	NA	1	0	0.5	9	splines	0.8593	-1.403600706695385e-4
10	250	0	200	400	600	800	1000	1200	1400	1600	1800	2	0	1	0.25	0.25	0.25	0.25	0.25	0.25	0.25	0.25	0.25	0.25	-0.375	-0.375	-0.375	-0.375	-0.375	-0.375	-0.375	-0.375	-0.375	-0.375	-0.375	linear	0.025	TRUE	450	FALSE	NA	NA	1	0	0.5	9	splines_cal	0.8594	-1.5916560904046326e-4
10	250	0	200	400	600	800	1000	1200	1400	1600	1800	2	0	1	0.25	0.25	0.25	0.25	0.25	0.25	0.25	0.25	0.25	0.25	-0.375	-0.375	-0.375	-0.375	-0.375	-0.375	-0.375	-0.375	-0.375	-0.375	-0.375	linear	0.025	TRUE	450	FALSE	NA	NA	1	0	0.5	10	fixmodel	0.8509	-0.001130172493382685
10	250	0	200	400	600	800	1000	1200	1400	1600	1800	2	0	1	0.25	0.25	0.25	0.25	0.25	0.25	0.25	0.25	0.25	0.25	-0.375	-0.375	-0.375	-0.375	-0.375	-0.375	-0.375	-0.375	-0.375	-0.375	-0.375	linear	0.025	TRUE	450	FALSE	NA	NA	1	0	0.5	10	sepmodel	0.788	-9.980262084461483e-4
10	250	0	200	400	600	800	1000	1200	1400	1600	1800	2	0	1	0.25	0.25	0.25	0.25	0.25	0.25	0.25	0.25	0.25	0.25	-0.375	-0.375	-0.375	-0.375	-0.375	-0.375	-0.375	-0.375	-0.375	-0.375	-0.375	linear	0.025	TRUE	450	FALSE	NA	NA	1	0	0.5	10	splines	0.8517	-0.0010669053539587782
10	250	0	200	400	600	800	1000	1200	1400	1600	1800	2	0	1	0.25	0.25	0.25	0.25	0.25	0.25	0.25	0.25	0.25	0.25	-0.375	-0.375	-0.375	-0.375	-0.375	-0.375	-0.375	-0.375	-0.375	-0.375	-0.375	linear	0.025	TRUE	450	FALSE	NA	NA	1	0	0.5	10	splines_cal	0.8524	-0.001061201841928008
10	250	0	225	450	675	900	1125	1350	1575	1800	2025	2	0	1	0.25	0.25	0.25	0.25	0.25	0.25	0.25	0.25	0.25	0.25	-0.375	-0.375	-0.375	-0.375	-0.375	-0.375	-0.375	-0.375	-0.375	-0.375	-0.375	linear	0.025	TRUE	450	FALSE	NA	NA	1	0	0.5	2	fixmodel	0.8279	0.0011225950579447858
10	250	0	225	450	675	900	1125	1350	1575	1800	2025	2	0	1	0.25	0.25	0.25	0.25	0.25	0.25	0.25	0.25	0.25	0.25	-0.375	-0.375	-0.375	-0.375	-0.375	-0.375	-0.375	-0.375	-0.375	-0.375	-0.375	linear	0.025	TRUE	450	FALSE	NA	NA	1	0	0.5	2	sepmodel	0.8011	0.0011762343439293405
10	250	0	225	450	675	900	1125	1350	1575	1800	2025	2	0	1	0.25	0.25	0.25	0.25	0.25	0.25	0.25	0.25	0.25	0.25	-0.375	-0.375	-0.375	-0.375	-0.375	-0.375	-0.375	-0.375	-0.375	-0.375	-0.375	linear	0.025	TRUE	450	FALSE	NA	NA	1	0	0.5	2	splines	0.8332	0.0011633052917812948
10	250	0	225	450	675	900	1125	1350	1575	1800	2025	2	0	1	0.25	0.25	0.25	0.25	0.25	0.25	0.25	0.25	0.25	0.25	-0.375	-0.375	-0.375	-0.375	-0.375	-0.375	-0.375	-0.375	-0.375	-0.375	-0.375	linear	0.025	TRUE	450	FALSE	NA	NA	1	0	0.5	2	splines_cal	0.8324	0.0010727002925528374
10	250	0	225	450	675	900	1125	1350	1575	1800	2025	2	0	1	0.25	0.25	0.25	0.25	0.25	0.25	0.25	0.25	0.25	0.25	-0.375	-0.375	-0.375	-0.375	-0.375	-0.375	-0.375	-0.375	-0.375	-0.375	-0.375	linear	0.025	TRUE	450	FALSE	NA	NA	1	0	0.5	3	fixmodel	0.838	7.754671904912025e-4
10	250	0	225	450	675	900	1125	1350	1575	1800	2025	2	0	1	0.25	0.25	0.25	0.25	0.25	0.25	0.25	0.25	0.25	0.25	-0.375	-0.375	-0.375	-0.375	-0.375	-0.375	-0.375	-0.375	-0.375	-0.375	-0.375	linear	0.025	TRUE	450	FALSE	NA	NA	1	0	0.5	3	sepmodel	0.7984	8.182806579240519e-4
10	250	0	225	450	675	900	1125	1350	1575	1800	2025	2	0	1	0.25	0.25	0.25	0.25	0.25	0.25	0.25	0.25	0.25	0.25	-0.375	-0.375	-0.375	-0.375	-0.375	-0.375	-0.375	-0.375	-0.375	-0.375	-0.375	linear	0.025	TRUE	450	FALSE	NA	NA	1	0	0.5	3	splines	0.8415	8.118627012049137e-4
10	250	0	225	450	675	900	1125	1350	1575	1800	2025	2	0	1	0.25	0.25	0.25	0.25	0.25	0.25	0.25	0.25	0.25	0.25	-0.375	-0.375	-0.375	-0.375	-0.375	-0.375	-0.375	-0.375	-0.375	-0.375	-0.375	linear	0.025	TRUE	450	FALSE	NA	NA	1	0	0.5	3	splines_cal	0.8435	9.897353040324896e-4
10	250	0	225	450	675	900	1125	1350	1575	1800	2025	2	0	1	0.25	0.25	0.25	0.25	0.25	0.25	0.25	0.25	0.25	0.25	-0.375	-0.375	-0.375	-0.375	-0.375	-0.375	-0.375	-0.375	-0.375	-0.375	-0.375	linear	0.025	TRUE	450	FALSE	NA	NA	1	0	0.5	4	fixmodel	0.8404	0.001443468418349566
10	250	0	225	450	675	900	1125	1350	1575	1800	2025	2	0	1	0.25	0.25	0.25	0.25	0.25	0.25	0.25	0.25	0.25	0.25	-0.375	-0.375	-0.375	-0.375	-0.375	-0.375	-0.375	-0.375	-0.375	-0.375	-0.375	linear	0.025	TRUE	450	FALSE	NA	NA	1	0	0.5	4	sepmodel	0.7972	0.0012982304920093552
10	250	0	225	450	675	900	1125	1350	1575	1800	2025	2	0	1	0.25	0.25	0.25	0.25	0.25	0.25	0.25	0.25	0.25	0.25	-0.375	-0.375	-0.375	-0.375	-0.375	-0.375	-0.375	-0.375	-0.375	-0.375	-0.375	linear	0.025	TRUE	450	FALSE	NA	NA	1	0	0.5	4	splines	0.8411	0.001514774612146215
10	250	0	225	450	675	900	1125	1350	1575	1800	2025	2	0	1	0.25	0.25	0.25	0.25	0.25	0.25	0.25	0.25	0.25	0.25	-0.375	-0.375	-0.375	-0.375	-0.375	-0.375	-0.375	-0.375	-0.375	-0.375	-0.375	linear	0.025	TRUE	450	FALSE	NA	NA	1	0	0.5	4	splines_cal	0.842	0.001395717948719263
10	250	0	225	450	675	900	1125	1350	1575	1800	2025	2	0	1	0.25	0.25	0.25	0.25	0.25	0.25	0.25	0.25	0.25	0.25	-0.375	-0.375	-0.375	-0.375	-0.375	-0.375	-0.375	-0.375	-0.375	-0.375	-0.375	linear	0.025	TRUE	450	FALSE	NA	NA	1	0	0.5	5	fixmodel	0.8469	4.416539406168329e-5
10	250	0	225	450	675	900	1125	1350	1575	1800	2025	2	0	1	0.25	0.25	0.25	0.25	0.25	0.25	0.25	0.25	0.25	0.25	-0.375	-0.375	-0.375	-0.375	-0.375	-0.375	-0.375	-0.375	-0.375	-0.375	-0.375	linear	0.025	TRUE	450	FALSE	NA	NA	1	0	0.5	5	sepmodel	0.7992	-3.130276830302153e-4
10	250	0	225	450	675	900	1125	1350	1575	1800	2025	2	0	1	0.25	0.25	0.25	0.25	0.25	0.25	0.25	0.25	0.25	0.25	-0.375	-0.375	-0.375	-0.375	-0.375	-0.375	-0.375	-0.375	-0.375	-0.375	-0.375	linear	0.025	TRUE	450	FALSE	NA	NA	1	0	0.5	5	splines	0.8522	2.185527173734476e-5
10	250	0	225	450	675	900	1125	1350	1575	1800	2025	2	0	1	0.25	0.25	0.25	0.25	0.25	0.25	0.25	0.25	0.25	0.25	-0.375	-0.375	-0.375	-0.375	-0.375	-0.375	-0.375	-0.375	-0.375	-0.375	-0.375	linear	0.025	TRUE	450	FALSE	NA	NA	1	0	0.5	5	splines_cal	0.8522	-9.361686311093801e-6
10	250	0	225	450	675	900	1125	1350	1575	1800	2025	2	0	1	0.25	0.25	0.25	0.25	0.25	0.25	0.25	0.25	0.25	0.25	-0.375	-0.375	-0.375	-0.375	-0.375	-0.375	-0.375	-0.375	-0.375	-0.375	-0.375	linear	0.025	TRUE	450	FALSE	NA	NA	1	0	0.5	6	fixmodel	0.8412	-3.4848374625361426e-4
10	250	0	225	450	675	900	1125	1350	1575	1800	2025	2	0	1	0.25	0.25	0.25	0.25	0.25	0.25	0.25	0.25	0.25	0.25	-0.375	-0.375	-0.375	-0.375	-0.375	-0.375	-0.375	-0.375	-0.375	-0.375	-0.375	linear	0.025	TRUE	450	FALSE	NA	NA	1	0	0.5	6	sepmodel	0.7889	-8.569395061855933e-4
10	250	0	225	450	675	900	1125	1350	1575	1800	2025	2	0	1	0.25	0.25	0.25	0.25	0.25	0.25	0.25	0.25	0.25	0.25	-0.375	-0.375	-0.375	-0.375	-0.375	-0.375	-0.375	-0.375	-0.375	-0.375	-0.375	linear	0.025	TRUE	450	FALSE	NA	NA	1	0	0.5	6	splines	0.8428	-3.208509542063325e-4
10	250	0	225	450	675	900	1125	1350	1575	1800	2025	2	0	1	0.25	0.25	0.25	0.25	0.25	0.25	0.25	0.25	0.25	0.25	-0.375	-0.375	-0.375	-0.375	-0.375	-0.375	-0.375	-0.375	-0.375	-0.375	-0.375	linear	0.025	TRUE	450	FALSE	NA	NA	1	0	0.5	6	splines_cal	0.8438	-3.7042514323048316e-4
10	250	0	225	450	675	900	1125	1350	1575	1800	2025	2	0	1	0.25	0.25	0.25	0.25	0.25	0.25	0.25	0.25	0.25	0.25	-0.375	-0.375	-0.375	-0.375	-0.375	-0.375	-0.375	-0.375	-0.375	-0.375	-0.375	linear	0.025	TRUE	450	FALSE	NA	NA	1	0	0.5	7	fixmodel	0.8498	-5.120466708149363e-4
10	250	0	225	450	675	900	1125	1350	1575	1800	2025	2	0	1	0.25	0.25	0.25	0.25	0.25	0.25	0.25	0.25	0.25	0.25	-0.375	-0.375	-0.375	-0.375	-0.375	-0.375	-0.375	-0.375	-0.375	-0.375	-0.375	linear	0.025	TRUE	450	FALSE	NA	NA	1	0	0.5	7	sepmodel	0.7891	-9.652883831866709e-4
10	250	0	225	450	675	900	1125	1350	1575	1800	2025	2	0	1	0.25	0.25	0.25	0.25	0.25	0.25	0.25	0.25	0.25	0.25	-0.375	-0.375	-0.375	-0.375	-0.375	-0.375	-0.375	-0.375	-0.375	-0.375	-0.375	linear	0.025	TRUE	450	FALSE	NA	NA	1	0	0.5	7	splines	0.8511	-4.5108823733433696e-4
10	250	0	225	450	675	900	1125	1350	1575	1800	2025	2	0	1	0.25	0.25	0.25	0.25	0.25	0.25	0.25	0.25	0.25	0.25	-0.375	-0.375	-0.375	-0.375	-0.375	-0.375	-0.375	-0.375	-0.375	-0.375	-0.375	linear	0.025	TRUE	450	FALSE	NA	NA	1	0	0.5	7	splines_cal	0.851	-4.988582931058594e-4
10	250	0	225	450	675	900	1125	1350	1575	1800	2025	2	0	1	0.25	0.25	0.25	0.25	0.25	0.25	0.25	0.25	0.25	0.25	-0.375	-0.375	-0.375	-0.375	-0.375	-0.375	-0.375	-0.375	-0.375	-0.375	-0.375	linear	0.025	TRUE	450	FALSE	NA	NA	1	0	0.5	8	fixmodel	0.855	2.610942373014407e-4
10	250	0	225	450	675	900	1125	1350	1575	1800	2025	2	0	1	0.25	0.25	0.25	0.25	0.25	0.25	0.25	0.25	0.25	0.25	-0.375	-0.375	-0.375	-0.375	-0.375	-0.375	-0.375	-0.375	-0.375	-0.375	-0.375	linear	0.025	TRUE	450	FALSE	NA	NA	1	0	0.5	8	sepmodel	0.7904	-2.1365627618643646e-4
10	250	0	225	450	675	900	1125	1350	1575	1800	2025	2	0	1	0.25	0.25	0.25	0.25	0.25	0.25	0.25	0.25	0.25	0.25	-0.375	-0.375	-0.375	-0.375	-0.375	-0.375	-0.375	-0.375	-0.375	-0.375	-0.375	linear	0.025	TRUE	450	FALSE	NA	NA	1	0	0.5	8	splines	0.8555	2.496443106960004e-4
10	250	0	225	450	675	900	1125	1350	1575	1800	2025	2	0	1	0.25	0.25	0.25	0.25	0.25	0.25	0.25	0.25	0.25	0.25	-0.375	-0.375	-0.375	-0.375	-0.375	-0.375	-0.375	-0.375	-0.375	-0.375	-0.375	linear	0.025	TRUE	450	FALSE	NA	NA	1	0	0.5	8	splines_cal	0.8549	2.1204719523830077e-4
10	250	0	225	450	675	900	1125	1350	1575	1800	2025	2	0	1	0.25	0.25	0.25	0.25	0.25	0.25	0.25	0.25	0.25	0.25	-0.375	-0.375	-0.375	-0.375	-0.375	-0.375	-0.375	-0.375	-0.375	-0.375	-0.375	linear	0.025	TRUE	450	FALSE	NA	NA	1	0	0.5	9	fixmodel	0.8571	-4.660409593988077e-5
10	250	0	225	450	675	900	1125	1350	1575	1800	2025	2	0	1	0.25	0.25	0.25	0.25	0.25	0.25	0.25	0.25	0.25	0.25	-0.375	-0.375	-0.375	-0.375	-0.375	-0.375	-0.375	-0.375	-0.375	-0.375	-0.375	linear	0.025	TRUE	450	FALSE	NA	NA	1	0	0.5	9	sepmodel	0.7947	-4.440496069399203e-4
10	250	0	225	450	675	900	1125	1350	1575	1800	2025	2	0	1	0.25	0.25	0.25	0.25	0.25	0.25	0.25	0.25	0.25	0.25	-0.375	-0.375	-0.375	-0.375	-0.375	-0.375	-0.375	-0.375	-0.375	-0.375	-0.375	linear	0.025	TRUE	450	FALSE	NA	NA	1	0	0.5	9	splines	0.8591	-6.0263482385260685e-5
10	250	0	225	450	675	900	1125	1350	1575	1800	2025	2	0	1	0.25	0.25	0.25	0.25	0.25	0.25	0.25	0.25	0.25	0.25	-0.375	-0.375	-0.375	-0.375	-0.375	-0.375	-0.375	-0.375	-0.375	-0.375	-0.375	linear	0.025	TRUE	450	FALSE	NA	NA	1	0	0.5	9	splines_cal	0.8595	-3.688019491113523e-5
10	250	0	225	450	675	900	1125	1350	1575	1800	2025	2	0	1	0.25	0.25	0.25	0.25	0.25	0.25	0.25	0.25	0.25	0.25	-0.375	-0.375	-0.375	-0.375	-0.375	-0.375	-0.375	-0.375	-0.375	-0.375	-0.375	linear	0.025	TRUE	450	FALSE	NA	NA	1	0	0.5	10	fixmodel	0.8571	3.135560611796728e-5
10	250	0	225	450	675	900	1125	1350	1575	1800	2025	2	0	1	0.25	0.25	0.25	0.25	0.25	0.25	0.25	0.25	0.25	0.25	-0.375	-0.375	-0.375	-0.375	-0.375	-0.375	-0.375	-0.375	-0.375	-0.375	-0.375	linear	0.025	TRUE	450	FALSE	NA	NA	1	0	0.5	10	sepmodel	0.7938	-3.1781483205689244e-4
10	250	0	225	450	675	900	1125	1350	1575	1800	2025	2	0	1	0.25	0.25	0.25	0.25	0.25	0.25	0.25	0.25	0.25	0.25	-0.375	-0.375	-0.375	-0.375	-0.375	-0.375	-0.375	-0.375	-0.375	-0.375	-0.375	linear	0.025	TRUE	450	FALSE	NA	NA	1	0	0.5	10	splines	0.8577	2.135657554423194e-5
10	250	0	225	450	675	900	1125	1350	1575	1800	2025	2	0	1	0.25	0.25	0.25	0.25	0.25	0.25	0.25	0.25	0.25	0.25	-0.375	-0.375	-0.375	-0.375	-0.375	-0.375	-0.375	-0.375	-0.375	-0.375	-0.375	linear	0.025	TRUE	450	FALSE	NA	NA	1	0	0.5	10	splines_cal	0.858	-4.335887000643284e-5
10	250	0	250	500	750	1000	1250	1500	1750	2000	2250	2	0	1	0.25	0.25	0.25	0.25	0.25	0.25	0.25	0.25	0.25	0.25	-0.375	-0.375	-0.375	-0.375	-0.375	-0.375	-0.375	-0.375	-0.375	-0.375	-0.375	linear	0.025	TRUE	450	FALSE	NA	NA	1	0	0.5	2	fixmodel	0.8317	8.585476229772424e-4
10	250	0	250	500	750	1000	1250	1500	1750	2000	2250	2	0	1	0.25	0.25	0.25	0.25	0.25	0.25	0.25	0.25	0.25	0.25	-0.375	-0.375	-0.375	-0.375	-0.375	-0.375	-0.375	-0.375	-0.375	-0.375	-0.375	linear	0.025	TRUE	450	FALSE	NA	NA	1	0	0.5	2	sepmodel	0.79990000000000006	7.65552763031879e-4
10	250	0	250	500	750	1000	1250	1500	1750	2000	2250	2	0	1	0.25	0.25	0.25	0.25	0.25	0.25	0.25	0.25	0.25	0.25	-0.375	-0.375	-0.375	-0.375	-0.375	-0.375	-0.375	-0.375	-0.375	-0.375	-0.375	linear	0.025	TRUE	450	FALSE	NA	NA	1	0	0.5	2	splines	0.8374	8.927373175262896e-4
10	250	0	250	500	750	1000	1250	1500	1750	2000	2250	2	0	1	0.25	0.25	0.25	0.25	0.25	0.25	0.25	0.25	0.25	0.25	-0.375	-0.375	-0.375	-0.375	-0.375	-0.375	-0.375	-0.375	-0.375	-0.375	-0.375	linear	0.025	TRUE	450	FALSE	NA	NA	1	0	0.5	2	splines_cal	0.8365	9.352117282419485e-4
10	250	0	250	500	750	1000	1250	1500	1750	2000	2250	2	0	1	0.25	0.25	0.25	0.25	0.25	0.25	0.25	0.25	0.25	0.25	-0.375	-0.375	-0.375	-0.375	-0.375	-0.375	-0.375	-0.375	-0.375	-0.375	-0.375	linear	0.025	TRUE	450	FALSE	NA	NA	1	0	0.5	3	fixmodel	0.8334	5.793464915804467e-4
10	250	0	250	500	750	1000	1250	1500	1750	2000	2250	2	0	1	0.25	0.25	0.25	0.25	0.25	0.25	0.25	0.25	0.25	0.25	-0.375	-0.375	-0.375	-0.375	-0.375	-0.375	-0.375	-0.375	-0.375	-0.375	-0.375	linear	0.025	TRUE	450	FALSE	NA	NA	1	0	0.5	3	sepmodel	0.7986	7.198762518138487e-4
10	250	0	250	500	750	1000	1250	1500	1750	2000	2250	2	0	1	0.25	0.25	0.25	0.25	0.25	0.25	0.25	0.25	0.25	0.25	-0.375	-0.375	-0.375	-0.375	-0.375	-0.375	-0.375	-0.375	-0.375	-0.375	-0.375	linear	0.025	TRUE	450	FALSE	NA	NA	1	0	0.5	3	splines	0.8382	6.016497361456798e-4
10	250	0	250	500	750	1000	1250	1500	1750	2000	2250	2	0	1	0.25	0.25	0.25	0.25	0.25	0.25	0.25	0.25	0.25	0.25	-0.375	-0.375	-0.375	-0.375	-0.375	-0.375	-0.375	-0.375	-0.375	-0.375	-0.375	linear	0.025	TRUE	450	FALSE	NA	NA	1	0	0.5	3	splines_cal	0.8396	6.025667304714734e-4
10	250	0	250	500	750	1000	1250	1500	1750	2000	2250	2	0	1	0.25	0.25	0.25	0.25	0.25	0.25	0.25	0.25	0.25	0.25	-0.375	-0.375	-0.375	-0.375	-0.375	-0.375	-0.375	-0.375	-0.375	-0.375	-0.375	linear	0.025	TRUE	450	FALSE	NA	NA	1	0	0.5	4	fixmodel	0.8363	-4.1216343595281335e-4
10	250	0	250	500	750	1000	1250	1500	1750	2000	2250	2	0	1	0.25	0.25	0.25	0.25	0.25	0.25	0.25	0.25	0.25	0.25	-0.375	-0.375	-0.375	-0.375	-0.375	-0.375	-0.375	-0.375	-0.375	-0.375	-0.375	linear	0.025	TRUE	450	FALSE	NA	NA	1	0	0.5	4	sepmodel	0.7938	-5.388550926002878e-4
10	250	0	250	500	750	1000	1250	1500	1750	2000	2250	2	0	1	0.25	0.25	0.25	0.25	0.25	0.25	0.25	0.25	0.25	0.25	-0.375	-0.375	-0.375	-0.375	-0.375	-0.375	-0.375	-0.375	-0.375	-0.375	-0.375	linear	0.025	TRUE	450	FALSE	NA	NA	1	0	0.5	4	splines	0.8392	-3.316853397672272e-4
10	250	0	250	500	750	1000	1250	1500	1750	2000	2250	2	0	1	0.25	0.25	0.25	0.25	0.25	0.25	0.25	0.25	0.25	0.25	-0.375	-0.375	-0.375	-0.375	-0.375	-0.375	-0.375	-0.375	-0.375	-0.375	-0.375	linear	0.025	TRUE	450	FALSE	NA	NA	1	0	0.5	4	splines_cal	0.8375	-3.6457695553147667e-4
10	250	0	250	500	750	1000	1250	1500	1750	2000	2250	2	0	1	0.25	0.25	0.25	0.25	0.25	0.25	0.25	0.25	0.25	0.25	-0.375	-0.375	-0.375	-0.375	-0.375	-0.375	-0.375	-0.375	-0.375	-0.375	-0.375	linear	0.025	TRUE	450	FALSE	NA	NA	1	0	0.5	5	fixmodel	0.8444	0.0010563055892323316
10	250	0	250	500	750	1000	1250	1500	1750	2000	2250	2	0	1	0.25	0.25	0.25	0.25	0.25	0.25	0.25	0.25	0.25	0.25	-0.375	-0.375	-0.375	-0.375	-0.375	-0.375	-0.375	-0.375	-0.375	-0.375	-0.375	linear	0.025	TRUE	450	FALSE	NA	NA	1	0	0.5	5	sepmodel	0.7954	6.162865052692964e-4
10	250	0	250	500	750	1000	1250	1500	1750	2000	2250	2	0	1	0.25	0.25	0.25	0.25	0.25	0.25	0.25	0.25	0.25	0.25	-0.375	-0.375	-0.375	-0.375	-0.375	-0.375	-0.375	-0.375	-0.375	-0.375	-0.375	linear	0.025	TRUE	450	FALSE	NA	NA	1	0	0.5	5	splines	0.8461	9.743819734108816e-4
10	250	0	250	500	750	1000	1250	1500	1750	2000	2250	2	0	1	0.25	0.25	0.25	0.25	0.25	0.25	0.25	0.25	0.25	0.25	-0.375	-0.375	-0.375	-0.375	-0.375	-0.375	-0.375	-0.375	-0.375	-0.375	-0.375	linear	0.025	TRUE	450	FALSE	NA	NA	1	0	0.5	5	splines_cal	0.8471	9.423473352808471e-4
10	250	0	250	500	750	1000	1250	1500	1750	2000	2250	2	0	1	0.25	0.25	0.25	0.25	0.25	0.25	0.25	0.25	0.25	0.25	-0.375	-0.375	-0.375	-0.375	-0.375	-0.375	-0.375	-0.375	-0.375	-0.375	-0.375	linear	0.025	TRUE	450	FALSE	NA	NA	1	0	0.5	6	fixmodel	0.8495	7.803701307421021e-4
10	250	0	250	500	750	1000	1250	1500	1750	2000	2250	2	0	1	0.25	0.25	0.25	0.25	0.25	0.25	0.25	0.25	0.25	0.25	-0.375	-0.375	-0.375	-0.375	-0.375	-0.375	-0.375	-0.375	-0.375	-0.375	-0.375	linear	0.025	TRUE	450	FALSE	NA	NA	1	0	0.5	6	sepmodel	0.7956	2.45249328582829e-4
10	250	0	250	500	750	1000	1250	1500	1750	2000	2250	2	0	1	0.25	0.25	0.25	0.25	0.25	0.25	0.25	0.25	0.25	0.25	-0.375	-0.375	-0.375	-0.375	-0.375	-0.375	-0.375	-0.375	-0.375	-0.375	-0.375	linear	0.025	TRUE	450	FALSE	NA	NA	1	0	0.5	6	splines	0.8517	7.62445612292947e-4
10	250	0	250	500	750	1000	1250	1500	1750	2000	2250	2	0	1	0.25	0.25	0.25	0.25	0.25	0.25	0.25	0.25	0.25	0.25	-0.375	-0.375	-0.375	-0.375	-0.375	-0.375	-0.375	-0.375	-0.375	-0.375	-0.375	linear	0.025	TRUE	450	FALSE	NA	NA	1	0	0.5	6	splines_cal	0.8533	8.632911942146379e-4
10	250	0	250	500	750	1000	1250	1500	1750	2000	2250	2	0	1	0.25	0.25	0.25	0.25	0.25	0.25	0.25	0.25	0.25	0.25	-0.375	-0.375	-0.375	-0.375	-0.375	-0.375	-0.375	-0.375	-0.375	-0.375	-0.375	linear	0.025	TRUE	450	FALSE	NA	NA	1	0	0.5	7	fixmodel	0.8522	0.0015238645198161964
10	250	0	250	500	750	1000	1250	1500	1750	2000	2250	2	0	1	0.25	0.25	0.25	0.25	0.25	0.25	0.25	0.25	0.25	0.25	-0.375	-0.375	-0.375	-0.375	-0.375	-0.375	-0.375	-0.375	-0.375	-0.375	-0.375	linear	0.025	TRUE	450	FALSE	NA	NA	1	0	0.5	7	sepmodel	0.796	0.0015352708295668996
10	250	0	250	500	750	1000	1250	1500	1750	2000	2250	2	0	1	0.25	0.25	0.25	0.25	0.25	0.25	0.25	0.25	0.25	0.25	-0.375	-0.375	-0.375	-0.375	-0.375	-0.375	-0.375	-0.375	-0.375	-0.375	-0.375	linear	0.025	TRUE	450	FALSE	NA	NA	1	0	0.5	7	splines	0.8531	0.0014563221213856918
10	250	0	250	500	750	1000	1250	1500	1750	2000	2250	2	0	1	0.25	0.25	0.25	0.25	0.25	0.25	0.25	0.25	0.25	0.25	-0.375	-0.375	-0.375	-0.375	-0.375	-0.375	-0.375	-0.375	-0.375	-0.375	-0.375	linear	0.025	TRUE	450	FALSE	NA	NA	1	0	0.5	7	splines_cal	0.8556	0.0014369587084578903
10	250	0	250	500	750	1000	1250	1500	1750	2000	2250	2	0	1	0.25	0.25	0.25	0.25	0.25	0.25	0.25	0.25	0.25	0.25	-0.375	-0.375	-0.375	-0.375	-0.375	-0.375	-0.375	-0.375	-0.375	-0.375	-0.375	linear	0.025	TRUE	450	FALSE	NA	NA	1	0	0.5	8	fixmodel	0.8555	0.0010173889558459954
10	250	0	250	500	750	1000	1250	1500	1750	2000	2250	2	0	1	0.25	0.25	0.25	0.25	0.25	0.25	0.25	0.25	0.25	0.25	-0.375	-0.375	-0.375	-0.375	-0.375	-0.375	-0.375	-0.375	-0.375	-0.375	-0.375	linear	0.025	TRUE	450	FALSE	NA	NA	1	0	0.5	8	sepmodel	0.8023	0.0010820425726705708
10	250	0	250	500	750	1000	1250	1500	1750	2000	2250	2	0	1	0.25	0.25	0.25	0.25	0.25	0.25	0.25	0.25	0.25	0.25	-0.375	-0.375	-0.375	-0.375	-0.375	-0.375	-0.375	-0.375	-0.375	-0.375	-0.375	linear	0.025	TRUE	450	FALSE	NA	NA	1	0	0.5	8	splines	0.8558	9.347999343134428e-4
10	250	0	250	500	750	1000	1250	1500	1750	2000	2250	2	0	1	0.25	0.25	0.25	0.25	0.25	0.25	0.25	0.25	0.25	0.25	-0.375	-0.375	-0.375	-0.375	-0.375	-0.375	-0.375	-0.375	-0.375	-0.375	-0.375	linear	0.025	TRUE	450	FALSE	NA	NA	1	0	0.5	8	splines_cal	0.8579	9.835223248306547e-4
10	250	0	250	500	750	1000	1250	1500	1750	2000	2250	2	0	1	0.25	0.25	0.25	0.25	0.25	0.25	0.25	0.25	0.25	0.25	-0.375	-0.375	-0.375	-0.375	-0.375	-0.375	-0.375	-0.375	-0.375	-0.375	-0.375	linear	0.025	TRUE	450	FALSE	NA	NA	1	0	0.5	9	fixmodel	0.8572	5.511278808856804e-4
10	250	0	250	500	750	1000	1250	1500	1750	2000	2250	2	0	1	0.25	0.25	0.25	0.25	0.25	0.25	0.25	0.25	0.25	0.25	-0.375	-0.375	-0.375	-0.375	-0.375	-0.375	-0.375	-0.375	-0.375	-0.375	-0.375	linear	0.025	TRUE	450	FALSE	NA	NA	1	0	0.5	9	sepmodel	0.8011	7.69222870379962e-4
10	250	0	250	500	750	1000	1250	1500	1750	2000	2250	2	0	1	0.25	0.25	0.25	0.25	0.25	0.25	0.25	0.25	0.25	0.25	-0.375	-0.375	-0.375	-0.375	-0.375	-0.375	-0.375	-0.375	-0.375	-0.375	-0.375	linear	0.025	TRUE	450	FALSE	NA	NA	1	0	0.5	9	splines	0.8574	0.00052619078427976705
10	250	0	250	500	750	1000	1250	1500	1750	2000	2250	2	0	1	0.25	0.25	0.25	0.25	0.25	0.25	0.25	0.25	0.25	0.25	-0.375	-0.375	-0.375	-0.375	-0.375	-0.375	-0.375	-0.375	-0.375	-0.375	-0.375	linear	0.025	TRUE	450	FALSE	NA	NA	1	0	0.5	9	splines_cal	0.8569	5.457958485847225e-4
10	250	0	250	500	750	1000	1250	1500	1750	2000	2250	2	0	1	0.25	0.25	0.25	0.25	0.25	0.25	0.25	0.25	0.25	0.25	-0.375	-0.375	-0.375	-0.375	-0.375	-0.375	-0.375	-0.375	-0.375	-0.375	-0.375	linear	0.025	TRUE	450	FALSE	NA	NA	1	0	0.5	10	fixmodel	0.8558	0.0010304737273577444
10	250	0	250	500	750	1000	1250	1500	1750	2000	2250	2	0	1	0.25	0.25	0.25	0.25	0.25	0.25	0.25	0.25	0.25	0.25	-0.375	-0.375	-0.375	-0.375	-0.375	-0.375	-0.375	-0.375	-0.375	-0.375	-0.375	linear	0.025	TRUE	450	FALSE	NA	NA	1	0	0.5	10	sepmodel	0.7979	0.0010160674632230463
10	250	0	250	500	750	1000	1250	1500	1750	2000	2250	2	0	1	0.25	0.25	0.25	0.25	0.25	0.25	0.25	0.25	0.25	0.25	-0.375	-0.375	-0.375	-0.375	-0.375	-0.375	-0.375	-0.375	-0.375	-0.375	-0.375	linear	0.025	TRUE	450	FALSE	NA	NA	1	0	0.5	10	splines	0.8553	0.0010148653024294268
10	250	0	250	500	750	1000	1250	1500	1750	2000	2250	2	0	1	0.25	0.25	0.25	0.25	0.25	0.25	0.25	0.25	0.25	0.25	-0.375	-0.375	-0.375	-0.375	-0.375	-0.375	-0.375	-0.375	-0.375	-0.375	-0.375	linear	0.025	TRUE	450	FALSE	NA	NA	1	0	0.5	10	splines_cal	0.8557	0.0010197584441340908
10	250	0	275	550	825	1100	1375	1650	1925	2200	2475	2	0	1	0.25	0.25	0.25	0.25	0.25	0.25	0.25	0.25	0.25	0.25	-0.375	-0.375	-0.375	-0.375	-0.375	-0.375	-0.375	-0.375	-0.375	-0.375	-0.375	linear	0.025	TRUE	450	FALSE	NA	NA	1	0	0.5	2	fixmodel	0.8245	1.7107684298997653e-4
10	250	0	275	550	825	1100	1375	1650	1925	2200	2475	2	0	1	0.25	0.25	0.25	0.25	0.25	0.25	0.25	0.25	0.25	0.25	-0.375	-0.375	-0.375	-0.375	-0.375	-0.375	-0.375	-0.375	-0.375	-0.375	-0.375	linear	0.025	TRUE	450	FALSE	NA	NA	1	0	0.5	2	sepmodel	0.7952	2.5247636060722595e-4
10	250	0	275	550	825	1100	1375	1650	1925	2200	2475	2	0	1	0.25	0.25	0.25	0.25	0.25	0.25	0.25	0.25	0.25	0.25	-0.375	-0.375	-0.375	-0.375	-0.375	-0.375	-0.375	-0.375	-0.375	-0.375	-0.375	linear	0.025	TRUE	450	FALSE	NA	NA	1	0	0.5	2	splines	0.8327	7.259525042305322e-5
10	250	0	275	550	825	1100	1375	1650	1925	2200	2475	2	0	1	0.25	0.25	0.25	0.25	0.25	0.25	0.25	0.25	0.25	0.25	-0.375	-0.375	-0.375	-0.375	-0.375	-0.375	-0.375	-0.375	-0.375	-0.375	-0.375	linear	0.025	TRUE	450	FALSE	NA	NA	1	0	0.5	2	splines_cal	0.8321	3.8609306407847644e-5
10	250	0	275	550	825	1100	1375	1650	1925	2200	2475	2	0	1	0.25	0.25	0.25	0.25	0.25	0.25	0.25	0.25	0.25	0.25	-0.375	-0.375	-0.375	-0.375	-0.375	-0.375	-0.375	-0.375	-0.375	-0.375	-0.375	linear	0.025	TRUE	450	FALSE	NA	NA	1	0	0.5	3	fixmodel	0.8313	7.788982190814844e-4
10	250	0	275	550	825	1100	1375	1650	1925	2200	2475	2	0	1	0.25	0.25	0.25	0.25	0.25	0.25	0.25	0.25	0.25	0.25	-0.375	-0.375	-0.375	-0.375	-0.375	-0.375	-0.375	-0.375	-0.375	-0.375	-0.375	linear	0.025	TRUE	450	FALSE	NA	NA	1	0	0.5	3	sepmodel	0.7976	6.227311321795254e-4
10	250	0	275	550	825	1100	1375	1650	1925	2200	2475	2	0	1	0.25	0.25	0.25	0.25	0.25	0.25	0.25	0.25	0.25	0.25	-0.375	-0.375	-0.375	-0.375	-0.375	-0.375	-0.375	-0.375	-0.375	-0.375	-0.375	linear	0.025	TRUE	450	FALSE	NA	NA	1	0	0.5	3	splines	0.8332	7.948065390122864e-4
10	250	0	275	550	825	1100	1375	1650	1925	2200	2475	2	0	1	0.25	0.25	0.25	0.25	0.25	0.25	0.25	0.25	0.25	0.25	-0.375	-0.375	-0.375	-0.375	-0.375	-0.375	-0.375	-0.375	-0.375	-0.375	-0.375	linear	0.025	TRUE	450	FALSE	NA	NA	1	0	0.5	3	splines_cal	0.8365	7.040827516494354e-4
10	250	0	275	550	825	1100	1375	1650	1925	2200	2475	2	0	1	0.25	0.25	0.25	0.25	0.25	0.25	0.25	0.25	0.25	0.25	-0.375	-0.375	-0.375	-0.375	-0.375	-0.375	-0.375	-0.375	-0.375	-0.375	-0.375	linear	0.025	TRUE	450	FALSE	NA	NA	1	0	0.5	4	fixmodel	0.8375	-5.113731359524314e-4
10	250	0	275	550	825	1100	1375	1650	1925	2200	2475	2	0	1	0.25	0.25	0.25	0.25	0.25	0.25	0.25	0.25	0.25	0.25	-0.375	-0.375	-0.375	-0.375	-0.375	-0.375	-0.375	-0.375	-0.375	-0.375	-0.375	linear	0.025	TRUE	450	FALSE	NA	NA	1	0	0.5	4	sepmodel	0.7971	-7.36894080289661e-4
10	250	0	275	550	825	1100	1375	1650	1925	2200	2475	2	0	1	0.25	0.25	0.25	0.25	0.25	0.25	0.25	0.25	0.25	0.25	-0.375	-0.375	-0.375	-0.375	-0.375	-0.375	-0.375	-0.375	-0.375	-0.375	-0.375	linear	0.025	TRUE	450	FALSE	NA	NA	1	0	0.5	4	splines	0.8399	-5.755432979239057e-4
10	250	0	275	550	825	1100	1375	1650	1925	2200	2475	2	0	1	0.25	0.25	0.25	0.25	0.25	0.25	0.25	0.25	0.25	0.25	-0.375	-0.375	-0.375	-0.375	-0.375	-0.375	-0.375	-0.375	-0.375	-0.375	-0.375	linear	0.025	TRUE	450	FALSE	NA	NA	1	0	0.5	4	splines_cal	0.8418	-4.795274281523004e-4
10	250	0	275	550	825	1100	1375	1650	1925	2200	2475	2	0	1	0.25	0.25	0.25	0.25	0.25	0.25	0.25	0.25	0.25	0.25	-0.375	-0.375	-0.375	-0.375	-0.375	-0.375	-0.375	-0.375	-0.375	-0.375	-0.375	linear	0.025	TRUE	450	FALSE	NA	NA	1	0	0.5	5	fixmodel	0.8455	0.0012605076113868813
10	250	0	275	550	825	1100	1375	1650	1925	2200	2475	2	0	1	0.25	0.25	0.25	0.25	0.25	0.25	0.25	0.25	0.25	0.25	-0.375	-0.375	-0.375	-0.375	-0.375	-0.375	-0.375	-0.375	-0.375	-0.375	-0.375	linear	0.025	TRUE	450	FALSE	NA	NA	1	0	0.5	5	sepmodel	0.8019	0.001062809623299422
10	250	0	275	550	825	1100	1375	1650	1925	2200	2475	2	0	1	0.25	0.25	0.25	0.25	0.25	0.25	0.25	0.25	0.25	0.25	-0.375	-0.375	-0.375	-0.375	-0.375	-0.375	-0.375	-0.375	-0.375	-0.375	-0.375	linear	0.025	TRUE	450	FALSE	NA	NA	1	0	0.5	5	splines	0.8462	0.0012169691336867668
10	250	0	275	550	825	1100	1375	1650	1925	2200	2475	2	0	1	0.25	0.25	0.25	0.25	0.25	0.25	0.25	0.25	0.25	0.25	-0.375	-0.375	-0.375	-0.375	-0.375	-0.375	-0.375	-0.375	-0.375	-0.375	-0.375	linear	0.025	TRUE	450	FALSE	NA	NA	1	0	0.5	5	splines_cal	0.8493	0.0011636331764732647
10	250	0	275	550	825	1100	1375	1650	1925	2200	2475	2	0	1	0.25	0.25	0.25	0.25	0.25	0.25	0.25	0.25	0.25	0.25	-0.375	-0.375	-0.375	-0.375	-0.375	-0.375	-0.375	-0.375	-0.375	-0.375	-0.375	linear	0.025	TRUE	450	FALSE	NA	NA	1	0	0.5	6	fixmodel	0.8466	5.432416497015973e-4
10	250	0	275	550	825	1100	1375	1650	1925	2200	2475	2	0	1	0.25	0.25	0.25	0.25	0.25	0.25	0.25	0.25	0.25	0.25	-0.375	-0.375	-0.375	-0.375	-0.375	-0.375	-0.375	-0.375	-0.375	-0.375	-0.375	linear	0.025	TRUE	450	FALSE	NA	NA	1	0	0.5	6	sepmodel	0.8016	5.820090916088414e-4
10	250	0	275	550	825	1100	1375	1650	1925	2200	2475	2	0	1	0.25	0.25	0.25	0.25	0.25	0.25	0.25	0.25	0.25	0.25	-0.375	-0.375	-0.375	-0.375	-0.375	-0.375	-0.375	-0.375	-0.375	-0.375	-0.375	linear	0.025	TRUE	450	FALSE	NA	NA	1	0	0.5	6	splines	0.8488	7.00966390291731e-4
10	250	0	275	550	825	1100	1375	1650	1925	2200	2475	2	0	1	0.25	0.25	0.25	0.25	0.25	0.25	0.25	0.25	0.25	0.25	-0.375	-0.375	-0.375	-0.375	-0.375	-0.375	-0.375	-0.375	-0.375	-0.375	-0.375	linear	0.025	TRUE	450	FALSE	NA	NA	1	0	0.5	6	splines_cal	0.85	6.75582381552386e-4
10	250	0	275	550	825	1100	1375	1650	1925	2200	2475	2	0	1	0.25	0.25	0.25	0.25	0.25	0.25	0.25	0.25	0.25	0.25	-0.375	-0.375	-0.375	-0.375	-0.375	-0.375	-0.375	-0.375	-0.375	-0.375	-0.375	linear	0.025	TRUE	450	FALSE	NA	NA	1	0	0.5	7	fixmodel	0.8418	-0.0011541866862371823
10	250	0	275	550	825	1100	1375	1650	1925	2200	2475	2	0	1	0.25	0.25	0.25	0.25	0.25	0.25	0.25	0.25	0.25	0.25	-0.375	-0.375	-0.375	-0.375	-0.375	-0.375	-0.375	-0.375	-0.375	-0.375	-0.375	linear	0.025	TRUE	450	FALSE	NA	NA	1	0	0.5	7	sepmodel	0.7924	-0.0011270672438508864
10	250	0	275	550	825	1100	1375	1650	1925	2200	2475	2	0	1	0.25	0.25	0.25	0.25	0.25	0.25	0.25	0.25	0.25	0.25	-0.375	-0.375	-0.375	-0.375	-0.375	-0.375	-0.375	-0.375	-0.375	-0.375	-0.375	linear	0.025	TRUE	450	FALSE	NA	NA	1	0	0.5	7	splines	0.8442	-0.0010587885337298183
10	250	0	275	550	825	1100	1375	1650	1925	2200	2475	2	0	1	0.25	0.25	0.25	0.25	0.25	0.25	0.25	0.25	0.25	0.25	-0.375	-0.375	-0.375	-0.375	-0.375	-0.375	-0.375	-0.375	-0.375	-0.375	-0.375	linear	0.025	TRUE	450	FALSE	NA	NA	1	0	0.5	7	splines_cal	0.8441	-0.0011104766282865625
10	250	0	275	550	825	1100	1375	1650	1925	2200	2475	2	0	1	0.25	0.25	0.25	0.25	0.25	0.25	0.25	0.25	0.25	0.25	-0.375	-0.375	-0.375	-0.375	-0.375	-0.375	-0.375	-0.375	-0.375	-0.375	-0.375	linear	0.025	TRUE	450	FALSE	NA	NA	1	0	0.5	8	fixmodel	0.8542	6.249371764017075e-4
10	250	0	275	550	825	1100	1375	1650	1925	2200	2475	2	0	1	0.25	0.25	0.25	0.25	0.25	0.25	0.25	0.25	0.25	0.25	-0.375	-0.375	-0.375	-0.375	-0.375	-0.375	-0.375	-0.375	-0.375	-0.375	-0.375	linear	0.025	TRUE	450	FALSE	NA	NA	1	0	0.5	8	sepmodel	0.8016	6.097609535796703e-4
10	250	0	275	550	825	1100	1375	1650	1925	2200	2475	2	0	1	0.25	0.25	0.25	0.25	0.25	0.25	0.25	0.25	0.25	0.25	-0.375	-0.375	-0.375	-0.375	-0.375	-0.375	-0.375	-0.375	-0.375	-0.375	-0.375	linear	0.025	TRUE	450	FALSE	NA	NA	1	0	0.5	8	splines	0.8545	6.612347956221186e-4
10	250	0	275	550	825	1100	1375	1650	1925	2200	2475	2	0	1	0.25	0.25	0.25	0.25	0.25	0.25	0.25	0.25	0.25	0.25	-0.375	-0.375	-0.375	-0.375	-0.375	-0.375	-0.375	-0.375	-0.375	-0.375	-0.375	linear	0.025	TRUE	450	FALSE	NA	NA	1	0	0.5	8	splines_cal	0.8553	6.326976979670969e-4
10	250	0	275	550	825	1100	1375	1650	1925	2200	2475	2	0	1	0.25	0.25	0.25	0.25	0.25	0.25	0.25	0.25	0.25	0.25	-0.375	-0.375	-0.375	-0.375	-0.375	-0.375	-0.375	-0.375	-0.375	-0.375	-0.375	linear	0.025	TRUE	450	FALSE	NA	NA	1	0	0.5	9	fixmodel	0.846	-0.0011095005484902485
10	250	0	275	550	825	1100	1375	1650	1925	2200	2475	2	0	1	0.25	0.25	0.25	0.25	0.25	0.25	0.25	0.25	0.25	0.25	-0.375	-0.375	-0.375	-0.375	-0.375	-0.375	-0.375	-0.375	-0.375	-0.375	-0.375	linear	0.025	TRUE	450	FALSE	NA	NA	1	0	0.5	9	sepmodel	0.7946	-0.0010518815523071327
10	250	0	275	550	825	1100	1375	1650	1925	2200	2475	2	0	1	0.25	0.25	0.25	0.25	0.25	0.25	0.25	0.25	0.25	0.25	-0.375	-0.375	-0.375	-0.375	-0.375	-0.375	-0.375	-0.375	-0.375	-0.375	-0.375	linear	0.025	TRUE	450	FALSE	NA	NA	1	0	0.5	9	splines	0.8473	-9.99733880022824e-4
10	250	0	275	550	825	1100	1375	1650	1925	2200	2475	2	0	1	0.25	0.25	0.25	0.25	0.25	0.25	0.25	0.25	0.25	0.25	-0.375	-0.375	-0.375	-0.375	-0.375	-0.375	-0.375	-0.375	-0.375	-0.375	-0.375	linear	0.025	TRUE	450	FALSE	NA	NA	1	0	0.5	9	splines_cal	0.8465	-9.381752179059552e-4
10	250	0	275	550	825	1100	1375	1650	1925	2200	2475	2	0	1	0.25	0.25	0.25	0.25	0.25	0.25	0.25	0.25	0.25	0.25	-0.375	-0.375	-0.375	-0.375	-0.375	-0.375	-0.375	-0.375	-0.375	-0.375	-0.375	linear	0.025	TRUE	450	FALSE	NA	NA	1	0	0.5	10	fixmodel	0.8507	1.213661530011925e-5
10	250	0	275	550	825	1100	1375	1650	1925	2200	2475	2	0	1	0.25	0.25	0.25	0.25	0.25	0.25	0.25	0.25	0.25	0.25	-0.375	-0.375	-0.375	-0.375	-0.375	-0.375	-0.375	-0.375	-0.375	-0.375	-0.375	linear	0.025	TRUE	450	FALSE	NA	NA	1	0	0.5	10	sepmodel	0.7987	-1.8479778716595885e-4
10	250	0	275	550	825	1100	1375	1650	1925	2200	2475	2	0	1	0.25	0.25	0.25	0.25	0.25	0.25	0.25	0.25	0.25	0.25	-0.375	-0.375	-0.375	-0.375	-0.375	-0.375	-0.375	-0.375	-0.375	-0.375	-0.375	linear	0.025	TRUE	450	FALSE	NA	NA	1	0	0.5	10	splines	0.8512	7.377526525611421e-5
10	250	0	275	550	825	1100	1375	1650	1925	2200	2475	2	0	1	0.25	0.25	0.25	0.25	0.25	0.25	0.25	0.25	0.25	0.25	-0.375	-0.375	-0.375	-0.375	-0.375	-0.375	-0.375	-0.375	-0.375	-0.375	-0.375	linear	0.025	TRUE	450	FALSE	NA	NA	1	0	0.5	10	splines_cal	0.8521	1.8617497191861573e-5
10	250	0	300	600	900	1200	1500	1800	2100	2400	2700	2	0	1	0.25	0.25	0.25	0.25	0.25	0.25	0.25	0.25	0.25	0.25	-0.375	-0.375	-0.375	-0.375	-0.375	-0.375	-0.375	-0.375	-0.375	-0.375	-0.375	linear	0.025	TRUE	450	FALSE	NA	NA	1	0	0.5	2	fixmodel	0.8267	7.432482592294068e-4
10	250	0	300	600	900	1200	1500	1800	2100	2400	2700	2	0	1	0.25	0.25	0.25	0.25	0.25	0.25	0.25	0.25	0.25	0.25	-0.375	-0.375	-0.375	-0.375	-0.375	-0.375	-0.375	-0.375	-0.375	-0.375	-0.375	linear	0.025	TRUE	450	FALSE	NA	NA	1	0	0.5	2	sepmodel	0.7973	9.087266524208298e-4
10	250	0	300	600	900	1200	1500	1800	2100	2400	2700	2	0	1	0.25	0.25	0.25	0.25	0.25	0.25	0.25	0.25	0.25	0.25	-0.375	-0.375	-0.375	-0.375	-0.375	-0.375	-0.375	-0.375	-0.375	-0.375	-0.375	linear	0.025	TRUE	450	FALSE	NA	NA	1	0	0.5	2	splines	0.8334	6.44785971141424e-4
10	250	0	300	600	900	1200	1500	1800	2100	2400	2700	2	0	1	0.25	0.25	0.25	0.25	0.25	0.25	0.25	0.25	0.25	0.25	-0.375	-0.375	-0.375	-0.375	-0.375	-0.375	-0.375	-0.375	-0.375	-0.375	-0.375	linear	0.025	TRUE	450	FALSE	NA	NA	1	0	0.5	2	splines_cal	0.8327	6.408578939249527e-4
10	250	0	300	600	900	1200	1500	1800	2100	2400	2700	2	0	1	0.25	0.25	0.25	0.25	0.25	0.25	0.25	0.25	0.25	0.25	-0.375	-0.375	-0.375	-0.375	-0.375	-0.375	-0.375	-0.375	-0.375	-0.375	-0.375	linear	0.025	TRUE	450	FALSE	NA	NA	1	0	0.5	3	fixmodel	0.8318	0.0010698910152083974
10	250	0	300	600	900	1200	1500	1800	2100	2400	2700	2	0	1	0.25	0.25	0.25	0.25	0.25	0.25	0.25	0.25	0.25	0.25	-0.375	-0.375	-0.375	-0.375	-0.375	-0.375	-0.375	-0.375	-0.375	-0.375	-0.375	linear	0.025	TRUE	450	FALSE	NA	NA	1	0	0.5	3	sepmodel	0.7993	9.295046365243957e-4
10	250	0	300	600	900	1200	1500	1800	2100	2400	2700	2	0	1	0.25	0.25	0.25	0.25	0.25	0.25	0.25	0.25	0.25	0.25	-0.375	-0.375	-0.375	-0.375	-0.375	-0.375	-0.375	-0.375	-0.375	-0.375	-0.375	linear	0.025	TRUE	450	FALSE	NA	NA	1	0	0.5	3	splines	0.8425	0.0012762967512297922
10	250	0	300	600	900	1200	1500	1800	2100	2400	2700	2	0	1	0.25	0.25	0.25	0.25	0.25	0.25	0.25	0.25	0.25	0.25	-0.375	-0.375	-0.375	-0.375	-0.375	-0.375	-0.375	-0.375	-0.375	-0.375	-0.375	linear	0.025	TRUE	450	FALSE	NA	NA	1	0	0.5	3	splines_cal	0.8423	0.001235598737190928
10	250	0	300	600	900	1200	1500	1800	2100	2400	2700	2	0	1	0.25	0.25	0.25	0.25	0.25	0.25	0.25	0.25	0.25	0.25	-0.375	-0.375	-0.375	-0.375	-0.375	-0.375	-0.375	-0.375	-0.375	-0.375	-0.375	linear	0.025	TRUE	450	FALSE	NA	NA	1	0	0.5	4	fixmodel	0.8321	-9.718536917728543e-4
10	250	0	300	600	900	1200	1500	1800	2100	2400	2700	2	0	1	0.25	0.25	0.25	0.25	0.25	0.25	0.25	0.25	0.25	0.25	-0.375	-0.375	-0.375	-0.375	-0.375	-0.375	-0.375	-0.375	-0.375	-0.375	-0.375	linear	0.025	TRUE	450	FALSE	NA	NA	1	0	0.5	4	sepmodel	0.7939	-7.983796477157212e-4
10	250	0	300	600	900	1200	1500	1800	2100	2400	2700	2	0	1	0.25	0.25	0.25	0.25	0.25	0.25	0.25	0.25	0.25	0.25	-0.375	-0.375	-0.375	-0.375	-0.375	-0.375	-0.375	-0.375	-0.375	-0.375	-0.375	linear	0.025	TRUE	450	FALSE	NA	NA	1	0	0.5	4	splines	0.8356	-9.695985119549528e-4
10	250	0	300	600	900	1200	1500	1800	2100	2400	2700	2	0	1	0.25	0.25	0.25	0.25	0.25	0.25	0.25	0.25	0.25	0.25	-0.375	-0.375	-0.375	-0.375	-0.375	-0.375	-0.375	-0.375	-0.375	-0.375	-0.375	linear	0.025	TRUE	450	FALSE	NA	NA	1	0	0.5	4	splines_cal	0.8378	-9.477734884349459e-4
10	250	0	300	600	900	1200	1500	1800	2100	2400	2700	2	0	1	0.25	0.25	0.25	0.25	0.25	0.25	0.25	0.25	0.25	0.25	-0.375	-0.375	-0.375	-0.375	-0.375	-0.375	-0.375	-0.375	-0.375	-0.375	-0.375	linear	0.025	TRUE	450	FALSE	NA	NA	1	0	0.5	5	fixmodel	0.8427	0.0010786702819237293
10	250	0	300	600	900	1200	1500	1800	2100	2400	2700	2	0	1	0.25	0.25	0.25	0.25	0.25	0.25	0.25	0.25	0.25	0.25	-0.375	-0.375	-0.375	-0.375	-0.375	-0.375	-0.375	-0.375	-0.375	-0.375	-0.375	linear	0.025	TRUE	450	FALSE	NA	NA	1	0	0.5	5	sepmodel	0.8002	9.809558803521776e-4
10	250	0	300	600	900	1200	1500	1800	2100	2400	2700	2	0	1	0.25	0.25	0.25	0.25	0.25	0.25	0.25	0.25	0.25	0.25	-0.375	-0.375	-0.375	-0.375	-0.375	-0.375	-0.375	-0.375	-0.375	-0.375	-0.375	linear	0.025	TRUE	450	FALSE	NA	NA	1	0	0.5	5	splines	0.8466	0.0012079422369656227
10	250	0	300	600	900	1200	1500	1800	2100	2400	2700	2	0	1	0.25	0.25	0.25	0.25	0.25	0.25	0.25	0.25	0.25	0.25	-0.375	-0.375	-0.375	-0.375	-0.375	-0.375	-0.375	-0.375	-0.375	-0.375	-0.375	linear	0.025	TRUE	450	FALSE	NA	NA	1	0	0.5	5	splines_cal	0.8485	0.0011571715806092773
10	250	0	300	600	900	1200	1500	1800	2100	2400	2700	2	0	1	0.25	0.25	0.25	0.25	0.25	0.25	0.25	0.25	0.25	0.25	-0.375	-0.375	-0.375	-0.375	-0.375	-0.375	-0.375	-0.375	-0.375	-0.375	-0.375	linear	0.025	TRUE	450	FALSE	NA	NA	1	0	0.5	6	fixmodel	0.8437	5.249907526146787e-4
10	250	0	300	600	900	1200	1500	1800	2100	2400	2700	2	0	1	0.25	0.25	0.25	0.25	0.25	0.25	0.25	0.25	0.25	0.25	-0.375	-0.375	-0.375	-0.375	-0.375	-0.375	-0.375	-0.375	-0.375	-0.375	-0.375	linear	0.025	TRUE	450	FALSE	NA	NA	1	0	0.5	6	sepmodel	0.8017	2.0106444703024435e-4
10	250	0	300	600	900	1200	1500	1800	2100	2400	2700	2	0	1	0.25	0.25	0.25	0.25	0.25	0.25	0.25	0.25	0.25	0.25	-0.375	-0.375	-0.375	-0.375	-0.375	-0.375	-0.375	-0.375	-0.375	-0.375	-0.375	linear	0.025	TRUE	450	FALSE	NA	NA	1	0	0.5	6	splines	0.8455	5.767874665890667e-4
10	250	0	300	600	900	1200	1500	1800	2100	2400	2700	2	0	1	0.25	0.25	0.25	0.25	0.25	0.25	0.25	0.25	0.25	0.25	-0.375	-0.375	-0.375	-0.375	-0.375	-0.375	-0.375	-0.375	-0.375	-0.375	-0.375	linear	0.025	TRUE	450	FALSE	NA	NA	1	0	0.5	6	splines_cal	0.8471	6.130259964932584e-4
10	250	0	300	600	900	1200	1500	1800	2100	2400	2700	2	0	1	0.25	0.25	0.25	0.25	0.25	0.25	0.25	0.25	0.25	0.25	-0.375	-0.375	-0.375	-0.375	-0.375	-0.375	-0.375	-0.375	-0.375	-0.375	-0.375	linear	0.025	TRUE	450	FALSE	NA	NA	1	0	0.5	7	fixmodel	0.8464	0.0011431899435458241
10	250	0	300	600	900	1200	1500	1800	2100	2400	2700	2	0	1	0.25	0.25	0.25	0.25	0.25	0.25	0.25	0.25	0.25	0.25	-0.375	-0.375	-0.375	-0.375	-0.375	-0.375	-0.375	-0.375	-0.375	-0.375	-0.375	linear	0.025	TRUE	450	FALSE	NA	NA	1	0	0.5	7	sepmodel	0.7964	0.0010139678590437254
10	250	0	300	600	900	1200	1500	1800	2100	2400	2700	2	0	1	0.25	0.25	0.25	0.25	0.25	0.25	0.25	0.25	0.25	0.25	-0.375	-0.375	-0.375	-0.375	-0.375	-0.375	-0.375	-0.375	-0.375	-0.375	-0.375	linear	0.025	TRUE	450	FALSE	NA	NA	1	0	0.5	7	splines	0.8469	0.0011414444463446263
10	250	0	300	600	900	1200	1500	1800	2100	2400	2700	2	0	1	0.25	0.25	0.25	0.25	0.25	0.25	0.25	0.25	0.25	0.25	-0.375	-0.375	-0.375	-0.375	-0.375	-0.375	-0.375	-0.375	-0.375	-0.375	-0.375	linear	0.025	TRUE	450	FALSE	NA	NA	1	0	0.5	7	splines_cal	0.848	0.001056208674844009
10	250	0	300	600	900	1200	1500	1800	2100	2400	2700	2	0	1	0.25	0.25	0.25	0.25	0.25	0.25	0.25	0.25	0.25	0.25	-0.375	-0.375	-0.375	-0.375	-0.375	-0.375	-0.375	-0.375	-0.375	-0.375	-0.375	linear	0.025	TRUE	450	FALSE	NA	NA	1	0	0.5	8	fixmodel	0.8485	6.438484215258296e-4
10	250	0	300	600	900	1200	1500	1800	2100	2400	2700	2	0	1	0.25	0.25	0.25	0.25	0.25	0.25	0.25	0.25	0.25	0.25	-0.375	-0.375	-0.375	-0.375	-0.375	-0.375	-0.375	-0.375	-0.375	-0.375	-0.375	linear	0.025	TRUE	450	FALSE	NA	NA	1	0	0.5	8	sepmodel	0.8024	6.648398547601194e-4
10	250	0	300	600	900	1200	1500	1800	2100	2400	2700	2	0	1	0.25	0.25	0.25	0.25	0.25	0.25	0.25	0.25	0.25	0.25	-0.375	-0.375	-0.375	-0.375	-0.375	-0.375	-0.375	-0.375	-0.375	-0.375	-0.375	linear	0.025	TRUE	450	FALSE	NA	NA	1	0	0.5	8	splines	0.8497	6.93055691211667e-4
10	250	0	300	600	900	1200	1500	1800	2100	2400	2700	2	0	1	0.25	0.25	0.25	0.25	0.25	0.25	0.25	0.25	0.25	0.25	-0.375	-0.375	-0.375	-0.375	-0.375	-0.375	-0.375	-0.375	-0.375	-0.375	-0.375	linear	0.025	TRUE	450	FALSE	NA	NA	1	0	0.5	8	splines_cal	0.85	7.51575108472749e-4
10	250	0	300	600	900	1200	1500	1800	2100	2400	2700	2	0	1	0.25	0.25	0.25	0.25	0.25	0.25	0.25	0.25	0.25	0.25	-0.375	-0.375	-0.375	-0.375	-0.375	-0.375	-0.375	-0.375	-0.375	-0.375	-0.375	linear	0.025	TRUE	450	FALSE	NA	NA	1	0	0.5	9	fixmodel	0.8462	1.286761065964135e-4
10	250	0	300	600	900	1200	1500	1800	2100	2400	2700	2	0	1	0.25	0.25	0.25	0.25	0.25	0.25	0.25	0.25	0.25	0.25	-0.375	-0.375	-0.375	-0.375	-0.375	-0.375	-0.375	-0.375	-0.375	-0.375	-0.375	linear	0.025	TRUE	450	FALSE	NA	NA	1	0	0.5	9	sepmodel	0.7981	-3.85235560621014e-5
10	250	0	300	600	900	1200	1500	1800	2100	2400	2700	2	0	1	0.25	0.25	0.25	0.25	0.25	0.25	0.25	0.25	0.25	0.25	-0.375	-0.375	-0.375	-0.375	-0.375	-0.375	-0.375	-0.375	-0.375	-0.375	-0.375	linear	0.025	TRUE	450	FALSE	NA	NA	1	0	0.5	9	splines	0.8473	1.1671828131143782e-4
10	250	0	300	600	900	1200	1500	1800	2100	2400	2700	2	0	1	0.25	0.25	0.25	0.25	0.25	0.25	0.25	0.25	0.25	0.25	-0.375	-0.375	-0.375	-0.375	-0.375	-0.375	-0.375	-0.375	-0.375	-0.375	-0.375	linear	0.025	TRUE	450	FALSE	NA	NA	1	0	0.5	9	splines_cal	0.8472	1.477540529927524e-4
10	250	0	300	600	900	1200	1500	1800	2100	2400	2700	2	0	1	0.25	0.25	0.25	0.25	0.25	0.25	0.25	0.25	0.25	0.25	-0.375	-0.375	-0.375	-0.375	-0.375	-0.375	-0.375	-0.375	-0.375	-0.375	-0.375	linear	0.025	TRUE	450	FALSE	NA	NA	1	0	0.5	10	fixmodel	0.8481	0.001883180564536974
10	250	0	300	600	900	1200	1500	1800	2100	2400	2700	2	0	1	0.25	0.25	0.25	0.25	0.25	0.25	0.25	0.25	0.25	0.25	-0.375	-0.375	-0.375	-0.375	-0.375	-0.375	-0.375	-0.375	-0.375	-0.375	-0.375	linear	0.025	TRUE	450	FALSE	NA	NA	1	0	0.5	10	sepmodel	0.803	0.001498400251616998
10	250	0	300	600	900	1200	1500	1800	2100	2400	2700	2	0	1	0.25	0.25	0.25	0.25	0.25	0.25	0.25	0.25	0.25	0.25	-0.375	-0.375	-0.375	-0.375	-0.375	-0.375	-0.375	-0.375	-0.375	-0.375	-0.375	linear	0.025	TRUE	450	FALSE	NA	NA	1	0	0.5	10	splines	0.8488	0.001976762799918292
10	250	0	300	600	900	1200	1500	1800	2100	2400	2700	2	0	1	0.25	0.25	0.25	0.25	0.25	0.25	0.25	0.25	0.25	0.25	-0.375	-0.375	-0.375	-0.375	-0.375	-0.375	-0.375	-0.375	-0.375	-0.375	-0.375	linear	0.025	TRUE	450	FALSE	NA	NA	1	0	0.5	10	splines_cal	0.8522	0.001957159029035829
10	250	0	325	650	975	1300	1625	1950	2275	2600	2925	2	0	1	0.25	0.25	0.25	0.25	0.25	0.25	0.25	0.25	0.25	0.25	-0.375	-0.375	-0.375	-0.375	-0.375	-0.375	-0.375	-0.375	-0.375	-0.375	-0.375	linear	0.025	TRUE	450	FALSE	NA	NA	1	0	0.5	2	fixmodel	0.8211	-7.703959882966543e-4
10	250	0	325	650	975	1300	1625	1950	2275	2600	2925	2	0	1	0.25	0.25	0.25	0.25	0.25	0.25	0.25	0.25	0.25	0.25	-0.375	-0.375	-0.375	-0.375	-0.375	-0.375	-0.375	-0.375	-0.375	-0.375	-0.375	linear	0.025	TRUE	450	FALSE	NA	NA	1	0	0.5	2	sepmodel	0.7887	-7.212146891801208e-4
10	250	0	325	650	975	1300	1625	1950	2275	2600	2925	2	0	1	0.25	0.25	0.25	0.25	0.25	0.25	0.25	0.25	0.25	0.25	-0.375	-0.375	-0.375	-0.375	-0.375	-0.375	-0.375	-0.375	-0.375	-0.375	-0.375	linear	0.025	TRUE	450	FALSE	NA	NA	1	0	0.5	2	splines	0.8297	-0.001007016784698131
10	250	0	325	650	975	1300	1625	1950	2275	2600	2925	2	0	1	0.25	0.25	0.25	0.25	0.25	0.25	0.25	0.25	0.25	0.25	-0.375	-0.375	-0.375	-0.375	-0.375	-0.375	-0.375	-0.375	-0.375	-0.375	-0.375	linear	0.025	TRUE	450	FALSE	NA	NA	1	0	0.5	2	splines_cal	0.8316	-0.0010109298758577301
10	250	0	325	650	975	1300	1625	1950	2275	2600	2925	2	0	1	0.25	0.25	0.25	0.25	0.25	0.25	0.25	0.25	0.25	0.25	-0.375	-0.375	-0.375	-0.375	-0.375	-0.375	-0.375	-0.375	-0.375	-0.375	-0.375	linear	0.025	TRUE	450	FALSE	NA	NA	1	0	0.5	3	fixmodel	0.8245	0.0011799862963663254
10	250	0	325	650	975	1300	1625	1950	2275	2600	2925	2	0	1	0.25	0.25	0.25	0.25	0.25	0.25	0.25	0.25	0.25	0.25	-0.375	-0.375	-0.375	-0.375	-0.375	-0.375	-0.375	-0.375	-0.375	-0.375	-0.375	linear	0.025	TRUE	450	FALSE	NA	NA	1	0	0.5	3	sepmodel	0.7979	0.0011600684829859416
10	250	0	325	650	975	1300	1625	1950	2275	2600	2925	2	0	1	0.25	0.25	0.25	0.25	0.25	0.25	0.25	0.25	0.25	0.25	-0.375	-0.375	-0.375	-0.375	-0.375	-0.375	-0.375	-0.375	-0.375	-0.375	-0.375	linear	0.025	TRUE	450	FALSE	NA	NA	1	0	0.5	3	splines	0.8295	0.0010239679895329068
10	250	0	325	650	975	1300	1625	1950	2275	2600	2925	2	0	1	0.25	0.25	0.25	0.25	0.25	0.25	0.25	0.25	0.25	0.25	-0.375	-0.375	-0.375	-0.375	-0.375	-0.375	-0.375	-0.375	-0.375	-0.375	-0.375	linear	0.025	TRUE	450	FALSE	NA	NA	1	0	0.5	3	splines_cal	0.8357	0.001071422726025517
10	250	0	325	650	975	1300	1625	1950	2275	2600	2925	2	0	1	0.25	0.25	0.25	0.25	0.25	0.25	0.25	0.25	0.25	0.25	-0.375	-0.375	-0.375	-0.375	-0.375	-0.375	-0.375	-0.375	-0.375	-0.375	-0.375	linear	0.025	TRUE	450	FALSE	NA	NA	1	0	0.5	4	fixmodel	0.8315	0.0011454272005219934
10	250	0	325	650	975	1300	1625	1950	2275	2600	2925	2	0	1	0.25	0.25	0.25	0.25	0.25	0.25	0.25	0.25	0.25	0.25	-0.375	-0.375	-0.375	-0.375	-0.375	-0.375	-0.375	-0.375	-0.375	-0.375	-0.375	linear	0.025	TRUE	450	FALSE	NA	NA	1	0	0.5	4	sepmodel	0.7967	0.0012860035209456642
10	250	0	325	650	975	1300	1625	1950	2275	2600	2925	2	0	1	0.25	0.25	0.25	0.25	0.25	0.25	0.25	0.25	0.25	0.25	-0.375	-0.375	-0.375	-0.375	-0.375	-0.375	-0.375	-0.375	-0.375	-0.375	-0.375	linear	0.025	TRUE	450	FALSE	NA	NA	1	0	0.5	4	splines	0.8356	0.0012355337313261373
10	250	0	325	650	975	1300	1625	1950	2275	2600	2925	2	0	1	0.25	0.25	0.25	0.25	0.25	0.25	0.25	0.25	0.25	0.25	-0.375	-0.375	-0.375	-0.375	-0.375	-0.375	-0.375	-0.375	-0.375	-0.375	-0.375	linear	0.025	TRUE	450	FALSE	NA	NA	1	0	0.5	4	splines_cal	0.8386	0.0010631267973829637
10	250	0	325	650	975	1300	1625	1950	2275	2600	2925	2	0	1	0.25	0.25	0.25	0.25	0.25	0.25	0.25	0.25	0.25	0.25	-0.375	-0.375	-0.375	-0.375	-0.375	-0.375	-0.375	-0.375	-0.375	-0.375	-0.375	linear	0.025	TRUE	450	FALSE	NA	NA	1	0	0.5	5	fixmodel	0.8295	-0.0011808564966457236
10	250	0	325	650	975	1300	1625	1950	2275	2600	2925	2	0	1	0.25	0.25	0.25	0.25	0.25	0.25	0.25	0.25	0.25	0.25	-0.375	-0.375	-0.375	-0.375	-0.375	-0.375	-0.375	-0.375	-0.375	-0.375	-0.375	linear	0.025	TRUE	450	FALSE	NA	NA	1	0	0.5	5	sepmodel	0.7929	-9.686959686717873e-4
10	250	0	325	650	975	1300	1625	1950	2275	2600	2925	2	0	1	0.25	0.25	0.25	0.25	0.25	0.25	0.25	0.25	0.25	0.25	-0.375	-0.375	-0.375	-0.375	-0.375	-0.375	-0.375	-0.375	-0.375	-0.375	-0.375	linear	0.025	TRUE	450	FALSE	NA	NA	1	0	0.5	5	splines	0.832	-0.001092732309337545
10	250	0	325	650	975	1300	1625	1950	2275	2600	2925	2	0	1	0.25	0.25	0.25	0.25	0.25	0.25	0.25	0.25	0.25	0.25	-0.375	-0.375	-0.375	-0.375	-0.375	-0.375	-0.375	-0.375	-0.375	-0.375	-0.375	linear	0.025	TRUE	450	FALSE	NA	NA	1	0	0.5	5	splines_cal	0.8379	-0.00107129733587867
10	250	0	325	650	975	1300	1625	1950	2275	2600	2925	2	0	1	0.25	0.25	0.25	0.25	0.25	0.25	0.25	0.25	0.25	0.25	-0.375	-0.375	-0.375	-0.375	-0.375	-0.375	-0.375	-0.375	-0.375	-0.375	-0.375	linear	0.025	TRUE	450	FALSE	NA	NA	1	0	0.5	6	fixmodel	0.8397	3.2969353925137857e-4
10	250	0	325	650	975	1300	1625	1950	2275	2600	2925	2	0	1	0.25	0.25	0.25	0.25	0.25	0.25	0.25	0.25	0.25	0.25	-0.375	-0.375	-0.375	-0.375	-0.375	-0.375	-0.375	-0.375	-0.375	-0.375	-0.375	linear	0.025	TRUE	450	FALSE	NA	NA	1	0	0.5	6	sepmodel	0.7949	4.887935731738766e-4
10	250	0	325	650	975	1300	1625	1950	2275	2600	2925	2	0	1	0.25	0.25	0.25	0.25	0.25	0.25	0.25	0.25	0.25	0.25	-0.375	-0.375	-0.375	-0.375	-0.375	-0.375	-0.375	-0.375	-0.375	-0.375	-0.375	linear	0.025	TRUE	450	FALSE	NA	NA	1	0	0.5	6	splines	0.8422	3.955704788846782e-4
10	250	0	325	650	975	1300	1625	1950	2275	2600	2925	2	0	1	0.25	0.25	0.25	0.25	0.25	0.25	0.25	0.25	0.25	0.25	-0.375	-0.375	-0.375	-0.375	-0.375	-0.375	-0.375	-0.375	-0.375	-0.375	-0.375	linear	0.025	TRUE	450	FALSE	NA	NA	1	0	0.5	6	splines_cal	0.8429	3.18267443691463e-4
10	250	0	325	650	975	1300	1625	1950	2275	2600	2925	2	0	1	0.25	0.25	0.25	0.25	0.25	0.25	0.25	0.25	0.25	0.25	-0.375	-0.375	-0.375	-0.375	-0.375	-0.375	-0.375	-0.375	-0.375	-0.375	-0.375	linear	0.025	TRUE	450	FALSE	NA	NA	1	0	0.5	7	fixmodel	0.8413	0.0014340386765055216
10	250	0	325	650	975	1300	1625	1950	2275	2600	2925	2	0	1	0.25	0.25	0.25	0.25	0.25	0.25	0.25	0.25	0.25	0.25	-0.375	-0.375	-0.375	-0.375	-0.375	-0.375	-0.375	-0.375	-0.375	-0.375	-0.375	linear	0.025	TRUE	450	FALSE	NA	NA	1	0	0.5	7	sepmodel	0.8051	0.0017151511696470645
10	250	0	325	650	975	1300	1625	1950	2275	2600	2925	2	0	1	0.25	0.25	0.25	0.25	0.25	0.25	0.25	0.25	0.25	0.25	-0.375	-0.375	-0.375	-0.375	-0.375	-0.375	-0.375	-0.375	-0.375	-0.375	-0.375	linear	0.025	TRUE	450	FALSE	NA	NA	1	0	0.5	7	splines	0.8464	0.0014178187433419183
10	250	0	325	650	975	1300	1625	1950	2275	2600	2925	2	0	1	0.25	0.25	0.25	0.25	0.25	0.25	0.25	0.25	0.25	0.25	-0.375	-0.375	-0.375	-0.375	-0.375	-0.375	-0.375	-0.375	-0.375	-0.375	-0.375	linear	0.025	TRUE	450	FALSE	NA	NA	1	0	0.5	7	splines_cal	0.8475	0.0013520785969116738
10	250	0	325	650	975	1300	1625	1950	2275	2600	2925	2	0	1	0.25	0.25	0.25	0.25	0.25	0.25	0.25	0.25	0.25	0.25	-0.375	-0.375	-0.375	-0.375	-0.375	-0.375	-0.375	-0.375	-0.375	-0.375	-0.375	linear	0.025	TRUE	450	FALSE	NA	NA	1	0	0.5	8	fixmodel	0.8443	-3.9581695864458326e-5
10	250	0	325	650	975	1300	1625	1950	2275	2600	2925	2	0	1	0.25	0.25	0.25	0.25	0.25	0.25	0.25	0.25	0.25	0.25	-0.375	-0.375	-0.375	-0.375	-0.375	-0.375	-0.375	-0.375	-0.375	-0.375	-0.375	linear	0.025	TRUE	450	FALSE	NA	NA	1	0	0.5	8	sepmodel	0.7971	-2.612103013113151e-4
10	250	0	325	650	975	1300	1625	1950	2275	2600	2925	2	0	1	0.25	0.25	0.25	0.25	0.25	0.25	0.25	0.25	0.25	0.25	-0.375	-0.375	-0.375	-0.375	-0.375	-0.375	-0.375	-0.375	-0.375	-0.375	-0.375	linear	0.025	TRUE	450	FALSE	NA	NA	1	0	0.5	8	splines	0.8471	-1.5238167273455908e-4
10	250	0	325	650	975	1300	1625	1950	2275	2600	2925	2	0	1	0.25	0.25	0.25	0.25	0.25	0.25	0.25	0.25	0.25	0.25	-0.375	-0.375	-0.375	-0.375	-0.375	-0.375	-0.375	-0.375	-0.375	-0.375	-0.375	linear	0.025	TRUE	450	FALSE	NA	NA	1	0	0.5	8	splines_cal	0.8498	-2.45053778819478e-4
10	250	0	325	650	975	1300	1625	1950	2275	2600	2925	2	0	1	0.25	0.25	0.25	0.25	0.25	0.25	0.25	0.25	0.25	0.25	-0.375	-0.375	-0.375	-0.375	-0.375	-0.375	-0.375	-0.375	-0.375	-0.375	-0.375	linear	0.025	TRUE	450	FALSE	NA	NA	1	0	0.5	9	fixmodel	0.8376	7.178460975800743e-4
10	250	0	325	650	975	1300	1625	1950	2275	2600	2925	2	0	1	0.25	0.25	0.25	0.25	0.25	0.25	0.25	0.25	0.25	0.25	-0.375	-0.375	-0.375	-0.375	-0.375	-0.375	-0.375	-0.375	-0.375	-0.375	-0.375	linear	0.025	TRUE	450	FALSE	NA	NA	1	0	0.5	9	sepmodel	0.7947	6.798141319225351e-4
10	250	0	325	650	975	1300	1625	1950	2275	2600	2925	2	0	1	0.25	0.25	0.25	0.25	0.25	0.25	0.25	0.25	0.25	0.25	-0.375	-0.375	-0.375	-0.375	-0.375	-0.375	-0.375	-0.375	-0.375	-0.375	-0.375	linear	0.025	TRUE	450	FALSE	NA	NA	1	0	0.5	9	splines	0.8386	7.068023598801598e-4
10	250	0	325	650	975	1300	1625	1950	2275	2600	2925	2	0	1	0.25	0.25	0.25	0.25	0.25	0.25	0.25	0.25	0.25	0.25	-0.375	-0.375	-0.375	-0.375	-0.375	-0.375	-0.375	-0.375	-0.375	-0.375	-0.375	linear	0.025	TRUE	450	FALSE	NA	NA	1	0	0.5	9	splines_cal	0.8423	5.03457911637526e-4
10	250	0	325	650	975	1300	1625	1950	2275	2600	2925	2	0	1	0.25	0.25	0.25	0.25	0.25	0.25	0.25	0.25	0.25	0.25	-0.375	-0.375	-0.375	-0.375	-0.375	-0.375	-0.375	-0.375	-0.375	-0.375	-0.375	linear	0.025	TRUE	450	FALSE	NA	NA	1	0	0.5	10	fixmodel	0.8419	4.4241742057883756e-4
10	250	0	325	650	975	1300	1625	1950	2275	2600	2925	2	0	1	0.25	0.25	0.25	0.25	0.25	0.25	0.25	0.25	0.25	0.25	-0.375	-0.375	-0.375	-0.375	-0.375	-0.375	-0.375	-0.375	-0.375	-0.375	-0.375	linear	0.025	TRUE	450	FALSE	NA	NA	1	0	0.5	10	sepmodel	0.7939	1.041628525469018e-4
10	250	0	325	650	975	1300	1625	1950	2275	2600	2925	2	0	1	0.25	0.25	0.25	0.25	0.25	0.25	0.25	0.25	0.25	0.25	-0.375	-0.375	-0.375	-0.375	-0.375	-0.375	-0.375	-0.375	-0.375	-0.375	-0.375	linear	0.025	TRUE	450	FALSE	NA	NA	1	0	0.5	10	splines	0.844	4.260040863322529e-4
10	250	0	325	650	975	1300	1625	1950	2275	2600	2925	2	0	1	0.25	0.25	0.25	0.25	0.25	0.25	0.25	0.25	0.25	0.25	-0.375	-0.375	-0.375	-0.375	-0.375	-0.375	-0.375	-0.375	-0.375	-0.375	-0.375	linear	0.025	TRUE	450	FALSE	NA	NA	1	0	0.5	10	splines_cal	0.8459	2.475215500701814e-4
10	250	0	350	700	1050	1400	1750	2100	2450	2800	3150	2	0	1	0.25	0.25	0.25	0.25	0.25	0.25	0.25	0.25	0.25	0.25	-0.375	-0.375	-0.375	-0.375	-0.375	-0.375	-0.375	-0.375	-0.375	-0.375	-0.375	linear	0.025	TRUE	450	FALSE	NA	NA	1	0	0.5	2	fixmodel	0.8217	-7.267282790462975e-4
10	250	0	350	700	1050	1400	1750	2100	2450	2800	3150	2	0	1	0.25	0.25	0.25	0.25	0.25	0.25	0.25	0.25	0.25	0.25	-0.375	-0.375	-0.375	-0.375	-0.375	-0.375	-0.375	-0.375	-0.375	-0.375	-0.375	linear	0.025	TRUE	450	FALSE	NA	NA	1	0	0.5	2	sepmodel	0.7969	-5.764090034904118e-4
10	250	0	350	700	1050	1400	1750	2100	2450	2800	3150	2	0	1	0.25	0.25	0.25	0.25	0.25	0.25	0.25	0.25	0.25	0.25	-0.375	-0.375	-0.375	-0.375	-0.375	-0.375	-0.375	-0.375	-0.375	-0.375	-0.375	linear	0.025	TRUE	450	FALSE	NA	NA	1	0	0.5	2	splines	0.829	-6.972098853904299e-4
10	250	0	350	700	1050	1400	1750	2100	2450	2800	3150	2	0	1	0.25	0.25	0.25	0.25	0.25	0.25	0.25	0.25	0.25	0.25	-0.375	-0.375	-0.375	-0.375	-0.375	-0.375	-0.375	-0.375	-0.375	-0.375	-0.375	linear	0.025	TRUE	450	FALSE	NA	NA	1	0	0.5	2	splines_cal	0.8337	-7.187444153805137e-4
10	250	0	350	700	1050	1400	1750	2100	2450	2800	3150	2	0	1	0.25	0.25	0.25	0.25	0.25	0.25	0.25	0.25	0.25	0.25	-0.375	-0.375	-0.375	-0.375	-0.375	-0.375	-0.375	-0.375	-0.375	-0.375	-0.375	linear	0.025	TRUE	450	FALSE	NA	NA	1	0	0.5	3	fixmodel	0.8269	-2.765316971201887e-4
10	250	0	350	700	1050	1400	1750	2100	2450	2800	3150	2	0	1	0.25	0.25	0.25	0.25	0.25	0.25	0.25	0.25	0.25	0.25	-0.375	-0.375	-0.375	-0.375	-0.375	-0.375	-0.375	-0.375	-0.375	-0.375	-0.375	linear	0.025	TRUE	450	FALSE	NA	NA	1	0	0.5	3	sepmodel	0.8021	3.820739351619201e-5
10	250	0	350	700	1050	1400	1750	2100	2450	2800	3150	2	0	1	0.25	0.25	0.25	0.25	0.25	0.25	0.25	0.25	0.25	0.25	-0.375	-0.375	-0.375	-0.375	-0.375	-0.375	-0.375	-0.375	-0.375	-0.375	-0.375	linear	0.025	TRUE	450	FALSE	NA	NA	1	0	0.5	3	splines	0.8354	-7.847986663121204e-5
10	250	0	350	700	1050	1400	1750	2100	2450	2800	3150	2	0	1	0.25	0.25	0.25	0.25	0.25	0.25	0.25	0.25	0.25	0.25	-0.375	-0.375	-0.375	-0.375	-0.375	-0.375	-0.375	-0.375	-0.375	-0.375	-0.375	linear	0.025	TRUE	450	FALSE	NA	NA	1	0	0.5	3	splines_cal	0.8361	-1.0394248544394824e-4
10	250	0	350	700	1050	1400	1750	2100	2450	2800	3150	2	0	1	0.25	0.25	0.25	0.25	0.25	0.25	0.25	0.25	0.25	0.25	-0.375	-0.375	-0.375	-0.375	-0.375	-0.375	-0.375	-0.375	-0.375	-0.375	-0.375	linear	0.025	TRUE	450	FALSE	NA	NA	1	0	0.5	4	fixmodel	0.8205	-7.629989277725897e-4
10	250	0	350	700	1050	1400	1750	2100	2450	2800	3150	2	0	1	0.25	0.25	0.25	0.25	0.25	0.25	0.25	0.25	0.25	0.25	-0.375	-0.375	-0.375	-0.375	-0.375	-0.375	-0.375	-0.375	-0.375	-0.375	-0.375	linear	0.025	TRUE	450	FALSE	NA	NA	1	0	0.5	4	sepmodel	0.7937	-4.364515522020398e-4
10	250	0	350	700	1050	1400	1750	2100	2450	2800	3150	2	0	1	0.25	0.25	0.25	0.25	0.25	0.25	0.25	0.25	0.25	0.25	-0.375	-0.375	-0.375	-0.375	-0.375	-0.375	-0.375	-0.375	-0.375	-0.375	-0.375	linear	0.025	TRUE	450	FALSE	NA	NA	1	0	0.5	4	splines	0.8233	-6.340379688627243e-4
10	250	0	350	700	1050	1400	1750	2100	2450	2800	3150	2	0	1	0.25	0.25	0.25	0.25	0.25	0.25	0.25	0.25	0.25	0.25	-0.375	-0.375	-0.375	-0.375	-0.375	-0.375	-0.375	-0.375	-0.375	-0.375	-0.375	linear	0.025	TRUE	450	FALSE	NA	NA	1	0	0.5	4	splines_cal	0.8328	-4.910802913948187e-4
10	250	0	350	700	1050	1400	1750	2100	2450	2800	3150	2	0	1	0.25	0.25	0.25	0.25	0.25	0.25	0.25	0.25	0.25	0.25	-0.375	-0.375	-0.375	-0.375	-0.375	-0.375	-0.375	-0.375	-0.375	-0.375	-0.375	linear	0.025	TRUE	450	FALSE	NA	NA	1	0	0.5	5	fixmodel	0.826	-7.055874611674831e-4
10	250	0	350	700	1050	1400	1750	2100	2450	2800	3150	2	0	1	0.25	0.25	0.25	0.25	0.25	0.25	0.25	0.25	0.25	0.25	-0.375	-0.375	-0.375	-0.375	-0.375	-0.375	-0.375	-0.375	-0.375	-0.375	-0.375	linear	0.025	TRUE	450	FALSE	NA	NA	1	0	0.5	5	sepmodel	0.7898	-9.96910503598396e-4
10	250	0	350	700	1050	1400	1750	2100	2450	2800	3150	2	0	1	0.25	0.25	0.25	0.25	0.25	0.25	0.25	0.25	0.25	0.25	-0.375	-0.375	-0.375	-0.375	-0.375	-0.375	-0.375	-0.375	-0.375	-0.375	-0.375	linear	0.025	TRUE	450	FALSE	NA	NA	1	0	0.5	5	splines	0.8275	-7.259285399765995e-4
10	250	0	350	700	1050	1400	1750	2100	2450	2800	3150	2	0	1	0.25	0.25	0.25	0.25	0.25	0.25	0.25	0.25	0.25	0.25	-0.375	-0.375	-0.375	-0.375	-0.375	-0.375	-0.375	-0.375	-0.375	-0.375	-0.375	linear	0.025	TRUE	450	FALSE	NA	NA	1	0	0.5	5	splines_cal	0.8373	-5.806554731591703e-4
10	250	0	350	700	1050	1400	1750	2100	2450	2800	3150	2	0	1	0.25	0.25	0.25	0.25	0.25	0.25	0.25	0.25	0.25	0.25	-0.375	-0.375	-0.375	-0.375	-0.375	-0.375	-0.375	-0.375	-0.375	-0.375	-0.375	linear	0.025	TRUE	450	FALSE	NA	NA	1	0	0.5	6	fixmodel	0.8302	-6.643465843017092e-5
10	250	0	350	700	1050	1400	1750	2100	2450	2800	3150	2	0	1	0.25	0.25	0.25	0.25	0.25	0.25	0.25	0.25	0.25	0.25	-0.375	-0.375	-0.375	-0.375	-0.375	-0.375	-0.375	-0.375	-0.375	-0.375	-0.375	linear	0.025	TRUE	450	FALSE	NA	NA	1	0	0.5	6	sepmodel	0.7912	-4.1194577781667954e-4
10	250	0	350	700	1050	1400	1750	2100	2450	2800	3150	2	0	1	0.25	0.25	0.25	0.25	0.25	0.25	0.25	0.25	0.25	0.25	-0.375	-0.375	-0.375	-0.375	-0.375	-0.375	-0.375	-0.375	-0.375	-0.375	-0.375	linear	0.025	TRUE	450	FALSE	NA	NA	1	0	0.5	6	splines	0.8324	-8.99382076159711e-5
10	250	0	350	700	1050	1400	1750	2100	2450	2800	3150	2	0	1	0.25	0.25	0.25	0.25	0.25	0.25	0.25	0.25	0.25	0.25	-0.375	-0.375	-0.375	-0.375	-0.375	-0.375	-0.375	-0.375	-0.375	-0.375	-0.375	linear	0.025	TRUE	450	FALSE	NA	NA	1	0	0.5	6	splines_cal	0.8375	1.807371379862022e-4
10	250	0	350	700	1050	1400	1750	2100	2450	2800	3150	2	0	1	0.25	0.25	0.25	0.25	0.25	0.25	0.25	0.25	0.25	0.25	-0.375	-0.375	-0.375	-0.375	-0.375	-0.375	-0.375	-0.375	-0.375	-0.375	-0.375	linear	0.025	TRUE	450	FALSE	NA	NA	1	0	0.5	7	fixmodel	0.8339	-1.5085351346397457e-4
10	250	0	350	700	1050	1400	1750	2100	2450	2800	3150	2	0	1	0.25	0.25	0.25	0.25	0.25	0.25	0.25	0.25	0.25	0.25	-0.375	-0.375	-0.375	-0.375	-0.375	-0.375	-0.375	-0.375	-0.375	-0.375	-0.375	linear	0.025	TRUE	450	FALSE	NA	NA	1	0	0.5	7	sepmodel	0.7971	-1.0536426965808596e-4
10	250	0	350	700	1050	1400	1750	2100	2450	2800	3150	2	0	1	0.25	0.25	0.25	0.25	0.25	0.25	0.25	0.25	0.25	0.25	-0.375	-0.375	-0.375	-0.375	-0.375	-0.375	-0.375	-0.375	-0.375	-0.375	-0.375	linear	0.025	TRUE	450	FALSE	NA	NA	1	0	0.5	7	splines	0.8342	-1.4311862488643092e-4
10	250	0	350	700	1050	1400	1750	2100	2450	2800	3150	2	0	1	0.25	0.25	0.25	0.25	0.25	0.25	0.25	0.25	0.25	0.25	-0.375	-0.375	-0.375	-0.375	-0.375	-0.375	-0.375	-0.375	-0.375	-0.375	-0.375	linear	0.025	TRUE	450	FALSE	NA	NA	1	0	0.5	7	splines_cal	0.8385	-1.373827489820567e-4
10	250	0	350	700	1050	1400	1750	2100	2450	2800	3150	2	0	1	0.25	0.25	0.25	0.25	0.25	0.25	0.25	0.25	0.25	0.25	-0.375	-0.375	-0.375	-0.375	-0.375	-0.375	-0.375	-0.375	-0.375	-0.375	-0.375	linear	0.025	TRUE	450	FALSE	NA	NA	1	0	0.5	8	fixmodel	0.8343	-2.887716208399778e-4
10	250	0	350	700	1050	1400	1750	2100	2450	2800	3150	2	0	1	0.25	0.25	0.25	0.25	0.25	0.25	0.25	0.25	0.25	0.25	-0.375	-0.375	-0.375	-0.375	-0.375	-0.375	-0.375	-0.375	-0.375	-0.375	-0.375	linear	0.025	TRUE	450	FALSE	NA	NA	1	0	0.5	8	sepmodel	0.7976	-5.368777940206482e-4
10	250	0	350	700	1050	1400	1750	2100	2450	2800	3150	2	0	1	0.25	0.25	0.25	0.25	0.25	0.25	0.25	0.25	0.25	0.25	-0.375	-0.375	-0.375	-0.375	-0.375	-0.375	-0.375	-0.375	-0.375	-0.375	-0.375	linear	0.025	TRUE	450	FALSE	NA	NA	1	0	0.5	8	splines	0.8374	-3.0750985385591384e-4
10	250	0	350	700	1050	1400	1750	2100	2450	2800	3150	2	0	1	0.25	0.25	0.25	0.25	0.25	0.25	0.25	0.25	0.25	0.25	-0.375	-0.375	-0.375	-0.375	-0.375	-0.375	-0.375	-0.375	-0.375	-0.375	-0.375	linear	0.025	TRUE	450	FALSE	NA	NA	1	0	0.5	8	splines_cal	0.8392	-2.7349369164894377e-4
10	250	0	350	700	1050	1400	1750	2100	2450	2800	3150	2	0	1	0.25	0.25	0.25	0.25	0.25	0.25	0.25	0.25	0.25	0.25	-0.375	-0.375	-0.375	-0.375	-0.375	-0.375	-0.375	-0.375	-0.375	-0.375	-0.375	linear	0.025	TRUE	450	FALSE	NA	NA	1	0	0.5	9	fixmodel	0.832	-0.0010124432699026
10	250	0	350	700	1050	1400	1750	2100	2450	2800	3150	2	0	1	0.25	0.25	0.25	0.25	0.25	0.25	0.25	0.25	0.25	0.25	-0.375	-0.375	-0.375	-0.375	-0.375	-0.375	-0.375	-0.375	-0.375	-0.375	-0.375	linear	0.025	TRUE	450	FALSE	NA	NA	1	0	0.5	9	sepmodel	0.792	-0.001294832393824299
10	250	0	350	700	1050	1400	1750	2100	2450	2800	3150	2	0	1	0.25	0.25	0.25	0.25	0.25	0.25	0.25	0.25	0.25	0.25	-0.375	-0.375	-0.375	-0.375	-0.375	-0.375	-0.375	-0.375	-0.375	-0.375	-0.375	linear	0.025	TRUE	450	FALSE	NA	NA	1	0	0.5	9	splines	0.8345	-0.0010351812546587661
10	250	0	350	700	1050	1400	1750	2100	2450	2800	3150	2	0	1	0.25	0.25	0.25	0.25	0.25	0.25	0.25	0.25	0.25	0.25	-0.375	-0.375	-0.375	-0.375	-0.375	-0.375	-0.375	-0.375	-0.375	-0.375	-0.375	linear	0.025	TRUE	450	FALSE	NA	NA	1	0	0.5	9	splines_cal	0.8375	-0.0010207131112842203
10	250	0	350	700	1050	1400	1750	2100	2450	2800	3150	2	0	1	0.25	0.25	0.25	0.25	0.25	0.25	0.25	0.25	0.25	0.25	-0.375	-0.375	-0.375	-0.375	-0.375	-0.375	-0.375	-0.375	-0.375	-0.375	-0.375	linear	0.025	TRUE	450	FALSE	NA	NA	1	0	0.5	10	fixmodel	0.8337	7.125799051109553e-4
10	250	0	350	700	1050	1400	1750	2100	2450	2800	3150	2	0	1	0.25	0.25	0.25	0.25	0.25	0.25	0.25	0.25	0.25	0.25	-0.375	-0.375	-0.375	-0.375	-0.375	-0.375	-0.375	-0.375	-0.375	-0.375	-0.375	linear	0.025	TRUE	450	FALSE	NA	NA	1	0	0.5	10	sepmodel	0.8037	5.48851146202667e-4
10	250	0	350	700	1050	1400	1750	2100	2450	2800	3150	2	0	1	0.25	0.25	0.25	0.25	0.25	0.25	0.25	0.25	0.25	0.25	-0.375	-0.375	-0.375	-0.375	-0.375	-0.375	-0.375	-0.375	-0.375	-0.375	-0.375	linear	0.025	TRUE	450	FALSE	NA	NA	1	0	0.5	10	splines	0.8392	6.062750398573678e-4
10	250	0	350	700	1050	1400	1750	2100	2450	2800	3150	2	0	1	0.25	0.25	0.25	0.25	0.25	0.25	0.25	0.25	0.25	0.25	-0.375	-0.375	-0.375	-0.375	-0.375	-0.375	-0.375	-0.375	-0.375	-0.375	-0.375	linear	0.025	TRUE	450	FALSE	NA	NA	1	0	0.5	10	splines_cal	0.8417	6.474380189741831e-4
10	250	0	375	750	1125	1500	1875	2250	2625	3000	3375	2	0	1	0.25	0.25	0.25	0.25	0.25	0.25	0.25	0.25	0.25	0.25	-0.375	-0.375	-0.375	-0.375	-0.375	-0.375	-0.375	-0.375	-0.375	-0.375	-0.375	linear	0.025	TRUE	450	FALSE	NA	NA	1	0	0.5	2	fixmodel	0.8185	7.859290632970072e-5
10	250	0	375	750	1125	1500	1875	2250	2625	3000	3375	2	0	1	0.25	0.25	0.25	0.25	0.25	0.25	0.25	0.25	0.25	0.25	-0.375	-0.375	-0.375	-0.375	-0.375	-0.375	-0.375	-0.375	-0.375	-0.375	-0.375	linear	0.025	TRUE	450	FALSE	NA	NA	1	0	0.5	2	sepmodel	0.7982	6.82388519739114e-5
10	250	0	375	750	1125	1500	1875	2250	2625	3000	3375	2	0	1	0.25	0.25	0.25	0.25	0.25	0.25	0.25	0.25	0.25	0.25	-0.375	-0.375	-0.375	-0.375	-0.375	-0.375	-0.375	-0.375	-0.375	-0.375	-0.375	linear	0.025	TRUE	450	FALSE	NA	NA	1	0	0.5	2	splines	0.8276	2.229893951550273e-4
10	250	0	375	750	1125	1500	1875	2250	2625	3000	3375	2	0	1	0.25	0.25	0.25	0.25	0.25	0.25	0.25	0.25	0.25	0.25	-0.375	-0.375	-0.375	-0.375	-0.375	-0.375	-0.375	-0.375	-0.375	-0.375	-0.375	linear	0.025	TRUE	450	FALSE	NA	NA	1	0	0.5	2	splines_cal	0.8327	2.695432823102864e-4
10	250	0	375	750	1125	1500	1875	2250	2625	3000	3375	2	0	1	0.25	0.25	0.25	0.25	0.25	0.25	0.25	0.25	0.25	0.25	-0.375	-0.375	-0.375	-0.375	-0.375	-0.375	-0.375	-0.375	-0.375	-0.375	-0.375	linear	0.025	TRUE	450	FALSE	NA	NA	1	0	0.5	3	fixmodel	0.8272	7.833874648429245e-4
10	250	0	375	750	1125	1500	1875	2250	2625	3000	3375	2	0	1	0.25	0.25	0.25	0.25	0.25	0.25	0.25	0.25	0.25	0.25	-0.375	-0.375	-0.375	-0.375	-0.375	-0.375	-0.375	-0.375	-0.375	-0.375	-0.375	linear	0.025	TRUE	450	FALSE	NA	NA	1	0	0.5	3	sepmodel	0.7983	7.915736774608262e-4
10	250	0	375	750	1125	1500	1875	2250	2625	3000	3375	2	0	1	0.25	0.25	0.25	0.25	0.25	0.25	0.25	0.25	0.25	0.25	-0.375	-0.375	-0.375	-0.375	-0.375	-0.375	-0.375	-0.375	-0.375	-0.375	-0.375	linear	0.025	TRUE	450	FALSE	NA	NA	1	0	0.5	3	splines	0.8331	6.732921408809905e-4
10	250	0	375	750	1125	1500	1875	2250	2625	3000	3375	2	0	1	0.25	0.25	0.25	0.25	0.25	0.25	0.25	0.25	0.25	0.25	-0.375	-0.375	-0.375	-0.375	-0.375	-0.375	-0.375	-0.375	-0.375	-0.375	-0.375	linear	0.025	TRUE	450	FALSE	NA	NA	1	0	0.5	3	splines_cal	0.8363	7.517765706147383e-4
10	250	0	375	750	1125	1500	1875	2250	2625	3000	3375	2	0	1	0.25	0.25	0.25	0.25	0.25	0.25	0.25	0.25	0.25	0.25	-0.375	-0.375	-0.375	-0.375	-0.375	-0.375	-0.375	-0.375	-0.375	-0.375	-0.375	linear	0.025	TRUE	450	FALSE	NA	NA	1	0	0.5	4	fixmodel	0.8305	9.45513401865833e-4
10	250	0	375	750	1125	1500	1875	2250	2625	3000	3375	2	0	1	0.25	0.25	0.25	0.25	0.25	0.25	0.25	0.25	0.25	0.25	-0.375	-0.375	-0.375	-0.375	-0.375	-0.375	-0.375	-0.375	-0.375	-0.375	-0.375	linear	0.025	TRUE	450	FALSE	NA	NA	1	0	0.5	4	sepmodel	0.8005	0.0010793395575959266
10	250	0	375	750	1125	1500	1875	2250	2625	3000	3375	2	0	1	0.25	0.25	0.25	0.25	0.25	0.25	0.25	0.25	0.25	0.25	-0.375	-0.375	-0.375	-0.375	-0.375	-0.375	-0.375	-0.375	-0.375	-0.375	-0.375	linear	0.025	TRUE	450	FALSE	NA	NA	1	0	0.5	4	splines	0.8353	8.839074529760942e-4
10	250	0	375	750	1125	1500	1875	2250	2625	3000	3375	2	0	1	0.25	0.25	0.25	0.25	0.25	0.25	0.25	0.25	0.25	0.25	-0.375	-0.375	-0.375	-0.375	-0.375	-0.375	-0.375	-0.375	-0.375	-0.375	-0.375	linear	0.025	TRUE	450	FALSE	NA	NA	1	0	0.5	4	splines_cal	0.8374	7.652804443043471e-4
10	250	0	375	750	1125	1500	1875	2250	2625	3000	3375	2	0	1	0.25	0.25	0.25	0.25	0.25	0.25	0.25	0.25	0.25	0.25	-0.375	-0.375	-0.375	-0.375	-0.375	-0.375	-0.375	-0.375	-0.375	-0.375	-0.375	linear	0.025	TRUE	450	FALSE	NA	NA	1	0	0.5	5	fixmodel	0.8287	-1.2932972227708802e-5
10	250	0	375	750	1125	1500	1875	2250	2625	3000	3375	2	0	1	0.25	0.25	0.25	0.25	0.25	0.25	0.25	0.25	0.25	0.25	-0.375	-0.375	-0.375	-0.375	-0.375	-0.375	-0.375	-0.375	-0.375	-0.375	-0.375	linear	0.025	TRUE	450	FALSE	NA	NA	1	0	0.5	5	sepmodel	0.8006	1.0815222193305676e-4
10	250	0	375	750	1125	1500	1875	2250	2625	3000	3375	2	0	1	0.25	0.25	0.25	0.25	0.25	0.25	0.25	0.25	0.25	0.25	-0.375	-0.375	-0.375	-0.375	-0.375	-0.375	-0.375	-0.375	-0.375	-0.375	-0.375	linear	0.025	TRUE	450	FALSE	NA	NA	1	0	0.5	5	splines	0.8328	-7.094975772789717e-5
10	250	0	375	750	1125	1500	1875	2250	2625	3000	3375	2	0	1	0.25	0.25	0.25	0.25	0.25	0.25	0.25	0.25	0.25	0.25	-0.375	-0.375	-0.375	-0.375	-0.375	-0.375	-0.375	-0.375	-0.375	-0.375	-0.375	linear	0.025	TRUE	450	FALSE	NA	NA	1	0	0.5	5	splines_cal	0.8473	3.49265845768962e-5
10	250	0	375	750	1125	1500	1875	2250	2625	3000	3375	2	0	1	0.25	0.25	0.25	0.25	0.25	0.25	0.25	0.25	0.25	0.25	-0.375	-0.375	-0.375	-0.375	-0.375	-0.375	-0.375	-0.375	-0.375	-0.375	-0.375	linear	0.025	TRUE	450	FALSE	NA	NA	1	0	0.5	6	fixmodel	0.824	-0.0016222918490908513
10	250	0	375	750	1125	1500	1875	2250	2625	3000	3375	2	0	1	0.25	0.25	0.25	0.25	0.25	0.25	0.25	0.25	0.25	0.25	-0.375	-0.375	-0.375	-0.375	-0.375	-0.375	-0.375	-0.375	-0.375	-0.375	-0.375	linear	0.025	TRUE	450	FALSE	NA	NA	1	0	0.5	6	sepmodel	0.7978	-0.0013229725212347168
10	250	0	375	750	1125	1500	1875	2250	2625	3000	3375	2	0	1	0.25	0.25	0.25	0.25	0.25	0.25	0.25	0.25	0.25	0.25	-0.375	-0.375	-0.375	-0.375	-0.375	-0.375	-0.375	-0.375	-0.375	-0.375	-0.375	linear	0.025	TRUE	450	FALSE	NA	NA	1	0	0.5	6	splines	0.8264	-0.00160967288261971
10	250	0	375	750	1125	1500	1875	2250	2625	3000	3375	2	0	1	0.25	0.25	0.25	0.25	0.25	0.25	0.25	0.25	0.25	0.25	-0.375	-0.375	-0.375	-0.375	-0.375	-0.375	-0.375	-0.375	-0.375	-0.375	-0.375	linear	0.025	TRUE	450	FALSE	NA	NA	1	0	0.5	6	splines_cal	0.8407	-0.0013109016775697342
10	250	0	375	750	1125	1500	1875	2250	2625	3000	3375	2	0	1	0.25	0.25	0.25	0.25	0.25	0.25	0.25	0.25	0.25	0.25	-0.375	-0.375	-0.375	-0.375	-0.375	-0.375	-0.375	-0.375	-0.375	-0.375	-0.375	linear	0.025	TRUE	450	FALSE	NA	NA	1	0	0.5	7	fixmodel	0.8244	-8.903691548736163e-4
10	250	0	375	750	1125	1500	1875	2250	2625	3000	3375	2	0	1	0.25	0.25	0.25	0.25	0.25	0.25	0.25	0.25	0.25	0.25	-0.375	-0.375	-0.375	-0.375	-0.375	-0.375	-0.375	-0.375	-0.375	-0.375	-0.375	linear	0.025	TRUE	450	FALSE	NA	NA	1	0	0.5	7	sepmodel	0.8014	-7.568870402363732e-4
10	250	0	375	750	1125	1500	1875	2250	2625	3000	3375	2	0	1	0.25	0.25	0.25	0.25	0.25	0.25	0.25	0.25	0.25	0.25	-0.375	-0.375	-0.375	-0.375	-0.375	-0.375	-0.375	-0.375	-0.375	-0.375	-0.375	linear	0.025	TRUE	450	FALSE	NA	NA	1	0	0.5	7	splines	0.8239	-9.229468117781836e-4
10	250	0	375	750	1125	1500	1875	2250	2625	3000	3375	2	0	1	0.25	0.25	0.25	0.25	0.25	0.25	0.25	0.25	0.25	0.25	-0.375	-0.375	-0.375	-0.375	-0.375	-0.375	-0.375	-0.375	-0.375	-0.375	-0.375	linear	0.025	TRUE	450	FALSE	NA	NA	1	0	0.5	7	splines_cal	0.8376	-9.59630717557414e-4
10	250	0	375	750	1125	1500	1875	2250	2625	3000	3375	2	0	1	0.25	0.25	0.25	0.25	0.25	0.25	0.25	0.25	0.25	0.25	-0.375	-0.375	-0.375	-0.375	-0.375	-0.375	-0.375	-0.375	-0.375	-0.375	-0.375	linear	0.025	TRUE	450	FALSE	NA	NA	1	0	0.5	8	fixmodel	0.8234	-1.0189345360968383e-5
10	250	0	375	750	1125	1500	1875	2250	2625	3000	3375	2	0	1	0.25	0.25	0.25	0.25	0.25	0.25	0.25	0.25	0.25	0.25	-0.375	-0.375	-0.375	-0.375	-0.375	-0.375	-0.375	-0.375	-0.375	-0.375	-0.375	linear	0.025	TRUE	450	FALSE	NA	NA	1	0	0.5	8	sepmodel	0.7936	6.159907604919902e-5
10	250	0	375	750	1125	1500	1875	2250	2625	3000	3375	2	0	1	0.25	0.25	0.25	0.25	0.25	0.25	0.25	0.25	0.25	0.25	-0.375	-0.375	-0.375	-0.375	-0.375	-0.375	-0.375	-0.375	-0.375	-0.375	-0.375	linear	0.025	TRUE	450	FALSE	NA	NA	1	0	0.5	8	splines	0.8232	-5.783549696896779e-5
10	250	0	375	750	1125	1500	1875	2250	2625	3000	3375	2	0	1	0.25	0.25	0.25	0.25	0.25	0.25	0.25	0.25	0.25	0.25	-0.375	-0.375	-0.375	-0.375	-0.375	-0.375	-0.375	-0.375	-0.375	-0.375	-0.375	linear	0.025	TRUE	450	FALSE	NA	NA	1	0	0.5	8	splines_cal	0.833	-3.740767318336648e-5
10	250	0	375	750	1125	1500	1875	2250	2625	3000	3375	2	0	1	0.25	0.25	0.25	0.25	0.25	0.25	0.25	0.25	0.25	0.25	-0.375	-0.375	-0.375	-0.375	-0.375	-0.375	-0.375	-0.375	-0.375	-0.375	-0.375	linear	0.025	TRUE	450	FALSE	NA	NA	1	0	0.5	9	fixmodel	0.8274	1.532671825364081e-4
10	250	0	375	750	1125	1500	1875	2250	2625	3000	3375	2	0	1	0.25	0.25	0.25	0.25	0.25	0.25	0.25	0.25	0.25	0.25	-0.375	-0.375	-0.375	-0.375	-0.375	-0.375	-0.375	-0.375	-0.375	-0.375	-0.375	linear	0.025	TRUE	450	FALSE	NA	NA	1	0	0.5	9	sepmodel	0.8001	2.564055106130243e-4
10	250	0	375	750	1125	1500	1875	2250	2625	3000	3375	2	0	1	0.25	0.25	0.25	0.25	0.25	0.25	0.25	0.25	0.25	0.25	-0.375	-0.375	-0.375	-0.375	-0.375	-0.375	-0.375	-0.375	-0.375	-0.375	-0.375	linear	0.025	TRUE	450	FALSE	NA	NA	1	0	0.5	9	splines	0.8287	1.5725129576400927e-4
10	250	0	375	750	1125	1500	1875	2250	2625	3000	3375	2	0	1	0.25	0.25	0.25	0.25	0.25	0.25	0.25	0.25	0.25	0.25	-0.375	-0.375	-0.375	-0.375	-0.375	-0.375	-0.375	-0.375	-0.375	-0.375	-0.375	linear	0.025	TRUE	450	FALSE	NA	NA	1	0	0.5	9	splines_cal	0.8379	-6.559110818401367e-5
10	250	0	375	750	1125	1500	1875	2250	2625	3000	3375	2	0	1	0.25	0.25	0.25	0.25	0.25	0.25	0.25	0.25	0.25	0.25	-0.375	-0.375	-0.375	-0.375	-0.375	-0.375	-0.375	-0.375	-0.375	-0.375	-0.375	linear	0.025	TRUE	450	FALSE	NA	NA	1	0	0.5	10	fixmodel	0.83	4.537319931789066e-4
10	250	0	375	750	1125	1500	1875	2250	2625	3000	3375	2	0	1	0.25	0.25	0.25	0.25	0.25	0.25	0.25	0.25	0.25	0.25	-0.375	-0.375	-0.375	-0.375	-0.375	-0.375	-0.375	-0.375	-0.375	-0.375	-0.375	linear	0.025	TRUE	450	FALSE	NA	NA	1	0	0.5	10	sepmodel	0.7962	4.155494186323514e-4
10	250	0	375	750	1125	1500	1875	2250	2625	3000	3375	2	0	1	0.25	0.25	0.25	0.25	0.25	0.25	0.25	0.25	0.25	0.25	-0.375	-0.375	-0.375	-0.375	-0.375	-0.375	-0.375	-0.375	-0.375	-0.375	-0.375	linear	0.025	TRUE	450	FALSE	NA	NA	1	0	0.5	10	splines	0.8304	4.3213268772820495e-4
10	250	0	375	750	1125	1500	1875	2250	2625	3000	3375	2	0	1	0.25	0.25	0.25	0.25	0.25	0.25	0.25	0.25	0.25	0.25	-0.375	-0.375	-0.375	-0.375	-0.375	-0.375	-0.375	-0.375	-0.375	-0.375	-0.375	linear	0.025	TRUE	450	FALSE	NA	NA	1	0	0.5	10	splines_cal	0.844	6.185718427593848e-4
10	250	0	400	800	1200	1600	2000	2400	2800	3200	3600	2	0	1	0.25	0.25	0.25	0.25	0.25	0.25	0.25	0.25	0.25	0.25	-0.375	-0.375	-0.375	-0.375	-0.375	-0.375	-0.375	-0.375	-0.375	-0.375	-0.375	linear	0.025	TRUE	450	FALSE	NA	NA	1	0	0.5	2	fixmodel	0.8105	-0.0013210457221455674
10	250	0	400	800	1200	1600	2000	2400	2800	3200	3600	2	0	1	0.25	0.25	0.25	0.25	0.25	0.25	0.25	0.25	0.25	0.25	-0.375	-0.375	-0.375	-0.375	-0.375	-0.375	-0.375	-0.375	-0.375	-0.375	-0.375	linear	0.025	TRUE	450	FALSE	NA	NA	1	0	0.5	2	sepmodel	0.7916	-0.001314078042025227
10	250	0	400	800	1200	1600	2000	2400	2800	3200	3600	2	0	1	0.25	0.25	0.25	0.25	0.25	0.25	0.25	0.25	0.25	0.25	-0.375	-0.375	-0.375	-0.375	-0.375	-0.375	-0.375	-0.375	-0.375	-0.375	-0.375	linear	0.025	TRUE	450	FALSE	NA	NA	1	0	0.5	2	splines	0.8178	-0.0013211481484619488
10	250	0	400	800	1200	1600	2000	2400	2800	3200	3600	2	0	1	0.25	0.25	0.25	0.25	0.25	0.25	0.25	0.25	0.25	0.25	-0.375	-0.375	-0.375	-0.375	-0.375	-0.375	-0.375	-0.375	-0.375	-0.375	-0.375	linear	0.025	TRUE	450	FALSE	NA	NA	1	0	0.5	2	splines_cal	0.827	-0.0012443237034257038
10	250	0	400	800	1200	1600	2000	2400	2800	3200	3600	2	0	1	0.25	0.25	0.25	0.25	0.25	0.25	0.25	0.25	0.25	0.25	-0.375	-0.375	-0.375	-0.375	-0.375	-0.375	-0.375	-0.375	-0.375	-0.375	-0.375	linear	0.025	TRUE	450	FALSE	NA	NA	1	0	0.5	3	fixmodel	0.8198	-7.419729308788834e-4
10	250	0	400	800	1200	1600	2000	2400	2800	3200	3600	2	0	1	0.25	0.25	0.25	0.25	0.25	0.25	0.25	0.25	0.25	0.25	-0.375	-0.375	-0.375	-0.375	-0.375	-0.375	-0.375	-0.375	-0.375	-0.375	-0.375	linear	0.025	TRUE	450	FALSE	NA	NA	1	0	0.5	3	sepmodel	0.795	-6.458065414503501e-4
10	250	0	400	800	1200	1600	2000	2400	2800	3200	3600	2	0	1	0.25	0.25	0.25	0.25	0.25	0.25	0.25	0.25	0.25	0.25	-0.375	-0.375	-0.375	-0.375	-0.375	-0.375	-0.375	-0.375	-0.375	-0.375	-0.375	linear	0.025	TRUE	450	FALSE	NA	NA	1	0	0.5	3	splines	0.8308	-8.630969301599953e-4
10	250	0	400	800	1200	1600	2000	2400	2800	3200	3600	2	0	1	0.25	0.25	0.25	0.25	0.25	0.25	0.25	0.25	0.25	0.25	-0.375	-0.375	-0.375	-0.375	-0.375	-0.375	-0.375	-0.375	-0.375	-0.375	-0.375	linear	0.025	TRUE	450	FALSE	NA	NA	1	0	0.5	3	splines_cal	0.8333	-9.016915833196875e-4
10	250	0	400	800	1200	1600	2000	2400	2800	3200	3600	2	0	1	0.25	0.25	0.25	0.25	0.25	0.25	0.25	0.25	0.25	0.25	-0.375	-0.375	-0.375	-0.375	-0.375	-0.375	-0.375	-0.375	-0.375	-0.375	-0.375	linear	0.025	TRUE	450	FALSE	NA	NA	1	0	0.5	4	fixmodel	0.8203	-0.0011957627915798613
10	250	0	400	800	1200	1600	2000	2400	2800	3200	3600	2	0	1	0.25	0.25	0.25	0.25	0.25	0.25	0.25	0.25	0.25	0.25	-0.375	-0.375	-0.375	-0.375	-0.375	-0.375	-0.375	-0.375	-0.375	-0.375	-0.375	linear	0.025	TRUE	450	FALSE	NA	NA	1	0	0.5	4	sepmodel	0.789	-0.001044680113271796
10	250	0	400	800	1200	1600	2000	2400	2800	3200	3600	2	0	1	0.25	0.25	0.25	0.25	0.25	0.25	0.25	0.25	0.25	0.25	-0.375	-0.375	-0.375	-0.375	-0.375	-0.375	-0.375	-0.375	-0.375	-0.375	-0.375	linear	0.025	TRUE	450	FALSE	NA	NA	1	0	0.5	4	splines	0.8307	-0.0011515273511344775
10	250	0	400	800	1200	1600	2000	2400	2800	3200	3600	2	0	1	0.25	0.25	0.25	0.25	0.25	0.25	0.25	0.25	0.25	0.25	-0.375	-0.375	-0.375	-0.375	-0.375	-0.375	-0.375	-0.375	-0.375	-0.375	-0.375	linear	0.025	TRUE	450	FALSE	NA	NA	1	0	0.5	4	splines_cal	0.8329	-0.001035285109490163
10	250	0	400	800	1200	1600	2000	2400	2800	3200	3600	2	0	1	0.25	0.25	0.25	0.25	0.25	0.25	0.25	0.25	0.25	0.25	-0.375	-0.375	-0.375	-0.375	-0.375	-0.375	-0.375	-0.375	-0.375	-0.375	-0.375	linear	0.025	TRUE	450	FALSE	NA	NA	1	0	0.5	5	fixmodel	0.8322	8.341152151254066e-4
10	250	0	400	800	1200	1600	2000	2400	2800	3200	3600	2	0	1	0.25	0.25	0.25	0.25	0.25	0.25	0.25	0.25	0.25	0.25	-0.375	-0.375	-0.375	-0.375	-0.375	-0.375	-0.375	-0.375	-0.375	-0.375	-0.375	linear	0.025	TRUE	450	FALSE	NA	NA	1	0	0.5	5	sepmodel	0.8078	0.0012097983842600333
10	250	0	400	800	1200	1600	2000	2400	2800	3200	3600	2	0	1	0.25	0.25	0.25	0.25	0.25	0.25	0.25	0.25	0.25	0.25	-0.375	-0.375	-0.375	-0.375	-0.375	-0.375	-0.375	-0.375	-0.375	-0.375	-0.375	linear	0.025	TRUE	450	FALSE	NA	NA	1	0	0.5	5	splines	0.839	8.562763527951402e-4
10	250	0	400	800	1200	1600	2000	2400	2800	3200	3600	2	0	1	0.25	0.25	0.25	0.25	0.25	0.25	0.25	0.25	0.25	0.25	-0.375	-0.375	-0.375	-0.375	-0.375	-0.375	-0.375	-0.375	-0.375	-0.375	-0.375	linear	0.025	TRUE	450	FALSE	NA	NA	1	0	0.5	5	splines_cal	0.8391	8.626801376916506e-4
10	250	0	400	800	1200	1600	2000	2400	2800	3200	3600	2	0	1	0.25	0.25	0.25	0.25	0.25	0.25	0.25	0.25	0.25	0.25	-0.375	-0.375	-0.375	-0.375	-0.375	-0.375	-0.375	-0.375	-0.375	-0.375	-0.375	linear	0.025	TRUE	450	FALSE	NA	NA	1	0	0.5	6	fixmodel	0.826	5.785900694678153e-4
10	250	0	400	800	1200	1600	2000	2400	2800	3200	3600	2	0	1	0.25	0.25	0.25	0.25	0.25	0.25	0.25	0.25	0.25	0.25	-0.375	-0.375	-0.375	-0.375	-0.375	-0.375	-0.375	-0.375	-0.375	-0.375	-0.375	linear	0.025	TRUE	450	FALSE	NA	NA	1	0	0.5	6	sepmodel	0.7983	3.6569535678948346e-4
10	250	0	400	800	1200	1600	2000	2400	2800	3200	3600	2	0	1	0.25	0.25	0.25	0.25	0.25	0.25	0.25	0.25	0.25	0.25	-0.375	-0.375	-0.375	-0.375	-0.375	-0.375	-0.375	-0.375	-0.375	-0.375	-0.375	linear	0.025	TRUE	450	FALSE	NA	NA	1	0	0.5	6	splines	0.8333	7.012879007823373e-4
10	250	0	400	800	1200	1600	2000	2400	2800	3200	3600	2	0	1	0.25	0.25	0.25	0.25	0.25	0.25	0.25	0.25	0.25	0.25	-0.375	-0.375	-0.375	-0.375	-0.375	-0.375	-0.375	-0.375	-0.375	-0.375	-0.375	linear	0.025	TRUE	450	FALSE	NA	NA	1	0	0.5	6	splines_cal	0.8411	4.2886465255692277e-4
10	250	0	400	800	1200	1600	2000	2400	2800	3200	3600	2	0	1	0.25	0.25	0.25	0.25	0.25	0.25	0.25	0.25	0.25	0.25	-0.375	-0.375	-0.375	-0.375	-0.375	-0.375	-0.375	-0.375	-0.375	-0.375	-0.375	linear	0.025	TRUE	450	FALSE	NA	NA	1	0	0.5	7	fixmodel	0.8261	0.001138392105840029
10	250	0	400	800	1200	1600	2000	2400	2800	3200	3600	2	0	1	0.25	0.25	0.25	0.25	0.25	0.25	0.25	0.25	0.25	0.25	-0.375	-0.375	-0.375	-0.375	-0.375	-0.375	-0.375	-0.375	-0.375	-0.375	-0.375	linear	0.025	TRUE	450	FALSE	NA	NA	1	0	0.5	7	sepmodel	0.7977	0.001023417611512352
10	250	0	400	800	1200	1600	2000	2400	2800	3200	3600	2	0	1	0.25	0.25	0.25	0.25	0.25	0.25	0.25	0.25	0.25	0.25	-0.375	-0.375	-0.375	-0.375	-0.375	-0.375	-0.375	-0.375	-0.375	-0.375	-0.375	linear	0.025	TRUE	450	FALSE	NA	NA	1	0	0.5	7	splines	0.8308	8.128239526020954e-4
10	250	0	400	800	1200	1600	2000	2400	2800	3200	3600	2	0	1	0.25	0.25	0.25	0.25	0.25	0.25	0.25	0.25	0.25	0.25	-0.375	-0.375	-0.375	-0.375	-0.375	-0.375	-0.375	-0.375	-0.375	-0.375	-0.375	linear	0.025	TRUE	450	FALSE	NA	NA	1	0	0.5	7	splines_cal	0.8439	8.408005275598184e-4
10	250	0	400	800	1200	1600	2000	2400	2800	3200	3600	2	0	1	0.25	0.25	0.25	0.25	0.25	0.25	0.25	0.25	0.25	0.25	-0.375	-0.375	-0.375	-0.375	-0.375	-0.375	-0.375	-0.375	-0.375	-0.375	-0.375	linear	0.025	TRUE	450	FALSE	NA	NA	1	0	0.5	8	fixmodel	0.8293	3.834701117115432e-4
10	250	0	400	800	1200	1600	2000	2400	2800	3200	3600	2	0	1	0.25	0.25	0.25	0.25	0.25	0.25	0.25	0.25	0.25	0.25	-0.375	-0.375	-0.375	-0.375	-0.375	-0.375	-0.375	-0.375	-0.375	-0.375	-0.375	linear	0.025	TRUE	450	FALSE	NA	NA	1	0	0.5	8	sepmodel	0.7963	5.576827544188271e-4
10	250	0	400	800	1200	1600	2000	2400	2800	3200	3600	2	0	1	0.25	0.25	0.25	0.25	0.25	0.25	0.25	0.25	0.25	0.25	-0.375	-0.375	-0.375	-0.375	-0.375	-0.375	-0.375	-0.375	-0.375	-0.375	-0.375	linear	0.025	TRUE	450	FALSE	NA	NA	1	0	0.5	8	splines	0.8346	3.165248427020198e-4
10	250	0	400	800	1200	1600	2000	2400	2800	3200	3600	2	0	1	0.25	0.25	0.25	0.25	0.25	0.25	0.25	0.25	0.25	0.25	-0.375	-0.375	-0.375	-0.375	-0.375	-0.375	-0.375	-0.375	-0.375	-0.375	-0.375	linear	0.025	TRUE	450	FALSE	NA	NA	1	0	0.5	8	splines_cal	0.8453	2.981705532042783e-4
10	250	0	400	800	1200	1600	2000	2400	2800	3200	3600	2	0	1	0.25	0.25	0.25	0.25	0.25	0.25	0.25	0.25	0.25	0.25	-0.375	-0.375	-0.375	-0.375	-0.375	-0.375	-0.375	-0.375	-0.375	-0.375	-0.375	linear	0.025	TRUE	450	FALSE	NA	NA	1	0	0.5	9	fixmodel	0.8198	-7.247149633972563e-4
10	250	0	400	800	1200	1600	2000	2400	2800	3200	3600	2	0	1	0.25	0.25	0.25	0.25	0.25	0.25	0.25	0.25	0.25	0.25	-0.375	-0.375	-0.375	-0.375	-0.375	-0.375	-0.375	-0.375	-0.375	-0.375	-0.375	linear	0.025	TRUE	450	FALSE	NA	NA	1	0	0.5	9	sepmodel	0.7925	-5.911571065657106e-4
10	250	0	400	800	1200	1600	2000	2400	2800	3200	3600	2	0	1	0.25	0.25	0.25	0.25	0.25	0.25	0.25	0.25	0.25	0.25	-0.375	-0.375	-0.375	-0.375	-0.375	-0.375	-0.375	-0.375	-0.375	-0.375	-0.375	linear	0.025	TRUE	450	FALSE	NA	NA	1	0	0.5	9	splines	0.8269	-6.08285619448823e-4
10	250	0	400	800	1200	1600	2000	2400	2800	3200	3600	2	0	1	0.25	0.25	0.25	0.25	0.25	0.25	0.25	0.25	0.25	0.25	-0.375	-0.375	-0.375	-0.375	-0.375	-0.375	-0.375	-0.375	-0.375	-0.375	-0.375	linear	0.025	TRUE	450	FALSE	NA	NA	1	0	0.5	9	splines_cal	0.8371	-4.976669316161049e-4
10	250	0	400	800	1200	1600	2000	2400	2800	3200	3600	2	0	1	0.25	0.25	0.25	0.25	0.25	0.25	0.25	0.25	0.25	0.25	-0.375	-0.375	-0.375	-0.375	-0.375	-0.375	-0.375	-0.375	-0.375	-0.375	-0.375	linear	0.025	TRUE	450	FALSE	NA	NA	1	0	0.5	10	fixmodel	0.8278	3.279049503284963e-5
10	250	0	400	800	1200	1600	2000	2400	2800	3200	3600	2	0	1	0.25	0.25	0.25	0.25	0.25	0.25	0.25	0.25	0.25	0.25	-0.375	-0.375	-0.375	-0.375	-0.375	-0.375	-0.375	-0.375	-0.375	-0.375	-0.375	linear	0.025	TRUE	450	FALSE	NA	NA	1	0	0.5	10	sepmodel	0.7952	7.501051927071657e-5
10	250	0	400	800	1200	1600	2000	2400	2800	3200	3600	2	0	1	0.25	0.25	0.25	0.25	0.25	0.25	0.25	0.25	0.25	0.25	-0.375	-0.375	-0.375	-0.375	-0.375	-0.375	-0.375	-0.375	-0.375	-0.375	-0.375	linear	0.025	TRUE	450	FALSE	NA	NA	1	0	0.5	10	splines	0.8338	4.61992119380318e-5
10	250	0	400	800	1200	1600	2000	2400	2800	3200	3600	2	0	1	0.25	0.25	0.25	0.25	0.25	0.25	0.25	0.25	0.25	0.25	-0.375	-0.375	-0.375	-0.375	-0.375	-0.375	-0.375	-0.375	-0.375	-0.375	-0.375	linear	0.025	TRUE	450	FALSE	NA	NA	1	0	0.5	10	splines_cal	0.8397	5.7315055925595734e-5
10	250	0	425	850	1275	1700	2125	2550	2975	3400	3825	2	0	1	0.25	0.25	0.25	0.25	0.25	0.25	0.25	0.25	0.25	0.25	-0.375	-0.375	-0.375	-0.375	-0.375	-0.375	-0.375	-0.375	-0.375	-0.375	-0.375	linear	0.025	TRUE	450	FALSE	NA	NA	1	0	0.5	2	fixmodel	0.8116	-2.8973300316584446e-4
10	250	0	425	850	1275	1700	2125	2550	2975	3400	3825	2	0	1	0.25	0.25	0.25	0.25	0.25	0.25	0.25	0.25	0.25	0.25	-0.375	-0.375	-0.375	-0.375	-0.375	-0.375	-0.375	-0.375	-0.375	-0.375	-0.375	linear	0.025	TRUE	450	FALSE	NA	NA	1	0	0.5	2	sepmodel	0.7917	-4.4248720603366775e-4
10	250	0	425	850	1275	1700	2125	2550	2975	3400	3825	2	0	1	0.25	0.25	0.25	0.25	0.25	0.25	0.25	0.25	0.25	0.25	-0.375	-0.375	-0.375	-0.375	-0.375	-0.375	-0.375	-0.375	-0.375	-0.375	-0.375	linear	0.025	TRUE	450	FALSE	NA	NA	1	0	0.5	2	splines	0.8155	-2.3948038883516925e-4
10	250	0	425	850	1275	1700	2125	2550	2975	3400	3825	2	0	1	0.25	0.25	0.25	0.25	0.25	0.25	0.25	0.25	0.25	0.25	-0.375	-0.375	-0.375	-0.375	-0.375	-0.375	-0.375	-0.375	-0.375	-0.375	-0.375	linear	0.025	TRUE	450	FALSE	NA	NA	1	0	0.5	2	splines_cal	0.8353	-2.307586290509442e-4
10	250	0	425	850	1275	1700	2125	2550	2975	3400	3825	2	0	1	0.25	0.25	0.25	0.25	0.25	0.25	0.25	0.25	0.25	0.25	-0.375	-0.375	-0.375	-0.375	-0.375	-0.375	-0.375	-0.375	-0.375	-0.375	-0.375	linear	0.025	TRUE	450	FALSE	NA	NA	1	0	0.5	3	fixmodel	0.8196	0.0011492452783317508
10	250	0	425	850	1275	1700	2125	2550	2975	3400	3825	2	0	1	0.25	0.25	0.25	0.25	0.25	0.25	0.25	0.25	0.25	0.25	-0.375	-0.375	-0.375	-0.375	-0.375	-0.375	-0.375	-0.375	-0.375	-0.375	-0.375	linear	0.025	TRUE	450	FALSE	NA	NA	1	0	0.5	3	sepmodel	0.8049	0.0010928469392290103
10	250	0	425	850	1275	1700	2125	2550	2975	3400	3825	2	0	1	0.25	0.25	0.25	0.25	0.25	0.25	0.25	0.25	0.25	0.25	-0.375	-0.375	-0.375	-0.375	-0.375	-0.375	-0.375	-0.375	-0.375	-0.375	-0.375	linear	0.025	TRUE	450	FALSE	NA	NA	1	0	0.5	3	splines	0.8302	0.0011810487179361967
10	250	0	425	850	1275	1700	2125	2550	2975	3400	3825	2	0	1	0.25	0.25	0.25	0.25	0.25	0.25	0.25	0.25	0.25	0.25	-0.375	-0.375	-0.375	-0.375	-0.375	-0.375	-0.375	-0.375	-0.375	-0.375	-0.375	linear	0.025	TRUE	450	FALSE	NA	NA	1	0	0.5	3	splines_cal	0.8402	0.001204640236955641
10	250	0	425	850	1275	1700	2125	2550	2975	3400	3825	2	0	1	0.25	0.25	0.25	0.25	0.25	0.25	0.25	0.25	0.25	0.25	-0.375	-0.375	-0.375	-0.375	-0.375	-0.375	-0.375	-0.375	-0.375	-0.375	-0.375	linear	0.025	TRUE	450	FALSE	NA	NA	1	0	0.5	4	fixmodel	0.8223	-6.935884124282031e-4
10	250	0	425	850	1275	1700	2125	2550	2975	3400	3825	2	0	1	0.25	0.25	0.25	0.25	0.25	0.25	0.25	0.25	0.25	0.25	-0.375	-0.375	-0.375	-0.375	-0.375	-0.375	-0.375	-0.375	-0.375	-0.375	-0.375	linear	0.025	TRUE	450	FALSE	NA	NA	1	0	0.5	4	sepmodel	0.7986	-5.640531893509841e-4
10	250	0	425	850	1275	1700	2125	2550	2975	3400	3825	2	0	1	0.25	0.25	0.25	0.25	0.25	0.25	0.25	0.25	0.25	0.25	-0.375	-0.375	-0.375	-0.375	-0.375	-0.375	-0.375	-0.375	-0.375	-0.375	-0.375	linear	0.025	TRUE	450	FALSE	NA	NA	1	0	0.5	4	splines	0.83	-5.530087218490248e-4
10	250	0	425	850	1275	1700	2125	2550	2975	3400	3825	2	0	1	0.25	0.25	0.25	0.25	0.25	0.25	0.25	0.25	0.25	0.25	-0.375	-0.375	-0.375	-0.375	-0.375	-0.375	-0.375	-0.375	-0.375	-0.375	-0.375	linear	0.025	TRUE	450	FALSE	NA	NA	1	0	0.5	4	splines_cal	0.8372	-6.048959525592765e-4
10	250	0	425	850	1275	1700	2125	2550	2975	3400	3825	2	0	1	0.25	0.25	0.25	0.25	0.25	0.25	0.25	0.25	0.25	0.25	-0.375	-0.375	-0.375	-0.375	-0.375	-0.375	-0.375	-0.375	-0.375	-0.375	-0.375	linear	0.025	TRUE	450	FALSE	NA	NA	1	0	0.5	5	fixmodel	0.8194	-2.5447195176739353e-5
10	250	0	425	850	1275	1700	2125	2550	2975	3400	3825	2	0	1	0.25	0.25	0.25	0.25	0.25	0.25	0.25	0.25	0.25	0.25	-0.375	-0.375	-0.375	-0.375	-0.375	-0.375	-0.375	-0.375	-0.375	-0.375	-0.375	linear	0.025	TRUE	450	FALSE	NA	NA	1	0	0.5	5	sepmodel	0.796	1.4286231582400126e-4
10	250	0	425	850	1275	1700	2125	2550	2975	3400	3825	2	0	1	0.25	0.25	0.25	0.25	0.25	0.25	0.25	0.25	0.25	0.25	-0.375	-0.375	-0.375	-0.375	-0.375	-0.375	-0.375	-0.375	-0.375	-0.375	-0.375	linear	0.025	TRUE	450	FALSE	NA	NA	1	0	0.5	5	splines	0.8238	-2.070837010117349e-4
10	250	0	425	850	1275	1700	2125	2550	2975	3400	3825	2	0	1	0.25	0.25	0.25	0.25	0.25	0.25	0.25	0.25	0.25	0.25	-0.375	-0.375	-0.375	-0.375	-0.375	-0.375	-0.375	-0.375	-0.375	-0.375	-0.375	linear	0.025	TRUE	450	FALSE	NA	NA	1	0	0.5	5	splines_cal	0.8293	-2.258514496691946e-4
10	250	0	425	850	1275	1700	2125	2550	2975	3400	3825	2	0	1	0.25	0.25	0.25	0.25	0.25	0.25	0.25	0.25	0.25	0.25	-0.375	-0.375	-0.375	-0.375	-0.375	-0.375	-0.375	-0.375	-0.375	-0.375	-0.375	linear	0.025	TRUE	450	FALSE	NA	NA	1	0	0.5	6	fixmodel	0.8286	8.28808888941613e-4
10	250	0	425	850	1275	1700	2125	2550	2975	3400	3825	2	0	1	0.25	0.25	0.25	0.25	0.25	0.25	0.25	0.25	0.25	0.25	-0.375	-0.375	-0.375	-0.375	-0.375	-0.375	-0.375	-0.375	-0.375	-0.375	-0.375	linear	0.025	TRUE	450	FALSE	NA	NA	1	0	0.5	6	sepmodel	0.8053	9.505965039524432e-4
10	250	0	425	850	1275	1700	2125	2550	2975	3400	3825	2	0	1	0.25	0.25	0.25	0.25	0.25	0.25	0.25	0.25	0.25	0.25	-0.375	-0.375	-0.375	-0.375	-0.375	-0.375	-0.375	-0.375	-0.375	-0.375	-0.375	linear	0.025	TRUE	450	FALSE	NA	NA	1	0	0.5	6	splines	0.8359	5.351642122139778e-4
10	250	0	425	850	1275	1700	2125	2550	2975	3400	3825	2	0	1	0.25	0.25	0.25	0.25	0.25	0.25	0.25	0.25	0.25	0.25	-0.375	-0.375	-0.375	-0.375	-0.375	-0.375	-0.375	-0.375	-0.375	-0.375	-0.375	linear	0.025	TRUE	450	FALSE	NA	NA	1	0	0.5	6	splines_cal	0.8382	5.182483397025886e-4
10	250	0	425	850	1275	1700	2125	2550	2975	3400	3825	2	0	1	0.25	0.25	0.25	0.25	0.25	0.25	0.25	0.25	0.25	0.25	-0.375	-0.375	-0.375	-0.375	-0.375	-0.375	-0.375	-0.375	-0.375	-0.375	-0.375	linear	0.025	TRUE	450	FALSE	NA	NA	1	0	0.5	7	fixmodel	0.8256	0.0014013665709523562
10	250	0	425	850	1275	1700	2125	2550	2975	3400	3825	2	0	1	0.25	0.25	0.25	0.25	0.25	0.25	0.25	0.25	0.25	0.25	-0.375	-0.375	-0.375	-0.375	-0.375	-0.375	-0.375	-0.375	-0.375	-0.375	-0.375	linear	0.025	TRUE	450	FALSE	NA	NA	1	0	0.5	7	sepmodel	0.8018	0.001216896253902274
10	250	0	425	850	1275	1700	2125	2550	2975	3400	3825	2	0	1	0.25	0.25	0.25	0.25	0.25	0.25	0.25	0.25	0.25	0.25	-0.375	-0.375	-0.375	-0.375	-0.375	-0.375	-0.375	-0.375	-0.375	-0.375	-0.375	linear	0.025	TRUE	450	FALSE	NA	NA	1	0	0.5	7	splines	0.8334	0.0014003841992784713
10	250	0	425	850	1275	1700	2125	2550	2975	3400	3825	2	0	1	0.25	0.25	0.25	0.25	0.25	0.25	0.25	0.25	0.25	0.25	-0.375	-0.375	-0.375	-0.375	-0.375	-0.375	-0.375	-0.375	-0.375	-0.375	-0.375	linear	0.025	TRUE	450	FALSE	NA	NA	1	0	0.5	7	splines_cal	0.8345	0.001336373317482701
10	250	0	425	850	1275	1700	2125	2550	2975	3400	3825	2	0	1	0.25	0.25	0.25	0.25	0.25	0.25	0.25	0.25	0.25	0.25	-0.375	-0.375	-0.375	-0.375	-0.375	-0.375	-0.375	-0.375	-0.375	-0.375	-0.375	linear	0.025	TRUE	450	FALSE	NA	NA	1	0	0.5	8	fixmodel	0.821	1.1432751452482612e-4
10	250	0	425	850	1275	1700	2125	2550	2975	3400	3825	2	0	1	0.25	0.25	0.25	0.25	0.25	0.25	0.25	0.25	0.25	0.25	-0.375	-0.375	-0.375	-0.375	-0.375	-0.375	-0.375	-0.375	-0.375	-0.375	-0.375	linear	0.025	TRUE	450	FALSE	NA	NA	1	0	0.5	8	sepmodel	0.7891	-3.734900958766742e-4
10	250	0	425	850	1275	1700	2125	2550	2975	3400	3825	2	0	1	0.25	0.25	0.25	0.25	0.25	0.25	0.25	0.25	0.25	0.25	-0.375	-0.375	-0.375	-0.375	-0.375	-0.375	-0.375	-0.375	-0.375	-0.375	-0.375	linear	0.025	TRUE	450	FALSE	NA	NA	1	0	0.5	8	splines	0.8278	-1.4997344919556769e-5
10	250	0	425	850	1275	1700	2125	2550	2975	3400	3825	2	0	1	0.25	0.25	0.25	0.25	0.25	0.25	0.25	0.25	0.25	0.25	-0.375	-0.375	-0.375	-0.375	-0.375	-0.375	-0.375	-0.375	-0.375	-0.375	-0.375	linear	0.025	TRUE	450	FALSE	NA	NA	1	0	0.5	8	splines_cal	0.8306	8.221735560524752e-5
10	250	0	425	850	1275	1700	2125	2550	2975	3400	3825	2	0	1	0.25	0.25	0.25	0.25	0.25	0.25	0.25	0.25	0.25	0.25	-0.375	-0.375	-0.375	-0.375	-0.375	-0.375	-0.375	-0.375	-0.375	-0.375	-0.375	linear	0.025	TRUE	450	FALSE	NA	NA	1	0	0.5	9	fixmodel	0.8181	-0.0014899504479497373
10	250	0	425	850	1275	1700	2125	2550	2975	3400	3825	2	0	1	0.25	0.25	0.25	0.25	0.25	0.25	0.25	0.25	0.25	0.25	-0.375	-0.375	-0.375	-0.375	-0.375	-0.375	-0.375	-0.375	-0.375	-0.375	-0.375	linear	0.025	TRUE	450	FALSE	NA	NA	1	0	0.5	9	sepmodel	0.7911	-0.0019447157497861193
10	250	0	425	850	1275	1700	2125	2550	2975	3400	3825	2	0	1	0.25	0.25	0.25	0.25	0.25	0.25	0.25	0.25	0.25	0.25	-0.375	-0.375	-0.375	-0.375	-0.375	-0.375	-0.375	-0.375	-0.375	-0.375	-0.375	linear	0.025	TRUE	450	FALSE	NA	NA	1	0	0.5	9	splines	0.8256	-0.0015526859503463878
10	250	0	425	850	1275	1700	2125	2550	2975	3400	3825	2	0	1	0.25	0.25	0.25	0.25	0.25	0.25	0.25	0.25	0.25	0.25	-0.375	-0.375	-0.375	-0.375	-0.375	-0.375	-0.375	-0.375	-0.375	-0.375	-0.375	linear	0.025	TRUE	450	FALSE	NA	NA	1	0	0.5	9	splines_cal	0.8305	-0.001505859531577781
10	250	0	425	850	1275	1700	2125	2550	2975	3400	3825	2	0	1	0.25	0.25	0.25	0.25	0.25	0.25	0.25	0.25	0.25	0.25	-0.375	-0.375	-0.375	-0.375	-0.375	-0.375	-0.375	-0.375	-0.375	-0.375	-0.375	linear	0.025	TRUE	450	FALSE	NA	NA	1	0	0.5	10	fixmodel	0.8258	1.6022751849572366e-4
10	250	0	425	850	1275	1700	2125	2550	2975	3400	3825	2	0	1	0.25	0.25	0.25	0.25	0.25	0.25	0.25	0.25	0.25	0.25	-0.375	-0.375	-0.375	-0.375	-0.375	-0.375	-0.375	-0.375	-0.375	-0.375	-0.375	linear	0.025	TRUE	450	FALSE	NA	NA	1	0	0.5	10	sepmodel	0.7989	7.868149563212512e-5
10	250	0	425	850	1275	1700	2125	2550	2975	3400	3825	2	0	1	0.25	0.25	0.25	0.25	0.25	0.25	0.25	0.25	0.25	0.25	-0.375	-0.375	-0.375	-0.375	-0.375	-0.375	-0.375	-0.375	-0.375	-0.375	-0.375	linear	0.025	TRUE	450	FALSE	NA	NA	1	0	0.5	10	splines	0.8352	1.1694956814415306e-4
10	250	0	425	850	1275	1700	2125	2550	2975	3400	3825	2	0	1	0.25	0.25	0.25	0.25	0.25	0.25	0.25	0.25	0.25	0.25	-0.375	-0.375	-0.375	-0.375	-0.375	-0.375	-0.375	-0.375	-0.375	-0.375	-0.375	linear	0.025	TRUE	450	FALSE	NA	NA	1	0	0.5	10	splines_cal	0.8394	1.4147539638495116e-4
10	250	0	450	900	1350	1800	2250	2700	3150	3600	4050	2	0	1	0.25	0.25	0.25	0.25	0.25	0.25	0.25	0.25	0.25	0.25	-0.375	-0.375	-0.375	-0.375	-0.375	-0.375	-0.375	-0.375	-0.375	-0.375	-0.375	linear	0.025	TRUE	450	FALSE	NA	NA	1	0	0.5	2	fixmodel	0.8039	-4.6120283176701564e-4
10	250	0	450	900	1350	1800	2250	2700	3150	3600	4050	2	0	1	0.25	0.25	0.25	0.25	0.25	0.25	0.25	0.25	0.25	0.25	-0.375	-0.375	-0.375	-0.375	-0.375	-0.375	-0.375	-0.375	-0.375	-0.375	-0.375	linear	0.025	TRUE	450	FALSE	NA	NA	1	0	0.5	2	sepmodel	0.7905	-5.007451460171473e-4
10	250	0	450	900	1350	1800	2250	2700	3150	3600	4050	2	0	1	0.25	0.25	0.25	0.25	0.25	0.25	0.25	0.25	0.25	0.25	-0.375	-0.375	-0.375	-0.375	-0.375	-0.375	-0.375	-0.375	-0.375	-0.375	-0.375	linear	0.025	TRUE	450	FALSE	NA	NA	1	0	0.5	2	splines	0.8103	-3.8262352210612245e-4
10	250	0	450	900	1350	1800	2250	2700	3150	3600	4050	2	0	1	0.25	0.25	0.25	0.25	0.25	0.25	0.25	0.25	0.25	0.25	-0.375	-0.375	-0.375	-0.375	-0.375	-0.375	-0.375	-0.375	-0.375	-0.375	-0.375	linear	0.025	TRUE	450	FALSE	NA	NA	1	0	0.5	2	splines_cal	0.8317	-4.055937016192466e-4
10	250	0	450	900	1350	1800	2250	2700	3150	3600	4050	2	0	1	0.25	0.25	0.25	0.25	0.25	0.25	0.25	0.25	0.25	0.25	-0.375	-0.375	-0.375	-0.375	-0.375	-0.375	-0.375	-0.375	-0.375	-0.375	-0.375	linear	0.025	TRUE	450	FALSE	NA	NA	1	0	0.5	3	fixmodel	0.8098	3.6881687262236087e-4
10	250	0	450	900	1350	1800	2250	2700	3150	3600	4050	2	0	1	0.25	0.25	0.25	0.25	0.25	0.25	0.25	0.25	0.25	0.25	-0.375	-0.375	-0.375	-0.375	-0.375	-0.375	-0.375	-0.375	-0.375	-0.375	-0.375	linear	0.025	TRUE	450	FALSE	NA	NA	1	0	0.5	3	sepmodel	0.7939	2.914117630465716e-4
10	250	0	450	900	1350	1800	2250	2700	3150	3600	4050	2	0	1	0.25	0.25	0.25	0.25	0.25	0.25	0.25	0.25	0.25	0.25	-0.375	-0.375	-0.375	-0.375	-0.375	-0.375	-0.375	-0.375	-0.375	-0.375	-0.375	linear	0.025	TRUE	450	FALSE	NA	NA	1	0	0.5	3	splines	0.8149	3.0389919792569954e-4
10	250	0	450	900	1350	1800	2250	2700	3150	3600	4050	2	0	1	0.25	0.25	0.25	0.25	0.25	0.25	0.25	0.25	0.25	0.25	-0.375	-0.375	-0.375	-0.375	-0.375	-0.375	-0.375	-0.375	-0.375	-0.375	-0.375	linear	0.025	TRUE	450	FALSE	NA	NA	1	0	0.5	3	splines_cal	0.8323	4.205258840148728e-4
10	250	0	450	900	1350	1800	2250	2700	3150	3600	4050	2	0	1	0.25	0.25	0.25	0.25	0.25	0.25	0.25	0.25	0.25	0.25	-0.375	-0.375	-0.375	-0.375	-0.375	-0.375	-0.375	-0.375	-0.375	-0.375	-0.375	linear	0.025	TRUE	450	FALSE	NA	NA	1	0	0.5	4	fixmodel	0.8211	0.0013788167229082896
10	250	0	450	900	1350	1800	2250	2700	3150	3600	4050	2	0	1	0.25	0.25	0.25	0.25	0.25	0.25	0.25	0.25	0.25	0.25	-0.375	-0.375	-0.375	-0.375	-0.375	-0.375	-0.375	-0.375	-0.375	-0.375	-0.375	linear	0.025	TRUE	450	FALSE	NA	NA	1	0	0.5	4	sepmodel	0.802	0.0015254738253686218
10	250	0	450	900	1350	1800	2250	2700	3150	3600	4050	2	0	1	0.25	0.25	0.25	0.25	0.25	0.25	0.25	0.25	0.25	0.25	-0.375	-0.375	-0.375	-0.375	-0.375	-0.375	-0.375	-0.375	-0.375	-0.375	-0.375	linear	0.025	TRUE	450	FALSE	NA	NA	1	0	0.5	4	splines	0.8305	0.0012478110734829462
10	250	0	450	900	1350	1800	2250	2700	3150	3600	4050	2	0	1	0.25	0.25	0.25	0.25	0.25	0.25	0.25	0.25	0.25	0.25	-0.375	-0.375	-0.375	-0.375	-0.375	-0.375	-0.375	-0.375	-0.375	-0.375	-0.375	linear	0.025	TRUE	450	FALSE	NA	NA	1	0	0.5	4	splines_cal	0.84	0.0013109332816787116
10	250	0	450	900	1350	1800	2250	2700	3150	3600	4050	2	0	1	0.25	0.25	0.25	0.25	0.25	0.25	0.25	0.25	0.25	0.25	-0.375	-0.375	-0.375	-0.375	-0.375	-0.375	-0.375	-0.375	-0.375	-0.375	-0.375	linear	0.025	TRUE	450	FALSE	NA	NA	1	0	0.5	5	fixmodel	0.8211	8.254277404260125e-5
10	250	0	450	900	1350	1800	2250	2700	3150	3600	4050	2	0	1	0.25	0.25	0.25	0.25	0.25	0.25	0.25	0.25	0.25	0.25	-0.375	-0.375	-0.375	-0.375	-0.375	-0.375	-0.375	-0.375	-0.375	-0.375	-0.375	linear	0.025	TRUE	450	FALSE	NA	NA	1	0	0.5	5	sepmodel	0.802	-3.6516076181294326e-5
10	250	0	450	900	1350	1800	2250	2700	3150	3600	4050	2	0	1	0.25	0.25	0.25	0.25	0.25	0.25	0.25	0.25	0.25	0.25	-0.375	-0.375	-0.375	-0.375	-0.375	-0.375	-0.375	-0.375	-0.375	-0.375	-0.375	linear	0.025	TRUE	450	FALSE	NA	NA	1	0	0.5	5	splines	0.824	1.0041052320910698e-4
10	250	0	450	900	1350	1800	2250	2700	3150	3600	4050	2	0	1	0.25	0.25	0.25	0.25	0.25	0.25	0.25	0.25	0.25	0.25	-0.375	-0.375	-0.375	-0.375	-0.375	-0.375	-0.375	-0.375	-0.375	-0.375	-0.375	linear	0.025	TRUE	450	FALSE	NA	NA	1	0	0.5	5	splines_cal	0.8408	5.458605640586307e-5
10	250	0	450	900	1350	1800	2250	2700	3150	3600	4050	2	0	1	0.25	0.25	0.25	0.25	0.25	0.25	0.25	0.25	0.25	0.25	-0.375	-0.375	-0.375	-0.375	-0.375	-0.375	-0.375	-0.375	-0.375	-0.375	-0.375	linear	0.025	TRUE	450	FALSE	NA	NA	1	0	0.5	6	fixmodel	0.8129	4.543708582782149e-4
10	250	0	450	900	1350	1800	2250	2700	3150	3600	4050	2	0	1	0.25	0.25	0.25	0.25	0.25	0.25	0.25	0.25	0.25	0.25	-0.375	-0.375	-0.375	-0.375	-0.375	-0.375	-0.375	-0.375	-0.375	-0.375	-0.375	linear	0.025	TRUE	450	FALSE	NA	NA	1	0	0.5	6	sepmodel	0.7948	5.034789619884989e-4
10	250	0	450	900	1350	1800	2250	2700	3150	3600	4050	2	0	1	0.25	0.25	0.25	0.25	0.25	0.25	0.25	0.25	0.25	0.25	-0.375	-0.375	-0.375	-0.375	-0.375	-0.375	-0.375	-0.375	-0.375	-0.375	-0.375	linear	0.025	TRUE	450	FALSE	NA	NA	1	0	0.5	6	splines	0.8233	4.36408602762796e-4
10	250	0	450	900	1350	1800	2250	2700	3150	3600	4050	2	0	1	0.25	0.25	0.25	0.25	0.25	0.25	0.25	0.25	0.25	0.25	-0.375	-0.375	-0.375	-0.375	-0.375	-0.375	-0.375	-0.375	-0.375	-0.375	-0.375	linear	0.025	TRUE	450	FALSE	NA	NA	1	0	0.5	6	splines_cal	0.8378	2.587557086608139e-4
10	250	0	450	900	1350	1800	2250	2700	3150	3600	4050	2	0	1	0.25	0.25	0.25	0.25	0.25	0.25	0.25	0.25	0.25	0.25	-0.375	-0.375	-0.375	-0.375	-0.375	-0.375	-0.375	-0.375	-0.375	-0.375	-0.375	linear	0.025	TRUE	450	FALSE	NA	NA	1	0	0.5	7	fixmodel	0.8113	-9.024009728737405e-4
10	250	0	450	900	1350	1800	2250	2700	3150	3600	4050	2	0	1	0.25	0.25	0.25	0.25	0.25	0.25	0.25	0.25	0.25	0.25	-0.375	-0.375	-0.375	-0.375	-0.375	-0.375	-0.375	-0.375	-0.375	-0.375	-0.375	linear	0.025	TRUE	450	FALSE	NA	NA	1	0	0.5	7	sepmodel	0.7938	-8.067942467047754e-4
10	250	0	450	900	1350	1800	2250	2700	3150	3600	4050	2	0	1	0.25	0.25	0.25	0.25	0.25	0.25	0.25	0.25	0.25	0.25	-0.375	-0.375	-0.375	-0.375	-0.375	-0.375	-0.375	-0.375	-0.375	-0.375	-0.375	linear	0.025	TRUE	450	FALSE	NA	NA	1	0	0.5	7	splines	0.8181	-7.865410072449991e-4
10	250	0	450	900	1350	1800	2250	2700	3150	3600	4050	2	0	1	0.25	0.25	0.25	0.25	0.25	0.25	0.25	0.25	0.25	0.25	-0.375	-0.375	-0.375	-0.375	-0.375	-0.375	-0.375	-0.375	-0.375	-0.375	-0.375	linear	0.025	TRUE	450	FALSE	NA	NA	1	0	0.5	7	splines_cal	0.8371	-4.8369859626140875e-4
10	250	0	450	900	1350	1800	2250	2700	3150	3600	4050	2	0	1	0.25	0.25	0.25	0.25	0.25	0.25	0.25	0.25	0.25	0.25	-0.375	-0.375	-0.375	-0.375	-0.375	-0.375	-0.375	-0.375	-0.375	-0.375	-0.375	linear	0.025	TRUE	450	FALSE	NA	NA	1	0	0.5	8	fixmodel	0.8228	0.0013954401856446552
10	250	0	450	900	1350	1800	2250	2700	3150	3600	4050	2	0	1	0.25	0.25	0.25	0.25	0.25	0.25	0.25	0.25	0.25	0.25	-0.375	-0.375	-0.375	-0.375	-0.375	-0.375	-0.375	-0.375	-0.375	-0.375	-0.375	linear	0.025	TRUE	450	FALSE	NA	NA	1	0	0.5	8	sepmodel	0.8043	0.001451255646419874
10	250	0	450	900	1350	1800	2250	2700	3150	3600	4050	2	0	1	0.25	0.25	0.25	0.25	0.25	0.25	0.25	0.25	0.25	0.25	-0.375	-0.375	-0.375	-0.375	-0.375	-0.375	-0.375	-0.375	-0.375	-0.375	-0.375	linear	0.025	TRUE	450	FALSE	NA	NA	1	0	0.5	8	splines	0.8315	0.001454226013889159
10	250	0	450	900	1350	1800	2250	2700	3150	3600	4050	2	0	1	0.25	0.25	0.25	0.25	0.25	0.25	0.25	0.25	0.25	0.25	-0.375	-0.375	-0.375	-0.375	-0.375	-0.375	-0.375	-0.375	-0.375	-0.375	-0.375	linear	0.025	TRUE	450	FALSE	NA	NA	1	0	0.5	8	splines_cal	0.8449	0.0013022472434406078
10	250	0	450	900	1350	1800	2250	2700	3150	3600	4050	2	0	1	0.25	0.25	0.25	0.25	0.25	0.25	0.25	0.25	0.25	0.25	-0.375	-0.375	-0.375	-0.375	-0.375	-0.375	-0.375	-0.375	-0.375	-0.375	-0.375	linear	0.025	TRUE	450	FALSE	NA	NA	1	0	0.5	9	fixmodel	0.8236	1.9759270260824983e-4
10	250	0	450	900	1350	1800	2250	2700	3150	3600	4050	2	0	1	0.25	0.25	0.25	0.25	0.25	0.25	0.25	0.25	0.25	0.25	-0.375	-0.375	-0.375	-0.375	-0.375	-0.375	-0.375	-0.375	-0.375	-0.375	-0.375	linear	0.025	TRUE	450	FALSE	NA	NA	1	0	0.5	9	sepmodel	0.8041	5.264925856949272e-4
10	250	0	450	900	1350	1800	2250	2700	3150	3600	4050	2	0	1	0.25	0.25	0.25	0.25	0.25	0.25	0.25	0.25	0.25	0.25	-0.375	-0.375	-0.375	-0.375	-0.375	-0.375	-0.375	-0.375	-0.375	-0.375	-0.375	linear	0.025	TRUE	450	FALSE	NA	NA	1	0	0.5	9	splines	0.8272	1.5388815764764467e-4
10	250	0	450	900	1350	1800	2250	2700	3150	3600	4050	2	0	1	0.25	0.25	0.25	0.25	0.25	0.25	0.25	0.25	0.25	0.25	-0.375	-0.375	-0.375	-0.375	-0.375	-0.375	-0.375	-0.375	-0.375	-0.375	-0.375	linear	0.025	TRUE	450	FALSE	NA	NA	1	0	0.5	9	splines_cal	0.8412	7.069405999390108e-5
10	250	0	450	900	1350	1800	2250	2700	3150	3600	4050	2	0	1	0.25	0.25	0.25	0.25	0.25	0.25	0.25	0.25	0.25	0.25	-0.375	-0.375	-0.375	-0.375	-0.375	-0.375	-0.375	-0.375	-0.375	-0.375	-0.375	linear	0.025	TRUE	450	FALSE	NA	NA	1	0	0.5	10	fixmodel	0.8188	-3.7938747790999827e-4
10	250	0	450	900	1350	1800	2250	2700	3150	3600	4050	2	0	1	0.25	0.25	0.25	0.25	0.25	0.25	0.25	0.25	0.25	0.25	-0.375	-0.375	-0.375	-0.375	-0.375	-0.375	-0.375	-0.375	-0.375	-0.375	-0.375	linear	0.025	TRUE	450	FALSE	NA	NA	1	0	0.5	10	sepmodel	0.7968	-2.520605536700409e-4
10	250	0	450	900	1350	1800	2250	2700	3150	3600	4050	2	0	1	0.25	0.25	0.25	0.25	0.25	0.25	0.25	0.25	0.25	0.25	-0.375	-0.375	-0.375	-0.375	-0.375	-0.375	-0.375	-0.375	-0.375	-0.375	-0.375	linear	0.025	TRUE	450	FALSE	NA	NA	1	0	0.5	10	splines	0.825	-4.793766566819713e-4
10	250	0	450	900	1350	1800	2250	2700	3150	3600	4050	2	0	1	0.25	0.25	0.25	0.25	0.25	0.25	0.25	0.25	0.25	0.25	-0.375	-0.375	-0.375	-0.375	-0.375	-0.375	-0.375	-0.375	-0.375	-0.375	-0.375	linear	0.025	TRUE	450	FALSE	NA	NA	1	0	0.5	10	splines_cal	0.8349	-3.8274208064125294e-4
10	250	0	475	950	1425	1900	2375	2850	3325	3800	4275	2	0	1	0.25	0.25	0.25	0.25	0.25	0.25	0.25	0.25	0.25	0.25	-0.375	-0.375	-0.375	-0.375	-0.375	-0.375	-0.375	-0.375	-0.375	-0.375	-0.375	linear	0.025	TRUE	450	FALSE	NA	NA	1	0	0.5	2	fixmodel	0.7971	-8.525058760220945e-4
10	250	0	475	950	1425	1900	2375	2850	3325	3800	4275	2	0	1	0.25	0.25	0.25	0.25	0.25	0.25	0.25	0.25	0.25	0.25	-0.375	-0.375	-0.375	-0.375	-0.375	-0.375	-0.375	-0.375	-0.375	-0.375	-0.375	linear	0.025	TRUE	450	FALSE	NA	NA	1	0	0.5	2	sepmodel	0.7912	-7.91060219241582e-4
10	250	0	475	950	1425	1900	2375	2850	3325	3800	4275	2	0	1	0.25	0.25	0.25	0.25	0.25	0.25	0.25	0.25	0.25	0.25	-0.375	-0.375	-0.375	-0.375	-0.375	-0.375	-0.375	-0.375	-0.375	-0.375	-0.375	linear	0.025	TRUE	450	FALSE	NA	NA	1	0	0.5	2	splines	0.7988	-8.39361411487414e-4
10	250	0	475	950	1425	1900	2375	2850	3325	3800	4275	2	0	1	0.25	0.25	0.25	0.25	0.25	0.25	0.25	0.25	0.25	0.25	-0.375	-0.375	-0.375	-0.375	-0.375	-0.375	-0.375	-0.375	-0.375	-0.375	-0.375	linear	0.025	TRUE	450	FALSE	NA	NA	1	0	0.5	2	splines_cal	0.8334	-8.627618058830035e-4
10	250	0	475	950	1425	1900	2375	2850	3325	3800	4275	2	0	1	0.25	0.25	0.25	0.25	0.25	0.25	0.25	0.25	0.25	0.25	-0.375	-0.375	-0.375	-0.375	-0.375	-0.375	-0.375	-0.375	-0.375	-0.375	-0.375	linear	0.025	TRUE	450	FALSE	NA	NA	1	0	0.5	3	fixmodel	0.8084	-3.2020354314173766e-4
10	250	0	475	950	1425	1900	2375	2850	3325	3800	4275	2	0	1	0.25	0.25	0.25	0.25	0.25	0.25	0.25	0.25	0.25	0.25	-0.375	-0.375	-0.375	-0.375	-0.375	-0.375	-0.375	-0.375	-0.375	-0.375	-0.375	linear	0.025	TRUE	450	FALSE	NA	NA	1	0	0.5	3	sepmodel	0.7964	-1.6109334097134053e-4
10	250	0	475	950	1425	1900	2375	2850	3325	3800	4275	2	0	1	0.25	0.25	0.25	0.25	0.25	0.25	0.25	0.25	0.25	0.25	-0.375	-0.375	-0.375	-0.375	-0.375	-0.375	-0.375	-0.375	-0.375	-0.375	-0.375	linear	0.025	TRUE	450	FALSE	NA	NA	1	0	0.5	3	splines	0.8105	-4.2195245955649514e-4
10	250	0	475	950	1425	1900	2375	2850	3325	3800	4275	2	0	1	0.25	0.25	0.25	0.25	0.25	0.25	0.25	0.25	0.25	0.25	-0.375	-0.375	-0.375	-0.375	-0.375	-0.375	-0.375	-0.375	-0.375	-0.375	-0.375	linear	0.025	TRUE	450	FALSE	NA	NA	1	0	0.5	3	splines_cal	0.8324	-5.744027865516785e-4
10	250	0	475	950	1425	1900	2375	2850	3325	3800	4275	2	0	1	0.25	0.25	0.25	0.25	0.25	0.25	0.25	0.25	0.25	0.25	-0.375	-0.375	-0.375	-0.375	-0.375	-0.375	-0.375	-0.375	-0.375	-0.375	-0.375	linear	0.025	TRUE	450	FALSE	NA	NA	1	0	0.5	4	fixmodel	0.7984	-0.002618163206220381
10	250	0	475	950	1425	1900	2375	2850	3325	3800	4275	2	0	1	0.25	0.25	0.25	0.25	0.25	0.25	0.25	0.25	0.25	0.25	-0.375	-0.375	-0.375	-0.375	-0.375	-0.375	-0.375	-0.375	-0.375	-0.375	-0.375	linear	0.025	TRUE	450	FALSE	NA	NA	1	0	0.5	4	sepmodel	0.7861	-0.0029126294065131043
10	250	0	475	950	1425	1900	2375	2850	3325	3800	4275	2	0	1	0.25	0.25	0.25	0.25	0.25	0.25	0.25	0.25	0.25	0.25	-0.375	-0.375	-0.375	-0.375	-0.375	-0.375	-0.375	-0.375	-0.375	-0.375	-0.375	linear	0.025	TRUE	450	FALSE	NA	NA	1	0	0.5	4	splines	0.8019	-0.0026242014870009787
10	250	0	475	950	1425	1900	2375	2850	3325	3800	4275	2	0	1	0.25	0.25	0.25	0.25	0.25	0.25	0.25	0.25	0.25	0.25	-0.375	-0.375	-0.375	-0.375	-0.375	-0.375	-0.375	-0.375	-0.375	-0.375	-0.375	linear	0.025	TRUE	450	FALSE	NA	NA	1	0	0.5	4	splines_cal	0.8308	-0.0027249949370106406
10	250	0	475	950	1425	1900	2375	2850	3325	3800	4275	2	0	1	0.25	0.25	0.25	0.25	0.25	0.25	0.25	0.25	0.25	0.25	-0.375	-0.375	-0.375	-0.375	-0.375	-0.375	-0.375	-0.375	-0.375	-0.375	-0.375	linear	0.025	TRUE	450	FALSE	NA	NA	1	0	0.5	5	fixmodel	0.8082	2.0969662788325477e-4
10	250	0	475	950	1425	1900	2375	2850	3325	3800	4275	2	0	1	0.25	0.25	0.25	0.25	0.25	0.25	0.25	0.25	0.25	0.25	-0.375	-0.375	-0.375	-0.375	-0.375	-0.375	-0.375	-0.375	-0.375	-0.375	-0.375	linear	0.025	TRUE	450	FALSE	NA	NA	1	0	0.5	5	sepmodel	0.798	3.2799182132872375e-4
10	250	0	475	950	1425	1900	2375	2850	3325	3800	4275	2	0	1	0.25	0.25	0.25	0.25	0.25	0.25	0.25	0.25	0.25	0.25	-0.375	-0.375	-0.375	-0.375	-0.375	-0.375	-0.375	-0.375	-0.375	-0.375	-0.375	linear	0.025	TRUE	450	FALSE	NA	NA	1	0	0.5	5	splines	0.8125	1.3204044198114018e-4
10	250	0	475	950	1425	1900	2375	2850	3325	3800	4275	2	0	1	0.25	0.25	0.25	0.25	0.25	0.25	0.25	0.25	0.25	0.25	-0.375	-0.375	-0.375	-0.375	-0.375	-0.375	-0.375	-0.375	-0.375	-0.375	-0.375	linear	0.025	TRUE	450	FALSE	NA	NA	1	0	0.5	5	splines_cal	0.8329	-4.902497646250551e-5
10	250	0	475	950	1425	1900	2375	2850	3325	3800	4275	2	0	1	0.25	0.25	0.25	0.25	0.25	0.25	0.25	0.25	0.25	0.25	-0.375	-0.375	-0.375	-0.375	-0.375	-0.375	-0.375	-0.375	-0.375	-0.375	-0.375	linear	0.025	TRUE	450	FALSE	NA	NA	1	0	0.5	6	fixmodel	0.8069	-2.4601200002925453e-4
10	250	0	475	950	1425	1900	2375	2850	3325	3800	4275	2	0	1	0.25	0.25	0.25	0.25	0.25	0.25	0.25	0.25	0.25	0.25	-0.375	-0.375	-0.375	-0.375	-0.375	-0.375	-0.375	-0.375	-0.375	-0.375	-0.375	linear	0.025	TRUE	450	FALSE	NA	NA	1	0	0.5	6	sepmodel	0.7932	-4.1390782121137183e-4
10	250	0	475	950	1425	1900	2375	2850	3325	3800	4275	2	0	1	0.25	0.25	0.25	0.25	0.25	0.25	0.25	0.25	0.25	0.25	-0.375	-0.375	-0.375	-0.375	-0.375	-0.375	-0.375	-0.375	-0.375	-0.375	-0.375	linear	0.025	TRUE	450	FALSE	NA	NA	1	0	0.5	6	splines	0.8107	-2.2592280358090265e-4
10	250	0	475	950	1425	1900	2375	2850	3325	3800	4275	2	0	1	0.25	0.25	0.25	0.25	0.25	0.25	0.25	0.25	0.25	0.25	-0.375	-0.375	-0.375	-0.375	-0.375	-0.375	-0.375	-0.375	-0.375	-0.375	-0.375	linear	0.025	TRUE	450	FALSE	NA	NA	1	0	0.5	6	splines_cal	0.829	-4.103387022292093e-4
10	250	0	475	950	1425	1900	2375	2850	3325	3800	4275	2	0	1	0.25	0.25	0.25	0.25	0.25	0.25	0.25	0.25	0.25	0.25	-0.375	-0.375	-0.375	-0.375	-0.375	-0.375	-0.375	-0.375	-0.375	-0.375	-0.375	linear	0.025	TRUE	450	FALSE	NA	NA	1	0	0.5	7	fixmodel	0.8104	2.173185288900431e-4
10	250	0	475	950	1425	1900	2375	2850	3325	3800	4275	2	0	1	0.25	0.25	0.25	0.25	0.25	0.25	0.25	0.25	0.25	0.25	-0.375	-0.375	-0.375	-0.375	-0.375	-0.375	-0.375	-0.375	-0.375	-0.375	-0.375	linear	0.025	TRUE	450	FALSE	NA	NA	1	0	0.5	7	sepmodel	0.7963	2.888691756943605e-4
10	250	0	475	950	1425	1900	2375	2850	3325	3800	4275	2	0	1	0.25	0.25	0.25	0.25	0.25	0.25	0.25	0.25	0.25	0.25	-0.375	-0.375	-0.375	-0.375	-0.375	-0.375	-0.375	-0.375	-0.375	-0.375	-0.375	linear	0.025	TRUE	450	FALSE	NA	NA	1	0	0.5	7	splines	0.8142	1.8275960385125004e-4
10	250	0	475	950	1425	1900	2375	2850	3325	3800	4275	2	0	1	0.25	0.25	0.25	0.25	0.25	0.25	0.25	0.25	0.25	0.25	-0.375	-0.375	-0.375	-0.375	-0.375	-0.375	-0.375	-0.375	-0.375	-0.375	-0.375	linear	0.025	TRUE	450	FALSE	NA	NA	1	0	0.5	7	splines_cal	0.8353	1.8953816099865397e-4
10	250	0	475	950	1425	1900	2375	2850	3325	3800	4275	2	0	1	0.25	0.25	0.25	0.25	0.25	0.25	0.25	0.25	0.25	0.25	-0.375	-0.375	-0.375	-0.375	-0.375	-0.375	-0.375	-0.375	-0.375	-0.375	-0.375	linear	0.025	TRUE	450	FALSE	NA	NA	1	0	0.5	8	fixmodel	0.8074	-1.4520563527505365e-4
10	250	0	475	950	1425	1900	2375	2850	3325	3800	4275	2	0	1	0.25	0.25	0.25	0.25	0.25	0.25	0.25	0.25	0.25	0.25	-0.375	-0.375	-0.375	-0.375	-0.375	-0.375	-0.375	-0.375	-0.375	-0.375	-0.375	linear	0.025	TRUE	450	FALSE	NA	NA	1	0	0.5	8	sepmodel	0.7965	-1.703154380120085e-4
10	250	0	475	950	1425	1900	2375	2850	3325	3800	4275	2	0	1	0.25	0.25	0.25	0.25	0.25	0.25	0.25	0.25	0.25	0.25	-0.375	-0.375	-0.375	-0.375	-0.375	-0.375	-0.375	-0.375	-0.375	-0.375	-0.375	linear	0.025	TRUE	450	FALSE	NA	NA	1	0	0.5	8	splines	0.813	-1.430673565551502e-4
10	250	0	475	950	1425	1900	2375	2850	3325	3800	4275	2	0	1	0.25	0.25	0.25	0.25	0.25	0.25	0.25	0.25	0.25	0.25	-0.375	-0.375	-0.375	-0.375	-0.375	-0.375	-0.375	-0.375	-0.375	-0.375	-0.375	linear	0.025	TRUE	450	FALSE	NA	NA	1	0	0.5	8	splines_cal	0.832	-3.653496655040515e-4
10	250	0	475	950	1425	1900	2375	2850	3325	3800	4275	2	0	1	0.25	0.25	0.25	0.25	0.25	0.25	0.25	0.25	0.25	0.25	-0.375	-0.375	-0.375	-0.375	-0.375	-0.375	-0.375	-0.375	-0.375	-0.375	-0.375	linear	0.025	TRUE	450	FALSE	NA	NA	1	0	0.5	9	fixmodel	0.8086	-0.0010570826046657881
10	250	0	475	950	1425	1900	2375	2850	3325	3800	4275	2	0	1	0.25	0.25	0.25	0.25	0.25	0.25	0.25	0.25	0.25	0.25	-0.375	-0.375	-0.375	-0.375	-0.375	-0.375	-0.375	-0.375	-0.375	-0.375	-0.375	linear	0.025	TRUE	450	FALSE	NA	NA	1	0	0.5	9	sepmodel	0.7945	-9.817337719778062e-4
10	250	0	475	950	1425	1900	2375	2850	3325	3800	4275	2	0	1	0.25	0.25	0.25	0.25	0.25	0.25	0.25	0.25	0.25	0.25	-0.375	-0.375	-0.375	-0.375	-0.375	-0.375	-0.375	-0.375	-0.375	-0.375	-0.375	linear	0.025	TRUE	450	FALSE	NA	NA	1	0	0.5	9	splines	0.8122	-0.0010590722339128967
10	250	0	475	950	1425	1900	2375	2850	3325	3800	4275	2	0	1	0.25	0.25	0.25	0.25	0.25	0.25	0.25	0.25	0.25	0.25	-0.375	-0.375	-0.375	-0.375	-0.375	-0.375	-0.375	-0.375	-0.375	-0.375	-0.375	linear	0.025	TRUE	450	FALSE	NA	NA	1	0	0.5	9	splines_cal	0.8301	-0.001157445891655889
10	250	0	475	950	1425	1900	2375	2850	3325	3800	4275	2	0	1	0.25	0.25	0.25	0.25	0.25	0.25	0.25	0.25	0.25	0.25	-0.375	-0.375	-0.375	-0.375	-0.375	-0.375	-0.375	-0.375	-0.375	-0.375	-0.375	linear	0.025	TRUE	450	FALSE	NA	NA	1	0	0.5	10	fixmodel	0.8173	0.0015758974441910138
10	250	0	475	950	1425	1900	2375	2850	3325	3800	4275	2	0	1	0.25	0.25	0.25	0.25	0.25	0.25	0.25	0.25	0.25	0.25	-0.375	-0.375	-0.375	-0.375	-0.375	-0.375	-0.375	-0.375	-0.375	-0.375	-0.375	linear	0.025	TRUE	450	FALSE	NA	NA	1	0	0.5	10	sepmodel	0.8074	0.0015649245173875994
10	250	0	475	950	1425	1900	2375	2850	3325	3800	4275	2	0	1	0.25	0.25	0.25	0.25	0.25	0.25	0.25	0.25	0.25	0.25	-0.375	-0.375	-0.375	-0.375	-0.375	-0.375	-0.375	-0.375	-0.375	-0.375	-0.375	linear	0.025	TRUE	450	FALSE	NA	NA	1	0	0.5	10	splines	0.823	0.0015094118215851742
10	250	0	475	950	1425	1900	2375	2850	3325	3800	4275	2	0	1	0.25	0.25	0.25	0.25	0.25	0.25	0.25	0.25	0.25	0.25	-0.375	-0.375	-0.375	-0.375	-0.375	-0.375	-0.375	-0.375	-0.375	-0.375	-0.375	linear	0.025	TRUE	450	FALSE	NA	NA	1	0	0.5	10	splines_cal	0.8381	0.0012148325424312695
10	250	0	500	1000	1500	2000	2500	3000	3500	4000	4500	2	0	1	0.25	0.25	0.25	0.25	0.25	0.25	0.25	0.25	0.25	0.25	-0.375	-0.375	-0.375	-0.375	-0.375	-0.375	-0.375	-0.375	-0.375	-0.375	-0.375	linear	0.025	TRUE	450	FALSE	NA	NA	1	0	0.5	2	fixmodel	0.8023	0.0013897775738878299
10	250	0	500	1000	1500	2000	2500	3000	3500	4000	4500	2	0	1	0.25	0.25	0.25	0.25	0.25	0.25	0.25	0.25	0.25	0.25	-0.375	-0.375	-0.375	-0.375	-0.375	-0.375	-0.375	-0.375	-0.375	-0.375	-0.375	linear	0.025	TRUE	450	FALSE	NA	NA	1	0	0.5	2	sepmodel	0.8017	0.0013897775738886632
10	250	0	500	1000	1500	2000	2500	3000	3500	4000	4500	2	0	1	0.25	0.25	0.25	0.25	0.25	0.25	0.25	0.25	0.25	0.25	-0.375	-0.375	-0.375	-0.375	-0.375	-0.375	-0.375	-0.375	-0.375	-0.375	-0.375	linear	0.025	TRUE	450	FALSE	NA	NA	1	0	0.5	2	splines	0.8436	0.0011941617067570283
10	250	0	500	1000	1500	2000	2500	3000	3500	4000	4500	2	0	1	0.25	0.25	0.25	0.25	0.25	0.25	0.25	0.25	0.25	0.25	-0.375	-0.375	-0.375	-0.375	-0.375	-0.375	-0.375	-0.375	-0.375	-0.375	-0.375	linear	0.025	TRUE	450	FALSE	NA	NA	1	0	0.5	2	splines_cal	0.8426	0.0012326334300522103
10	250	0	500	1000	1500	2000	2500	3000	3500	4000	4500	2	0	1	0.25	0.25	0.25	0.25	0.25	0.25	0.25	0.25	0.25	0.25	-0.375	-0.375	-0.375	-0.375	-0.375	-0.375	-0.375	-0.375	-0.375	-0.375	-0.375	linear	0.025	TRUE	450	FALSE	NA	NA	1	0	0.5	3	fixmodel	0.7953	-0.0014016162077010138
10	250	0	500	1000	1500	2000	2500	3000	3500	4000	4500	2	0	1	0.25	0.25	0.25	0.25	0.25	0.25	0.25	0.25	0.25	0.25	-0.375	-0.375	-0.375	-0.375	-0.375	-0.375	-0.375	-0.375	-0.375	-0.375	-0.375	linear	0.025	TRUE	450	FALSE	NA	NA	1	0	0.5	3	sepmodel	0.793	-0.0014016162077008809
10	250	0	500	1000	1500	2000	2500	3000	3500	4000	4500	2	0	1	0.25	0.25	0.25	0.25	0.25	0.25	0.25	0.25	0.25	0.25	-0.375	-0.375	-0.375	-0.375	-0.375	-0.375	-0.375	-0.375	-0.375	-0.375	-0.375	linear	0.025	TRUE	450	FALSE	NA	NA	1	0	0.5	3	splines	0.832	-9.92520994013996e-4
10	250	0	500	1000	1500	2000	2500	3000	3500	4000	4500	2	0	1	0.25	0.25	0.25	0.25	0.25	0.25	0.25	0.25	0.25	0.25	-0.375	-0.375	-0.375	-0.375	-0.375	-0.375	-0.375	-0.375	-0.375	-0.375	-0.375	linear	0.025	TRUE	450	FALSE	NA	NA	1	0	0.5	3	splines_cal	0.8295	-9.174679843319544e-4
10	250	0	500	1000	1500	2000	2500	3000	3500	4000	4500	2	0	1	0.25	0.25	0.25	0.25	0.25	0.25	0.25	0.25	0.25	0.25	-0.375	-0.375	-0.375	-0.375	-0.375	-0.375	-0.375	-0.375	-0.375	-0.375	-0.375	linear	0.025	TRUE	450	FALSE	NA	NA	1	0	0.5	4	fixmodel	0.7992	5.977199179213759e-4
10	250	0	500	1000	1500	2000	2500	3000	3500	4000	4500	2	0	1	0.25	0.25	0.25	0.25	0.25	0.25	0.25	0.25	0.25	0.25	-0.375	-0.375	-0.375	-0.375	-0.375	-0.375	-0.375	-0.375	-0.375	-0.375	-0.375	linear	0.025	TRUE	450	FALSE	NA	NA	1	0	0.5	4	sepmodel	0.7995	5.977199179226338e-4
10	250	0	500	1000	1500	2000	2500	3000	3500	4000	4500	2	0	1	0.25	0.25	0.25	0.25	0.25	0.25	0.25	0.25	0.25	0.25	-0.375	-0.375	-0.375	-0.375	-0.375	-0.375	-0.375	-0.375	-0.375	-0.375	-0.375	linear	0.025	TRUE	450	FALSE	NA	NA	1	0	0.5	4	splines	0.8361	2.37959884496642e-4
10	250	0	500	1000	1500	2000	2500	3000	3500	4000	4500	2	0	1	0.25	0.25	0.25	0.25	0.25	0.25	0.25	0.25	0.25	0.25	-0.375	-0.375	-0.375	-0.375	-0.375	-0.375	-0.375	-0.375	-0.375	-0.375	-0.375	linear	0.025	TRUE	450	FALSE	NA	NA	1	0	0.5	4	splines_cal	0.8332	2.2010570402125894e-4
10	250	0	500	1000	1500	2000	2500	3000	3500	4000	4500	2	0	1	0.25	0.25	0.25	0.25	0.25	0.25	0.25	0.25	0.25	0.25	-0.375	-0.375	-0.375	-0.375	-0.375	-0.375	-0.375	-0.375	-0.375	-0.375	-0.375	linear	0.025	TRUE	450	FALSE	NA	NA	1	0	0.5	5	fixmodel	0.7953	4.969876437134269e-4
10	250	0	500	1000	1500	2000	2500	3000	3500	4000	4500	2	0	1	0.25	0.25	0.25	0.25	0.25	0.25	0.25	0.25	0.25	0.25	-0.375	-0.375	-0.375	-0.375	-0.375	-0.375	-0.375	-0.375	-0.375	-0.375	-0.375	linear	0.025	TRUE	450	FALSE	NA	NA	1	0	0.5	5	sepmodel	0.7915	4.969876437145977e-4
10	250	0	500	1000	1500	2000	2500	3000	3500	4000	4500	2	0	1	0.25	0.25	0.25	0.25	0.25	0.25	0.25	0.25	0.25	0.25	-0.375	-0.375	-0.375	-0.375	-0.375	-0.375	-0.375	-0.375	-0.375	-0.375	-0.375	linear	0.025	TRUE	450	FALSE	NA	NA	1	0	0.5	5	splines	0.8358	3.564677868705326e-4
10	250	0	500	1000	1500	2000	2500	3000	3500	4000	4500	2	0	1	0.25	0.25	0.25	0.25	0.25	0.25	0.25	0.25	0.25	0.25	-0.375	-0.375	-0.375	-0.375	-0.375	-0.375	-0.375	-0.375	-0.375	-0.375	-0.375	linear	0.025	TRUE	450	FALSE	NA	NA	1	0	0.5	5	splines_cal	0.8304	2.9729072945795587e-4
10	250	0	500	1000	1500	2000	2500	3000	3500	4000	4500	2	0	1	0.25	0.25	0.25	0.25	0.25	0.25	0.25	0.25	0.25	0.25	-0.375	-0.375	-0.375	-0.375	-0.375	-0.375	-0.375	-0.375	-0.375	-0.375	-0.375	linear	0.025	TRUE	450	FALSE	NA	NA	1	0	0.5	6	fixmodel	0.7974	-3.5356172335281955e-5
10	250	0	500	1000	1500	2000	2500	3000	3500	4000	4500	2	0	1	0.25	0.25	0.25	0.25	0.25	0.25	0.25	0.25	0.25	0.25	-0.375	-0.375	-0.375	-0.375	-0.375	-0.375	-0.375	-0.375	-0.375	-0.375	-0.375	linear	0.025	TRUE	450	FALSE	NA	NA	1	0	0.5	6	sepmodel	0.7964	-3.5356172334592457e-5
10	250	0	500	1000	1500	2000	2500	3000	3500	4000	4500	2	0	1	0.25	0.25	0.25	0.25	0.25	0.25	0.25	0.25	0.25	0.25	-0.375	-0.375	-0.375	-0.375	-0.375	-0.375	-0.375	-0.375	-0.375	-0.375	-0.375	linear	0.025	TRUE	450	FALSE	NA	NA	1	0	0.5	6	splines	0.8361	-1.4218434011360073e-4
10	250	0	500	1000	1500	2000	2500	3000	3500	4000	4500	2	0	1	0.25	0.25	0.25	0.25	0.25	0.25	0.25	0.25	0.25	0.25	-0.375	-0.375	-0.375	-0.375	-0.375	-0.375	-0.375	-0.375	-0.375	-0.375	-0.375	linear	0.025	TRUE	450	FALSE	NA	NA	1	0	0.5	6	splines_cal	0.8327	-1.062797482020767e-4
10	250	0	500	1000	1500	2000	2500	3000	3500	4000	4500	2	0	1	0.25	0.25	0.25	0.25	0.25	0.25	0.25	0.25	0.25	0.25	-0.375	-0.375	-0.375	-0.375	-0.375	-0.375	-0.375	-0.375	-0.375	-0.375	-0.375	linear	0.025	TRUE	450	FALSE	NA	NA	1	0	0.5	7	fixmodel	0.7989	6.113874263139211e-5
10	250	0	500	1000	1500	2000	2500	3000	3500	4000	4500	2	0	1	0.25	0.25	0.25	0.25	0.25	0.25	0.25	0.25	0.25	0.25	-0.375	-0.375	-0.375	-0.375	-0.375	-0.375	-0.375	-0.375	-0.375	-0.375	-0.375	linear	0.025	TRUE	450	FALSE	NA	NA	1	0	0.5	7	sepmodel	0.796	6.113874263262786e-5
10	250	0	500	1000	1500	2000	2500	3000	3500	4000	4500	2	0	1	0.25	0.25	0.25	0.25	0.25	0.25	0.25	0.25	0.25	0.25	-0.375	-0.375	-0.375	-0.375	-0.375	-0.375	-0.375	-0.375	-0.375	-0.375	-0.375	linear	0.025	TRUE	450	FALSE	NA	NA	1	0	0.5	7	splines	0.8374	-1.2499519454939404e-4
10	250	0	500	1000	1500	2000	2500	3000	3500	4000	4500	2	0	1	0.25	0.25	0.25	0.25	0.25	0.25	0.25	0.25	0.25	0.25	-0.375	-0.375	-0.375	-0.375	-0.375	-0.375	-0.375	-0.375	-0.375	-0.375	-0.375	linear	0.025	TRUE	450	FALSE	NA	NA	1	0	0.5	7	splines_cal	0.8336	-1.8143802579164545e-4
10	250	0	500	1000	1500	2000	2500	3000	3500	4000	4500	2	0	1	0.25	0.25	0.25	0.25	0.25	0.25	0.25	0.25	0.25	0.25	-0.375	-0.375	-0.375	-0.375	-0.375	-0.375	-0.375	-0.375	-0.375	-0.375	-0.375	linear	0.025	TRUE	450	FALSE	NA	NA	1	0	0.5	8	fixmodel	0.7916	-0.001569979048480475
10	250	0	500	1000	1500	2000	2500	3000	3500	4000	4500	2	0	1	0.25	0.25	0.25	0.25	0.25	0.25	0.25	0.25	0.25	0.25	-0.375	-0.375	-0.375	-0.375	-0.375	-0.375	-0.375	-0.375	-0.375	-0.375	-0.375	linear	0.025	TRUE	450	FALSE	NA	NA	1	0	0.5	8	sepmodel	0.7897	-0.0015699790484789413
10	250	0	500	1000	1500	2000	2500	3000	3500	4000	4500	2	0	1	0.25	0.25	0.25	0.25	0.25	0.25	0.25	0.25	0.25	0.25	-0.375	-0.375	-0.375	-0.375	-0.375	-0.375	-0.375	-0.375	-0.375	-0.375	-0.375	linear	0.025	TRUE	450	FALSE	NA	NA	1	0	0.5	8	splines	0.8346	-0.0013997542639847102
10	250	0	500	1000	1500	2000	2500	3000	3500	4000	4500	2	0	1	0.25	0.25	0.25	0.25	0.25	0.25	0.25	0.25	0.25	0.25	-0.375	-0.375	-0.375	-0.375	-0.375	-0.375	-0.375	-0.375	-0.375	-0.375	-0.375	linear	0.025	TRUE	450	FALSE	NA	NA	1	0	0.5	8	splines_cal	0.8309	-0.001353527776378271
10	250	0	500	1000	1500	2000	2500	3000	3500	4000	4500	2	0	1	0.25	0.25	0.25	0.25	0.25	0.25	0.25	0.25	0.25	0.25	-0.375	-0.375	-0.375	-0.375	-0.375	-0.375	-0.375	-0.375	-0.375	-0.375	-0.375	linear	0.025	TRUE	450	FALSE	NA	NA	1	0	0.5	9	fixmodel	0.7987	-4.0178506318557617e-4
10	250	0	500	1000	1500	2000	2500	3000	3500	4000	4500	2	0	1	0.25	0.25	0.25	0.25	0.25	0.25	0.25	0.25	0.25	0.25	-0.375	-0.375	-0.375	-0.375	-0.375	-0.375	-0.375	-0.375	-0.375	-0.375	-0.375	linear	0.025	TRUE	450	FALSE	NA	NA	1	0	0.5	9	sepmodel	0.7976	-4.017850631848111e-4
10	250	0	500	1000	1500	2000	2500	3000	3500	4000	4500	2	0	1	0.25	0.25	0.25	0.25	0.25	0.25	0.25	0.25	0.25	0.25	-0.375	-0.375	-0.375	-0.375	-0.375	-0.375	-0.375	-0.375	-0.375	-0.375	-0.375	linear	0.025	TRUE	450	FALSE	NA	NA	1	0	0.5	9	splines	0.8393	8.164282355242536e-6
10	250	0	500	1000	1500	2000	2500	3000	3500	4000	4500	2	0	1	0.25	0.25	0.25	0.25	0.25	0.25	0.25	0.25	0.25	0.25	-0.375	-0.375	-0.375	-0.375	-0.375	-0.375	-0.375	-0.375	-0.375	-0.375	-0.375	linear	0.025	TRUE	450	FALSE	NA	NA	1	0	0.5	9	splines_cal	0.8368	5.418412130197644e-6
10	250	0	500	1000	1500	2000	2500	3000	3500	4000	4500	2	0	1	0.25	0.25	0.25	0.25	0.25	0.25	0.25	0.25	0.25	0.25	-0.375	-0.375	-0.375	-0.375	-0.375	-0.375	-0.375	-0.375	-0.375	-0.375	-0.375	linear	0.025	TRUE	450	FALSE	NA	NA	1	0	0.5	10	fixmodel	0.8016	0.0015354242621954278
10	250	0	500	1000	1500	2000	2500	3000	3500	4000	4500	2	0	1	0.25	0.25	0.25	0.25	0.25	0.25	0.25	0.25	0.25	0.25	-0.375	-0.375	-0.375	-0.375	-0.375	-0.375	-0.375	-0.375	-0.375	-0.375	-0.375	linear	0.025	TRUE	450	FALSE	NA	NA	1	0	0.5	10	sepmodel	0.8003	0.00153542426219685
10	250	0	500	1000	1500	2000	2500	3000	3500	4000	4500	2	0	1	0.25	0.25	0.25	0.25	0.25	0.25	0.25	0.25	0.25	0.25	-0.375	-0.375	-0.375	-0.375	-0.375	-0.375	-0.375	-0.375	-0.375	-0.375	-0.375	linear	0.025	TRUE	450	FALSE	NA	NA	1	0	0.5	10	splines	0.8394	7.971187497894757e-4
10	250	0	500	1000	1500	2000	2500	3000	3500	4000	4500	2	0	1	0.25	0.25	0.25	0.25	0.25	0.25	0.25	0.25	0.25	0.25	-0.375	-0.375	-0.375	-0.375	-0.375	-0.375	-0.375	-0.375	-0.375	-0.375	-0.375	linear	0.025	TRUE	450	FALSE	NA	NA	1	0	0.5	10	splines_cal	0.8395	8.079458745849371e-4
10	250	0	0	0	0	0	0	0	0	0	0	2	0	1	0.25	0.25	0.25	0.25	0.25	0.25	0.25	0.25	0.25	0.25	-0.25	-0.25	-0.25	-0.25	-0.25	-0.25	-0.25	-0.25	-0.25	-0.25	-0.25	linear	0.025	TRUE	450	FALSE	NA	NA	1	0	0.5	2	fixmodel	0.7985	6.137222629843239e-4
10	250	0	0	0	0	0	0	0	0	0	0	2	0	1	0.25	0.25	0.25	0.25	0.25	0.25	0.25	0.25	0.25	0.25	-0.25	-0.25	-0.25	-0.25	-0.25	-0.25	-0.25	-0.25	-0.25	-0.25	-0.25	linear	0.025	TRUE	450	FALSE	NA	NA	1	0	0.5	2	sepmodel	0.7981	6.137222629915548e-4
10	250	0	0	0	0	0	0	0	0	0	0	2	0	1	0.25	0.25	0.25	0.25	0.25	0.25	0.25	0.25	0.25	0.25	-0.25	-0.25	-0.25	-0.25	-0.25	-0.25	-0.25	-0.25	-0.25	-0.25	-0.25	linear	0.025	TRUE	450	FALSE	NA	NA	1	0	0.5	2	splines	0.7998	6.147663193098561e-4
10	250	0	0	0	0	0	0	0	0	0	0	2	0	1	0.25	0.25	0.25	0.25	0.25	0.25	0.25	0.25	0.25	0.25	-0.25	-0.25	-0.25	-0.25	-0.25	-0.25	-0.25	-0.25	-0.25	-0.25	-0.25	linear	0.025	TRUE	450	FALSE	NA	NA	1	0	0.5	2	splines_cal	0.7995	6.096896161176475e-4
10	250	0	0	0	0	0	0	0	0	0	0	2	0	1	0.25	0.25	0.25	0.25	0.25	0.25	0.25	0.25	0.25	0.25	-0.25	-0.25	-0.25	-0.25	-0.25	-0.25	-0.25	-0.25	-0.25	-0.25	-0.25	linear	0.025	TRUE	450	FALSE	NA	NA	1	0	0.5	3	fixmodel	0.7923	3.845745199764717e-4
10	250	0	0	0	0	0	0	0	0	0	0	2	0	1	0.25	0.25	0.25	0.25	0.25	0.25	0.25	0.25	0.25	0.25	-0.25	-0.25	-0.25	-0.25	-0.25	-0.25	-0.25	-0.25	-0.25	-0.25	-0.25	linear	0.025	TRUE	450	FALSE	NA	NA	1	0	0.5	3	sepmodel	0.7919	3.84574519976626e-4
10	250	0	0	0	0	0	0	0	0	0	0	2	0	1	0.25	0.25	0.25	0.25	0.25	0.25	0.25	0.25	0.25	0.25	-0.25	-0.25	-0.25	-0.25	-0.25	-0.25	-0.25	-0.25	-0.25	-0.25	-0.25	linear	0.025	TRUE	450	FALSE	NA	NA	1	0	0.5	3	splines	0.7932	3.8470195446225575e-4
10	250	0	0	0	0	0	0	0	0	0	0	2	0	1	0.25	0.25	0.25	0.25	0.25	0.25	0.25	0.25	0.25	0.25	-0.25	-0.25	-0.25	-0.25	-0.25	-0.25	-0.25	-0.25	-0.25	-0.25	-0.25	linear	0.025	TRUE	450	FALSE	NA	NA	1	0	0.5	3	splines_cal	0.7914	3.8131273875722545e-4
10	250	0	0	0	0	0	0	0	0	0	0	2	0	1	0.25	0.25	0.25	0.25	0.25	0.25	0.25	0.25	0.25	0.25	-0.25	-0.25	-0.25	-0.25	-0.25	-0.25	-0.25	-0.25	-0.25	-0.25	-0.25	linear	0.025	TRUE	450	FALSE	NA	NA	1	0	0.5	4	fixmodel	0.79990000000000006	8.259385355341272e-4
10	250	0	0	0	0	0	0	0	0	0	0	2	0	1	0.25	0.25	0.25	0.25	0.25	0.25	0.25	0.25	0.25	0.25	-0.25	-0.25	-0.25	-0.25	-0.25	-0.25	-0.25	-0.25	-0.25	-0.25	-0.25	linear	0.025	TRUE	450	FALSE	NA	NA	1	0	0.5	4	sepmodel	0.7986	8.259385355360421e-4
10	250	0	0	0	0	0	0	0	0	0	0	2	0	1	0.25	0.25	0.25	0.25	0.25	0.25	0.25	0.25	0.25	0.25	-0.25	-0.25	-0.25	-0.25	-0.25	-0.25	-0.25	-0.25	-0.25	-0.25	-0.25	linear	0.025	TRUE	450	FALSE	NA	NA	1	0	0.5	4	splines	0.8012	8.253714442866283e-4
10	250	0	0	0	0	0	0	0	0	0	0	2	0	1	0.25	0.25	0.25	0.25	0.25	0.25	0.25	0.25	0.25	0.25	-0.25	-0.25	-0.25	-0.25	-0.25	-0.25	-0.25	-0.25	-0.25	-0.25	-0.25	linear	0.025	TRUE	450	FALSE	NA	NA	1	0	0.5	4	splines_cal	0.8003	8.178823670127153e-4
10	250	0	0	0	0	0	0	0	0	0	0	2	0	1	0.25	0.25	0.25	0.25	0.25	0.25	0.25	0.25	0.25	0.25	-0.25	-0.25	-0.25	-0.25	-0.25	-0.25	-0.25	-0.25	-0.25	-0.25	-0.25	linear	0.025	TRUE	450	FALSE	NA	NA	1	0	0.5	5	fixmodel	0.7918	-4.4023885815775056e-4
10	250	0	0	0	0	0	0	0	0	0	0	2	0	1	0.25	0.25	0.25	0.25	0.25	0.25	0.25	0.25	0.25	0.25	-0.25	-0.25	-0.25	-0.25	-0.25	-0.25	-0.25	-0.25	-0.25	-0.25	-0.25	linear	0.025	TRUE	450	FALSE	NA	NA	1	0	0.5	5	sepmodel	0.7894	-4.4023885815690255e-4
10	250	0	0	0	0	0	0	0	0	0	0	2	0	1	0.25	0.25	0.25	0.25	0.25	0.25	0.25	0.25	0.25	0.25	-0.25	-0.25	-0.25	-0.25	-0.25	-0.25	-0.25	-0.25	-0.25	-0.25	-0.25	linear	0.025	TRUE	450	FALSE	NA	NA	1	0	0.5	5	splines	0.7931	-4.3992705210413113e-4
10	250	0	0	0	0	0	0	0	0	0	0	2	0	1	0.25	0.25	0.25	0.25	0.25	0.25	0.25	0.25	0.25	0.25	-0.25	-0.25	-0.25	-0.25	-0.25	-0.25	-0.25	-0.25	-0.25	-0.25	-0.25	linear	0.025	TRUE	450	FALSE	NA	NA	1	0	0.5	5	splines_cal	0.7923	-3.968291422287227e-4
10	250	0	0	0	0	0	0	0	0	0	0	2	0	1	0.25	0.25	0.25	0.25	0.25	0.25	0.25	0.25	0.25	0.25	-0.25	-0.25	-0.25	-0.25	-0.25	-0.25	-0.25	-0.25	-0.25	-0.25	-0.25	linear	0.025	TRUE	450	FALSE	NA	NA	1	0	0.5	6	fixmodel	0.7935	7.940466874652123e-4
10	250	0	0	0	0	0	0	0	0	0	0	2	0	1	0.25	0.25	0.25	0.25	0.25	0.25	0.25	0.25	0.25	0.25	-0.25	-0.25	-0.25	-0.25	-0.25	-0.25	-0.25	-0.25	-0.25	-0.25	-0.25	linear	0.025	TRUE	450	FALSE	NA	NA	1	0	0.5	6	sepmodel	0.7945	7.940466874662136e-4
10	250	0	0	0	0	0	0	0	0	0	0	2	0	1	0.25	0.25	0.25	0.25	0.25	0.25	0.25	0.25	0.25	0.25	-0.25	-0.25	-0.25	-0.25	-0.25	-0.25	-0.25	-0.25	-0.25	-0.25	-0.25	linear	0.025	TRUE	450	FALSE	NA	NA	1	0	0.5	6	splines	0.7945	7.94009993064357e-4
10	250	0	0	0	0	0	0	0	0	0	0	2	0	1	0.25	0.25	0.25	0.25	0.25	0.25	0.25	0.25	0.25	0.25	-0.25	-0.25	-0.25	-0.25	-0.25	-0.25	-0.25	-0.25	-0.25	-0.25	-0.25	linear	0.025	TRUE	450	FALSE	NA	NA	1	0	0.5	6	splines_cal	0.7944	8.138265720200992e-4
10	250	0	0	0	0	0	0	0	0	0	0	2	0	1	0.25	0.25	0.25	0.25	0.25	0.25	0.25	0.25	0.25	0.25	-0.25	-0.25	-0.25	-0.25	-0.25	-0.25	-0.25	-0.25	-0.25	-0.25	-0.25	linear	0.025	TRUE	450	FALSE	NA	NA	1	0	0.5	7	fixmodel	0.8001	9.512900051237358e-4
10	250	0	0	0	0	0	0	0	0	0	0	2	0	1	0.25	0.25	0.25	0.25	0.25	0.25	0.25	0.25	0.25	0.25	-0.25	-0.25	-0.25	-0.25	-0.25	-0.25	-0.25	-0.25	-0.25	-0.25	-0.25	linear	0.025	TRUE	450	FALSE	NA	NA	1	0	0.5	7	sepmodel	0.7981	9.512900051247337e-4
10	250	0	0	0	0	0	0	0	0	0	0	2	0	1	0.25	0.25	0.25	0.25	0.25	0.25	0.25	0.25	0.25	0.25	-0.25	-0.25	-0.25	-0.25	-0.25	-0.25	-0.25	-0.25	-0.25	-0.25	-0.25	linear	0.025	TRUE	450	FALSE	NA	NA	1	0	0.5	7	splines	0.8018	9.516320666987307e-4
10	250	0	0	0	0	0	0	0	0	0	0	2	0	1	0.25	0.25	0.25	0.25	0.25	0.25	0.25	0.25	0.25	0.25	-0.25	-0.25	-0.25	-0.25	-0.25	-0.25	-0.25	-0.25	-0.25	-0.25	-0.25	linear	0.025	TRUE	450	FALSE	NA	NA	1	0	0.5	7	splines_cal	0.801	9.563129942307202e-4
10	250	0	0	0	0	0	0	0	0	0	0	2	0	1	0.25	0.25	0.25	0.25	0.25	0.25	0.25	0.25	0.25	0.25	-0.25	-0.25	-0.25	-0.25	-0.25	-0.25	-0.25	-0.25	-0.25	-0.25	-0.25	linear	0.025	TRUE	450	FALSE	NA	NA	1	0	0.5	8	fixmodel	0.7969	0.0013833282438935359
10	250	0	0	0	0	0	0	0	0	0	0	2	0	1	0.25	0.25	0.25	0.25	0.25	0.25	0.25	0.25	0.25	0.25	-0.25	-0.25	-0.25	-0.25	-0.25	-0.25	-0.25	-0.25	-0.25	-0.25	-0.25	linear	0.025	TRUE	450	FALSE	NA	NA	1	0	0.5	8	sepmodel	0.7965	0.0013833282438945197
10	250	0	0	0	0	0	0	0	0	0	0	2	0	1	0.25	0.25	0.25	0.25	0.25	0.25	0.25	0.25	0.25	0.25	-0.25	-0.25	-0.25	-0.25	-0.25	-0.25	-0.25	-0.25	-0.25	-0.25	-0.25	linear	0.025	TRUE	450	FALSE	NA	NA	1	0	0.5	8	splines	0.7981	0.0013831665842933053
10	250	0	0	0	0	0	0	0	0	0	0	2	0	1	0.25	0.25	0.25	0.25	0.25	0.25	0.25	0.25	0.25	0.25	-0.25	-0.25	-0.25	-0.25	-0.25	-0.25	-0.25	-0.25	-0.25	-0.25	-0.25	linear	0.025	TRUE	450	FALSE	NA	NA	1	0	0.5	8	splines_cal	0.7971	0.0013933598181305954
10	250	0	0	0	0	0	0	0	0	0	0	2	0	1	0.25	0.25	0.25	0.25	0.25	0.25	0.25	0.25	0.25	0.25	-0.25	-0.25	-0.25	-0.25	-0.25	-0.25	-0.25	-0.25	-0.25	-0.25	-0.25	linear	0.025	TRUE	450	FALSE	NA	NA	1	0	0.5	9	fixmodel	0.7988	0.0012302731841514457
10	250	0	0	0	0	0	0	0	0	0	0	2	0	1	0.25	0.25	0.25	0.25	0.25	0.25	0.25	0.25	0.25	0.25	-0.25	-0.25	-0.25	-0.25	-0.25	-0.25	-0.25	-0.25	-0.25	-0.25	-0.25	linear	0.025	TRUE	450	FALSE	NA	NA	1	0	0.5	9	sepmodel	0.7978	0.0012302731841524368
10	250	0	0	0	0	0	0	0	0	0	0	2	0	1	0.25	0.25	0.25	0.25	0.25	0.25	0.25	0.25	0.25	0.25	-0.25	-0.25	-0.25	-0.25	-0.25	-0.25	-0.25	-0.25	-0.25	-0.25	-0.25	linear	0.025	TRUE	450	FALSE	NA	NA	1	0	0.5	9	splines	0.8004	0.001229459920170498
10	250	0	0	0	0	0	0	0	0	0	0	2	0	1	0.25	0.25	0.25	0.25	0.25	0.25	0.25	0.25	0.25	0.25	-0.25	-0.25	-0.25	-0.25	-0.25	-0.25	-0.25	-0.25	-0.25	-0.25	-0.25	linear	0.025	TRUE	450	FALSE	NA	NA	1	0	0.5	9	splines_cal	0.8004	0.0012105588378951361
10	250	0	0	0	0	0	0	0	0	0	0	2	0	1	0.25	0.25	0.25	0.25	0.25	0.25	0.25	0.25	0.25	0.25	-0.25	-0.25	-0.25	-0.25	-0.25	-0.25	-0.25	-0.25	-0.25	-0.25	-0.25	linear	0.025	TRUE	450	FALSE	NA	NA	1	0	0.5	10	fixmodel	0.7971	3.2322384177094074e-5
10	250	0	0	0	0	0	0	0	0	0	0	2	0	1	0.25	0.25	0.25	0.25	0.25	0.25	0.25	0.25	0.25	0.25	-0.25	-0.25	-0.25	-0.25	-0.25	-0.25	-0.25	-0.25	-0.25	-0.25	-0.25	linear	0.025	TRUE	450	FALSE	NA	NA	1	0	0.5	10	sepmodel	0.7969	3.232238417807326e-5
10	250	0	0	0	0	0	0	0	0	0	0	2	0	1	0.25	0.25	0.25	0.25	0.25	0.25	0.25	0.25	0.25	0.25	-0.25	-0.25	-0.25	-0.25	-0.25	-0.25	-0.25	-0.25	-0.25	-0.25	-0.25	linear	0.025	TRUE	450	FALSE	NA	NA	1	0	0.5	10	splines	0.7983	3.2630198220759845e-5
10	250	0	0	0	0	0	0	0	0	0	0	2	0	1	0.25	0.25	0.25	0.25	0.25	0.25	0.25	0.25	0.25	0.25	-0.25	-0.25	-0.25	-0.25	-0.25	-0.25	-0.25	-0.25	-0.25	-0.25	-0.25	linear	0.025	TRUE	450	FALSE	NA	NA	1	0	0.5	10	splines_cal	0.7966	4.469404835055891e-5
10	250	0	25	50	75	100	125	150	175	200	225	2	0	1	0.25	0.25	0.25	0.25	0.25	0.25	0.25	0.25	0.25	0.25	-0.25	-0.25	-0.25	-0.25	-0.25	-0.25	-0.25	-0.25	-0.25	-0.25	-0.25	linear	0.025	TRUE	450	FALSE	NA	NA	1	0	0.5	2	fixmodel	0.7984	-5.255381167264705e-4
10	250	0	25	50	75	100	125	150	175	200	225	2	0	1	0.25	0.25	0.25	0.25	0.25	0.25	0.25	0.25	0.25	0.25	-0.25	-0.25	-0.25	-0.25	-0.25	-0.25	-0.25	-0.25	-0.25	-0.25	-0.25	linear	0.025	TRUE	450	FALSE	NA	NA	1	0	0.5	2	sepmodel	0.7925	-4.656185577242764e-4
10	250	0	25	50	75	100	125	150	175	200	225	2	0	1	0.25	0.25	0.25	0.25	0.25	0.25	0.25	0.25	0.25	0.25	-0.25	-0.25	-0.25	-0.25	-0.25	-0.25	-0.25	-0.25	-0.25	-0.25	-0.25	linear	0.025	TRUE	450	FALSE	NA	NA	1	0	0.5	2	splines	0.8	-5.444989793439651e-4
10	250	0	25	50	75	100	125	150	175	200	225	2	0	1	0.25	0.25	0.25	0.25	0.25	0.25	0.25	0.25	0.25	0.25	-0.25	-0.25	-0.25	-0.25	-0.25	-0.25	-0.25	-0.25	-0.25	-0.25	-0.25	linear	0.025	TRUE	450	FALSE	NA	NA	1	0	0.5	2	splines_cal	0.804	-5.919043359320296e-4
10	250	0	25	50	75	100	125	150	175	200	225	2	0	1	0.25	0.25	0.25	0.25	0.25	0.25	0.25	0.25	0.25	0.25	-0.25	-0.25	-0.25	-0.25	-0.25	-0.25	-0.25	-0.25	-0.25	-0.25	-0.25	linear	0.025	TRUE	450	FALSE	NA	NA	1	0	0.5	3	fixmodel	0.8073	7.981276543778507e-4
10	250	0	25	50	75	100	125	150	175	200	225	2	0	1	0.25	0.25	0.25	0.25	0.25	0.25	0.25	0.25	0.25	0.25	-0.25	-0.25	-0.25	-0.25	-0.25	-0.25	-0.25	-0.25	-0.25	-0.25	-0.25	linear	0.025	TRUE	450	FALSE	NA	NA	1	0	0.5	3	sepmodel	0.7971	8.244123150151742e-4
10	250	0	25	50	75	100	125	150	175	200	225	2	0	1	0.25	0.25	0.25	0.25	0.25	0.25	0.25	0.25	0.25	0.25	-0.25	-0.25	-0.25	-0.25	-0.25	-0.25	-0.25	-0.25	-0.25	-0.25	-0.25	linear	0.025	TRUE	450	FALSE	NA	NA	1	0	0.5	3	splines	0.807	7.934958817672248e-4
10	250	0	25	50	75	100	125	150	175	200	225	2	0	1	0.25	0.25	0.25	0.25	0.25	0.25	0.25	0.25	0.25	0.25	-0.25	-0.25	-0.25	-0.25	-0.25	-0.25	-0.25	-0.25	-0.25	-0.25	-0.25	linear	0.025	TRUE	450	FALSE	NA	NA	1	0	0.5	3	splines_cal	0.8097	6.95955853826171e-4
10	250	0	25	50	75	100	125	150	175	200	225	2	0	1	0.25	0.25	0.25	0.25	0.25	0.25	0.25	0.25	0.25	0.25	-0.25	-0.25	-0.25	-0.25	-0.25	-0.25	-0.25	-0.25	-0.25	-0.25	-0.25	linear	0.025	TRUE	450	FALSE	NA	NA	1	0	0.5	4	fixmodel	0.8099	-1.5098668156962472e-4
10	250	0	25	50	75	100	125	150	175	200	225	2	0	1	0.25	0.25	0.25	0.25	0.25	0.25	0.25	0.25	0.25	0.25	-0.25	-0.25	-0.25	-0.25	-0.25	-0.25	-0.25	-0.25	-0.25	-0.25	-0.25	linear	0.025	TRUE	450	FALSE	NA	NA	1	0	0.5	4	sepmodel	0.7974	-5.662879685122194e-5
10	250	0	25	50	75	100	125	150	175	200	225	2	0	1	0.25	0.25	0.25	0.25	0.25	0.25	0.25	0.25	0.25	0.25	-0.25	-0.25	-0.25	-0.25	-0.25	-0.25	-0.25	-0.25	-0.25	-0.25	-0.25	linear	0.025	TRUE	450	FALSE	NA	NA	1	0	0.5	4	splines	0.8114	-1.1403992620080164e-4
10	250	0	25	50	75	100	125	150	175	200	225	2	0	1	0.25	0.25	0.25	0.25	0.25	0.25	0.25	0.25	0.25	0.25	-0.25	-0.25	-0.25	-0.25	-0.25	-0.25	-0.25	-0.25	-0.25	-0.25	-0.25	linear	0.025	TRUE	450	FALSE	NA	NA	1	0	0.5	4	splines_cal	0.8162	-1.9231247013337427e-4
10	250	0	25	50	75	100	125	150	175	200	225	2	0	1	0.25	0.25	0.25	0.25	0.25	0.25	0.25	0.25	0.25	0.25	-0.25	-0.25	-0.25	-0.25	-0.25	-0.25	-0.25	-0.25	-0.25	-0.25	-0.25	linear	0.025	TRUE	450	FALSE	NA	NA	1	0	0.5	5	fixmodel	0.8161	9.853294769507563e-4
10	250	0	25	50	75	100	125	150	175	200	225	2	0	1	0.25	0.25	0.25	0.25	0.25	0.25	0.25	0.25	0.25	0.25	-0.25	-0.25	-0.25	-0.25	-0.25	-0.25	-0.25	-0.25	-0.25	-0.25	-0.25	linear	0.025	TRUE	450	FALSE	NA	NA	1	0	0.5	5	sepmodel	0.7974	0.001128021871579717
10	250	0	25	50	75	100	125	150	175	200	225	2	0	1	0.25	0.25	0.25	0.25	0.25	0.25	0.25	0.25	0.25	0.25	-0.25	-0.25	-0.25	-0.25	-0.25	-0.25	-0.25	-0.25	-0.25	-0.25	-0.25	linear	0.025	TRUE	450	FALSE	NA	NA	1	0	0.5	5	splines	0.8164	9.784427508903034e-4
10	250	0	25	50	75	100	125	150	175	200	225	2	0	1	0.25	0.25	0.25	0.25	0.25	0.25	0.25	0.25	0.25	0.25	-0.25	-0.25	-0.25	-0.25	-0.25	-0.25	-0.25	-0.25	-0.25	-0.25	-0.25	linear	0.025	TRUE	450	FALSE	NA	NA	1	0	0.5	5	splines_cal	0.8193	9.543910277746017e-4
10	250	0	25	50	75	100	125	150	175	200	225	2	0	1	0.25	0.25	0.25	0.25	0.25	0.25	0.25	0.25	0.25	0.25	-0.25	-0.25	-0.25	-0.25	-0.25	-0.25	-0.25	-0.25	-0.25	-0.25	-0.25	linear	0.025	TRUE	450	FALSE	NA	NA	1	0	0.5	6	fixmodel	0.8194	4.2668751282268083e-4
10	250	0	25	50	75	100	125	150	175	200	225	2	0	1	0.25	0.25	0.25	0.25	0.25	0.25	0.25	0.25	0.25	0.25	-0.25	-0.25	-0.25	-0.25	-0.25	-0.25	-0.25	-0.25	-0.25	-0.25	-0.25	linear	0.025	TRUE	450	FALSE	NA	NA	1	0	0.5	6	sepmodel	0.7989	5.226662054131297e-4
10	250	0	25	50	75	100	125	150	175	200	225	2	0	1	0.25	0.25	0.25	0.25	0.25	0.25	0.25	0.25	0.25	0.25	-0.25	-0.25	-0.25	-0.25	-0.25	-0.25	-0.25	-0.25	-0.25	-0.25	-0.25	linear	0.025	TRUE	450	FALSE	NA	NA	1	0	0.5	6	splines	0.8192	4.425401077928484e-4
10	250	0	25	50	75	100	125	150	175	200	225	2	0	1	0.25	0.25	0.25	0.25	0.25	0.25	0.25	0.25	0.25	0.25	-0.25	-0.25	-0.25	-0.25	-0.25	-0.25	-0.25	-0.25	-0.25	-0.25	-0.25	linear	0.025	TRUE	450	FALSE	NA	NA	1	0	0.5	6	splines_cal	0.8231	4.371519902191319e-4
[truncated: 100,492 more rows]
[truncated: 3 more columns]
