# Supplementary material for: Statistical Modeling to Adjust for Time Trends in Adaptive Platform Trials Utilizing Non‐Concurrent Controls
Source: Biom J. 2025 Jun 10;67(3):e70059. doi: 10.1002/bimj.70059 (PMC12150008; doi:10.1002/bimj.70059)
Supplement: Supplementary file 1 — Supporting Information [file BIMJ-67-e70059-s002.zip › simulations/results/results_setting_2_alpha.csv]

num_arms	n_arm	d1	d2	d3	d4	period_blocks	mu0	sigma	theta1	theta2	theta3	theta4	lambda0	lambda1	lambda2	lambda3	lambda4	trend	alpha	ncc	unit_size	n_wave	N_peak	trend_mean	trend_var	study_arm	model	reject_h0	bias	MSE	failed	nsim
4	250	0	250	500	750	2	0	1	0	0	0	0	-0.5	-0.5	-0.5	-0.5	-0.5	linear	0.025	TRUE	25	NA	NA	0	0.5	2	fixmodel	0.0266	-3.850762293602599e-4	0.00749385543794152	0	10000
4	250	0	250	500	750	2	0	1	0	0	0	0	-0.5	-0.5	-0.5	-0.5	-0.5	linear	0.025	TRUE	25	NA	NA	0	0.5	2	fixmodel_cal	0.0268	-4.8191030666605626e-4	0.007532089164187507	0	10000
4	250	0	250	500	750	2	0	1	0	0	0	0	-0.5	-0.5	-0.5	-0.5	-0.5	linear	0.025	TRUE	25	NA	NA	0	0.5	2	sepmodel	0.0259	-4.6999663098610725e-4	0.00804663934703781	0	10000
4	250	0	250	500	750	2	0	1	0	0	0	0	-0.5	-0.5	-0.5	-0.5	-0.5	linear	0.025	TRUE	25	NA	NA	0	0.5	3	fixmodel	0.0268	0.0013909879153614232	0.007378796776519461	0	10000
4	250	0	250	500	750	2	0	1	0	0	0	0	-0.5	-0.5	-0.5	-0.5	-0.5	linear	0.025	TRUE	25	NA	NA	0	0.5	3	fixmodel_cal	0.0271	0.0014344159198100557	0.007403413797092629	0	10000
4	250	0	250	500	750	2	0	1	0	0	0	0	-0.5	-0.5	-0.5	-0.5	-0.5	linear	0.025	TRUE	25	NA	NA	0	0.5	3	sepmodel	0.0267	0.00149215771827817	0.008158937133878535	0	10000
4	250	0	250	500	750	2	0	1	0	0	0	0	-0.5	-0.5	-0.5	-0.5	-0.5	linear	0.025	TRUE	25	NA	NA	0	0.5	4	fixmodel	0.0267	0.0016113587419915839	0.007293705971796442	0	10000
4	250	0	250	500	750	2	0	1	0	0	0	0	-0.5	-0.5	-0.5	-0.5	-0.5	linear	0.025	TRUE	25	NA	NA	0	0.5	4	fixmodel_cal	0.0271	0.0015428553219341424	0.007329597068532423	0	10000
4	250	0	250	500	750	2	0	1	0	0	0	0	-0.5	-0.5	-0.5	-0.5	-0.5	linear	0.025	TRUE	25	NA	NA	0	0.5	4	sepmodel	0.0263	0.0014305327524138205	0.008076983609788093	0	10000
4	250	0	250	500	750	2	0	1	0	0	0	0	-0.5	-0.5	-0.5	-0.5	-0.5	linear	0.025	TRUE	50	NA	NA	0	0.5	2	fixmodel	0.0218	2.657809974641455e-4	0.007278340871128614	0	10000
4	250	0	250	500	750	2	0	1	0	0	0	0	-0.5	-0.5	-0.5	-0.5	-0.5	linear	0.025	TRUE	50	NA	NA	0	0.5	2	fixmodel_cal	0.0209	2.6776062464953254e-4	0.007285961186714673	0	10000
4	250	0	250	500	750	2	0	1	0	0	0	0	-0.5	-0.5	-0.5	-0.5	-0.5	linear	0.025	TRUE	50	NA	NA	0	0.5	2	sepmodel	0.0203	3.3215763972680275e-4	0.007839851346832436	0	10000
4	250	0	250	500	750	2	0	1	0	0	0	0	-0.5	-0.5	-0.5	-0.5	-0.5	linear	0.025	TRUE	50	NA	NA	0	0.5	3	fixmodel	0.0277	0.0017478367037238784	0.007166571614330671	0	10000
4	250	0	250	500	750	2	0	1	0	0	0	0	-0.5	-0.5	-0.5	-0.5	-0.5	linear	0.025	TRUE	50	NA	NA	0	0.5	3	fixmodel_cal	0.0275	0.0016720716876469648	0.007176027017711994	0	10000
4	250	0	250	500	750	2	0	1	0	0	0	0	-0.5	-0.5	-0.5	-0.5	-0.5	linear	0.025	TRUE	50	NA	NA	0	0.5	3	sepmodel	0.0266	0.0022766772358275953	0.00781522361069802	0	10000
4	250	0	250	500	750	2	0	1	0	0	0	0	-0.5	-0.5	-0.5	-0.5	-0.5	linear	0.025	TRUE	50	NA	NA	0	0.5	4	fixmodel	0.0253	4.0647132211877197e-4	0.007120970016137185	0	10000
4	250	0	250	500	750	2	0	1	0	0	0	0	-0.5	-0.5	-0.5	-0.5	-0.5	linear	0.025	TRUE	50	NA	NA	0	0.5	4	fixmodel_cal	0.0255	3.26099352212362e-4	0.007124232343100166	0	10000
4	250	0	250	500	750	2	0	1	0	0	0	0	-0.5	-0.5	-0.5	-0.5	-0.5	linear	0.025	TRUE	50	NA	NA	0	0.5	4	sepmodel	0.0267	9.020825615429789e-4	0.007956112573807544	0	10000
4	250	0	250	500	750	2	0	1	0	0	0	0	-0.5	-0.5	-0.5	-0.5	-0.5	linear	0.025	TRUE	75	NA	NA	0	0.5	2	fixmodel	0.0264	-7.87178203605007e-5	0.007533120909380723	0	10000
4	250	0	250	500	750	2	0	1	0	0	0	0	-0.5	-0.5	-0.5	-0.5	-0.5	linear	0.025	TRUE	75	NA	NA	0	0.5	2	fixmodel_cal	0.0252	-7.186319883027819e-4	0.007458495976494625	0	10000
4	250	0	250	500	750	2	0	1	0	0	0	0	-0.5	-0.5	-0.5	-0.5	-0.5	linear	0.025	TRUE	75	NA	NA	0	0.5	2	sepmodel	0.0249	2.779184528833045e-4	0.008029420042726228	0	10000
4	250	0	250	500	750	2	0	1	0	0	0	0	-0.5	-0.5	-0.5	-0.5	-0.5	linear	0.025	TRUE	75	NA	NA	0	0.5	3	fixmodel	0.0249	3.689041461972841e-4	0.007309379464347499	0	10000
4	250	0	250	500	750	2	0	1	0	0	0	0	-0.5	-0.5	-0.5	-0.5	-0.5	linear	0.025	TRUE	75	NA	NA	0	0.5	3	fixmodel_cal	0.0249	-1.300478991068731e-4	0.00727233567340351	0	10000
4	250	0	250	500	750	2	0	1	0	0	0	0	-0.5	-0.5	-0.5	-0.5	-0.5	linear	0.025	TRUE	75	NA	NA	0	0.5	3	sepmodel	0.0263	7.18248437763684e-4	0.008009040709771278	0	10000
4	250	0	250	500	750	2	0	1	0	0	0	0	-0.5	-0.5	-0.5	-0.5	-0.5	linear	0.025	TRUE	75	NA	NA	0	0.5	4	fixmodel	0.0252	2.0455655981465194e-4	0.007231701801255419	0	10000
4	250	0	250	500	750	2	0	1	0	0	0	0	-0.5	-0.5	-0.5	-0.5	-0.5	linear	0.025	TRUE	75	NA	NA	0	0.5	4	fixmodel_cal	0.0248	-1.465267282097608e-4	0.007241345899748734	0	10000
4	250	0	250	500	750	2	0	1	0	0	0	0	-0.5	-0.5	-0.5	-0.5	-0.5	linear	0.025	TRUE	75	NA	NA	0	0.5	4	sepmodel	0.0256	4.122287486329165e-4	0.007967177251685513	0	10000
4	250	0	250	500	750	2	0	1	0	0	0	0	-0.5	-0.5	-0.5	-0.5	-0.5	linear	0.025	TRUE	100	NA	NA	0	0.5	2	fixmodel	0.0259	9.123874065136786e-4	0.007436206072135714	0	10000
4	250	0	250	500	750	2	0	1	0	0	0	0	-0.5	-0.5	-0.5	-0.5	-0.5	linear	0.025	TRUE	100	NA	NA	0	0.5	2	fixmodel_cal	0.0252	-1.1145729010295196e-4	0.007321625318780997	0	10000
4	250	0	250	500	750	2	0	1	0	0	0	0	-0.5	-0.5	-0.5	-0.5	-0.5	linear	0.025	TRUE	100	NA	NA	0	0.5	2	sepmodel	0.0256	9.563498706344227e-4	0.007981680591371597	0	10000
4	250	0	250	500	750	2	0	1	0	0	0	0	-0.5	-0.5	-0.5	-0.5	-0.5	linear	0.025	TRUE	100	NA	NA	0	0.5	3	fixmodel	0.0228	-1.8452065137177707e-4	0.007232160670001903	0	10000
4	250	0	250	500	750	2	0	1	0	0	0	0	-0.5	-0.5	-0.5	-0.5	-0.5	linear	0.025	TRUE	100	NA	NA	0	0.5	3	fixmodel_cal	0.023	-8.299199918851272e-4	0.007196956764786203	0	10000
4	250	0	250	500	750	2	0	1	0	0	0	0	-0.5	-0.5	-0.5	-0.5	-0.5	linear	0.025	TRUE	100	NA	NA	0	0.5	3	sepmodel	0.0236	-1.6233818783285562e-4	0.007942137136562319	0	10000
4	250	0	250	500	750	2	0	1	0	0	0	0	-0.5	-0.5	-0.5	-0.5	-0.5	linear	0.025	TRUE	100	NA	NA	0	0.5	4	fixmodel	0.0262	-1.6131227736463892e-4	0.007241088240885929	0	10000
4	250	0	250	500	750	2	0	1	0	0	0	0	-0.5	-0.5	-0.5	-0.5	-0.5	linear	0.025	TRUE	100	NA	NA	0	0.5	4	fixmodel_cal	0.0244	-0.0010174301869586113	0.007178626097766281	0	10000
4	250	0	250	500	750	2	0	1	0	0	0	0	-0.5	-0.5	-0.5	-0.5	-0.5	linear	0.025	TRUE	100	NA	NA	0	0.5	4	sepmodel	0.0249	8.294427648986269e-5	0.008042667269672118	0	10000
4	250	0	250	500	750	2	0	1	0	0	0	0	-0.5	-0.5	-0.5	-0.5	-0.5	linear	0.025	TRUE	125	NA	NA	0	0.5	2	fixmodel	0.024	-3.043739181153617e-4	0.0073349380059904426	0	10000
4	250	0	250	500	750	2	0	1	0	0	0	0	-0.5	-0.5	-0.5	-0.5	-0.5	linear	0.025	TRUE	125	NA	NA	0	0.5	2	fixmodel_cal	0.0232	-4.5443924571122676e-4	0.007345313882918824	0	10000
4	250	0	250	500	750	2	0	1	0	0	0	0	-0.5	-0.5	-0.5	-0.5	-0.5	linear	0.025	TRUE	125	NA	NA	0	0.5	2	sepmodel	0.0229	-6.167500447151866e-7	0.007843734950834912	0	10000
4	250	0	250	500	750	2	0	1	0	0	0	0	-0.5	-0.5	-0.5	-0.5	-0.5	linear	0.025	TRUE	125	NA	NA	0	0.5	3	fixmodel	0.0254	-7.536426862090266e-4	0.007271660752918266	0	10000
4	250	0	250	500	750	2	0	1	0	0	0	0	-0.5	-0.5	-0.5	-0.5	-0.5	linear	0.025	TRUE	125	NA	NA	0	0.5	3	fixmodel_cal	0.0252	-0.0011287221429780864	0.0072793150643372115	0	10000
4	250	0	250	500	750	2	0	1	0	0	0	0	-0.5	-0.5	-0.5	-0.5	-0.5	linear	0.025	TRUE	125	NA	NA	0	0.5	3	sepmodel	0.0228	-7.160560997534225e-4	0.00800452787602467	0	10000
4	250	0	250	500	750	2	0	1	0	0	0	0	-0.5	-0.5	-0.5	-0.5	-0.5	linear	0.025	TRUE	125	NA	NA	0	0.5	4	fixmodel	0.0212	-3.3300082672683696e-4	0.007094670960337232	0	10000
4	250	0	250	500	750	2	0	1	0	0	0	0	-0.5	-0.5	-0.5	-0.5	-0.5	linear	0.025	TRUE	125	NA	NA	0	0.5	4	fixmodel_cal	0.0205	-6.795802937658828e-4	0.007093030774330017	0	10000
4	250	0	250	500	750	2	0	1	0	0	0	0	-0.5	-0.5	-0.5	-0.5	-0.5	linear	0.025	TRUE	125	NA	NA	0	0.5	4	sepmodel	0.0212	-3.820383095862768e-4	0.007821758087673662	0	10000
4	250	0	250	500	750	2	0	1	0	0	0	0	-0.5	-0.5	-0.5	-0.5	-0.5	linear	0.025	TRUE	150	NA	NA	0	0.5	2	fixmodel	0.0273	0.0016234265242216852	0.0074553026622074785	0	10000
4	250	0	250	500	750	2	0	1	0	0	0	0	-0.5	-0.5	-0.5	-0.5	-0.5	linear	0.025	TRUE	150	NA	NA	0	0.5	2	fixmodel_cal	0.0253	-3.9357421340892226e-4	0.00731088236785823	0	10000
4	250	0	250	500	750	2	0	1	0	0	0	0	-0.5	-0.5	-0.5	-0.5	-0.5	linear	0.025	TRUE	150	NA	NA	0	0.5	2	sepmodel	0.0266	0.0012519396316364925	0.007973476754155578	0	10000
4	250	0	250	500	750	2	0	1	0	0	0	0	-0.5	-0.5	-0.5	-0.5	-0.5	linear	0.025	TRUE	150	NA	NA	0	0.5	3	fixmodel	0.0231	-1.8493383098388587e-4	0.007142560165122295	0	10000
4	250	0	250	500	750	2	0	1	0	0	0	0	-0.5	-0.5	-0.5	-0.5	-0.5	linear	0.025	TRUE	150	NA	NA	0	0.5	3	fixmodel_cal	0.0218	-0.002578349742805895	0.007053061929421201	0	10000
4	250	0	250	500	750	2	0	1	0	0	0	0	-0.5	-0.5	-0.5	-0.5	-0.5	linear	0.025	TRUE	150	NA	NA	0	0.5	3	sepmodel	0.0229	-4.524341379977822e-4	0.007826770678706092	0	10000
4	250	0	250	500	750	2	0	1	0	0	0	0	-0.5	-0.5	-0.5	-0.5	-0.5	linear	0.025	TRUE	150	NA	NA	0	0.5	4	fixmodel	0.0259	-4.730328382828652e-4	0.007141043033605205	0	10000
4	250	0	250	500	750	2	0	1	0	0	0	0	-0.5	-0.5	-0.5	-0.5	-0.5	linear	0.025	TRUE	150	NA	NA	0	0.5	4	fixmodel_cal	0.0248	-0.0018875632159812603	0.007136536440167122	0	10000
4	250	0	250	500	750	2	0	1	0	0	0	0	-0.5	-0.5	-0.5	-0.5	-0.5	linear	0.025	TRUE	150	NA	NA	0	0.5	4	sepmodel	0.0244	-6.238616225287987e-4	0.007900364914480987	0	10000
4	250	0	250	500	750	2	0	1	0	0	0	0	-0.5	-0.5	-0.5	-0.5	-0.5	linear	0.025	TRUE	175	NA	NA	0	0.5	2	fixmodel	0.0271	4.902836895574981e-4	0.007565238941151843	0	10000
4	250	0	250	500	750	2	0	1	0	0	0	0	-0.5	-0.5	-0.5	-0.5	-0.5	linear	0.025	TRUE	175	NA	NA	0	0.5	2	fixmodel_cal	0.0251	-0.002246914374057584	0.007403913573713945	0	10000
4	250	0	250	500	750	2	0	1	0	0	0	0	-0.5	-0.5	-0.5	-0.5	-0.5	linear	0.025	TRUE	175	NA	NA	0	0.5	2	sepmodel	0.0256	8.000843996348527e-4	0.008130032067477503	0	10000
4	250	0	250	500	750	2	0	1	0	0	0	0	-0.5	-0.5	-0.5	-0.5	-0.5	linear	0.025	TRUE	175	NA	NA	0	0.5	3	fixmodel	0.0239	-3.183656559287263e-6	0.0073496248336206126	0	10000
4	250	0	250	500	750	2	0	1	0	0	0	0	-0.5	-0.5	-0.5	-0.5	-0.5	linear	0.025	TRUE	175	NA	NA	0	0.5	3	fixmodel_cal	0.0218	-0.002627875134562856	0.007257146141859552	0	10000
4	250	0	250	500	750	2	0	1	0	0	0	0	-0.5	-0.5	-0.5	-0.5	-0.5	linear	0.025	TRUE	175	NA	NA	0	0.5	3	sepmodel	0.0268	5.497919300659359e-4	0.008095572378495067	0	10000
4	250	0	250	500	750	2	0	1	0	0	0	0	-0.5	-0.5	-0.5	-0.5	-0.5	linear	0.025	TRUE	175	NA	NA	0	0.5	4	fixmodel	0.0252	0.001786344259120513	0.00733979572411979	0	10000
4	250	0	250	500	750	2	0	1	0	0	0	0	-0.5	-0.5	-0.5	-0.5	-0.5	linear	0.025	TRUE	175	NA	NA	0	0.5	4	fixmodel_cal	0.0239	-0.0013313134727736234	0.007241570721092414	0	10000
4	250	0	250	500	750	2	0	1	0	0	0	0	-0.5	-0.5	-0.5	-0.5	-0.5	linear	0.025	TRUE	175	NA	NA	0	0.5	4	sepmodel	0.025	0.0020457768086669485	0.008072838886447737	0	10000
4	250	0	250	500	750	2	0	1	0	0	0	0	-0.5	-0.5	-0.5	-0.5	-0.5	linear	0.025	TRUE	200	NA	NA	0	0.5	2	fixmodel	0.0264	-9.732474217237802e-5	0.007524067513222341	0	10000
4	250	0	250	500	750	2	0	1	0	0	0	0	-0.5	-0.5	-0.5	-0.5	-0.5	linear	0.025	TRUE	200	NA	NA	0	0.5	2	fixmodel_cal	0.024	-0.0032969498643432467	0.007364485601563573	0	10000
4	250	0	250	500	750	2	0	1	0	0	0	0	-0.5	-0.5	-0.5	-0.5	-0.5	linear	0.025	TRUE	200	NA	NA	0	0.5	2	sepmodel	0.0268	2.3134986265493866e-4	0.008085949825135075	0	10000
4	250	0	250	500	750	2	0	1	0	0	0	0	-0.5	-0.5	-0.5	-0.5	-0.5	linear	0.025	TRUE	200	NA	NA	0	0.5	3	fixmodel	0.0259	7.633417538132721e-4	0.007453593171440609	0	10000
4	250	0	250	500	750	2	0	1	0	0	0	0	-0.5	-0.5	-0.5	-0.5	-0.5	linear	0.025	TRUE	200	NA	NA	0	0.5	3	fixmodel_cal	0.0216	-0.0036739767354081864	0.007289518561879619	0	10000
4	250	0	250	500	750	2	0	1	0	0	0	0	-0.5	-0.5	-0.5	-0.5	-0.5	linear	0.025	TRUE	200	NA	NA	0	0.5	3	sepmodel	0.0253	7.78545858845947e-4	0.00819216803130501	0	10000
4	250	0	250	500	750	2	0	1	0	0	0	0	-0.5	-0.5	-0.5	-0.5	-0.5	linear	0.025	TRUE	200	NA	NA	0	0.5	4	fixmodel	0.0282	7.269337323883845e-4	0.007347663399196127	0	10000
4	250	0	250	500	750	2	0	1	0	0	0	0	-0.5	-0.5	-0.5	-0.5	-0.5	linear	0.025	TRUE	200	NA	NA	0	0.5	4	fixmodel_cal	0.0259	-0.003221484487360722	0.007224637873726753	0	10000
4	250	0	250	500	750	2	0	1	0	0	0	0	-0.5	-0.5	-0.5	-0.5	-0.5	linear	0.025	TRUE	200	NA	NA	0	0.5	4	sepmodel	0.026	0.0010800683277493448	0.008117095386838203	0	10000
4	250	0	250	500	750	2	0	1	0	0	0	0	-0.5	-0.5	-0.5	-0.5	-0.5	linear	0.025	TRUE	225	NA	NA	0	0.5	2	fixmodel	0.0254	-0.0013721031299364008	0.007531338638234373	0	10000
4	250	0	250	500	750	2	0	1	0	0	0	0	-0.5	-0.5	-0.5	-0.5	-0.5	linear	0.025	TRUE	225	NA	NA	0	0.5	2	fixmodel_cal	0.0243	-0.0031540440273019974	0.007436997168049285	0	10000
4	250	0	250	500	750	2	0	1	0	0	0	0	-0.5	-0.5	-0.5	-0.5	-0.5	linear	0.025	TRUE	225	NA	NA	0	0.5	2	sepmodel	0.0263	-0.0012887905911228676	0.00815671990256971	0	10000
4	250	0	250	500	750	2	0	1	0	0	0	0	-0.5	-0.5	-0.5	-0.5	-0.5	linear	0.025	TRUE	225	NA	NA	0	0.5	3	fixmodel	0.0244	3.543336193072145e-4	0.00734095830893038	0	10000
4	250	0	250	500	750	2	0	1	0	0	0	0	-0.5	-0.5	-0.5	-0.5	-0.5	linear	0.025	TRUE	225	NA	NA	0	0.5	3	fixmodel_cal	0.023	-0.0026913169565503277	0.007253998106662997	0	10000
4	250	0	250	500	750	2	0	1	0	0	0	0	-0.5	-0.5	-0.5	-0.5	-0.5	linear	0.025	TRUE	225	NA	NA	0	0.5	3	sepmodel	0.0258	3.877675025074227e-4	0.00807375302319718	0	10000
4	250	0	250	500	750	2	0	1	0	0	0	0	-0.5	-0.5	-0.5	-0.5	-0.5	linear	0.025	TRUE	225	NA	NA	0	0.5	4	fixmodel	0.0281	4.7271550002742996e-4	0.007280129103381042	0	10000
4	250	0	250	500	750	2	0	1	0	0	0	0	-0.5	-0.5	-0.5	-0.5	-0.5	linear	0.025	TRUE	225	NA	NA	0	0.5	4	fixmodel_cal	0.0236	-0.0037080362328409298	0.007158027671547195	0	10000
4	250	0	250	500	750	2	0	1	0	0	0	0	-0.5	-0.5	-0.5	-0.5	-0.5	linear	0.025	TRUE	225	NA	NA	0	0.5	4	sepmodel	0.0288	6.086788966982712e-4	0.008119798918166289	0	10000
4	250	0	250	500	750	2	0	1	0	0	0	0	-0.5	-0.5	-0.5	-0.5	-0.5	linear	0.025	TRUE	250	NA	NA	0	0.5	2	fixmodel	0.0256	-0.0010676413291044714	0.007728381448219307	0	10000
4	250	0	250	500	750	2	0	1	0	0	0	0	-0.5	-0.5	-0.5	-0.5	-0.5	linear	0.025	TRUE	250	NA	NA	0	0.5	2	fixmodel_cal	0.0255	-0.0020114437348154246	0.007744477459296248	0	10000
4	250	0	250	500	750	2	0	1	0	0	0	0	-0.5	-0.5	-0.5	-0.5	-0.5	linear	0.025	TRUE	250	NA	NA	0	0.5	2	sepmodel	0.0266	-9.599543416010346e-4	0.00829262745265513	0	10000
4	250	0	250	500	750	2	0	1	0	0	0	0	-0.5	-0.5	-0.5	-0.5	-0.5	linear	0.025	TRUE	250	NA	NA	0	0.5	3	fixmodel	0.0257	-7.35359796463202e-4	0.007480975977650189	0	10000
4	250	0	250	500	750	2	0	1	0	0	0	0	-0.5	-0.5	-0.5	-0.5	-0.5	linear	0.025	TRUE	250	NA	NA	0	0.5	3	fixmodel_cal	0.0243	-0.002790579097673376	0.007465685149833794	0	10000
4	250	0	250	500	750	2	0	1	0	0	0	0	-0.5	-0.5	-0.5	-0.5	-0.5	linear	0.025	TRUE	250	NA	NA	0	0.5	3	sepmodel	0.0264	-4.0369200742582345e-4	0.008187517166521597	0	10000
4	250	0	250	500	750	2	0	1	0	0	0	0	-0.5	-0.5	-0.5	-0.5	-0.5	linear	0.025	TRUE	250	NA	NA	0	0.5	4	fixmodel	0.026	-2.6397664564448365e-4	0.00728678385153154	0	10000
4	250	0	250	500	750	2	0	1	0	0	0	0	-0.5	-0.5	-0.5	-0.5	-0.5	linear	0.025	TRUE	250	NA	NA	0	0.5	4	fixmodel_cal	0.0234	-0.0024941057744175487	0.00728230487455562	0	10000
4	250	0	250	500	750	2	0	1	0	0	0	0	-0.5	-0.5	-0.5	-0.5	-0.5	linear	0.025	TRUE	250	NA	NA	0	0.5	4	sepmodel	0.025	1.0709985671298335e-4	0.008058410350795612	0	10000
4	250	0	250	500	750	2	0	1	0	0	0	0	-0.5	-0.5	-0.5	-0.5	-0.5	linear	0.025	TRUE	275	NA	NA	0	0.5	2	fixmodel	0.0233	2.5227426115209396e-4	0.0075060868383484795	0	10000
4	250	0	250	500	750	2	0	1	0	0	0	0	-0.5	-0.5	-0.5	-0.5	-0.5	linear	0.025	TRUE	275	NA	NA	0	0.5	2	fixmodel_cal	0.0214	-0.0031360215477527174	0.007423883222816945	0	10000
4	250	0	250	500	750	2	0	1	0	0	0	0	-0.5	-0.5	-0.5	-0.5	-0.5	linear	0.025	TRUE	275	NA	NA	0	0.5	2	sepmodel	0.0233	-2.5798680558628966e-4	0.00799653735872154	0	10000
4	250	0	250	500	750	2	0	1	0	0	0	0	-0.5	-0.5	-0.5	-0.5	-0.5	linear	0.025	TRUE	275	NA	NA	0	0.5	3	fixmodel	0.0239	-1.1554577714646927e-4	0.00733683036147524	0	10000
4	250	0	250	500	750	2	0	1	0	0	0	0	-0.5	-0.5	-0.5	-0.5	-0.5	linear	0.025	TRUE	275	NA	NA	0	0.5	3	fixmodel_cal	0.0208	-0.005548085174867593	0.0072838529472352385	0	10000
4	250	0	250	500	750	2	0	1	0	0	0	0	-0.5	-0.5	-0.5	-0.5	-0.5	linear	0.025	TRUE	275	NA	NA	0	0.5	3	sepmodel	0.0229	-7.400782467801073e-5	0.008006101719019592	0	10000
4	250	0	250	500	750	2	0	1	0	0	0	0	-0.5	-0.5	-0.5	-0.5	-0.5	linear	0.025	TRUE	275	NA	NA	0	0.5	4	fixmodel	0.025	1.3788161042772762e-4	0.0072506059406971446	0	10000
4	250	0	250	500	750	2	0	1	0	0	0	0	-0.5	-0.5	-0.5	-0.5	-0.5	linear	0.025	TRUE	275	NA	NA	0	0.5	4	fixmodel_cal	0.0199	-0.005967084777563321	0.007143398183069262	0	10000
4	250	0	250	500	750	2	0	1	0	0	0	0	-0.5	-0.5	-0.5	-0.5	-0.5	linear	0.025	TRUE	275	NA	NA	0	0.5	4	sepmodel	0.0253	3.779565053276654e-4	0.008048146239026313	0	10000
4	250	0	250	500	750	2	0	1	0	0	0	0	-0.5	-0.5	-0.5	-0.5	-0.5	linear	0.025	TRUE	300	NA	NA	0	0.5	2	fixmodel	0.0226	0.0012941825726206742	0.007260334047923508	0	10000
4	250	0	250	500	750	2	0	1	0	0	0	0	-0.5	-0.5	-0.5	-0.5	-0.5	linear	0.025	TRUE	300	NA	NA	0	0.5	2	fixmodel_cal	0.0193	-0.0039189549322178295	0.0071127703033723065	0	10000
4	250	0	250	500	750	2	0	1	0	0	0	0	-0.5	-0.5	-0.5	-0.5	-0.5	linear	0.025	TRUE	300	NA	NA	0	0.5	2	sepmodel	0.0231	0.001022141227465219	0.007742281404485371	0	10000
4	250	0	250	500	750	2	0	1	0	0	0	0	-0.5	-0.5	-0.5	-0.5	-0.5	linear	0.025	TRUE	300	NA	NA	0	0.5	3	fixmodel	0.0244	-9.736018714652059e-4	0.007118179708386833	0	10000
4	250	0	250	500	750	2	0	1	0	0	0	0	-0.5	-0.5	-0.5	-0.5	-0.5	linear	0.025	TRUE	300	NA	NA	0	0.5	3	fixmodel_cal	0.0197	-0.00875893596545823	0.007024570633312449	0	10000
4	250	0	250	500	750	2	0	1	0	0	0	0	-0.5	-0.5	-0.5	-0.5	-0.5	linear	0.025	TRUE	300	NA	NA	0	0.5	3	sepmodel	0.0229	-0.0011079560857852754	0.007834586732376664	0	10000
4	250	0	250	500	750	2	0	1	0	0	0	0	-0.5	-0.5	-0.5	-0.5	-0.5	linear	0.025	TRUE	300	NA	NA	0	0.5	4	fixmodel	0.0251	7.188203043774286e-4	0.00711764984016325	0	10000
4	250	0	250	500	750	2	0	1	0	0	0	0	-0.5	-0.5	-0.5	-0.5	-0.5	linear	0.025	TRUE	300	NA	NA	0	0.5	4	fixmodel_cal	0.0189	-0.008977767453722706	0.007017245406941683	0	10000
4	250	0	250	500	750	2	0	1	0	0	0	0	-0.5	-0.5	-0.5	-0.5	-0.5	linear	0.025	TRUE	300	NA	NA	0	0.5	4	sepmodel	0.0246	0.0012246772526591128	0.007852366587060882	0	10000
4	250	0	250	500	750	2	0	1	0	0	0	0	-0.5	-0.5	-0.5	-0.5	-0.5	linear	0.025	TRUE	325	NA	NA	0	0.5	2	fixmodel	0.0248	-6.815895760670685e-4	0.007576259955370097	0	10000
4	250	0	250	500	750	2	0	1	0	0	0	0	-0.5	-0.5	-0.5	-0.5	-0.5	linear	0.025	TRUE	325	NA	NA	0	0.5	2	fixmodel_cal	0.0197	-0.007833178586767594	0.007395803395046381	0	10000
4	250	0	250	500	750	2	0	1	0	0	0	0	-0.5	-0.5	-0.5	-0.5	-0.5	linear	0.025	TRUE	325	NA	NA	0	0.5	2	sepmodel	0.0242	-0.0010716264576920154	0.00815007349471021	0	10000
4	250	0	250	500	750	2	0	1	0	0	0	0	-0.5	-0.5	-0.5	-0.5	-0.5	linear	0.025	TRUE	325	NA	NA	0	0.5	3	fixmodel	0.0236	-5.584843371179689e-4	0.0072267172492851165	0	10000
4	250	0	250	500	750	2	0	1	0	0	0	0	-0.5	-0.5	-0.5	-0.5	-0.5	linear	0.025	TRUE	325	NA	NA	0	0.5	3	fixmodel_cal	0.0175	-0.010404575688270872	0.007130334865499549	0	10000
4	250	0	250	500	750	2	0	1	0	0	0	0	-0.5	-0.5	-0.5	-0.5	-0.5	linear	0.025	TRUE	325	NA	NA	0	0.5	3	sepmodel	0.0222	-0.0010617252149103928	0.007935337154628982	0	10000
4	250	0	250	500	750	2	0	1	0	0	0	0	-0.5	-0.5	-0.5	-0.5	-0.5	linear	0.025	TRUE	325	NA	NA	0	0.5	4	fixmodel	0.0223	-0.001841577205045683	0.007170293689881097	0	10000
4	250	0	250	500	750	2	0	1	0	0	0	0	-0.5	-0.5	-0.5	-0.5	-0.5	linear	0.025	TRUE	325	NA	NA	0	0.5	4	fixmodel_cal	0.0161	-0.012742496505543825	0.007126832992307213	0	10000
4	250	0	250	500	750	2	0	1	0	0	0	0	-0.5	-0.5	-0.5	-0.5	-0.5	linear	0.025	TRUE	325	NA	NA	0	0.5	4	sepmodel	0.0212	-0.0020235492397348673	0.007909903508693654	0	10000
4	250	0	250	500	750	2	0	1	0	0	0	0	-0.5	-0.5	-0.5	-0.5	-0.5	linear	0.025	TRUE	350	NA	NA	0	0.5	2	fixmodel	0.0245	5.391949904315775e-4	0.007503962965641873	0	10000
4	250	0	250	500	750	2	0	1	0	0	0	0	-0.5	-0.5	-0.5	-0.5	-0.5	linear	0.025	TRUE	350	NA	NA	0	0.5	2	fixmodel_cal	0.0195	-0.008252339661930282	0.0072487035694429065	0	10000
4	250	0	250	500	750	2	0	1	0	0	0	0	-0.5	-0.5	-0.5	-0.5	-0.5	linear	0.025	TRUE	350	NA	NA	0	0.5	2	sepmodel	0.0238	6.86847611176673e-4	0.008057877044393025	0	10000
4	250	0	250	500	750	2	0	1	0	0	0	0	-0.5	-0.5	-0.5	-0.5	-0.5	linear	0.025	TRUE	350	NA	NA	0	0.5	3	fixmodel	0.0247	-0.0011688673800595304	0.007348007491851273	0	10000
4	250	0	250	500	750	2	0	1	0	0	0	0	-0.5	-0.5	-0.5	-0.5	-0.5	linear	0.025	TRUE	350	NA	NA	0	0.5	3	fixmodel_cal	0.0187	-0.01255911123888802	0.007241822094429088	0	10000
4	250	0	250	500	750	2	0	1	0	0	0	0	-0.5	-0.5	-0.5	-0.5	-0.5	linear	0.025	TRUE	350	NA	NA	0	0.5	3	sepmodel	0.0242	-0.0011194885217609791	0.0081453439333326	0	10000
4	250	0	250	500	750	2	0	1	0	0	0	0	-0.5	-0.5	-0.5	-0.5	-0.5	linear	0.025	TRUE	350	NA	NA	0	0.5	4	fixmodel	0.0245	0.001087066092967257	0.007143534227237002	0	10000
4	250	0	250	500	750	2	0	1	0	0	0	0	-0.5	-0.5	-0.5	-0.5	-0.5	linear	0.025	TRUE	350	NA	NA	0	0.5	4	fixmodel_cal	0.0185	-0.008135542332587254	0.007107892664585807	0	10000
4	250	0	250	500	750	2	0	1	0	0	0	0	-0.5	-0.5	-0.5	-0.5	-0.5	linear	0.025	TRUE	350	NA	NA	0	0.5	4	sepmodel	0.0263	0.0014106893667547643	0.007981764046547183	0	10000
4	250	0	250	500	750	2	0	1	0	0	0	0	-0.5	-0.5	-0.5	-0.5	-0.5	linear	0.025	TRUE	375	NA	NA	0	0.5	2	fixmodel	0.0246	0.0018433446914575644	0.007415509550657889	0	10000
4	250	0	250	500	750	2	0	1	0	0	0	0	-0.5	-0.5	-0.5	-0.5	-0.5	linear	0.025	TRUE	375	NA	NA	0	0.5	2	fixmodel_cal	0.0177	-0.00994907481092343	0.007196204460040365	0	10000
4	250	0	250	500	750	2	0	1	0	0	0	0	-0.5	-0.5	-0.5	-0.5	-0.5	linear	0.025	TRUE	375	NA	NA	0	0.5	2	sepmodel	0.0259	0.0018883759873702317	0.008051344896989259	0	10000
4	250	0	250	500	750	2	0	1	0	0	0	0	-0.5	-0.5	-0.5	-0.5	-0.5	linear	0.025	TRUE	375	NA	NA	0	0.5	3	fixmodel	0.0229	3.6515087730067065e-4	0.007250612621677102	0	10000
4	250	0	250	500	750	2	0	1	0	0	0	0	-0.5	-0.5	-0.5	-0.5	-0.5	linear	0.025	TRUE	375	NA	NA	0	0.5	3	fixmodel_cal	0.0181	-0.012232112622828528	0.007128583650954323	0	10000
4	250	0	250	500	750	2	0	1	0	0	0	0	-0.5	-0.5	-0.5	-0.5	-0.5	linear	0.025	TRUE	375	NA	NA	0	0.5	3	sepmodel	0.0216	5.2628726545441416e-5	0.007883003744017939	0	10000
4	250	0	250	500	750	2	0	1	0	0	0	0	-0.5	-0.5	-0.5	-0.5	-0.5	linear	0.025	TRUE	375	NA	NA	0	0.5	4	fixmodel	0.0247	-4.477927961924638e-4	0.007114375318814062	0	10000
4	250	0	250	500	750	2	0	1	0	0	0	0	-0.5	-0.5	-0.5	-0.5	-0.5	linear	0.025	TRUE	375	NA	NA	0	0.5	4	fixmodel_cal	0.0205	-0.0075931583080578605	0.007122329197074445	0	10000
4	250	0	250	500	750	2	0	1	0	0	0	0	-0.5	-0.5	-0.5	-0.5	-0.5	linear	0.025	TRUE	375	NA	NA	0	0.5	4	sepmodel	0.0255	-6.464045154772459e-4	0.007810116827278316	0	10000
4	250	0	250	500	750	2	0	1	0	0	0	0	-0.5	-0.5	-0.5	-0.5	-0.5	linear	0.025	TRUE	400	NA	NA	0	0.5	2	fixmodel	0.0238	2.9880415525636555e-4	0.007404675904700672	0	10000
4	250	0	250	500	750	2	0	1	0	0	0	0	-0.5	-0.5	-0.5	-0.5	-0.5	linear	0.025	TRUE	400	NA	NA	0	0.5	2	fixmodel_cal	0.0171	-0.013792075941208006	0.007222449459357505	0	10000
4	250	0	250	500	750	2	0	1	0	0	0	0	-0.5	-0.5	-0.5	-0.5	-0.5	linear	0.025	TRUE	400	NA	NA	0	0.5	2	sepmodel	0.0229	2.340229207899422e-4	0.007930317954086524	0	10000
4	250	0	250	500	750	2	0	1	0	0	0	0	-0.5	-0.5	-0.5	-0.5	-0.5	linear	0.025	TRUE	400	NA	NA	0	0.5	3	fixmodel	0.0227	9.684869043724871e-4	0.007277913670703339	0	10000
4	250	0	250	500	750	2	0	1	0	0	0	0	-0.5	-0.5	-0.5	-0.5	-0.5	linear	0.025	TRUE	400	NA	NA	0	0.5	3	fixmodel_cal	0.0161	-0.013361245443222935	0.0071957685555974074	0	10000
4	250	0	250	500	750	2	0	1	0	0	0	0	-0.5	-0.5	-0.5	-0.5	-0.5	linear	0.025	TRUE	400	NA	NA	0	0.5	3	sepmodel	0.0256	0.0010588810732906281	0.008038689328099903	0	10000
4	250	0	250	500	750	2	0	1	0	0	0	0	-0.5	-0.5	-0.5	-0.5	-0.5	linear	0.025	TRUE	400	NA	NA	0	0.5	4	fixmodel	0.0273	5.852450970289974e-4	0.007303351945997365	0	10000
4	250	0	250	500	750	2	0	1	0	0	0	0	-0.5	-0.5	-0.5	-0.5	-0.5	linear	0.025	TRUE	400	NA	NA	0	0.5	4	fixmodel_cal	0.0181	-0.011913874435324526	0.007298591410864164	0	10000
4	250	0	250	500	750	2	0	1	0	0	0	0	-0.5	-0.5	-0.5	-0.5	-0.5	linear	0.025	TRUE	400	NA	NA	0	0.5	4	sepmodel	0.027	5.843212591867763e-4	0.0080958567044481	0	10000
4	250	0	250	500	750	2	0	1	0	0	0	0	-0.5	-0.5	-0.5	-0.5	-0.5	linear	0.025	TRUE	425	NA	NA	0	0.5	2	fixmodel	0.0244	-0.0012615041794951098	0.007383247341019569	0	10000
4	250	0	250	500	750	2	0	1	0	0	0	0	-0.5	-0.5	-0.5	-0.5	-0.5	linear	0.025	TRUE	425	NA	NA	0	0.5	2	fixmodel_cal	0.016	-0.017305719103818593	0.007284521806293261	0	10000
4	250	0	250	500	750	2	0	1	0	0	0	0	-0.5	-0.5	-0.5	-0.5	-0.5	linear	0.025	TRUE	425	NA	NA	0	0.5	2	sepmodel	0.0254	-0.0010643819316355431	0.007946233901554018	0	10000
4	250	0	250	500	750	2	0	1	0	0	0	0	-0.5	-0.5	-0.5	-0.5	-0.5	linear	0.025	TRUE	425	NA	NA	0	0.5	3	fixmodel	0.025	-8.402462852390626e-4	0.007469500518715218	0	10000
4	250	0	250	500	750	2	0	1	0	0	0	0	-0.5	-0.5	-0.5	-0.5	-0.5	linear	0.025	TRUE	425	NA	NA	0	0.5	3	fixmodel_cal	0.0158	-0.01612718745801844	0.0074485678877612965	0	10000
4	250	0	250	500	750	2	0	1	0	0	0	0	-0.5	-0.5	-0.5	-0.5	-0.5	linear	0.025	TRUE	425	NA	NA	0	0.5	3	sepmodel	0.023	-8.640323804761303e-4	0.008137557978265375	0	10000
4	250	0	250	500	750	2	0	1	0	0	0	0	-0.5	-0.5	-0.5	-0.5	-0.5	linear	0.025	TRUE	425	NA	NA	0	0.5	4	fixmodel	0.0237	0.0012788798510790448	0.007193263132764117	0	10000
4	250	0	250	500	750	2	0	1	0	0	0	0	-0.5	-0.5	-0.5	-0.5	-0.5	linear	0.025	TRUE	425	NA	NA	0	0.5	4	fixmodel_cal	0.0157	-0.01525452634119677	0.007150199723604187	0	10000
4	250	0	250	500	750	2	0	1	0	0	0	0	-0.5	-0.5	-0.5	-0.5	-0.5	linear	0.025	TRUE	425	NA	NA	0	0.5	4	sepmodel	0.0249	0.0010489884247230942	0.008039743018720933	0	10000
4	250	0	250	500	750	2	0	1	0	0	0	0	-0.5	-0.5	-0.5	-0.5	-0.5	linear	0.025	TRUE	450	NA	NA	0	0.5	2	fixmodel	0.0246	5.492468918284595e-4	0.0073951002093930575	0	10000
4	250	0	250	500	750	2	0	1	0	0	0	0	-0.5	-0.5	-0.5	-0.5	-0.5	linear	0.025	TRUE	450	NA	NA	0	0.5	2	fixmodel_cal	0.0134	-0.018202844843780885	0.007224569989230536	0	10000
4	250	0	250	500	750	2	0	1	0	0	0	0	-0.5	-0.5	-0.5	-0.5	-0.5	linear	0.025	TRUE	450	NA	NA	0	0.5	2	sepmodel	0.0238	8.210185397790179e-4	0.007881454660241104	0	10000
4	250	0	250	500	750	2	0	1	0	0	0	0	-0.5	-0.5	-0.5	-0.5	-0.5	linear	0.025	TRUE	450	NA	NA	0	0.5	3	fixmodel	0.026	9.368859106589604e-4	0.0072344665123643985	0	10000
4	250	0	250	500	750	2	0	1	0	0	0	0	-0.5	-0.5	-0.5	-0.5	-0.5	linear	0.025	TRUE	450	NA	NA	0	0.5	3	fixmodel_cal	0.0153	-0.014904356521001083	0.007228311152351802	0	10000
4	250	0	250	500	750	2	0	1	0	0	0	0	-0.5	-0.5	-0.5	-0.5	-0.5	linear	0.025	TRUE	450	NA	NA	0	0.5	3	sepmodel	0.027	0.001187138382409816	0.007944406090690624	0	10000
4	250	0	250	500	750	2	0	1	0	0	0	0	-0.5	-0.5	-0.5	-0.5	-0.5	linear	0.025	TRUE	450	NA	NA	0	0.5	4	fixmodel	0.0271	0.0016106938267432388	0.007494991895220274	0	10000
4	250	0	250	500	750	2	0	1	0	0	0	0	-0.5	-0.5	-0.5	-0.5	-0.5	linear	0.025	TRUE	450	NA	NA	0	0.5	4	fixmodel_cal	0.0156	-0.01772812779281398	0.0074301460118148845	0	10000
4	250	0	250	500	750	2	0	1	0	0	0	0	-0.5	-0.5	-0.5	-0.5	-0.5	linear	0.025	TRUE	450	NA	NA	0	0.5	4	sepmodel	0.0265	0.001725962592638536	0.008251227145431434	0	10000
4	250	0	250	500	750	2	0	1	0	0	0	0	-0.5	-0.5	-0.5	-0.5	-0.5	linear	0.025	TRUE	475	NA	NA	0	0.5	2	fixmodel	0.0256	3.449989694926074e-4	0.007514087030848669	0	10000
4	250	0	250	500	750	2	0	1	0	0	0	0	-0.5	-0.5	-0.5	-0.5	-0.5	linear	0.025	TRUE	475	NA	NA	0	0.5	2	fixmodel_cal	0.0132	-0.020192122636253806	0.007370196871917494	0	10000
4	250	0	250	500	750	2	0	1	0	0	0	0	-0.5	-0.5	-0.5	-0.5	-0.5	linear	0.025	TRUE	475	NA	NA	0	0.5	2	sepmodel	0.0237	1.4999618193219078e-4	0.007977300365797552	0	10000
4	250	0	250	500	750	2	0	1	0	0	0	0	-0.5	-0.5	-0.5	-0.5	-0.5	linear	0.025	TRUE	475	NA	NA	0	0.5	3	fixmodel	0.0247	-6.49045244248282e-4	0.007337592672435159	0	10000
4	250	0	250	500	750	2	0	1	0	0	0	0	-0.5	-0.5	-0.5	-0.5	-0.5	linear	0.025	TRUE	475	NA	NA	0	0.5	3	fixmodel_cal	0.0156	-0.01535279173287237	0.0073846063393930685	0	10000
4	250	0	250	500	750	2	0	1	0	0	0	0	-0.5	-0.5	-0.5	-0.5	-0.5	linear	0.025	TRUE	475	NA	NA	0	0.5	3	sepmodel	0.0244	-7.512473032393195e-4	0.00802213929640383	0	10000
4	250	0	250	500	750	2	0	1	0	0	0	0	-0.5	-0.5	-0.5	-0.5	-0.5	linear	0.025	TRUE	475	NA	NA	0	0.5	4	fixmodel	0.0228	-0.0018943057847158815	0.007227314574997567	0	10000
4	250	0	250	500	750	2	0	1	0	0	0	0	-0.5	-0.5	-0.5	-0.5	-0.5	linear	0.025	TRUE	475	NA	NA	0	0.5	4	fixmodel_cal	0.0124	-0.024077869549181237	0.0074567360397866525	0	10000
4	250	0	250	500	750	2	0	1	0	0	0	0	-0.5	-0.5	-0.5	-0.5	-0.5	linear	0.025	TRUE	475	NA	NA	0	0.5	4	sepmodel	0.0232	-0.0016917235604728374	0.008070674509185197	0	10000
4	250	0	250	500	750	2	0	1	0	0	0	0	-0.5	-0.5	-0.5	-0.5	-0.5	linear	0.025	TRUE	500	NA	NA	0	0.5	2	fixmodel	0.0257	0.0014960732655701766	0.0073817952085101475	0	10000
4	250	0	250	500	750	2	0	1	0	0	0	0	-0.5	-0.5	-0.5	-0.5	-0.5	linear	0.025	TRUE	500	NA	NA	0	0.5	2	fixmodel_cal	0.0126	-0.02078784181761439	0.007326233873500774	0	10000
4	250	0	250	500	750	2	0	1	0	0	0	0	-0.5	-0.5	-0.5	-0.5	-0.5	linear	0.025	TRUE	500	NA	NA	0	0.5	2	sepmodel	0.0259	0.0018232938403119979	0.007870434764110387	0	10000
4	250	0	250	500	750	2	0	1	0	0	0	0	-0.5	-0.5	-0.5	-0.5	-0.5	linear	0.025	TRUE	500	NA	NA	0	0.5	3	fixmodel	0.0275	-0.0015405909565706889	0.007424607092283886	0	10000
4	250	0	250	500	750	2	0	1	0	0	0	0	-0.5	-0.5	-0.5	-0.5	-0.5	linear	0.025	TRUE	500	NA	NA	0	0.5	3	fixmodel_cal	0.0207	-0.01390196994533132	0.00755857804613463	0	10000
4	250	0	250	500	750	2	0	1	0	0	0	0	-0.5	-0.5	-0.5	-0.5	-0.5	linear	0.025	TRUE	500	NA	NA	0	0.5	3	sepmodel	0.026	-0.0016175187552523267	0.008083944893650639	0	10000
4	250	0	250	500	750	2	0	1	0	0	0	0	-0.5	-0.5	-0.5	-0.5	-0.5	linear	0.025	TRUE	500	NA	NA	0	0.5	4	fixmodel	0.0242	2.9515006892061275e-4	0.007078905036673814	0	10000
4	250	0	250	500	750	2	0	1	0	0	0	0	-0.5	-0.5	-0.5	-0.5	-0.5	linear	0.025	TRUE	500	NA	NA	0	0.5	4	fixmodel_cal	0.0121	-0.023854816877900156	0.007331182764156438	0	10000
4	250	0	250	500	750	2	0	1	0	0	0	0	-0.5	-0.5	-0.5	-0.5	-0.5	linear	0.025	TRUE	500	NA	NA	0	0.5	4	sepmodel	0.023	1.908740991150435e-4	0.007925197856153615	0	10000
4	250	0	250	500	750	2	0	1	0	0	0	0	-0.5	-0.5	-0.5	-0.5	-0.5	linear	0.025	TRUE	525	NA	NA	0	0.5	2	fixmodel	0.0252	1.497985935967942e-5	0.0073133631596585	0	10000
4	250	0	250	500	750	2	0	1	0	0	0	0	-0.5	-0.5	-0.5	-0.5	-0.5	linear	0.025	TRUE	525	NA	NA	0	0.5	2	fixmodel_cal	0.0124	-0.024115053427581468	0.00739714089190152	0	10000
4	250	0	250	500	750	2	0	1	0	0	0	0	-0.5	-0.5	-0.5	-0.5	-0.5	linear	0.025	TRUE	525	NA	NA	0	0.5	2	sepmodel	0.0239	-2.588101760713294e-4	0.007854194455174221	0	10000
4	250	0	250	500	750	2	0	1	0	0	0	0	-0.5	-0.5	-0.5	-0.5	-0.5	linear	0.025	TRUE	525	NA	NA	0	0.5	3	fixmodel	0.0255	-5.990421874465944e-4	0.00735649583666538	0	10000
4	250	0	250	500	750	2	0	1	0	0	0	0	-0.5	-0.5	-0.5	-0.5	-0.5	linear	0.025	TRUE	525	NA	NA	0	0.5	3	fixmodel_cal	0.0173	-0.015381412595728491	0.00744749247612734	0	10000
4	250	0	250	500	750	2	0	1	0	0	0	0	-0.5	-0.5	-0.5	-0.5	-0.5	linear	0.025	TRUE	525	NA	NA	0	0.5	3	sepmodel	0.0254	-9.367836053131648e-4	0.00804851750042878	0	10000
4	250	0	250	500	750	2	0	1	0	0	0	0	-0.5	-0.5	-0.5	-0.5	-0.5	linear	0.025	TRUE	525	NA	NA	0	0.5	4	fixmodel	0.024	-7.710396454984042e-4	0.007227027668163287	0	10000
4	250	0	250	500	750	2	0	1	0	0	0	0	-0.5	-0.5	-0.5	-0.5	-0.5	linear	0.025	TRUE	525	NA	NA	0	0.5	4	fixmodel_cal	0.0109	-0.02701435003155834	0.007637791106522562	0	10000
4	250	0	250	500	750	2	0	1	0	0	0	0	-0.5	-0.5	-0.5	-0.5	-0.5	linear	0.025	TRUE	525	NA	NA	0	0.5	4	sepmodel	0.0237	-0.001132736535422531	0.00800091812408357	0	10000
4	250	0	250	500	750	2	0	1	0	0	0	0	-0.5	-0.5	-0.5	-0.5	-0.5	linear	0.025	TRUE	550	NA	NA	0	0.5	2	fixmodel	0.0267	-9.231687184786384e-5	0.007605938318012955	0	10000
4	250	0	250	500	750	2	0	1	0	0	0	0	-0.5	-0.5	-0.5	-0.5	-0.5	linear	0.025	TRUE	550	NA	NA	0	0.5	2	fixmodel_cal	0.0123	-0.02581454252158774	0.007682016140362361	0	10000
4	250	0	250	500	750	2	0	1	0	0	0	0	-0.5	-0.5	-0.5	-0.5	-0.5	linear	0.025	TRUE	550	NA	NA	0	0.5	2	sepmodel	0.0247	-1.9628289417715703e-4	0.008133153759534913	0	10000
4	250	0	250	500	750	2	0	1	0	0	0	0	-0.5	-0.5	-0.5	-0.5	-0.5	linear	0.025	TRUE	550	NA	NA	0	0.5	3	fixmodel	0.0227	-8.416895371011411e-4	0.007336666361911497	0	10000
4	250	0	250	500	750	2	0	1	0	0	0	0	-0.5	-0.5	-0.5	-0.5	-0.5	linear	0.025	TRUE	550	NA	NA	0	0.5	3	fixmodel_cal	0.0135	-0.01795058268541104	0.007467772876227554	0	10000
4	250	0	250	500	750	2	0	1	0	0	0	0	-0.5	-0.5	-0.5	-0.5	-0.5	linear	0.025	TRUE	550	NA	NA	0	0.5	3	sepmodel	0.0238	-4.896680022859426e-4	0.008085311977160961	0	10000
4	250	0	250	500	750	2	0	1	0	0	0	0	-0.5	-0.5	-0.5	-0.5	-0.5	linear	0.025	TRUE	550	NA	NA	0	0.5	4	fixmodel	0.0257	-9.4392018917528e-4	0.007319897252477809	0	10000
4	250	0	250	500	750	2	0	1	0	0	0	0	-0.5	-0.5	-0.5	-0.5	-0.5	linear	0.025	TRUE	550	NA	NA	0	0.5	4	fixmodel_cal	0.0117	-0.02735600379573687	0.007730359096287232	0	10000
4	250	0	250	500	750	2	0	1	0	0	0	0	-0.5	-0.5	-0.5	-0.5	-0.5	linear	0.025	TRUE	550	NA	NA	0	0.5	4	sepmodel	0.0255	-6.985219111042241e-4	0.008169612942137822	0	10000
4	250	0	250	500	750	2	0	1	0	0	0	0	-0.5	-0.5	-0.5	-0.5	-0.5	linear	0.025	TRUE	575	NA	NA	0	0.5	2	fixmodel	0.028	4.0922164254891114e-4	0.007547135365388301	0	10000
4	250	0	250	500	750	2	0	1	0	0	0	0	-0.5	-0.5	-0.5	-0.5	-0.5	linear	0.025	TRUE	575	NA	NA	0	0.5	2	fixmodel_cal	0.0131	-0.02660020833251196	0.007710536783117178	0	10000
4	250	0	250	500	750	2	0	1	0	0	0	0	-0.5	-0.5	-0.5	-0.5	-0.5	linear	0.025	TRUE	575	NA	NA	0	0.5	2	sepmodel	0.0275	3.305994560400905e-4	0.008117903112011245	0	10000
4	250	0	250	500	750	2	0	1	0	0	0	0	-0.5	-0.5	-0.5	-0.5	-0.5	linear	0.025	TRUE	575	NA	NA	0	0.5	3	fixmodel	0.0229	6.887254619841029e-4	0.007175341839559041	0	10000
4	250	0	250	500	750	2	0	1	0	0	0	0	-0.5	-0.5	-0.5	-0.5	-0.5	linear	0.025	TRUE	575	NA	NA	0	0.5	3	fixmodel_cal	0.0129	-0.01907340433127422	0.007297364321400933	0	10000
4	250	0	250	500	750	2	0	1	0	0	0	0	-0.5	-0.5	-0.5	-0.5	-0.5	linear	0.025	TRUE	575	NA	NA	0	0.5	3	sepmodel	0.0234	5.189517882081462e-4	0.007876015905465699	0	10000
4	250	0	250	500	750	2	0	1	0	0	0	0	-0.5	-0.5	-0.5	-0.5	-0.5	linear	0.025	TRUE	575	NA	NA	0	0.5	4	fixmodel	0.0257	7.13497199047749e-4	0.007237475222183141	0	10000
4	250	0	250	500	750	2	0	1	0	0	0	0	-0.5	-0.5	-0.5	-0.5	-0.5	linear	0.025	TRUE	575	NA	NA	0	0.5	4	fixmodel_cal	0.0127	-0.025936270137944445	0.007543916883342441	0	10000
4	250	0	250	500	750	2	0	1	0	0	0	0	-0.5	-0.5	-0.5	-0.5	-0.5	linear	0.025	TRUE	575	NA	NA	0	0.5	4	sepmodel	0.0257	7.970232073225092e-4	0.00808494692631616	0	10000
4	250	0	250	500	750	2	0	1	0	0	0	0	-0.5	-0.5	-0.5	-0.5	-0.5	linear	0.025	TRUE	600	NA	NA	0	0.5	2	fixmodel	0.0249	8.190403018753163e-4	0.007349160626941753	0	10000
4	250	0	250	500	750	2	0	1	0	0	0	0	-0.5	-0.5	-0.5	-0.5	-0.5	linear	0.025	TRUE	600	NA	NA	0	0.5	2	fixmodel_cal	0.0103	-0.02834533202532012	0.00756997475160527	0	10000
4	250	0	250	500	750	2	0	1	0	0	0	0	-0.5	-0.5	-0.5	-0.5	-0.5	linear	0.025	TRUE	600	NA	NA	0	0.5	2	sepmodel	0.0238	7.578810820756675e-4	0.007900573576978105	0	10000
4	250	0	250	500	750	2	0	1	0	0	0	0	-0.5	-0.5	-0.5	-0.5	-0.5	linear	0.025	TRUE	600	NA	NA	0	0.5	3	fixmodel	0.0264	0.0019292907721069786	0.00727996918220817	0	10000
4	250	0	250	500	750	2	0	1	0	0	0	0	-0.5	-0.5	-0.5	-0.5	-0.5	linear	0.025	TRUE	600	NA	NA	0	0.5	3	fixmodel_cal	0.0127	-0.021906987933517592	0.007459827758804422	0	10000
4	250	0	250	500	750	2	0	1	0	0	0	0	-0.5	-0.5	-0.5	-0.5	-0.5	linear	0.025	TRUE	600	NA	NA	0	0.5	3	sepmodel	0.0272	0.0019643996298766126	0.008050246443399042	0	10000
4	250	0	250	500	750	2	0	1	0	0	0	0	-0.5	-0.5	-0.5	-0.5	-0.5	linear	0.025	TRUE	600	NA	NA	0	0.5	4	fixmodel	0.0223	0.0012851619388122648	0.007114923637916799	0	10000
4	250	0	250	500	750	2	0	1	0	0	0	0	-0.5	-0.5	-0.5	-0.5	-0.5	linear	0.025	TRUE	600	NA	NA	0	0.5	4	fixmodel_cal	0.01	-0.027451626040535165	0.00754113198029012	0	10000
4	250	0	250	500	750	2	0	1	0	0	0	0	-0.5	-0.5	-0.5	-0.5	-0.5	linear	0.025	TRUE	600	NA	NA	0	0.5	4	sepmodel	0.0229	0.0010128528076595272	0.00791074936714974	0	10000
4	250	0	250	500	750	2	0	1	0	0	0	0	-0.5	-0.5	-0.5	-0.5	-0.5	linear	0.025	TRUE	625	NA	NA	0	0.5	2	fixmodel	0.023	6.586918896347782e-4	0.007431378846359915	0	10000
4	250	0	250	500	750	2	0	1	0	0	0	0	-0.5	-0.5	-0.5	-0.5	-0.5	linear	0.025	TRUE	625	NA	NA	0	0.5	2	fixmodel_cal	0.0104	-0.02981597658109202	0.007735296731920359	0	10000
4	250	0	250	500	750	2	0	1	0	0	0	0	-0.5	-0.5	-0.5	-0.5	-0.5	linear	0.025	TRUE	625	NA	NA	0	0.5	2	sepmodel	0.025	5.479286514262322e-4	0.007951221495058652	0	10000
4	250	0	250	500	750	2	0	1	0	0	0	0	-0.5	-0.5	-0.5	-0.5	-0.5	linear	0.025	TRUE	625	NA	NA	0	0.5	3	fixmodel	0.0226	-7.90943594748014e-4	0.007169741016908283	0	10000
4	250	0	250	500	750	2	0	1	0	0	0	0	-0.5	-0.5	-0.5	-0.5	-0.5	linear	0.025	TRUE	625	NA	NA	0	0.5	3	fixmodel_cal	0.0093	-0.028201608693608323	0.00759866112016635	0	10000
4	250	0	250	500	750	2	0	1	0	0	0	0	-0.5	-0.5	-0.5	-0.5	-0.5	linear	0.025	TRUE	625	NA	NA	0	0.5	3	sepmodel	0.0224	-0.0010197795883624358	0.007779867962238115	0	10000
4	250	0	250	500	750	2	0	1	0	0	0	0	-0.5	-0.5	-0.5	-0.5	-0.5	linear	0.025	TRUE	625	NA	NA	0	0.5	4	fixmodel	0.0257	6.619426939349601e-4	0.00706182819420386	0	10000
4	250	0	250	500	750	2	0	1	0	0	0	0	-0.5	-0.5	-0.5	-0.5	-0.5	linear	0.025	TRUE	625	NA	NA	0	0.5	4	fixmodel_cal	0.0104	-0.02920973703306209	0.007569511230257988	0	10000
4	250	0	250	500	750	2	0	1	0	0	0	0	-0.5	-0.5	-0.5	-0.5	-0.5	linear	0.025	TRUE	625	NA	NA	0	0.5	4	sepmodel	0.0244	9.114655614494495e-4	0.007841091787104697	0	10000
4	250	0	250	500	750	2	0	1	0	0	0	0	-0.5	-0.5	-0.5	-0.5	-0.5	linear	0.025	TRUE	650	NA	NA	0	0.5	2	fixmodel	0.0246	0.0012765662342843246	0.0074210456156820065	0	10000
4	250	0	250	500	750	2	0	1	0	0	0	0	-0.5	-0.5	-0.5	-0.5	-0.5	linear	0.025	TRUE	650	NA	NA	0	0.5	2	fixmodel_cal	0.0089	-0.030143506714063746	0.007700012595777853	0	10000
4	250	0	250	500	750	2	0	1	0	0	0	0	-0.5	-0.5	-0.5	-0.5	-0.5	linear	0.025	TRUE	650	NA	NA	0	0.5	2	sepmodel	0.0251	0.0011261950202587545	0.008020352641551208	0	10000
4	250	0	250	500	750	2	0	1	0	0	0	0	-0.5	-0.5	-0.5	-0.5	-0.5	linear	0.025	TRUE	650	NA	NA	0	0.5	3	fixmodel	0.0244	2.4606070623745153e-4	0.007119557578937423	0	10000
4	250	0	250	500	750	2	0	1	0	0	0	0	-0.5	-0.5	-0.5	-0.5	-0.5	linear	0.025	TRUE	650	NA	NA	0	0.5	3	fixmodel_cal	0.0104	-0.030264991890419278	0.00769807844521323	0	10000
4	250	0	250	500	750	2	0	1	0	0	0	0	-0.5	-0.5	-0.5	-0.5	-0.5	linear	0.025	TRUE	650	NA	NA	0	0.5	3	sepmodel	0.0225	3.383756931998883e-4	0.007857750478181033	0	10000
4	250	0	250	500	750	2	0	1	0	0	0	0	-0.5	-0.5	-0.5	-0.5	-0.5	linear	0.025	TRUE	650	NA	NA	0	0.5	4	fixmodel	0.0246	6.576588445029736e-4	0.007207491794721125	0	10000
4	250	0	250	500	750	2	0	1	0	0	0	0	-0.5	-0.5	-0.5	-0.5	-0.5	linear	0.025	TRUE	650	NA	NA	0	0.5	4	fixmodel_cal	0.0108	-0.029257393418003385	0.0077730449919458915	0	10000
4	250	0	250	500	750	2	0	1	0	0	0	0	-0.5	-0.5	-0.5	-0.5	-0.5	linear	0.025	TRUE	650	NA	NA	0	0.5	4	sepmodel	0.0237	9.272480252978467e-4	0.008020775964207161	0	10000
4	250	0	250	500	750	2	0	1	0	0	0	0	-0.5	-0.5	-0.5	-0.5	-0.5	linear	0.025	TRUE	675	NA	NA	0	0.5	2	fixmodel	0.0224	-0.002052799329595335	0.007302015249862752	0	10000
4	250	0	250	500	750	2	0	1	0	0	0	0	-0.5	-0.5	-0.5	-0.5	-0.5	linear	0.025	TRUE	675	NA	NA	0	0.5	2	fixmodel_cal	0.0076	-0.034724170744224035	0.007876583443614523	0	10000
4	250	0	250	500	750	2	0	1	0	0	0	0	-0.5	-0.5	-0.5	-0.5	-0.5	linear	0.025	TRUE	675	NA	NA	0	0.5	2	sepmodel	0.0225	-0.0020514956159687374	0.007862494640968035	0	10000
4	250	0	250	500	750	2	0	1	0	0	0	0	-0.5	-0.5	-0.5	-0.5	-0.5	linear	0.025	TRUE	675	NA	NA	0	0.5	3	fixmodel	0.0245	-5.616664125429313e-4	0.007312211303169219	0	10000
4	250	0	250	500	750	2	0	1	0	0	0	0	-0.5	-0.5	-0.5	-0.5	-0.5	linear	0.025	TRUE	675	NA	NA	0	0.5	3	fixmodel_cal	0.0087	-0.034644058572719814	0.008093622390644678	0	10000
4	250	0	250	500	750	2	0	1	0	0	0	0	-0.5	-0.5	-0.5	-0.5	-0.5	linear	0.025	TRUE	675	NA	NA	0	0.5	3	sepmodel	0.0249	-6.9264853148456e-4	0.007984877061693027	0	10000
4	250	0	250	500	750	2	0	1	0	0	0	0	-0.5	-0.5	-0.5	-0.5	-0.5	linear	0.025	TRUE	675	NA	NA	0	0.5	4	fixmodel	0.0261	9.183257788925007e-5	0.007322867098979657	0	10000
4	250	0	250	500	750	2	0	1	0	0	0	0	-0.5	-0.5	-0.5	-0.5	-0.5	linear	0.025	TRUE	675	NA	NA	0	0.5	4	fixmodel_cal	0.0105	-0.02953352716706094	0.007949707442987819	0	10000
4	250	0	250	500	750	2	0	1	0	0	0	0	-0.5	-0.5	-0.5	-0.5	-0.5	linear	0.025	TRUE	675	NA	NA	0	0.5	4	sepmodel	0.0248	3.962071744273868e-5	0.008031597971067379	0	10000
4	250	0	250	500	750	2	0	1	0	0	0	0	-0.5	-0.5	-0.5	-0.5	-0.5	linear	0.025	TRUE	700	NA	NA	0	0.5	2	fixmodel	0.0226	-3.8591269223767373e-4	0.007403980207864953	0	10000
4	250	0	250	500	750	2	0	1	0	0	0	0	-0.5	-0.5	-0.5	-0.5	-0.5	linear	0.025	TRUE	700	NA	NA	0	0.5	2	fixmodel_cal	0.0065	-0.03558103602015672	0.008046921805237308	0	10000
4	250	0	250	500	750	2	0	1	0	0	0	0	-0.5	-0.5	-0.5	-0.5	-0.5	linear	0.025	TRUE	700	NA	NA	0	0.5	2	sepmodel	0.0215	-5.979144597691527e-4	0.007906400416373477	0	10000
4	250	0	250	500	750	2	0	1	0	0	0	0	-0.5	-0.5	-0.5	-0.5	-0.5	linear	0.025	TRUE	700	NA	NA	0	0.5	3	fixmodel	0.023	6.226694668751742e-4	0.007045131355908334	0	10000
4	250	0	250	500	750	2	0	1	0	0	0	0	-0.5	-0.5	-0.5	-0.5	-0.5	linear	0.025	TRUE	700	NA	NA	0	0.5	3	fixmodel_cal	0.0069	-0.03809229572200282	0.008028370692492083	0	10000
4	250	0	250	500	750	2	0	1	0	0	0	0	-0.5	-0.5	-0.5	-0.5	-0.5	linear	0.025	TRUE	700	NA	NA	0	0.5	3	sepmodel	0.022	7.492620420397176e-4	0.007713164872626387	0	10000
4	250	0	250	500	750	2	0	1	0	0	0	0	-0.5	-0.5	-0.5	-0.5	-0.5	linear	0.025	TRUE	700	NA	NA	0	0.5	4	fixmodel	0.0236	-2.437976584728925e-4	0.007067883221833115	0	10000
4	250	0	250	500	750	2	0	1	0	0	0	0	-0.5	-0.5	-0.5	-0.5	-0.5	linear	0.025	TRUE	700	NA	NA	0	0.5	4	fixmodel_cal	0.0097	-0.029909459050568837	0.007747993344217113	0	10000
4	250	0	250	500	750	2	0	1	0	0	0	0	-0.5	-0.5	-0.5	-0.5	-0.5	linear	0.025	TRUE	700	NA	NA	0	0.5	4	sepmodel	0.0218	1.3424836920836179e-5	0.007832321749875661	0	10000
4	250	0	250	500	750	2	0	1	0	0	0	0	-0.5	-0.5	-0.5	-0.5	-0.5	linear	0.025	TRUE	725	NA	NA	0	0.5	2	fixmodel	0.0253	-6.442524589460773e-4	0.007559135914302927	0	10000
4	250	0	250	500	750	2	0	1	0	0	0	0	-0.5	-0.5	-0.5	-0.5	-0.5	linear	0.025	TRUE	725	NA	NA	0	0.5	2	fixmodel_cal	0.0085	-0.037402321191635154	0.008241636198978435	0	10000
4	250	0	250	500	750	2	0	1	0	0	0	0	-0.5	-0.5	-0.5	-0.5	-0.5	linear	0.025	TRUE	725	NA	NA	0	0.5	2	sepmodel	0.0249	7.701720745752628e-5	0.00808668800057243	0	10000
4	250	0	250	500	750	2	0	1	0	0	0	0	-0.5	-0.5	-0.5	-0.5	-0.5	linear	0.025	TRUE	725	NA	NA	0	0.5	3	fixmodel	0.0246	-8.739248863670267e-4	0.007306954269169876	0	10000
4	250	0	250	500	750	2	0	1	0	0	0	0	-0.5	-0.5	-0.5	-0.5	-0.5	linear	0.025	TRUE	725	NA	NA	0	0.5	3	fixmodel_cal	0.0077	-0.042465829735218855	0.008486584770663157	0	10000
4	250	0	250	500	750	2	0	1	0	0	0	0	-0.5	-0.5	-0.5	-0.5	-0.5	linear	0.025	TRUE	725	NA	NA	0	0.5	3	sepmodel	0.0235	-6.183802531692954e-4	0.007952660643743203	0	10000
4	250	0	250	500	750	2	0	1	0	0	0	0	-0.5	-0.5	-0.5	-0.5	-0.5	linear	0.025	TRUE	725	NA	NA	0	0.5	4	fixmodel	0.0237	-9.115578240142299e-4	0.007228493267688496	0	10000
4	250	0	250	500	750	2	0	1	0	0	0	0	-0.5	-0.5	-0.5	-0.5	-0.5	linear	0.025	TRUE	725	NA	NA	0	0.5	4	fixmodel_cal	0.0092	-0.031355760302596736	0.007986756538305917	0	10000
4	250	0	250	500	750	2	0	1	0	0	0	0	-0.5	-0.5	-0.5	-0.5	-0.5	linear	0.025	TRUE	725	NA	NA	0	0.5	4	sepmodel	0.0245	-0.0011371568624576733	0.008003627081996574	0	10000
4	250	0	250	500	750	2	0	1	0	0	0	0	-0.5	-0.5	-0.5	-0.5	-0.5	linear	0.025	TRUE	750	NA	NA	0	0.5	2	fixmodel	0.0256	2.1732202403354134e-4	0.007487114099544803	0	10000
4	250	0	250	500	750	2	0	1	0	0	0	0	-0.5	-0.5	-0.5	-0.5	-0.5	linear	0.025	TRUE	750	NA	NA	0	0.5	2	fixmodel_cal	0.0084	-0.03819182528974837	0.008266405642619446	0	10000
4	250	0	250	500	750	2	0	1	0	0	0	0	-0.5	-0.5	-0.5	-0.5	-0.5	linear	0.025	TRUE	750	NA	NA	0	0.5	2	sepmodel	0.0251	1.9654704714782984e-4	0.007986118205554104	0	10000
4	250	0	250	500	750	2	0	1	0	0	0	0	-0.5	-0.5	-0.5	-0.5	-0.5	linear	0.025	TRUE	750	NA	NA	0	0.5	3	fixmodel	0.0242	-8.387820293689456e-4	0.00742645203644809	0	10000
4	250	0	250	500	750	2	0	1	0	0	0	0	-0.5	-0.5	-0.5	-0.5	-0.5	linear	0.025	TRUE	750	NA	NA	0	0.5	3	fixmodel_cal	0.0051	-0.04536120932812445	0.00882426170445225	0	10000
4	250	0	250	500	750	2	0	1	0	0	0	0	-0.5	-0.5	-0.5	-0.5	-0.5	linear	0.025	TRUE	750	NA	NA	0	0.5	3	sepmodel	0.0243	-3.7989622748835363e-4	0.008136741489689	0	10000
4	250	0	250	500	750	2	0	1	0	0	0	0	-0.5	-0.5	-0.5	-0.5	-0.5	linear	0.025	TRUE	750	NA	NA	0	0.5	4	fixmodel	0.0275	-0.0010485632664010646	0.0073253815305586	0	10000
4	250	0	250	500	750	2	0	1	0	0	0	0	-0.5	-0.5	-0.5	-0.5	-0.5	linear	0.025	TRUE	750	NA	NA	0	0.5	4	fixmodel_cal	0.0109	-0.03138618115516234	0.008137282184476723	0	10000
4	250	0	250	500	750	2	0	1	0	0	0	0	-0.5	-0.5	-0.5	-0.5	-0.5	linear	0.025	TRUE	750	NA	NA	0	0.5	4	sepmodel	0.0263	-7.247237445954149e-4	0.008073785965888801	0	10000
4	250	0	250	500	750	2	0	1	0	0	0	0	-0.375	-0.375	-0.375	-0.375	-0.375	linear	0.025	TRUE	25	NA	NA	0	0.5	2	fixmodel	0.022	-0.00200347702803769	0.007453468445090783	0	10000
4	250	0	250	500	750	2	0	1	0	0	0	0	-0.375	-0.375	-0.375	-0.375	-0.375	linear	0.025	TRUE	25	NA	NA	0	0.5	2	fixmodel_cal	0.0219	-0.0018859030503604224	0.007488546921897698	0	10000
4	250	0	250	500	750	2	0	1	0	0	0	0	-0.375	-0.375	-0.375	-0.375	-0.375	linear	0.025	TRUE	25	NA	NA	0	0.5	2	sepmodel	0.0211	-0.0022018363124605197	0.007992756086734679	0	10000
4	250	0	250	500	750	2	0	1	0	0	0	0	-0.375	-0.375	-0.375	-0.375	-0.375	linear	0.025	TRUE	25	NA	NA	0	0.5	3	fixmodel	0.0268	-8.579682951361938e-4	0.007430157933869194	0	10000
4	250	0	250	500	750	2	0	1	0	0	0	0	-0.375	-0.375	-0.375	-0.375	-0.375	linear	0.025	TRUE	25	NA	NA	0	0.5	3	fixmodel_cal	0.0265	-7.373038951807885e-4	0.00747152285757511	0	10000
4	250	0	250	500	750	2	0	1	0	0	0	0	-0.375	-0.375	-0.375	-0.375	-0.375	linear	0.025	TRUE	25	NA	NA	0	0.5	3	sepmodel	0.0267	-0.0011621720595169016	0.008161341287201902	0	10000
4	250	0	250	500	750	2	0	1	0	0	0	0	-0.375	-0.375	-0.375	-0.375	-0.375	linear	0.025	TRUE	25	NA	NA	0	0.5	4	fixmodel	0.0243	-0.0013416875327696073	0.00722627576948738	0	10000
4	250	0	250	500	750	2	0	1	0	0	0	0	-0.375	-0.375	-0.375	-0.375	-0.375	linear	0.025	TRUE	25	NA	NA	0	0.5	4	fixmodel_cal	0.0245	-0.0012314526747218015	0.007284326911983416	0	10000
4	250	0	250	500	750	2	0	1	0	0	0	0	-0.375	-0.375	-0.375	-0.375	-0.375	linear	0.025	TRUE	25	NA	NA	0	0.5	4	sepmodel	0.0239	-0.001484093370048228	0.008066457962105504	0	10000
4	250	0	250	500	750	2	0	1	0	0	0	0	-0.375	-0.375	-0.375	-0.375	-0.375	linear	0.025	TRUE	50	NA	NA	0	0.5	2	fixmodel	0.0234	4.0352129029522156e-4	0.0072706468952046886	0	10000
4	250	0	250	500	750	2	0	1	0	0	0	0	-0.375	-0.375	-0.375	-0.375	-0.375	linear	0.025	TRUE	50	NA	NA	0	0.5	2	fixmodel_cal	0.0227	3.637164081847462e-4	0.00727809342945025	0	10000
4	250	0	250	500	750	2	0	1	0	0	0	0	-0.375	-0.375	-0.375	-0.375	-0.375	linear	0.025	TRUE	50	NA	NA	0	0.5	2	sepmodel	0.0233	3.424855583646585e-4	0.007771270980775906	0	10000
4	250	0	250	500	750	2	0	1	0	0	0	0	-0.375	-0.375	-0.375	-0.375	-0.375	linear	0.025	TRUE	50	NA	NA	0	0.5	3	fixmodel	0.0252	-5.593898439226105e-4	0.0072145208248420144	0	10000
4	250	0	250	500	750	2	0	1	0	0	0	0	-0.375	-0.375	-0.375	-0.375	-0.375	linear	0.025	TRUE	50	NA	NA	0	0.5	3	fixmodel_cal	0.0247	-6.714776698019815e-4	0.007228793862988187	0	10000
4	250	0	250	500	750	2	0	1	0	0	0	0	-0.375	-0.375	-0.375	-0.375	-0.375	linear	0.025	TRUE	50	NA	NA	0	0.5	3	sepmodel	0.0235	-0.0010116955700561747	0.007934159273978888	0	10000
4	250	0	250	500	750	2	0	1	0	0	0	0	-0.375	-0.375	-0.375	-0.375	-0.375	linear	0.025	TRUE	50	NA	NA	0	0.5	4	fixmodel	0.023	-4.7411060738778273e-4	0.0070806119605842455	0	10000
4	250	0	250	500	750	2	0	1	0	0	0	0	-0.375	-0.375	-0.375	-0.375	-0.375	linear	0.025	TRUE	50	NA	NA	0	0.5	4	fixmodel_cal	0.0237	-5.78732097248705e-4	0.007101060078223786	0	10000
4	250	0	250	500	750	2	0	1	0	0	0	0	-0.375	-0.375	-0.375	-0.375	-0.375	linear	0.025	TRUE	50	NA	NA	0	0.5	4	sepmodel	0.0218	-5.74247506694967e-4	0.007791202297083157	0	10000
4	250	0	250	500	750	2	0	1	0	0	0	0	-0.375	-0.375	-0.375	-0.375	-0.375	linear	0.025	TRUE	75	NA	NA	0	0.5	2	fixmodel	0.0265	-5.060619400245522e-5	0.007515682920821557	0	10000
4	250	0	250	500	750	2	0	1	0	0	0	0	-0.375	-0.375	-0.375	-0.375	-0.375	linear	0.025	TRUE	75	NA	NA	0	0.5	2	fixmodel_cal	0.0248	-4.0472845975201123e-4	0.007457226509699337	0	10000
4	250	0	250	500	750	2	0	1	0	0	0	0	-0.375	-0.375	-0.375	-0.375	-0.375	linear	0.025	TRUE	75	NA	NA	0	0.5	2	sepmodel	0.0251	2.74943178220616e-4	0.008041521311396045	0	10000
4	250	0	250	500	750	2	0	1	0	0	0	0	-0.375	-0.375	-0.375	-0.375	-0.375	linear	0.025	TRUE	75	NA	NA	0	0.5	3	fixmodel	0.0271	0.0011773958014781687	0.007256232556112239	0	10000
4	250	0	250	500	750	2	0	1	0	0	0	0	-0.375	-0.375	-0.375	-0.375	-0.375	linear	0.025	TRUE	75	NA	NA	0	0.5	3	fixmodel_cal	0.0266	8.52991908614426e-4	0.007206374957052174	0	10000
4	250	0	250	500	750	2	0	1	0	0	0	0	-0.375	-0.375	-0.375	-0.375	-0.375	linear	0.025	TRUE	75	NA	NA	0	0.5	3	sepmodel	0.0259	0.0014314184278939946	0.007929940517670651	0	10000
4	250	0	250	500	750	2	0	1	0	0	0	0	-0.375	-0.375	-0.375	-0.375	-0.375	linear	0.025	TRUE	75	NA	NA	0	0.5	4	fixmodel	0.0252	0.001980411341899231	0.00701163230994627	0	10000
4	250	0	250	500	750	2	0	1	0	0	0	0	-0.375	-0.375	-0.375	-0.375	-0.375	linear	0.025	TRUE	75	NA	NA	0	0.5	4	fixmodel_cal	0.0249	0.0017966328073735186	0.007007880322628619	0	10000
4	250	0	250	500	750	2	0	1	0	0	0	0	-0.375	-0.375	-0.375	-0.375	-0.375	linear	0.025	TRUE	75	NA	NA	0	0.5	4	sepmodel	0.0251	0.0021468647563068865	0.007723497815763756	0	10000
4	250	0	250	500	750	2	0	1	0	0	0	0	-0.375	-0.375	-0.375	-0.375	-0.375	linear	0.025	TRUE	100	NA	NA	0	0.5	2	fixmodel	0.0254	-9.846547836375682e-4	0.007390125765704091	0	10000
4	250	0	250	500	750	2	0	1	0	0	0	0	-0.375	-0.375	-0.375	-0.375	-0.375	linear	0.025	TRUE	100	NA	NA	0	0.5	2	fixmodel_cal	0.025	-0.0016236495345561227	0.007300815335848551	0	10000
4	250	0	250	500	750	2	0	1	0	0	0	0	-0.375	-0.375	-0.375	-0.375	-0.375	linear	0.025	TRUE	100	NA	NA	0	0.5	2	sepmodel	0.0239	-9.293913130232309e-4	0.007936113973127146	0	10000
4	250	0	250	500	750	2	0	1	0	0	0	0	-0.375	-0.375	-0.375	-0.375	-0.375	linear	0.025	TRUE	100	NA	NA	0	0.5	3	fixmodel	0.0235	-3.913447306651397e-4	0.007082296311586034	0	10000
4	250	0	250	500	750	2	0	1	0	0	0	0	-0.375	-0.375	-0.375	-0.375	-0.375	linear	0.025	TRUE	100	NA	NA	0	0.5	3	fixmodel_cal	0.0229	-8.321536873965075e-4	0.007056426314324828	0	10000
4	250	0	250	500	750	2	0	1	0	0	0	0	-0.375	-0.375	-0.375	-0.375	-0.375	linear	0.025	TRUE	100	NA	NA	0	0.5	3	sepmodel	0.0231	-2.282720779114555e-4	0.007794988473035251	0	10000
4	250	0	250	500	750	2	0	1	0	0	0	0	-0.375	-0.375	-0.375	-0.375	-0.375	linear	0.025	TRUE	100	NA	NA	0	0.5	4	fixmodel	0.0267	-0.001042214670325519	0.0072069219756675795	0	10000
4	250	0	250	500	750	2	0	1	0	0	0	0	-0.375	-0.375	-0.375	-0.375	-0.375	linear	0.025	TRUE	100	NA	NA	0	0.5	4	fixmodel_cal	0.0258	-0.0017874593734860608	0.007144064199214242	0	10000
4	250	0	250	500	750	2	0	1	0	0	0	0	-0.375	-0.375	-0.375	-0.375	-0.375	linear	0.025	TRUE	100	NA	NA	0	0.5	4	sepmodel	0.0248	-5.883856815773652e-4	0.007990585225803842	0	10000
4	250	0	250	500	750	2	0	1	0	0	0	0	-0.375	-0.375	-0.375	-0.375	-0.375	linear	0.025	TRUE	125	NA	NA	0	0.5	2	fixmodel	0.0255	6.553817421653874e-4	0.007370631812690756	0	10000
4	250	0	250	500	750	2	0	1	0	0	0	0	-0.375	-0.375	-0.375	-0.375	-0.375	linear	0.025	TRUE	125	NA	NA	0	0.5	2	fixmodel_cal	0.0256	5.534618045484195e-4	0.007379511200952725	0	10000
4	250	0	250	500	750	2	0	1	0	0	0	0	-0.375	-0.375	-0.375	-0.375	-0.375	linear	0.025	TRUE	125	NA	NA	0	0.5	2	sepmodel	0.0242	0.0010104769621665669	0.007910506239143165	0	10000
4	250	0	250	500	750	2	0	1	0	0	0	0	-0.375	-0.375	-0.375	-0.375	-0.375	linear	0.025	TRUE	125	NA	NA	0	0.5	3	fixmodel	0.025	-3.1412208795127236e-4	0.007320822098775141	0	10000
4	250	0	250	500	750	2	0	1	0	0	0	0	-0.375	-0.375	-0.375	-0.375	-0.375	linear	0.025	TRUE	125	NA	NA	0	0.5	3	fixmodel_cal	0.0238	-5.833972738590676e-4	0.007329628237411275	0	10000
4	250	0	250	500	750	2	0	1	0	0	0	0	-0.375	-0.375	-0.375	-0.375	-0.375	linear	0.025	TRUE	125	NA	NA	0	0.5	3	sepmodel	0.0262	-1.5136655654021672e-4	0.008052553837926212	0	10000
4	250	0	250	500	750	2	0	1	0	0	0	0	-0.375	-0.375	-0.375	-0.375	-0.375	linear	0.025	TRUE	125	NA	NA	0	0.5	4	fixmodel	0.0247	0.001162214414386937	0.007158651563556203	0	10000
4	250	0	250	500	750	2	0	1	0	0	0	0	-0.375	-0.375	-0.375	-0.375	-0.375	linear	0.025	TRUE	125	NA	NA	0	0.5	4	fixmodel_cal	0.0243	9.082489338680987e-4	0.007158185615085878	0	10000
4	250	0	250	500	750	2	0	1	0	0	0	0	-0.375	-0.375	-0.375	-0.375	-0.375	linear	0.025	TRUE	125	NA	NA	0	0.5	4	sepmodel	0.0231	0.0016585101055759564	0.007909948743253098	0	10000
4	250	0	250	500	750	2	0	1	0	0	0	0	-0.375	-0.375	-0.375	-0.375	-0.375	linear	0.025	TRUE	150	NA	NA	0	0.5	2	fixmodel	0.0258	0.0011151669941866212	0.00743993307785953	0	10000
4	250	0	250	500	750	2	0	1	0	0	0	0	-0.375	-0.375	-0.375	-0.375	-0.375	linear	0.025	TRUE	150	NA	NA	0	0.5	2	fixmodel_cal	0.0261	-5.078133070856441e-4	0.007276907263782854	0	10000
4	250	0	250	500	750	2	0	1	0	0	0	0	-0.375	-0.375	-0.375	-0.375	-0.375	linear	0.025	TRUE	150	NA	NA	0	0.5	2	sepmodel	0.0243	0.0011828132214722273	0.007900791246580616	0	10000
4	250	0	250	500	750	2	0	1	0	0	0	0	-0.375	-0.375	-0.375	-0.375	-0.375	linear	0.025	TRUE	150	NA	NA	0	0.5	3	fixmodel	0.0271	0.0015526280768323234	0.007327618065423816	0	10000
4	250	0	250	500	750	2	0	1	0	0	0	0	-0.375	-0.375	-0.375	-0.375	-0.375	linear	0.025	TRUE	150	NA	NA	0	0.5	3	fixmodel_cal	0.0244	-2.785092557380464e-4	0.007237640962621252	0	10000
4	250	0	250	500	750	2	0	1	0	0	0	0	-0.375	-0.375	-0.375	-0.375	-0.375	linear	0.025	TRUE	150	NA	NA	0	0.5	3	sepmodel	0.0251	0.001436537941586048	0.008046718220859311	0	10000
4	250	0	250	500	750	2	0	1	0	0	0	0	-0.375	-0.375	-0.375	-0.375	-0.375	linear	0.025	TRUE	150	NA	NA	0	0.5	4	fixmodel	0.0268	2.652583417313423e-4	0.007217705800240614	0	10000
4	250	0	250	500	750	2	0	1	0	0	0	0	-0.375	-0.375	-0.375	-0.375	-0.375	linear	0.025	TRUE	150	NA	NA	0	0.5	4	fixmodel_cal	0.0257	-9.253611471988139e-4	0.007196114398099404	0	10000
4	250	0	250	500	750	2	0	1	0	0	0	0	-0.375	-0.375	-0.375	-0.375	-0.375	linear	0.025	TRUE	150	NA	NA	0	0.5	4	sepmodel	0.0258	7.555823934108123e-5	0.008010773029231954	0	10000
4	250	0	250	500	750	2	0	1	0	0	0	0	-0.375	-0.375	-0.375	-0.375	-0.375	linear	0.025	TRUE	175	NA	NA	0	0.5	2	fixmodel	0.0249	-0.0010508311933193535	0.007497200214080359	0	10000
4	250	0	250	500	750	2	0	1	0	0	0	0	-0.375	-0.375	-0.375	-0.375	-0.375	linear	0.025	TRUE	175	NA	NA	0	0.5	2	fixmodel_cal	0.0245	-0.0031266859699121477	0.007352373751897735	0	10000
4	250	0	250	500	750	2	0	1	0	0	0	0	-0.375	-0.375	-0.375	-0.375	-0.375	linear	0.025	TRUE	175	NA	NA	0	0.5	2	sepmodel	0.0248	-7.626688443956222e-4	0.008054603261317007	0	10000
4	250	0	250	500	750	2	0	1	0	0	0	0	-0.375	-0.375	-0.375	-0.375	-0.375	linear	0.025	TRUE	175	NA	NA	0	0.5	3	fixmodel	0.0252	-0.0011591442571626703	0.007382884471685632	0	10000
4	250	0	250	500	750	2	0	1	0	0	0	0	-0.375	-0.375	-0.375	-0.375	-0.375	linear	0.025	TRUE	175	NA	NA	0	0.5	3	fixmodel_cal	0.024	-0.0029175302421853527	0.007353567377217189	0	10000
4	250	0	250	500	750	2	0	1	0	0	0	0	-0.375	-0.375	-0.375	-0.375	-0.375	linear	0.025	TRUE	175	NA	NA	0	0.5	3	sepmodel	0.0242	-0.0010388287317605648	0.008051954366265306	0	10000
4	250	0	250	500	750	2	0	1	0	0	0	0	-0.375	-0.375	-0.375	-0.375	-0.375	linear	0.025	TRUE	175	NA	NA	0	0.5	4	fixmodel	0.0243	-1.2246351099729324e-4	0.007252842529078385	0	10000
4	250	0	250	500	750	2	0	1	0	0	0	0	-0.375	-0.375	-0.375	-0.375	-0.375	linear	0.025	TRUE	175	NA	NA	0	0.5	4	fixmodel_cal	0.0227	-0.002282035482663578	0.00714800648287189	0	10000
4	250	0	250	500	750	2	0	1	0	0	0	0	-0.375	-0.375	-0.375	-0.375	-0.375	linear	0.025	TRUE	175	NA	NA	0	0.5	4	sepmodel	0.0263	0.00040320605161504853	0.008077716506183134	0	10000
4	250	0	250	500	750	2	0	1	0	0	0	0	-0.375	-0.375	-0.375	-0.375	-0.375	linear	0.025	TRUE	200	NA	NA	0	0.5	2	fixmodel	0.0229	-0.001716672332701321	0.007263071403426279	0	10000
4	250	0	250	500	750	2	0	1	0	0	0	0	-0.375	-0.375	-0.375	-0.375	-0.375	linear	0.025	TRUE	200	NA	NA	0	0.5	2	fixmodel_cal	0.0212	-0.00421651364037559	0.007151262419367969	0	10000
4	250	0	250	500	750	2	0	1	0	0	0	0	-0.375	-0.375	-0.375	-0.375	-0.375	linear	0.025	TRUE	200	NA	NA	0	0.5	2	sepmodel	0.0223	-0.0020154570515995133	0.007843513249929289	0	10000
4	250	0	250	500	750	2	0	1	0	0	0	0	-0.375	-0.375	-0.375	-0.375	-0.375	linear	0.025	TRUE	200	NA	NA	0	0.5	3	fixmodel	0.0255	-0.0015061560850575324	0.007310492302277262	0	10000
4	250	0	250	500	750	2	0	1	0	0	0	0	-0.375	-0.375	-0.375	-0.375	-0.375	linear	0.025	TRUE	200	NA	NA	0	0.5	3	fixmodel_cal	0.0245	-0.004679785251110407	0.007225912626847992	0	10000
4	250	0	250	500	750	2	0	1	0	0	0	0	-0.375	-0.375	-0.375	-0.375	-0.375	linear	0.025	TRUE	200	NA	NA	0	0.5	3	sepmodel	0.024	-0.0015763466829771663	0.007936642844190968	0	10000
4	250	0	250	500	750	2	0	1	0	0	0	0	-0.375	-0.375	-0.375	-0.375	-0.375	linear	0.025	TRUE	200	NA	NA	0	0.5	4	fixmodel	0.0239	9.978305223158364e-5	0.007131817235949356	0	10000
4	250	0	250	500	750	2	0	1	0	0	0	0	-0.375	-0.375	-0.375	-0.375	-0.375	linear	0.025	TRUE	200	NA	NA	0	0.5	4	fixmodel_cal	0.0219	-0.0028292606273043835	0.007053767700050101	0	10000
4	250	0	250	500	750	2	0	1	0	0	0	0	-0.375	-0.375	-0.375	-0.375	-0.375	linear	0.025	TRUE	200	NA	NA	0	0.5	4	sepmodel	0.0235	4.1621719587566777e-4	0.00783351701847175	0	10000
4	250	0	250	500	750	2	0	1	0	0	0	0	-0.375	-0.375	-0.375	-0.375	-0.375	linear	0.025	TRUE	225	NA	NA	0	0.5	2	fixmodel	0.0231	-0.0010503773256492575	0.007548700534572907	0	10000
4	250	0	250	500	750	2	0	1	0	0	0	0	-0.375	-0.375	-0.375	-0.375	-0.375	linear	0.025	TRUE	225	NA	NA	0	0.5	2	fixmodel_cal	0.0211	-0.002364558370713221	0.007474123336483458	0	10000
4	250	0	250	500	750	2	0	1	0	0	0	0	-0.375	-0.375	-0.375	-0.375	-0.375	linear	0.025	TRUE	225	NA	NA	0	0.5	2	sepmodel	0.0239	-0.0014120761327374716	0.008121722681185255	0	10000
4	250	0	250	500	750	2	0	1	0	0	0	0	-0.375	-0.375	-0.375	-0.375	-0.375	linear	0.025	TRUE	225	NA	NA	0	0.5	3	fixmodel	0.0256	-5.045993142585934e-4	0.0074117383856522065	0	10000
4	250	0	250	500	750	2	0	1	0	0	0	0	-0.375	-0.375	-0.375	-0.375	-0.375	linear	0.025	TRUE	225	NA	NA	0	0.5	3	fixmodel_cal	0.0255	-0.0026586252408822646	0.007325986986133815	0	10000
4	250	0	250	500	750	2	0	1	0	0	0	0	-0.375	-0.375	-0.375	-0.375	-0.375	linear	0.025	TRUE	225	NA	NA	0	0.5	3	sepmodel	0.0251	-5.94193143909593e-4	0.008075785070361441	0	10000
4	250	0	250	500	750	2	0	1	0	0	0	0	-0.375	-0.375	-0.375	-0.375	-0.375	linear	0.025	TRUE	225	NA	NA	0	0.5	4	fixmodel	0.0239	0.0012006232982064889	0.00707391167052413	0	10000
4	250	0	250	500	750	2	0	1	0	0	0	0	-0.375	-0.375	-0.375	-0.375	-0.375	linear	0.025	TRUE	225	NA	NA	0	0.5	4	fixmodel_cal	0.0222	-0.0018775747654817608	0.006953096101071665	0	10000
4	250	0	250	500	750	2	0	1	0	0	0	0	-0.375	-0.375	-0.375	-0.375	-0.375	linear	0.025	TRUE	225	NA	NA	0	0.5	4	sepmodel	0.0237	0.0011686105743362936	0.007825417136431352	0	10000
4	250	0	250	500	750	2	0	1	0	0	0	0	-0.375	-0.375	-0.375	-0.375	-0.375	linear	0.025	TRUE	250	NA	NA	0	0.5	2	fixmodel	0.026	5.920263911837896e-4	0.0074057439556459125	0	10000
4	250	0	250	500	750	2	0	1	0	0	0	0	-0.375	-0.375	-0.375	-0.375	-0.375	linear	0.025	TRUE	250	NA	NA	0	0.5	2	fixmodel_cal	0.0257	4.1817100194983315e-5	0.007402742058048131	0	10000
4	250	0	250	500	750	2	0	1	0	0	0	0	-0.375	-0.375	-0.375	-0.375	-0.375	linear	0.025	TRUE	250	NA	NA	0	0.5	2	sepmodel	0.0245	2.2185825631566147e-4	0.007900721613144708	0	10000
4	250	0	250	500	750	2	0	1	0	0	0	0	-0.375	-0.375	-0.375	-0.375	-0.375	linear	0.025	TRUE	250	NA	NA	0	0.5	3	fixmodel	0.0237	5.225392620422537e-4	0.007181142446891522	0	10000
4	250	0	250	500	750	2	0	1	0	0	0	0	-0.375	-0.375	-0.375	-0.375	-0.375	linear	0.025	TRUE	250	NA	NA	0	0.5	3	fixmodel_cal	0.0218	-8.442345141636946e-4	0.007157242786886595	0	10000
4	250	0	250	500	750	2	0	1	0	0	0	0	-0.375	-0.375	-0.375	-0.375	-0.375	linear	0.025	TRUE	250	NA	NA	0	0.5	3	sepmodel	0.0257	6.130405441842413e-4	0.007976805019866508	0	10000
4	250	0	250	500	750	2	0	1	0	0	0	0	-0.375	-0.375	-0.375	-0.375	-0.375	linear	0.025	TRUE	250	NA	NA	0	0.5	4	fixmodel	0.0231	4.2375938660841136e-4	0.007156711728697035	0	10000
4	250	0	250	500	750	2	0	1	0	0	0	0	-0.375	-0.375	-0.375	-0.375	-0.375	linear	0.025	TRUE	250	NA	NA	0	0.5	4	fixmodel_cal	0.0227	-0.0012333645223746947	0.007146138418157781	0	10000
4	250	0	250	500	750	2	0	1	0	0	0	0	-0.375	-0.375	-0.375	-0.375	-0.375	linear	0.025	TRUE	250	NA	NA	0	0.5	4	sepmodel	0.0241	6.638000909477899e-4	0.007961493661825981	0	10000
4	250	0	250	500	750	2	0	1	0	0	0	0	-0.375	-0.375	-0.375	-0.375	-0.375	linear	0.025	TRUE	275	NA	NA	0	0.5	2	fixmodel	0.0239	4.775589106137672e-4	0.007469928210560947	0	10000
4	250	0	250	500	750	2	0	1	0	0	0	0	-0.375	-0.375	-0.375	-0.375	-0.375	linear	0.025	TRUE	275	NA	NA	0	0.5	2	fixmodel_cal	0.0228	-0.002112207910197201	0.007426449131752808	0	10000
4	250	0	250	500	750	2	0	1	0	0	0	0	-0.375	-0.375	-0.375	-0.375	-0.375	linear	0.025	TRUE	275	NA	NA	0	0.5	2	sepmodel	0.0244	1.617970513474106e-4	0.00800369486162328	0	10000
4	250	0	250	500	750	2	0	1	0	0	0	0	-0.375	-0.375	-0.375	-0.375	-0.375	linear	0.025	TRUE	275	NA	NA	0	0.5	3	fixmodel	0.0278	9.248349587794351e-4	0.007492359848466046	0	10000
4	250	0	250	500	750	2	0	1	0	0	0	0	-0.375	-0.375	-0.375	-0.375	-0.375	linear	0.025	TRUE	275	NA	NA	0	0.5	3	fixmodel_cal	0.0252	-0.003084120121368232	0.007408064587883789	0	10000
4	250	0	250	500	750	2	0	1	0	0	0	0	-0.375	-0.375	-0.375	-0.375	-0.375	linear	0.025	TRUE	275	NA	NA	0	0.5	3	sepmodel	0.0263	7.774967560593477e-4	0.008176491711413764	0	10000
4	250	0	250	500	750	2	0	1	0	0	0	0	-0.375	-0.375	-0.375	-0.375	-0.375	linear	0.025	TRUE	275	NA	NA	0	0.5	4	fixmodel	0.0254	4.8289972128281935e-4	0.007112026168538062	0	10000
4	250	0	250	500	750	2	0	1	0	0	0	0	-0.375	-0.375	-0.375	-0.375	-0.375	linear	0.025	TRUE	275	NA	NA	0	0.5	4	fixmodel_cal	0.0227	-0.00400983202436006	0.006985137975168154	0	10000
4	250	0	250	500	750	2	0	1	0	0	0	0	-0.375	-0.375	-0.375	-0.375	-0.375	linear	0.025	TRUE	275	NA	NA	0	0.5	4	sepmodel	0.0256	1.9244400329323298e-4	0.007898811127112784	0	10000
4	250	0	250	500	750	2	0	1	0	0	0	0	-0.375	-0.375	-0.375	-0.375	-0.375	linear	0.025	TRUE	300	NA	NA	0	0.5	2	fixmodel	0.0204	-0.002620378590115468	0.0073697018019137465	0	10000
4	250	0	250	500	750	2	0	1	0	0	0	0	-0.375	-0.375	-0.375	-0.375	-0.375	linear	0.025	TRUE	300	NA	NA	0	0.5	2	fixmodel_cal	0.0165	-0.006483349647805776	0.007203048884835015	0	10000
4	250	0	250	500	750	2	0	1	0	0	0	0	-0.375	-0.375	-0.375	-0.375	-0.375	linear	0.025	TRUE	300	NA	NA	0	0.5	2	sepmodel	0.0213	-0.002927265572263005	0.007941305965177833	0	10000
4	250	0	250	500	750	2	0	1	0	0	0	0	-0.375	-0.375	-0.375	-0.375	-0.375	linear	0.025	TRUE	300	NA	NA	0	0.5	3	fixmodel	0.0221	-9.432870708956871e-4	0.007093182650115051	0	10000
4	250	0	250	500	750	2	0	1	0	0	0	0	-0.375	-0.375	-0.375	-0.375	-0.375	linear	0.025	TRUE	300	NA	NA	0	0.5	3	fixmodel_cal	0.0178	-0.006960635980684984	0.006921516058608375	0	10000
4	250	0	250	500	750	2	0	1	0	0	0	0	-0.375	-0.375	-0.375	-0.375	-0.375	linear	0.025	TRUE	300	NA	NA	0	0.5	3	sepmodel	0.0221	-0.0010920231558881758	0.007836577853853248	0	10000
4	250	0	250	500	750	2	0	1	0	0	0	0	-0.375	-0.375	-0.375	-0.375	-0.375	linear	0.025	TRUE	300	NA	NA	0	0.5	4	fixmodel	0.0231	-7.897048417987569e-4	0.00717103292598342	0	10000
4	250	0	250	500	750	2	0	1	0	0	0	0	-0.375	-0.375	-0.375	-0.375	-0.375	linear	0.025	TRUE	300	NA	NA	0	0.5	4	fixmodel_cal	0.0195	-0.008220860952079167	0.00709412016331122	0	10000
4	250	0	250	500	750	2	0	1	0	0	0	0	-0.375	-0.375	-0.375	-0.375	-0.375	linear	0.025	TRUE	300	NA	NA	0	0.5	4	sepmodel	0.022	-0.001169912105494655	0.007897218628982855	0	10000
4	250	0	250	500	750	2	0	1	0	0	0	0	-0.375	-0.375	-0.375	-0.375	-0.375	linear	0.025	TRUE	325	NA	NA	0	0.5	2	fixmodel	0.0273	0.001216910344860808	0.007548198829060941	0	10000
4	250	0	250	500	750	2	0	1	0	0	0	0	-0.375	-0.375	-0.375	-0.375	-0.375	linear	0.025	TRUE	325	NA	NA	0	0.5	2	fixmodel_cal	0.0234	-0.003868779944785671	0.007319159566425093	0	10000
4	250	0	250	500	750	2	0	1	0	0	0	0	-0.375	-0.375	-0.375	-0.375	-0.375	linear	0.025	TRUE	325	NA	NA	0	0.5	2	sepmodel	0.0255	0.0012627606809580412	0.008126587956301036	0	10000
4	250	0	250	500	750	2	0	1	0	0	0	0	-0.375	-0.375	-0.375	-0.375	-0.375	linear	0.025	TRUE	325	NA	NA	0	0.5	3	fixmodel	0.0253	-2.0364828046538536e-4	0.007221442537763399	0	10000
4	250	0	250	500	750	2	0	1	0	0	0	0	-0.375	-0.375	-0.375	-0.375	-0.375	linear	0.025	TRUE	325	NA	NA	0	0.5	3	fixmodel_cal	0.0179	-0.0075530874396543555	0.007074960047829788	0	10000
4	250	0	250	500	750	2	0	1	0	0	0	0	-0.375	-0.375	-0.375	-0.375	-0.375	linear	0.025	TRUE	325	NA	NA	0	0.5	3	sepmodel	0.0249	-6.629259757789818e-4	0.007874707461416214	0	10000
4	250	0	250	500	750	2	0	1	0	0	0	0	-0.375	-0.375	-0.375	-0.375	-0.375	linear	0.025	TRUE	325	NA	NA	0	0.5	4	fixmodel	0.0228	-0.0012471861336915834	0.007244761468133453	0	10000
4	250	0	250	500	750	2	0	1	0	0	0	0	-0.375	-0.375	-0.375	-0.375	-0.375	linear	0.025	TRUE	325	NA	NA	0	0.5	4	fixmodel_cal	0.018	-0.009299016225491752	0.007126748065541492	0	10000
4	250	0	250	500	750	2	0	1	0	0	0	0	-0.375	-0.375	-0.375	-0.375	-0.375	linear	0.025	TRUE	325	NA	NA	0	0.5	4	sepmodel	0.0249	-0.0014831238466279293	0.00814069883955928	0	10000
4	250	0	250	500	750	2	0	1	0	0	0	0	-0.375	-0.375	-0.375	-0.375	-0.375	linear	0.025	TRUE	350	NA	NA	0	0.5	2	fixmodel	0.0257	-0.0010431056066794403	0.007529135683478911	0	10000
4	250	0	250	500	750	2	0	1	0	0	0	0	-0.375	-0.375	-0.375	-0.375	-0.375	linear	0.025	TRUE	350	NA	NA	0	0.5	2	fixmodel_cal	0.0211	-0.007960879629208507	0.00732088891987886	0	10000
4	250	0	250	500	750	2	0	1	0	0	0	0	-0.375	-0.375	-0.375	-0.375	-0.375	linear	0.025	TRUE	350	NA	NA	0	0.5	2	sepmodel	0.0251	-8.429762298721323e-4	0.008038552801680242	0	10000
4	250	0	250	500	750	2	0	1	0	0	0	0	-0.375	-0.375	-0.375	-0.375	-0.375	linear	0.025	TRUE	350	NA	NA	0	0.5	3	fixmodel	0.0269	-6.754615999323555e-4	0.007418969950605093	0	10000
4	250	0	250	500	750	2	0	1	0	0	0	0	-0.375	-0.375	-0.375	-0.375	-0.375	linear	0.025	TRUE	350	NA	NA	0	0.5	3	fixmodel_cal	0.0194	-0.009610723635257707	0.007241979269799144	0	10000
4	250	0	250	500	750	2	0	1	0	0	0	0	-0.375	-0.375	-0.375	-0.375	-0.375	linear	0.025	TRUE	350	NA	NA	0	0.5	3	sepmodel	0.0256	-8.76753021630896e-4	0.0082105268877805445	0	10000
4	250	0	250	500	750	2	0	1	0	0	0	0	-0.375	-0.375	-0.375	-0.375	-0.375	linear	0.025	TRUE	350	NA	NA	0	0.5	4	fixmodel	0.0257	8.296963958921239e-4	0.0073157515153981344	0	10000
4	250	0	250	500	750	2	0	1	0	0	0	0	-0.375	-0.375	-0.375	-0.375	-0.375	linear	0.025	TRUE	350	NA	NA	0	0.5	4	fixmodel_cal	0.0213	-0.006162390297988638	0.00723180559078773	0	10000
4	250	0	250	500	750	2	0	1	0	0	0	0	-0.375	-0.375	-0.375	-0.375	-0.375	linear	0.025	TRUE	350	NA	NA	0	0.5	4	sepmodel	0.025	5.987694237993348e-4	0.008096672147460656	0	10000
4	250	0	250	500	750	2	0	1	0	0	0	0	-0.375	-0.375	-0.375	-0.375	-0.375	linear	0.025	TRUE	375	NA	NA	0	0.5	2	fixmodel	0.0226	-1.8534561054002358e-4	0.007261933297911222	0	10000
4	250	0	250	500	750	2	0	1	0	0	0	0	-0.375	-0.375	-0.375	-0.375	-0.375	linear	0.025	TRUE	375	NA	NA	0	0.5	2	fixmodel_cal	0.0177	-0.009258791629570213	0.0070300087063566415	0	10000
4	250	0	250	500	750	2	0	1	0	0	0	0	-0.375	-0.375	-0.375	-0.375	-0.375	linear	0.025	TRUE	375	NA	NA	0	0.5	2	sepmodel	0.0221	-2.100653818897496e-4	0.007865888242236493	0	10000
4	250	0	250	500	750	2	0	1	0	0	0	0	-0.375	-0.375	-0.375	-0.375	-0.375	linear	0.025	TRUE	375	NA	NA	0	0.5	3	fixmodel	0.021	-0.001090883123553378	0.007018566606018395	0	10000
4	250	0	250	500	750	2	0	1	0	0	0	0	-0.375	-0.375	-0.375	-0.375	-0.375	linear	0.025	TRUE	375	NA	NA	0	0.5	3	fixmodel_cal	0.0153	-0.010477363524895885	0.006921358563340835	0	10000
4	250	0	250	500	750	2	0	1	0	0	0	0	-0.375	-0.375	-0.375	-0.375	-0.375	linear	0.025	TRUE	375	NA	NA	0	0.5	3	sepmodel	0.0203	-0.001540024921702017	0.007681646771969223	0	10000
4	250	0	250	500	750	2	0	1	0	0	0	0	-0.375	-0.375	-0.375	-0.375	-0.375	linear	0.025	TRUE	375	NA	NA	0	0.5	4	fixmodel	0.0253	-4.4491915255728956e-4	0.007213773305803887	0	10000
4	250	0	250	500	750	2	0	1	0	0	0	0	-0.375	-0.375	-0.375	-0.375	-0.375	linear	0.025	TRUE	375	NA	NA	0	0.5	4	fixmodel_cal	0.0216	-0.005773058586427808	0.007200841449508421	0	10000
4	250	0	250	500	750	2	0	1	0	0	0	0	-0.375	-0.375	-0.375	-0.375	-0.375	linear	0.025	TRUE	375	NA	NA	0	0.5	4	sepmodel	0.0251	-5.970387942017314e-4	0.008040895685865981	0	10000
4	250	0	250	500	750	2	0	1	0	0	0	0	-0.375	-0.375	-0.375	-0.375	-0.375	linear	0.025	TRUE	400	NA	NA	0	0.5	2	fixmodel	0.0272	5.621072325959789e-4	0.00746950166327751	0	10000
4	250	0	250	500	750	2	0	1	0	0	0	0	-0.375	-0.375	-0.375	-0.375	-0.375	linear	0.025	TRUE	400	NA	NA	0	0.5	2	fixmodel_cal	0.0212	-0.010200770279620238	0.007219498495650389	0	10000
4	250	0	250	500	750	2	0	1	0	0	0	0	-0.375	-0.375	-0.375	-0.375	-0.375	linear	0.025	TRUE	400	NA	NA	0	0.5	2	sepmodel	0.0254	6.344745527581548e-4	0.00797057984820784	0	10000
4	250	0	250	500	750	2	0	1	0	0	0	0	-0.375	-0.375	-0.375	-0.375	-0.375	linear	0.025	TRUE	400	NA	NA	0	0.5	3	fixmodel	0.0261	0.0012875916509353248	0.0072923697704570835	0	10000
4	250	0	250	500	750	2	0	1	0	0	0	0	-0.375	-0.375	-0.375	-0.375	-0.375	linear	0.025	TRUE	400	NA	NA	0	0.5	3	fixmodel_cal	0.0198	-0.009514066595304425	0.007128503180304564	0	10000
4	250	0	250	500	750	2	0	1	0	0	0	0	-0.375	-0.375	-0.375	-0.375	-0.375	linear	0.025	TRUE	400	NA	NA	0	0.5	3	sepmodel	0.0255	0.0013402226952152223	0.007991704393548568	0	10000
4	250	0	250	500	750	2	0	1	0	0	0	0	-0.375	-0.375	-0.375	-0.375	-0.375	linear	0.025	TRUE	400	NA	NA	0	0.5	4	fixmodel	0.0227	-3.664423225984073e-4	0.0069188358657719	0	10000
4	250	0	250	500	750	2	0	1	0	0	0	0	-0.375	-0.375	-0.375	-0.375	-0.375	linear	0.025	TRUE	400	NA	NA	0	0.5	4	fixmodel_cal	0.0184	-0.009738776581963007	0.00689408891156716	0	10000
4	250	0	250	500	750	2	0	1	0	0	0	0	-0.375	-0.375	-0.375	-0.375	-0.375	linear	0.025	TRUE	400	NA	NA	0	0.5	4	sepmodel	0.0244	-6.019025928060304e-4	0.007762166883688738	0	10000
4	250	0	250	500	750	2	0	1	0	0	0	0	-0.375	-0.375	-0.375	-0.375	-0.375	linear	0.025	TRUE	425	NA	NA	0	0.5	2	fixmodel	0.0246	2.562730780005411e-4	0.007452889488071343	0	10000
4	250	0	250	500	750	2	0	1	0	0	0	0	-0.375	-0.375	-0.375	-0.375	-0.375	linear	0.025	TRUE	425	NA	NA	0	0.5	2	fixmodel_cal	0.0172	-0.012130193002594103	0.00714475704381664	0	10000
4	250	0	250	500	750	2	0	1	0	0	0	0	-0.375	-0.375	-0.375	-0.375	-0.375	linear	0.025	TRUE	425	NA	NA	0	0.5	2	sepmodel	0.0239	2.6804602670770934e-5	0.00796293919941443	0	10000
4	250	0	250	500	750	2	0	1	0	0	0	0	-0.375	-0.375	-0.375	-0.375	-0.375	linear	0.025	TRUE	425	NA	NA	0	0.5	3	fixmodel	0.0258	-2.33259278544883e-4	0.007380770534437907	0	10000
4	250	0	250	500	750	2	0	1	0	0	0	0	-0.375	-0.375	-0.375	-0.375	-0.375	linear	0.025	TRUE	425	NA	NA	0	0.5	3	fixmodel_cal	0.0186	-0.011821789433312434	0.00730238493237968	0	10000
4	250	0	250	500	750	2	0	1	0	0	0	0	-0.375	-0.375	-0.375	-0.375	-0.375	linear	0.025	TRUE	425	NA	NA	0	0.5	3	sepmodel	0.0245	-2.857067503571423e-4	0.008003577726174467	0	10000
4	250	0	250	500	750	2	0	1	0	0	0	0	-0.375	-0.375	-0.375	-0.375	-0.375	linear	0.025	TRUE	425	NA	NA	0	0.5	4	fixmodel	0.0261	5.451868531719664e-4	0.007394698354817343	0	10000
4	250	0	250	500	750	2	0	1	0	0	0	0	-0.375	-0.375	-0.375	-0.375	-0.375	linear	0.025	TRUE	425	NA	NA	0	0.5	4	fixmodel_cal	0.0189	-0.011735480528255241	0.007285183496610969	0	10000
4	250	0	250	500	750	2	0	1	0	0	0	0	-0.375	-0.375	-0.375	-0.375	-0.375	linear	0.025	TRUE	425	NA	NA	0	0.5	4	sepmodel	0.0259	3.168083417494961e-4	0.008139872656119354	0	10000
4	250	0	250	500	750	2	0	1	0	0	0	0	-0.375	-0.375	-0.375	-0.375	-0.375	linear	0.025	TRUE	450	NA	NA	0	0.5	2	fixmodel	0.0254	6.906288034940713e-4	0.0075066079703901166	0	10000
4	250	0	250	500	750	2	0	1	0	0	0	0	-0.375	-0.375	-0.375	-0.375	-0.375	linear	0.025	TRUE	450	NA	NA	0	0.5	2	fixmodel_cal	0.0172	-0.013473434157636225	0.007205279226683261	0	10000
4	250	0	250	500	750	2	0	1	0	0	0	0	-0.375	-0.375	-0.375	-0.375	-0.375	linear	0.025	TRUE	450	NA	NA	0	0.5	2	sepmodel	0.0251	7.757975105589724e-4	0.008068702098888597	0	10000
4	250	0	250	500	750	2	0	1	0	0	0	0	-0.375	-0.375	-0.375	-0.375	-0.375	linear	0.025	TRUE	450	NA	NA	0	0.5	3	fixmodel	0.0249	0.001397999177062792	0.007176410022821259	0	10000
4	250	0	250	500	750	2	0	1	0	0	0	0	-0.375	-0.375	-0.375	-0.375	-0.375	linear	0.025	TRUE	450	NA	NA	0	0.5	3	fixmodel_cal	0.0172	-0.010292858115355191	0.007085086569333176	0	10000
4	250	0	250	500	750	2	0	1	0	0	0	0	-0.375	-0.375	-0.375	-0.375	-0.375	linear	0.025	TRUE	450	NA	NA	0	0.5	3	sepmodel	0.0247	0.001373734844051407	0.007770773027514551	0	10000
4	250	0	250	500	750	2	0	1	0	0	0	0	-0.375	-0.375	-0.375	-0.375	-0.375	linear	0.025	TRUE	450	NA	NA	0	0.5	4	fixmodel	0.0255	7.741963900291522e-4	0.007246224099985906	0	10000
4	250	0	250	500	750	2	0	1	0	0	0	0	-0.375	-0.375	-0.375	-0.375	-0.375	linear	0.025	TRUE	450	NA	NA	0	0.5	4	fixmodel_cal	0.0168	-0.013858663788794518	0.007111241355539565	0	10000
4	250	0	250	500	750	2	0	1	0	0	0	0	-0.375	-0.375	-0.375	-0.375	-0.375	linear	0.025	TRUE	450	NA	NA	0	0.5	4	sepmodel	0.0271	7.303710386962406e-4	0.007957512422864417	0	10000
4	250	0	250	500	750	2	0	1	0	0	0	0	-0.375	-0.375	-0.375	-0.375	-0.375	linear	0.025	TRUE	475	NA	NA	0	0.5	2	fixmodel	0.025	1.5198631730431464e-4	0.007452068736270817	0	10000
4	250	0	250	500	750	2	0	1	0	0	0	0	-0.375	-0.375	-0.375	-0.375	-0.375	linear	0.025	TRUE	475	NA	NA	0	0.5	2	fixmodel_cal	0.0158	-0.01497404400459103	0.0071658283562222504	0	10000
4	250	0	250	500	750	2	0	1	0	0	0	0	-0.375	-0.375	-0.375	-0.375	-0.375	linear	0.025	TRUE	475	NA	NA	0	0.5	2	sepmodel	0.0248	5.7196091065403854e-5	0.00797278087554197	0	10000
4	250	0	250	500	750	2	0	1	0	0	0	0	-0.375	-0.375	-0.375	-0.375	-0.375	linear	0.025	TRUE	475	NA	NA	0	0.5	3	fixmodel	0.0272	6.17835679793902e-4	0.007363320729374434	0	10000
4	250	0	250	500	750	2	0	1	0	0	0	0	-0.375	-0.375	-0.375	-0.375	-0.375	linear	0.025	TRUE	475	NA	NA	0	0.5	3	fixmodel_cal	0.0192	-0.010449167021801375	0.007286716395863609	0	10000
4	250	0	250	500	750	2	0	1	0	0	0	0	-0.375	-0.375	-0.375	-0.375	-0.375	linear	0.025	TRUE	475	NA	NA	0	0.5	3	sepmodel	0.0256	1.1149460131302854e-4	0.008020588072364655	0	10000
4	250	0	250	500	750	2	0	1	0	0	0	0	-0.375	-0.375	-0.375	-0.375	-0.375	linear	0.025	TRUE	475	NA	NA	0	0.5	4	fixmodel	0.0274	7.486371591441173e-4	0.007275955768658441	0	10000
4	250	0	250	500	750	2	0	1	0	0	0	0	-0.375	-0.375	-0.375	-0.375	-0.375	linear	0.025	TRUE	475	NA	NA	0	0.5	4	fixmodel_cal	0.0167	-0.01593438988964897	0.007171156400943951	0	10000
4	250	0	250	500	750	2	0	1	0	0	0	0	-0.375	-0.375	-0.375	-0.375	-0.375	linear	0.025	TRUE	475	NA	NA	0	0.5	4	sepmodel	0.025	2.5174524308701975e-4	0.008008529539827797	0	10000
4	250	0	250	500	750	2	0	1	0	0	0	0	-0.375	-0.375	-0.375	-0.375	-0.375	linear	0.025	TRUE	500	NA	NA	0	0.5	2	fixmodel	0.028	0.00198735590517756	0.007584073912593088	0	10000
4	250	0	250	500	750	2	0	1	0	0	0	0	-0.375	-0.375	-0.375	-0.375	-0.375	linear	0.025	TRUE	500	NA	NA	0	0.5	2	fixmodel_cal	0.0172	-0.014582946858632729	0.0072405264859619015	0	10000
4	250	0	250	500	750	2	0	1	0	0	0	0	-0.375	-0.375	-0.375	-0.375	-0.375	linear	0.025	TRUE	500	NA	NA	0	0.5	2	sepmodel	0.0274	0.0017834784880219681	0.008174771226202781	0	10000
4	250	0	250	500	750	2	0	1	0	0	0	0	-0.375	-0.375	-0.375	-0.375	-0.375	linear	0.025	TRUE	500	NA	NA	0	0.5	3	fixmodel	0.025	9.602839046100658e-4	0.007298121895230616	0	10000
4	250	0	250	500	750	2	0	1	0	0	0	0	-0.375	-0.375	-0.375	-0.375	-0.375	linear	0.025	TRUE	500	NA	NA	0	0.5	3	fixmodel_cal	0.0205	-0.008375853596530052	0.007271420868037307	0	10000
4	250	0	250	500	750	2	0	1	0	0	0	0	-0.375	-0.375	-0.375	-0.375	-0.375	linear	0.025	TRUE	500	NA	NA	0	0.5	3	sepmodel	0.0251	9.396869560362482e-4	0.008009518511643925	0	10000
4	250	0	250	500	750	2	0	1	0	0	0	0	-0.375	-0.375	-0.375	-0.375	-0.375	linear	0.025	TRUE	500	NA	NA	0	0.5	4	fixmodel	0.0245	-3.8539370842098294e-4	0.007079375745923694	0	10000
4	250	0	250	500	750	2	0	1	0	0	0	0	-0.375	-0.375	-0.375	-0.375	-0.375	linear	0.025	TRUE	500	NA	NA	0	0.5	4	fixmodel_cal	0.0147	-0.01852880614095869	0.007087875516234458	0	10000
4	250	0	250	500	750	2	0	1	0	0	0	0	-0.375	-0.375	-0.375	-0.375	-0.375	linear	0.025	TRUE	500	NA	NA	0	0.5	4	sepmodel	0.0226	-4.867323163715302e-4	0.007892831553077323	0	10000
4	250	0	250	500	750	2	0	1	0	0	0	0	-0.375	-0.375	-0.375	-0.375	-0.375	linear	0.025	TRUE	525	NA	NA	0	0.5	2	fixmodel	0.0247	-0.001209835841189426	0.00757798075816909	0	10000
4	250	0	250	500	750	2	0	1	0	0	0	0	-0.375	-0.375	-0.375	-0.375	-0.375	linear	0.025	TRUE	525	NA	NA	0	0.5	2	fixmodel_cal	0.0146	-0.018911072984661905	0.0072906824186984385	0	10000
4	250	0	250	500	750	2	0	1	0	0	0	0	-0.375	-0.375	-0.375	-0.375	-0.375	linear	0.025	TRUE	525	NA	NA	0	0.5	2	sepmodel	0.0239	-0.0011511633994365517	0.008079282718622556	0	10000
4	250	0	250	500	750	2	0	1	0	0	0	0	-0.375	-0.375	-0.375	-0.375	-0.375	linear	0.025	TRUE	525	NA	NA	0	0.5	3	fixmodel	0.023	-6.789486841651328e-4	0.007287164175157116	0	10000
4	250	0	250	500	750	2	0	1	0	0	0	0	-0.375	-0.375	-0.375	-0.375	-0.375	linear	0.025	TRUE	525	NA	NA	0	0.5	3	fixmodel_cal	0.0171	-0.0116908586661565	0.007300574615898745	0	10000
4	250	0	250	500	750	2	0	1	0	0	0	0	-0.375	-0.375	-0.375	-0.375	-0.375	linear	0.025	TRUE	525	NA	NA	0	0.5	3	sepmodel	0.0228	-8.612071612027431e-4	0.007969401062527281	0	10000
4	250	0	250	500	750	2	0	1	0	0	0	0	-0.375	-0.375	-0.375	-0.375	-0.375	linear	0.025	TRUE	525	NA	NA	0	0.5	4	fixmodel	0.0257	6.1311236247475e-5	0.007267127686699112	0	10000
4	250	0	250	500	750	2	0	1	0	0	0	0	-0.375	-0.375	-0.375	-0.375	-0.375	linear	0.025	TRUE	525	NA	NA	0	0.5	4	fixmodel_cal	0.0155	-0.019469568711397958	0.007326114312810552	0	10000
4	250	0	250	500	750	2	0	1	0	0	0	0	-0.375	-0.375	-0.375	-0.375	-0.375	linear	0.025	TRUE	525	NA	NA	0	0.5	4	sepmodel	0.0266	-1.8183352867642746e-4	0.008006736987907222	0	10000
4	250	0	250	500	750	2	0	1	0	0	0	0	-0.375	-0.375	-0.375	-0.375	-0.375	linear	0.025	TRUE	550	NA	NA	0	0.5	2	fixmodel	0.022	-0.0011496255002370205	0.007328269075744072	0	10000
4	250	0	250	500	750	2	0	1	0	0	0	0	-0.375	-0.375	-0.375	-0.375	-0.375	linear	0.025	TRUE	550	NA	NA	0	0.5	2	fixmodel_cal	0.0126	-0.020578705479293875	0.007206839887478557	0	10000
4	250	0	250	500	750	2	0	1	0	0	0	0	-0.375	-0.375	-0.375	-0.375	-0.375	linear	0.025	TRUE	550	NA	NA	0	0.5	2	sepmodel	0.0227	-9.387044061156034e-4	0.00790986941784516	0	10000
4	250	0	250	500	750	2	0	1	0	0	0	0	-0.375	-0.375	-0.375	-0.375	-0.375	linear	0.025	TRUE	550	NA	NA	0	0.5	3	fixmodel	0.0247	-0.0017714150001761574	0.007338132933118686	0	10000
4	250	0	250	500	750	2	0	1	0	0	0	0	-0.375	-0.375	-0.375	-0.375	-0.375	linear	0.025	TRUE	550	NA	NA	0	0.5	3	fixmodel_cal	0.0173	-0.014713487482794265	0.007335307793407984	0	10000
4	250	0	250	500	750	2	0	1	0	0	0	0	-0.375	-0.375	-0.375	-0.375	-0.375	linear	0.025	TRUE	550	NA	NA	0	0.5	3	sepmodel	0.0243	-0.001586592342197414	0.008077062429349916	0	10000
4	250	0	250	500	750	2	0	1	0	0	0	0	-0.375	-0.375	-0.375	-0.375	-0.375	linear	0.025	TRUE	550	NA	NA	0	0.5	4	fixmodel	0.0244	-0.0020784974605355558	0.007206158317093402	0	10000
4	250	0	250	500	750	2	0	1	0	0	0	0	-0.375	-0.375	-0.375	-0.375	-0.375	linear	0.025	TRUE	550	NA	NA	0	0.5	4	fixmodel_cal	0.0142	-0.021758233297821866	0.007336603716225357	0	10000
4	250	0	250	500	750	2	0	1	0	0	0	0	-0.375	-0.375	-0.375	-0.375	-0.375	linear	0.025	TRUE	550	NA	NA	0	0.5	4	sepmodel	0.0238	-0.0022876306523696237	0.007934351734012943	0	10000
4	250	0	250	500	750	2	0	1	0	0	0	0	-0.375	-0.375	-0.375	-0.375	-0.375	linear	0.025	TRUE	575	NA	NA	0	0.5	2	fixmodel	0.0224	7.11603365459037e-5	0.007256164529975054	0	10000
4	250	0	250	500	750	2	0	1	0	0	0	0	-0.375	-0.375	-0.375	-0.375	-0.375	linear	0.025	TRUE	575	NA	NA	0	0.5	2	fixmodel_cal	0.0103	-0.020747271615936987	0.007132926618849653	0	10000
4	250	0	250	500	750	2	0	1	0	0	0	0	-0.375	-0.375	-0.375	-0.375	-0.375	linear	0.025	TRUE	575	NA	NA	0	0.5	2	sepmodel	0.0217	4.030375263129266e-5	0.007745306901362257	0	10000
4	250	0	250	500	750	2	0	1	0	0	0	0	-0.375	-0.375	-0.375	-0.375	-0.375	linear	0.025	TRUE	575	NA	NA	0	0.5	3	fixmodel	0.0262	4.483221954771299e-4	0.007370867371573334	0	10000
4	250	0	250	500	750	2	0	1	0	0	0	0	-0.375	-0.375	-0.375	-0.375	-0.375	linear	0.025	TRUE	575	NA	NA	0	0.5	3	fixmodel_cal	0.0172	-0.014579155380105548	0.007310153853018912	0	10000
4	250	0	250	500	750	2	0	1	0	0	0	0	-0.375	-0.375	-0.375	-0.375	-0.375	linear	0.025	TRUE	575	NA	NA	0	0.5	3	sepmodel	0.025	3.544718873023526e-4	0.008065976581634176	0	10000
4	250	0	250	500	750	2	0	1	0	0	0	0	-0.375	-0.375	-0.375	-0.375	-0.375	linear	0.025	TRUE	575	NA	NA	0	0.5	4	fixmodel	0.0258	-5.925286097854613e-4	0.0074286065980417905	0	10000
4	250	0	250	500	750	2	0	1	0	0	0	0	-0.375	-0.375	-0.375	-0.375	-0.375	linear	0.025	TRUE	575	NA	NA	0	0.5	4	fixmodel_cal	0.0152	-0.020901338509985753	0.007511823737287197	0	10000
4	250	0	250	500	750	2	0	1	0	0	0	0	-0.375	-0.375	-0.375	-0.375	-0.375	linear	0.025	TRUE	575	NA	NA	0	0.5	4	sepmodel	0.0256	-8.229517203080928e-4	0.008199053598143172	0	10000
4	250	0	250	500	750	2	0	1	0	0	0	0	-0.375	-0.375	-0.375	-0.375	-0.375	linear	0.025	TRUE	600	NA	NA	0	0.5	2	fixmodel	0.0238	0.0011376914440506744	0.007325094750706828	0	10000
4	250	0	250	500	750	2	0	1	0	0	0	0	-0.375	-0.375	-0.375	-0.375	-0.375	linear	0.025	TRUE	600	NA	NA	0	0.5	2	fixmodel_cal	0.0133	-0.020548289207932224	0.0072180040321145065	0	10000
4	250	0	250	500	750	2	0	1	0	0	0	0	-0.375	-0.375	-0.375	-0.375	-0.375	linear	0.025	TRUE	600	NA	NA	0	0.5	2	sepmodel	0.0242	0.001162385821991853	0.00787817916592714	0	10000
4	250	0	250	500	750	2	0	1	0	0	0	0	-0.375	-0.375	-0.375	-0.375	-0.375	linear	0.025	TRUE	600	NA	NA	0	0.5	3	fixmodel	0.0255	0.0013398849045775142	0.007403176964881115	0	10000
4	250	0	250	500	750	2	0	1	0	0	0	0	-0.375	-0.375	-0.375	-0.375	-0.375	linear	0.025	TRUE	600	NA	NA	0	0.5	3	fixmodel_cal	0.016	-0.016586964625824263	0.007347581675752719	0	10000
4	250	0	250	500	750	2	0	1	0	0	0	0	-0.375	-0.375	-0.375	-0.375	-0.375	linear	0.025	TRUE	600	NA	NA	0	0.5	3	sepmodel	0.0253	0.001116792921360104	0.008064112795976092	0	10000
4	250	0	250	500	750	2	0	1	0	0	0	0	-0.375	-0.375	-0.375	-0.375	-0.375	linear	0.025	TRUE	600	NA	NA	0	0.5	4	fixmodel	0.0255	5.477731963911518e-4	0.007255903898500611	0	10000
4	250	0	250	500	750	2	0	1	0	0	0	0	-0.375	-0.375	-0.375	-0.375	-0.375	linear	0.025	TRUE	600	NA	NA	0	0.5	4	fixmodel_cal	0.0132	-0.020972588545921485	0.007358837367352002	0	10000
4	250	0	250	500	750	2	0	1	0	0	0	0	-0.375	-0.375	-0.375	-0.375	-0.375	linear	0.025	TRUE	600	NA	NA	0	0.5	4	sepmodel	0.0238	8.243125139217087e-4	0.007989501845982523	0	10000
4	250	0	250	500	750	2	0	1	0	0	0	0	-0.375	-0.375	-0.375	-0.375	-0.375	linear	0.025	TRUE	625	NA	NA	0	0.5	2	fixmodel	0.0259	0.0010188890275360653	0.007557968408322311	0	10000
4	250	0	250	500	750	2	0	1	0	0	0	0	-0.375	-0.375	-0.375	-0.375	-0.375	linear	0.025	TRUE	625	NA	NA	0	0.5	2	fixmodel_cal	0.0135	-0.021475887002562085	0.007392573384679107	0	10000
4	250	0	250	500	750	2	0	1	0	0	0	0	-0.375	-0.375	-0.375	-0.375	-0.375	linear	0.025	TRUE	625	NA	NA	0	0.5	2	sepmodel	0.0255	6.519455806739628e-4	0.008119238452529926	0	10000
4	250	0	250	500	750	2	0	1	0	0	0	0	-0.375	-0.375	-0.375	-0.375	-0.375	linear	0.025	TRUE	625	NA	NA	0	0.5	3	fixmodel	0.0276	5.513559186199849e-4	0.007492280689322651	0	10000
4	250	0	250	500	750	2	0	1	0	0	0	0	-0.375	-0.375	-0.375	-0.375	-0.375	linear	0.025	TRUE	625	NA	NA	0	0.5	3	fixmodel_cal	0.0151	-0.020163095832233396	0.0075381874451782615	0	10000
4	250	0	250	500	750	2	0	1	0	0	0	0	-0.375	-0.375	-0.375	-0.375	-0.375	linear	0.025	TRUE	625	NA	NA	0	0.5	3	sepmodel	0.0291	3.203058704491422e-4	0.00823781165684554	0	10000
4	250	0	250	500	750	2	0	1	0	0	0	0	-0.375	-0.375	-0.375	-0.375	-0.375	linear	0.025	TRUE	625	NA	NA	0	0.5	4	fixmodel	0.0239	7.299515559842888e-5	0.0073425620516956135	0	10000
4	250	0	250	500	750	2	0	1	0	0	0	0	-0.375	-0.375	-0.375	-0.375	-0.375	linear	0.025	TRUE	625	NA	NA	0	0.5	4	fixmodel_cal	0.0129	-0.022362511537063753	0.007541100931105831	0	10000
4	250	0	250	500	750	2	0	1	0	0	0	0	-0.375	-0.375	-0.375	-0.375	-0.375	linear	0.025	TRUE	625	NA	NA	0	0.5	4	sepmodel	0.0246	-4.0571041877219063e-4	0.008089020315902114	0	10000
4	250	0	250	500	750	2	0	1	0	0	0	0	-0.375	-0.375	-0.375	-0.375	-0.375	linear	0.025	TRUE	650	NA	NA	0	0.5	2	fixmodel	0.028	0.001191463391905529	0.007514145802741246	0	10000
4	250	0	250	500	750	2	0	1	0	0	0	0	-0.375	-0.375	-0.375	-0.375	-0.375	linear	0.025	TRUE	650	NA	NA	0	0.5	2	fixmodel_cal	0.015	-0.02248885839430771	0.007456504946916653	0	10000
4	250	0	250	500	750	2	0	1	0	0	0	0	-0.375	-0.375	-0.375	-0.375	-0.375	linear	0.025	TRUE	650	NA	NA	0	0.5	2	sepmodel	0.0272	0.001002718942862922	0.008092974633960751	0	10000
4	250	0	250	500	750	2	0	1	0	0	0	0	-0.375	-0.375	-0.375	-0.375	-0.375	linear	0.025	TRUE	650	NA	NA	0	0.5	3	fixmodel	0.0248	-3.3752839146862805e-4	0.007274760325796641	0	10000
4	250	0	250	500	750	2	0	1	0	0	0	0	-0.375	-0.375	-0.375	-0.375	-0.375	linear	0.025	TRUE	650	NA	NA	0	0.5	3	fixmodel_cal	0.0126	-0.023295796525631286	0.007480560797488988	0	10000
4	250	0	250	500	750	2	0	1	0	0	0	0	-0.375	-0.375	-0.375	-0.375	-0.375	linear	0.025	TRUE	650	NA	NA	0	0.5	3	sepmodel	0.024	-8.596491586761125e-4	0.008017854094075886	0	10000
4	250	0	250	500	750	2	0	1	0	0	0	0	-0.375	-0.375	-0.375	-0.375	-0.375	linear	0.025	TRUE	650	NA	NA	0	0.5	4	fixmodel	0.0267	4.913837405569364e-4	0.00715748895343547	0	10000
4	250	0	250	500	750	2	0	1	0	0	0	0	-0.375	-0.375	-0.375	-0.375	-0.375	linear	0.025	TRUE	650	NA	NA	0	0.5	4	fixmodel_cal	0.0126	-0.022319537544261383	0.007380929549722407	0	10000
4	250	0	250	500	750	2	0	1	0	0	0	0	-0.375	-0.375	-0.375	-0.375	-0.375	linear	0.025	TRUE	650	NA	NA	0	0.5	4	sepmodel	0.0261	2.9478433877907264e-4	0.007992378794008374	0	10000
4	250	0	250	500	750	2	0	1	0	0	0	0	-0.375	-0.375	-0.375	-0.375	-0.375	linear	0.025	TRUE	675	NA	NA	0	0.5	2	fixmodel	0.0227	-5.711811523421278e-4	0.00721401961733561	0	10000
4	250	0	250	500	750	2	0	1	0	0	0	0	-0.375	-0.375	-0.375	-0.375	-0.375	linear	0.025	TRUE	675	NA	NA	0	0.5	2	fixmodel_cal	0.0106	-0.02495768428411949	0.007219997876949885	0	10000
4	250	0	250	500	750	2	0	1	0	0	0	0	-0.375	-0.375	-0.375	-0.375	-0.375	linear	0.025	TRUE	675	NA	NA	0	0.5	2	sepmodel	0.0232	-3.7587358024326813e-4	0.007775800850522623	0	10000
4	250	0	250	500	750	2	0	1	0	0	0	0	-0.375	-0.375	-0.375	-0.375	-0.375	linear	0.025	TRUE	675	NA	NA	0	0.5	3	fixmodel	0.0244	2.8229493299546e-4	0.007296293847948047	0	10000
4	250	0	250	500	750	2	0	1	0	0	0	0	-0.375	-0.375	-0.375	-0.375	-0.375	linear	0.025	TRUE	675	NA	NA	0	0.5	3	fixmodel_cal	0.0118	-0.02519394341795531	0.0075540464579908545	0	10000
4	250	0	250	500	750	2	0	1	0	0	0	0	-0.375	-0.375	-0.375	-0.375	-0.375	linear	0.025	TRUE	675	NA	NA	0	0.5	3	sepmodel	0.0248	8.909528422481899e-4	0.00797969882695964	0	10000
4	250	0	250	500	750	2	0	1	0	0	0	0	-0.375	-0.375	-0.375	-0.375	-0.375	linear	0.025	TRUE	675	NA	NA	0	0.5	4	fixmodel	0.0253	-1.8853697684751027e-4	0.007282694270016564	0	10000
4	250	0	250	500	750	2	0	1	0	0	0	0	-0.375	-0.375	-0.375	-0.375	-0.375	linear	0.025	TRUE	675	NA	NA	0	0.5	4	fixmodel_cal	0.0132	-0.022425867199512513	0.007520486095313973	0	10000
4	250	0	250	500	750	2	0	1	0	0	0	0	-0.375	-0.375	-0.375	-0.375	-0.375	linear	0.025	TRUE	675	NA	NA	0	0.5	4	sepmodel	0.0238	7.346202142410316e-5	0.008088796592130153	0	10000
4	250	0	250	500	750	2	0	1	0	0	0	0	-0.375	-0.375	-0.375	-0.375	-0.375	linear	0.025	TRUE	700	NA	NA	0	0.5	2	fixmodel	0.0262	-4.0339924564267046e-4	0.007510501399841744	0	10000
4	250	0	250	500	750	2	0	1	0	0	0	0	-0.375	-0.375	-0.375	-0.375	-0.375	linear	0.025	TRUE	700	NA	NA	0	0.5	2	fixmodel_cal	0.0115	-0.026284039838048674	0.007530739939629796	0	10000
4	250	0	250	500	750	2	0	1	0	0	0	0	-0.375	-0.375	-0.375	-0.375	-0.375	linear	0.025	TRUE	700	NA	NA	0	0.5	2	sepmodel	0.0268	-7.280769528591888e-4	0.008049966719599478	0	10000
4	250	0	250	500	750	2	0	1	0	0	0	0	-0.375	-0.375	-0.375	-0.375	-0.375	linear	0.025	TRUE	700	NA	NA	0	0.5	3	fixmodel	0.0242	-0.001295624959441516	0.007258539029367599	0	10000
4	250	0	250	500	750	2	0	1	0	0	0	0	-0.375	-0.375	-0.375	-0.375	-0.375	linear	0.025	TRUE	700	NA	NA	0	0.5	3	fixmodel_cal	0.0098	-0.030028589719815976	0.0076350734789731355	0	10000
4	250	0	250	500	750	2	0	1	0	0	0	0	-0.375	-0.375	-0.375	-0.375	-0.375	linear	0.025	TRUE	700	NA	NA	0	0.5	3	sepmodel	0.0243	-0.0014067817029066673	0.008032171558658848	0	10000
4	250	0	250	500	750	2	0	1	0	0	0	0	-0.375	-0.375	-0.375	-0.375	-0.375	linear	0.025	TRUE	700	NA	NA	0	0.5	4	fixmodel	0.0235	-0.0017246254067972912	0.0072033769778938744	0	10000
4	250	0	250	500	750	2	0	1	0	0	0	0	-0.375	-0.375	-0.375	-0.375	-0.375	linear	0.025	TRUE	700	NA	NA	0	0.5	4	fixmodel_cal	0.0108	-0.023844671730608138	0.007565263226152531	0	10000
4	250	0	250	500	750	2	0	1	0	0	0	0	-0.375	-0.375	-0.375	-0.375	-0.375	linear	0.025	TRUE	700	NA	NA	0	0.5	4	sepmodel	0.024	-0.0016920977752739313	0.008046257915809431	0	10000
4	250	0	250	500	750	2	0	1	0	0	0	0	-0.375	-0.375	-0.375	-0.375	-0.375	linear	0.025	TRUE	725	NA	NA	0	0.5	2	fixmodel	0.0254	6.172595837446222e-4	0.007339076926446346	0	10000
4	250	0	250	500	750	2	0	1	0	0	0	0	-0.375	-0.375	-0.375	-0.375	-0.375	linear	0.025	TRUE	725	NA	NA	0	0.5	2	fixmodel_cal	0.0097	-0.027011703471402054	0.007420289467432445	0	10000
4	250	0	250	500	750	2	0	1	0	0	0	0	-0.375	-0.375	-0.375	-0.375	-0.375	linear	0.025	TRUE	725	NA	NA	0	0.5	2	sepmodel	0.0259	6.601991390537698e-4	0.007880545972216291	0	10000
4	250	0	250	500	750	2	0	1	0	0	0	0	-0.375	-0.375	-0.375	-0.375	-0.375	linear	0.025	TRUE	725	NA	NA	0	0.5	3	fixmodel	0.0237	1.1202429121686506e-4	0.007200700463331428	0	10000
4	250	0	250	500	750	2	0	1	0	0	0	0	-0.375	-0.375	-0.375	-0.375	-0.375	linear	0.025	TRUE	725	NA	NA	0	0.5	3	fixmodel_cal	0.0089	-0.031287337592798815	0.007685974170281819	0	10000
4	250	0	250	500	750	2	0	1	0	0	0	0	-0.375	-0.375	-0.375	-0.375	-0.375	linear	0.025	TRUE	725	NA	NA	0	0.5	3	sepmodel	0.0248	1.096654518077e-4	0.007902708014480588	0	10000
4	250	0	250	500	750	2	0	1	0	0	0	0	-0.375	-0.375	-0.375	-0.375	-0.375	linear	0.025	TRUE	725	NA	NA	0	0.5	4	fixmodel	0.0253	-1.9995918865611052e-4	0.007221310215282472	0	10000
4	250	0	250	500	750	2	0	1	0	0	0	0	-0.375	-0.375	-0.375	-0.375	-0.375	linear	0.025	TRUE	725	NA	NA	0	0.5	4	fixmodel_cal	0.0122	-0.023120380964954	0.007598105755630624	0	10000
4	250	0	250	500	750	2	0	1	0	0	0	0	-0.375	-0.375	-0.375	-0.375	-0.375	linear	0.025	TRUE	725	NA	NA	0	0.5	4	sepmodel	0.0254	-3.2522561106447606e-5	0.008065498046173108	0	10000
4	250	0	250	500	750	2	0	1	0	0	0	0	-0.375	-0.375	-0.375	-0.375	-0.375	linear	0.025	TRUE	750	NA	NA	0	0.5	2	fixmodel	0.0231	-6.786948879372561e-4	0.007487777194398153	0	10000
4	250	0	250	500	750	2	0	1	0	0	0	0	-0.375	-0.375	-0.375	-0.375	-0.375	linear	0.025	TRUE	750	NA	NA	0	0.5	2	fixmodel_cal	0.0075	-0.029593390424803103	0.007623471640068614	0	10000
4	250	0	250	500	750	2	0	1	0	0	0	0	-0.375	-0.375	-0.375	-0.375	-0.375	linear	0.025	TRUE	750	NA	NA	0	0.5	2	sepmodel	0.0244	-8.009868706672748e-4	0.007996580979573021	0	10000
4	250	0	250	500	750	2	0	1	0	0	0	0	-0.375	-0.375	-0.375	-0.375	-0.375	linear	0.025	TRUE	750	NA	NA	0	0.5	3	fixmodel	0.0242	-0.001204028701911012	0.007373964645639785	0	10000
4	250	0	250	500	750	2	0	1	0	0	0	0	-0.375	-0.375	-0.375	-0.375	-0.375	linear	0.025	TRUE	750	NA	NA	0	0.5	3	fixmodel_cal	0.008	-0.03431035028385074	0.007865320208068878	0	10000
4	250	0	250	500	750	2	0	1	0	0	0	0	-0.375	-0.375	-0.375	-0.375	-0.375	linear	0.025	TRUE	750	NA	NA	0	0.5	3	sepmodel	0.0245	-8.252452360514959e-4	0.00799149765017368	0	10000
4	250	0	250	500	750	2	0	1	0	0	0	0	-0.375	-0.375	-0.375	-0.375	-0.375	linear	0.025	TRUE	750	NA	NA	0	0.5	4	fixmodel	0.0229	-0.001716947659135247	0.007319572471890816	0	10000
4	250	0	250	500	750	2	0	1	0	0	0	0	-0.375	-0.375	-0.375	-0.375	-0.375	linear	0.025	TRUE	750	NA	NA	0	0.5	4	fixmodel_cal	0.0126	-0.024346688464924826	0.007762201207877666	0	10000
4	250	0	250	500	750	2	0	1	0	0	0	0	-0.375	-0.375	-0.375	-0.375	-0.375	linear	0.025	TRUE	750	NA	NA	0	0.5	4	sepmodel	0.0227	-0.0016936102522259915	0.008067120926172431	0	10000
4	250	0	250	500	750	2	0	1	0	0	0	0	-0.25	-0.25	-0.25	-0.25	-0.25	linear	0.025	TRUE	25	NA	NA	0	0.5	2	fixmodel	0.0258	7.516714819885522e-4	0.007593802257333362	0	10000
4	250	0	250	500	750	2	0	1	0	0	0	0	-0.25	-0.25	-0.25	-0.25	-0.25	linear	0.025	TRUE	25	NA	NA	0	0.5	2	fixmodel_cal	0.0262	7.514169718972387e-4	0.007642599512869801	0	10000
4	250	0	250	500	750	2	0	1	0	0	0	0	-0.25	-0.25	-0.25	-0.25	-0.25	linear	0.025	TRUE	25	NA	NA	0	0.5	2	sepmodel	0.0243	6.363258512516715e-4	0.008120782614382031	0	10000
4	250	0	250	500	750	2	0	1	0	0	0	0	-0.25	-0.25	-0.25	-0.25	-0.25	linear	0.025	TRUE	25	NA	NA	0	0.5	3	fixmodel	0.024	-4.177209340679502e-4	0.007196393922222774	0	10000
4	250	0	250	500	750	2	0	1	0	0	0	0	-0.25	-0.25	-0.25	-0.25	-0.25	linear	0.025	TRUE	25	NA	NA	0	0.5	3	fixmodel_cal	0.0246	-4.5668735889106075e-4	0.007235749975072422	0	10000
4	250	0	250	500	750	2	0	1	0	0	0	0	-0.25	-0.25	-0.25	-0.25	-0.25	linear	0.025	TRUE	25	NA	NA	0	0.5	3	sepmodel	0.0235	-6.46723422178529e-4	0.007917877996213962	0	10000
4	250	0	250	500	750	2	0	1	0	0	0	0	-0.25	-0.25	-0.25	-0.25	-0.25	linear	0.025	TRUE	25	NA	NA	0	0.5	4	fixmodel	0.025	1.940863118564698e-4	0.00722243535515003	0	10000
4	250	0	250	500	750	2	0	1	0	0	0	0	-0.25	-0.25	-0.25	-0.25	-0.25	linear	0.025	TRUE	25	NA	NA	0	0.5	4	fixmodel_cal	0.0247	9.65001870686337e-5	0.007275663580188987	0	10000
4	250	0	250	500	750	2	0	1	0	0	0	0	-0.25	-0.25	-0.25	-0.25	-0.25	linear	0.025	TRUE	25	NA	NA	0	0.5	4	sepmodel	0.026	3.5356355696964417e-4	0.008009260624477457	0	10000
4	250	0	250	500	750	2	0	1	0	0	0	0	-0.25	-0.25	-0.25	-0.25	-0.25	linear	0.025	TRUE	50	NA	NA	0	0.5	2	fixmodel	0.0244	-4.7553624061524424e-4	0.007537041775130292	0	10000
4	250	0	250	500	750	2	0	1	0	0	0	0	-0.25	-0.25	-0.25	-0.25	-0.25	linear	0.025	TRUE	50	NA	NA	0	0.5	2	fixmodel_cal	0.024	-5.135013404781291e-4	0.007551068914096363	0	10000
4	250	0	250	500	750	2	0	1	0	0	0	0	-0.25	-0.25	-0.25	-0.25	-0.25	linear	0.025	TRUE	50	NA	NA	0	0.5	2	sepmodel	0.0238	-4.015258232474547e-4	0.008102604809088977	0	10000
4	250	0	250	500	750	2	0	1	0	0	0	0	-0.25	-0.25	-0.25	-0.25	-0.25	linear	0.025	TRUE	50	NA	NA	0	0.5	3	fixmodel	0.026	-7.94286830914704e-4	0.007323453161761038	0	10000
4	250	0	250	500	750	2	0	1	0	0	0	0	-0.25	-0.25	-0.25	-0.25	-0.25	linear	0.025	TRUE	50	NA	NA	0	0.5	3	fixmodel_cal	0.0255	-8.528075338962883e-4	0.007332732828551311	0	10000
4	250	0	250	500	750	2	0	1	0	0	0	0	-0.25	-0.25	-0.25	-0.25	-0.25	linear	0.025	TRUE	50	NA	NA	0	0.5	3	sepmodel	0.0235	-7.33909012927804e-4	0.008027698735631864	0	10000
4	250	0	250	500	750	2	0	1	0	0	0	0	-0.25	-0.25	-0.25	-0.25	-0.25	linear	0.025	TRUE	50	NA	NA	0	0.5	4	fixmodel	0.0242	-7.413301812911162e-4	0.0071959949305273425	0	10000
4	250	0	250	500	750	2	0	1	0	0	0	0	-0.25	-0.25	-0.25	-0.25	-0.25	linear	0.025	TRUE	50	NA	NA	0	0.5	4	fixmodel_cal	0.0241	-7.470718485123284e-4	0.007214995603803293	0	10000
4	250	0	250	500	750	2	0	1	0	0	0	0	-0.25	-0.25	-0.25	-0.25	-0.25	linear	0.025	TRUE	50	NA	NA	0	0.5	4	sepmodel	0.0268	-7.798288534866047e-4	0.008045778712755301	0	10000
4	250	0	250	500	750	2	0	1	0	0	0	0	-0.25	-0.25	-0.25	-0.25	-0.25	linear	0.025	TRUE	75	NA	NA	0	0.5	2	fixmodel	0.025	6.764314608008392e-4	0.007631324223710361	0	10000
4	250	0	250	500	750	2	0	1	0	0	0	0	-0.25	-0.25	-0.25	-0.25	-0.25	linear	0.025	TRUE	75	NA	NA	0	0.5	2	fixmodel_cal	0.0263	5.067651829501963e-4	0.007547359838191219	0	10000
4	250	0	250	500	750	2	0	1	0	0	0	0	-0.25	-0.25	-0.25	-0.25	-0.25	linear	0.025	TRUE	75	NA	NA	0	0.5	2	sepmodel	0.0254	7.677391779256955e-4	0.008140529152864527	0	10000
4	250	0	250	500	750	2	0	1	0	0	0	0	-0.25	-0.25	-0.25	-0.25	-0.25	linear	0.025	TRUE	75	NA	NA	0	0.5	3	fixmodel	0.0239	-6.692536207281966e-5	0.007355184461915313	0	10000
4	250	0	250	500	750	2	0	1	0	0	0	0	-0.25	-0.25	-0.25	-0.25	-0.25	linear	0.025	TRUE	75	NA	NA	0	0.5	3	fixmodel_cal	0.0246	-3.5477779150220766e-4	0.007318459134733209	0	10000
4	250	0	250	500	750	2	0	1	0	0	0	0	-0.25	-0.25	-0.25	-0.25	-0.25	linear	0.025	TRUE	75	NA	NA	0	0.5	3	sepmodel	0.0223	-5.122566892076945e-4	0.007999624948972398	0	10000
4	250	0	250	500	750	2	0	1	0	0	0	0	-0.25	-0.25	-0.25	-0.25	-0.25	linear	0.025	TRUE	75	NA	NA	0	0.5	4	fixmodel	0.0251	-8.213063502547104e-4	0.007232446666720925	0	10000
4	250	0	250	500	750	2	0	1	0	0	0	0	-0.25	-0.25	-0.25	-0.25	-0.25	linear	0.025	TRUE	75	NA	NA	0	0.5	4	fixmodel_cal	0.0248	-0.0010084996047264824	0.007227846436968501	0	10000
4	250	0	250	500	750	2	0	1	0	0	0	0	-0.25	-0.25	-0.25	-0.25	-0.25	linear	0.025	TRUE	75	NA	NA	0	0.5	4	sepmodel	0.0238	-0.0015701648788935406	0.008038392586345552	0	10000
4	250	0	250	500	750	2	0	1	0	0	0	0	-0.25	-0.25	-0.25	-0.25	-0.25	linear	0.025	TRUE	100	NA	NA	0	0.5	2	fixmodel	0.0244	2.0572457480570443e-4	0.007365031993811776	0	10000
4	250	0	250	500	750	2	0	1	0	0	0	0	-0.25	-0.25	-0.25	-0.25	-0.25	linear	0.025	TRUE	100	NA	NA	0	0.5	2	fixmodel_cal	0.024	-2.7253601891301274e-4	0.0072239700087347505	0	10000
4	250	0	250	500	750	2	0	1	0	0	0	0	-0.25	-0.25	-0.25	-0.25	-0.25	linear	0.025	TRUE	100	NA	NA	0	0.5	2	sepmodel	0.0247	9.273473907475364e-5	0.007937644548738495	0	10000
4	250	0	250	500	750	2	0	1	0	0	0	0	-0.25	-0.25	-0.25	-0.25	-0.25	linear	0.025	TRUE	100	NA	NA	0	0.5	3	fixmodel	0.0267	4.019044980093571e-4	0.0073485161124806075	0	10000
4	250	0	250	500	750	2	0	1	0	0	0	0	-0.25	-0.25	-0.25	-0.25	-0.25	linear	0.025	TRUE	100	NA	NA	0	0.5	3	fixmodel_cal	0.0258	8.020003057299636e-5	0.007316986056704543	0	10000
4	250	0	250	500	750	2	0	1	0	0	0	0	-0.25	-0.25	-0.25	-0.25	-0.25	linear	0.025	TRUE	100	NA	NA	0	0.5	3	sepmodel	0.0263	2.0934706206153186e-4	0.008015295032409768	0	10000
4	250	0	250	500	750	2	0	1	0	0	0	0	-0.25	-0.25	-0.25	-0.25	-0.25	linear	0.025	TRUE	100	NA	NA	0	0.5	4	fixmodel	0.0255	-0.001078185068543674	0.00725883684766562	0	10000
4	250	0	250	500	750	2	0	1	0	0	0	0	-0.25	-0.25	-0.25	-0.25	-0.25	linear	0.025	TRUE	100	NA	NA	0	0.5	4	fixmodel_cal	0.0256	-0.001443248873139521	0.0072084868200804125	0	10000
4	250	0	250	500	750	2	0	1	0	0	0	0	-0.25	-0.25	-0.25	-0.25	-0.25	linear	0.025	TRUE	100	NA	NA	0	0.5	4	sepmodel	0.0252	-8.65170154755089e-4	0.00808941136248444	0	10000
4	250	0	250	500	750	2	0	1	0	0	0	0	-0.25	-0.25	-0.25	-0.25	-0.25	linear	0.025	TRUE	125	NA	NA	0	0.5	2	fixmodel	0.0283	6.978834641095226e-4	0.0074415907117575475	0	10000
4	250	0	250	500	750	2	0	1	0	0	0	0	-0.25	-0.25	-0.25	-0.25	-0.25	linear	0.025	TRUE	125	NA	NA	0	0.5	2	fixmodel_cal	0.0277	5.36755896566183e-4	0.007450714687847424	0	10000
4	250	0	250	500	750	2	0	1	0	0	0	0	-0.25	-0.25	-0.25	-0.25	-0.25	linear	0.025	TRUE	125	NA	NA	0	0.5	2	sepmodel	0.029	6.343820469021721e-4	0.008009165752500222	0	10000
4	250	0	250	500	750	2	0	1	0	0	0	0	-0.25	-0.25	-0.25	-0.25	-0.25	linear	0.025	TRUE	125	NA	NA	0	0.5	3	fixmodel	0.0266	8.173376356190803e-4	0.007241462459426444	0	10000
4	250	0	250	500	750	2	0	1	0	0	0	0	-0.25	-0.25	-0.25	-0.25	-0.25	linear	0.025	TRUE	125	NA	NA	0	0.5	3	fixmodel_cal	0.0264	5.658676774680873e-4	0.007239503944177999	0	10000
4	250	0	250	500	750	2	0	1	0	0	0	0	-0.25	-0.25	-0.25	-0.25	-0.25	linear	0.025	TRUE	125	NA	NA	0	0.5	3	sepmodel	0.0262	0.00111474362663149	0.007963006803477078	0	10000
4	250	0	250	500	750	2	0	1	0	0	0	0	-0.25	-0.25	-0.25	-0.25	-0.25	linear	0.025	TRUE	125	NA	NA	0	0.5	4	fixmodel	0.0243	-9.32024291068894e-4	0.006988767531030908	0	10000
4	250	0	250	500	750	2	0	1	0	0	0	0	-0.25	-0.25	-0.25	-0.25	-0.25	linear	0.025	TRUE	125	NA	NA	0	0.5	4	fixmodel_cal	0.0243	-0.0011796933055242295	0.007005041615462139	0	10000
4	250	0	250	500	750	2	0	1	0	0	0	0	-0.25	-0.25	-0.25	-0.25	-0.25	linear	0.025	TRUE	125	NA	NA	0	0.5	4	sepmodel	0.0238	-7.334255987547631e-4	0.007711011714178272	0	10000
4	250	0	250	500	750	2	0	1	0	0	0	0	-0.25	-0.25	-0.25	-0.25	-0.25	linear	0.025	TRUE	150	NA	NA	0	0.5	2	fixmodel	0.0236	2.650529721272728e-4	0.007356039241651074	0	10000
4	250	0	250	500	750	2	0	1	0	0	0	0	-0.25	-0.25	-0.25	-0.25	-0.25	linear	0.025	TRUE	150	NA	NA	0	0.5	2	fixmodel_cal	0.0226	-8.712772116555473e-4	0.007210844573893426	0	10000
4	250	0	250	500	750	2	0	1	0	0	0	0	-0.25	-0.25	-0.25	-0.25	-0.25	linear	0.025	TRUE	150	NA	NA	0	0.5	2	sepmodel	0.0246	3.574603168119721e-4	0.007881727177347215	0	10000
4	250	0	250	500	750	2	0	1	0	0	0	0	-0.25	-0.25	-0.25	-0.25	-0.25	linear	0.025	TRUE	150	NA	NA	0	0.5	3	fixmodel	0.0247	4.713832144803726e-4	0.007417248797076932	0	10000
4	250	0	250	500	750	2	0	1	0	0	0	0	-0.25	-0.25	-0.25	-0.25	-0.25	linear	0.025	TRUE	150	NA	NA	0	0.5	3	fixmodel_cal	0.0253	-6.395528994997924e-4	0.007311743888768544	0	10000
4	250	0	250	500	750	2	0	1	0	0	0	0	-0.25	-0.25	-0.25	-0.25	-0.25	linear	0.025	TRUE	150	NA	NA	0	0.5	3	sepmodel	0.0257	5.451853908670755e-4	0.008106054927648251	0	10000
4	250	0	250	500	750	2	0	1	0	0	0	0	-0.25	-0.25	-0.25	-0.25	-0.25	linear	0.025	TRUE	150	NA	NA	0	0.5	4	fixmodel	0.0235	9.929746705813593e-4	0.007124647633923095	0	10000
4	250	0	250	500	750	2	0	1	0	0	0	0	-0.25	-0.25	-0.25	-0.25	-0.25	linear	0.025	TRUE	150	NA	NA	0	0.5	4	fixmodel_cal	0.0235	2.3102344645230976e-4	0.00710761013681098	0	10000
4	250	0	250	500	750	2	0	1	0	0	0	0	-0.25	-0.25	-0.25	-0.25	-0.25	linear	0.025	TRUE	150	NA	NA	0	0.5	4	sepmodel	0.023	8.662448257537073e-4	0.007877814899762312	0	10000
4	250	0	250	500	750	2	0	1	0	0	0	0	-0.25	-0.25	-0.25	-0.25	-0.25	linear	0.025	TRUE	175	NA	NA	0	0.5	2	fixmodel	0.0251	8.596687840334953e-4	0.007483630446228896	0	10000
4	250	0	250	500	750	2	0	1	0	0	0	0	-0.25	-0.25	-0.25	-0.25	-0.25	linear	0.025	TRUE	175	NA	NA	0	0.5	2	fixmodel_cal	0.0256	-4.856828348804961e-4	0.0072855865026394	0	10000
4	250	0	250	500	750	2	0	1	0	0	0	0	-0.25	-0.25	-0.25	-0.25	-0.25	linear	0.025	TRUE	175	NA	NA	0	0.5	2	sepmodel	0.0251	8.331007095494027e-4	0.008015871040890667	0	10000
4	250	0	250	500	750	2	0	1	0	0	0	0	-0.25	-0.25	-0.25	-0.25	-0.25	linear	0.025	TRUE	175	NA	NA	0	0.5	3	fixmodel	0.0258	8.159025169702323e-4	0.007142690807760117	0	10000
4	250	0	250	500	750	2	0	1	0	0	0	0	-0.25	-0.25	-0.25	-0.25	-0.25	linear	0.025	TRUE	175	NA	NA	0	0.5	3	fixmodel_cal	0.0247	-3.864829386655063e-4	0.007069468483499687	0	10000
4	250	0	250	500	750	2	0	1	0	0	0	0	-0.25	-0.25	-0.25	-0.25	-0.25	linear	0.025	TRUE	175	NA	NA	0	0.5	3	sepmodel	0.0286	8.135009538284821e-4	0.007900872338793679	0	10000
4	250	0	250	500	750	2	0	1	0	0	0	0	-0.25	-0.25	-0.25	-0.25	-0.25	linear	0.025	TRUE	175	NA	NA	0	0.5	4	fixmodel	0.0269	2.1082183033055963e-4	0.007300214618989452	0	10000
4	250	0	250	500	750	2	0	1	0	0	0	0	-0.25	-0.25	-0.25	-0.25	-0.25	linear	0.025	TRUE	175	NA	NA	0	0.5	4	fixmodel_cal	0.025	-0.0012567985145840582	0.0072775196970161615	0	10000
4	250	0	250	500	750	2	0	1	0	0	0	0	-0.25	-0.25	-0.25	-0.25	-0.25	linear	0.025	TRUE	175	NA	NA	0	0.5	4	sepmodel	0.0246	-3.949801479020663e-4	0.008113773134978632	0	10000
4	250	0	250	500	750	2	0	1	0	0	0	0	-0.25	-0.25	-0.25	-0.25	-0.25	linear	0.025	TRUE	200	NA	NA	0	0.5	2	fixmodel	0.0254	4.739507364019858e-4	0.007495106806535255	0	10000
4	250	0	250	500	750	2	0	1	0	0	0	0	-0.25	-0.25	-0.25	-0.25	-0.25	linear	0.025	TRUE	200	NA	NA	0	0.5	2	fixmodel_cal	0.0226	-0.0015277573894104306	0.007339289828926772	0	10000
4	250	0	250	500	750	2	0	1	0	0	0	0	-0.25	-0.25	-0.25	-0.25	-0.25	linear	0.025	TRUE	200	NA	NA	0	0.5	2	sepmodel	0.0253	5.05995224471968e-4	0.00800190775324395	0	10000
4	250	0	250	500	750	2	0	1	0	0	0	0	-0.25	-0.25	-0.25	-0.25	-0.25	linear	0.025	TRUE	200	NA	NA	0	0.5	3	fixmodel	0.0277	-8.280872209947986e-4	0.007432509023671855	0	10000
4	250	0	250	500	750	2	0	1	0	0	0	0	-0.25	-0.25	-0.25	-0.25	-0.25	linear	0.025	TRUE	200	NA	NA	0	0.5	3	fixmodel_cal	0.0251	-0.0032996625585489177	0.007301037914507948	0	10000
4	250	0	250	500	750	2	0	1	0	0	0	0	-0.25	-0.25	-0.25	-0.25	-0.25	linear	0.025	TRUE	200	NA	NA	0	0.5	3	sepmodel	0.0246	-8.535251653418628e-4	0.008128489909668801	0	10000
4	250	0	250	500	750	2	0	1	0	0	0	0	-0.25	-0.25	-0.25	-0.25	-0.25	linear	0.025	TRUE	200	NA	NA	0	0.5	4	fixmodel	0.0274	2.5665089559388554e-4	0.007331787659576326	0	10000
4	250	0	250	500	750	2	0	1	0	0	0	0	-0.25	-0.25	-0.25	-0.25	-0.25	linear	0.025	TRUE	200	NA	NA	0	0.5	4	fixmodel_cal	0.0258	-0.0019562987408025027	0.007215194304008301	0	10000
4	250	0	250	500	750	2	0	1	0	0	0	0	-0.25	-0.25	-0.25	-0.25	-0.25	linear	0.025	TRUE	200	NA	NA	0	0.5	4	sepmodel	0.028	1.4252595591551396e-4	0.008089804836215284	0	10000
4	250	0	250	500	750	2	0	1	0	0	0	0	-0.25	-0.25	-0.25	-0.25	-0.25	linear	0.025	TRUE	225	NA	NA	0	0.5	2	fixmodel	0.0233	2.853065062506607e-4	0.007406492862964549	0	10000
4	250	0	250	500	750	2	0	1	0	0	0	0	-0.25	-0.25	-0.25	-0.25	-0.25	linear	0.025	TRUE	225	NA	NA	0	0.5	2	fixmodel_cal	0.0234	-8.076825730266511e-4	0.007306614276051555	0	10000
4	250	0	250	500	750	2	0	1	0	0	0	0	-0.25	-0.25	-0.25	-0.25	-0.25	linear	0.025	TRUE	225	NA	NA	0	0.5	2	sepmodel	0.0214	-6.8116378511825e-5	0.00787460717648648	0	10000
4	250	0	250	500	750	2	0	1	0	0	0	0	-0.25	-0.25	-0.25	-0.25	-0.25	linear	0.025	TRUE	225	NA	NA	0	0.5	3	fixmodel	0.0258	4.066942962514818e-4	0.007248227314814325	0	10000
4	250	0	250	500	750	2	0	1	0	0	0	0	-0.25	-0.25	-0.25	-0.25	-0.25	linear	0.025	TRUE	225	NA	NA	0	0.5	3	fixmodel_cal	0.0239	-0.0011920404584564138	0.0071560793784118705	0	10000
4	250	0	250	500	750	2	0	1	0	0	0	0	-0.25	-0.25	-0.25	-0.25	-0.25	linear	0.025	TRUE	225	NA	NA	0	0.5	3	sepmodel	0.0253	4.2652929623388143e-4	0.007983946792265165	0	10000
4	250	0	250	500	750	2	0	1	0	0	0	0	-0.25	-0.25	-0.25	-0.25	-0.25	linear	0.025	TRUE	225	NA	NA	0	0.5	4	fixmodel	0.0248	2.584786988431625e-4	0.007219202284338012	0	10000
4	250	0	250	500	750	2	0	1	0	0	0	0	-0.25	-0.25	-0.25	-0.25	-0.25	linear	0.025	TRUE	225	NA	NA	0	0.5	4	fixmodel_cal	0.0232	-0.0017365738837816023	0.007107405865566567	0	10000
4	250	0	250	500	750	2	0	1	0	0	0	0	-0.25	-0.25	-0.25	-0.25	-0.25	linear	0.025	TRUE	225	NA	NA	0	0.5	4	sepmodel	0.0251	1.8894959625314305e-4	0.008034185331774475	0	10000
4	250	0	250	500	750	2	0	1	0	0	0	0	-0.25	-0.25	-0.25	-0.25	-0.25	linear	0.025	TRUE	250	NA	NA	0	0.5	2	fixmodel	0.0249	-0.0018516478611575412	0.0075138402832109815	0	10000
4	250	0	250	500	750	2	0	1	0	0	0	0	-0.25	-0.25	-0.25	-0.25	-0.25	linear	0.025	TRUE	250	NA	NA	0	0.5	2	fixmodel_cal	0.0245	-0.002310590558999067	0.007509575944069402	0	10000
4	250	0	250	500	750	2	0	1	0	0	0	0	-0.25	-0.25	-0.25	-0.25	-0.25	linear	0.025	TRUE	250	NA	NA	0	0.5	2	sepmodel	0.0239	-0.0017314714371694457	0.008051453020847612	0	10000
4	250	0	250	500	750	2	0	1	0	0	0	0	-0.25	-0.25	-0.25	-0.25	-0.25	linear	0.025	TRUE	250	NA	NA	0	0.5	3	fixmodel	0.028	-4.1416935701841124e-4	0.007479815493971608	0	10000
4	250	0	250	500	750	2	0	1	0	0	0	0	-0.25	-0.25	-0.25	-0.25	-0.25	linear	0.025	TRUE	250	NA	NA	0	0.5	3	fixmodel_cal	0.0271	-0.0013937789483222803	0.007455194360881312	0	10000
4	250	0	250	500	750	2	0	1	0	0	0	0	-0.25	-0.25	-0.25	-0.25	-0.25	linear	0.025	TRUE	250	NA	NA	0	0.5	3	sepmodel	0.0261	-6.166995028193715e-4	0.008180621932023235	0	10000
4	250	0	250	500	750	2	0	1	0	0	0	0	-0.25	-0.25	-0.25	-0.25	-0.25	linear	0.025	TRUE	250	NA	NA	0	0.5	4	fixmodel	0.0237	7.146190874025594e-4	0.007138835256543814	0	10000
4	250	0	250	500	750	2	0	1	0	0	0	0	-0.25	-0.25	-0.25	-0.25	-0.25	linear	0.025	TRUE	250	NA	NA	0	0.5	4	fixmodel_cal	0.0225	-4.137667709196101e-4	0.007108268148216025	0	10000
4	250	0	250	500	750	2	0	1	0	0	0	0	-0.25	-0.25	-0.25	-0.25	-0.25	linear	0.025	TRUE	250	NA	NA	0	0.5	4	sepmodel	0.0235	0.0011282479734103599	0.007893015095812823	0	10000
4	250	0	250	500	750	2	0	1	0	0	0	0	-0.25	-0.25	-0.25	-0.25	-0.25	linear	0.025	TRUE	275	NA	NA	0	0.5	2	fixmodel	0.0283	4.950945446909476e-4	0.007835140455479615	0	10000
4	250	0	250	500	750	2	0	1	0	0	0	0	-0.25	-0.25	-0.25	-0.25	-0.25	linear	0.025	TRUE	275	NA	NA	0	0.5	2	fixmodel_cal	0.0266	-0.0011423588468781993	0.007713907515624089	0	10000
4	250	0	250	500	750	2	0	1	0	0	0	0	-0.25	-0.25	-0.25	-0.25	-0.25	linear	0.025	TRUE	275	NA	NA	0	0.5	2	sepmodel	0.0272	3.522705942926879e-4	0.00840429463443226	0	10000
4	250	0	250	500	750	2	0	1	0	0	0	0	-0.25	-0.25	-0.25	-0.25	-0.25	linear	0.025	TRUE	275	NA	NA	0	0.5	3	fixmodel	0.0277	4.4675326454774285e-4	0.007531123509294889	0	10000
4	250	0	250	500	750	2	0	1	0	0	0	0	-0.25	-0.25	-0.25	-0.25	-0.25	linear	0.025	TRUE	275	NA	NA	0	0.5	3	fixmodel_cal	0.0255	-0.00200001317773584	0.007423465561040774	0	10000
4	250	0	250	500	750	2	0	1	0	0	0	0	-0.25	-0.25	-0.25	-0.25	-0.25	linear	0.025	TRUE	275	NA	NA	0	0.5	3	sepmodel	0.0278	2.0944086998497333e-4	0.008186342485535897	0	10000
4	250	0	250	500	750	2	0	1	0	0	0	0	-0.25	-0.25	-0.25	-0.25	-0.25	linear	0.025	TRUE	275	NA	NA	0	0.5	4	fixmodel	0.0246	-2.8539137680523845e-4	0.0072130512922188245	0	10000
4	250	0	250	500	750	2	0	1	0	0	0	0	-0.25	-0.25	-0.25	-0.25	-0.25	linear	0.025	TRUE	275	NA	NA	0	0.5	4	fixmodel_cal	0.023	-0.003206946467601463	0.007065896522516423	0	10000
4	250	0	250	500	750	2	0	1	0	0	0	0	-0.25	-0.25	-0.25	-0.25	-0.25	linear	0.025	TRUE	275	NA	NA	0	0.5	4	sepmodel	0.0257	-5.450758390143734e-4	0.007990162087374714	0	10000
4	250	0	250	500	750	2	0	1	0	0	0	0	-0.25	-0.25	-0.25	-0.25	-0.25	linear	0.025	TRUE	300	NA	NA	0	0.5	2	fixmodel	0.0204	-0.0020757936735186313	0.007501623756331503	0	10000
4	250	0	250	500	750	2	0	1	0	0	0	0	-0.25	-0.25	-0.25	-0.25	-0.25	linear	0.025	TRUE	300	NA	NA	0	0.5	2	fixmodel_cal	0.0203	-0.004953493010254725	0.0072955474080908835	0	10000
4	250	0	250	500	750	2	0	1	0	0	0	0	-0.25	-0.25	-0.25	-0.25	-0.25	linear	0.025	TRUE	300	NA	NA	0	0.5	2	sepmodel	0.0206	-0.0018983956995189265	0.008030535487755676	0	10000
4	250	0	250	500	750	2	0	1	0	0	0	0	-0.25	-0.25	-0.25	-0.25	-0.25	linear	0.025	TRUE	300	NA	NA	0	0.5	3	fixmodel	0.0256	-4.2598485334672463e-4	0.00762216214424714	0	10000
4	250	0	250	500	750	2	0	1	0	0	0	0	-0.25	-0.25	-0.25	-0.25	-0.25	linear	0.025	TRUE	300	NA	NA	0	0.5	3	fixmodel_cal	0.024	-0.0046039334525819755	0.007460808049413527	0	10000
4	250	0	250	500	750	2	0	1	0	0	0	0	-0.25	-0.25	-0.25	-0.25	-0.25	linear	0.025	TRUE	300	NA	NA	0	0.5	3	sepmodel	0.0262	-6.154193230814043e-4	0.008310689060754828	0	10000
4	250	0	250	500	750	2	0	1	0	0	0	0	-0.25	-0.25	-0.25	-0.25	-0.25	linear	0.025	TRUE	300	NA	NA	0	0.5	4	fixmodel	0.0236	4.6223171314940196e-4	0.007174580447553503	0	10000
4	250	0	250	500	750	2	0	1	0	0	0	0	-0.25	-0.25	-0.25	-0.25	-0.25	linear	0.025	TRUE	300	NA	NA	0	0.5	4	fixmodel_cal	0.0209	-0.004580132146823568	0.006994168545111978	0	10000
4	250	0	250	500	750	2	0	1	0	0	0	0	-0.25	-0.25	-0.25	-0.25	-0.25	linear	0.025	TRUE	300	NA	NA	0	0.5	4	sepmodel	0.0254	2.2404264618153277e-4	0.007922835680791428	0	10000
4	250	0	250	500	750	2	0	1	0	0	0	0	-0.25	-0.25	-0.25	-0.25	-0.25	linear	0.025	TRUE	325	NA	NA	0	0.5	2	fixmodel	0.0264	-1.2570983075059573e-4	0.007549477601277493	0	10000
4	250	0	250	500	750	2	0	1	0	0	0	0	-0.25	-0.25	-0.25	-0.25	-0.25	linear	0.025	TRUE	325	NA	NA	0	0.5	2	fixmodel_cal	0.0235	-0.0035828664696394047	0.007305002337683525	0	10000
4	250	0	250	500	750	2	0	1	0	0	0	0	-0.25	-0.25	-0.25	-0.25	-0.25	linear	0.025	TRUE	325	NA	NA	0	0.5	2	sepmodel	0.0283	4.030960553108939e-5	0.008023805634864219	0	10000
4	250	0	250	500	750	2	0	1	0	0	0	0	-0.25	-0.25	-0.25	-0.25	-0.25	linear	0.025	TRUE	325	NA	NA	0	0.5	3	fixmodel	0.0251	3.6573203154785505e-4	0.007321978697233643	0	10000
4	250	0	250	500	750	2	0	1	0	0	0	0	-0.25	-0.25	-0.25	-0.25	-0.25	linear	0.025	TRUE	325	NA	NA	0	0.5	3	fixmodel_cal	0.0222	-0.004546287185798307	0.0071076096618277185	0	10000
4	250	0	250	500	750	2	0	1	0	0	0	0	-0.25	-0.25	-0.25	-0.25	-0.25	linear	0.025	TRUE	325	NA	NA	0	0.5	3	sepmodel	0.0257	2.211038695890022e-4	0.007998981026068311	0	10000
4	250	0	250	500	750	2	0	1	0	0	0	0	-0.25	-0.25	-0.25	-0.25	-0.25	linear	0.025	TRUE	325	NA	NA	0	0.5	4	fixmodel	0.0249	3.091001725898521e-4	0.007179492758120139	0	10000
4	250	0	250	500	750	2	0	1	0	0	0	0	-0.25	-0.25	-0.25	-0.25	-0.25	linear	0.025	TRUE	325	NA	NA	0	0.5	4	fixmodel_cal	0.0212	-0.00516611563565365	0.0070155200693770795	0	10000
4	250	0	250	500	750	2	0	1	0	0	0	0	-0.25	-0.25	-0.25	-0.25	-0.25	linear	0.025	TRUE	325	NA	NA	0	0.5	4	sepmodel	0.0255	5.390703155595013e-5	0.007943618438232918	0	10000
4	250	0	250	500	750	2	0	1	0	0	0	0	-0.25	-0.25	-0.25	-0.25	-0.25	linear	0.025	TRUE	350	NA	NA	0	0.5	2	fixmodel	0.0253	5.089380753563249e-4	0.007469280036287548	0	10000
4	250	0	250	500	750	2	0	1	0	0	0	0	-0.25	-0.25	-0.25	-0.25	-0.25	linear	0.025	TRUE	350	NA	NA	0	0.5	2	fixmodel_cal	0.0215	-0.003918858012225122	0.00722805987488786	0	10000
4	250	0	250	500	750	2	0	1	0	0	0	0	-0.25	-0.25	-0.25	-0.25	-0.25	linear	0.025	TRUE	350	NA	NA	0	0.5	2	sepmodel	0.0249	7.782637503780117e-4	0.007985202807230442	0	10000
4	250	0	250	500	750	2	0	1	0	0	0	0	-0.25	-0.25	-0.25	-0.25	-0.25	linear	0.025	TRUE	350	NA	NA	0	0.5	3	fixmodel	0.0233	-7.889754798791041e-4	0.0072036020457541495	0	10000
4	250	0	250	500	750	2	0	1	0	0	0	0	-0.25	-0.25	-0.25	-0.25	-0.25	linear	0.025	TRUE	350	NA	NA	0	0.5	3	fixmodel_cal	0.0199	-0.006411128644825153	0.007041946987696769	0	10000
4	250	0	250	500	750	2	0	1	0	0	0	0	-0.25	-0.25	-0.25	-0.25	-0.25	linear	0.025	TRUE	350	NA	NA	0	0.5	3	sepmodel	0.0228	-6.974531166362313e-4	0.00786049835016017	0	10000
4	250	0	250	500	750	2	0	1	0	0	0	0	-0.25	-0.25	-0.25	-0.25	-0.25	linear	0.025	TRUE	350	NA	NA	0	0.5	4	fixmodel	0.0253	9.520459337497587e-4	0.007238257198970439	0	10000
4	250	0	250	500	750	2	0	1	0	0	0	0	-0.25	-0.25	-0.25	-0.25	-0.25	linear	0.025	TRUE	350	NA	NA	0	0.5	4	fixmodel_cal	0.0232	-0.003653656119551769	0.007146117268649553	0	10000
4	250	0	250	500	750	2	0	1	0	0	0	0	-0.25	-0.25	-0.25	-0.25	-0.25	linear	0.025	TRUE	350	NA	NA	0	0.5	4	sepmodel	0.0266	0.001073614447777133	0.007955887409334342	0	10000
4	250	0	250	500	750	2	0	1	0	0	0	0	-0.25	-0.25	-0.25	-0.25	-0.25	linear	0.025	TRUE	375	NA	NA	0	0.5	2	fixmodel	0.0251	-4.1310434791506315e-4	0.0073974878532135704	0	10000
4	250	0	250	500	750	2	0	1	0	0	0	0	-0.25	-0.25	-0.25	-0.25	-0.25	linear	0.025	TRUE	375	NA	NA	0	0.5	2	fixmodel_cal	0.0227	-0.0062044152997890525	0.00715097909903517	0	10000
4	250	0	250	500	750	2	0	1	0	0	0	0	-0.25	-0.25	-0.25	-0.25	-0.25	linear	0.025	TRUE	375	NA	NA	0	0.5	2	sepmodel	0.0259	-3.68984028199251e-4	0.007980324817903192	0	10000
4	250	0	250	500	750	2	0	1	0	0	0	0	-0.25	-0.25	-0.25	-0.25	-0.25	linear	0.025	TRUE	375	NA	NA	0	0.5	3	fixmodel	0.0265	4.67721881460846e-4	0.0074009683732862794	0	10000
4	250	0	250	500	750	2	0	1	0	0	0	0	-0.25	-0.25	-0.25	-0.25	-0.25	linear	0.025	TRUE	375	NA	NA	0	0.5	3	fixmodel_cal	0.0222	-0.005714371248782623	0.0071190218816485846	0	10000
4	250	0	250	500	750	2	0	1	0	0	0	0	-0.25	-0.25	-0.25	-0.25	-0.25	linear	0.025	TRUE	375	NA	NA	0	0.5	3	sepmodel	0.0261	6.929801076913559e-4	0.008133755066186885	0	10000
4	250	0	250	500	750	2	0	1	0	0	0	0	-0.25	-0.25	-0.25	-0.25	-0.25	linear	0.025	TRUE	375	NA	NA	0	0.5	4	fixmodel	0.0245	-5.597293927178155e-4	0.007236523020525597	0	10000
4	250	0	250	500	750	2	0	1	0	0	0	0	-0.25	-0.25	-0.25	-0.25	-0.25	linear	0.025	TRUE	375	NA	NA	0	0.5	4	fixmodel_cal	0.0212	-0.004132703922099838	0.007218928294854742	0	10000
4	250	0	250	500	750	2	0	1	0	0	0	0	-0.25	-0.25	-0.25	-0.25	-0.25	linear	0.025	TRUE	375	NA	NA	0	0.5	4	sepmodel	0.0233	-7.944739464592795e-4	0.008060531932673516	0	10000
4	250	0	250	500	750	2	0	1	0	0	0	0	-0.25	-0.25	-0.25	-0.25	-0.25	linear	0.025	TRUE	400	NA	NA	0	0.5	2	fixmodel	0.0263	3.9440810826756815e-4	0.007465628487908571	0	10000
4	250	0	250	500	750	2	0	1	0	0	0	0	-0.25	-0.25	-0.25	-0.25	-0.25	linear	0.025	TRUE	400	NA	NA	0	0.5	2	fixmodel_cal	0.0218	-0.006541371401652432	0.0071658864750865385	0	10000
4	250	0	250	500	750	2	0	1	0	0	0	0	-0.25	-0.25	-0.25	-0.25	-0.25	linear	0.025	TRUE	400	NA	NA	0	0.5	2	sepmodel	0.0248	7.023866116347047e-4	0.00804740779057645	0	10000
4	250	0	250	500	750	2	0	1	0	0	0	0	-0.25	-0.25	-0.25	-0.25	-0.25	linear	0.025	TRUE	400	NA	NA	0	0.5	3	fixmodel	0.0236	-3.34397606053605e-4	0.007217399619857413	0	10000
4	250	0	250	500	750	2	0	1	0	0	0	0	-0.25	-0.25	-0.25	-0.25	-0.25	linear	0.025	TRUE	400	NA	NA	0	0.5	3	fixmodel_cal	0.0205	-0.007308666338961464	0.007037957933202541	0	10000
4	250	0	250	500	750	2	0	1	0	0	0	0	-0.25	-0.25	-0.25	-0.25	-0.25	linear	0.025	TRUE	400	NA	NA	0	0.5	3	sepmodel	0.0233	-5.410647654705277e-4	0.007897816613634433	0	10000
4	250	0	250	500	750	2	0	1	0	0	0	0	-0.25	-0.25	-0.25	-0.25	-0.25	linear	0.025	TRUE	400	NA	NA	0	0.5	4	fixmodel	0.0269	4.25634479733452e-4	0.007255498002681775	0	10000
4	250	0	250	500	750	2	0	1	0	0	0	0	-0.25	-0.25	-0.25	-0.25	-0.25	linear	0.025	TRUE	400	NA	NA	0	0.5	4	fixmodel_cal	0.0218	-0.005743977761352052	0.007104302530042306	0	10000
4	250	0	250	500	750	2	0	1	0	0	0	0	-0.25	-0.25	-0.25	-0.25	-0.25	linear	0.025	TRUE	400	NA	NA	0	0.5	4	sepmodel	0.0273	4.506803412701495e-4	0.008145071274077927	0	10000
4	250	0	250	500	750	2	0	1	0	0	0	0	-0.25	-0.25	-0.25	-0.25	-0.25	linear	0.025	TRUE	425	NA	NA	0	0.5	2	fixmodel	0.025	3.6424101086419676e-4	0.007576419287732675	0	10000
4	250	0	250	500	750	2	0	1	0	0	0	0	-0.25	-0.25	-0.25	-0.25	-0.25	linear	0.025	TRUE	425	NA	NA	0	0.5	2	fixmodel_cal	0.0213	-0.007936980912594281	0.007152212977349299	0	10000
4	250	0	250	500	750	2	0	1	0	0	0	0	-0.25	-0.25	-0.25	-0.25	-0.25	linear	0.025	TRUE	425	NA	NA	0	0.5	2	sepmodel	0.0232	1.224983402361625e-4	0.008007818259565926	0	10000
4	250	0	250	500	750	2	0	1	0	0	0	0	-0.25	-0.25	-0.25	-0.25	-0.25	linear	0.025	TRUE	425	NA	NA	0	0.5	3	fixmodel	0.0241	1.8385904074106425e-4	0.007460822243426434	0	10000
4	250	0	250	500	750	2	0	1	0	0	0	0	-0.25	-0.25	-0.25	-0.25	-0.25	linear	0.025	TRUE	425	NA	NA	0	0.5	3	fixmodel_cal	0.0191	-0.007588209748027247	0.007261850771828998	0	10000
4	250	0	250	500	750	2	0	1	0	0	0	0	-0.25	-0.25	-0.25	-0.25	-0.25	linear	0.025	TRUE	425	NA	NA	0	0.5	3	sepmodel	0.0261	1.9754768947618074e-5	0.008067190398355755	0	10000
4	250	0	250	500	750	2	0	1	0	0	0	0	-0.25	-0.25	-0.25	-0.25	-0.25	linear	0.025	TRUE	425	NA	NA	0	0.5	4	fixmodel	0.0254	-2.3383146364808736e-4	0.007235771461989011	0	10000
4	250	0	250	500	750	2	0	1	0	0	0	0	-0.25	-0.25	-0.25	-0.25	-0.25	linear	0.025	TRUE	425	NA	NA	0	0.5	4	fixmodel_cal	0.02	-0.008472534859627385	0.007006279004679163	0	10000
4	250	0	250	500	750	2	0	1	0	0	0	0	-0.25	-0.25	-0.25	-0.25	-0.25	linear	0.025	TRUE	425	NA	NA	0	0.5	4	sepmodel	0.0254	-0.0011331184309152922	0.008088180356548801	0	10000
4	250	0	250	500	750	2	0	1	0	0	0	0	-0.25	-0.25	-0.25	-0.25	-0.25	linear	0.025	TRUE	450	NA	NA	0	0.5	2	fixmodel	0.0218	-0.0021348399383887915	0.007209749159975006	0	10000
4	250	0	250	500	750	2	0	1	0	0	0	0	-0.25	-0.25	-0.25	-0.25	-0.25	linear	0.025	TRUE	450	NA	NA	0	0.5	2	fixmodel_cal	0.0176	-0.011349681138084598	0.006877554309154792	0	10000
4	250	0	250	500	750	2	0	1	0	0	0	0	-0.25	-0.25	-0.25	-0.25	-0.25	linear	0.025	TRUE	450	NA	NA	0	0.5	2	sepmodel	0.0217	-0.001729514736986205	0.007768938660411218	0	10000
4	250	0	250	500	750	2	0	1	0	0	0	0	-0.25	-0.25	-0.25	-0.25	-0.25	linear	0.025	TRUE	450	NA	NA	0	0.5	3	fixmodel	0.0238	-8.793116650912417e-4	0.007240651787038853	0	10000
4	250	0	250	500	750	2	0	1	0	0	0	0	-0.25	-0.25	-0.25	-0.25	-0.25	linear	0.025	TRUE	450	NA	NA	0	0.5	3	fixmodel_cal	0.0177	-0.00889228662128714	0.00709708062396489	0	10000
4	250	0	250	500	750	2	0	1	0	0	0	0	-0.25	-0.25	-0.25	-0.25	-0.25	linear	0.025	TRUE	450	NA	NA	0	0.5	3	sepmodel	0.0262	-5.748247257233517e-4	0.007992282814934951	0	10000
4	250	0	250	500	750	2	0	1	0	0	0	0	-0.25	-0.25	-0.25	-0.25	-0.25	linear	0.025	TRUE	450	NA	NA	0	0.5	4	fixmodel	0.023	-0.001433098571169032	0.007142475009296249	0	10000
4	250	0	250	500	750	2	0	1	0	0	0	0	-0.25	-0.25	-0.25	-0.25	-0.25	linear	0.025	TRUE	450	NA	NA	0	0.5	4	fixmodel_cal	0.0177	-0.011084772834187795	0.006954488080728304	0	10000
4	250	0	250	500	750	2	0	1	0	0	0	0	-0.25	-0.25	-0.25	-0.25	-0.25	linear	0.025	TRUE	450	NA	NA	0	0.5	4	sepmodel	0.0228	-0.0010374631106730308	0.007958107277865882	0	10000
4	250	0	250	500	750	2	0	1	0	0	0	0	-0.25	-0.25	-0.25	-0.25	-0.25	linear	0.025	TRUE	475	NA	NA	0	0.5	2	fixmodel	0.025	-8.277504968550299e-4	0.007549529038962363	0	10000
4	250	0	250	500	750	2	0	1	0	0	0	0	-0.25	-0.25	-0.25	-0.25	-0.25	linear	0.025	TRUE	475	NA	NA	0	0.5	2	fixmodel_cal	0.0177	-0.011054409138619789	0.007209455920106519	0	10000
4	250	0	250	500	750	2	0	1	0	0	0	0	-0.25	-0.25	-0.25	-0.25	-0.25	linear	0.025	TRUE	475	NA	NA	0	0.5	2	sepmodel	0.0226	-0.0011274360755558765	0.007964439322290745	0	10000
4	250	0	250	500	750	2	0	1	0	0	0	0	-0.25	-0.25	-0.25	-0.25	-0.25	linear	0.025	TRUE	475	NA	NA	0	0.5	3	fixmodel	0.0233	-2.442046834647813e-4	0.007189553398599423	0	10000
4	250	0	250	500	750	2	0	1	0	0	0	0	-0.25	-0.25	-0.25	-0.25	-0.25	linear	0.025	TRUE	475	NA	NA	0	0.5	3	fixmodel_cal	0.0185	-0.007564865581570725	0.007113614769323225	0	10000
4	250	0	250	500	750	2	0	1	0	0	0	0	-0.25	-0.25	-0.25	-0.25	-0.25	linear	0.025	TRUE	475	NA	NA	0	0.5	3	sepmodel	0.0229	-2.953561620419147e-4	0.007836196801722381	0	10000
4	250	0	250	500	750	2	0	1	0	0	0	0	-0.25	-0.25	-0.25	-0.25	-0.25	linear	0.025	TRUE	475	NA	NA	0	0.5	4	fixmodel	0.0236	-1.1329756989872671e-5	0.007144422342828558	0	10000
4	250	0	250	500	750	2	0	1	0	0	0	0	-0.25	-0.25	-0.25	-0.25	-0.25	linear	0.025	TRUE	475	NA	NA	0	0.5	4	fixmodel_cal	0.0172	-0.011044447155850758	0.006938862670373832	0	10000
4	250	0	250	500	750	2	0	1	0	0	0	0	-0.25	-0.25	-0.25	-0.25	-0.25	linear	0.025	TRUE	475	NA	NA	0	0.5	4	sepmodel	0.0233	-1.5396158609703588e-6	0.007875762252613444	0	10000
4	250	0	250	500	750	2	0	1	0	0	0	0	-0.25	-0.25	-0.25	-0.25	-0.25	linear	0.025	TRUE	500	NA	NA	0	0.5	2	fixmodel	0.0256	-0.001358270093785877	0.007558000076809183	0	10000
4	250	0	250	500	750	2	0	1	0	0	0	0	-0.25	-0.25	-0.25	-0.25	-0.25	linear	0.025	TRUE	500	NA	NA	0	0.5	2	fixmodel_cal	0.0187	-0.012477868836577258	0.007181557931050944	0	10000
4	250	0	250	500	750	2	0	1	0	0	0	0	-0.25	-0.25	-0.25	-0.25	-0.25	linear	0.025	TRUE	500	NA	NA	0	0.5	2	sepmodel	0.0243	-0.00116883876799135	0.00810834563512524	0	10000
4	250	0	250	500	750	2	0	1	0	0	0	0	-0.25	-0.25	-0.25	-0.25	-0.25	linear	0.025	TRUE	500	NA	NA	0	0.5	3	fixmodel	0.0245	1.47616467213421e-4	0.007254746556605296	0	10000
4	250	0	250	500	750	2	0	1	0	0	0	0	-0.25	-0.25	-0.25	-0.25	-0.25	linear	0.025	TRUE	500	NA	NA	0	0.5	3	fixmodel_cal	0.0203	-0.006202253034899142	0.007212178626619401	0	10000
4	250	0	250	500	750	2	0	1	0	0	0	0	-0.25	-0.25	-0.25	-0.25	-0.25	linear	0.025	TRUE	500	NA	NA	0	0.5	3	sepmodel	0.026	7.096495820303217e-4	0.007928487828125509	0	10000
4	250	0	250	500	750	2	0	1	0	0	0	0	-0.25	-0.25	-0.25	-0.25	-0.25	linear	0.025	TRUE	500	NA	NA	0	0.5	4	fixmodel	0.0248	-1.5934332228784067e-4	0.007276310749046675	0	10000
4	250	0	250	500	750	2	0	1	0	0	0	0	-0.25	-0.25	-0.25	-0.25	-0.25	linear	0.025	TRUE	500	NA	NA	0	0.5	4	fixmodel_cal	0.0184	-0.0124267670283879	0.00710820576473482	0	10000
4	250	0	250	500	750	2	0	1	0	0	0	0	-0.25	-0.25	-0.25	-0.25	-0.25	linear	0.025	TRUE	500	NA	NA	0	0.5	4	sepmodel	0.0248	5.739188921747683e-4	0.008107002961151086	0	10000
4	250	0	250	500	750	2	0	1	0	0	0	0	-0.25	-0.25	-0.25	-0.25	-0.25	linear	0.025	TRUE	525	NA	NA	0	0.5	2	fixmodel	0.025	0.0012944931798053484	0.007570359934273422	0	10000
4	250	0	250	500	750	2	0	1	0	0	0	0	-0.25	-0.25	-0.25	-0.25	-0.25	linear	0.025	TRUE	525	NA	NA	0	0.5	2	fixmodel_cal	0.0175	-0.010461776112922351	0.007086896031203522	0	10000
4	250	0	250	500	750	2	0	1	0	0	0	0	-0.25	-0.25	-0.25	-0.25	-0.25	linear	0.025	TRUE	525	NA	NA	0	0.5	2	sepmodel	0.025	0.001408611472845818	0.008126427537649372	0	10000
4	250	0	250	500	750	2	0	1	0	0	0	0	-0.25	-0.25	-0.25	-0.25	-0.25	linear	0.025	TRUE	525	NA	NA	0	0.5	3	fixmodel	0.0227	-6.071603286379513e-4	0.007300550188055568	0	10000
4	250	0	250	500	750	2	0	1	0	0	0	0	-0.25	-0.25	-0.25	-0.25	-0.25	linear	0.025	TRUE	525	NA	NA	0	0.5	3	fixmodel_cal	0.018	-0.007901212714222679	0.007179578089619944	0	10000
4	250	0	250	500	750	2	0	1	0	0	0	0	-0.25	-0.25	-0.25	-0.25	-0.25	linear	0.025	TRUE	525	NA	NA	0	0.5	3	sepmodel	0.0238	-7.666041479134376e-4	0.007998447832677199	0	10000
4	250	0	250	500	750	2	0	1	0	0	0	0	-0.25	-0.25	-0.25	-0.25	-0.25	linear	0.025	TRUE	525	NA	NA	0	0.5	4	fixmodel	0.024	9.951174038154327e-4	0.007309959852880262	0	10000
4	250	0	250	500	750	2	0	1	0	0	0	0	-0.25	-0.25	-0.25	-0.25	-0.25	linear	0.025	TRUE	525	NA	NA	0	0.5	4	fixmodel_cal	0.016	-0.01195561925026492	0.007070767549519273	0	10000
4	250	0	250	500	750	2	0	1	0	0	0	0	-0.25	-0.25	-0.25	-0.25	-0.25	linear	0.025	TRUE	525	NA	NA	0	0.5	4	sepmodel	0.0261	6.972727279208114e-4	0.008117449289646906	0	10000
4	250	0	250	500	750	2	0	1	0	0	0	0	-0.25	-0.25	-0.25	-0.25	-0.25	linear	0.025	TRUE	550	NA	NA	0	0.5	2	fixmodel	0.0243	-3.2265564278489403e-4	0.007588863986571482	0	10000
4	250	0	250	500	750	2	0	1	0	0	0	0	-0.25	-0.25	-0.25	-0.25	-0.25	linear	0.025	TRUE	550	NA	NA	0	0.5	2	fixmodel_cal	0.0169	-0.013158109563319368	0.007237438006003638	0	10000
4	250	0	250	500	750	2	0	1	0	0	0	0	-0.25	-0.25	-0.25	-0.25	-0.25	linear	0.025	TRUE	550	NA	NA	0	0.5	2	sepmodel	0.0242	-6.28337592063223e-4	0.008178644667656958	0	10000
4	250	0	250	500	750	2	0	1	0	0	0	0	-0.25	-0.25	-0.25	-0.25	-0.25	linear	0.025	TRUE	550	NA	NA	0	0.5	3	fixmodel	0.0238	-0.0021558486558818273	0.007324700442271227	0	10000
4	250	0	250	500	750	2	0	1	0	0	0	0	-0.25	-0.25	-0.25	-0.25	-0.25	linear	0.025	TRUE	550	NA	NA	0	0.5	3	fixmodel_cal	0.018	-0.01080537810656048	0.0072662163845601336	0	10000
4	250	0	250	500	750	2	0	1	0	0	0	0	-0.25	-0.25	-0.25	-0.25	-0.25	linear	0.025	TRUE	550	NA	NA	0	0.5	3	sepmodel	0.0228	-0.0023310487994667663	0.008089452903515797	0	10000
4	250	0	250	500	750	2	0	1	0	0	0	0	-0.25	-0.25	-0.25	-0.25	-0.25	linear	0.025	TRUE	550	NA	NA	0	0.5	4	fixmodel	0.0239	2.785158734426656e-4	0.007117675352893857	0	10000
4	250	0	250	500	750	2	0	1	0	0	0	0	-0.25	-0.25	-0.25	-0.25	-0.25	linear	0.025	TRUE	550	NA	NA	0	0.5	4	fixmodel_cal	0.0172	-0.012788331794843098	0.006983664529190196	0	10000
4	250	0	250	500	750	2	0	1	0	0	0	0	-0.25	-0.25	-0.25	-0.25	-0.25	linear	0.025	TRUE	550	NA	NA	0	0.5	4	sepmodel	0.0241	4.839791704656062e-4	0.007911460507110243	0	10000
4	250	0	250	500	750	2	0	1	0	0	0	0	-0.25	-0.25	-0.25	-0.25	-0.25	linear	0.025	TRUE	575	NA	NA	0	0.5	2	fixmodel	0.0264	9.257833252898138e-4	0.0075248132562161256	0	10000
4	250	0	250	500	750	2	0	1	0	0	0	0	-0.25	-0.25	-0.25	-0.25	-0.25	linear	0.025	TRUE	575	NA	NA	0	0.5	2	fixmodel_cal	0.017	-0.012562392754170188	0.00707996789662908	0	10000
4	250	0	250	500	750	2	0	1	0	0	0	0	-0.25	-0.25	-0.25	-0.25	-0.25	linear	0.025	TRUE	575	NA	NA	0	0.5	2	sepmodel	0.0248	7.185802562582053e-4	0.008100254486696566	0	10000
4	250	0	250	500	750	2	0	1	0	0	0	0	-0.25	-0.25	-0.25	-0.25	-0.25	linear	0.025	TRUE	575	NA	NA	0	0.5	3	fixmodel	0.0237	-0.0010989922442972539	0.007295185731685307	0	10000
4	250	0	250	500	750	2	0	1	0	0	0	0	-0.25	-0.25	-0.25	-0.25	-0.25	linear	0.025	TRUE	575	NA	NA	0	0.5	3	fixmodel_cal	0.0181	-0.011169999031312598	0.0071798856090172485	0	10000
4	250	0	250	500	750	2	0	1	0	0	0	0	-0.25	-0.25	-0.25	-0.25	-0.25	linear	0.025	TRUE	575	NA	NA	0	0.5	3	sepmodel	0.0235	-0.0016935447781506606	0.008004907161279759	0	10000
4	250	0	250	500	750	2	0	1	0	0	0	0	-0.25	-0.25	-0.25	-0.25	-0.25	linear	0.025	TRUE	575	NA	NA	0	0.5	4	fixmodel	0.0251	-0.0014059276701308156	0.00706077911058508	0	10000
4	250	0	250	500	750	2	0	1	0	0	0	0	-0.25	-0.25	-0.25	-0.25	-0.25	linear	0.025	TRUE	575	NA	NA	0	0.5	4	fixmodel_cal	0.0177	-0.014930652006947952	0.006985016173705012	0	10000
4	250	0	250	500	750	2	0	1	0	0	0	0	-0.25	-0.25	-0.25	-0.25	-0.25	linear	0.025	TRUE	575	NA	NA	0	0.5	4	sepmodel	0.0247	-0.0016750259295810349	0.0078194492088251109	0	10000
4	250	0	250	500	750	2	0	1	0	0	0	0	-0.25	-0.25	-0.25	-0.25	-0.25	linear	0.025	TRUE	600	NA	NA	0	0.5	2	fixmodel	0.024	1.7611083218663078e-5	0.007391847889674674	0	10000
4	250	0	250	500	750	2	0	1	0	0	0	0	-0.25	-0.25	-0.25	-0.25	-0.25	linear	0.025	TRUE	600	NA	NA	0	0.5	2	fixmodel_cal	0.0134	-0.01462074329548722	0.007033996838663339	0	10000
4	250	0	250	500	750	2	0	1	0	0	0	0	-0.25	-0.25	-0.25	-0.25	-0.25	linear	0.025	TRUE	600	NA	NA	0	0.5	2	sepmodel	0.0231	-3.135996828875651e-4	0.007867288785301284	0	10000
4	250	0	250	500	750	2	0	1	0	0	0	0	-0.25	-0.25	-0.25	-0.25	-0.25	linear	0.025	TRUE	600	NA	NA	0	0.5	3	fixmodel	0.0233	3.6509166030367925e-4	0.00725296855672103	0	10000
4	250	0	250	500	750	2	0	1	0	0	0	0	-0.25	-0.25	-0.25	-0.25	-0.25	linear	0.025	TRUE	600	NA	NA	0	0.5	3	fixmodel_cal	0.0155	-0.011567083459448924	0.007081523682034997	0	10000
4	250	0	250	500	750	2	0	1	0	0	0	0	-0.25	-0.25	-0.25	-0.25	-0.25	linear	0.025	TRUE	600	NA	NA	0	0.5	3	sepmodel	0.0226	4.13704847265867e-4	0.007922262600601712	0	10000
4	250	0	250	500	750	2	0	1	0	0	0	0	-0.25	-0.25	-0.25	-0.25	-0.25	linear	0.025	TRUE	600	NA	NA	0	0.5	4	fixmodel	0.0245	-1.7259671431478027e-4	0.007198937534853291	0	10000
4	250	0	250	500	750	2	0	1	0	0	0	0	-0.25	-0.25	-0.25	-0.25	-0.25	linear	0.025	TRUE	600	NA	NA	0	0.5	4	fixmodel_cal	0.0162	-0.014518838988839173	0.007178054766853805	0	10000
4	250	0	250	500	750	2	0	1	0	0	0	0	-0.25	-0.25	-0.25	-0.25	-0.25	linear	0.025	TRUE	600	NA	NA	0	0.5	4	sepmodel	0.0234	-1.6632666462675376e-4	0.0079950748598541	0	10000
4	250	0	250	500	750	2	0	1	0	0	0	0	-0.25	-0.25	-0.25	-0.25	-0.25	linear	0.025	TRUE	625	NA	NA	0	0.5	2	fixmodel	0.0266	-2.6728058244952832e-5	0.007368117671185964	0	10000
4	250	0	250	500	750	2	0	1	0	0	0	0	-0.25	-0.25	-0.25	-0.25	-0.25	linear	0.025	TRUE	625	NA	NA	0	0.5	2	fixmodel_cal	0.0173	-0.015088583051521713	0.0070140554631751085	0	10000
4	250	0	250	500	750	2	0	1	0	0	0	0	-0.25	-0.25	-0.25	-0.25	-0.25	linear	0.025	TRUE	625	NA	NA	0	0.5	2	sepmodel	0.0256	-6.667768571903025e-5	0.007904703670694785	0	10000
4	250	0	250	500	750	2	0	1	0	0	0	0	-0.25	-0.25	-0.25	-0.25	-0.25	linear	0.025	TRUE	625	NA	NA	0	0.5	3	fixmodel	0.0249	3.707340103659557e-4	0.007381417992030857	0	10000
4	250	0	250	500	750	2	0	1	0	0	0	0	-0.25	-0.25	-0.25	-0.25	-0.25	linear	0.025	TRUE	625	NA	NA	0	0.5	3	fixmodel_cal	0.0171	-0.013519594231844966	0.007202547990473457	0	10000
4	250	0	250	500	750	2	0	1	0	0	0	0	-0.25	-0.25	-0.25	-0.25	-0.25	linear	0.025	TRUE	625	NA	NA	0	0.5	3	sepmodel	0.0252	4.7724819572436423e-4	0.008087455003386342	0	10000
4	250	0	250	500	750	2	0	1	0	0	0	0	-0.25	-0.25	-0.25	-0.25	-0.25	linear	0.025	TRUE	625	NA	NA	0	0.5	4	fixmodel	0.0251	8.554167234249189e-4	0.007204587540389752	0	10000
4	250	0	250	500	750	2	0	1	0	0	0	0	-0.25	-0.25	-0.25	-0.25	-0.25	linear	0.025	TRUE	625	NA	NA	0	0.5	4	fixmodel_cal	0.0172	-0.01416914699230532	0.007091852942425836	0	10000
4	250	0	250	500	750	2	0	1	0	0	0	0	-0.25	-0.25	-0.25	-0.25	-0.25	linear	0.025	TRUE	625	NA	NA	0	0.5	4	sepmodel	0.0246	0.0012645234657997905	0.007965138189140183	0	10000
4	250	0	250	500	750	2	0	1	0	0	0	0	-0.25	-0.25	-0.25	-0.25	-0.25	linear	0.025	TRUE	650	NA	NA	0	0.5	2	fixmodel	0.0252	-1.638809407127938e-4	0.007522517024057205	0	10000
4	250	0	250	500	750	2	0	1	0	0	0	0	-0.25	-0.25	-0.25	-0.25	-0.25	linear	0.025	TRUE	650	NA	NA	0	0.5	2	fixmodel_cal	0.0168	-0.015568791209904323	0.0070905106449106305	0	10000
4	250	0	250	500	750	2	0	1	0	0	0	0	-0.25	-0.25	-0.25	-0.25	-0.25	linear	0.025	TRUE	650	NA	NA	0	0.5	2	sepmodel	0.0241	-5.04642442170548e-4	0.008027078131912578	0	10000
4	250	0	250	500	750	2	0	1	0	0	0	0	-0.25	-0.25	-0.25	-0.25	-0.25	linear	0.025	TRUE	650	NA	NA	0	0.5	3	fixmodel	0.0231	3.33082913257952e-4	0.007375294418926694	0	10000
4	250	0	250	500	750	2	0	1	0	0	0	0	-0.25	-0.25	-0.25	-0.25	-0.25	linear	0.025	TRUE	650	NA	NA	0	0.5	3	fixmodel_cal	0.0144	-0.014631755251765174	0.0071800560908460084	0	10000
4	250	0	250	500	750	2	0	1	0	0	0	0	-0.25	-0.25	-0.25	-0.25	-0.25	linear	0.025	TRUE	650	NA	NA	0	0.5	3	sepmodel	0.0255	3.0302886619899084e-4	0.008081449386307091	0	10000
4	250	0	250	500	750	2	0	1	0	0	0	0	-0.25	-0.25	-0.25	-0.25	-0.25	linear	0.025	TRUE	650	NA	NA	0	0.5	4	fixmodel	0.0241	-5.136181039645739e-4	0.0072126100055844265	0	10000
4	250	0	250	500	750	2	0	1	0	0	0	0	-0.25	-0.25	-0.25	-0.25	-0.25	linear	0.025	TRUE	650	NA	NA	0	0.5	4	fixmodel_cal	0.0156	-0.015398961228020437	0.007149166698731883	0	10000
4	250	0	250	500	750	2	0	1	0	0	0	0	-0.25	-0.25	-0.25	-0.25	-0.25	linear	0.025	TRUE	650	NA	NA	0	0.5	4	sepmodel	0.0251	-5.272860012704799e-4	0.008042772007324865	0	10000
4	250	0	250	500	750	2	0	1	0	0	0	0	-0.25	-0.25	-0.25	-0.25	-0.25	linear	0.025	TRUE	675	NA	NA	0	0.5	2	fixmodel	0.0257	0.0011503116764731407	0.007363793666193634	0	10000
4	250	0	250	500	750	2	0	1	0	0	0	0	-0.25	-0.25	-0.25	-0.25	-0.25	linear	0.025	TRUE	675	NA	NA	0	0.5	2	fixmodel_cal	0.0173	-0.015221918605977979	0.0069416131508301376	0	10000
4	250	0	250	500	750	2	0	1	0	0	0	0	-0.25	-0.25	-0.25	-0.25	-0.25	linear	0.025	TRUE	675	NA	NA	0	0.5	2	sepmodel	0.025	0.0011628267747032304	0.00794334957132578	0	10000
4	250	0	250	500	750	2	0	1	0	0	0	0	-0.25	-0.25	-0.25	-0.25	-0.25	linear	0.025	TRUE	675	NA	NA	0	0.5	3	fixmodel	0.0245	-0.0012348499354351606	0.007352694579527001	0	10000
4	250	0	250	500	750	2	0	1	0	0	0	0	-0.25	-0.25	-0.25	-0.25	-0.25	linear	0.025	TRUE	675	NA	NA	0	0.5	3	fixmodel_cal	0.0145	-0.017839944845224855	0.007168814055563366	0	10000
4	250	0	250	500	750	2	0	1	0	0	0	0	-0.25	-0.25	-0.25	-0.25	-0.25	linear	0.025	TRUE	675	NA	NA	0	0.5	3	sepmodel	0.0234	-0.002102637670369817	0.008085451374366165	0	10000
4	250	0	250	500	750	2	0	1	0	0	0	0	-0.25	-0.25	-0.25	-0.25	-0.25	linear	0.025	TRUE	675	NA	NA	0	0.5	4	fixmodel	0.025	-3.6261491795882477e-4	0.007155311605839322	0	10000
4	250	0	250	500	750	2	0	1	0	0	0	0	-0.25	-0.25	-0.25	-0.25	-0.25	linear	0.025	TRUE	675	NA	NA	0	0.5	4	fixmodel_cal	0.0162	-0.015142505827541848	0.007085360605400703	0	10000
4	250	0	250	500	750	2	0	1	0	0	0	0	-0.25	-0.25	-0.25	-0.25	-0.25	linear	0.025	TRUE	675	NA	NA	0	0.5	4	sepmodel	0.0243	-8.545842418579277e-4	0.007921567615919929	0	10000
4	250	0	250	500	750	2	0	1	0	0	0	0	-0.25	-0.25	-0.25	-0.25	-0.25	linear	0.025	TRUE	700	NA	NA	0	0.5	2	fixmodel	0.0238	5.49701232514242e-5	0.007332102007300204	0	10000
4	250	0	250	500	750	2	0	1	0	0	0	0	-0.25	-0.25	-0.25	-0.25	-0.25	linear	0.025	TRUE	700	NA	NA	0	0.5	2	fixmodel_cal	0.0157	-0.016995046812633384	0.0070091755037007845	0	10000
4	250	0	250	500	750	2	0	1	0	0	0	0	-0.25	-0.25	-0.25	-0.25	-0.25	linear	0.025	TRUE	700	NA	NA	0	0.5	2	sepmodel	0.0249	-9.376665856738008e-5	0.00781633112618432	0	10000
4	250	0	250	500	750	2	0	1	0	0	0	0	-0.25	-0.25	-0.25	-0.25	-0.25	linear	0.025	TRUE	700	NA	NA	0	0.5	3	fixmodel	0.0264	-2.4952257833323147e-4	0.0074136302848295706	0	10000
4	250	0	250	500	750	2	0	1	0	0	0	0	-0.25	-0.25	-0.25	-0.25	-0.25	linear	0.025	TRUE	700	NA	NA	0	0.5	3	fixmodel_cal	0.0134	-0.01952580781652169	0.007279570401328876	0	10000
4	250	0	250	500	750	2	0	1	0	0	0	0	-0.25	-0.25	-0.25	-0.25	-0.25	linear	0.025	TRUE	700	NA	NA	0	0.5	3	sepmodel	0.024	-1.9479105042079022e-4	0.008030584063521874	0	10000
4	250	0	250	500	750	2	0	1	0	0	0	0	-0.25	-0.25	-0.25	-0.25	-0.25	linear	0.025	TRUE	700	NA	NA	0	0.5	4	fixmodel	0.0247	-4.3813574548910494e-4	0.007246871551427193	0	10000
4	250	0	250	500	750	2	0	1	0	0	0	0	-0.25	-0.25	-0.25	-0.25	-0.25	linear	0.025	TRUE	700	NA	NA	0	0.5	4	fixmodel_cal	0.0166	-0.015052653693505984	0.007242681504071008	0	10000
4	250	0	250	500	750	2	0	1	0	0	0	0	-0.25	-0.25	-0.25	-0.25	-0.25	linear	0.025	TRUE	700	NA	NA	0	0.5	4	sepmodel	0.0259	-7.645585602588745e-4	0.008006129269304446	0	10000
4	250	0	250	500	750	2	0	1	0	0	0	0	-0.25	-0.25	-0.25	-0.25	-0.25	linear	0.025	TRUE	725	NA	NA	0	0.5	2	fixmodel	0.0252	8.484717768457405e-4	0.007407463788208836	0	10000
4	250	0	250	500	750	2	0	1	0	0	0	0	-0.25	-0.25	-0.25	-0.25	-0.25	linear	0.025	TRUE	725	NA	NA	0	0.5	2	fixmodel_cal	0.0149	-0.017318442334344958	0.007001715625663129	0	10000
4	250	0	250	500	750	2	0	1	0	0	0	0	-0.25	-0.25	-0.25	-0.25	-0.25	linear	0.025	TRUE	725	NA	NA	0	0.5	2	sepmodel	0.0271	6.483831907024695e-4	0.00797261524700076	0	10000
4	250	0	250	500	750	2	0	1	0	0	0	0	-0.25	-0.25	-0.25	-0.25	-0.25	linear	0.025	TRUE	725	NA	NA	0	0.5	3	fixmodel	0.0264	0.0013744894345580482	0.00730124689610378	0	10000
4	250	0	250	500	750	2	0	1	0	0	0	0	-0.25	-0.25	-0.25	-0.25	-0.25	linear	0.025	TRUE	725	NA	NA	0	0.5	3	fixmodel_cal	0.0137	-0.01910693689851453	0.007009701916915451	0	10000
4	250	0	250	500	750	2	0	1	0	0	0	0	-0.25	-0.25	-0.25	-0.25	-0.25	linear	0.025	TRUE	725	NA	NA	0	0.5	3	sepmodel	0.0265	0.0015993110861684664	0.007988326458470255	0	10000
4	250	0	250	500	750	2	0	1	0	0	0	0	-0.25	-0.25	-0.25	-0.25	-0.25	linear	0.025	TRUE	725	NA	NA	0	0.5	4	fixmodel	0.0272	5.058771909582293e-4	0.007449320951091882	0	10000
4	250	0	250	500	750	2	0	1	0	0	0	0	-0.25	-0.25	-0.25	-0.25	-0.25	linear	0.025	TRUE	725	NA	NA	0	0.5	4	fixmodel_cal	0.018	-0.014467487594759505	0.007414274530599412	0	10000
4	250	0	250	500	750	2	0	1	0	0	0	0	-0.25	-0.25	-0.25	-0.25	-0.25	linear	0.025	TRUE	725	NA	NA	0	0.5	4	sepmodel	0.027	6.146915411228139e-4	0.008242753512528985	0	10000
4	250	0	250	500	750	2	0	1	0	0	0	0	-0.25	-0.25	-0.25	-0.25	-0.25	linear	0.025	TRUE	750	NA	NA	0	0.5	2	fixmodel	0.0257	0.00102260825617109	0.007456951402196283	0	10000
4	250	0	250	500	750	2	0	1	0	0	0	0	-0.25	-0.25	-0.25	-0.25	-0.25	linear	0.025	TRUE	750	NA	NA	0	0.5	2	fixmodel_cal	0.0142	-0.01835900129610019	0.007120545488025105	0	10000
4	250	0	250	500	750	2	0	1	0	0	0	0	-0.25	-0.25	-0.25	-0.25	-0.25	linear	0.025	TRUE	750	NA	NA	0	0.5	2	sepmodel	0.0262	9.296657153007418e-4	0.00802676960510878	0	10000
4	250	0	250	500	750	2	0	1	0	0	0	0	-0.25	-0.25	-0.25	-0.25	-0.25	linear	0.025	TRUE	750	NA	NA	0	0.5	3	fixmodel	0.0258	-0.0011757013943765188	0.007317790049688294	0	10000
4	250	0	250	500	750	2	0	1	0	0	0	0	-0.25	-0.25	-0.25	-0.25	-0.25	linear	0.025	TRUE	750	NA	NA	0	0.5	3	fixmodel_cal	0.0126	-0.023805257434919194	0.007265843498782736	0	10000
4	250	0	250	500	750	2	0	1	0	0	0	0	-0.25	-0.25	-0.25	-0.25	-0.25	linear	0.025	TRUE	750	NA	NA	0	0.5	3	sepmodel	0.0251	-0.0013314770380172191	0.008073260009955606	0	10000
4	250	0	250	500	750	2	0	1	0	0	0	0	-0.25	-0.25	-0.25	-0.25	-0.25	linear	0.025	TRUE	750	NA	NA	0	0.5	4	fixmodel	0.0259	2.0092096743078928e-4	0.007323490467417108	0	10000
4	250	0	250	500	750	2	0	1	0	0	0	0	-0.25	-0.25	-0.25	-0.25	-0.25	linear	0.025	TRUE	750	NA	NA	0	0.5	4	fixmodel_cal	0.0153	-0.015044825157496985	0.007428324749236842	0	10000
4	250	0	250	500	750	2	0	1	0	0	0	0	-0.25	-0.25	-0.25	-0.25	-0.25	linear	0.025	TRUE	750	NA	NA	0	0.5	4	sepmodel	0.0257	2.3306853448184454e-4	0.008161607941991044	0	10000
4	250	0	250	500	750	2	0	1	0	0	0	0	-0.125	-0.125	-0.125	-0.125	-0.125	linear	0.025	TRUE	25	NA	NA	0	0.5	2	fixmodel	0.0254	6.370104007768886e-4	0.00727974984396252	0	10000
4	250	0	250	500	750	2	0	1	0	0	0	0	-0.125	-0.125	-0.125	-0.125	-0.125	linear	0.025	TRUE	25	NA	NA	0	0.5	2	fixmodel_cal	0.0254	5.862134959293391e-4	0.007302653038622589	0	10000
4	250	0	250	500	750	2	0	1	0	0	0	0	-0.125	-0.125	-0.125	-0.125	-0.125	linear	0.025	TRUE	25	NA	NA	0	0.5	2	sepmodel	0.0251	8.573958518879152e-4	0.007839861544571175	0	10000
4	250	0	250	500	750	2	0	1	0	0	0	0	-0.125	-0.125	-0.125	-0.125	-0.125	linear	0.025	TRUE	25	NA	NA	0	0.5	3	fixmodel	0.0241	2.6219462162726994e-4	0.007180650156993207	0	10000
4	250	0	250	500	750	2	0	1	0	0	0	0	-0.125	-0.125	-0.125	-0.125	-0.125	linear	0.025	TRUE	25	NA	NA	0	0.5	3	fixmodel_cal	0.0235	1.9381760249313236e-4	0.007210342595933873	0	10000
4	250	0	250	500	750	2	0	1	0	0	0	0	-0.125	-0.125	-0.125	-0.125	-0.125	linear	0.025	TRUE	25	NA	NA	0	0.5	3	sepmodel	0.0236	2.3309929908867414e-4	0.007940187117823154	0	10000
4	250	0	250	500	750	2	0	1	0	0	0	0	-0.125	-0.125	-0.125	-0.125	-0.125	linear	0.025	TRUE	25	NA	NA	0	0.5	4	fixmodel	0.0223	2.902003571167212e-5	0.007077442190345399	0	10000
4	250	0	250	500	750	2	0	1	0	0	0	0	-0.125	-0.125	-0.125	-0.125	-0.125	linear	0.025	TRUE	25	NA	NA	0	0.5	4	fixmodel_cal	0.0241	-7.848454250317604e-5	0.007120977091929046	0	10000
4	250	0	250	500	750	2	0	1	0	0	0	0	-0.125	-0.125	-0.125	-0.125	-0.125	linear	0.025	TRUE	25	NA	NA	0	0.5	4	sepmodel	0.0242	2.6590475341573125e-4	0.007932606222082177	0	10000
4	250	0	250	500	750	2	0	1	0	0	0	0	-0.125	-0.125	-0.125	-0.125	-0.125	linear	0.025	TRUE	50	NA	NA	0	0.5	2	fixmodel	0.0244	-3.676518774104531e-4	0.0075533935377878544	0	10000
4	250	0	250	500	750	2	0	1	0	0	0	0	-0.125	-0.125	-0.125	-0.125	-0.125	linear	0.025	TRUE	50	NA	NA	0	0.5	2	fixmodel_cal	0.0244	-3.7096980719594145e-4	0.007576766109729504	0	10000
4	250	0	250	500	750	2	0	1	0	0	0	0	-0.125	-0.125	-0.125	-0.125	-0.125	linear	0.025	TRUE	50	NA	NA	0	0.5	2	sepmodel	0.0232	-5.87060992473865e-4	0.008124026732415406	0	10000
4	250	0	250	500	750	2	0	1	0	0	0	0	-0.125	-0.125	-0.125	-0.125	-0.125	linear	0.025	TRUE	50	NA	NA	0	0.5	3	fixmodel	0.0243	-6.217142954593343e-5	0.0072118105930272436	0	10000
4	250	0	250	500	750	2	0	1	0	0	0	0	-0.125	-0.125	-0.125	-0.125	-0.125	linear	0.025	TRUE	50	NA	NA	0	0.5	3	fixmodel_cal	0.0244	-7.656312074042804e-5	0.007209536424984772	0	10000
4	250	0	250	500	750	2	0	1	0	0	0	0	-0.125	-0.125	-0.125	-0.125	-0.125	linear	0.025	TRUE	50	NA	NA	0	0.5	3	sepmodel	0.0254	-4.519592364882039e-5	0.007960462181980196	0	10000
4	250	0	250	500	750	2	0	1	0	0	0	0	-0.125	-0.125	-0.125	-0.125	-0.125	linear	0.025	TRUE	50	NA	NA	0	0.5	4	fixmodel	0.026	-5.91549461915253e-5	0.007107241696340686	0	10000
4	250	0	250	500	750	2	0	1	0	0	0	0	-0.125	-0.125	-0.125	-0.125	-0.125	linear	0.025	TRUE	50	NA	NA	0	0.5	4	fixmodel_cal	0.026	-8.044091962249257e-5	0.007130651235812213	0	10000
4	250	0	250	500	750	2	0	1	0	0	0	0	-0.125	-0.125	-0.125	-0.125	-0.125	linear	0.025	TRUE	50	NA	NA	0	0.5	4	sepmodel	0.0259	0.00012329720166965601	0.007932394108512266	0	10000
4	250	0	250	500	750	2	0	1	0	0	0	0	-0.125	-0.125	-0.125	-0.125	-0.125	linear	0.025	TRUE	75	NA	NA	0	0.5	2	fixmodel	0.0252	-3.6169779830179534e-4	0.0074802511062970495	0	10000
4	250	0	250	500	750	2	0	1	0	0	0	0	-0.125	-0.125	-0.125	-0.125	-0.125	linear	0.025	TRUE	75	NA	NA	0	0.5	2	fixmodel_cal	0.0253	-3.596560151598792e-4	0.0074328071974301526	0	10000
4	250	0	250	500	750	2	0	1	0	0	0	0	-0.125	-0.125	-0.125	-0.125	-0.125	linear	0.025	TRUE	75	NA	NA	0	0.5	2	sepmodel	0.0273	-4.842736680591173e-4	0.008068335167192854	0	10000
4	250	0	250	500	750	2	0	1	0	0	0	0	-0.125	-0.125	-0.125	-0.125	-0.125	linear	0.025	TRUE	75	NA	NA	0	0.5	3	fixmodel	0.0242	-1.2307394842352252e-4	0.0073914353980600615	0	10000
4	250	0	250	500	750	2	0	1	0	0	0	0	-0.125	-0.125	-0.125	-0.125	-0.125	linear	0.025	TRUE	75	NA	NA	0	0.5	3	fixmodel_cal	0.025	-2.474803964157409e-4	0.007371591455382909	0	10000
4	250	0	250	500	750	2	0	1	0	0	0	0	-0.125	-0.125	-0.125	-0.125	-0.125	linear	0.025	TRUE	75	NA	NA	0	0.5	3	sepmodel	0.0252	-2.16180329989672e-4	0.008137858568933141	0	10000
4	250	0	250	500	750	2	0	1	0	0	0	0	-0.125	-0.125	-0.125	-0.125	-0.125	linear	0.025	TRUE	75	NA	NA	0	0.5	4	fixmodel	0.0246	-6.875239265238636e-4	0.007261648436658237	0	10000
4	250	0	250	500	750	2	0	1	0	0	0	0	-0.125	-0.125	-0.125	-0.125	-0.125	linear	0.025	TRUE	75	NA	NA	0	0.5	4	fixmodel_cal	0.0244	-7.380455580878754e-4	0.0072771705063990645	0	10000
4	250	0	250	500	750	2	0	1	0	0	0	0	-0.125	-0.125	-0.125	-0.125	-0.125	linear	0.025	TRUE	75	NA	NA	0	0.5	4	sepmodel	0.0242	-0.001002131886514423	0.008028102521139365	0	10000
4	250	0	250	500	750	2	0	1	0	0	0	0	-0.125	-0.125	-0.125	-0.125	-0.125	linear	0.025	TRUE	100	NA	NA	0	0.5	2	fixmodel	0.0249	3.038085010285688e-4	0.007414448235575615	0	10000
4	250	0	250	500	750	2	0	1	0	0	0	0	-0.125	-0.125	-0.125	-0.125	-0.125	linear	0.025	TRUE	100	NA	NA	0	0.5	2	fixmodel_cal	0.0257	-6.26515379556547e-5	0.007325486178309813	0	10000
4	250	0	250	500	750	2	0	1	0	0	0	0	-0.125	-0.125	-0.125	-0.125	-0.125	linear	0.025	TRUE	100	NA	NA	0	0.5	2	sepmodel	0.0255	2.2363088314535814e-4	0.007979253361494024	0	10000
4	250	0	250	500	750	2	0	1	0	0	0	0	-0.125	-0.125	-0.125	-0.125	-0.125	linear	0.025	TRUE	100	NA	NA	0	0.5	3	fixmodel	0.0223	7.237219160155218e-4	0.007355271186844808	0	10000
4	250	0	250	500	750	2	0	1	0	0	0	0	-0.125	-0.125	-0.125	-0.125	-0.125	linear	0.025	TRUE	100	NA	NA	0	0.5	3	fixmodel_cal	0.0226	4.702021678106852e-4	0.007358246195421129	0	10000
4	250	0	250	500	750	2	0	1	0	0	0	0	-0.125	-0.125	-0.125	-0.125	-0.125	linear	0.025	TRUE	100	NA	NA	0	0.5	3	sepmodel	0.0254	0.0011622778036304605	0.008025990969853524	0	10000
4	250	0	250	500	750	2	0	1	0	0	0	0	-0.125	-0.125	-0.125	-0.125	-0.125	linear	0.025	TRUE	100	NA	NA	0	0.5	4	fixmodel	0.0228	7.585730938002327e-4	0.007096922016100709	0	10000
4	250	0	250	500	750	2	0	1	0	0	0	0	-0.125	-0.125	-0.125	-0.125	-0.125	linear	0.025	TRUE	100	NA	NA	0	0.5	4	fixmodel_cal	0.0218	3.654310339221297e-4	0.007050661968838324	0	10000
4	250	0	250	500	750	2	0	1	0	0	0	0	-0.125	-0.125	-0.125	-0.125	-0.125	linear	0.025	TRUE	100	NA	NA	0	0.5	4	sepmodel	0.0241	0.0011727617267787136	0.007975706310741149	0	10000
4	250	0	250	500	750	2	0	1	0	0	0	0	-0.125	-0.125	-0.125	-0.125	-0.125	linear	0.025	TRUE	125	NA	NA	0	0.5	2	fixmodel	0.0259	-4.208394839655165e-4	0.007655263919135704	0	10000
4	250	0	250	500	750	2	0	1	0	0	0	0	-0.125	-0.125	-0.125	-0.125	-0.125	linear	0.025	TRUE	125	NA	NA	0	0.5	2	fixmodel_cal	0.0259	-4.6334487791796974e-4	0.007655227527254061	0	10000
4	250	0	250	500	750	2	0	1	0	0	0	0	-0.125	-0.125	-0.125	-0.125	-0.125	linear	0.025	TRUE	125	NA	NA	0	0.5	2	sepmodel	0.0245	-7.201528448677832e-4	0.008160595421159485	0	10000
4	250	0	250	500	750	2	0	1	0	0	0	0	-0.125	-0.125	-0.125	-0.125	-0.125	linear	0.025	TRUE	125	NA	NA	0	0.5	3	fixmodel	0.0258	-2.523031653537186e-4	0.007448868566729827	0	10000
4	250	0	250	500	750	2	0	1	0	0	0	0	-0.125	-0.125	-0.125	-0.125	-0.125	linear	0.025	TRUE	125	NA	NA	0	0.5	3	fixmodel_cal	0.0254	-3.232466866842496e-4	0.0074535699615485285	0	10000
4	250	0	250	500	750	2	0	1	0	0	0	0	-0.125	-0.125	-0.125	-0.125	-0.125	linear	0.025	TRUE	125	NA	NA	0	0.5	3	sepmodel	0.0246	-5.662721066205032e-4	0.008020048036945109	0	10000
4	250	0	250	500	750	2	0	1	0	0	0	0	-0.125	-0.125	-0.125	-0.125	-0.125	linear	0.025	TRUE	125	NA	NA	0	0.5	4	fixmodel	0.0273	3.1466631311680913e-4	0.0073413659678846915	0	10000
4	250	0	250	500	750	2	0	1	0	0	0	0	-0.125	-0.125	-0.125	-0.125	-0.125	linear	0.025	TRUE	125	NA	NA	0	0.5	4	fixmodel_cal	0.0271	2.2986239619465833e-4	0.007346161988602366	0	10000
4	250	0	250	500	750	2	0	1	0	0	0	0	-0.125	-0.125	-0.125	-0.125	-0.125	linear	0.025	TRUE	125	NA	NA	0	0.5	4	sepmodel	0.0258	-3.6171490609982035e-4	0.008229931670832684	0	10000
4	250	0	250	500	750	2	0	1	0	0	0	0	-0.125	-0.125	-0.125	-0.125	-0.125	linear	0.025	TRUE	150	NA	NA	0	0.5	2	fixmodel	0.0227	-4.5583024769388933e-4	0.007482820366554998	0	10000
4	250	0	250	500	750	2	0	1	0	0	0	0	-0.125	-0.125	-0.125	-0.125	-0.125	linear	0.025	TRUE	150	NA	NA	0	0.5	2	fixmodel_cal	0.0238	-9.488103101692711e-4	0.007340341146531687	0	10000
4	250	0	250	500	750	2	0	1	0	0	0	0	-0.125	-0.125	-0.125	-0.125	-0.125	linear	0.025	TRUE	150	NA	NA	0	0.5	2	sepmodel	0.0252	-4.998866060357692e-5	0.007934379706291116	0	10000
4	250	0	250	500	750	2	0	1	0	0	0	0	-0.125	-0.125	-0.125	-0.125	-0.125	linear	0.025	TRUE	150	NA	NA	0	0.5	3	fixmodel	0.0254	-3.607534742580662e-4	0.007201607027126307	0	10000
4	250	0	250	500	750	2	0	1	0	0	0	0	-0.125	-0.125	-0.125	-0.125	-0.125	linear	0.025	TRUE	150	NA	NA	0	0.5	3	fixmodel_cal	0.0255	-0.0010160290225898986	0.007124248582513096	0	10000
4	250	0	250	500	750	2	0	1	0	0	0	0	-0.125	-0.125	-0.125	-0.125	-0.125	linear	0.025	TRUE	150	NA	NA	0	0.5	3	sepmodel	0.0265	-3.2871666779357033e-4	0.00793905246757312	0	10000
4	250	0	250	500	750	2	0	1	0	0	0	0	-0.125	-0.125	-0.125	-0.125	-0.125	linear	0.025	TRUE	150	NA	NA	0	0.5	4	fixmodel	0.0281	-3.6248008943109766e-4	0.007231595016870393	0	10000
4	250	0	250	500	750	2	0	1	0	0	0	0	-0.125	-0.125	-0.125	-0.125	-0.125	linear	0.025	TRUE	150	NA	NA	0	0.5	4	fixmodel_cal	0.0267	-7.2732158696471e-4	0.007201642267568727	0	10000
4	250	0	250	500	750	2	0	1	0	0	0	0	-0.125	-0.125	-0.125	-0.125	-0.125	linear	0.025	TRUE	150	NA	NA	0	0.5	4	sepmodel	0.0248	-7.75525577020955e-4	0.008015290214777723	0	10000
4	250	0	250	500	750	2	0	1	0	0	0	0	-0.125	-0.125	-0.125	-0.125	-0.125	linear	0.025	TRUE	175	NA	NA	0	0.5	2	fixmodel	0.0206	-6.462081226874379e-4	0.007238568071514659	0	10000
4	250	0	250	500	750	2	0	1	0	0	0	0	-0.125	-0.125	-0.125	-0.125	-0.125	linear	0.025	TRUE	175	NA	NA	0	0.5	2	fixmodel_cal	0.0223	-0.0012816352211861282	0.007057981149223036	0	10000
4	250	0	250	500	750	2	0	1	0	0	0	0	-0.125	-0.125	-0.125	-0.125	-0.125	linear	0.025	TRUE	175	NA	NA	0	0.5	2	sepmodel	0.0237	-4.3810788164247617e-4	0.007746834046288367	0	10000
4	250	0	250	500	750	2	0	1	0	0	0	0	-0.125	-0.125	-0.125	-0.125	-0.125	linear	0.025	TRUE	175	NA	NA	0	0.5	3	fixmodel	0.0248	1.8411250662020784e-4	0.007282407880723053	0	10000
4	250	0	250	500	750	2	0	1	0	0	0	0	-0.125	-0.125	-0.125	-0.125	-0.125	linear	0.025	TRUE	175	NA	NA	0	0.5	3	fixmodel_cal	0.0249	-3.5638339720386837e-4	0.007240593239384624	0	10000
4	250	0	250	500	750	2	0	1	0	0	0	0	-0.125	-0.125	-0.125	-0.125	-0.125	linear	0.025	TRUE	175	NA	NA	0	0.5	3	sepmodel	0.0234	5.618217853632559e-4	0.007973480928124358	0	10000
4	250	0	250	500	750	2	0	1	0	0	0	0	-0.125	-0.125	-0.125	-0.125	-0.125	linear	0.025	TRUE	175	NA	NA	0	0.5	4	fixmodel	0.024	-7.838984479232051e-4	0.0071282431672023494	0	10000
4	250	0	250	500	750	2	0	1	0	0	0	0	-0.125	-0.125	-0.125	-0.125	-0.125	linear	0.025	TRUE	175	NA	NA	0	0.5	4	fixmodel_cal	0.0236	-0.0016050623933377556	0.007068411146873033	0	10000
4	250	0	250	500	750	2	0	1	0	0	0	0	-0.125	-0.125	-0.125	-0.125	-0.125	linear	0.025	TRUE	175	NA	NA	0	0.5	4	sepmodel	0.0237	-6.221930393617211e-4	0.007939958902477862	0	10000
4	250	0	250	500	750	2	0	1	0	0	0	0	-0.125	-0.125	-0.125	-0.125	-0.125	linear	0.025	TRUE	200	NA	NA	0	0.5	2	fixmodel	0.0251	-0.001239646302405318	0.0073498026359616634	0	10000
4	250	0	250	500	750	2	0	1	0	0	0	0	-0.125	-0.125	-0.125	-0.125	-0.125	linear	0.025	TRUE	200	NA	NA	0	0.5	2	fixmodel_cal	0.026	-0.0022568368224735753	0.0071875833333498295	0	10000
4	250	0	250	500	750	2	0	1	0	0	0	0	-0.125	-0.125	-0.125	-0.125	-0.125	linear	0.025	TRUE	200	NA	NA	0	0.5	2	sepmodel	0.0231	-0.0013793418092115073	0.007882529374426878	0	10000
4	250	0	250	500	750	2	0	1	0	0	0	0	-0.125	-0.125	-0.125	-0.125	-0.125	linear	0.025	TRUE	200	NA	NA	0	0.5	3	fixmodel	0.0254	-0.0011128452373290508	0.007196820645453805	0	10000
4	250	0	250	500	750	2	0	1	0	0	0	0	-0.125	-0.125	-0.125	-0.125	-0.125	linear	0.025	TRUE	200	NA	NA	0	0.5	3	fixmodel_cal	0.0244	-0.0021203137523984573	0.007025454799933745	0	10000
4	250	0	250	500	750	2	0	1	0	0	0	0	-0.125	-0.125	-0.125	-0.125	-0.125	linear	0.025	TRUE	200	NA	NA	0	0.5	3	sepmodel	0.0251	-8.181571390890365e-4	0.007882831661804878	0	10000
4	250	0	250	500	750	2	0	1	0	0	0	0	-0.125	-0.125	-0.125	-0.125	-0.125	linear	0.025	TRUE	200	NA	NA	0	0.5	4	fixmodel	0.0247	-0.001206479525471146	0.007218335815844945	0	10000
4	250	0	250	500	750	2	0	1	0	0	0	0	-0.125	-0.125	-0.125	-0.125	-0.125	linear	0.025	TRUE	200	NA	NA	0	0.5	4	fixmodel_cal	0.0241	-0.0020616759479751387	0.00709541890897427	0	10000
4	250	0	250	500	750	2	0	1	0	0	0	0	-0.125	-0.125	-0.125	-0.125	-0.125	linear	0.025	TRUE	200	NA	NA	0	0.5	4	sepmodel	0.0247	-0.0011678944856158466	0.008038971175490912	0	10000
4	250	0	250	500	750	2	0	1	0	0	0	0	-0.125	-0.125	-0.125	-0.125	-0.125	linear	0.025	TRUE	225	NA	NA	0	0.5	2	fixmodel	0.0252	-3.0858335411351436e-4	0.007388923887174307	0	10000
4	250	0	250	500	750	2	0	1	0	0	0	0	-0.125	-0.125	-0.125	-0.125	-0.125	linear	0.025	TRUE	225	NA	NA	0	0.5	2	fixmodel_cal	0.0243	-6.031699563896999e-4	0.007296695327379315	0	10000
4	250	0	250	500	750	2	0	1	0	0	0	0	-0.125	-0.125	-0.125	-0.125	-0.125	linear	0.025	TRUE	225	NA	NA	0	0.5	2	sepmodel	0.0251	-6.543629062318256e-5	0.007965020875931688	0	10000
4	250	0	250	500	750	2	0	1	0	0	0	0	-0.125	-0.125	-0.125	-0.125	-0.125	linear	0.025	TRUE	225	NA	NA	0	0.5	3	fixmodel	0.0253	-0.0012502445784688925	0.007333774420181765	0	10000
4	250	0	250	500	750	2	0	1	0	0	0	0	-0.125	-0.125	-0.125	-0.125	-0.125	linear	0.025	TRUE	225	NA	NA	0	0.5	3	fixmodel_cal	0.0249	-0.0019558170351120356	0.007237681356762508	0	10000
4	250	0	250	500	750	2	0	1	0	0	0	0	-0.125	-0.125	-0.125	-0.125	-0.125	linear	0.025	TRUE	225	NA	NA	0	0.5	3	sepmodel	0.0262	-9.82299433504337e-4	0.00801550981908227	0	10000
4	250	0	250	500	750	2	0	1	0	0	0	0	-0.125	-0.125	-0.125	-0.125	-0.125	linear	0.025	TRUE	225	NA	NA	0	0.5	4	fixmodel	0.0234	-0.001521902588861324	0.007304566216574034	0	10000
4	250	0	250	500	750	2	0	1	0	0	0	0	-0.125	-0.125	-0.125	-0.125	-0.125	linear	0.025	TRUE	225	NA	NA	0	0.5	4	fixmodel_cal	0.0234	-0.0024621573944419344	0.0071831428060900055	0	10000
4	250	0	250	500	750	2	0	1	0	0	0	0	-0.125	-0.125	-0.125	-0.125	-0.125	linear	0.025	TRUE	225	NA	NA	0	0.5	4	sepmodel	0.0261	-0.0013202659269401181	0.008091576266043003	0	10000
4	250	0	250	500	750	2	0	1	0	0	0	0	-0.125	-0.125	-0.125	-0.125	-0.125	linear	0.025	TRUE	250	NA	NA	0	0.5	2	fixmodel	0.0246	4.919060369307629e-4	0.0073563471203388475	0	10000
4	250	0	250	500	750	2	0	1	0	0	0	0	-0.125	-0.125	-0.125	-0.125	-0.125	linear	0.025	TRUE	250	NA	NA	0	0.5	2	fixmodel_cal	0.0247	2.890724164162446e-4	0.0073611472499196225	0	10000
4	250	0	250	500	750	2	0	1	0	0	0	0	-0.125	-0.125	-0.125	-0.125	-0.125	linear	0.025	TRUE	250	NA	NA	0	0.5	2	sepmodel	0.0247	6.541529211394928e-4	0.007922062820524196	0	10000
4	250	0	250	500	750	2	0	1	0	0	0	0	-0.125	-0.125	-0.125	-0.125	-0.125	linear	0.025	TRUE	250	NA	NA	0	0.5	3	fixmodel	0.0227	-3.0296565481442283e-4	0.0071054167011490735	0	10000
4	250	0	250	500	750	2	0	1	0	0	0	0	-0.125	-0.125	-0.125	-0.125	-0.125	linear	0.025	TRUE	250	NA	NA	0	0.5	3	fixmodel_cal	0.0236	-7.137605227683832e-4	0.007083500362994859	0	10000
4	250	0	250	500	750	2	0	1	0	0	0	0	-0.125	-0.125	-0.125	-0.125	-0.125	linear	0.025	TRUE	250	NA	NA	0	0.5	3	sepmodel	0.0229	-3.123252860677755e-4	0.007829448861409844	0	10000
4	250	0	250	500	750	2	0	1	0	0	0	0	-0.125	-0.125	-0.125	-0.125	-0.125	linear	0.025	TRUE	250	NA	NA	0	0.5	4	fixmodel	0.0268	9.22858180856791e-4	0.0071335007313126485	0	10000
4	250	0	250	500	750	2	0	1	0	0	0	0	-0.125	-0.125	-0.125	-0.125	-0.125	linear	0.025	TRUE	250	NA	NA	0	0.5	4	fixmodel_cal	0.0262	3.5306830344378063e-4	0.007126432291253067	0	10000
4	250	0	250	500	750	2	0	1	0	0	0	0	-0.125	-0.125	-0.125	-0.125	-0.125	linear	0.025	TRUE	250	NA	NA	0	0.5	4	sepmodel	0.0276	9.542856017006764e-4	0.007967503978877313	0	10000
4	250	0	250	500	750	2	0	1	0	0	0	0	-0.125	-0.125	-0.125	-0.125	-0.125	linear	0.025	TRUE	275	NA	NA	0	0.5	2	fixmodel	0.0222	1.3026246136689463e-4	0.007260509117933269	0	10000
4	250	0	250	500	750	2	0	1	0	0	0	0	-0.125	-0.125	-0.125	-0.125	-0.125	linear	0.025	TRUE	275	NA	NA	0	0.5	2	fixmodel_cal	0.0215	-7.107593506383854e-4	0.007166799806293721	0	10000
4	250	0	250	500	750	2	0	1	0	0	0	0	-0.125	-0.125	-0.125	-0.125	-0.125	linear	0.025	TRUE	275	NA	NA	0	0.5	2	sepmodel	0.0238	1.5502664848674505e-4	0.007818477059442955	0	10000
4	250	0	250	500	750	2	0	1	0	0	0	0	-0.125	-0.125	-0.125	-0.125	-0.125	linear	0.025	TRUE	275	NA	NA	0	0.5	3	fixmodel	0.0232	-9.586618634417854e-5	0.007204786879523084	0	10000
4	250	0	250	500	750	2	0	1	0	0	0	0	-0.125	-0.125	-0.125	-0.125	-0.125	linear	0.025	TRUE	275	NA	NA	0	0.5	3	fixmodel_cal	0.022	-0.0013603256034434574	0.007093464636804815	0	10000
4	250	0	250	500	750	2	0	1	0	0	0	0	-0.125	-0.125	-0.125	-0.125	-0.125	linear	0.025	TRUE	275	NA	NA	0	0.5	3	sepmodel	0.0225	1.842313898051634e-4	0.0078855619346515	0	10000
4	250	0	250	500	750	2	0	1	0	0	0	0	-0.125	-0.125	-0.125	-0.125	-0.125	linear	0.025	TRUE	275	NA	NA	0	0.5	4	fixmodel	0.0255	-4.187601005303489e-4	0.007229051966550986	0	10000
4	250	0	250	500	750	2	0	1	0	0	0	0	-0.125	-0.125	-0.125	-0.125	-0.125	linear	0.025	TRUE	275	NA	NA	0	0.5	4	fixmodel_cal	0.0229	-0.0018547733703853332	0.007095428062889836	0	10000
4	250	0	250	500	750	2	0	1	0	0	0	0	-0.125	-0.125	-0.125	-0.125	-0.125	linear	0.025	TRUE	275	NA	NA	0	0.5	4	sepmodel	0.0231	-5.298815832948923e-4	0.008032348025583788	0	10000
4	250	0	250	500	750	2	0	1	0	0	0	0	-0.125	-0.125	-0.125	-0.125	-0.125	linear	0.025	TRUE	300	NA	NA	0	0.5	2	fixmodel	0.0259	8.378780002445716e-4	0.007461961305466563	0	10000
4	250	0	250	500	750	2	0	1	0	0	0	0	-0.125	-0.125	-0.125	-0.125	-0.125	linear	0.025	TRUE	300	NA	NA	0	0.5	2	fixmodel_cal	0.0241	-5.928233022782413e-4	0.007303062690471014	0	10000
4	250	0	250	500	750	2	0	1	0	0	0	0	-0.125	-0.125	-0.125	-0.125	-0.125	linear	0.025	TRUE	300	NA	NA	0	0.5	2	sepmodel	0.0259	7.830075351043856e-4	0.007996682891411587	0	10000
4	250	0	250	500	750	2	0	1	0	0	0	0	-0.125	-0.125	-0.125	-0.125	-0.125	linear	0.025	TRUE	300	NA	NA	0	0.5	3	fixmodel	0.0263	6.83237487211429e-4	0.007397758723696277	0	10000
4	250	0	250	500	750	2	0	1	0	0	0	0	-0.125	-0.125	-0.125	-0.125	-0.125	linear	0.025	TRUE	300	NA	NA	0	0.5	3	fixmodel_cal	0.0257	-0.001331394058568585	0.007199955758325362	0	10000
4	250	0	250	500	750	2	0	1	0	0	0	0	-0.125	-0.125	-0.125	-0.125	-0.125	linear	0.025	TRUE	300	NA	NA	0	0.5	3	sepmodel	0.0262	2.9472634600432446e-4	0.008039501466702991	0	10000
4	250	0	250	500	750	2	0	1	0	0	0	0	-0.125	-0.125	-0.125	-0.125	-0.125	linear	0.025	TRUE	300	NA	NA	0	0.5	4	fixmodel	0.0275	0.001338492973064174	0.007400913547295016	0	10000
4	250	0	250	500	750	2	0	1	0	0	0	0	-0.125	-0.125	-0.125	-0.125	-0.125	linear	0.025	TRUE	300	NA	NA	0	0.5	4	fixmodel_cal	0.0269	-0.0011927298974055008	0.007190040558949428	0	10000
4	250	0	250	500	750	2	0	1	0	0	0	0	-0.125	-0.125	-0.125	-0.125	-0.125	linear	0.025	TRUE	300	NA	NA	0	0.5	4	sepmodel	0.0261	0.0011939673323173934	0.008234291539015916	0	10000
4	250	0	250	500	750	2	0	1	0	0	0	0	-0.125	-0.125	-0.125	-0.125	-0.125	linear	0.025	TRUE	325	NA	NA	0	0.5	2	fixmodel	0.0243	-0.001137213319287333	0.007415855343981974	0	10000
4	250	0	250	500	750	2	0	1	0	0	0	0	-0.125	-0.125	-0.125	-0.125	-0.125	linear	0.025	TRUE	325	NA	NA	0	0.5	2	fixmodel_cal	0.023	-0.0029827765401396196	0.007204977637835533	0	10000
4	250	0	250	500	750	2	0	1	0	0	0	0	-0.125	-0.125	-0.125	-0.125	-0.125	linear	0.025	TRUE	325	NA	NA	0	0.5	2	sepmodel	0.0248	-0.0011585227792441806	0.007893804401249864	0	10000
4	250	0	250	500	750	2	0	1	0	0	0	0	-0.125	-0.125	-0.125	-0.125	-0.125	linear	0.025	TRUE	325	NA	NA	0	0.5	3	fixmodel	0.0246	6.79634712686821e-4	0.007374322458141097	0	10000
4	250	0	250	500	750	2	0	1	0	0	0	0	-0.125	-0.125	-0.125	-0.125	-0.125	linear	0.025	TRUE	325	NA	NA	0	0.5	3	fixmodel_cal	0.0213	-0.002078952546500142	0.00713883671812439	0	10000
4	250	0	250	500	750	2	0	1	0	0	0	0	-0.125	-0.125	-0.125	-0.125	-0.125	linear	0.025	TRUE	325	NA	NA	0	0.5	3	sepmodel	0.0248	5.41378368431804e-4	0.008025311398376318	0	10000
4	250	0	250	500	750	2	0	1	0	0	0	0	-0.125	-0.125	-0.125	-0.125	-0.125	linear	0.025	TRUE	325	NA	NA	0	0.5	4	fixmodel	0.0266	-3.609457684999103e-5	0.007272721624591953	0	10000
4	250	0	250	500	750	2	0	1	0	0	0	0	-0.125	-0.125	-0.125	-0.125	-0.125	linear	0.025	TRUE	325	NA	NA	0	0.5	4	fixmodel_cal	0.0244	-0.002838624734384526	0.007078371460978369	0	10000
4	250	0	250	500	750	2	0	1	0	0	0	0	-0.125	-0.125	-0.125	-0.125	-0.125	linear	0.025	TRUE	325	NA	NA	0	0.5	4	sepmodel	0.0256	-1.1944633407443701e-4	0.008149285879449183	0	10000
4	250	0	250	500	750	2	0	1	0	0	0	0	-0.125	-0.125	-0.125	-0.125	-0.125	linear	0.025	TRUE	350	NA	NA	0	0.5	2	fixmodel	0.026	-3.576767058228567e-4	0.007422098862624279	0	10000
4	250	0	250	500	750	2	0	1	0	0	0	0	-0.125	-0.125	-0.125	-0.125	-0.125	linear	0.025	TRUE	350	NA	NA	0	0.5	2	fixmodel_cal	0.0248	-0.002655839771550378	0.007136837907802812	0	10000
4	250	0	250	500	750	2	0	1	0	0	0	0	-0.125	-0.125	-0.125	-0.125	-0.125	linear	0.025	TRUE	350	NA	NA	0	0.5	2	sepmodel	0.0253	-2.522155791376452e-4	0.007921436388272744	0	10000
4	250	0	250	500	750	2	0	1	0	0	0	0	-0.125	-0.125	-0.125	-0.125	-0.125	linear	0.025	TRUE	350	NA	NA	0	0.5	3	fixmodel	0.0242	-5.321183111148826e-5	0.007330722823450123	0	10000
4	250	0	250	500	750	2	0	1	0	0	0	0	-0.125	-0.125	-0.125	-0.125	-0.125	linear	0.025	TRUE	350	NA	NA	0	0.5	3	fixmodel_cal	0.0223	-0.0029124590614457956	0.007102279834712079	0	10000
4	250	0	250	500	750	2	0	1	0	0	0	0	-0.125	-0.125	-0.125	-0.125	-0.125	linear	0.025	TRUE	350	NA	NA	0	0.5	3	sepmodel	0.0236	3.035042440660371e-4	0.00801681808192444	0	10000
4	250	0	250	500	750	2	0	1	0	0	0	0	-0.125	-0.125	-0.125	-0.125	-0.125	linear	0.025	TRUE	350	NA	NA	0	0.5	4	fixmodel	0.0234	0.0010227258089909412	0.007003143112987806	0	10000
4	250	0	250	500	750	2	0	1	0	0	0	0	-0.125	-0.125	-0.125	-0.125	-0.125	linear	0.025	TRUE	350	NA	NA	0	0.5	4	fixmodel_cal	0.0219	-0.001280683317296238	0.006897662396461109	0	10000
4	250	0	250	500	750	2	0	1	0	0	0	0	-0.125	-0.125	-0.125	-0.125	-0.125	linear	0.025	TRUE	350	NA	NA	0	0.5	4	sepmodel	0.0246	0.0012316945675753866	0.007805774131850187	0	10000
4	250	0	250	500	750	2	0	1	0	0	0	0	-0.125	-0.125	-0.125	-0.125	-0.125	linear	0.025	TRUE	375	NA	NA	0	0.5	2	fixmodel	0.0252	-1.4967822899919053e-4	0.0073211365743599275	0	10000
4	250	0	250	500	750	2	0	1	0	0	0	0	-0.125	-0.125	-0.125	-0.125	-0.125	linear	0.025	TRUE	375	NA	NA	0	0.5	2	fixmodel_cal	0.0245	-0.002831391581794834	0.007015394366338421	0	10000
4	250	0	250	500	750	2	0	1	0	0	0	0	-0.125	-0.125	-0.125	-0.125	-0.125	linear	0.025	TRUE	375	NA	NA	0	0.5	2	sepmodel	0.024	-6.57524164692936e-5	0.007832126336903318	0	10000
4	250	0	250	500	750	2	0	1	0	0	0	0	-0.125	-0.125	-0.125	-0.125	-0.125	linear	0.025	TRUE	375	NA	NA	0	0.5	3	fixmodel	0.0223	1.0805623995524991e-4	0.0072537375255967785	0	10000
4	250	0	250	500	750	2	0	1	0	0	0	0	-0.125	-0.125	-0.125	-0.125	-0.125	linear	0.025	TRUE	375	NA	NA	0	0.5	3	fixmodel_cal	0.0208	-0.0029867594170018127	0.007035901333408864	0	10000
4	250	0	250	500	750	2	0	1	0	0	0	0	-0.125	-0.125	-0.125	-0.125	-0.125	linear	0.025	TRUE	375	NA	NA	0	0.5	3	sepmodel	0.0233	2.04435572714698e-4	0.007922242478251549	0	10000
4	250	0	250	500	750	2	0	1	0	0	0	0	-0.125	-0.125	-0.125	-0.125	-0.125	linear	0.025	TRUE	375	NA	NA	0	0.5	4	fixmodel	0.0237	-6.650293405491261e-4	0.007199019122425318	0	10000
4	250	0	250	500	750	2	0	1	0	0	0	0	-0.125	-0.125	-0.125	-0.125	-0.125	linear	0.025	TRUE	375	NA	NA	0	0.5	4	fixmodel_cal	0.0241	-0.002473465312678397	0.00717308296492657	0	10000
4	250	0	250	500	750	2	0	1	0	0	0	0	-0.125	-0.125	-0.125	-0.125	-0.125	linear	0.025	TRUE	375	NA	NA	0	0.5	4	sepmodel	0.0251	-4.464594638091088e-4	0.00806829248921581	0	10000
4	250	0	250	500	750	2	0	1	0	0	0	0	-0.125	-0.125	-0.125	-0.125	-0.125	linear	0.025	TRUE	400	NA	NA	0	0.5	2	fixmodel	0.0245	-8.462291198710871e-4	0.007428953219211319	0	10000
4	250	0	250	500	750	2	0	1	0	0	0	0	-0.125	-0.125	-0.125	-0.125	-0.125	linear	0.025	TRUE	400	NA	NA	0	0.5	2	fixmodel_cal	0.0212	-0.004575354017962154	0.007068385329871242	0	10000
4	250	0	250	500	750	2	0	1	0	0	0	0	-0.125	-0.125	-0.125	-0.125	-0.125	linear	0.025	TRUE	400	NA	NA	0	0.5	2	sepmodel	0.0245	-7.146261872669793e-4	0.00797218875259646	0	10000
4	250	0	250	500	750	2	0	1	0	0	0	0	-0.125	-0.125	-0.125	-0.125	-0.125	linear	0.025	TRUE	400	NA	NA	0	0.5	3	fixmodel	0.0259	4.332842528141661e-4	0.007330628950091153	0	10000
4	250	0	250	500	750	2	0	1	0	0	0	0	-0.125	-0.125	-0.125	-0.125	-0.125	linear	0.025	TRUE	400	NA	NA	0	0.5	3	fixmodel_cal	0.0238	-0.003251362974902869	0.007051194914045271	0	10000
4	250	0	250	500	750	2	0	1	0	0	0	0	-0.125	-0.125	-0.125	-0.125	-0.125	linear	0.025	TRUE	400	NA	NA	0	0.5	3	sepmodel	0.0268	4.7786004639954364e-4	0.008063410915766235	0	10000
4	250	0	250	500	750	2	0	1	0	0	0	0	-0.125	-0.125	-0.125	-0.125	-0.125	linear	0.025	TRUE	400	NA	NA	0	0.5	4	fixmodel	0.0254	4.055341092438654e-4	0.007198334889465554	0	10000
4	250	0	250	500	750	2	0	1	0	0	0	0	-0.125	-0.125	-0.125	-0.125	-0.125	linear	0.025	TRUE	400	NA	NA	0	0.5	4	fixmodel_cal	0.0243	-0.0027348136509197573	0.007017148834288909	0	10000
4	250	0	250	500	750	2	0	1	0	0	0	0	-0.125	-0.125	-0.125	-0.125	-0.125	linear	0.025	TRUE	400	NA	NA	0	0.5	4	sepmodel	0.0261	3.657688424157635e-4	0.008042172345241348	0	10000
4	250	0	250	500	750	2	0	1	0	0	0	0	-0.125	-0.125	-0.125	-0.125	-0.125	linear	0.025	TRUE	425	NA	NA	0	0.5	2	fixmodel	0.0247	-3.932859101352768e-4	0.007533536368172497	0	10000
4	250	0	250	500	750	2	0	1	0	0	0	0	-0.125	-0.125	-0.125	-0.125	-0.125	linear	0.025	TRUE	425	NA	NA	0	0.5	2	fixmodel_cal	0.0232	-0.00429821487346454	0.007107464710447361	0	10000
4	250	0	250	500	750	2	0	1	0	0	0	0	-0.125	-0.125	-0.125	-0.125	-0.125	linear	0.025	TRUE	425	NA	NA	0	0.5	2	sepmodel	0.0249	-4.889391155096439e-4	0.008053274737714453	0	10000
4	250	0	250	500	750	2	0	1	0	0	0	0	-0.125	-0.125	-0.125	-0.125	-0.125	linear	0.025	TRUE	425	NA	NA	0	0.5	3	fixmodel	0.0259	8.428359064400091e-4	0.007267303439239611	0	10000
4	250	0	250	500	750	2	0	1	0	0	0	0	-0.125	-0.125	-0.125	-0.125	-0.125	linear	0.025	TRUE	425	NA	NA	0	0.5	3	fixmodel_cal	0.0218	-0.002866497214953179	0.00702886313002818	0	10000
4	250	0	250	500	750	2	0	1	0	0	0	0	-0.125	-0.125	-0.125	-0.125	-0.125	linear	0.025	TRUE	425	NA	NA	0	0.5	3	sepmodel	0.0243	5.590420409553477e-4	0.007928824136758147	0	10000
4	250	0	250	500	750	2	0	1	0	0	0	0	-0.125	-0.125	-0.125	-0.125	-0.125	linear	0.025	TRUE	425	NA	NA	0	0.5	4	fixmodel	0.0246	-1.9695208918104316e-4	0.00704187573734131	0	10000
4	250	0	250	500	750	2	0	1	0	0	0	0	-0.125	-0.125	-0.125	-0.125	-0.125	linear	0.025	TRUE	425	NA	NA	0	0.5	4	fixmodel_cal	0.0226	-0.004150264498102373	0.006794473683962939	0	10000
4	250	0	250	500	750	2	0	1	0	0	0	0	-0.125	-0.125	-0.125	-0.125	-0.125	linear	0.025	TRUE	425	NA	NA	0	0.5	4	sepmodel	0.0251	-0.0010565657731363986	0.00783499503488174	0	10000
4	250	0	250	500	750	2	0	1	0	0	0	0	-0.125	-0.125	-0.125	-0.125	-0.125	linear	0.025	TRUE	450	NA	NA	0	0.5	2	fixmodel	0.0249	-7.383965883653479e-4	0.007423424530285872	0	10000
4	250	0	250	500	750	2	0	1	0	0	0	0	-0.125	-0.125	-0.125	-0.125	-0.125	linear	0.025	TRUE	450	NA	NA	0	0.5	2	fixmodel_cal	0.0203	-0.005251102125866674	0.0069954025688482415	0	10000
4	250	0	250	500	750	2	0	1	0	0	0	0	-0.125	-0.125	-0.125	-0.125	-0.125	linear	0.025	TRUE	450	NA	NA	0	0.5	2	sepmodel	0.0252	-0.0014276685834758824	0.007948095427539019	0	10000
4	250	0	250	500	750	2	0	1	0	0	0	0	-0.125	-0.125	-0.125	-0.125	-0.125	linear	0.025	TRUE	450	NA	NA	0	0.5	3	fixmodel	0.0253	-5.511068831696756e-4	0.007336893986179211	0	10000
4	250	0	250	500	750	2	0	1	0	0	0	0	-0.125	-0.125	-0.125	-0.125	-0.125	linear	0.025	TRUE	450	NA	NA	0	0.5	3	fixmodel_cal	0.023	-0.004634375440846225	0.0071450669573868055	0	10000
4	250	0	250	500	750	2	0	1	0	0	0	0	-0.125	-0.125	-0.125	-0.125	-0.125	linear	0.025	TRUE	450	NA	NA	0	0.5	3	sepmodel	0.024	-8.91581445250055e-4	0.008000331261250231	0	10000
4	250	0	250	500	750	2	0	1	0	0	0	0	-0.125	-0.125	-0.125	-0.125	-0.125	linear	0.025	TRUE	450	NA	NA	0	0.5	4	fixmodel	0.0262	-5.586479499661535e-4	0.00729350061020787	0	10000
4	250	0	250	500	750	2	0	1	0	0	0	0	-0.125	-0.125	-0.125	-0.125	-0.125	linear	0.025	TRUE	450	NA	NA	0	0.5	4	fixmodel_cal	0.0229	-0.005646523182109509	0.007041854561699912	0	10000
4	250	0	250	500	750	2	0	1	0	0	0	0	-0.125	-0.125	-0.125	-0.125	-0.125	linear	0.025	TRUE	450	NA	NA	0	0.5	4	sepmodel	0.0261	-9.721331386067163e-4	0.008087624850086768	0	10000
4	250	0	250	500	750	2	0	1	0	0	0	0	-0.125	-0.125	-0.125	-0.125	-0.125	linear	0.025	TRUE	475	NA	NA	0	0.5	2	fixmodel	0.0241	4.555304567575658e-4	0.007325854435839115	0	10000
4	250	0	250	500	750	2	0	1	0	0	0	0	-0.125	-0.125	-0.125	-0.125	-0.125	linear	0.025	TRUE	475	NA	NA	0	0.5	2	fixmodel_cal	0.0213	-0.0046193478502728055	0.006879763877300562	0	10000
4	250	0	250	500	750	2	0	1	0	0	0	0	-0.125	-0.125	-0.125	-0.125	-0.125	linear	0.025	TRUE	475	NA	NA	0	0.5	2	sepmodel	0.0241	2.8849178603386114e-4	0.007904647980526326	0	10000
4	250	0	250	500	750	2	0	1	0	0	0	0	-0.125	-0.125	-0.125	-0.125	-0.125	linear	0.025	TRUE	475	NA	NA	0	0.5	3	fixmodel	0.0261	-9.092957214809009e-4	0.007438453733643676	0	10000
4	250	0	250	500	750	2	0	1	0	0	0	0	-0.125	-0.125	-0.125	-0.125	-0.125	linear	0.025	TRUE	475	NA	NA	0	0.5	3	fixmodel_cal	0.0244	-0.00463224731917913	0.007316441335349725	0	10000
4	250	0	250	500	750	2	0	1	0	0	0	0	-0.125	-0.125	-0.125	-0.125	-0.125	linear	0.025	TRUE	475	NA	NA	0	0.5	3	sepmodel	0.0271	-0.001517579114014914	0.008127145776950727	0	10000
4	250	0	250	500	750	2	0	1	0	0	0	0	-0.125	-0.125	-0.125	-0.125	-0.125	linear	0.025	TRUE	475	NA	NA	0	0.5	4	fixmodel	0.028	2.7844161784887475e-4	0.007283126908280947	0	10000
4	250	0	250	500	750	2	0	1	0	0	0	0	-0.125	-0.125	-0.125	-0.125	-0.125	linear	0.025	TRUE	475	NA	NA	0	0.5	4	fixmodel_cal	0.0243	-0.005581093430549688	0.007031795239471795	0	10000
4	250	0	250	500	750	2	0	1	0	0	0	0	-0.125	-0.125	-0.125	-0.125	-0.125	linear	0.025	TRUE	475	NA	NA	0	0.5	4	sepmodel	0.0242	2.790048331191634e-4	0.008112987934711404	0	10000
4	250	0	250	500	750	2	0	1	0	0	0	0	-0.125	-0.125	-0.125	-0.125	-0.125	linear	0.025	TRUE	500	NA	NA	0	0.5	2	fixmodel	0.0272	6.626707442917365e-4	0.007704490050966706	0	10000
4	250	0	250	500	750	2	0	1	0	0	0	0	-0.125	-0.125	-0.125	-0.125	-0.125	linear	0.025	TRUE	500	NA	NA	0	0.5	2	fixmodel_cal	0.022	-0.004539240938540051	0.007146543855157647	0	10000
4	250	0	250	500	750	2	0	1	0	0	0	0	-0.125	-0.125	-0.125	-0.125	-0.125	linear	0.025	TRUE	500	NA	NA	0	0.5	2	sepmodel	0.0281	9.466735828590718e-4	0.008250687507519493	0	10000
4	250	0	250	500	750	2	0	1	0	0	0	0	-0.125	-0.125	-0.125	-0.125	-0.125	linear	0.025	TRUE	500	NA	NA	0	0.5	3	fixmodel	0.0281	0.0020151023343838786	0.0072727092436795475	0	10000
4	250	0	250	500	750	2	0	1	0	0	0	0	-0.125	-0.125	-0.125	-0.125	-0.125	linear	0.025	TRUE	500	NA	NA	0	0.5	3	fixmodel_cal	0.0259	-0.0010381402585876171	0.007190282932531849	0	10000
4	250	0	250	500	750	2	0	1	0	0	0	0	-0.125	-0.125	-0.125	-0.125	-0.125	linear	0.025	TRUE	500	NA	NA	0	0.5	3	sepmodel	0.0272	0.0020374727623465824	0.007961187681924532	0	10000
4	250	0	250	500	750	2	0	1	0	0	0	0	-0.125	-0.125	-0.125	-0.125	-0.125	linear	0.025	TRUE	500	NA	NA	0	0.5	4	fixmodel	0.0259	8.8477261466276e-4	0.00712457272474654	0	10000
4	250	0	250	500	750	2	0	1	0	0	0	0	-0.125	-0.125	-0.125	-0.125	-0.125	linear	0.025	TRUE	500	NA	NA	0	0.5	4	fixmodel_cal	0.0215	-0.005355488127587915	0.006782862747409205	0	10000
4	250	0	250	500	750	2	0	1	0	0	0	0	-0.125	-0.125	-0.125	-0.125	-0.125	linear	0.025	TRUE	500	NA	NA	0	0.5	4	sepmodel	0.0268	9.15507114298456e-4	0.007911618178063455	0	10000
4	250	0	250	500	750	2	0	1	0	0	0	0	-0.125	-0.125	-0.125	-0.125	-0.125	linear	0.025	TRUE	525	NA	NA	0	0.5	2	fixmodel	0.0239	2.668803950330762e-4	0.0074018604140288205	0	10000
4	250	0	250	500	750	2	0	1	0	0	0	0	-0.125	-0.125	-0.125	-0.125	-0.125	linear	0.025	TRUE	525	NA	NA	0	0.5	2	fixmodel_cal	0.0202	-0.006005092427045762	0.006922493494839579	0	10000
4	250	0	250	500	750	2	0	1	0	0	0	0	-0.125	-0.125	-0.125	-0.125	-0.125	linear	0.025	TRUE	525	NA	NA	0	0.5	2	sepmodel	0.0253	1.7515570791216092e-5	0.007984329984719775	0	10000
4	250	0	250	500	750	2	0	1	0	0	0	0	-0.125	-0.125	-0.125	-0.125	-0.125	linear	0.025	TRUE	525	NA	NA	0	0.5	3	fixmodel	0.0242	-8.790996806663347e-4	0.00736398411122302	0	10000
4	250	0	250	500	750	2	0	1	0	0	0	0	-0.125	-0.125	-0.125	-0.125	-0.125	linear	0.025	TRUE	525	NA	NA	0	0.5	3	fixmodel_cal	0.0206	-0.004739876679205797	0.007247470963054351	0	10000
4	250	0	250	500	750	2	0	1	0	0	0	0	-0.125	-0.125	-0.125	-0.125	-0.125	linear	0.025	TRUE	525	NA	NA	0	0.5	3	sepmodel	0.0233	-0.0014852323707863033	0.008080879016328427	0	10000
4	250	0	250	500	750	2	0	1	0	0	0	0	-0.125	-0.125	-0.125	-0.125	-0.125	linear	0.025	TRUE	525	NA	NA	0	0.5	4	fixmodel	0.0252	-0.001056515010957401	0.007418310049034659	0	10000
4	250	0	250	500	750	2	0	1	0	0	0	0	-0.125	-0.125	-0.125	-0.125	-0.125	linear	0.025	TRUE	525	NA	NA	0	0.5	4	fixmodel_cal	0.0213	-0.00766748586025739	0.0071022846723437835	0	10000
4	250	0	250	500	750	2	0	1	0	0	0	0	-0.125	-0.125	-0.125	-0.125	-0.125	linear	0.025	TRUE	525	NA	NA	0	0.5	4	sepmodel	0.0257	-9.63707712761817e-4	0.008116734053042673	0	10000
4	250	0	250	500	750	2	0	1	0	0	0	0	-0.125	-0.125	-0.125	-0.125	-0.125	linear	0.025	TRUE	550	NA	NA	0	0.5	2	fixmodel	0.0266	6.580980377454336e-4	0.0075853736846923795	0	10000
4	250	0	250	500	750	2	0	1	0	0	0	0	-0.125	-0.125	-0.125	-0.125	-0.125	linear	0.025	TRUE	550	NA	NA	0	0.5	2	fixmodel_cal	0.0212	-0.005555577660957324	0.00704537740529562	0	10000
4	250	0	250	500	750	2	0	1	0	0	0	0	-0.125	-0.125	-0.125	-0.125	-0.125	linear	0.025	TRUE	550	NA	NA	0	0.5	2	sepmodel	0.0267	7.08447819934403e-4	0.008101216638637342	0	10000
4	250	0	250	500	750	2	0	1	0	0	0	0	-0.125	-0.125	-0.125	-0.125	-0.125	linear	0.025	TRUE	550	NA	NA	0	0.5	3	fixmodel	0.0239	0.002120003369729586	0.007238425292156785	0	10000
4	250	0	250	500	750	2	0	1	0	0	0	0	-0.125	-0.125	-0.125	-0.125	-0.125	linear	0.025	TRUE	550	NA	NA	0	0.5	3	fixmodel_cal	0.0214	-0.0020693816641673573	0.0070210512406448655	0	10000
4	250	0	250	500	750	2	0	1	0	0	0	0	-0.125	-0.125	-0.125	-0.125	-0.125	linear	0.025	TRUE	550	NA	NA	0	0.5	3	sepmodel	0.0261	0.002502603913839493	0.007896705565271164	0	10000
4	250	0	250	500	750	2	0	1	0	0	0	0	-0.125	-0.125	-0.125	-0.125	-0.125	linear	0.025	TRUE	550	NA	NA	0	0.5	4	fixmodel	0.0245	6.739225549361552e-4	0.0071766000702527324	0	10000
4	250	0	250	500	750	2	0	1	0	0	0	0	-0.125	-0.125	-0.125	-0.125	-0.125	linear	0.025	TRUE	550	NA	NA	0	0.5	4	fixmodel_cal	0.0191	-0.006052954954246113	0.006862503988842414	0	10000
4	250	0	250	500	750	2	0	1	0	0	0	0	-0.125	-0.125	-0.125	-0.125	-0.125	linear	0.025	TRUE	550	NA	NA	0	0.5	4	sepmodel	0.0236	4.937260701282499e-4	0.00788506581477229	0	10000
4	250	0	250	500	750	2	0	1	0	0	0	0	-0.125	-0.125	-0.125	-0.125	-0.125	linear	0.025	TRUE	575	NA	NA	0	0.5	2	fixmodel	0.0251	0.001479285494372294	0.007462128815480953	0	10000
4	250	0	250	500	750	2	0	1	0	0	0	0	-0.125	-0.125	-0.125	-0.125	-0.125	linear	0.025	TRUE	575	NA	NA	0	0.5	2	fixmodel_cal	0.0203	-0.005933709091174798	0.006903222950430108	0	10000
4	250	0	250	500	750	2	0	1	0	0	0	0	-0.125	-0.125	-0.125	-0.125	-0.125	linear	0.025	TRUE	575	NA	NA	0	0.5	2	sepmodel	0.0253	0.0017593500999386056	0.007980619278041065	0	10000
4	250	0	250	500	750	2	0	1	0	0	0	0	-0.125	-0.125	-0.125	-0.125	-0.125	linear	0.025	TRUE	575	NA	NA	0	0.5	3	fixmodel	0.0236	6.483619277542416e-4	0.007183477097449471	0	10000
4	250	0	250	500	750	2	0	1	0	0	0	0	-0.125	-0.125	-0.125	-0.125	-0.125	linear	0.025	TRUE	575	NA	NA	0	0.5	3	fixmodel_cal	0.021	-0.004718123497102213	0.0069281337090765565	0	10000
4	250	0	250	500	750	2	0	1	0	0	0	0	-0.125	-0.125	-0.125	-0.125	-0.125	linear	0.025	TRUE	575	NA	NA	0	0.5	3	sepmodel	0.0226	7.113328856667342e-4	0.007887681008297355	0	10000
4	250	0	250	500	750	2	0	1	0	0	0	0	-0.125	-0.125	-0.125	-0.125	-0.125	linear	0.025	TRUE	575	NA	NA	0	0.5	4	fixmodel	0.025	5.792191179624542e-4	0.007170520462909133	0	10000
4	250	0	250	500	750	2	0	1	0	0	0	0	-0.125	-0.125	-0.125	-0.125	-0.125	linear	0.025	TRUE	575	NA	NA	0	0.5	4	fixmodel_cal	0.0205	-0.006355123016849841	0.006859810596085807	0	10000
4	250	0	250	500	750	2	0	1	0	0	0	0	-0.125	-0.125	-0.125	-0.125	-0.125	linear	0.025	TRUE	575	NA	NA	0	0.5	4	sepmodel	0.0248	4.379660373689924e-4	0.007900099258182133	0	10000
4	250	0	250	500	750	2	0	1	0	0	0	0	-0.125	-0.125	-0.125	-0.125	-0.125	linear	0.025	TRUE	600	NA	NA	0	0.5	2	fixmodel	0.0202	-4.036365994623803e-4	0.007304086706146446	0	10000
4	250	0	250	500	750	2	0	1	0	0	0	0	-0.125	-0.125	-0.125	-0.125	-0.125	linear	0.025	TRUE	600	NA	NA	0	0.5	2	fixmodel_cal	0.0176	-0.0072646206507922485	0.006808110671633792	0	10000
4	250	0	250	500	750	2	0	1	0	0	0	0	-0.125	-0.125	-0.125	-0.125	-0.125	linear	0.025	TRUE	600	NA	NA	0	0.5	2	sepmodel	0.0206	-6.761654976817297e-4	0.007789448069066419	0	10000
4	250	0	250	500	750	2	0	1	0	0	0	0	-0.125	-0.125	-0.125	-0.125	-0.125	linear	0.025	TRUE	600	NA	NA	0	0.5	3	fixmodel	0.0244	4.318190334238654e-4	0.007224993279572968	0	10000
4	250	0	250	500	750	2	0	1	0	0	0	0	-0.125	-0.125	-0.125	-0.125	-0.125	linear	0.025	TRUE	600	NA	NA	0	0.5	3	fixmodel_cal	0.0219	-0.005364695793309588	0.00697187204066164	0	10000
4	250	0	250	500	750	2	0	1	0	0	0	0	-0.125	-0.125	-0.125	-0.125	-0.125	linear	0.025	TRUE	600	NA	NA	0	0.5	3	sepmodel	0.0239	8.300966595997308e-4	0.007928317246316463	0	10000
4	250	0	250	500	750	2	0	1	0	0	0	0	-0.125	-0.125	-0.125	-0.125	-0.125	linear	0.025	TRUE	600	NA	NA	0	0.5	4	fixmodel	0.0254	-8.563597215594733e-4	0.0071328949148258495	0	10000
4	250	0	250	500	750	2	0	1	0	0	0	0	-0.125	-0.125	-0.125	-0.125	-0.125	linear	0.025	TRUE	600	NA	NA	0	0.5	4	fixmodel_cal	0.021	-0.007918326082434535	0.006860109065589882	0	10000
4	250	0	250	500	750	2	0	1	0	0	0	0	-0.125	-0.125	-0.125	-0.125	-0.125	linear	0.025	TRUE	600	NA	NA	0	0.5	4	sepmodel	0.0254	-6.634776752696666e-4	0.0079229997010274	0	10000
4	250	0	250	500	750	2	0	1	0	0	0	0	-0.125	-0.125	-0.125	-0.125	-0.125	linear	0.025	TRUE	625	NA	NA	0	0.5	2	fixmodel	0.0265	-6.263796320481216e-4	0.007591582437661391	0	10000
4	250	0	250	500	750	2	0	1	0	0	0	0	-0.125	-0.125	-0.125	-0.125	-0.125	linear	0.025	TRUE	625	NA	NA	0	0.5	2	fixmodel_cal	0.0216	-0.00807039038182132	0.0070528049055881585	0	10000
4	250	0	250	500	750	2	0	1	0	0	0	0	-0.125	-0.125	-0.125	-0.125	-0.125	linear	0.025	TRUE	625	NA	NA	0	0.5	2	sepmodel	0.0272	-4.541001503427276e-4	0.008157624972263283	0	10000
4	250	0	250	500	750	2	0	1	0	0	0	0	-0.125	-0.125	-0.125	-0.125	-0.125	linear	0.025	TRUE	625	NA	NA	0	0.5	3	fixmodel	0.0251	-9.119222889797534e-4	0.007405487936674024	0	10000
4	250	0	250	500	750	2	0	1	0	0	0	0	-0.125	-0.125	-0.125	-0.125	-0.125	linear	0.025	TRUE	625	NA	NA	0	0.5	3	fixmodel_cal	0.0202	-0.007599778355284878	0.007070117914073092	0	10000
4	250	0	250	500	750	2	0	1	0	0	0	0	-0.125	-0.125	-0.125	-0.125	-0.125	linear	0.025	TRUE	625	NA	NA	0	0.5	3	sepmodel	0.0261	-0.0010089110966528488	0.00809258883283168	0	10000
4	250	0	250	500	750	2	0	1	0	0	0	0	-0.125	-0.125	-0.125	-0.125	-0.125	linear	0.025	TRUE	625	NA	NA	0	0.5	4	fixmodel	0.0237	1.0158515648828267e-4	0.007136145743285299	0	10000
4	250	0	250	500	750	2	0	1	0	0	0	0	-0.125	-0.125	-0.125	-0.125	-0.125	linear	0.025	TRUE	625	NA	NA	0	0.5	4	fixmodel_cal	0.0204	-0.0072380690664781535	0.00686355096654373	0	10000
4	250	0	250	500	750	2	0	1	0	0	0	0	-0.125	-0.125	-0.125	-0.125	-0.125	linear	0.025	TRUE	625	NA	NA	0	0.5	4	sepmodel	0.0242	3.6647040732036324e-4	0.007966330090667854	0	10000
4	250	0	250	500	750	2	0	1	0	0	0	0	-0.125	-0.125	-0.125	-0.125	-0.125	linear	0.025	TRUE	650	NA	NA	0	0.5	2	fixmodel	0.0262	3.472804730882762e-5	0.00752912912378432	0	10000
4	250	0	250	500	750	2	0	1	0	0	0	0	-0.125	-0.125	-0.125	-0.125	-0.125	linear	0.025	TRUE	650	NA	NA	0	0.5	2	fixmodel_cal	0.0206	-0.008079524052115811	0.007035343979864993	0	10000
4	250	0	250	500	750	2	0	1	0	0	0	0	-0.125	-0.125	-0.125	-0.125	-0.125	linear	0.025	TRUE	650	NA	NA	0	0.5	2	sepmodel	0.0267	-2.282188338577943e-5	0.00812243663145915	0	10000
4	250	0	250	500	750	2	0	1	0	0	0	0	-0.125	-0.125	-0.125	-0.125	-0.125	linear	0.025	TRUE	650	NA	NA	0	0.5	3	fixmodel	0.0276	0.001051546228553397	0.007275868466327328	0	10000
4	250	0	250	500	750	2	0	1	0	0	0	0	-0.125	-0.125	-0.125	-0.125	-0.125	linear	0.025	TRUE	650	NA	NA	0	0.5	3	fixmodel_cal	0.0222	-0.006722691966618525	0.006964769744113503	0	10000
4	250	0	250	500	750	2	0	1	0	0	0	0	-0.125	-0.125	-0.125	-0.125	-0.125	linear	0.025	TRUE	650	NA	NA	0	0.5	3	sepmodel	0.0276	9.433688451590633e-4	0.007968922340013066	0	10000
4	250	0	250	500	750	2	0	1	0	0	0	0	-0.125	-0.125	-0.125	-0.125	-0.125	linear	0.025	TRUE	650	NA	NA	0	0.5	4	fixmodel	0.0257	3.01761166032629e-4	0.007223131932349898	0	10000
4	250	0	250	500	750	2	0	1	0	0	0	0	-0.125	-0.125	-0.125	-0.125	-0.125	linear	0.025	TRUE	650	NA	NA	0	0.5	4	fixmodel_cal	0.0202	-0.00728259836797005	0.006977950994302918	0	10000
4	250	0	250	500	750	2	0	1	0	0	0	0	-0.125	-0.125	-0.125	-0.125	-0.125	linear	0.025	TRUE	650	NA	NA	0	0.5	4	sepmodel	0.0248	2.6138783485671005e-4	0.007989301336713467	0	10000
4	250	0	250	500	750	2	0	1	0	0	0	0	-0.125	-0.125	-0.125	-0.125	-0.125	linear	0.025	TRUE	675	NA	NA	0	0.5	2	fixmodel	0.0252	-2.736498774647625e-4	0.007541266008639338	0	10000
4	250	0	250	500	750	2	0	1	0	0	0	0	-0.125	-0.125	-0.125	-0.125	-0.125	linear	0.025	TRUE	675	NA	NA	0	0.5	2	fixmodel_cal	0.0192	-0.008609982893872358	0.00699633335240553	0	10000
4	250	0	250	500	750	2	0	1	0	0	0	0	-0.125	-0.125	-0.125	-0.125	-0.125	linear	0.025	TRUE	675	NA	NA	0	0.5	2	sepmodel	0.0267	-1.0102663582754577e-4	0.008096692860112286	0	10000
4	250	0	250	500	750	2	0	1	0	0	0	0	-0.125	-0.125	-0.125	-0.125	-0.125	linear	0.025	TRUE	675	NA	NA	0	0.5	3	fixmodel	0.0256	3.941896346866876e-4	0.007309188640015954	0	10000
4	250	0	250	500	750	2	0	1	0	0	0	0	-0.125	-0.125	-0.125	-0.125	-0.125	linear	0.025	TRUE	675	NA	NA	0	0.5	3	fixmodel_cal	0.0194	-0.008280675682203736	0.006943941383505091	0	10000
4	250	0	250	500	750	2	0	1	0	0	0	0	-0.125	-0.125	-0.125	-0.125	-0.125	linear	0.025	TRUE	675	NA	NA	0	0.5	3	sepmodel	0.0245	4.3138027863698467e-4	0.007977142341196423	0	10000
4	250	0	250	500	750	2	0	1	0	0	0	0	-0.125	-0.125	-0.125	-0.125	-0.125	linear	0.025	TRUE	675	NA	NA	0	0.5	4	fixmodel	0.0255	5.034953135529106e-5	0.007153466420770489	0	10000
4	250	0	250	500	750	2	0	1	0	0	0	0	-0.125	-0.125	-0.125	-0.125	-0.125	linear	0.025	TRUE	675	NA	NA	0	0.5	4	fixmodel_cal	0.0193	-0.0075915685549072815	0.0069850680257812665	0	10000
4	250	0	250	500	750	2	0	1	0	0	0	0	-0.125	-0.125	-0.125	-0.125	-0.125	linear	0.025	TRUE	675	NA	NA	0	0.5	4	sepmodel	0.0241	-3.1402507364213e-5	0.007826764854985013	0	10000
4	250	0	250	500	750	2	0	1	0	0	0	0	-0.125	-0.125	-0.125	-0.125	-0.125	linear	0.025	TRUE	700	NA	NA	0	0.5	2	fixmodel	0.0246	-4.421768227596227e-4	0.007428248607234195	0	10000
4	250	0	250	500	750	2	0	1	0	0	0	0	-0.125	-0.125	-0.125	-0.125	-0.125	linear	0.025	TRUE	700	NA	NA	0	0.5	2	fixmodel_cal	0.0185	-0.009251710489079929	0.006857946108137364	0	10000
4	250	0	250	500	750	2	0	1	0	0	0	0	-0.125	-0.125	-0.125	-0.125	-0.125	linear	0.025	TRUE	700	NA	NA	0	0.5	2	sepmodel	0.0233	-6.206120332675393e-4	0.007987326892298849	0	10000
4	250	0	250	500	750	2	0	1	0	0	0	0	-0.125	-0.125	-0.125	-0.125	-0.125	linear	0.025	TRUE	700	NA	NA	0	0.5	3	fixmodel	0.0257	-3.7290667559534556e-4	0.007399356610386199	0	10000
4	250	0	250	500	750	2	0	1	0	0	0	0	-0.125	-0.125	-0.125	-0.125	-0.125	linear	0.025	TRUE	700	NA	NA	0	0.5	3	fixmodel_cal	0.0179	-0.010126196489131585	0.0069801743432247555	0	10000
4	250	0	250	500	750	2	0	1	0	0	0	0	-0.125	-0.125	-0.125	-0.125	-0.125	linear	0.025	TRUE	700	NA	NA	0	0.5	3	sepmodel	0.0232	-7.713502326242142e-4	0.008039063159815391	0	10000
4	250	0	250	500	750	2	0	1	0	0	0	0	-0.125	-0.125	-0.125	-0.125	-0.125	linear	0.025	TRUE	700	NA	NA	0	0.5	4	fixmodel	0.0246	-1.3376278964839157e-4	0.00726264862013613	0	10000
4	250	0	250	500	750	2	0	1	0	0	0	0	-0.125	-0.125	-0.125	-0.125	-0.125	linear	0.025	TRUE	700	NA	NA	0	0.5	4	fixmodel_cal	0.0199	-0.007522060466423995	0.0070865926266469636	0	10000
4	250	0	250	500	750	2	0	1	0	0	0	0	-0.125	-0.125	-0.125	-0.125	-0.125	linear	0.025	TRUE	700	NA	NA	0	0.5	4	sepmodel	0.0234	-2.54393956728044e-4	0.007956021094646963	0	10000
4	250	0	250	500	750	2	0	1	0	0	0	0	-0.125	-0.125	-0.125	-0.125	-0.125	linear	0.025	TRUE	725	NA	NA	0	0.5	2	fixmodel	0.0248	0.0010849002720753954	0.007375379796653029	0	10000
4	250	0	250	500	750	2	0	1	0	0	0	0	-0.125	-0.125	-0.125	-0.125	-0.125	linear	0.025	TRUE	725	NA	NA	0	0.5	2	fixmodel_cal	0.0183	-0.008146582303428076	0.006819738340662787	0	10000
4	250	0	250	500	750	2	0	1	0	0	0	0	-0.125	-0.125	-0.125	-0.125	-0.125	linear	0.025	TRUE	725	NA	NA	0	0.5	2	sepmodel	0.0258	9.315857508223965e-4	0.007978892191260235	0	10000
4	250	0	250	500	750	2	0	1	0	0	0	0	-0.125	-0.125	-0.125	-0.125	-0.125	linear	0.025	TRUE	725	NA	NA	0	0.5	3	fixmodel	0.0242	5.619040086425863e-4	0.007288563202924483	0	10000
4	250	0	250	500	750	2	0	1	0	0	0	0	-0.125	-0.125	-0.125	-0.125	-0.125	linear	0.025	TRUE	725	NA	NA	0	0.5	3	fixmodel_cal	0.0176	-0.010166862297939833	0.006767901334824858	0	10000
4	250	0	250	500	750	2	0	1	0	0	0	0	-0.125	-0.125	-0.125	-0.125	-0.125	linear	0.025	TRUE	725	NA	NA	0	0.5	3	sepmodel	0.0264	3.614499994428244e-4	0.008022491619636885	0	10000
4	250	0	250	500	750	2	0	1	0	0	0	0	-0.125	-0.125	-0.125	-0.125	-0.125	linear	0.025	TRUE	725	NA	NA	0	0.5	4	fixmodel	0.0238	7.635156276350029e-4	0.0071877704709820455	0	10000
4	250	0	250	500	750	2	0	1	0	0	0	0	-0.125	-0.125	-0.125	-0.125	-0.125	linear	0.025	TRUE	725	NA	NA	0	0.5	4	fixmodel_cal	0.0182	-0.007055527135478184	0.007038715331844271	0	10000
4	250	0	250	500	750	2	0	1	0	0	0	0	-0.125	-0.125	-0.125	-0.125	-0.125	linear	0.025	TRUE	725	NA	NA	0	0.5	4	sepmodel	0.0232	8.12849720025624e-4	0.007853750850316296	0	10000
4	250	0	250	500	750	2	0	1	0	0	0	0	-0.125	-0.125	-0.125	-0.125	-0.125	linear	0.025	TRUE	750	NA	NA	0	0.5	2	fixmodel	0.0234	-0.0010846658255268173	0.007386342102228009	0	10000
4	250	0	250	500	750	2	0	1	0	0	0	0	-0.125	-0.125	-0.125	-0.125	-0.125	linear	0.025	TRUE	750	NA	NA	0	0.5	2	fixmodel_cal	0.0178	-0.010985000864855906	0.006827374685917303	0	10000
4	250	0	250	500	750	2	0	1	0	0	0	0	-0.125	-0.125	-0.125	-0.125	-0.125	linear	0.025	TRUE	750	NA	NA	0	0.5	2	sepmodel	0.0234	-8.747064996497515e-4	0.007929489310489498	0	10000
4	250	0	250	500	750	2	0	1	0	0	0	0	-0.125	-0.125	-0.125	-0.125	-0.125	linear	0.025	TRUE	750	NA	NA	0	0.5	3	fixmodel	0.0231	-9.405376120102384e-4	0.007123808333834127	0	10000
4	250	0	250	500	750	2	0	1	0	0	0	0	-0.125	-0.125	-0.125	-0.125	-0.125	linear	0.025	TRUE	750	NA	NA	0	0.5	3	fixmodel_cal	0.0152	-0.01257249441798424	0.00668626213398017	0	10000
4	250	0	250	500	750	2	0	1	0	0	0	0	-0.125	-0.125	-0.125	-0.125	-0.125	linear	0.025	TRUE	750	NA	NA	0	0.5	3	sepmodel	0.0225	-0.0010600457950451932	0.007864320834435307	0	10000
4	250	0	250	500	750	2	0	1	0	0	0	0	-0.125	-0.125	-0.125	-0.125	-0.125	linear	0.025	TRUE	750	NA	NA	0	0.5	4	fixmodel	0.0244	-8.211601720963803e-4	0.007196847159877103	0	10000
4	250	0	250	500	750	2	0	1	0	0	0	0	-0.125	-0.125	-0.125	-0.125	-0.125	linear	0.025	TRUE	750	NA	NA	0	0.5	4	fixmodel_cal	0.0191	-0.008784477397264054	0.007115238693811575	0	10000
4	250	0	250	500	750	2	0	1	0	0	0	0	-0.125	-0.125	-0.125	-0.125	-0.125	linear	0.025	TRUE	750	NA	NA	0	0.5	4	sepmodel	0.0229	-9.764961722919742e-4	0.007832016327664018	0	10000
4	250	0	250	500	750	2	0	1	0	0	0	0	0	0	0	0	0	linear	0.025	TRUE	25	NA	NA	0	0.5	2	fixmodel	0.0255	-0.0013113606870942137	0.0074988053159175975	0	10000
4	250	0	250	500	750	2	0	1	0	0	0	0	0	0	0	0	0	linear	0.025	TRUE	25	NA	NA	0	0.5	2	fixmodel_cal	0.0254	-0.0013882442582681001	0.007548574379408109	0	10000
4	250	0	250	500	750	2	0	1	0	0	0	0	0	0	0	0	0	linear	0.025	TRUE	25	NA	NA	0	0.5	2	sepmodel	0.0242	-0.0012322098033845541	0.008004128058311633	0	10000
4	250	0	250	500	750	2	0	1	0	0	0	0	0	0	0	0	0	linear	0.025	TRUE	25	NA	NA	0	0.5	3	fixmodel	0.0241	-8.301874842436835e-4	0.0073353362666209315	0	10000
4	250	0	250	500	750	2	0	1	0	0	0	0	0	0	0	0	0	linear	0.025	TRUE	25	NA	NA	0	0.5	3	fixmodel_cal	0.0248	-6.985813311567477e-4	0.007390676860464734	0	10000
4	250	0	250	500	750	2	0	1	0	0	0	0	0	0	0	0	0	linear	0.025	TRUE	25	NA	NA	0	0.5	3	sepmodel	0.023	-8.837542418594868e-4	0.008067356510714632	0	10000
4	250	0	250	500	750	2	0	1	0	0	0	0	0	0	0	0	0	linear	0.025	TRUE	25	NA	NA	0	0.5	4	fixmodel	0.0237	-0.0012394770778412863	0.007151809848461006	0	10000
4	250	0	250	500	750	2	0	1	0	0	0	0	0	0	0	0	0	linear	0.025	TRUE	25	NA	NA	0	0.5	4	fixmodel_cal	0.0239	-0.0011665846927291826	0.007191190959539239	0	10000
4	250	0	250	500	750	2	0	1	0	0	0	0	0	0	0	0	0	linear	0.025	TRUE	25	NA	NA	0	0.5	4	sepmodel	0.0251	-0.0010385386030331394	0.007928788637066893	0	10000
4	250	0	250	500	750	2	0	1	0	0	0	0	0	0	0	0	0	linear	0.025	TRUE	50	NA	NA	0	0.5	2	fixmodel	0.0245	5.784264852454644e-5	0.007194628117054383	0	10000
4	250	0	250	500	750	2	0	1	0	0	0	0	0	0	0	0	0	linear	0.025	TRUE	50	NA	NA	0	0.5	2	fixmodel_cal	0.0239	6.530753712698073e-5	0.0072058457992195115	0	10000
4	250	0	250	500	750	2	0	1	0	0	0	0	0	0	0	0	0	linear	0.025	TRUE	50	NA	NA	0	0.5	2	sepmodel	0.0231	-9.609885835822674e-5	0.00771632370047953	0	10000
4	250	0	250	500	750	2	0	1	0	0	0	0	0	0	0	0	0	linear	0.025	TRUE	50	NA	NA	0	0.5	3	fixmodel	0.0255	7.305558644964174e-4	0.0073444338976218805	0	10000
4	250	0	250	500	750	2	0	1	0	0	0	0	0	0	0	0	0	linear	0.025	TRUE	50	NA	NA	0	0.5	3	fixmodel_cal	0.025	8.030214616283241e-4	0.007351946748697493	0	10000
4	250	0	250	500	750	2	0	1	0	0	0	0	0	0	0	0	0	linear	0.025	TRUE	50	NA	NA	0	0.5	3	sepmodel	0.0274	5.635844302366017e-4	0.008158279084928477	0	10000
4	250	0	250	500	750	2	0	1	0	0	0	0	0	0	0	0	0	linear	0.025	TRUE	50	NA	NA	0	0.5	4	fixmodel	0.0247	0.0012402487163329602	0.0071753830245039505	0	10000
4	250	0	250	500	750	2	0	1	0	0	0	0	0	0	0	0	0	linear	0.025	TRUE	50	NA	NA	0	0.5	4	fixmodel_cal	0.025	0.0011311647721946965	0.007196569448676987	0	10000
4	250	0	250	500	750	2	0	1	0	0	0	0	0	0	0	0	0	linear	0.025	TRUE	50	NA	NA	0	0.5	4	sepmodel	0.0268	0.001272281433726792	0.00801100875169019	0	10000
4	250	0	250	500	750	2	0	1	0	0	0	0	0	0	0	0	0	linear	0.025	TRUE	75	NA	NA	0	0.5	2	fixmodel	0.0226	-0.0015486035090036079	0.007338339896995516	0	10000
4	250	0	250	500	750	2	0	1	0	0	0	0	0	0	0	0	0	linear	0.025	TRUE	75	NA	NA	0	0.5	2	fixmodel_cal	0.0227	-0.0016418539334206392	0.007290721873211715	0	10000
4	250	0	250	500	750	2	0	1	0	0	0	0	0	0	0	0	0	linear	0.025	TRUE	75	NA	NA	0	0.5	2	sepmodel	0.0234	-0.0012165038781747812	0.007915121624900791	0	10000
4	250	0	250	500	750	2	0	1	0	0	0	0	0	0	0	0	0	linear	0.025	TRUE	75	NA	NA	0	0.5	3	fixmodel	0.0243	0.0019305855173577958	0.007251083475675608	0	10000
4	250	0	250	500	750	2	0	1	0	0	0	0	0	0	0	0	0	linear	0.025	TRUE	75	NA	NA	0	0.5	3	fixmodel_cal	0.0244	0.001898128160572383	0.007203629171660338	0	10000
4	250	0	250	500	750	2	0	1	0	0	0	0	0	0	0	0	0	linear	0.025	TRUE	75	NA	NA	0	0.5	3	sepmodel	0.025	0.00204866379702247	0.008045891563961004	0	10000
4	250	0	250	500	750	2	0	1	0	0	0	0	0	0	0	0	0	linear	0.025	TRUE	75	NA	NA	0	0.5	4	fixmodel	0.0301	5.584804589278031e-4	0.007392403285160825	0	10000
4	250	0	250	500	750	2	0	1	0	0	0	0	0	0	0	0	0	linear	0.025	TRUE	75	NA	NA	0	0.5	4	fixmodel_cal	0.0297	5.747381912256622e-4	0.007389853091351605	0	10000
4	250	0	250	500	750	2	0	1	0	0	0	0	0	0	0	0	0	linear	0.025	TRUE	75	NA	NA	0	0.5	4	sepmodel	0.0285	6.919006107139056e-4	0.008198590332686101	0	10000
4	250	0	250	500	750	2	0	1	0	0	0	0	0	0	0	0	0	linear	0.025	TRUE	100	NA	NA	0	0.5	2	fixmodel	0.0268	0.001752806964910237	0.007482690384517748	0	10000
4	250	0	250	500	750	2	0	1	0	0	0	0	0	0	0	0	0	linear	0.025	TRUE	100	NA	NA	0	0.5	2	fixmodel_cal	0.0263	0.0017257524081831154	0.00735005862129705	0	10000
4	250	0	250	500	750	2	0	1	0	0	0	0	0	0	0	0	0	linear	0.025	TRUE	100	NA	NA	0	0.5	2	sepmodel	0.0235	0.0018289880741769945	0.008020972795568196	0	10000
4	250	0	250	500	750	2	0	1	0	0	0	0	0	0	0	0	0	linear	0.025	TRUE	100	NA	NA	0	0.5	3	fixmodel	0.0251	0.001670951860193891	0.007422844880973764	0	10000
4	250	0	250	500	750	2	0	1	0	0	0	0	0	0	0	0	0	linear	0.025	TRUE	100	NA	NA	0	0.5	3	fixmodel_cal	0.0252	0.0016822376161428792	0.0074041559573482605	0	10000
4	250	0	250	500	750	2	0	1	0	0	0	0	0	0	0	0	0	linear	0.025	TRUE	100	NA	NA	0	0.5	3	sepmodel	0.0257	0.0018454458786057132	0.008201301622978472	0	10000
4	250	0	250	500	750	2	0	1	0	0	0	0	0	0	0	0	0	linear	0.025	TRUE	100	NA	NA	0	0.5	4	fixmodel	0.0258	0.0019667955256394954	0.00720955448671151	0	10000
4	250	0	250	500	750	2	0	1	0	0	0	0	0	0	0	0	0	linear	0.025	TRUE	100	NA	NA	0	0.5	4	fixmodel_cal	0.0254	0.0018834905586629226	0.007157836958232659	0	10000
4	250	0	250	500	750	2	0	1	0	0	0	0	0	0	0	0	0	linear	0.025	TRUE	100	NA	NA	0	0.5	4	sepmodel	0.0272	0.002011695847865206	0.007999528985731752	0	10000
4	250	0	250	500	750	2	0	1	0	0	0	0	0	0	0	0	0	linear	0.025	TRUE	125	NA	NA	0	0.5	2	fixmodel	0.0239	-2.7724350250784034e-4	0.0075420031272634535	0	10000
4	250	0	250	500	750	2	0	1	0	0	0	0	0	0	0	0	0	linear	0.025	TRUE	125	NA	NA	0	0.5	2	fixmodel_cal	0.023	-1.824223322763855e-4	0.007537480910961673	0	10000
4	250	0	250	500	750	2	0	1	0	0	0	0	0	0	0	0	0	linear	0.025	TRUE	125	NA	NA	0	0.5	2	sepmodel	0.0237	-3.528470494660034e-4	0.008066853862355311	0	10000
4	250	0	250	500	750	2	0	1	0	0	0	0	0	0	0	0	0	linear	0.025	TRUE	125	NA	NA	0	0.5	3	fixmodel	0.0285	0.001071918691606697	0.007459504708774047	0	10000
4	250	0	250	500	750	2	0	1	0	0	0	0	0	0	0	0	0	linear	0.025	TRUE	125	NA	NA	0	0.5	3	fixmodel_cal	0.0285	0.001107943930993776	0.007441964678761562	0	10000
4	250	0	250	500	750	2	0	1	0	0	0	0	0	0	0	0	0	linear	0.025	TRUE	125	NA	NA	0	0.5	3	sepmodel	0.0254	8.991032070207516e-4	0.008203049814340956	0	10000
4	250	0	250	500	750	2	0	1	0	0	0	0	0	0	0	0	0	linear	0.025	TRUE	125	NA	NA	0	0.5	4	fixmodel	0.0263	8.850533777289941e-4	0.007284778063995062	0	10000
4	250	0	250	500	750	2	0	1	0	0	0	0	0	0	0	0	0	linear	0.025	TRUE	125	NA	NA	0	0.5	4	fixmodel_cal	0.0271	8.593564760287203e-4	0.007292053031904645	0	10000
4	250	0	250	500	750	2	0	1	0	0	0	0	0	0	0	0	0	linear	0.025	TRUE	125	NA	NA	0	0.5	4	sepmodel	0.0259	0.001066553473751456	0.008003714784318976	0	10000
4	250	0	250	500	750	2	0	1	0	0	0	0	0	0	0	0	0	linear	0.025	TRUE	150	NA	NA	0	0.5	2	fixmodel	0.0244	-5.657936654004245e-4	0.007518080897911217	0	10000
4	250	0	250	500	750	2	0	1	0	0	0	0	0	0	0	0	0	linear	0.025	TRUE	150	NA	NA	0	0.5	2	fixmodel_cal	0.0262	-5.429980089518579e-4	0.007358459078778056	0	10000
4	250	0	250	500	750	2	0	1	0	0	0	0	0	0	0	0	0	linear	0.025	TRUE	150	NA	NA	0	0.5	2	sepmodel	0.0259	-3.205024933598176e-4	0.008057522383978201	0	10000
4	250	0	250	500	750	2	0	1	0	0	0	0	0	0	0	0	0	linear	0.025	TRUE	150	NA	NA	0	0.5	3	fixmodel	0.0252	-0.0011744239454388589	0.0073218600149879244	0	10000
4	250	0	250	500	750	2	0	1	0	0	0	0	0	0	0	0	0	linear	0.025	TRUE	150	NA	NA	0	0.5	3	fixmodel_cal	0.025	-0.001028395761749102	0.007218901115420163	0	10000
4	250	0	250	500	750	2	0	1	0	0	0	0	0	0	0	0	0	linear	0.025	TRUE	150	NA	NA	0	0.5	3	sepmodel	0.0274	-6.068033606561347e-4	0.008054147826901262	0	10000
4	250	0	250	500	750	2	0	1	0	0	0	0	0	0	0	0	0	linear	0.025	TRUE	150	NA	NA	0	0.5	4	fixmodel	0.0251	-3.5482666353548e-4	0.007184911945996373	0	10000
4	250	0	250	500	750	2	0	1	0	0	0	0	0	0	0	0	0	linear	0.025	TRUE	150	NA	NA	0	0.5	4	fixmodel_cal	0.0246	-2.9551103817676967e-4	0.007161965375640701	0	10000
4	250	0	250	500	750	2	0	1	0	0	0	0	0	0	0	0	0	linear	0.025	TRUE	150	NA	NA	0	0.5	4	sepmodel	0.0244	3.172131678060786e-5	0.007942719928431085	0	10000
4	250	0	250	500	750	2	0	1	0	0	0	0	0	0	0	0	0	linear	0.025	TRUE	175	NA	NA	0	0.5	2	fixmodel	0.0277	5.718463799992741e-4	0.007546302660429313	0	10000
4	250	0	250	500	750	2	0	1	0	0	0	0	0	0	0	0	0	linear	0.025	TRUE	175	NA	NA	0	0.5	2	fixmodel_cal	0.0276	6.112934466619209e-4	0.00731020601189871	0	10000
4	250	0	250	500	750	2	0	1	0	0	0	0	0	0	0	0	0	linear	0.025	TRUE	175	NA	NA	0	0.5	2	sepmodel	0.0261	7.509103714601915e-4	0.008026852714862191	0	10000
4	250	0	250	500	750	2	0	1	0	0	0	0	0	0	0	0	0	linear	0.025	TRUE	175	NA	NA	0	0.5	3	fixmodel	0.0275	-4.815036296005459e-4	0.007392955089738811	0	10000
4	250	0	250	500	750	2	0	1	0	0	0	0	0	0	0	0	0	linear	0.025	TRUE	175	NA	NA	0	0.5	3	fixmodel_cal	0.0273	-4.283531017191534e-4	0.007323070372030604	0	10000
4	250	0	250	500	750	2	0	1	0	0	0	0	0	0	0	0	0	linear	0.025	TRUE	175	NA	NA	0	0.5	3	sepmodel	0.0272	-7.245759296522676e-4	0.008111997199902188	0	10000
4	250	0	250	500	750	2	0	1	0	0	0	0	0	0	0	0	0	linear	0.025	TRUE	175	NA	NA	0	0.5	4	fixmodel	0.0235	4.879553471971796e-5	0.00729688095126742	0	10000
4	250	0	250	500	750	2	0	1	0	0	0	0	0	0	0	0	0	linear	0.025	TRUE	175	NA	NA	0	0.5	4	fixmodel_cal	0.025	2.0824477756938722e-5	0.00721286702588567	0	10000
4	250	0	250	500	750	2	0	1	0	0	0	0	0	0	0	0	0	linear	0.025	TRUE	175	NA	NA	0	0.5	4	sepmodel	0.0227	-1.6077866162536386e-4	0.00804075374465058	0	10000
4	250	0	250	500	750	2	0	1	0	0	0	0	0	0	0	0	0	linear	0.025	TRUE	200	NA	NA	0	0.5	2	fixmodel	0.0251	-1.1830504165602562e-4	0.007515270654367426	0	10000
4	250	0	250	500	750	2	0	1	0	0	0	0	0	0	0	0	0	linear	0.025	TRUE	200	NA	NA	0	0.5	2	fixmodel_cal	0.0249	-1.9404059554637416e-4	0.0073524503435058765	0	10000
4	250	0	250	500	750	2	0	1	0	0	0	0	0	0	0	0	0	linear	0.025	TRUE	200	NA	NA	0	0.5	2	sepmodel	0.0251	2.43978705318117e-4	0.008106881594176869	0	10000
4	250	0	250	500	750	2	0	1	0	0	0	0	0	0	0	0	0	linear	0.025	TRUE	200	NA	NA	0	0.5	3	fixmodel	0.025	0.0012821242877624492	0.007148818064736334	0	10000
4	250	0	250	500	750	2	0	1	0	0	0	0	0	0	0	0	0	linear	0.025	TRUE	200	NA	NA	0	0.5	3	fixmodel_cal	0.0254	0.001236029733805547	0.007029896511850188	0	10000
4	250	0	250	500	750	2	0	1	0	0	0	0	0	0	0	0	0	linear	0.025	TRUE	200	NA	NA	0	0.5	3	sepmodel	0.0267	0.0010484708418393705	0.007901484824737267	0	10000
4	250	0	250	500	750	2	0	1	0	0	0	0	0	0	0	0	0	linear	0.025	TRUE	200	NA	NA	0	0.5	4	fixmodel	0.0267	4.121606361079039e-4	0.007404637674458216	0	10000
4	250	0	250	500	750	2	0	1	0	0	0	0	0	0	0	0	0	linear	0.025	TRUE	200	NA	NA	0	0.5	4	fixmodel_cal	0.0276	3.901942743220449e-4	0.007314582456534292	0	10000
4	250	0	250	500	750	2	0	1	0	0	0	0	0	0	0	0	0	linear	0.025	TRUE	200	NA	NA	0	0.5	4	sepmodel	0.0255	-2.4567903000061207e-5	0.00819012213367993	0	10000
4	250	0	250	500	750	2	0	1	0	0	0	0	0	0	0	0	0	linear	0.025	TRUE	225	NA	NA	0	0.5	2	fixmodel	0.0294	6.110337781513008e-5	0.007691127483813537	0	10000
4	250	0	250	500	750	2	0	1	0	0	0	0	0	0	0	0	0	linear	0.025	TRUE	225	NA	NA	0	0.5	2	fixmodel_cal	0.0282	-5.828692708400293e-5	0.0075879972194909375	0	10000
4	250	0	250	500	750	2	0	1	0	0	0	0	0	0	0	0	0	linear	0.025	TRUE	225	NA	NA	0	0.5	2	sepmodel	0.0286	2.9602670087090956e-4	0.00824429163716834	0	10000
4	250	0	250	500	750	2	0	1	0	0	0	0	0	0	0	0	0	linear	0.025	TRUE	225	NA	NA	0	0.5	3	fixmodel	0.024	-2.896773832949558e-4	0.007253459243727104	0	10000
4	250	0	250	500	750	2	0	1	0	0	0	0	0	0	0	0	0	linear	0.025	TRUE	225	NA	NA	0	0.5	3	fixmodel_cal	0.0232	-4.1858515616265677e-4	0.007161834903258165	0	10000
4	250	0	250	500	750	2	0	1	0	0	0	0	0	0	0	0	0	linear	0.025	TRUE	225	NA	NA	0	0.5	3	sepmodel	0.0227	-5.63901345830205e-4	0.007981124522106515	0	10000
4	250	0	250	500	750	2	0	1	0	0	0	0	0	0	0	0	0	linear	0.025	TRUE	225	NA	NA	0	0.5	4	fixmodel	0.0233	-9.783281574298587e-4	0.0072376781310824374	0	10000
4	250	0	250	500	750	2	0	1	0	0	0	0	0	0	0	0	0	linear	0.025	TRUE	225	NA	NA	0	0.5	4	fixmodel_cal	0.0236	-9.332789781166805e-4	0.007113186187546849	0	10000
4	250	0	250	500	750	2	0	1	0	0	0	0	0	0	0	0	0	linear	0.025	TRUE	225	NA	NA	0	0.5	4	sepmodel	0.0245	-9.494714972500165e-4	0.008075385219218344	0	10000
4	250	0	250	500	750	2	0	1	0	0	0	0	0	0	0	0	0	linear	0.025	TRUE	250	NA	NA	0	0.5	2	fixmodel	0.0258	-5.130844273964129e-4	0.007424387418864324	0	10000
4	250	0	250	500	750	2	0	1	0	0	0	0	0	0	0	0	0	linear	0.025	TRUE	250	NA	NA	0	0.5	2	fixmodel_cal	0.0253	-5.232311141810792e-4	0.007419659298777933	0	10000
4	250	0	250	500	750	2	0	1	0	0	0	0	0	0	0	0	0	linear	0.025	TRUE	250	NA	NA	0	0.5	2	sepmodel	0.0255	-7.639863402139523e-4	0.008000940416023825	0	10000
4	250	0	250	500	750	2	0	1	0	0	0	0	0	0	0	0	0	linear	0.025	TRUE	250	NA	NA	0	0.5	3	fixmodel	0.0255	9.451097614874359e-4	0.007222154479725606	0	10000
4	250	0	250	500	750	2	0	1	0	0	0	0	0	0	0	0	0	linear	0.025	TRUE	250	NA	NA	0	0.5	3	fixmodel_cal	0.0243	9.50786848531499e-4	0.0071970563266901336	0	10000
4	250	0	250	500	750	2	0	1	0	0	0	0	0	0	0	0	0	linear	0.025	TRUE	250	NA	NA	0	0.5	3	sepmodel	0.0256	5.326881266476784e-4	0.007990080318053136	0	10000
4	250	0	250	500	750	2	0	1	0	0	0	0	0	0	0	0	0	linear	0.025	TRUE	250	NA	NA	0	0.5	4	fixmodel	0.027	4.209786472706439e-4	0.007376786334664666	0	10000
4	250	0	250	500	750	2	0	1	0	0	0	0	0	0	0	0	0	linear	0.025	TRUE	250	NA	NA	0	0.5	4	fixmodel_cal	0.0277	3.5775162459528815e-4	0.0073602146136014105	0	10000
4	250	0	250	500	750	2	0	1	0	0	0	0	0	0	0	0	0	linear	0.025	TRUE	250	NA	NA	0	0.5	4	sepmodel	0.0242	2.5578964838030157e-4	0.008141432103983121	0	10000
4	250	0	250	500	750	2	0	1	0	0	0	0	0	0	0	0	0	linear	0.025	TRUE	275	NA	NA	0	0.5	2	fixmodel	0.027	1.604885282822091e-4	0.007566325283857356	0	10000
4	250	0	250	500	750	2	0	1	0	0	0	0	0	0	0	0	0	linear	0.025	TRUE	275	NA	NA	0	0.5	2	fixmodel_cal	0.0265	2.1342428412283177e-4	0.0074646667996355635	0	10000
4	250	0	250	500	750	2	0	1	0	0	0	0	0	0	0	0	0	linear	0.025	TRUE	275	NA	NA	0	0.5	2	sepmodel	0.0272	4.6607633566433964e-4	0.008186836527132948	0	10000
4	250	0	250	500	750	2	0	1	0	0	0	0	0	0	0	0	0	linear	0.025	TRUE	275	NA	NA	0	0.5	3	fixmodel	0.025	-7.020884889675286e-5	0.007238035045046237	0	10000
4	250	0	250	500	750	2	0	1	0	0	0	0	0	0	0	0	0	linear	0.025	TRUE	275	NA	NA	0	0.5	3	fixmodel_cal	0.0239	-1.692210816195857e-4	0.007143671024537284	0	10000
4	250	0	250	500	750	2	0	1	0	0	0	0	0	0	0	0	0	linear	0.025	TRUE	275	NA	NA	0	0.5	3	sepmodel	0.0235	-8.083487450469242e-5	0.00797304184131186	0	10000
4	250	0	250	500	750	2	0	1	0	0	0	0	0	0	0	0	0	linear	0.025	TRUE	275	NA	NA	0	0.5	4	fixmodel	0.0244	-3.11235500708716e-4	0.007051619839651455	0	10000
4	250	0	250	500	750	2	0	1	0	0	0	0	0	0	0	0	0	linear	0.025	TRUE	275	NA	NA	0	0.5	4	fixmodel_cal	0.024	-3.5170352137845417e-4	0.006903902917818858	0	10000
4	250	0	250	500	750	2	0	1	0	0	0	0	0	0	0	0	0	linear	0.025	TRUE	275	NA	NA	0	0.5	4	sepmodel	0.0236	-7.095838986435735e-4	0.0077938816722631366	0	10000
4	250	0	250	500	750	2	0	1	0	0	0	0	0	0	0	0	0	linear	0.025	TRUE	300	NA	NA	0	0.5	2	fixmodel	0.0259	-9.563278343474866e-4	0.007419325678602014	0	10000
4	250	0	250	500	750	2	0	1	0	0	0	0	0	0	0	0	0	linear	0.025	TRUE	300	NA	NA	0	0.5	2	fixmodel_cal	0.0248	-7.512053514712174e-4	0.007260768664179572	0	10000
4	250	0	250	500	750	2	0	1	0	0	0	0	0	0	0	0	0	linear	0.025	TRUE	300	NA	NA	0	0.5	2	sepmodel	0.0253	-0.00104945756541439	0.00797083326929084	0	10000
4	250	0	250	500	750	2	0	1	0	0	0	0	0	0	0	0	0	linear	0.025	TRUE	300	NA	NA	0	0.5	3	fixmodel	0.0262	-3.5498160144496564e-4	0.007299753222563786	0	10000
4	250	0	250	500	750	2	0	1	0	0	0	0	0	0	0	0	0	linear	0.025	TRUE	300	NA	NA	0	0.5	3	fixmodel_cal	0.0263	-3.432056439950121e-4	0.007130980398660735	0	10000
4	250	0	250	500	750	2	0	1	0	0	0	0	0	0	0	0	0	linear	0.025	TRUE	300	NA	NA	0	0.5	3	sepmodel	0.0255	-8.812958933091606e-4	0.007934611766800067	0	10000
4	250	0	250	500	750	2	0	1	0	0	0	0	0	0	0	0	0	linear	0.025	TRUE	300	NA	NA	0	0.5	4	fixmodel	0.0257	1.8249838736008678e-4	0.007294297675650707	0	10000
4	250	0	250	500	750	2	0	1	0	0	0	0	0	0	0	0	0	linear	0.025	TRUE	300	NA	NA	0	0.5	4	fixmodel_cal	0.0259	1.550265735177256e-4	0.007085520922904262	0	10000
4	250	0	250	500	750	2	0	1	0	0	0	0	0	0	0	0	0	linear	0.025	TRUE	300	NA	NA	0	0.5	4	sepmodel	0.0242	-1.803981797702178e-4	0.008137785646643652	0	10000
4	250	0	250	500	750	2	0	1	0	0	0	0	0	0	0	0	0	linear	0.025	TRUE	325	NA	NA	0	0.5	2	fixmodel	0.0233	1.2829137799410568e-4	0.0072350851448872745	0	10000
4	250	0	250	500	750	2	0	1	0	0	0	0	0	0	0	0	0	linear	0.025	TRUE	325	NA	NA	0	0.5	2	fixmodel_cal	0.0224	3.150795675298563e-4	0.006998199911600401	0	10000
4	250	0	250	500	750	2	0	1	0	0	0	0	0	0	0	0	0	linear	0.025	TRUE	325	NA	NA	0	0.5	2	sepmodel	0.0241	5.2443426312665446e-5	0.007809121692788096	0	10000
4	250	0	250	500	750	2	0	1	0	0	0	0	0	0	0	0	0	linear	0.025	TRUE	325	NA	NA	0	0.5	3	fixmodel	0.0229	-9.761186924292417e-4	0.0073261172810611674	0	10000
4	250	0	250	500	750	2	0	1	0	0	0	0	0	0	0	0	0	linear	0.025	TRUE	325	NA	NA	0	0.5	3	fixmodel_cal	0.0223	-9.161122816001491e-4	0.007135694069110716	0	10000
4	250	0	250	500	750	2	0	1	0	0	0	0	0	0	0	0	0	linear	0.025	TRUE	325	NA	NA	0	0.5	3	sepmodel	0.0236	-5.208936208141105e-4	0.007965611095675689	0	10000
4	250	0	250	500	750	2	0	1	0	0	0	0	0	0	0	0	0	linear	0.025	TRUE	325	NA	NA	0	0.5	4	fixmodel	0.0278	7.659286311634878e-4	0.007330321744433558	0	10000
4	250	0	250	500	750	2	0	1	0	0	0	0	0	0	0	0	0	linear	0.025	TRUE	325	NA	NA	0	0.5	4	fixmodel_cal	0.0286	7.244762963801095e-4	0.007136321784476743	0	10000
4	250	0	250	500	750	2	0	1	0	0	0	0	0	0	0	0	0	linear	0.025	TRUE	325	NA	NA	0	0.5	4	sepmodel	0.0276	0.001012757642760878	0.00813760658326789	0	10000
4	250	0	250	500	750	2	0	1	0	0	0	0	0	0	0	0	0	linear	0.025	TRUE	350	NA	NA	0	0.5	2	fixmodel	0.0254	3.379167234731614e-4	0.007452228356409851	0	10000
4	250	0	250	500	750	2	0	1	0	0	0	0	0	0	0	0	0	linear	0.025	TRUE	350	NA	NA	0	0.5	2	fixmodel_cal	0.024	2.5194742315125615e-4	0.007157066146764077	0	10000
4	250	0	250	500	750	2	0	1	0	0	0	0	0	0	0	0	0	linear	0.025	TRUE	350	NA	NA	0	0.5	2	sepmodel	0.0248	3.2291075369403956e-4	0.007956753925999087	0	10000
4	250	0	250	500	750	2	0	1	0	0	0	0	0	0	0	0	0	linear	0.025	TRUE	350	NA	NA	0	0.5	3	fixmodel	0.0266	-1.4100553823573396e-4	0.00729418297662908	0	10000
4	250	0	250	500	750	2	0	1	0	0	0	0	0	0	0	0	0	linear	0.025	TRUE	350	NA	NA	0	0.5	3	fixmodel_cal	0.0267	-1.3500299198296393e-4	0.0070479474964682005	0	10000
4	250	0	250	500	750	2	0	1	0	0	0	0	0	0	0	0	0	linear	0.025	TRUE	350	NA	NA	0	0.5	3	sepmodel	0.0256	-4.0886708663047546e-4	0.00799313111463764	0	10000
4	250	0	250	500	750	2	0	1	0	0	0	0	0	0	0	0	0	linear	0.025	TRUE	350	NA	NA	0	0.5	4	fixmodel	0.0257	-6.610921342534456e-5	0.007248848618021964	0	10000
4	250	0	250	500	750	2	0	1	0	0	0	0	0	0	0	0	0	linear	0.025	TRUE	350	NA	NA	0	0.5	4	fixmodel_cal	0.0259	-1.054232705406843e-4	0.007159585980763265	0	10000
4	250	0	250	500	750	2	0	1	0	0	0	0	0	0	0	0	0	linear	0.025	TRUE	350	NA	NA	0	0.5	4	sepmodel	0.0245	-1.0788658519042069e-4	0.008000478931970974	0	10000
4	250	0	250	500	750	2	0	1	0	0	0	0	0	0	0	0	0	linear	0.025	TRUE	375	NA	NA	0	0.5	2	fixmodel	0.025	-9.039672077348688e-4	0.007366167064503744	0	10000
4	250	0	250	500	750	2	0	1	0	0	0	0	0	0	0	0	0	linear	0.025	TRUE	375	NA	NA	0	0.5	2	fixmodel_cal	0.0255	-7.597853713644261e-4	0.007011368587914151	0	10000
4	250	0	250	500	750	2	0	1	0	0	0	0	0	0	0	0	0	linear	0.025	TRUE	375	NA	NA	0	0.5	2	sepmodel	0.0258	-0.0010919832989546743	0.007848933258017407	0	10000
4	250	0	250	500	750	2	0	1	0	0	0	0	0	0	0	0	0	linear	0.025	TRUE	375	NA	NA	0	0.5	3	fixmodel	0.0242	-7.957406651622534e-5	0.007189166479015428	0	10000
4	250	0	250	500	750	2	0	1	0	0	0	0	0	0	0	0	0	linear	0.025	TRUE	375	NA	NA	0	0.5	3	fixmodel_cal	0.0255	1.5194235795305014e-4	0.00692852524670586	0	10000
4	250	0	250	500	750	2	0	1	0	0	0	0	0	0	0	0	0	linear	0.025	TRUE	375	NA	NA	0	0.5	3	sepmodel	0.0259	-6.734271157979698e-4	0.007875749528447535	0	10000
4	250	0	250	500	750	2	0	1	0	0	0	0	0	0	0	0	0	linear	0.025	TRUE	375	NA	NA	0	0.5	4	fixmodel	0.0254	-0.0013334888544556459	0.007275488204018977	0	10000
4	250	0	250	500	750	2	0	1	0	0	0	0	0	0	0	0	0	linear	0.025	TRUE	375	NA	NA	0	0.5	4	fixmodel_cal	0.0256	-0.0012087316463468105	0.007242836577913198	0	10000
4	250	0	250	500	750	2	0	1	0	0	0	0	0	0	0	0	0	linear	0.025	TRUE	375	NA	NA	0	0.5	4	sepmodel	0.0262	-0.001388665148311004	0.008039528918070544	0	10000
4	250	0	250	500	750	2	0	1	0	0	0	0	0	0	0	0	0	linear	0.025	TRUE	400	NA	NA	0	0.5	2	fixmodel	0.0266	2.1593541417808188e-4	0.007439930945187431	0	10000
4	250	0	250	500	750	2	0	1	0	0	0	0	0	0	0	0	0	linear	0.025	TRUE	400	NA	NA	0	0.5	2	fixmodel_cal	0.0269	9.076915765158747e-5	0.007065330483939439	0	10000
4	250	0	250	500	750	2	0	1	0	0	0	0	0	0	0	0	0	linear	0.025	TRUE	400	NA	NA	0	0.5	2	sepmodel	0.0264	2.5221269538098026e-4	0.0079325907427203	0	10000
4	250	0	250	500	750	2	0	1	0	0	0	0	0	0	0	0	0	linear	0.025	TRUE	400	NA	NA	0	0.5	3	fixmodel	0.0253	2.457720396959698e-4	0.007234444838814323	0	10000
4	250	0	250	500	750	2	0	1	0	0	0	0	0	0	0	0	0	linear	0.025	TRUE	400	NA	NA	0	0.5	3	fixmodel_cal	0.0257	1.0516038327152112e-4	0.007033969505891876	0	10000
4	250	0	250	500	750	2	0	1	0	0	0	0	0	0	0	0	0	linear	0.025	TRUE	400	NA	NA	0	0.5	3	sepmodel	0.026	4.291809125754048e-4	0.007872099225874129	0	10000
4	250	0	250	500	750	2	0	1	0	0	0	0	0	0	0	0	0	linear	0.025	TRUE	400	NA	NA	0	0.5	4	fixmodel	0.0241	2.9835800613900976e-5	0.007157659209696814	0	10000
4	250	0	250	500	750	2	0	1	0	0	0	0	0	0	0	0	0	linear	0.025	TRUE	400	NA	NA	0	0.5	4	fixmodel_cal	0.0227	-3.9732235410160046e-5	0.0069756287609181195	0	10000
4	250	0	250	500	750	2	0	1	0	0	0	0	0	0	0	0	0	linear	0.025	TRUE	400	NA	NA	0	0.5	4	sepmodel	0.0247	2.8310612960553104e-4	0.007927759310728786	0	10000
4	250	0	250	500	750	2	0	1	0	0	0	0	0	0	0	0	0	linear	0.025	TRUE	425	NA	NA	0	0.5	2	fixmodel	0.0234	-5.181206757302886e-4	0.007376066018427164	0	10000
4	250	0	250	500	750	2	0	1	0	0	0	0	0	0	0	0	0	linear	0.025	TRUE	425	NA	NA	0	0.5	2	fixmodel_cal	0.0233	-8.940373982826422e-4	0.006906733831542224	0	10000
4	250	0	250	500	750	2	0	1	0	0	0	0	0	0	0	0	0	linear	0.025	TRUE	425	NA	NA	0	0.5	2	sepmodel	0.0224	-4.1597036918175455e-4	0.007926887797568208	0	10000
4	250	0	250	500	750	2	0	1	0	0	0	0	0	0	0	0	0	linear	0.025	TRUE	425	NA	NA	0	0.5	3	fixmodel	0.0253	6.133329301253435e-4	0.007281702170390235	0	10000
4	250	0	250	500	750	2	0	1	0	0	0	0	0	0	0	0	0	linear	0.025	TRUE	425	NA	NA	0	0.5	3	fixmodel_cal	0.0254	5.084688447806394e-4	0.007027680523641435	0	10000
4	250	0	250	500	750	2	0	1	0	0	0	0	0	0	0	0	0	linear	0.025	TRUE	425	NA	NA	0	0.5	3	sepmodel	0.0248	5.606796685593108e-4	0.007936300898702429	0	10000
4	250	0	250	500	750	2	0	1	0	0	0	0	0	0	0	0	0	linear	0.025	TRUE	425	NA	NA	0	0.5	4	fixmodel	0.0233	-0.0014411421944836374	0.007219400490629397	0	10000
4	250	0	250	500	750	2	0	1	0	0	0	0	0	0	0	0	0	linear	0.025	TRUE	425	NA	NA	0	0.5	4	fixmodel_cal	0.0249	-0.001774545758047365	0.00692171489921183	0	10000
4	250	0	250	500	750	2	0	1	0	0	0	0	0	0	0	0	0	linear	0.025	TRUE	425	NA	NA	0	0.5	4	sepmodel	0.0241	-0.0012043215149339444	0.007992717140490904	0	10000
4	250	0	250	500	750	2	0	1	0	0	0	0	0	0	0	0	0	linear	0.025	TRUE	450	NA	NA	0	0.5	2	fixmodel	0.0263	0.002607172421486916	0.0074013457471762524	0	10000
4	250	0	250	500	750	2	0	1	0	0	0	0	0	0	0	0	0	linear	0.025	TRUE	450	NA	NA	0	0.5	2	fixmodel_cal	0.0284	0.002267508409707014	0.0070347480721400565	0	10000
4	250	0	250	500	750	2	0	1	0	0	0	0	0	0	0	0	0	linear	0.025	TRUE	450	NA	NA	0	0.5	2	sepmodel	0.0266	0.0024787181281292485	0.0079487629195655	0	10000
4	250	0	250	500	750	2	0	1	0	0	0	0	0	0	0	0	0	linear	0.025	TRUE	450	NA	NA	0	0.5	3	fixmodel	0.0236	9.362186323875222e-4	0.007274682226780483	0	10000
4	250	0	250	500	750	2	0	1	0	0	0	0	0	0	0	0	0	linear	0.025	TRUE	450	NA	NA	0	0.5	3	fixmodel_cal	0.0254	9.284231787904046e-4	0.007070903548097282	0	10000
4	250	0	250	500	750	2	0	1	0	0	0	0	0	0	0	0	0	linear	0.025	TRUE	450	NA	NA	0	0.5	3	sepmodel	0.0245	5.817555767967524e-4	0.007959156949002759	0	10000
4	250	0	250	500	750	2	0	1	0	0	0	0	0	0	0	0	0	linear	0.025	TRUE	450	NA	NA	0	0.5	4	fixmodel	0.0256	2.912767161838227e-4	0.007115970877913677	0	10000
4	250	0	250	500	750	2	0	1	0	0	0	0	0	0	0	0	0	linear	0.025	TRUE	450	NA	NA	0	0.5	4	fixmodel_cal	0.0242	1.3440609608768636e-4	0.00680446204073758	0	10000
4	250	0	250	500	750	2	0	1	0	0	0	0	0	0	0	0	0	linear	0.025	TRUE	450	NA	NA	0	0.5	4	sepmodel	0.0257	-2.3855383482681298e-4	0.007960308473987763	0	10000
4	250	0	250	500	750	2	0	1	0	0	0	0	0	0	0	0	0	linear	0.025	TRUE	475	NA	NA	0	0.5	2	fixmodel	0.0225	1.9855015184933538e-4	0.007239618041050566	0	10000
4	250	0	250	500	750	2	0	1	0	0	0	0	0	0	0	0	0	linear	0.025	TRUE	475	NA	NA	0	0.5	2	fixmodel_cal	0.0229	1.8597391411451006e-4	0.006766153287140058	0	10000
4	250	0	250	500	750	2	0	1	0	0	0	0	0	0	0	0	0	linear	0.025	TRUE	475	NA	NA	0	0.5	2	sepmodel	0.0219	2.4154245480404956e-4	0.007796355059602534	0	10000
4	250	0	250	500	750	2	0	1	0	0	0	0	0	0	0	0	0	linear	0.025	TRUE	475	NA	NA	0	0.5	3	fixmodel	0.0239	-7.192422660203551e-4	0.007255970115247971	0	10000
4	250	0	250	500	750	2	0	1	0	0	0	0	0	0	0	0	0	linear	0.025	TRUE	475	NA	NA	0	0.5	3	fixmodel_cal	0.0253	-6.99222909509921e-4	0.007145810666602948	0	10000
4	250	0	250	500	750	2	0	1	0	0	0	0	0	0	0	0	0	linear	0.025	TRUE	475	NA	NA	0	0.5	3	sepmodel	0.0254	-7.673250104557465e-4	0.00790426494092062	0	10000
4	250	0	250	500	750	2	0	1	0	0	0	0	0	0	0	0	0	linear	0.025	TRUE	475	NA	NA	0	0.5	4	fixmodel	0.0267	0.001585156696320855	0.007271259732522367	0	10000
4	250	0	250	500	750	2	0	1	0	0	0	0	0	0	0	0	0	linear	0.025	TRUE	475	NA	NA	0	0.5	4	fixmodel_cal	0.0275	0.001856484335662112	0.007007608861635772	0	10000
4	250	0	250	500	750	2	0	1	0	0	0	0	0	0	0	0	0	linear	0.025	TRUE	475	NA	NA	0	0.5	4	sepmodel	0.0271	0.0018594139874655818	0.008133135248322036	0	10000
4	250	0	250	500	750	2	0	1	0	0	0	0	0	0	0	0	0	linear	0.025	TRUE	500	NA	NA	0	0.5	2	fixmodel	0.0263	-2.0536838503093363e-5	0.007467627776268367	0	10000
4	250	0	250	500	750	2	0	1	0	0	0	0	0	0	0	0	0	linear	0.025	TRUE	500	NA	NA	0	0.5	2	fixmodel_cal	0.0249	1.6192142920567813e-5	0.006958359503686159	0	10000
4	250	0	250	500	750	2	0	1	0	0	0	0	0	0	0	0	0	linear	0.025	TRUE	500	NA	NA	0	0.5	2	sepmodel	0.0263	2.127979814844924e-4	0.00801831330770447	0	10000
4	250	0	250	500	750	2	0	1	0	0	0	0	0	0	0	0	0	linear	0.025	TRUE	500	NA	NA	0	0.5	3	fixmodel	0.0256	-0.0010558002110002476	0.007353536641678197	0	10000
4	250	0	250	500	750	2	0	1	0	0	0	0	0	0	0	0	0	linear	0.025	TRUE	500	NA	NA	0	0.5	3	fixmodel_cal	0.025	-9.714822233471862e-4	0.007257060909759357	0	10000
4	250	0	250	500	750	2	0	1	0	0	0	0	0	0	0	0	0	linear	0.025	TRUE	500	NA	NA	0	0.5	3	sepmodel	0.026	-9.272387945299212e-4	0.00802776756702867	0	10000
4	250	0	250	500	750	2	0	1	0	0	0	0	0	0	0	0	0	linear	0.025	TRUE	500	NA	NA	0	0.5	4	fixmodel	0.0234	-5.743738338070504e-4	0.007107134216759288	0	10000
4	250	0	250	500	750	2	0	1	0	0	0	0	0	0	0	0	0	linear	0.025	TRUE	500	NA	NA	0	0.5	4	fixmodel_cal	0.0226	-3.602150834468143e-4	0.006708891498010261	0	10000
4	250	0	250	500	750	2	0	1	0	0	0	0	0	0	0	0	0	linear	0.025	TRUE	500	NA	NA	0	0.5	4	sepmodel	0.0226	-7.859494812169353e-4	0.00785701363675372	0	10000
4	250	0	250	500	750	2	0	1	0	0	0	0	0	0	0	0	0	linear	0.025	TRUE	525	NA	NA	0	0.5	2	fixmodel	0.0254	7.615211142991505e-4	0.0071859077000456986	0	10000
4	250	0	250	500	750	2	0	1	0	0	0	0	0	0	0	0	0	linear	0.025	TRUE	525	NA	NA	0	0.5	2	fixmodel_cal	0.0253	8.013370562485223e-4	0.00676003608459298	0	10000
4	250	0	250	500	750	2	0	1	0	0	0	0	0	0	0	0	0	linear	0.025	TRUE	525	NA	NA	0	0.5	2	sepmodel	0.0237	0.0012430318618449445	0.007752962829475312	0	10000
4	250	0	250	500	750	2	0	1	0	0	0	0	0	0	0	0	0	linear	0.025	TRUE	525	NA	NA	0	0.5	3	fixmodel	0.0271	5.99751001976118e-4	0.0072855820185617134	0	10000
4	250	0	250	500	750	2	0	1	0	0	0	0	0	0	0	0	0	linear	0.025	TRUE	525	NA	NA	0	0.5	3	fixmodel_cal	0.0253	5.602306495791158e-4	0.00714476005237454	0	10000
4	250	0	250	500	750	2	0	1	0	0	0	0	0	0	0	0	0	linear	0.025	TRUE	525	NA	NA	0	0.5	3	sepmodel	0.0258	8.973730783906489e-4	0.00798421422513965	0	10000
4	250	0	250	500	750	2	0	1	0	0	0	0	0	0	0	0	0	linear	0.025	TRUE	525	NA	NA	0	0.5	4	fixmodel	0.0277	0.0011059519516669774	0.007299818030511575	0	10000
4	250	0	250	500	750	2	0	1	0	0	0	0	0	0	0	0	0	linear	0.025	TRUE	525	NA	NA	0	0.5	4	fixmodel_cal	0.0288	0.0010320012161305961	0.006988800657629914	0	10000
4	250	0	250	500	750	2	0	1	0	0	0	0	0	0	0	0	0	linear	0.025	TRUE	525	NA	NA	0	0.5	4	sepmodel	0.0302	0.0012649436835969442	0.008145571082146877	0	10000
4	250	0	250	500	750	2	0	1	0	0	0	0	0	0	0	0	0	linear	0.025	TRUE	550	NA	NA	0	0.5	2	fixmodel	0.0262	-9.785878287168185e-5	0.007639882933328761	0	10000
4	250	0	250	500	750	2	0	1	0	0	0	0	0	0	0	0	0	linear	0.025	TRUE	550	NA	NA	0	0.5	2	fixmodel_cal	0.027	4.728007531060854e-4	0.007078956270396907	0	10000
4	250	0	250	500	750	2	0	1	0	0	0	0	0	0	0	0	0	linear	0.025	TRUE	550	NA	NA	0	0.5	2	sepmodel	0.0258	1.632293291093503e-5	0.008112618118423343	0	10000
4	250	0	250	500	750	2	0	1	0	0	0	0	0	0	0	0	0	linear	0.025	TRUE	550	NA	NA	0	0.5	3	fixmodel	0.0258	8.368365900858314e-4	0.007270765594311908	0	10000
4	250	0	250	500	750	2	0	1	0	0	0	0	0	0	0	0	0	linear	0.025	TRUE	550	NA	NA	0	0.5	3	fixmodel_cal	0.0259	0.0011900615730662482	0.007096392663115072	0	10000
4	250	0	250	500	750	2	0	1	0	0	0	0	0	0	0	0	0	linear	0.025	TRUE	550	NA	NA	0	0.5	3	sepmodel	0.025	0.0010449719402336034	0.007956441527326427	0	10000
4	250	0	250	500	750	2	0	1	0	0	0	0	0	0	0	0	0	linear	0.025	TRUE	550	NA	NA	0	0.5	4	fixmodel	0.0275	8.348634020027475e-5	0.007279322140784481	0	10000
4	250	0	250	500	750	2	0	1	0	0	0	0	0	0	0	0	0	linear	0.025	TRUE	550	NA	NA	0	0.5	4	fixmodel_cal	0.0269	4.470081022610341e-4	0.006943344112252974	0	10000
4	250	0	250	500	750	2	0	1	0	0	0	0	0	0	0	0	0	linear	0.025	TRUE	550	NA	NA	0	0.5	4	sepmodel	0.0268	4.5459689661046847e-4	0.007991953730595247	0	10000
4	250	0	250	500	750	2	0	1	0	0	0	0	0	0	0	0	0	linear	0.025	TRUE	575	NA	NA	0	0.5	2	fixmodel	0.0236	0.0025138031115695225	0.007364005735669603	0	10000
4	250	0	250	500	750	2	0	1	0	0	0	0	0	0	0	0	0	linear	0.025	TRUE	575	NA	NA	0	0.5	2	fixmodel_cal	0.023	0.0026508434449432007	0.006796948385699906	0	10000
4	250	0	250	500	750	2	0	1	0	0	0	0	0	0	0	0	0	linear	0.025	TRUE	575	NA	NA	0	0.5	2	sepmodel	0.0252	0.002596767545697276	0.007899451716916934	0	10000
4	250	0	250	500	750	2	0	1	0	0	0	0	0	0	0	0	0	linear	0.025	TRUE	575	NA	NA	0	0.5	3	fixmodel	0.0241	0.0011851046796452372	0.007136409941675327	0	10000
4	250	0	250	500	750	2	0	1	0	0	0	0	0	0	0	0	0	linear	0.025	TRUE	575	NA	NA	0	0.5	3	fixmodel_cal	0.0255	0.0012647011062996334	0.006870972866100542	0	10000
4	250	0	250	500	750	2	0	1	0	0	0	0	0	0	0	0	0	linear	0.025	TRUE	575	NA	NA	0	0.5	3	sepmodel	0.0236	0.0013816182556398151	0.007757043364619919	0	10000
4	250	0	250	500	750	2	0	1	0	0	0	0	0	0	0	0	0	linear	0.025	TRUE	575	NA	NA	0	0.5	4	fixmodel	0.0243	-2.2441465488130487e-4	0.0071910072072192376	0	10000
4	250	0	250	500	750	2	0	1	0	0	0	0	0	0	0	0	0	linear	0.025	TRUE	575	NA	NA	0	0.5	4	fixmodel_cal	0.0258	2.76624755439252e-5	0.006876050963972076	0	10000
4	250	0	250	500	750	2	0	1	0	0	0	0	0	0	0	0	0	linear	0.025	TRUE	575	NA	NA	0	0.5	4	sepmodel	0.0263	-3.12568675418436e-4	0.007950577762384507	0	10000
4	250	0	250	500	750	2	0	1	0	0	0	0	0	0	0	0	0	linear	0.025	TRUE	600	NA	NA	0	0.5	2	fixmodel	0.0255	-1.4181315719079436e-4	0.007373226409479288	0	10000
4	250	0	250	500	750	2	0	1	0	0	0	0	0	0	0	0	0	linear	0.025	TRUE	600	NA	NA	0	0.5	2	fixmodel_cal	0.0249	1.8571378218073593e-4	0.006754935212145366	0	10000
4	250	0	250	500	750	2	0	1	0	0	0	0	0	0	0	0	0	linear	0.025	TRUE	600	NA	NA	0	0.5	2	sepmodel	0.0249	-3.73151024251036e-4	0.007939962752293523	0	10000
4	250	0	250	500	750	2	0	1	0	0	0	0	0	0	0	0	0	linear	0.025	TRUE	600	NA	NA	0	0.5	3	fixmodel	0.0257	-2.2673692141855595e-6	0.007320665332045748	0	10000
4	250	0	250	500	750	2	0	1	0	0	0	0	0	0	0	0	0	linear	0.025	TRUE	600	NA	NA	0	0.5	3	fixmodel_cal	0.0265	1.8828085967516133e-4	0.007035751796597923	0	10000
4	250	0	250	500	750	2	0	1	0	0	0	0	0	0	0	0	0	linear	0.025	TRUE	600	NA	NA	0	0.5	3	sepmodel	0.0237	-5.499241790859922e-5	0.007952260846110261	0	10000
4	250	0	250	500	750	2	0	1	0	0	0	0	0	0	0	0	0	linear	0.025	TRUE	600	NA	NA	0	0.5	4	fixmodel	0.0224	4.7585674240034897e-5	0.007105472689208067	0	10000
4	250	0	250	500	750	2	0	1	0	0	0	0	0	0	0	0	0	linear	0.025	TRUE	600	NA	NA	0	0.5	4	fixmodel_cal	0.0216	2.3657362303075778e-4	0.00677558882149274	0	10000
4	250	0	250	500	750	2	0	1	0	0	0	0	0	0	0	0	0	linear	0.025	TRUE	600	NA	NA	0	0.5	4	sepmodel	0.0236	-4.0483030435655326e-4	0.00792548330906204	0	10000
4	250	0	250	500	750	2	0	1	0	0	0	0	0	0	0	0	0	linear	0.025	TRUE	625	NA	NA	0	0.5	2	fixmodel	0.0248	0.0013648174822202678	0.007477931945536372	0	10000
4	250	0	250	500	750	2	0	1	0	0	0	0	0	0	0	0	0	linear	0.025	TRUE	625	NA	NA	0	0.5	2	fixmodel_cal	0.0257	0.0016818372614735445	0.006842516333472412	0	10000
4	250	0	250	500	750	2	0	1	0	0	0	0	0	0	0	0	0	linear	0.025	TRUE	625	NA	NA	0	0.5	2	sepmodel	0.0254	0.0010057274564308702	0.008028586053723188	0	10000
4	250	0	250	500	750	2	0	1	0	0	0	0	0	0	0	0	0	linear	0.025	TRUE	625	NA	NA	0	0.5	3	fixmodel	0.0259	1.4677718055881986e-4	0.00739569375383944	0	10000
4	250	0	250	500	750	2	0	1	0	0	0	0	0	0	0	0	0	linear	0.025	TRUE	625	NA	NA	0	0.5	3	fixmodel_cal	0.0271	4.3075484703843114e-4	0.006971748162872704	0	10000
4	250	0	250	500	750	2	0	1	0	0	0	0	0	0	0	0	0	linear	0.025	TRUE	625	NA	NA	0	0.5	3	sepmodel	0.0272	-3.0597995518913146e-4	0.008148825706140693	0	10000
4	250	0	250	500	750	2	0	1	0	0	0	0	0	0	0	0	0	linear	0.025	TRUE	625	NA	NA	0	0.5	4	fixmodel	0.0263	3.567048361553259e-5	0.0072417776251393175	0	10000
4	250	0	250	500	750	2	0	1	0	0	0	0	0	0	0	0	0	linear	0.025	TRUE	625	NA	NA	0	0.5	4	fixmodel_cal	0.0265	1.3944055978421072e-4	0.006906739246104033	0	10000
4	250	0	250	500	750	2	0	1	0	0	0	0	0	0	0	0	0	linear	0.025	TRUE	625	NA	NA	0	0.5	4	sepmodel	0.0252	-6.014334161736137e-6	0.008046964663905887	0	10000
4	250	0	250	500	750	2	0	1	0	0	0	0	0	0	0	0	0	linear	0.025	TRUE	650	NA	NA	0	0.5	2	fixmodel	0.0251	0.0012057143101093868	0.007369869550197106	0	10000
4	250	0	250	500	750	2	0	1	0	0	0	0	0	0	0	0	0	linear	0.025	TRUE	650	NA	NA	0	0.5	2	fixmodel_cal	0.0256	0.0013249238725438815	0.006821484204044902	0	10000
4	250	0	250	500	750	2	0	1	0	0	0	0	0	0	0	0	0	linear	0.025	TRUE	650	NA	NA	0	0.5	2	sepmodel	0.025	0.0011147147583443827	0.007845344208471482	0	10000
4	250	0	250	500	750	2	0	1	0	0	0	0	0	0	0	0	0	linear	0.025	TRUE	650	NA	NA	0	0.5	3	fixmodel	0.0246	-0.001064499280782092	0.007423036636875953	0	10000
4	250	0	250	500	750	2	0	1	0	0	0	0	0	0	0	0	0	linear	0.025	TRUE	650	NA	NA	0	0.5	3	fixmodel_cal	0.0247	-0.0011753262856104294	0.00703146036795437	0	10000
4	250	0	250	500	750	2	0	1	0	0	0	0	0	0	0	0	0	linear	0.025	TRUE	650	NA	NA	0	0.5	3	sepmodel	0.0252	-0.0011781835469431795	0.008079507260491448	0	10000
4	250	0	250	500	750	2	0	1	0	0	0	0	0	0	0	0	0	linear	0.025	TRUE	650	NA	NA	0	0.5	4	fixmodel	0.0244	-4.765374884439471e-4	0.007209139090862983	0	10000
4	250	0	250	500	750	2	0	1	0	0	0	0	0	0	0	0	0	linear	0.025	TRUE	650	NA	NA	0	0.5	4	fixmodel_cal	0.0261	-5.739204076210589e-4	0.006947750398304444	0	10000
4	250	0	250	500	750	2	0	1	0	0	0	0	0	0	0	0	0	linear	0.025	TRUE	650	NA	NA	0	0.5	4	sepmodel	0.0258	-3.5961474425585667e-4	0.00800637537950271	0	10000
4	250	0	250	500	750	2	0	1	0	0	0	0	0	0	0	0	0	linear	0.025	TRUE	675	NA	NA	0	0.5	2	fixmodel	0.0263	5.08170666184043e-4	0.007529662176793196	0	10000
4	250	0	250	500	750	2	0	1	0	0	0	0	0	0	0	0	0	linear	0.025	TRUE	675	NA	NA	0	0.5	2	fixmodel_cal	0.0275	6.001022348147274e-4	0.006937173393567465	0	10000
4	250	0	250	500	750	2	0	1	0	0	0	0	0	0	0	0	0	linear	0.025	TRUE	675	NA	NA	0	0.5	2	sepmodel	0.0276	2.2356092807363778e-4	0.008062158812793008	0	10000
4	250	0	250	500	750	2	0	1	0	0	0	0	0	0	0	0	0	linear	0.025	TRUE	675	NA	NA	0	0.5	3	fixmodel	0.0238	-5.156237185111265e-4	0.007148850606404334	0	10000
4	250	0	250	500	750	2	0	1	0	0	0	0	0	0	0	0	0	linear	0.025	TRUE	675	NA	NA	0	0.5	3	fixmodel_cal	0.0247	-2.6805106587480604e-4	0.006702361075929732	0	10000
4	250	0	250	500	750	2	0	1	0	0	0	0	0	0	0	0	0	linear	0.025	TRUE	675	NA	NA	0	0.5	3	sepmodel	0.0246	-4.807564720594687e-4	0.007808937683405169	0	10000
4	250	0	250	500	750	2	0	1	0	0	0	0	0	0	0	0	0	linear	0.025	TRUE	675	NA	NA	0	0.5	4	fixmodel	0.0255	-2.620219447590358e-4	0.0072152138796927464	0	10000
4	250	0	250	500	750	2	0	1	0	0	0	0	0	0	0	0	0	linear	0.025	TRUE	675	NA	NA	0	0.5	4	fixmodel_cal	0.0253	-8.990874258968607e-5	0.006987314231059104	0	10000
4	250	0	250	500	750	2	0	1	0	0	0	0	0	0	0	0	0	linear	0.025	TRUE	675	NA	NA	0	0.5	4	sepmodel	0.0243	1.7911497931156914e-4	0.008017702954067417	0	10000
4	250	0	250	500	750	2	0	1	0	0	0	0	0	0	0	0	0	linear	0.025	TRUE	700	NA	NA	0	0.5	2	fixmodel	0.0226	-9.533787324924495e-4	0.007386048333304881	0	10000
4	250	0	250	500	750	2	0	1	0	0	0	0	0	0	0	0	0	linear	0.025	TRUE	700	NA	NA	0	0.5	2	fixmodel_cal	0.023	-9.172907535291762e-4	0.00669779650891135	0	10000
4	250	0	250	500	750	2	0	1	0	0	0	0	0	0	0	0	0	linear	0.025	TRUE	700	NA	NA	0	0.5	2	sepmodel	0.0227	-9.189496065248128e-4	0.007987034937273724	0	10000
4	250	0	250	500	750	2	0	1	0	0	0	0	0	0	0	0	0	linear	0.025	TRUE	700	NA	NA	0	0.5	3	fixmodel	0.0257	0.0016311319655689333	0.007177788661173925	0	10000
4	250	0	250	500	750	2	0	1	0	0	0	0	0	0	0	0	0	linear	0.025	TRUE	700	NA	NA	0	0.5	3	fixmodel_cal	0.0247	0.0013493557130460864	0.00669427397920027	0	10000
4	250	0	250	500	750	2	0	1	0	0	0	0	0	0	0	0	0	linear	0.025	TRUE	700	NA	NA	0	0.5	3	sepmodel	0.024	0.0017443991264155503	0.007906945518233276	0	10000
4	250	0	250	500	750	2	0	1	0	0	0	0	0	0	0	0	0	linear	0.025	TRUE	700	NA	NA	0	0.5	4	fixmodel	0.0251	4.283956673465357e-4	0.007225369189695986	0	10000
4	250	0	250	500	750	2	0	1	0	0	0	0	0	0	0	0	0	linear	0.025	TRUE	700	NA	NA	0	0.5	4	fixmodel_cal	0.0253	2.0898069589982496e-4	0.006978546967607318	0	10000
4	250	0	250	500	750	2	0	1	0	0	0	0	0	0	0	0	0	linear	0.025	TRUE	700	NA	NA	0	0.5	4	sepmodel	0.027	4.55145972083535e-4	0.008032867443363376	0	10000
4	250	0	250	500	750	2	0	1	0	0	0	0	0	0	0	0	0	linear	0.025	TRUE	725	NA	NA	0	0.5	2	fixmodel	0.0247	-2.14198812208181e-4	0.007450677998837873	0	10000
4	250	0	250	500	750	2	0	1	0	0	0	0	0	0	0	0	0	linear	0.025	TRUE	725	NA	NA	0	0.5	2	fixmodel_cal	0.0265	-1.860592515611957e-4	0.006794467129354873	0	10000
4	250	0	250	500	750	2	0	1	0	0	0	0	0	0	0	0	0	linear	0.025	TRUE	725	NA	NA	0	0.5	2	sepmodel	0.0232	-1.7327887558916716e-4	0.007998637111125315	0	10000
4	250	0	250	500	750	2	0	1	0	0	0	0	0	0	0	0	0	linear	0.025	TRUE	725	NA	NA	0	0.5	3	fixmodel	0.0255	-0.0010963360161913515	0.007456405213814302	0	10000
4	250	0	250	500	750	2	0	1	0	0	0	0	0	0	0	0	0	linear	0.025	TRUE	725	NA	NA	0	0.5	3	fixmodel_cal	0.0265	-0.00093894142420200295	0.006867566388939604	0	10000
4	250	0	250	500	750	2	0	1	0	0	0	0	0	0	0	0	0	linear	0.025	TRUE	725	NA	NA	0	0.5	3	sepmodel	0.0265	-7.787997523445681e-4	0.008189177116134438	0	10000
4	250	0	250	500	750	2	0	1	0	0	0	0	0	0	0	0	0	linear	0.025	TRUE	725	NA	NA	0	0.5	4	fixmodel	0.0283	0.001718659860942169	0.007293690556289704	0	10000
4	250	0	250	500	750	2	0	1	0	0	0	0	0	0	0	0	0	linear	0.025	TRUE	725	NA	NA	0	0.5	4	fixmodel_cal	0.028	0.001706388170282	0.007093327685117649	0	10000
4	250	0	250	500	750	2	0	1	0	0	0	0	0	0	0	0	0	linear	0.025	TRUE	725	NA	NA	0	0.5	4	sepmodel	0.0293	0.002007610720950218	0.008139795830246791	0	10000
4	250	0	250	500	750	2	0	1	0	0	0	0	0	0	0	0	0	linear	0.025	TRUE	750	NA	NA	0	0.5	2	fixmodel	0.0219	-0.0019402446879190358	0.0074432610417161146	0	10000
4	250	0	250	500	750	2	0	1	0	0	0	0	0	0	0	0	0	linear	0.025	TRUE	750	NA	NA	0	0.5	2	fixmodel_cal	0.0228	-0.0013619868071904722	0.006689703024931567	0	10000
4	250	0	250	500	750	2	0	1	0	0	0	0	0	0	0	0	0	linear	0.025	TRUE	750	NA	NA	0	0.5	2	sepmodel	0.0212	-0.002432920209053455	0.007998476933439861	0	10000
4	250	0	250	500	750	2	0	1	0	0	0	0	0	0	0	0	0	linear	0.025	TRUE	750	NA	NA	0	0.5	3	fixmodel	0.0278	-9.930342837574653e-5	0.0075038193152367665	0	10000
4	250	0	250	500	750	2	0	1	0	0	0	0	0	0	0	0	0	linear	0.025	TRUE	750	NA	NA	0	0.5	3	fixmodel_cal	0.0269	7.969800378034154e-5	0.0068408158953197585	0	10000
4	250	0	250	500	750	2	0	1	0	0	0	0	0	0	0	0	0	linear	0.025	TRUE	750	NA	NA	0	0.5	3	sepmodel	0.0271	-4.969555313244858e-4	0.008145546355538099	0	10000
4	250	0	250	500	750	2	0	1	0	0	0	0	0	0	0	0	0	linear	0.025	TRUE	750	NA	NA	0	0.5	4	fixmodel	0.025	-0.0011344039658575003	0.007224185678581672	0	10000
4	250	0	250	500	750	2	0	1	0	0	0	0	0	0	0	0	0	linear	0.025	TRUE	750	NA	NA	0	0.5	4	fixmodel_cal	0.0243	-9.981872245793146e-4	0.0070706971351784526	0	10000
4	250	0	250	500	750	2	0	1	0	0	0	0	0	0	0	0	0	linear	0.025	TRUE	750	NA	NA	0	0.5	4	sepmodel	0.0243	-0.001338893934286052	0.008018775497663935	0	10000
4	250	0	250	500	750	2	0	1	0	0	0	0	0.125	0.125	0.125	0.125	0.125	linear	0.025	TRUE	25	NA	NA	0	0.5	2	fixmodel	0.0248	-7.25358435439737e-5	0.007504034201929565	0	10000
4	250	0	250	500	750	2	0	1	0	0	0	0	0.125	0.125	0.125	0.125	0.125	linear	0.025	TRUE	25	NA	NA	0	0.5	2	fixmodel_cal	0.0247	-1.4177629299878206e-4	0.007536841574274509	0	10000
4	250	0	250	500	750	2	0	1	0	0	0	0	0.125	0.125	0.125	0.125	0.125	linear	0.025	TRUE	25	NA	NA	0	0.5	2	sepmodel	0.024	-1.8200034961561213e-4	0.00799408013794584	0	10000
4	250	0	250	500	750	2	0	1	0	0	0	0	0.125	0.125	0.125	0.125	0.125	linear	0.025	TRUE	25	NA	NA	0	0.5	3	fixmodel	0.0234	3.253732668251431e-4	0.007179710545035014	0	10000
4	250	0	250	500	750	2	0	1	0	0	0	0	0.125	0.125	0.125	0.125	0.125	linear	0.025	TRUE	25	NA	NA	0	0.5	3	fixmodel_cal	0.0245	3.726000753625863e-4	0.007235714595921415	0	10000
4	250	0	250	500	750	2	0	1	0	0	0	0	0.125	0.125	0.125	0.125	0.125	linear	0.025	TRUE	25	NA	NA	0	0.5	3	sepmodel	0.0239	1.9691615626277987e-4	0.007833874402200184	0	10000
4	250	0	250	500	750	2	0	1	0	0	0	0	0.125	0.125	0.125	0.125	0.125	linear	0.025	TRUE	25	NA	NA	0	0.5	4	fixmodel	0.0254	5.719989363438825e-4	0.007234081327686911	0	10000
4	250	0	250	500	750	2	0	1	0	0	0	0	0.125	0.125	0.125	0.125	0.125	linear	0.025	TRUE	25	NA	NA	0	0.5	4	fixmodel_cal	0.0253	6.200523029472871e-4	0.007260700050490757	0	10000
4	250	0	250	500	750	2	0	1	0	0	0	0	0.125	0.125	0.125	0.125	0.125	linear	0.025	TRUE	25	NA	NA	0	0.5	4	sepmodel	0.0244	5.593093077612693e-4	0.007936635067212374	0	10000
4	250	0	250	500	750	2	0	1	0	0	0	0	0.125	0.125	0.125	0.125	0.125	linear	0.025	TRUE	50	NA	NA	0	0.5	2	fixmodel	0.0268	0.0010545825361445256	0.007498339631611016	0	10000
4	250	0	250	500	750	2	0	1	0	0	0	0	0.125	0.125	0.125	0.125	0.125	linear	0.025	TRUE	50	NA	NA	0	0.5	2	fixmodel_cal	0.0261	0.001067158361600309	0.007513489460669576	0	10000
4	250	0	250	500	750	2	0	1	0	0	0	0	0.125	0.125	0.125	0.125	0.125	linear	0.025	TRUE	50	NA	NA	0	0.5	2	sepmodel	0.0266	9.08122229142012e-4	0.008056926939887082	0	10000
4	250	0	250	500	750	2	0	1	0	0	0	0	0.125	0.125	0.125	0.125	0.125	linear	0.025	TRUE	50	NA	NA	0	0.5	3	fixmodel	0.026	1.6646976534957924e-4	0.007375845387091855	0	10000
4	250	0	250	500	750	2	0	1	0	0	0	0	0.125	0.125	0.125	0.125	0.125	linear	0.025	TRUE	50	NA	NA	0	0.5	3	fixmodel_cal	0.0263	1.808981608766213e-4	0.007384727418260059	0	10000
4	250	0	250	500	750	2	0	1	0	0	0	0	0.125	0.125	0.125	0.125	0.125	linear	0.025	TRUE	50	NA	NA	0	0.5	3	sepmodel	0.0269	3.529060975064825e-4	0.008060901263366477	0	10000
4	250	0	250	500	750	2	0	1	0	0	0	0	0.125	0.125	0.125	0.125	0.125	linear	0.025	TRUE	50	NA	NA	0	0.5	4	fixmodel	0.0263	-7.457168759554978e-5	0.007294874254588005	0	10000
4	250	0	250	500	750	2	0	1	0	0	0	0	0.125	0.125	0.125	0.125	0.125	linear	0.025	TRUE	50	NA	NA	0	0.5	4	fixmodel_cal	0.026	-1.0785029681919267e-4	0.007305041577473343	0	10000
4	250	0	250	500	750	2	0	1	0	0	0	0	0.125	0.125	0.125	0.125	0.125	linear	0.025	TRUE	50	NA	NA	0	0.5	4	sepmodel	0.0253	9.649410280890118e-5	0.008081623958546258	0	10000
4	250	0	250	500	750	2	0	1	0	0	0	0	0.125	0.125	0.125	0.125	0.125	linear	0.025	TRUE	75	NA	NA	0	0.5	2	fixmodel	0.0267	-4.508041816074829e-4	0.007597044143483415	0	10000
4	250	0	250	500	750	2	0	1	0	0	0	0	0.125	0.125	0.125	0.125	0.125	linear	0.025	TRUE	75	NA	NA	0	0.5	2	fixmodel_cal	0.0248	-3.745460139955157e-4	0.007520418117727471	0	10000
4	250	0	250	500	750	2	0	1	0	0	0	0	0.125	0.125	0.125	0.125	0.125	linear	0.025	TRUE	75	NA	NA	0	0.5	2	sepmodel	0.0273	-3.6060184893749913e-4	0.00819043234192491	0	10000
4	250	0	250	500	750	2	0	1	0	0	0	0	0.125	0.125	0.125	0.125	0.125	linear	0.025	TRUE	75	NA	NA	0	0.5	3	fixmodel	0.0263	0.0012819298809226116	0.0075148257333757925	0	10000
4	250	0	250	500	750	2	0	1	0	0	0	0	0.125	0.125	0.125	0.125	0.125	linear	0.025	TRUE	75	NA	NA	0	0.5	3	fixmodel_cal	0.0257	0.0013964735690880229	0.007468403347196779	0	10000
4	250	0	250	500	750	2	0	1	0	0	0	0	0.125	0.125	0.125	0.125	0.125	linear	0.025	TRUE	75	NA	NA	0	0.5	3	sepmodel	0.0262	0.00129552152052784	0.008302917621124234	0	10000
4	250	0	250	500	750	2	0	1	0	0	0	0	0.125	0.125	0.125	0.125	0.125	linear	0.025	TRUE	75	NA	NA	0	0.5	4	fixmodel	0.0249	6.977633684310871e-4	0.007216885869522772	0	10000
4	250	0	250	500	750	2	0	1	0	0	0	0	0.125	0.125	0.125	0.125	0.125	linear	0.025	TRUE	75	NA	NA	0	0.5	4	fixmodel_cal	0.0253	7.803936043351002e-4	0.007224373483310768	0	10000
4	250	0	250	500	750	2	0	1	0	0	0	0	0.125	0.125	0.125	0.125	0.125	linear	0.025	TRUE	75	NA	NA	0	0.5	4	sepmodel	0.0248	9.277337021983994e-4	0.008052272958460687	0	10000
4	250	0	250	500	750	2	0	1	0	0	0	0	0.125	0.125	0.125	0.125	0.125	linear	0.025	TRUE	100	NA	NA	0	0.5	2	fixmodel	0.025	0.0010429644774607551	0.007350914048486825	0	10000
4	250	0	250	500	750	2	0	1	0	0	0	0	0.125	0.125	0.125	0.125	0.125	linear	0.025	TRUE	100	NA	NA	0	0.5	2	fixmodel_cal	0.0256	0.0012499530621921241	0.007245981953711614	0	10000
4	250	0	250	500	750	2	0	1	0	0	0	0	0.125	0.125	0.125	0.125	0.125	linear	0.025	TRUE	100	NA	NA	0	0.5	2	sepmodel	0.0267	0.0011372612963702193	0.00792723503236786	0	10000
4	250	0	250	500	750	2	0	1	0	0	0	0	0.125	0.125	0.125	0.125	0.125	linear	0.025	TRUE	100	NA	NA	0	0.5	3	fixmodel	0.027	3.5546908662130596e-4	0.00733783317404211	0	10000
4	250	0	250	500	750	2	0	1	0	0	0	0	0.125	0.125	0.125	0.125	0.125	linear	0.025	TRUE	100	NA	NA	0	0.5	3	fixmodel_cal	0.0271	4.857731635763012e-4	0.00731588492017641	0	10000
4	250	0	250	500	750	2	0	1	0	0	0	0	0.125	0.125	0.125	0.125	0.125	linear	0.025	TRUE	100	NA	NA	0	0.5	3	sepmodel	0.0257	3.4351064656778504e-4	0.008001751107452638	0	10000
4	250	0	250	500	750	2	0	1	0	0	0	0	0.125	0.125	0.125	0.125	0.125	linear	0.025	TRUE	100	NA	NA	0	0.5	4	fixmodel	0.0258	-3.5665863266619877e-4	0.007166424535307326	0	10000
4	250	0	250	500	750	2	0	1	0	0	0	0	0.125	0.125	0.125	0.125	0.125	linear	0.025	TRUE	100	NA	NA	0	0.5	4	fixmodel_cal	0.026	-3.940972620728015e-5	0.00710660337236451	0	10000
4	250	0	250	500	750	2	0	1	0	0	0	0	0.125	0.125	0.125	0.125	0.125	linear	0.025	TRUE	100	NA	NA	0	0.5	4	sepmodel	0.0217	-5.048228527017812e-4	0.007894105397010671	0	10000
4	250	0	250	500	750	2	0	1	0	0	0	0	0.125	0.125	0.125	0.125	0.125	linear	0.025	TRUE	125	NA	NA	0	0.5	2	fixmodel	0.0254	-8.905749341425717e-4	0.007422318617307332	0	10000
4	250	0	250	500	750	2	0	1	0	0	0	0	0.125	0.125	0.125	0.125	0.125	linear	0.025	TRUE	125	NA	NA	0	0.5	2	fixmodel_cal	0.0254	-8.127951401906892e-4	0.00742188228592812	0	10000
4	250	0	250	500	750	2	0	1	0	0	0	0	0.125	0.125	0.125	0.125	0.125	linear	0.025	TRUE	125	NA	NA	0	0.5	2	sepmodel	0.0245	-0.00104755007203723	0.00798325036421604	0	10000
4	250	0	250	500	750	2	0	1	0	0	0	0	0.125	0.125	0.125	0.125	0.125	linear	0.025	TRUE	125	NA	NA	0	0.5	3	fixmodel	0.0245	-2.574627233761513e-4	0.00715731865149371	0	10000
4	250	0	250	500	750	2	0	1	0	0	0	0	0.125	0.125	0.125	0.125	0.125	linear	0.025	TRUE	125	NA	NA	0	0.5	3	fixmodel_cal	0.0249	-2.1199688696053876e-4	0.007153202920236009	0	10000
4	250	0	250	500	750	2	0	1	0	0	0	0	0.125	0.125	0.125	0.125	0.125	linear	0.025	TRUE	125	NA	NA	0	0.5	3	sepmodel	0.0234	-4.401482499031161e-4	0.007821766871274139	0	10000
4	250	0	250	500	750	2	0	1	0	0	0	0	0.125	0.125	0.125	0.125	0.125	linear	0.025	TRUE	125	NA	NA	0	0.5	4	fixmodel	0.0233	-3.60128250564412e-4	0.007061300191727115	0	10000
4	250	0	250	500	750	2	0	1	0	0	0	0	0.125	0.125	0.125	0.125	0.125	linear	0.025	TRUE	125	NA	NA	0	0.5	4	fixmodel_cal	0.0233	-2.2676242407830089e-4	0.007060637974790382	0	10000
4	250	0	250	500	750	2	0	1	0	0	0	0	0.125	0.125	0.125	0.125	0.125	linear	0.025	TRUE	125	NA	NA	0	0.5	4	sepmodel	0.0229	-3.8828613365512473e-4	0.007864699658849653	0	10000
4	250	0	250	500	750	2	0	1	0	0	0	0	0.125	0.125	0.125	0.125	0.125	linear	0.025	TRUE	150	NA	NA	0	0.5	2	fixmodel	0.023	5.117378554435226e-4	0.007365305541890027	0	10000
4	250	0	250	500	750	2	0	1	0	0	0	0	0.125	0.125	0.125	0.125	0.125	linear	0.025	TRUE	150	NA	NA	0	0.5	2	fixmodel_cal	0.0234	0.001035246938574417	0.007249337010935373	0	10000
4	250	0	250	500	750	2	0	1	0	0	0	0	0.125	0.125	0.125	0.125	0.125	linear	0.025	TRUE	150	NA	NA	0	0.5	2	sepmodel	0.0228	6.492999344630108e-4	0.00789802645607699	0	10000
4	250	0	250	500	750	2	0	1	0	0	0	0	0.125	0.125	0.125	0.125	0.125	linear	0.025	TRUE	150	NA	NA	0	0.5	3	fixmodel	0.0222	8.56783034635624e-4	0.007174695516842636	0	10000
4	250	0	250	500	750	2	0	1	0	0	0	0	0.125	0.125	0.125	0.125	0.125	linear	0.025	TRUE	150	NA	NA	0	0.5	3	fixmodel_cal	0.023	0.0015220035091882604	0.007082577808375464	0	10000
4	250	0	250	500	750	2	0	1	0	0	0	0	0.125	0.125	0.125	0.125	0.125	linear	0.025	TRUE	150	NA	NA	0	0.5	3	sepmodel	0.0239	9.917456514015287e-4	0.007854659843895037	0	10000
4	250	0	250	500	750	2	0	1	0	0	0	0	0.125	0.125	0.125	0.125	0.125	linear	0.025	TRUE	150	NA	NA	0	0.5	4	fixmodel	0.022	0.001347827694113925	0.006932426051586197	0	10000
4	250	0	250	500	750	2	0	1	0	0	0	0	0.125	0.125	0.125	0.125	0.125	linear	0.025	TRUE	150	NA	NA	0	0.5	4	fixmodel_cal	0.0221	0.0017150404128922151	0.006926461890199694	0	10000
4	250	0	250	500	750	2	0	1	0	0	0	0	0.125	0.125	0.125	0.125	0.125	linear	0.025	TRUE	150	NA	NA	0	0.5	4	sepmodel	0.0235	0.0017586349549589683	0.007682747389019451	0	10000
4	250	0	250	500	750	2	0	1	0	0	0	0	0.125	0.125	0.125	0.125	0.125	linear	0.025	TRUE	175	NA	NA	0	0.5	2	fixmodel	0.024	-7.288203210647923e-4	0.00741777905140345	0	10000
4	250	0	250	500	750	2	0	1	0	0	0	0	0.125	0.125	0.125	0.125	0.125	linear	0.025	TRUE	175	NA	NA	0	0.5	2	fixmodel_cal	0.0244	-6.516457188127208e-5	0.007246666363699436	0	10000
4	250	0	250	500	750	2	0	1	0	0	0	0	0.125	0.125	0.125	0.125	0.125	linear	0.025	TRUE	175	NA	NA	0	0.5	2	sepmodel	0.0239	-4.84103230536437e-4	0.007913618750340076	0	10000
4	250	0	250	500	750	2	0	1	0	0	0	0	0.125	0.125	0.125	0.125	0.125	linear	0.025	TRUE	175	NA	NA	0	0.5	3	fixmodel	0.024	-1.235681107293804e-4	0.007142962093834041	0	10000
4	250	0	250	500	750	2	0	1	0	0	0	0	0.125	0.125	0.125	0.125	0.125	linear	0.025	TRUE	175	NA	NA	0	0.5	3	fixmodel_cal	0.0241	4.715811506084136e-4	0.00705030697339966	0	10000
4	250	0	250	500	750	2	0	1	0	0	0	0	0.125	0.125	0.125	0.125	0.125	linear	0.025	TRUE	175	NA	NA	0	0.5	3	sepmodel	0.0243	-1.334148461501121e-4	0.007817620431039106	0	10000
4	250	0	250	500	750	2	0	1	0	0	0	0	0.125	0.125	0.125	0.125	0.125	linear	0.025	TRUE	175	NA	NA	0	0.5	4	fixmodel	0.0249	-8.911097159579333e-4	0.007019605872401665	0	10000
4	250	0	250	500	750	2	0	1	0	0	0	0	0.125	0.125	0.125	0.125	0.125	linear	0.025	TRUE	175	NA	NA	0	0.5	4	fixmodel_cal	0.0238	8.278156079418188e-6	0.006905695940865861	0	10000
4	250	0	250	500	750	2	0	1	0	0	0	0	0.125	0.125	0.125	0.125	0.125	linear	0.025	TRUE	175	NA	NA	0	0.5	4	sepmodel	0.0251	-9.303593159113244e-4	0.007833187622141647	0	10000
4	250	0	250	500	750	2	0	1	0	0	0	0	0.125	0.125	0.125	0.125	0.125	linear	0.025	TRUE	200	NA	NA	0	0.5	2	fixmodel	0.0256	1.4565578459632625e-5	0.007429293844057203	0	10000
4	250	0	250	500	750	2	0	1	0	0	0	0	0.125	0.125	0.125	0.125	0.125	linear	0.025	TRUE	200	NA	NA	0	0.5	2	fixmodel_cal	0.025	9.417813775879835e-4	0.0072929987574315396	0	10000
4	250	0	250	500	750	2	0	1	0	0	0	0	0.125	0.125	0.125	0.125	0.125	linear	0.025	TRUE	200	NA	NA	0	0.5	2	sepmodel	0.0242	-3.4444168561398867e-4	0.008005527956451533	0	10000
4	250	0	250	500	750	2	0	1	0	0	0	0	0.125	0.125	0.125	0.125	0.125	linear	0.025	TRUE	200	NA	NA	0	0.5	3	fixmodel	0.0263	-2.624983320729517e-4	0.007356730083162625	0	10000
4	250	0	250	500	750	2	0	1	0	0	0	0	0.125	0.125	0.125	0.125	0.125	linear	0.025	TRUE	200	NA	NA	0	0.5	3	fixmodel_cal	0.0264	8.412802112815046e-4	0.007219203092297471	0	10000
4	250	0	250	500	750	2	0	1	0	0	0	0	0.125	0.125	0.125	0.125	0.125	linear	0.025	TRUE	200	NA	NA	0	0.5	3	sepmodel	0.0251	-6.118742558541337e-4	0.0080591806417382	0	10000
4	250	0	250	500	750	2	0	1	0	0	0	0	0.125	0.125	0.125	0.125	0.125	linear	0.025	TRUE	200	NA	NA	0	0.5	4	fixmodel	0.0255	3.275803424939937e-4	0.007240827566544346	0	10000
4	250	0	250	500	750	2	0	1	0	0	0	0	0.125	0.125	0.125	0.125	0.125	linear	0.025	TRUE	200	NA	NA	0	0.5	4	fixmodel_cal	0.0268	0.0013187727482892307	0.007130698098965956	0	10000
4	250	0	250	500	750	2	0	1	0	0	0	0	0.125	0.125	0.125	0.125	0.125	linear	0.025	TRUE	200	NA	NA	0	0.5	4	sepmodel	0.0273	4.0797101132616665e-4	0.008018435254198947	0	10000
4	250	0	250	500	750	2	0	1	0	0	0	0	0.125	0.125	0.125	0.125	0.125	linear	0.025	TRUE	225	NA	NA	0	0.5	2	fixmodel	0.0223	9.928352991939535e-4	0.007252059292690894	0	10000
4	250	0	250	500	750	2	0	1	0	0	0	0	0.125	0.125	0.125	0.125	0.125	linear	0.025	TRUE	225	NA	NA	0	0.5	2	fixmodel_cal	0.0226	0.0014529943134945116	0.007156651191342301	0	10000
4	250	0	250	500	750	2	0	1	0	0	0	0	0.125	0.125	0.125	0.125	0.125	linear	0.025	TRUE	225	NA	NA	0	0.5	2	sepmodel	0.0219	6.628737834605191e-4	0.007814128045084487	0	10000
4	250	0	250	500	750	2	0	1	0	0	0	0	0.125	0.125	0.125	0.125	0.125	linear	0.025	TRUE	225	NA	NA	0	0.5	3	fixmodel	0.0259	5.648335056840328e-4	0.0072368017132059025	0	10000
4	250	0	250	500	750	2	0	1	0	0	0	0	0.125	0.125	0.125	0.125	0.125	linear	0.025	TRUE	225	NA	NA	0	0.5	3	fixmodel_cal	0.0262	0.0013635231337405047	0.007147244081782722	0	10000
4	250	0	250	500	750	2	0	1	0	0	0	0	0.125	0.125	0.125	0.125	0.125	linear	0.025	TRUE	225	NA	NA	0	0.5	3	sepmodel	0.0246	1.9019305611867976e-4	0.007908369714299618	0	10000
4	250	0	250	500	750	2	0	1	0	0	0	0	0.125	0.125	0.125	0.125	0.125	linear	0.025	TRUE	225	NA	NA	0	0.5	4	fixmodel	0.024	5.208909143107346e-4	0.0071341962533910544	0	10000
4	250	0	250	500	750	2	0	1	0	0	0	0	0.125	0.125	0.125	0.125	0.125	linear	0.025	TRUE	225	NA	NA	0	0.5	4	fixmodel_cal	0.0244	0.0015621877420037014	0.0069882021401241005	0	10000
4	250	0	250	500	750	2	0	1	0	0	0	0	0.125	0.125	0.125	0.125	0.125	linear	0.025	TRUE	225	NA	NA	0	0.5	4	sepmodel	0.0237	2.1194490785149902e-4	0.007930470442284263	0	10000
4	250	0	250	500	750	2	0	1	0	0	0	0	0.125	0.125	0.125	0.125	0.125	linear	0.025	TRUE	250	NA	NA	0	0.5	2	fixmodel	0.0229	-2.3509713393864532e-5	0.007283854122290957	0	10000
4	250	0	250	500	750	2	0	1	0	0	0	0	0.125	0.125	0.125	0.125	0.125	linear	0.025	TRUE	250	NA	NA	0	0.5	2	fixmodel_cal	0.0225	2.2548154380727585e-4	0.0072824160529337606	0	10000
4	250	0	250	500	750	2	0	1	0	0	0	0	0.125	0.125	0.125	0.125	0.125	linear	0.025	TRUE	250	NA	NA	0	0.5	2	sepmodel	0.0226	-5.052181644673562e-4	0.007839360983054102	0	10000
4	250	0	250	500	750	2	0	1	0	0	0	0	0.125	0.125	0.125	0.125	0.125	linear	0.025	TRUE	250	NA	NA	0	0.5	3	fixmodel	0.0238	-7.579082211898346e-4	0.00726217527404714	0	10000
4	250	0	250	500	750	2	0	1	0	0	0	0	0.125	0.125	0.125	0.125	0.125	linear	0.025	TRUE	250	NA	NA	0	0.5	3	fixmodel_cal	0.0247	-3.0455479304073346e-4	0.007246141281066068	0	10000
4	250	0	250	500	750	2	0	1	0	0	0	0	0.125	0.125	0.125	0.125	0.125	linear	0.025	TRUE	250	NA	NA	0	0.5	3	sepmodel	0.0218	-0.001034466776933979	0.00796800519765615	0	10000
4	250	0	250	500	750	2	0	1	0	0	0	0	0.125	0.125	0.125	0.125	0.125	linear	0.025	TRUE	250	NA	NA	0	0.5	4	fixmodel	0.0232	3.295804829848096e-4	0.0071142104491591735	0	10000
4	250	0	250	500	750	2	0	1	0	0	0	0	0.125	0.125	0.125	0.125	0.125	linear	0.025	TRUE	250	NA	NA	0	0.5	4	fixmodel_cal	0.0235	8.56844679185058e-4	0.007115586033236479	0	10000
4	250	0	250	500	750	2	0	1	0	0	0	0	0.125	0.125	0.125	0.125	0.125	linear	0.025	TRUE	250	NA	NA	0	0.5	4	sepmodel	0.0252	2.508876859576279e-4	0.007959526246098745	0	10000
4	250	0	250	500	750	2	0	1	0	0	0	0	0.125	0.125	0.125	0.125	0.125	linear	0.025	TRUE	275	NA	NA	0	0.5	2	fixmodel	0.0292	6.12873052483546e-4	0.0077393499836313695	0	10000
4	250	0	250	500	750	2	0	1	0	0	0	0	0.125	0.125	0.125	0.125	0.125	linear	0.025	TRUE	275	NA	NA	0	0.5	2	fixmodel_cal	0.0293	0.0015275615011613106	0.007625567128368264	0	10000
4	250	0	250	500	750	2	0	1	0	0	0	0	0.125	0.125	0.125	0.125	0.125	linear	0.025	TRUE	275	NA	NA	0	0.5	2	sepmodel	0.0265	5.289374639639924e-4	0.008150158979175556	0	10000
4	250	0	250	500	750	2	0	1	0	0	0	0	0.125	0.125	0.125	0.125	0.125	linear	0.025	TRUE	275	NA	NA	0	0.5	3	fixmodel	0.0232	-8.593797791138832e-4	0.007406535734304513	0	10000
4	250	0	250	500	750	2	0	1	0	0	0	0	0.125	0.125	0.125	0.125	0.125	linear	0.025	TRUE	275	NA	NA	0	0.5	3	fixmodel_cal	0.0255	5.593059793678132e-4	0.007291153149427612	0	10000
4	250	0	250	500	750	2	0	1	0	0	0	0	0.125	0.125	0.125	0.125	0.125	linear	0.025	TRUE	275	NA	NA	0	0.5	3	sepmodel	0.0254	-9.333849102431684e-4	0.00811801616981674	0	10000
4	250	0	250	500	750	2	0	1	0	0	0	0	0.125	0.125	0.125	0.125	0.125	linear	0.025	TRUE	275	NA	NA	0	0.5	4	fixmodel	0.0259	-4.776046127059375e-4	0.00734084585096116	0	10000
4	250	0	250	500	750	2	0	1	0	0	0	0	0.125	0.125	0.125	0.125	0.125	linear	0.025	TRUE	275	NA	NA	0	0.5	4	fixmodel_cal	0.0277	0.0010552058617847527	0.007199609790427906	0	10000
4	250	0	250	500	750	2	0	1	0	0	0	0	0.125	0.125	0.125	0.125	0.125	linear	0.025	TRUE	275	NA	NA	0	0.5	4	sepmodel	0.0242	-7.173991561168853e-4	0.008046668732114938	0	10000
4	250	0	250	500	750	2	0	1	0	0	0	0	0.125	0.125	0.125	0.125	0.125	linear	0.025	TRUE	300	NA	NA	0	0.5	2	fixmodel	0.0252	8.118081664907605e-4	0.007478754480923918	0	10000
4	250	0	250	500	750	2	0	1	0	0	0	0	0.125	0.125	0.125	0.125	0.125	linear	0.025	TRUE	300	NA	NA	0	0.5	2	fixmodel_cal	0.0256	0.0021772656968651336	0.007269890804416073	0	10000
4	250	0	250	500	750	2	0	1	0	0	0	0	0.125	0.125	0.125	0.125	0.125	linear	0.025	TRUE	300	NA	NA	0	0.5	2	sepmodel	0.0251	3.3264485486930257e-4	0.008042959528946833	0	10000
4	250	0	250	500	750	2	0	1	0	0	0	0	0.125	0.125	0.125	0.125	0.125	linear	0.025	TRUE	300	NA	NA	0	0.5	3	fixmodel	0.023	0.001427890829233842	0.00725541339404003	0	10000
4	250	0	250	500	750	2	0	1	0	0	0	0	0.125	0.125	0.125	0.125	0.125	linear	0.025	TRUE	300	NA	NA	0	0.5	3	fixmodel_cal	0.0261	0.003565169127338398	0.007088401501880373	0	10000
4	250	0	250	500	750	2	0	1	0	0	0	0	0.125	0.125	0.125	0.125	0.125	linear	0.025	TRUE	300	NA	NA	0	0.5	3	sepmodel	0.0243	9.852560920541832e-4	0.007884929674837738	0	10000
4	250	0	250	500	750	2	0	1	0	0	0	0	0.125	0.125	0.125	0.125	0.125	linear	0.025	TRUE	300	NA	NA	0	0.5	4	fixmodel	0.0216	4.6457479458536274e-5	0.006929133876581119	0	10000
4	250	0	250	500	750	2	0	1	0	0	0	0	0.125	0.125	0.125	0.125	0.125	linear	0.025	TRUE	300	NA	NA	0	0.5	4	fixmodel_cal	0.0227	0.002685205709056835	0.006755063815738377	0	10000
4	250	0	250	500	750	2	0	1	0	0	0	0	0.125	0.125	0.125	0.125	0.125	linear	0.025	TRUE	300	NA	NA	0	0.5	4	sepmodel	0.0207	-2.741708266473685e-4	0.0077119109571441875	0	10000
4	250	0	250	500	750	2	0	1	0	0	0	0	0.125	0.125	0.125	0.125	0.125	linear	0.025	TRUE	325	NA	NA	0	0.5	2	fixmodel	0.0236	0.0013475467631262979	0.007274092532176681	0	10000
4	250	0	250	500	750	2	0	1	0	0	0	0	0.125	0.125	0.125	0.125	0.125	linear	0.025	TRUE	325	NA	NA	0	0.5	2	fixmodel_cal	0.0259	0.002873441799000055	0.007079398021871985	0	10000
4	250	0	250	500	750	2	0	1	0	0	0	0	0.125	0.125	0.125	0.125	0.125	linear	0.025	TRUE	325	NA	NA	0	0.5	2	sepmodel	0.025	0.0016771161325407342	0.007870544400875302	0	10000
4	250	0	250	500	750	2	0	1	0	0	0	0	0.125	0.125	0.125	0.125	0.125	linear	0.025	TRUE	325	NA	NA	0	0.5	3	fixmodel	0.0244	-2.266331788750772e-4	0.007201470615372475	0	10000
4	250	0	250	500	750	2	0	1	0	0	0	0	0.125	0.125	0.125	0.125	0.125	linear	0.025	TRUE	325	NA	NA	0	0.5	3	fixmodel_cal	0.0268	0.0022893363647100633	0.006981865693521171	0	10000
4	250	0	250	500	750	2	0	1	0	0	0	0	0.125	0.125	0.125	0.125	0.125	linear	0.025	TRUE	325	NA	NA	0	0.5	3	sepmodel	0.0259	-1.6441375141786134e-4	0.007981366963078235	0	10000
4	250	0	250	500	750	2	0	1	0	0	0	0	0.125	0.125	0.125	0.125	0.125	linear	0.025	TRUE	325	NA	NA	0	0.5	4	fixmodel	0.0245	0.0018283092127531126	0.00708520232805552	0	10000
4	250	0	250	500	750	2	0	1	0	0	0	0	0.125	0.125	0.125	0.125	0.125	linear	0.025	TRUE	325	NA	NA	0	0.5	4	fixmodel_cal	0.0277	0.004382625061543392	0.006907742763005306	0	10000
4	250	0	250	500	750	2	0	1	0	0	0	0	0.125	0.125	0.125	0.125	0.125	linear	0.025	TRUE	325	NA	NA	0	0.5	4	sepmodel	0.0237	0.001723246828044365	0.007896334040446876	0	10000
4	250	0	250	500	750	2	0	1	0	0	0	0	0.125	0.125	0.125	0.125	0.125	linear	0.025	TRUE	350	NA	NA	0	0.5	2	fixmodel	0.0227	-0.0016932474213456822	0.007341871138693514	0	10000
4	250	0	250	500	750	2	0	1	0	0	0	0	0.125	0.125	0.125	0.125	0.125	linear	0.025	TRUE	350	NA	NA	0	0.5	2	fixmodel_cal	0.0246	9.508795157032867e-4	0.007042869282634755	0	10000
4	250	0	250	500	750	2	0	1	0	0	0	0	0.125	0.125	0.125	0.125	0.125	linear	0.025	TRUE	350	NA	NA	0	0.5	2	sepmodel	0.0222	-0.002019765957635792	0.007899638693890418	0	10000
4	250	0	250	500	750	2	0	1	0	0	0	0	0.125	0.125	0.125	0.125	0.125	linear	0.025	TRUE	350	NA	NA	0	0.5	3	fixmodel	0.0236	-6.7764275210964e-4	0.007225565456998	0	10000
4	250	0	250	500	750	2	0	1	0	0	0	0	0.125	0.125	0.125	0.125	0.125	linear	0.025	TRUE	350	NA	NA	0	0.5	3	fixmodel_cal	0.0255	0.0023749027758090298	0.006985426329343561	0	10000
4	250	0	250	500	750	2	0	1	0	0	0	0	0.125	0.125	0.125	0.125	0.125	linear	0.025	TRUE	350	NA	NA	0	0.5	3	sepmodel	0.025	-3.3133002314375955e-4	0.007957937268534485	0	10000
4	250	0	250	500	750	2	0	1	0	0	0	0	0.125	0.125	0.125	0.125	0.125	linear	0.025	TRUE	350	NA	NA	0	0.5	4	fixmodel	0.0262	-4.1457667368684594e-4	0.007432333749203487	0	10000
4	250	0	250	500	750	2	0	1	0	0	0	0	0.125	0.125	0.125	0.125	0.125	linear	0.025	TRUE	350	NA	NA	0	0.5	4	fixmodel_cal	0.0277	0.002033391245458741	0.0072930949678307036	0	10000
4	250	0	250	500	750	2	0	1	0	0	0	0	0.125	0.125	0.125	0.125	0.125	linear	0.025	TRUE	350	NA	NA	0	0.5	4	sepmodel	0.0264	-2.082737961033135e-4	0.00822779511154494	0	10000
4	250	0	250	500	750	2	0	1	0	0	0	0	0.125	0.125	0.125	0.125	0.125	linear	0.025	TRUE	375	NA	NA	0	0.5	2	fixmodel	0.0249	2.719025453636263e-4	0.007497720182107419	0	10000
4	250	0	250	500	750	2	0	1	0	0	0	0	0.125	0.125	0.125	0.125	0.125	linear	0.025	TRUE	375	NA	NA	0	0.5	2	fixmodel_cal	0.0253	0.0029755557057868677	0.007113769663770068	0	10000
4	250	0	250	500	750	2	0	1	0	0	0	0	0.125	0.125	0.125	0.125	0.125	linear	0.025	TRUE	375	NA	NA	0	0.5	2	sepmodel	0.0245	-4.148486972081722e-5	0.00801399095793566	0	10000
4	250	0	250	500	750	2	0	1	0	0	0	0	0.125	0.125	0.125	0.125	0.125	linear	0.025	TRUE	375	NA	NA	0	0.5	3	fixmodel	0.0249	5.514975391099716e-4	0.007192469790859711	0	10000
4	250	0	250	500	750	2	0	1	0	0	0	0	0.125	0.125	0.125	0.125	0.125	linear	0.025	TRUE	375	NA	NA	0	0.5	3	fixmodel_cal	0.0272	0.0037981704723242973	0.006973627002322564	0	10000
4	250	0	250	500	750	2	0	1	0	0	0	0	0.125	0.125	0.125	0.125	0.125	linear	0.025	TRUE	375	NA	NA	0	0.5	3	sepmodel	0.0269	6.0697610892552376e-5	0.007819115701927459	0	10000
4	250	0	250	500	750	2	0	1	0	0	0	0	0.125	0.125	0.125	0.125	0.125	linear	0.025	TRUE	375	NA	NA	0	0.5	4	fixmodel	0.0242	2.8053780030123205e-4	0.007179636544822977	0	10000
4	250	0	250	500	750	2	0	1	0	0	0	0	0.125	0.125	0.125	0.125	0.125	linear	0.025	TRUE	375	NA	NA	0	0.5	4	fixmodel_cal	0.0273	0.0020617400437089903	0.007149361998939238	0	10000
4	250	0	250	500	750	2	0	1	0	0	0	0	0.125	0.125	0.125	0.125	0.125	linear	0.025	TRUE	375	NA	NA	0	0.5	4	sepmodel	0.0243	-5.059563357219654e-6	0.007937072286616057	0	10000
4	250	0	250	500	750	2	0	1	0	0	0	0	0.125	0.125	0.125	0.125	0.125	linear	0.025	TRUE	400	NA	NA	0	0.5	2	fixmodel	0.0247	-0.0012430014795239452	0.007381088200986695	0	10000
4	250	0	250	500	750	2	0	1	0	0	0	0	0.125	0.125	0.125	0.125	0.125	linear	0.025	TRUE	400	NA	NA	0	0.5	2	fixmodel_cal	0.0267	0.0026148181414218925	0.0070232472115244905	0	10000
4	250	0	250	500	750	2	0	1	0	0	0	0	0.125	0.125	0.125	0.125	0.125	linear	0.025	TRUE	400	NA	NA	0	0.5	2	sepmodel	0.0231	-0.0012915265612397416	0.007947849972150978	0	10000
4	250	0	250	500	750	2	0	1	0	0	0	0	0.125	0.125	0.125	0.125	0.125	linear	0.025	TRUE	400	NA	NA	0	0.5	3	fixmodel	0.0224	-8.732876053453806e-4	0.007131123721921826	0	10000
4	250	0	250	500	750	2	0	1	0	0	0	0	0.125	0.125	0.125	0.125	0.125	linear	0.025	TRUE	400	NA	NA	0	0.5	3	fixmodel_cal	0.0251	0.0031116904735435263	0.006869670719134922	0	10000
4	250	0	250	500	750	2	0	1	0	0	0	0	0.125	0.125	0.125	0.125	0.125	linear	0.025	TRUE	400	NA	NA	0	0.5	3	sepmodel	0.0235	-7.781780667894616e-4	0.00781761173502779	0	10000
4	250	0	250	500	750	2	0	1	0	0	0	0	0.125	0.125	0.125	0.125	0.125	linear	0.025	TRUE	400	NA	NA	0	0.5	4	fixmodel	0.0256	-5.997790733512032e-4	0.007298761913070285	0	10000
4	250	0	250	500	750	2	0	1	0	0	0	0	0.125	0.125	0.125	0.125	0.125	linear	0.025	TRUE	400	NA	NA	0	0.5	4	fixmodel_cal	0.0282	0.002767355530635786	0.00712211649952393	0	10000
4	250	0	250	500	750	2	0	1	0	0	0	0	0.125	0.125	0.125	0.125	0.125	linear	0.025	TRUE	400	NA	NA	0	0.5	4	sepmodel	0.0285	-1.6119165302761328e-4	0.00813008916783076	0	10000
4	250	0	250	500	750	2	0	1	0	0	0	0	0.125	0.125	0.125	0.125	0.125	linear	0.025	TRUE	425	NA	NA	0	0.5	2	fixmodel	0.0285	-1.1882059126553935e-4	0.007666724948148704	0	10000
4	250	0	250	500	750	2	0	1	0	0	0	0	0.125	0.125	0.125	0.125	0.125	linear	0.025	TRUE	425	NA	NA	0	0.5	2	fixmodel_cal	0.0298	0.0038717271618935608	0.00724000560791472	0	10000
4	250	0	250	500	750	2	0	1	0	0	0	0	0.125	0.125	0.125	0.125	0.125	linear	0.025	TRUE	425	NA	NA	0	0.5	2	sepmodel	0.0271	-1.8226691920281517e-4	0.008218169483923848	0	10000
4	250	0	250	500	750	2	0	1	0	0	0	0	0.125	0.125	0.125	0.125	0.125	linear	0.025	TRUE	425	NA	NA	0	0.5	3	fixmodel	0.0256	7.01641923043213e-4	0.007256789453650018	0	10000
4	250	0	250	500	750	2	0	1	0	0	0	0	0.125	0.125	0.125	0.125	0.125	linear	0.025	TRUE	425	NA	NA	0	0.5	3	fixmodel_cal	0.0282	0.004505648936919905	0.007034688283169757	0	10000
4	250	0	250	500	750	2	0	1	0	0	0	0	0.125	0.125	0.125	0.125	0.125	linear	0.025	TRUE	425	NA	NA	0	0.5	3	sepmodel	0.0236	6.619286185980788e-4	0.007914851993602348	0	10000
4	250	0	250	500	750	2	0	1	0	0	0	0	0.125	0.125	0.125	0.125	0.125	linear	0.025	TRUE	425	NA	NA	0	0.5	4	fixmodel	0.0249	-5.694333053962621e-4	0.007186826479814737	0	10000
4	250	0	250	500	750	2	0	1	0	0	0	0	0.125	0.125	0.125	0.125	0.125	linear	0.025	TRUE	425	NA	NA	0	0.5	4	fixmodel_cal	0.0271	0.0037419535518624708	0.006971971073856248	0	10000
4	250	0	250	500	750	2	0	1	0	0	0	0	0.125	0.125	0.125	0.125	0.125	linear	0.025	TRUE	425	NA	NA	0	0.5	4	sepmodel	0.0242	-6.053258465274533e-4	0.00800496325828445	0	10000
4	250	0	250	500	750	2	0	1	0	0	0	0	0.125	0.125	0.125	0.125	0.125	linear	0.025	TRUE	450	NA	NA	0	0.5	2	fixmodel	0.0232	-5.408961455819866e-4	0.00745527148308229	0	10000
4	250	0	250	500	750	2	0	1	0	0	0	0	0.125	0.125	0.125	0.125	0.125	linear	0.025	TRUE	450	NA	NA	0	0.5	2	fixmodel_cal	0.0289	0.00451391549967563	0.006950344779784283	0	10000
4	250	0	250	500	750	2	0	1	0	0	0	0	0.125	0.125	0.125	0.125	0.125	linear	0.025	TRUE	450	NA	NA	0	0.5	2	sepmodel	0.0239	-3.07619403170724e-4	0.00801096141481235	0	10000
4	250	0	250	500	750	2	0	1	0	0	0	0	0.125	0.125	0.125	0.125	0.125	linear	0.025	TRUE	450	NA	NA	0	0.5	3	fixmodel	0.0249	7.240668475004303e-4	0.007319755302847571	0	10000
4	250	0	250	500	750	2	0	1	0	0	0	0	0.125	0.125	0.125	0.125	0.125	linear	0.025	TRUE	450	NA	NA	0	0.5	3	fixmodel_cal	0.028	0.004603459694162386	0.007100714372499656	0	10000
4	250	0	250	500	750	2	0	1	0	0	0	0	0.125	0.125	0.125	0.125	0.125	linear	0.025	TRUE	450	NA	NA	0	0.5	3	sepmodel	0.0263	8.243065986128051e-4	0.008071648568990631	0	10000
4	250	0	250	500	750	2	0	1	0	0	0	0	0.125	0.125	0.125	0.125	0.125	linear	0.025	TRUE	450	NA	NA	0	0.5	4	fixmodel	0.026	7.740003360342968e-4	0.007273550657982445	0	10000
4	250	0	250	500	750	2	0	1	0	0	0	0	0.125	0.125	0.125	0.125	0.125	linear	0.025	TRUE	450	NA	NA	0	0.5	4	fixmodel_cal	0.0288	0.005168358109213249	0.006979742804447385	0	10000
4	250	0	250	500	750	2	0	1	0	0	0	0	0.125	0.125	0.125	0.125	0.125	linear	0.025	TRUE	450	NA	NA	0	0.5	4	sepmodel	0.025	0.0010153484080871525	0.008109894287296396	0	10000
4	250	0	250	500	750	2	0	1	0	0	0	0	0.125	0.125	0.125	0.125	0.125	linear	0.025	TRUE	475	NA	NA	0	0.5	2	fixmodel	0.0279	-8.216766061953924e-5	0.007580025710381307	0	10000
4	250	0	250	500	750	2	0	1	0	0	0	0	0.125	0.125	0.125	0.125	0.125	linear	0.025	TRUE	475	NA	NA	0	0.5	2	fixmodel_cal	0.0286	0.004831877363209206	0.0070754884338934745	0	10000
4	250	0	250	500	750	2	0	1	0	0	0	0	0.125	0.125	0.125	0.125	0.125	linear	0.025	TRUE	475	NA	NA	0	0.5	2	sepmodel	0.0275	-5.494577487321114e-4	0.008137917291051571	0	10000
4	250	0	250	500	750	2	0	1	0	0	0	0	0.125	0.125	0.125	0.125	0.125	linear	0.025	TRUE	475	NA	NA	0	0.5	3	fixmodel	0.0237	-0.0011028013833383902	0.007325730404098295	0	10000
4	250	0	250	500	750	2	0	1	0	0	0	0	0.125	0.125	0.125	0.125	0.125	linear	0.025	TRUE	475	NA	NA	0	0.5	3	fixmodel_cal	0.0254	0.0023843268337916286	0.0071486651363668816	0	10000
4	250	0	250	500	750	2	0	1	0	0	0	0	0.125	0.125	0.125	0.125	0.125	linear	0.025	TRUE	475	NA	NA	0	0.5	3	sepmodel	0.0236	-0.0016120825507281657	0.008034200628803985	0	10000
4	250	0	250	500	750	2	0	1	0	0	0	0	0.125	0.125	0.125	0.125	0.125	linear	0.025	TRUE	475	NA	NA	0	0.5	4	fixmodel	0.0243	-7.539149080615973e-4	0.007232227853432009	0	10000
4	250	0	250	500	750	2	0	1	0	0	0	0	0.125	0.125	0.125	0.125	0.125	linear	0.025	TRUE	475	NA	NA	0	0.5	4	fixmodel_cal	0.0279	0.004622362595334966	0.006897862503164928	0	10000
4	250	0	250	500	750	2	0	1	0	0	0	0	0.125	0.125	0.125	0.125	0.125	linear	0.025	TRUE	475	NA	NA	0	0.5	4	sepmodel	0.023	-7.232251792113469e-4	0.007954988864956	0	10000
4	250	0	250	500	750	2	0	1	0	0	0	0	0.125	0.125	0.125	0.125	0.125	linear	0.025	TRUE	500	NA	NA	0	0.5	2	fixmodel	0.0264	0.0016535980346861182	0.0075013849400148765	0	10000
4	250	0	250	500	750	2	0	1	0	0	0	0	0.125	0.125	0.125	0.125	0.125	linear	0.025	TRUE	500	NA	NA	0	0.5	2	fixmodel_cal	0.0312	0.00703855089515144	0.006988250535938135	0	10000
4	250	0	250	500	750	2	0	1	0	0	0	0	0.125	0.125	0.125	0.125	0.125	linear	0.025	TRUE	500	NA	NA	0	0.5	2	sepmodel	0.028	0.0016032601570331693	0.00808686775018624	0	10000
4	250	0	250	500	750	2	0	1	0	0	0	0	0.125	0.125	0.125	0.125	0.125	linear	0.025	TRUE	500	NA	NA	0	0.5	3	fixmodel	0.0255	1.8340891209577772e-5	0.007372676495157768	0	10000
4	250	0	250	500	750	2	0	1	0	0	0	0	0.125	0.125	0.125	0.125	0.125	linear	0.025	TRUE	500	NA	NA	0	0.5	3	fixmodel_cal	0.0271	0.002997904560360921	0.007299456515773388	0	10000
4	250	0	250	500	750	2	0	1	0	0	0	0	0.125	0.125	0.125	0.125	0.125	linear	0.025	TRUE	500	NA	NA	0	0.5	3	sepmodel	0.0235	-5.208490160627174e-4	0.00795871503383121	0	10000
4	250	0	250	500	750	2	0	1	0	0	0	0	0.125	0.125	0.125	0.125	0.125	linear	0.025	TRUE	500	NA	NA	0	0.5	4	fixmodel	0.0247	-3.8463179919630215e-4	0.007304860449717776	0	10000
4	250	0	250	500	750	2	0	1	0	0	0	0	0.125	0.125	0.125	0.125	0.125	linear	0.025	TRUE	500	NA	NA	0	0.5	4	fixmodel_cal	0.0305	0.005600043615688446	0.0070558962270596565	0	10000
4	250	0	250	500	750	2	0	1	0	0	0	0	0.125	0.125	0.125	0.125	0.125	linear	0.025	TRUE	500	NA	NA	0	0.5	4	sepmodel	0.0246	-7.261263588975267e-4	0.008083349193078852	0	10000
4	250	0	250	500	750	2	0	1	0	0	0	0	0.125	0.125	0.125	0.125	0.125	linear	0.025	TRUE	525	NA	NA	0	0.5	2	fixmodel	0.0238	-0.001266661067941061	0.007532109946568125	0	10000
4	250	0	250	500	750	2	0	1	0	0	0	0	0.125	0.125	0.125	0.125	0.125	linear	0.025	TRUE	525	NA	NA	0	0.5	2	fixmodel_cal	0.0267	0.004540500741981706	0.007007895147896118	0	10000
4	250	0	250	500	750	2	0	1	0	0	0	0	0.125	0.125	0.125	0.125	0.125	linear	0.025	TRUE	525	NA	NA	0	0.5	2	sepmodel	0.0239	-0.0010960551648128427	0.00811523852725638	0	10000
4	250	0	250	500	750	2	0	1	0	0	0	0	0.125	0.125	0.125	0.125	0.125	linear	0.025	TRUE	525	NA	NA	0	0.5	3	fixmodel	0.0228	6.579207235017784e-4	0.007271016228500178	0	10000
4	250	0	250	500	750	2	0	1	0	0	0	0	0.125	0.125	0.125	0.125	0.125	linear	0.025	TRUE	525	NA	NA	0	0.5	3	fixmodel_cal	0.0269	0.0041956827499022905	0.007170998117796143	0	10000
4	250	0	250	500	750	2	0	1	0	0	0	0	0.125	0.125	0.125	0.125	0.125	linear	0.025	TRUE	525	NA	NA	0	0.5	3	sepmodel	0.0253	5.750187791791816e-4	0.007982900025704003	0	10000
4	250	0	250	500	750	2	0	1	0	0	0	0	0.125	0.125	0.125	0.125	0.125	linear	0.025	TRUE	525	NA	NA	0	0.5	4	fixmodel	0.0257	0.0010649818526914673	0.007252759534822317	0	10000
4	250	0	250	500	750	2	0	1	0	0	0	0	0.125	0.125	0.125	0.125	0.125	linear	0.025	TRUE	525	NA	NA	0	0.5	4	fixmodel_cal	0.0298	0.007243335943583531	0.006956314501450452	0	10000
4	250	0	250	500	750	2	0	1	0	0	0	0	0.125	0.125	0.125	0.125	0.125	linear	0.025	TRUE	525	NA	NA	0	0.5	4	sepmodel	0.0247	0.001018037317727401	0.007978747332759195	0	10000
4	250	0	250	500	750	2	0	1	0	0	0	0	0.125	0.125	0.125	0.125	0.125	linear	0.025	TRUE	550	NA	NA	0	0.5	2	fixmodel	0.0254	-2.1751757007999498e-4	0.007671970073994463	0	10000
4	250	0	250	500	750	2	0	1	0	0	0	0	0.125	0.125	0.125	0.125	0.125	linear	0.025	TRUE	550	NA	NA	0	0.5	2	fixmodel_cal	0.0307	0.006224889404529233	0.007078386549913753	0	10000
4	250	0	250	500	750	2	0	1	0	0	0	0	0.125	0.125	0.125	0.125	0.125	linear	0.025	TRUE	550	NA	NA	0	0.5	2	sepmodel	0.0257	-1.5210053492639158e-4	0.00812953249482349	0	10000
4	250	0	250	500	750	2	0	1	0	0	0	0	0.125	0.125	0.125	0.125	0.125	linear	0.025	TRUE	550	NA	NA	0	0.5	3	fixmodel	0.0239	-8.74870893767892e-4	0.007286720135134788	0	10000
4	250	0	250	500	750	2	0	1	0	0	0	0	0.125	0.125	0.125	0.125	0.125	linear	0.025	TRUE	550	NA	NA	0	0.5	3	fixmodel_cal	0.0276	0.0034326532835499573	0.007113796195742887	0	10000
4	250	0	250	500	750	2	0	1	0	0	0	0	0.125	0.125	0.125	0.125	0.125	linear	0.025	TRUE	550	NA	NA	0	0.5	3	sepmodel	0.0245	-0.0011849639770163177	0.008056118881252735	0	10000
4	250	0	250	500	750	2	0	1	0	0	0	0	0.125	0.125	0.125	0.125	0.125	linear	0.025	TRUE	550	NA	NA	0	0.5	4	fixmodel	0.0249	6.04078900634041e-4	0.007146500068541616	0	10000
4	250	0	250	500	750	2	0	1	0	0	0	0	0.125	0.125	0.125	0.125	0.125	linear	0.025	TRUE	550	NA	NA	0	0.5	4	fixmodel_cal	0.0296	0.007256588708517583	0.006820143164140084	0	10000
4	250	0	250	500	750	2	0	1	0	0	0	0	0.125	0.125	0.125	0.125	0.125	linear	0.025	TRUE	550	NA	NA	0	0.5	4	sepmodel	0.0248	4.328988285835188e-4	0.007948481564390741	0	10000
4	250	0	250	500	750	2	0	1	0	0	0	0	0.125	0.125	0.125	0.125	0.125	linear	0.025	TRUE	575	NA	NA	0	0.5	2	fixmodel	0.0239	3.905585981294716e-4	0.007457130121203464	0	10000
4	250	0	250	500	750	2	0	1	0	0	0	0	0.125	0.125	0.125	0.125	0.125	linear	0.025	TRUE	575	NA	NA	0	0.5	2	fixmodel_cal	0.0284	0.006871069571623696	0.006865540225901208	0	10000
4	250	0	250	500	750	2	0	1	0	0	0	0	0.125	0.125	0.125	0.125	0.125	linear	0.025	TRUE	575	NA	NA	0	0.5	2	sepmodel	0.0241	4.806118943529515e-4	0.008015840832068678	0	10000
4	250	0	250	500	750	2	0	1	0	0	0	0	0.125	0.125	0.125	0.125	0.125	linear	0.025	TRUE	575	NA	NA	0	0.5	3	fixmodel	0.0275	4.198562261201273e-4	0.007317258019982008	0	10000
4	250	0	250	500	750	2	0	1	0	0	0	0	0.125	0.125	0.125	0.125	0.125	linear	0.025	TRUE	575	NA	NA	0	0.5	3	fixmodel_cal	0.0302	0.005295564441798322	0.007016773783759786	0	10000
4	250	0	250	500	750	2	0	1	0	0	0	0	0.125	0.125	0.125	0.125	0.125	linear	0.025	TRUE	575	NA	NA	0	0.5	3	sepmodel	0.0281	7.028563683785153e-4	0.008080577897285226	0	10000
4	250	0	250	500	750	2	0	1	0	0	0	0	0.125	0.125	0.125	0.125	0.125	linear	0.025	TRUE	575	NA	NA	0	0.5	4	fixmodel	0.0268	2.671746032731312e-4	0.0072877084163984395	0	10000
4	250	0	250	500	750	2	0	1	0	0	0	0	0.125	0.125	0.125	0.125	0.125	linear	0.025	TRUE	575	NA	NA	0	0.5	4	fixmodel_cal	0.0327	0.006929354231335259	0.007013656381803119	0	10000
4	250	0	250	500	750	2	0	1	0	0	0	0	0.125	0.125	0.125	0.125	0.125	linear	0.025	TRUE	575	NA	NA	0	0.5	4	sepmodel	0.0273	3.259335886804741e-4	0.008213420611573246	0	10000
4	250	0	250	500	750	2	0	1	0	0	0	0	0.125	0.125	0.125	0.125	0.125	linear	0.025	TRUE	600	NA	NA	0	0.5	2	fixmodel	0.0267	3.8007974583329635e-4	0.007350378526027327	0	10000
4	250	0	250	500	750	2	0	1	0	0	0	0	0.125	0.125	0.125	0.125	0.125	linear	0.025	TRUE	600	NA	NA	0	0.5	2	fixmodel_cal	0.032	0.007533305674819864	0.0067953985710479045	0	10000
4	250	0	250	500	750	2	0	1	0	0	0	0	0.125	0.125	0.125	0.125	0.125	linear	0.025	TRUE	600	NA	NA	0	0.5	2	sepmodel	0.0251	1.9628850261662654e-4	0.007863662009165393	0	10000
4	250	0	250	500	750	2	0	1	0	0	0	0	0.125	0.125	0.125	0.125	0.125	linear	0.025	TRUE	600	NA	NA	0	0.5	3	fixmodel	0.0267	0.0015693640457881154	0.00734654113444996	0	10000
4	250	0	250	500	750	2	0	1	0	0	0	0	0.125	0.125	0.125	0.125	0.125	linear	0.025	TRUE	600	NA	NA	0	0.5	3	fixmodel_cal	0.0314	0.0075179957800623875	0.007110748194109596	0	10000
4	250	0	250	500	750	2	0	1	0	0	0	0	0.125	0.125	0.125	0.125	0.125	linear	0.025	TRUE	600	NA	NA	0	0.5	3	sepmodel	0.0258	0.0018282679961328838	0.007974580914100018	0	10000
4	250	0	250	500	750	2	0	1	0	0	0	0	0.125	0.125	0.125	0.125	0.125	linear	0.025	TRUE	600	NA	NA	0	0.5	4	fixmodel	0.0242	-4.571978039457405e-4	0.007202533939981138	0	10000
4	250	0	250	500	750	2	0	1	0	0	0	0	0.125	0.125	0.125	0.125	0.125	linear	0.025	TRUE	600	NA	NA	0	0.5	4	fixmodel_cal	0.029	0.0066987360980360865	0.006946140021894662	0	10000
4	250	0	250	500	750	2	0	1	0	0	0	0	0.125	0.125	0.125	0.125	0.125	linear	0.025	TRUE	600	NA	NA	0	0.5	4	sepmodel	0.0264	2.006973336411392e-5	0.008013263909336184	0	10000
4	250	0	250	500	750	2	0	1	0	0	0	0	0.125	0.125	0.125	0.125	0.125	linear	0.025	TRUE	625	NA	NA	0	0.5	2	fixmodel	0.0286	-8.52608805301549e-5	0.007620708984922448	0	10000
4	250	0	250	500	750	2	0	1	0	0	0	0	0.125	0.125	0.125	0.125	0.125	linear	0.025	TRUE	625	NA	NA	0	0.5	2	fixmodel_cal	0.0345	0.007774101266409153	0.007095473538439756	0	10000
4	250	0	250	500	750	2	0	1	0	0	0	0	0.125	0.125	0.125	0.125	0.125	linear	0.025	TRUE	625	NA	NA	0	0.5	2	sepmodel	0.0263	-5.857221350811344e-4	0.008136929370601056	0	10000
4	250	0	250	500	750	2	0	1	0	0	0	0	0.125	0.125	0.125	0.125	0.125	linear	0.025	TRUE	625	NA	NA	0	0.5	3	fixmodel	0.025	3.5359965616554525e-4	0.007206435625967347	0	10000
4	250	0	250	500	750	2	0	1	0	0	0	0	0.125	0.125	0.125	0.125	0.125	linear	0.025	TRUE	625	NA	NA	0	0.5	3	fixmodel_cal	0.0311	0.007301321472198172	0.006953413888094107	0	10000
4	250	0	250	500	750	2	0	1	0	0	0	0	0.125	0.125	0.125	0.125	0.125	linear	0.025	TRUE	625	NA	NA	0	0.5	3	sepmodel	0.0253	3.7693909266849534e-4	0.007946577972554483	0	10000
4	250	0	250	500	750	2	0	1	0	0	0	0	0.125	0.125	0.125	0.125	0.125	linear	0.025	TRUE	625	NA	NA	0	0.5	4	fixmodel	0.0286	0.0010202000850246039	0.007375904848230754	0	10000
4	250	0	250	500	750	2	0	1	0	0	0	0	0.125	0.125	0.125	0.125	0.125	linear	0.025	TRUE	625	NA	NA	0	0.5	4	fixmodel_cal	0.0351	0.008547296202466043	0.007149488166127018	0	10000
4	250	0	250	500	750	2	0	1	0	0	0	0	0.125	0.125	0.125	0.125	0.125	linear	0.025	TRUE	625	NA	NA	0	0.5	4	sepmodel	0.0278	0.0012175137082040283	0.008098717641578695	0	10000
4	250	0	250	500	750	2	0	1	0	0	0	0	0.125	0.125	0.125	0.125	0.125	linear	0.025	TRUE	650	NA	NA	0	0.5	2	fixmodel	0.0246	0.0010380729664250605	0.007608852981797405	0	10000
4	250	0	250	500	750	2	0	1	0	0	0	0	0.125	0.125	0.125	0.125	0.125	linear	0.025	TRUE	650	NA	NA	0	0.5	2	fixmodel_cal	0.032	0.00893056541038571	0.007043117511125781	0	10000
4	250	0	250	500	750	2	0	1	0	0	0	0	0.125	0.125	0.125	0.125	0.125	linear	0.025	TRUE	650	NA	NA	0	0.5	2	sepmodel	0.0276	0.0010365625654597567	0.008170894369672077	0	10000
4	250	0	250	500	750	2	0	1	0	0	0	0	0.125	0.125	0.125	0.125	0.125	linear	0.025	TRUE	650	NA	NA	0	0.5	3	fixmodel	0.0264	5.388488066395115e-4	0.007321212638033578	0	10000
4	250	0	250	500	750	2	0	1	0	0	0	0	0.125	0.125	0.125	0.125	0.125	linear	0.025	TRUE	650	NA	NA	0	0.5	3	fixmodel_cal	0.0332	0.008385704358618169	0.007005606978521144	0	10000
4	250	0	250	500	750	2	0	1	0	0	0	0	0.125	0.125	0.125	0.125	0.125	linear	0.025	TRUE	650	NA	NA	0	0.5	3	sepmodel	0.0248	7.745486432502869e-4	0.008028344665805891	0	10000
4	250	0	250	500	750	2	0	1	0	0	0	0	0.125	0.125	0.125	0.125	0.125	linear	0.025	TRUE	650	NA	NA	0	0.5	4	fixmodel	0.0232	-9.776010825957157e-5	0.007063982486461349	0	10000
4	250	0	250	500	750	2	0	1	0	0	0	0	0.125	0.125	0.125	0.125	0.125	linear	0.025	TRUE	650	NA	NA	0	0.5	4	fixmodel_cal	0.0285	0.007570012644825621	0.006824490980552994	0	10000
4	250	0	250	500	750	2	0	1	0	0	0	0	0.125	0.125	0.125	0.125	0.125	linear	0.025	TRUE	650	NA	NA	0	0.5	4	sepmodel	0.0234	1.149041391975203e-4	0.007910654917261116	0	10000
4	250	0	250	500	750	2	0	1	0	0	0	0	0.125	0.125	0.125	0.125	0.125	linear	0.025	TRUE	675	NA	NA	0	0.5	2	fixmodel	0.0222	-0.0011492556800539822	0.007341839517667265	0	10000
4	250	0	250	500	750	2	0	1	0	0	0	0	0.125	0.125	0.125	0.125	0.125	linear	0.025	TRUE	675	NA	NA	0	0.5	2	fixmodel_cal	0.0288	0.007273262724865385	0.006784282217352281	0	10000
4	250	0	250	500	750	2	0	1	0	0	0	0	0.125	0.125	0.125	0.125	0.125	linear	0.025	TRUE	675	NA	NA	0	0.5	2	sepmodel	0.0229	-9.933698803336708e-4	0.007912742324880479	0	10000
4	250	0	250	500	750	2	0	1	0	0	0	0	0.125	0.125	0.125	0.125	0.125	linear	0.025	TRUE	675	NA	NA	0	0.5	3	fixmodel	0.0249	-0.0014699431502441659	0.007304744549045893	0	10000
4	250	0	250	500	750	2	0	1	0	0	0	0	0.125	0.125	0.125	0.125	0.125	linear	0.025	TRUE	675	NA	NA	0	0.5	3	fixmodel_cal	0.0307	0.007416881873014994	0.006876557330915743	0	10000
4	250	0	250	500	750	2	0	1	0	0	0	0	0.125	0.125	0.125	0.125	0.125	linear	0.025	TRUE	675	NA	NA	0	0.5	3	sepmodel	0.0238	-0.001340065757108449	0.007895042648554045	0	10000
4	250	0	250	500	750	2	0	1	0	0	0	0	0.125	0.125	0.125	0.125	0.125	linear	0.025	TRUE	675	NA	NA	0	0.5	4	fixmodel	0.0251	-9.200712955525365e-4	0.007209474579516406	0	10000
4	250	0	250	500	750	2	0	1	0	0	0	0	0.125	0.125	0.125	0.125	0.125	linear	0.025	TRUE	675	NA	NA	0	0.5	4	fixmodel_cal	0.03	0.006896711218627172	0.006946316458678378	0	10000
4	250	0	250	500	750	2	0	1	0	0	0	0	0.125	0.125	0.125	0.125	0.125	linear	0.025	TRUE	675	NA	NA	0	0.5	4	sepmodel	0.0256	-9.356731663331698e-4	0.008001537882945468	0	10000
4	250	0	250	500	750	2	0	1	0	0	0	0	0.125	0.125	0.125	0.125	0.125	linear	0.025	TRUE	700	NA	NA	0	0.5	2	fixmodel	0.0267	0.00154750482812772	0.007372831234434269	0	10000
4	250	0	250	500	750	2	0	1	0	0	0	0	0.125	0.125	0.125	0.125	0.125	linear	0.025	TRUE	700	NA	NA	0	0.5	2	fixmodel_cal	0.0311	0.010407899173032559	0.006784110681448567	0	10000
4	250	0	250	500	750	2	0	1	0	0	0	0	0.125	0.125	0.125	0.125	0.125	linear	0.025	TRUE	700	NA	NA	0	0.5	2	sepmodel	0.026	0.00165231037837929	0.007893508451923228	0	10000
4	250	0	250	500	750	2	0	1	0	0	0	0	0.125	0.125	0.125	0.125	0.125	linear	0.025	TRUE	700	NA	NA	0	0.5	3	fixmodel	0.0246	4.734556723268181e-4	0.007178370748890482	0	10000
4	250	0	250	500	750	2	0	1	0	0	0	0	0.125	0.125	0.125	0.125	0.125	linear	0.025	TRUE	700	NA	NA	0	0.5	3	fixmodel_cal	0.0325	0.01002310003097228	0.006744546444428624	0	10000
4	250	0	250	500	750	2	0	1	0	0	0	0	0.125	0.125	0.125	0.125	0.125	linear	0.025	TRUE	700	NA	NA	0	0.5	3	sepmodel	0.0249	7.835630713543714e-4	0.00792358358386381	0	10000
4	250	0	250	500	750	2	0	1	0	0	0	0	0.125	0.125	0.125	0.125	0.125	linear	0.025	TRUE	700	NA	NA	0	0.5	4	fixmodel	0.0257	-4.7205108187463947e-4	0.007046803134989022	0	10000
4	250	0	250	500	750	2	0	1	0	0	0	0	0.125	0.125	0.125	0.125	0.125	linear	0.025	TRUE	700	NA	NA	0	0.5	4	fixmodel_cal	0.0309	0.00680679152525505	0.006919523788141818	0	10000
4	250	0	250	500	750	2	0	1	0	0	0	0	0.125	0.125	0.125	0.125	0.125	linear	0.025	TRUE	700	NA	NA	0	0.5	4	sepmodel	0.0257	-3.530144364496057e-4	0.007837609460971348	0	10000
4	250	0	250	500	750	2	0	1	0	0	0	0	0.125	0.125	0.125	0.125	0.125	linear	0.025	TRUE	725	NA	NA	0	0.5	2	fixmodel	0.023	0.0013713841588450426	0.007353212053504704	0	10000
4	250	0	250	500	750	2	0	1	0	0	0	0	0.125	0.125	0.125	0.125	0.125	linear	0.025	TRUE	725	NA	NA	0	0.5	2	fixmodel_cal	0.0328	0.010796660524222894	0.006806194114547071	0	10000
4	250	0	250	500	750	2	0	1	0	0	0	0	0.125	0.125	0.125	0.125	0.125	linear	0.025	TRUE	725	NA	NA	0	0.5	2	sepmodel	0.0239	0.001450037579775239	0.007886053351785141	0	10000
4	250	0	250	500	750	2	0	1	0	0	0	0	0.125	0.125	0.125	0.125	0.125	linear	0.025	TRUE	725	NA	NA	0	0.5	3	fixmodel	0.0264	1.2536992594501813e-4	0.0073225000672732625	0	10000
4	250	0	250	500	750	2	0	1	0	0	0	0	0.125	0.125	0.125	0.125	0.125	linear	0.025	TRUE	725	NA	NA	0	0.5	3	fixmodel_cal	0.0333	0.010651835160558683	0.006879517990673995	0	10000
4	250	0	250	500	750	2	0	1	0	0	0	0	0.125	0.125	0.125	0.125	0.125	linear	0.025	TRUE	725	NA	NA	0	0.5	3	sepmodel	0.0267	1.2197949372530662e-4	0.00805423475714743	0	10000
4	250	0	250	500	750	2	0	1	0	0	0	0	0.125	0.125	0.125	0.125	0.125	linear	0.025	TRUE	725	NA	NA	0	0.5	4	fixmodel	0.024	0.001377150642232423	0.0071487234200736235	0	10000
4	250	0	250	500	750	2	0	1	0	0	0	0	0.125	0.125	0.125	0.125	0.125	linear	0.025	TRUE	725	NA	NA	0	0.5	4	fixmodel_cal	0.0296	0.00915611877625276	0.0070114479034667915	0	10000
4	250	0	250	500	750	2	0	1	0	0	0	0	0.125	0.125	0.125	0.125	0.125	linear	0.025	TRUE	725	NA	NA	0	0.5	4	sepmodel	0.0238	0.001273340430382925	0.007915563673038289	0	10000
4	250	0	250	500	750	2	0	1	0	0	0	0	0.125	0.125	0.125	0.125	0.125	linear	0.025	TRUE	750	NA	NA	0	0.5	2	fixmodel	0.027	7.110660922384555e-4	0.007542155769610717	0	10000
4	250	0	250	500	750	2	0	1	0	0	0	0	0.125	0.125	0.125	0.125	0.125	linear	0.025	TRUE	750	NA	NA	0	0.5	2	fixmodel_cal	0.034	0.010276954310463972	0.006867315380960979	0	10000
4	250	0	250	500	750	2	0	1	0	0	0	0	0.125	0.125	0.125	0.125	0.125	linear	0.025	TRUE	750	NA	NA	0	0.5	2	sepmodel	0.0251	0.00112611472385827	0.008072601701822167	0	10000
4	250	0	250	500	750	2	0	1	0	0	0	0	0.125	0.125	0.125	0.125	0.125	linear	0.025	TRUE	750	NA	NA	0	0.5	3	fixmodel	0.0235	-3.703442850808526e-4	0.007332639461601698	0	10000
4	250	0	250	500	750	2	0	1	0	0	0	0	0.125	0.125	0.125	0.125	0.125	linear	0.025	TRUE	750	NA	NA	0	0.5	3	fixmodel_cal	0.0337	0.010521043056388247	0.006840975007466986	0	10000
4	250	0	250	500	750	2	0	1	0	0	0	0	0.125	0.125	0.125	0.125	0.125	linear	0.025	TRUE	750	NA	NA	0	0.5	3	sepmodel	0.0238	-2.355959578324255e-4	0.007946931906000418	0	10000
4	250	0	250	500	750	2	0	1	0	0	0	0	0.125	0.125	0.125	0.125	0.125	linear	0.025	TRUE	750	NA	NA	0	0.5	4	fixmodel	0.0259	2.255372978724263e-5	0.007315840498980129	0	10000
4	250	0	250	500	750	2	0	1	0	0	0	0	0.125	0.125	0.125	0.125	0.125	linear	0.025	TRUE	750	NA	NA	0	0.5	4	fixmodel_cal	0.0311	0.007531036306909893	0.007191480000714694	0	10000
4	250	0	250	500	750	2	0	1	0	0	0	0	0.125	0.125	0.125	0.125	0.125	linear	0.025	TRUE	750	NA	NA	0	0.5	4	sepmodel	0.025	-2.1517445823928855e-4	0.00818546620594334	0	10000
4	250	0	250	500	750	2	0	1	0	0	0	0	0.25	0.25	0.25	0.25	0.25	linear	0.025	TRUE	25	NA	NA	0	0.5	2	fixmodel	0.0265	0.0012692292243107182	0.007585167954702024	0	10000
4	250	0	250	500	750	2	0	1	0	0	0	0	0.25	0.25	0.25	0.25	0.25	linear	0.025	TRUE	25	NA	NA	0	0.5	2	fixmodel_cal	0.0262	0.0012143803375271429	0.007619902236995489	0	10000
4	250	0	250	500	750	2	0	1	0	0	0	0	0.25	0.25	0.25	0.25	0.25	linear	0.025	TRUE	25	NA	NA	0	0.5	2	sepmodel	0.028	0.0014633666427013151	0.008170362797536067	0	10000
4	250	0	250	500	750	2	0	1	0	0	0	0	0.25	0.25	0.25	0.25	0.25	linear	0.025	TRUE	25	NA	NA	0	0.5	3	fixmodel	0.0248	6.53910994542776e-4	0.007344939430593298	0	10000
4	250	0	250	500	750	2	0	1	0	0	0	0	0.25	0.25	0.25	0.25	0.25	linear	0.025	TRUE	25	NA	NA	0	0.5	3	fixmodel_cal	0.0262	6.861227058895858e-4	0.007364372048837902	0	10000
4	250	0	250	500	750	2	0	1	0	0	0	0	0.25	0.25	0.25	0.25	0.25	linear	0.025	TRUE	25	NA	NA	0	0.5	3	sepmodel	0.0247	6.998416370795607e-4	0.00801247574843662	0	10000
4	250	0	250	500	750	2	0	1	0	0	0	0	0.25	0.25	0.25	0.25	0.25	linear	0.025	TRUE	25	NA	NA	0	0.5	4	fixmodel	0.0257	0.0012352269669209184	0.0071671620213189366	0	10000
4	250	0	250	500	750	2	0	1	0	0	0	0	0.25	0.25	0.25	0.25	0.25	linear	0.025	TRUE	25	NA	NA	0	0.5	4	fixmodel_cal	0.0247	0.0011496034997928576	0.007209454328040566	0	10000
4	250	0	250	500	750	2	0	1	0	0	0	0	0.25	0.25	0.25	0.25	0.25	linear	0.025	TRUE	25	NA	NA	0	0.5	4	sepmodel	0.0258	8.302006554295852e-4	0.00795984637622729	0	10000
4	250	0	250	500	750	2	0	1	0	0	0	0	0.25	0.25	0.25	0.25	0.25	linear	0.025	TRUE	50	NA	NA	0	0.5	2	fixmodel	0.0241	-0.0015686654407897117	0.007442258022115589	0	10000
4	250	0	250	500	750	2	0	1	0	0	0	0	0.25	0.25	0.25	0.25	0.25	linear	0.025	TRUE	50	NA	NA	0	0.5	2	fixmodel_cal	0.0236	-0.0015317098902490277	0.007454231893543422	0	10000
4	250	0	250	500	750	2	0	1	0	0	0	0	0.25	0.25	0.25	0.25	0.25	linear	0.025	TRUE	50	NA	NA	0	0.5	2	sepmodel	0.0233	-0.0013409731133246965	0.007921480887849637	0	10000
4	250	0	250	500	750	2	0	1	0	0	0	0	0.25	0.25	0.25	0.25	0.25	linear	0.025	TRUE	50	NA	NA	0	0.5	3	fixmodel	0.0233	7.582430388455373e-4	0.007287291064177136	0	10000
4	250	0	250	500	750	2	0	1	0	0	0	0	0.25	0.25	0.25	0.25	0.25	linear	0.025	TRUE	50	NA	NA	0	0.5	3	fixmodel_cal	0.0225	7.379729855928006e-4	0.007300188330885757	0	10000
4	250	0	250	500	750	2	0	1	0	0	0	0	0.25	0.25	0.25	0.25	0.25	linear	0.025	TRUE	50	NA	NA	0	0.5	3	sepmodel	0.025	0.0010804174139386392	0.00802655086680117	0	10000
4	250	0	250	500	750	2	0	1	0	0	0	0	0.25	0.25	0.25	0.25	0.25	linear	0.025	TRUE	50	NA	NA	0	0.5	4	fixmodel	0.0271	-2.750867061724613e-4	0.007235174169224197	0	10000
4	250	0	250	500	750	2	0	1	0	0	0	0	0.25	0.25	0.25	0.25	0.25	linear	0.025	TRUE	50	NA	NA	0	0.5	4	fixmodel_cal	0.0266	-1.3612963046715035e-4	0.007243910830015168	0	10000
4	250	0	250	500	750	2	0	1	0	0	0	0	0.25	0.25	0.25	0.25	0.25	linear	0.025	TRUE	50	NA	NA	0	0.5	4	sepmodel	0.0271	-3.022066293572099e-4	0.008050315733687212	0	10000
4	250	0	250	500	750	2	0	1	0	0	0	0	0.25	0.25	0.25	0.25	0.25	linear	0.025	TRUE	75	NA	NA	0	0.5	2	fixmodel	0.0247	4.518549544797444e-4	0.007336525817203042	0	10000
4	250	0	250	500	750	2	0	1	0	0	0	0	0.25	0.25	0.25	0.25	0.25	linear	0.025	TRUE	75	NA	NA	0	0.5	2	fixmodel_cal	0.0244	8.978550200716805e-4	0.007265921660485898	0	10000
4	250	0	250	500	750	2	0	1	0	0	0	0	0.25	0.25	0.25	0.25	0.25	linear	0.025	TRUE	75	NA	NA	0	0.5	2	sepmodel	0.0234	3.0676848821893903e-4	0.007863309027720497	0	10000
4	250	0	250	500	750	2	0	1	0	0	0	0	0.25	0.25	0.25	0.25	0.25	linear	0.025	TRUE	75	NA	NA	0	0.5	3	fixmodel	0.0246	4.1880553657094735e-4	0.007258918939802013	0	10000
4	250	0	250	500	750	2	0	1	0	0	0	0	0.25	0.25	0.25	0.25	0.25	linear	0.025	TRUE	75	NA	NA	0	0.5	3	fixmodel_cal	0.0246	7.914232810097235e-4	0.007197123546287274	0	10000
4	250	0	250	500	750	2	0	1	0	0	0	0	0.25	0.25	0.25	0.25	0.25	linear	0.025	TRUE	75	NA	NA	0	0.5	3	sepmodel	0.0244	-1.0589598999031404e-4	0.008006058063910288	0	10000
4	250	0	250	500	750	2	0	1	0	0	0	0	0.25	0.25	0.25	0.25	0.25	linear	0.025	TRUE	75	NA	NA	0	0.5	4	fixmodel	0.0272	0.0028768672080090865	0.0070586521661502085	0	10000
4	250	0	250	500	750	2	0	1	0	0	0	0	0.25	0.25	0.25	0.25	0.25	linear	0.025	TRUE	75	NA	NA	0	0.5	4	fixmodel_cal	0.0283	0.003050684589873881	0.00705169358904755	0	10000
4	250	0	250	500	750	2	0	1	0	0	0	0	0.25	0.25	0.25	0.25	0.25	linear	0.025	TRUE	75	NA	NA	0	0.5	4	sepmodel	0.0262	0.0029422837746169725	0.007807754845152628	0	10000
4	250	0	250	500	750	2	0	1	0	0	0	0	0.25	0.25	0.25	0.25	0.25	linear	0.025	TRUE	100	NA	NA	0	0.5	2	fixmodel	0.0254	-0.0016953174986079878	0.007598243136220668	0	10000
4	250	0	250	500	750	2	0	1	0	0	0	0	0.25	0.25	0.25	0.25	0.25	linear	0.025	TRUE	100	NA	NA	0	0.5	2	fixmodel_cal	0.0263	-0.0013067203145637806	0.007500382682525337	0	10000
4	250	0	250	500	750	2	0	1	0	0	0	0	0.25	0.25	0.25	0.25	0.25	linear	0.025	TRUE	100	NA	NA	0	0.5	2	sepmodel	0.025	-0.002104695034843688	0.008117623697298447	0	10000
4	250	0	250	500	750	2	0	1	0	0	0	0	0.25	0.25	0.25	0.25	0.25	linear	0.025	TRUE	100	NA	NA	0	0.5	3	fixmodel	0.0252	-0.0018600883055537752	0.007506709352898954	0	10000
4	250	0	250	500	750	2	0	1	0	0	0	0	0.25	0.25	0.25	0.25	0.25	linear	0.025	TRUE	100	NA	NA	0	0.5	3	fixmodel_cal	0.0249	-0.0015795526304260227	0.007490153360297627	0	10000
4	250	0	250	500	750	2	0	1	0	0	0	0	0.25	0.25	0.25	0.25	0.25	linear	0.025	TRUE	100	NA	NA	0	0.5	3	sepmodel	0.0236	-0.0020350135001723493	0.00822943152407575	0	10000
4	250	0	250	500	750	2	0	1	0	0	0	0	0.25	0.25	0.25	0.25	0.25	linear	0.025	TRUE	100	NA	NA	0	0.5	4	fixmodel	0.0236	-0.001676957210281863	0.007183898546787056	0	10000
4	250	0	250	500	750	2	0	1	0	0	0	0	0.25	0.25	0.25	0.25	0.25	linear	0.025	TRUE	100	NA	NA	0	0.5	4	fixmodel_cal	0.0251	-0.0011380420109191904	0.007147055866266217	0	10000
4	250	0	250	500	750	2	0	1	0	0	0	0	0.25	0.25	0.25	0.25	0.25	linear	0.025	TRUE	100	NA	NA	0	0.5	4	sepmodel	0.0242	-0.0012612378234455905	0.00801283499502126	0	10000
4	250	0	250	500	750	2	0	1	0	0	0	0	0.25	0.25	0.25	0.25	0.25	linear	0.025	TRUE	125	NA	NA	0	0.5	2	fixmodel	0.0252	-3.4160581550709315e-4	0.007475708112062146	0	10000
4	250	0	250	500	750	2	0	1	0	0	0	0	0.25	0.25	0.25	0.25	0.25	linear	0.025	TRUE	125	NA	NA	0	0.5	2	fixmodel_cal	0.0261	-1.8119902641652497e-4	0.00746967090995469	0	10000
4	250	0	250	500	750	2	0	1	0	0	0	0	0.25	0.25	0.25	0.25	0.25	linear	0.025	TRUE	125	NA	NA	0	0.5	2	sepmodel	0.0259	-2.575674433445794e-4	0.00800752475730172	0	10000
4	250	0	250	500	750	2	0	1	0	0	0	0	0.25	0.25	0.25	0.25	0.25	linear	0.025	TRUE	125	NA	NA	0	0.5	3	fixmodel	0.0245	3.654684227585409e-4	0.007373093266663608	0	10000
4	250	0	250	500	750	2	0	1	0	0	0	0	0.25	0.25	0.25	0.25	0.25	linear	0.025	TRUE	125	NA	NA	0	0.5	3	fixmodel_cal	0.0246	6.35366158860595e-4	0.007376507156825593	0	10000
4	250	0	250	500	750	2	0	1	0	0	0	0	0.25	0.25	0.25	0.25	0.25	linear	0.025	TRUE	125	NA	NA	0	0.5	3	sepmodel	0.0275	2.806344367641651e-4	0.008091958886520815	0	10000
4	250	0	250	500	750	2	0	1	0	0	0	0	0.25	0.25	0.25	0.25	0.25	linear	0.025	TRUE	125	NA	NA	0	0.5	4	fixmodel	0.0232	-1.057399239078272e-4	0.007109029184288163	0	10000
4	250	0	250	500	750	2	0	1	0	0	0	0	0.25	0.25	0.25	0.25	0.25	linear	0.025	TRUE	125	NA	NA	0	0.5	4	fixmodel_cal	0.0237	-7.403565343147934e-6	0.007107651901835103	0	10000
4	250	0	250	500	750	2	0	1	0	0	0	0	0.25	0.25	0.25	0.25	0.25	linear	0.025	TRUE	125	NA	NA	0	0.5	4	sepmodel	0.0213	-5.380212940835744e-4	0.007856262406054831	0	10000
4	250	0	250	500	750	2	0	1	0	0	0	0	0.25	0.25	0.25	0.25	0.25	linear	0.025	TRUE	150	NA	NA	0	0.5	2	fixmodel	0.0236	-6.603254007305607e-4	0.007506290709264838	0	10000
4	250	0	250	500	750	2	0	1	0	0	0	0	0.25	0.25	0.25	0.25	0.25	linear	0.025	TRUE	150	NA	NA	0	0.5	2	fixmodel_cal	0.0243	4.1161265189527e-4	0.007360598846362853	0	10000
4	250	0	250	500	750	2	0	1	0	0	0	0	0.25	0.25	0.25	0.25	0.25	linear	0.025	TRUE	150	NA	NA	0	0.5	2	sepmodel	0.0245	-6.918311670551927e-4	0.00807774363674012	0	10000
4	250	0	250	500	750	2	0	1	0	0	0	0	0.25	0.25	0.25	0.25	0.25	linear	0.025	TRUE	150	NA	NA	0	0.5	3	fixmodel	0.0217	-1.251246997645365e-4	0.0071822249272469494	0	10000
4	250	0	250	500	750	2	0	1	0	0	0	0	0.25	0.25	0.25	0.25	0.25	linear	0.025	TRUE	150	NA	NA	0	0.5	3	fixmodel_cal	0.0237	0.0011788254345092442	0.007081309042384108	0	10000
4	250	0	250	500	750	2	0	1	0	0	0	0	0.25	0.25	0.25	0.25	0.25	linear	0.025	TRUE	150	NA	NA	0	0.5	3	sepmodel	0.0228	-4.0521293550658743e-5	0.007900804714704706	0	10000
4	250	0	250	500	750	2	0	1	0	0	0	0	0.25	0.25	0.25	0.25	0.25	linear	0.025	TRUE	150	NA	NA	0	0.5	4	fixmodel	0.0256	2.8611789981077544e-4	0.007150759085005239	0	10000
4	250	0	250	500	750	2	0	1	0	0	0	0	0.25	0.25	0.25	0.25	0.25	linear	0.025	TRUE	150	NA	NA	0	0.5	4	fixmodel_cal	0.0245	0.0010629242368904337	0.007131643148186317	0	10000
4	250	0	250	500	750	2	0	1	0	0	0	0	0.25	0.25	0.25	0.25	0.25	linear	0.025	TRUE	150	NA	NA	0	0.5	4	sepmodel	0.0268	6.881614686992326e-5	0.007912475597303518	0	10000
4	250	0	250	500	750	2	0	1	0	0	0	0	0.25	0.25	0.25	0.25	0.25	linear	0.025	TRUE	175	NA	NA	0	0.5	2	fixmodel	0.0262	-4.443234315695812e-4	0.007436215874588119	0	10000
4	250	0	250	500	750	2	0	1	0	0	0	0	0.25	0.25	0.25	0.25	0.25	linear	0.025	TRUE	175	NA	NA	0	0.5	2	fixmodel_cal	0.0264	7.88991815675037e-4	0.007289933487501921	0	10000
4	250	0	250	500	750	2	0	1	0	0	0	0	0.25	0.25	0.25	0.25	0.25	linear	0.025	TRUE	175	NA	NA	0	0.5	2	sepmodel	0.0267	-4.6629081435426144e-4	0.007979979286605885	0	10000
4	250	0	250	500	750	2	0	1	0	0	0	0	0.25	0.25	0.25	0.25	0.25	linear	0.025	TRUE	175	NA	NA	0	0.5	3	fixmodel	0.0266	0.001275729650793231	0.007455535813331682	0	10000
4	250	0	250	500	750	2	0	1	0	0	0	0	0.25	0.25	0.25	0.25	0.25	linear	0.025	TRUE	175	NA	NA	0	0.5	3	fixmodel_cal	0.0261	0.0025921281175439776	0.0073932234818892655	0	10000
4	250	0	250	500	750	2	0	1	0	0	0	0	0.25	0.25	0.25	0.25	0.25	linear	0.025	TRUE	175	NA	NA	0	0.5	3	sepmodel	0.0267	0.001558446014834236	0.008204355093921579	0	10000
4	250	0	250	500	750	2	0	1	0	0	0	0	0.25	0.25	0.25	0.25	0.25	linear	0.025	TRUE	175	NA	NA	0	0.5	4	fixmodel	0.0252	1.1884440587410126e-4	0.00722800168080925	0	10000
4	250	0	250	500	750	2	0	1	0	0	0	0	0.25	0.25	0.25	0.25	0.25	linear	0.025	TRUE	175	NA	NA	0	0.5	4	fixmodel_cal	0.0281	0.0017251546837199498	0.0071520592599298195	0	10000
4	250	0	250	500	750	2	0	1	0	0	0	0	0.25	0.25	0.25	0.25	0.25	linear	0.025	TRUE	175	NA	NA	0	0.5	4	sepmodel	0.0247	2.690303233146103e-4	0.008041163610136714	0	10000
4	250	0	250	500	750	2	0	1	0	0	0	0	0.25	0.25	0.25	0.25	0.25	linear	0.025	TRUE	200	NA	NA	0	0.5	2	fixmodel	0.0259	-7.794742815036721e-4	0.007419496135056932	0	10000
4	250	0	250	500	750	2	0	1	0	0	0	0	0.25	0.25	0.25	0.25	0.25	linear	0.025	TRUE	200	NA	NA	0	0.5	2	fixmodel_cal	0.0255	0.00105701278233682	0.007230036644373011	0	10000
4	250	0	250	500	750	2	0	1	0	0	0	0	0.25	0.25	0.25	0.25	0.25	linear	0.025	TRUE	200	NA	NA	0	0.5	2	sepmodel	0.0246	-7.45926561904846e-4	0.007925362288271632	0	10000
4	250	0	250	500	750	2	0	1	0	0	0	0	0.25	0.25	0.25	0.25	0.25	linear	0.025	TRUE	200	NA	NA	0	0.5	3	fixmodel	0.027	7.85459692418652e-4	0.007301233088915963	0	10000
4	250	0	250	500	750	2	0	1	0	0	0	0	0.25	0.25	0.25	0.25	0.25	linear	0.025	TRUE	200	NA	NA	0	0.5	3	fixmodel_cal	0.0285	0.0032059303309697864	0.0071872816830200695	0	10000
4	250	0	250	500	750	2	0	1	0	0	0	0	0.25	0.25	0.25	0.25	0.25	linear	0.025	TRUE	200	NA	NA	0	0.5	3	sepmodel	0.0262	0.0012874573535672591	0.007984023096146325	0	10000
4	250	0	250	500	750	2	0	1	0	0	0	0	0.25	0.25	0.25	0.25	0.25	linear	0.025	TRUE	200	NA	NA	0	0.5	4	fixmodel	0.0255	5.454939038317201e-4	0.007183449668283745	0	10000
4	250	0	250	500	750	2	0	1	0	0	0	0	0.25	0.25	0.25	0.25	0.25	linear	0.025	TRUE	200	NA	NA	0	0.5	4	fixmodel_cal	0.0276	0.0026552752861794425	0.007105424118708758	0	10000
4	250	0	250	500	750	2	0	1	0	0	0	0	0.25	0.25	0.25	0.25	0.25	linear	0.025	TRUE	200	NA	NA	0	0.5	4	sepmodel	0.0242	8.414752306991531e-4	0.007997109247046589	0	10000
4	250	0	250	500	750	2	0	1	0	0	0	0	0.25	0.25	0.25	0.25	0.25	linear	0.025	TRUE	225	NA	NA	0	0.5	2	fixmodel	0.0275	2.764506419222359e-4	0.007696800035950661	0	10000
4	250	0	250	500	750	2	0	1	0	0	0	0	0.25	0.25	0.25	0.25	0.25	linear	0.025	TRUE	225	NA	NA	0	0.5	2	fixmodel_cal	0.0296	0.0013321245400428976	0.007587225798068499	0	10000
4	250	0	250	500	750	2	0	1	0	0	0	0	0.25	0.25	0.25	0.25	0.25	linear	0.025	TRUE	225	NA	NA	0	0.5	2	sepmodel	0.0305	3.065421542505368e-4	0.008248148489291288	0	10000
4	250	0	250	500	750	2	0	1	0	0	0	0	0.25	0.25	0.25	0.25	0.25	linear	0.025	TRUE	225	NA	NA	0	0.5	3	fixmodel	0.0242	8.283529303431215e-4	0.0072314886003310664	0	10000
4	250	0	250	500	750	2	0	1	0	0	0	0	0.25	0.25	0.25	0.25	0.25	linear	0.025	TRUE	225	NA	NA	0	0.5	3	fixmodel_cal	0.0245	0.0021707938875477747	0.007141733460181279	0	10000
4	250	0	250	500	750	2	0	1	0	0	0	0	0.25	0.25	0.25	0.25	0.25	linear	0.025	TRUE	225	NA	NA	0	0.5	3	sepmodel	0.0249	0.0011028350786554855	0.007982916832868584	0	10000
4	250	0	250	500	750	2	0	1	0	0	0	0	0.25	0.25	0.25	0.25	0.25	linear	0.025	TRUE	225	NA	NA	0	0.5	4	fixmodel	0.0248	-3.717815872036598e-4	0.0072838926649041675	0	10000
4	250	0	250	500	750	2	0	1	0	0	0	0	0.25	0.25	0.25	0.25	0.25	linear	0.025	TRUE	225	NA	NA	0	0.5	4	fixmodel_cal	0.0254	0.001876900352885604	0.007153828782027943	0	10000
4	250	0	250	500	750	2	0	1	0	0	0	0	0.25	0.25	0.25	0.25	0.25	linear	0.025	TRUE	225	NA	NA	0	0.5	4	sepmodel	0.0251	-1.203194184278254e-4	0.008125402712392931	0	10000
4	250	0	250	500	750	2	0	1	0	0	0	0	0.25	0.25	0.25	0.25	0.25	linear	0.025	TRUE	250	NA	NA	0	0.5	2	fixmodel	0.0245	-6.674711361028168e-4	0.007596065145141526	0	10000
4	250	0	250	500	750	2	0	1	0	0	0	0	0.25	0.25	0.25	0.25	0.25	linear	0.025	TRUE	250	NA	NA	0	0.5	2	fixmodel_cal	0.0247	-2.515886367237083e-4	0.007599355772534408	0	10000
4	250	0	250	500	750	2	0	1	0	0	0	0	0.25	0.25	0.25	0.25	0.25	linear	0.025	TRUE	250	NA	NA	0	0.5	2	sepmodel	0.0239	-7.843437449188377e-4	0.008212403837872886	0	10000
4	250	0	250	500	750	2	0	1	0	0	0	0	0.25	0.25	0.25	0.25	0.25	linear	0.025	TRUE	250	NA	NA	0	0.5	3	fixmodel	0.0253	-3.275589078250481e-4	0.007373735250696945	0	10000
4	250	0	250	500	750	2	0	1	0	0	0	0	0.25	0.25	0.25	0.25	0.25	linear	0.025	TRUE	250	NA	NA	0	0.5	3	fixmodel_cal	0.0253	6.657900523170275e-4	0.007358516721259185	0	10000
4	250	0	250	500	750	2	0	1	0	0	0	0	0.25	0.25	0.25	0.25	0.25	linear	0.025	TRUE	250	NA	NA	0	0.5	3	sepmodel	0.0239	-3.450273960643602e-4	0.00813268856375151	0	10000
4	250	0	250	500	750	2	0	1	0	0	0	0	0.25	0.25	0.25	0.25	0.25	linear	0.025	TRUE	250	NA	NA	0	0.5	4	fixmodel	0.0251	-3.781646380295699e-4	0.007285034120253391	0	10000
4	250	0	250	500	750	2	0	1	0	0	0	0	0.25	0.25	0.25	0.25	0.25	linear	0.025	TRUE	250	NA	NA	0	0.5	4	fixmodel_cal	0.0257	7.630469827122556e-4	0.007276267931155108	0	10000
4	250	0	250	500	750	2	0	1	0	0	0	0	0.25	0.25	0.25	0.25	0.25	linear	0.025	TRUE	250	NA	NA	0	0.5	4	sepmodel	0.0247	-4.1130278064052596e-4	0.00804218231793243	0	10000
4	250	0	250	500	750	2	0	1	0	0	0	0	0.25	0.25	0.25	0.25	0.25	linear	0.025	TRUE	275	NA	NA	0	0.5	2	fixmodel	0.0248	-0.0015701248417027867	0.0074672603059779364	0	10000
4	250	0	250	500	750	2	0	1	0	0	0	0	0.25	0.25	0.25	0.25	0.25	linear	0.025	TRUE	275	NA	NA	0	0.5	2	fixmodel_cal	0.0259	1.1238246438612649e-4	0.007345186644775898	0	10000
4	250	0	250	500	750	2	0	1	0	0	0	0	0.25	0.25	0.25	0.25	0.25	linear	0.025	TRUE	275	NA	NA	0	0.5	2	sepmodel	0.0237	-0.001547771106988509	0.007979836274674523	0	10000
4	250	0	250	500	750	2	0	1	0	0	0	0	0.25	0.25	0.25	0.25	0.25	linear	0.025	TRUE	275	NA	NA	0	0.5	3	fixmodel	0.025	-6.27530080113173e-5	0.007238714840401079	0	10000
4	250	0	250	500	750	2	0	1	0	0	0	0	0.25	0.25	0.25	0.25	0.25	linear	0.025	TRUE	275	NA	NA	0	0.5	3	fixmodel_cal	0.027	0.0026924360686709937	0.007123314011469464	0	10000
4	250	0	250	500	750	2	0	1	0	0	0	0	0.25	0.25	0.25	0.25	0.25	linear	0.025	TRUE	275	NA	NA	0	0.5	3	sepmodel	0.0266	6.295913638380627e-4	0.00796130699397264	0	10000
4	250	0	250	500	750	2	0	1	0	0	0	0	0.25	0.25	0.25	0.25	0.25	linear	0.025	TRUE	275	NA	NA	0	0.5	4	fixmodel	0.0246	-7.954600142777038e-4	0.00719192538651679	0	10000
4	250	0	250	500	750	2	0	1	0	0	0	0	0.25	0.25	0.25	0.25	0.25	linear	0.025	TRUE	275	NA	NA	0	0.5	4	fixmodel_cal	0.0257	0.002443663586436668	0.00703224343330418	0	10000
4	250	0	250	500	750	2	0	1	0	0	0	0	0.25	0.25	0.25	0.25	0.25	linear	0.025	TRUE	275	NA	NA	0	0.5	4	sepmodel	0.026	-5.3232215077759714e-5	0.008068659306495526	0	10000
4	250	0	250	500	750	2	0	1	0	0	0	0	0.25	0.25	0.25	0.25	0.25	linear	0.025	TRUE	300	NA	NA	0	0.5	2	fixmodel	0.0231	-0.001093417437195909	0.007432272666953516	0	10000
4	250	0	250	500	750	2	0	1	0	0	0	0	0.25	0.25	0.25	0.25	0.25	linear	0.025	TRUE	300	NA	NA	0	0.5	2	fixmodel_cal	0.0256	0.0018311694091173595	0.007252709216330887	0	10000
4	250	0	250	500	750	2	0	1	0	0	0	0	0.25	0.25	0.25	0.25	0.25	linear	0.025	TRUE	300	NA	NA	0	0.5	2	sepmodel	0.0238	-0.001389392584478571	0.00802679525560897	0	10000
4	250	0	250	500	750	2	0	1	0	0	0	0	0.25	0.25	0.25	0.25	0.25	linear	0.025	TRUE	300	NA	NA	0	0.5	3	fixmodel	0.0229	2.557857588020363e-4	0.007290946154124206	0	10000
4	250	0	250	500	750	2	0	1	0	0	0	0	0.25	0.25	0.25	0.25	0.25	linear	0.025	TRUE	300	NA	NA	0	0.5	3	fixmodel_cal	0.0263	0.004587867036817697	0.0071461096629469945	0	10000
4	250	0	250	500	750	2	0	1	0	0	0	0	0.25	0.25	0.25	0.25	0.25	linear	0.025	TRUE	300	NA	NA	0	0.5	3	sepmodel	0.0238	-1.7610942172270366e-4	0.008037845093670158	0	10000
4	250	0	250	500	750	2	0	1	0	0	0	0	0.25	0.25	0.25	0.25	0.25	linear	0.025	TRUE	300	NA	NA	0	0.5	4	fixmodel	0.0214	3.9275089213695164e-4	0.007018008018061652	0	10000
4	250	0	250	500	750	2	0	1	0	0	0	0	0.25	0.25	0.25	0.25	0.25	linear	0.025	TRUE	300	NA	NA	0	0.5	4	fixmodel_cal	0.0262	0.0053836493100354555	0.006845190056714777	0	10000
4	250	0	250	500	750	2	0	1	0	0	0	0	0.25	0.25	0.25	0.25	0.25	linear	0.025	TRUE	300	NA	NA	0	0.5	4	sepmodel	0.0221	-1.5862402165460875e-4	0.007839019550094006	0	10000
4	250	0	250	500	750	2	0	1	0	0	0	0	0.25	0.25	0.25	0.25	0.25	linear	0.025	TRUE	325	NA	NA	0	0.5	2	fixmodel	0.025	-8.087955459438626e-4	0.007313142298580431	0	10000
4	250	0	250	500	750	2	0	1	0	0	0	0	0.25	0.25	0.25	0.25	0.25	linear	0.025	TRUE	325	NA	NA	0	0.5	2	fixmodel_cal	0.0277	0.002970951303638481	0.007111879375872956	0	10000
4	250	0	250	500	750	2	0	1	0	0	0	0	0.25	0.25	0.25	0.25	0.25	linear	0.025	TRUE	325	NA	NA	0	0.5	2	sepmodel	0.026	-7.270230367914466e-4	0.00787071372145407	0	10000
4	250	0	250	500	750	2	0	1	0	0	0	0	0.25	0.25	0.25	0.25	0.25	linear	0.025	TRUE	325	NA	NA	0	0.5	3	fixmodel	0.0232	-0.0011228608283961152	0.00720385054665899	0	10000
4	250	0	250	500	750	2	0	1	0	0	0	0	0.25	0.25	0.25	0.25	0.25	linear	0.025	TRUE	325	NA	NA	0	0.5	3	fixmodel_cal	0.0272	0.004077043642842705	0.007028080349766657	0	10000
4	250	0	250	500	750	2	0	1	0	0	0	0	0.25	0.25	0.25	0.25	0.25	linear	0.025	TRUE	325	NA	NA	0	0.5	3	sepmodel	0.0232	-0.001124375870440178	0.00789695279899556	0	10000
4	250	0	250	500	750	2	0	1	0	0	0	0	0.25	0.25	0.25	0.25	0.25	linear	0.025	TRUE	325	NA	NA	0	0.5	4	fixmodel	0.0248	-5.559450252547787e-4	0.007344321043248793	0	10000
4	250	0	250	500	750	2	0	1	0	0	0	0	0.25	0.25	0.25	0.25	0.25	linear	0.025	TRUE	325	NA	NA	0	0.5	4	fixmodel_cal	0.0294	0.004856649109825331	0.007183109818224981	0	10000
4	250	0	250	500	750	2	0	1	0	0	0	0	0.25	0.25	0.25	0.25	0.25	linear	0.025	TRUE	325	NA	NA	0	0.5	4	sepmodel	0.024	-3.834897994793104e-4	0.00812039469738902	0	10000
4	250	0	250	500	750	2	0	1	0	0	0	0	0.25	0.25	0.25	0.25	0.25	linear	0.025	TRUE	350	NA	NA	0	0.5	2	fixmodel	0.0259	-7.198415853067443e-4	0.007562395653084021	0	10000
4	250	0	250	500	750	2	0	1	0	0	0	0	0.25	0.25	0.25	0.25	0.25	linear	0.025	TRUE	350	NA	NA	0	0.5	2	fixmodel_cal	0.0278	0.003625715319074417	0.007225874352168346	0	10000
4	250	0	250	500	750	2	0	1	0	0	0	0	0.25	0.25	0.25	0.25	0.25	linear	0.025	TRUE	350	NA	NA	0	0.5	2	sepmodel	0.025	-5.144339797481604e-4	0.008107278938663382	0	10000
4	250	0	250	500	750	2	0	1	0	0	0	0	0.25	0.25	0.25	0.25	0.25	linear	0.025	TRUE	350	NA	NA	0	0.5	3	fixmodel	0.0233	-8.031381852946762e-4	0.0073299541375150094	0	10000
4	250	0	250	500	750	2	0	1	0	0	0	0	0.25	0.25	0.25	0.25	0.25	linear	0.025	TRUE	350	NA	NA	0	0.5	3	fixmodel_cal	0.0275	0.004812136049488417	0.007069100604407159	0	10000
4	250	0	250	500	750	2	0	1	0	0	0	0	0.25	0.25	0.25	0.25	0.25	linear	0.025	TRUE	350	NA	NA	0	0.5	3	sepmodel	0.0242	-4.1651334507590186e-4	0.00803952108199146	0	10000
4	250	0	250	500	750	2	0	1	0	0	0	0	0.25	0.25	0.25	0.25	0.25	linear	0.025	TRUE	350	NA	NA	0	0.5	4	fixmodel	0.0255	0.001764660664707489	0.007333820520139276	0	10000
4	250	0	250	500	750	2	0	1	0	0	0	0	0.25	0.25	0.25	0.25	0.25	linear	0.025	TRUE	350	NA	NA	0	0.5	4	fixmodel_cal	0.0294	0.006524449537552369	0.007210886761427174	0	10000
4	250	0	250	500	750	2	0	1	0	0	0	0	0.25	0.25	0.25	0.25	0.25	linear	0.025	TRUE	350	NA	NA	0	0.5	4	sepmodel	0.0265	0.002042705931724015	0.008141894047512633	0	10000
4	250	0	250	500	750	2	0	1	0	0	0	0	0.25	0.25	0.25	0.25	0.25	linear	0.025	TRUE	375	NA	NA	0	0.5	2	fixmodel	0.0236	-0.0011144855262011494	0.007355899005397507	0	10000
4	250	0	250	500	750	2	0	1	0	0	0	0	0.25	0.25	0.25	0.25	0.25	linear	0.025	TRUE	375	NA	NA	0	0.5	2	fixmodel_cal	0.0281	0.004643973953810244	0.00702712545590617	0	10000
4	250	0	250	500	750	2	0	1	0	0	0	0	0.25	0.25	0.25	0.25	0.25	linear	0.025	TRUE	375	NA	NA	0	0.5	2	sepmodel	0.0239	-0.0013905138087564673	0.007942661378087575	0	10000
4	250	0	250	500	750	2	0	1	0	0	0	0	0.25	0.25	0.25	0.25	0.25	linear	0.025	TRUE	375	NA	NA	0	0.5	3	fixmodel	0.0248	-6.418044427797141e-4	0.007383345470564563	0	10000
4	250	0	250	500	750	2	0	1	0	0	0	0	0.25	0.25	0.25	0.25	0.25	linear	0.025	TRUE	375	NA	NA	0	0.5	3	fixmodel_cal	0.029	0.005486685836445621	0.007135106857947803	0	10000
4	250	0	250	500	750	2	0	1	0	0	0	0	0.25	0.25	0.25	0.25	0.25	linear	0.025	TRUE	375	NA	NA	0	0.5	3	sepmodel	0.0244	-0.0013978023452133781	0.008124461012109545	0	10000
4	250	0	250	500	750	2	0	1	0	0	0	0	0.25	0.25	0.25	0.25	0.25	linear	0.025	TRUE	375	NA	NA	0	0.5	4	fixmodel	0.0242	3.2121715133386433e-4	0.007287077670554191	0	10000
4	250	0	250	500	750	2	0	1	0	0	0	0	0.25	0.25	0.25	0.25	0.25	linear	0.025	TRUE	375	NA	NA	0	0.5	4	fixmodel_cal	0.0255	0.003828631355693047	0.007257660404954775	0	10000
4	250	0	250	500	750	2	0	1	0	0	0	0	0.25	0.25	0.25	0.25	0.25	linear	0.025	TRUE	375	NA	NA	0	0.5	4	sepmodel	0.0255	-1.0707992654724101e-5	0.008103128236974103	0	10000
4	250	0	250	500	750	2	0	1	0	0	0	0	0.25	0.25	0.25	0.25	0.25	linear	0.025	TRUE	400	NA	NA	0	0.5	2	fixmodel	0.0231	-8.661946911612844e-4	0.00726031813181581	0	10000
4	250	0	250	500	750	2	0	1	0	0	0	0	0.25	0.25	0.25	0.25	0.25	linear	0.025	TRUE	400	NA	NA	0	0.5	2	fixmodel_cal	0.0281	0.006336073187114478	0.006857508373075145	0	10000
4	250	0	250	500	750	2	0	1	0	0	0	0	0.25	0.25	0.25	0.25	0.25	linear	0.025	TRUE	400	NA	NA	0	0.5	2	sepmodel	0.0236	-0.0011117023692858083	0.00777536603160568	0	10000
4	250	0	250	500	750	2	0	1	0	0	0	0	0.25	0.25	0.25	0.25	0.25	linear	0.025	TRUE	400	NA	NA	0	0.5	3	fixmodel	0.0242	-4.261168472659893e-4	0.007013083995282483	0	10000
4	250	0	250	500	750	2	0	1	0	0	0	0	0.25	0.25	0.25	0.25	0.25	linear	0.025	TRUE	400	NA	NA	0	0.5	3	fixmodel_cal	0.0298	0.006650310187952631	0.0068304365473613494	0	10000
4	250	0	250	500	750	2	0	1	0	0	0	0	0.25	0.25	0.25	0.25	0.25	linear	0.025	TRUE	400	NA	NA	0	0.5	3	sepmodel	0.0241	-0.001124549844168689	0.007735975665548657	0	10000
4	250	0	250	500	750	2	0	1	0	0	0	0	0.25	0.25	0.25	0.25	0.25	linear	0.025	TRUE	400	NA	NA	0	0.5	4	fixmodel	0.0244	-1.491770394651322e-4	0.0070418652544878765	0	10000
4	250	0	250	500	750	2	0	1	0	0	0	0	0.25	0.25	0.25	0.25	0.25	linear	0.025	TRUE	400	NA	NA	0	0.5	4	fixmodel_cal	0.0291	0.005935112121015982	0.006913199333121318	0	10000
4	250	0	250	500	750	2	0	1	0	0	0	0	0.25	0.25	0.25	0.25	0.25	linear	0.025	TRUE	400	NA	NA	0	0.5	4	sepmodel	0.0233	-6.032972563063174e-4	0.007769913856109098	0	10000
4	250	0	250	500	750	2	0	1	0	0	0	0	0.25	0.25	0.25	0.25	0.25	linear	0.025	TRUE	425	NA	NA	0	0.5	2	fixmodel	0.0258	-4.6272747702697566e-4	0.007458400193143166	0	10000
4	250	0	250	500	750	2	0	1	0	0	0	0	0.25	0.25	0.25	0.25	0.25	linear	0.025	TRUE	425	NA	NA	0	0.5	2	fixmodel_cal	0.0324	0.007805577061493933	0.007011078097571365	0	10000
4	250	0	250	500	750	2	0	1	0	0	0	0	0.25	0.25	0.25	0.25	0.25	linear	0.025	TRUE	425	NA	NA	0	0.5	2	sepmodel	0.0257	-3.1749907391517796e-4	0.007943085346224447	0	10000
4	250	0	250	500	750	2	0	1	0	0	0	0	0.25	0.25	0.25	0.25	0.25	linear	0.025	TRUE	425	NA	NA	0	0.5	3	fixmodel	0.0233	-7.104333157026079e-4	0.007277792731384458	0	10000
4	250	0	250	500	750	2	0	1	0	0	0	0	0.25	0.25	0.25	0.25	0.25	linear	0.025	TRUE	425	NA	NA	0	0.5	3	fixmodel_cal	0.0303	0.007015915886588168	0.007074357587289561	0	10000
4	250	0	250	500	750	2	0	1	0	0	0	0	0.25	0.25	0.25	0.25	0.25	linear	0.025	TRUE	425	NA	NA	0	0.5	3	sepmodel	0.0232	-4.899450720039318e-4	0.007966394643657245	0	10000
4	250	0	250	500	750	2	0	1	0	0	0	0	0.25	0.25	0.25	0.25	0.25	linear	0.025	TRUE	425	NA	NA	0	0.5	4	fixmodel	0.0242	-4.295929949238034e-4	0.007067573825015124	0	10000
4	250	0	250	500	750	2	0	1	0	0	0	0	0.25	0.25	0.25	0.25	0.25	linear	0.025	TRUE	425	NA	NA	0	0.5	4	fixmodel_cal	0.0317	0.00775579503837704	0.006879080741599225	0	10000
4	250	0	250	500	750	2	0	1	0	0	0	0	0.25	0.25	0.25	0.25	0.25	linear	0.025	TRUE	425	NA	NA	0	0.5	4	sepmodel	0.025	-9.37273016150908e-5	0.007788216471842458	0	10000
4	250	0	250	500	750	2	0	1	0	0	0	0	0.25	0.25	0.25	0.25	0.25	linear	0.025	TRUE	450	NA	NA	0	0.5	2	fixmodel	0.0259	-4.196171894385495e-5	0.007360173886594588	0	10000
4	250	0	250	500	750	2	0	1	0	0	0	0	0.25	0.25	0.25	0.25	0.25	linear	0.025	TRUE	450	NA	NA	0	0.5	2	fixmodel_cal	0.0327	0.009182619410294208	0.0070195435189365175	0	10000
4	250	0	250	500	750	2	0	1	0	0	0	0	0.25	0.25	0.25	0.25	0.25	linear	0.025	TRUE	450	NA	NA	0	0.5	2	sepmodel	0.0244	-5.9317685339340476e-5	0.007879375704025224	0	10000
4	250	0	250	500	750	2	0	1	0	0	0	0	0.25	0.25	0.25	0.25	0.25	linear	0.025	TRUE	450	NA	NA	0	0.5	3	fixmodel	0.0262	-6.455707315580293e-5	0.007311088262663454	0	10000
4	250	0	250	500	750	2	0	1	0	0	0	0	0.25	0.25	0.25	0.25	0.25	linear	0.025	TRUE	450	NA	NA	0	0.5	3	fixmodel_cal	0.0306	0.007693014426503252	0.007182660747983282	0	10000
4	250	0	250	500	750	2	0	1	0	0	0	0	0.25	0.25	0.25	0.25	0.25	linear	0.025	TRUE	450	NA	NA	0	0.5	3	sepmodel	0.0253	-5.3315479598151036e-5	0.007966228925036518	0	10000
4	250	0	250	500	750	2	0	1	0	0	0	0	0.25	0.25	0.25	0.25	0.25	linear	0.025	TRUE	450	NA	NA	0	0.5	4	fixmodel	0.0244	7.91035390249134e-4	0.007168141429311452	0	10000
4	250	0	250	500	750	2	0	1	0	0	0	0	0.25	0.25	0.25	0.25	0.25	linear	0.025	TRUE	450	NA	NA	0	0.5	4	fixmodel_cal	0.0321	0.010380274693719087	0.00701265223290597	0	10000
4	250	0	250	500	750	2	0	1	0	0	0	0	0.25	0.25	0.25	0.25	0.25	linear	0.025	TRUE	450	NA	NA	0	0.5	4	sepmodel	0.0239	5.708435198913616e-4	0.007972986063228714	0	10000
4	250	0	250	500	750	2	0	1	0	0	0	0	0.25	0.25	0.25	0.25	0.25	linear	0.025	TRUE	475	NA	NA	0	0.5	2	fixmodel	0.0256	-6.417381004159183e-4	0.007480688929141108	0	10000
4	250	0	250	500	750	2	0	1	0	0	0	0	0.25	0.25	0.25	0.25	0.25	linear	0.025	TRUE	475	NA	NA	0	0.5	2	fixmodel_cal	0.0335	0.010027369292559827	0.007040818330501766	0	10000
4	250	0	250	500	750	2	0	1	0	0	0	0	0.25	0.25	0.25	0.25	0.25	linear	0.025	TRUE	475	NA	NA	0	0.5	2	sepmodel	0.0258	-4.0169282244872424e-4	0.008079470402246486	0	10000
4	250	0	250	500	750	2	0	1	0	0	0	0	0.25	0.25	0.25	0.25	0.25	linear	0.025	TRUE	475	NA	NA	0	0.5	3	fixmodel	0.0241	5.594331344748704e-4	0.007316148906157827	0	10000
4	250	0	250	500	750	2	0	1	0	0	0	0	0.25	0.25	0.25	0.25	0.25	linear	0.025	TRUE	475	NA	NA	0	0.5	3	fixmodel_cal	0.0294	0.008090647293390865	0.0072088470713676306	0	10000
4	250	0	250	500	750	2	0	1	0	0	0	0	0.25	0.25	0.25	0.25	0.25	linear	0.025	TRUE	475	NA	NA	0	0.5	3	sepmodel	0.0256	9.53936844685834e-4	0.008043879565814368	0	10000
4	250	0	250	500	750	2	0	1	0	0	0	0	0.25	0.25	0.25	0.25	0.25	linear	0.025	TRUE	475	NA	NA	0	0.5	4	fixmodel	0.0292	0.0010936282847794822	0.007449375591593868	0	10000
4	250	0	250	500	750	2	0	1	0	0	0	0	0.25	0.25	0.25	0.25	0.25	linear	0.025	TRUE	475	NA	NA	0	0.5	4	fixmodel_cal	0.0383	0.012227706005715986	0.0072292959981545895	0	10000
4	250	0	250	500	750	2	0	1	0	0	0	0	0.25	0.25	0.25	0.25	0.25	linear	0.025	TRUE	475	NA	NA	0	0.5	4	sepmodel	0.0282	0.0012869972870673146	0.008169818170018415	0	10000
4	250	0	250	500	750	2	0	1	0	0	0	0	0.25	0.25	0.25	0.25	0.25	linear	0.025	TRUE	500	NA	NA	0	0.5	2	fixmodel	0.0272	0.0011051216666919713	0.007536769955503691	0	10000
4	250	0	250	500	750	2	0	1	0	0	0	0	0.25	0.25	0.25	0.25	0.25	linear	0.025	TRUE	500	NA	NA	0	0.5	2	fixmodel_cal	0.0365	0.011847308191630572	0.00716891400222203	0	10000
4	250	0	250	500	750	2	0	1	0	0	0	0	0.25	0.25	0.25	0.25	0.25	linear	0.025	TRUE	500	NA	NA	0	0.5	2	sepmodel	0.0292	5.915897694450707e-4	0.008077159641376197	0	10000
4	250	0	250	500	750	2	0	1	0	0	0	0	0.25	0.25	0.25	0.25	0.25	linear	0.025	TRUE	500	NA	NA	0	0.5	3	fixmodel	0.0249	-1.1396434894927954e-4	0.007128938068421318	0	10000
4	250	0	250	500	750	2	0	1	0	0	0	0	0.25	0.25	0.25	0.25	0.25	linear	0.025	TRUE	500	NA	NA	0	0.5	3	fixmodel_cal	0.0293	0.006000243933976875	0.00710690514846212	0	10000
4	250	0	250	500	750	2	0	1	0	0	0	0	0.25	0.25	0.25	0.25	0.25	linear	0.025	TRUE	500	NA	NA	0	0.5	3	sepmodel	0.0233	-6.036146463380602e-4	0.007853207879737471	0	10000
4	250	0	250	500	750	2	0	1	0	0	0	0	0.25	0.25	0.25	0.25	0.25	linear	0.025	TRUE	500	NA	NA	0	0.5	4	fixmodel	0.0249	-0.0013137362058635174	0.007227681042054164	0	10000
4	250	0	250	500	750	2	0	1	0	0	0	0	0.25	0.25	0.25	0.25	0.25	linear	0.025	TRUE	500	NA	NA	0	0.5	4	fixmodel_cal	0.0355	0.010956661454525382	0.007023838961568697	0	10000
4	250	0	250	500	750	2	0	1	0	0	0	0	0.25	0.25	0.25	0.25	0.25	linear	0.025	TRUE	500	NA	NA	0	0.5	4	sepmodel	0.0259	-0.0016701201994699716	0.008034994756887107	0	10000
4	250	0	250	500	750	2	0	1	0	0	0	0	0.25	0.25	0.25	0.25	0.25	linear	0.025	TRUE	525	NA	NA	0	0.5	2	fixmodel	0.0226	-0.0012008386276172092	0.007286017664483469	0	10000
4	250	0	250	500	750	2	0	1	0	0	0	0	0.25	0.25	0.25	0.25	0.25	linear	0.025	TRUE	525	NA	NA	0	0.5	2	fixmodel_cal	0.0328	0.010901356058104609	0.006894897567268301	0	10000
4	250	0	250	500	750	2	0	1	0	0	0	0	0.25	0.25	0.25	0.25	0.25	linear	0.025	TRUE	525	NA	NA	0	0.5	2	sepmodel	0.0227	-0.0012735021251247967	0.007846804888096151	0	10000
4	250	0	250	500	750	2	0	1	0	0	0	0	0.25	0.25	0.25	0.25	0.25	linear	0.025	TRUE	525	NA	NA	0	0.5	3	fixmodel	0.0232	-0.0010712426700610334	0.007429206750105015	0	10000
4	250	0	250	500	750	2	0	1	0	0	0	0	0.25	0.25	0.25	0.25	0.25	linear	0.025	TRUE	525	NA	NA	0	0.5	3	fixmodel_cal	0.0285	0.006435019074191358	0.0073106047294729925	0	10000
4	250	0	250	500	750	2	0	1	0	0	0	0	0.25	0.25	0.25	0.25	0.25	linear	0.025	TRUE	525	NA	NA	0	0.5	3	sepmodel	0.0263	-8.789669971826152e-4	0.008124619839937463	0	10000
4	250	0	250	500	750	2	0	1	0	0	0	0	0.25	0.25	0.25	0.25	0.25	linear	0.025	TRUE	525	NA	NA	0	0.5	4	fixmodel	0.0236	-4.131243209584231e-5	0.007282809482743497	0	10000
4	250	0	250	500	750	2	0	1	0	0	0	0	0.25	0.25	0.25	0.25	0.25	linear	0.025	TRUE	525	NA	NA	0	0.5	4	fixmodel_cal	0.0354	0.0131478524560516	0.007092063982143702	0	10000
4	250	0	250	500	750	2	0	1	0	0	0	0	0.25	0.25	0.25	0.25	0.25	linear	0.025	TRUE	525	NA	NA	0	0.5	4	sepmodel	0.0255	3.0874139304839416e-5	0.00812878501037774	0	10000
4	250	0	250	500	750	2	0	1	0	0	0	0	0.25	0.25	0.25	0.25	0.25	linear	0.025	TRUE	550	NA	NA	0	0.5	2	fixmodel	0.0251	9.309861542340279e-4	0.007410989654616085	0	10000
4	250	0	250	500	750	2	0	1	0	0	0	0	0.25	0.25	0.25	0.25	0.25	linear	0.025	TRUE	550	NA	NA	0	0.5	2	fixmodel_cal	0.0366	0.013988418527390854	0.0070457411586402055	0	10000
4	250	0	250	500	750	2	0	1	0	0	0	0	0.25	0.25	0.25	0.25	0.25	linear	0.025	TRUE	550	NA	NA	0	0.5	2	sepmodel	0.0256	4.630659178783605e-4	0.007903615921518588	0	10000
4	250	0	250	500	750	2	0	1	0	0	0	0	0.25	0.25	0.25	0.25	0.25	linear	0.025	TRUE	550	NA	NA	0	0.5	3	fixmodel	0.0286	3.8457336647425576e-4	0.0073707199826077785	0	10000
4	250	0	250	500	750	2	0	1	0	0	0	0	0.25	0.25	0.25	0.25	0.25	linear	0.025	TRUE	550	NA	NA	0	0.5	3	fixmodel_cal	0.0355	0.00915143654812062	0.007180782568728022	0	10000
4	250	0	250	500	750	2	0	1	0	0	0	0	0.25	0.25	0.25	0.25	0.25	linear	0.025	TRUE	550	NA	NA	0	0.5	3	sepmodel	0.0281	1.3902370929852213e-4	0.008099398327347306	0	10000
4	250	0	250	500	750	2	0	1	0	0	0	0	0.25	0.25	0.25	0.25	0.25	linear	0.025	TRUE	550	NA	NA	0	0.5	4	fixmodel	0.0245	6.103236962295333e-5	0.007166416284954244	0	10000
4	250	0	250	500	750	2	0	1	0	0	0	0	0.25	0.25	0.25	0.25	0.25	linear	0.025	TRUE	550	NA	NA	0	0.5	4	fixmodel_cal	0.0344	0.01328526721115761	0.006982104625413125	0	10000
4	250	0	250	500	750	2	0	1	0	0	0	0	0.25	0.25	0.25	0.25	0.25	linear	0.025	TRUE	550	NA	NA	0	0.5	4	sepmodel	0.0249	2.753024191318268e-4	0.008070502800120139	0	10000
4	250	0	250	500	750	2	0	1	0	0	0	0	0.25	0.25	0.25	0.25	0.25	linear	0.025	TRUE	575	NA	NA	0	0.5	2	fixmodel	0.023	2.803343886950846e-4	0.007358492225824924	0	10000
4	250	0	250	500	750	2	0	1	0	0	0	0	0.25	0.25	0.25	0.25	0.25	linear	0.025	TRUE	575	NA	NA	0	0.5	2	fixmodel_cal	0.0353	0.014017307824796236	0.007032556275106166	0	10000
4	250	0	250	500	750	2	0	1	0	0	0	0	0.25	0.25	0.25	0.25	0.25	linear	0.025	TRUE	575	NA	NA	0	0.5	2	sepmodel	0.0233	2.6114787115507656e-4	0.007936938206141683	0	10000
4	250	0	250	500	750	2	0	1	0	0	0	0	0.25	0.25	0.25	0.25	0.25	linear	0.025	TRUE	575	NA	NA	0	0.5	3	fixmodel	0.0231	-0.0013118990859301582	0.007170712820972249	0	10000
4	250	0	250	500	750	2	0	1	0	0	0	0	0.25	0.25	0.25	0.25	0.25	linear	0.025	TRUE	575	NA	NA	0	0.5	3	fixmodel_cal	0.0301	0.008707523609072886	0.006988800128360771	0	10000
4	250	0	250	500	750	2	0	1	0	0	0	0	0.25	0.25	0.25	0.25	0.25	linear	0.025	TRUE	575	NA	NA	0	0.5	3	sepmodel	0.0228	-0.0013180026379842088	0.007786083799645894	0	10000
4	250	0	250	500	750	2	0	1	0	0	0	0	0.25	0.25	0.25	0.25	0.25	linear	0.025	TRUE	575	NA	NA	0	0.5	4	fixmodel	0.0236	9.97858591434208e-4	0.007075235563771679	0	10000
4	250	0	250	500	750	2	0	1	0	0	0	0	0.25	0.25	0.25	0.25	0.25	linear	0.025	TRUE	575	NA	NA	0	0.5	4	fixmodel_cal	0.0361	0.014415390460561414	0.006992470904248331	0	10000
4	250	0	250	500	750	2	0	1	0	0	0	0	0.25	0.25	0.25	0.25	0.25	linear	0.025	TRUE	575	NA	NA	0	0.5	4	sepmodel	0.0259	6.945223151751648e-4	0.007888713148832166	0	10000
4	250	0	250	500	750	2	0	1	0	0	0	0	0.25	0.25	0.25	0.25	0.25	linear	0.025	TRUE	600	NA	NA	0	0.5	2	fixmodel	0.0238	3.2983585074482057e-4	0.0074563658333172975	0	10000
4	250	0	250	500	750	2	0	1	0	0	0	0	0.25	0.25	0.25	0.25	0.25	linear	0.025	TRUE	600	NA	NA	0	0.5	2	fixmodel_cal	0.0365	0.01458675065338831	0.0071276367644483194	0	10000
4	250	0	250	500	750	2	0	1	0	0	0	0	0.25	0.25	0.25	0.25	0.25	linear	0.025	TRUE	600	NA	NA	0	0.5	2	sepmodel	0.026	1.5739126879935395e-4	0.008072540667004987	0	10000
4	250	0	250	500	750	2	0	1	0	0	0	0	0.25	0.25	0.25	0.25	0.25	linear	0.025	TRUE	600	NA	NA	0	0.5	3	fixmodel	0.0259	3.1343388966935593e-4	0.007372678601171891	0	10000
4	250	0	250	500	750	2	0	1	0	0	0	0	0.25	0.25	0.25	0.25	0.25	linear	0.025	TRUE	600	NA	NA	0	0.5	3	fixmodel_cal	0.0346	0.012045471479450039	0.007145969387800249	0	10000
4	250	0	250	500	750	2	0	1	0	0	0	0	0.25	0.25	0.25	0.25	0.25	linear	0.025	TRUE	600	NA	NA	0	0.5	3	sepmodel	0.0266	4.659887529849733e-4	0.008108001490735713	0	10000
4	250	0	250	500	750	2	0	1	0	0	0	0	0.25	0.25	0.25	0.25	0.25	linear	0.025	TRUE	600	NA	NA	0	0.5	4	fixmodel	0.0265	-2.749786617595313e-4	0.00734132146193456	0	10000
4	250	0	250	500	750	2	0	1	0	0	0	0	0.25	0.25	0.25	0.25	0.25	linear	0.025	TRUE	600	NA	NA	0	0.5	4	fixmodel_cal	0.0378	0.014219574642681428	0.0071760287885418265	0	10000
4	250	0	250	500	750	2	0	1	0	0	0	0	0.25	0.25	0.25	0.25	0.25	linear	0.025	TRUE	600	NA	NA	0	0.5	4	sepmodel	0.0262	4.113214092444411e-4	0.008126650194404445	0	10000
4	250	0	250	500	750	2	0	1	0	0	0	0	0.25	0.25	0.25	0.25	0.25	linear	0.025	TRUE	625	NA	NA	0	0.5	2	fixmodel	0.0229	-0.00116302851123917	0.007405927685904182	0	10000
4	250	0	250	500	750	2	0	1	0	0	0	0	0.25	0.25	0.25	0.25	0.25	linear	0.025	TRUE	625	NA	NA	0	0.5	2	fixmodel_cal	0.0358	0.014119003599758482	0.0069972343448838755	0	10000
4	250	0	250	500	750	2	0	1	0	0	0	0	0.25	0.25	0.25	0.25	0.25	linear	0.025	TRUE	625	NA	NA	0	0.5	2	sepmodel	0.0221	-0.0015245476894195445	0.007899677110857388	0	10000
4	250	0	250	500	750	2	0	1	0	0	0	0	0.25	0.25	0.25	0.25	0.25	linear	0.025	TRUE	625	NA	NA	0	0.5	3	fixmodel	0.0248	-7.063128149737121e-4	0.007483069399593918	0	10000
4	250	0	250	500	750	2	0	1	0	0	0	0	0.25	0.25	0.25	0.25	0.25	linear	0.025	TRUE	625	NA	NA	0	0.5	3	fixmodel_cal	0.035	0.013108792830174998	0.007252899688842398	0	10000
4	250	0	250	500	750	2	0	1	0	0	0	0	0.25	0.25	0.25	0.25	0.25	linear	0.025	TRUE	625	NA	NA	0	0.5	3	sepmodel	0.0248	-9.235978420136569e-4	0.008177679688257685	0	10000
4	250	0	250	500	750	2	0	1	0	0	0	0	0.25	0.25	0.25	0.25	0.25	linear	0.025	TRUE	625	NA	NA	0	0.5	4	fixmodel	0.024	-4.7112277493451655e-4	0.0072142755412197375	0	10000
4	250	0	250	500	750	2	0	1	0	0	0	0	0.25	0.25	0.25	0.25	0.25	linear	0.025	TRUE	625	NA	NA	0	0.5	4	fixmodel_cal	0.0373	0.014873240505544089	0.007097088974005188	0	10000
4	250	0	250	500	750	2	0	1	0	0	0	0	0.25	0.25	0.25	0.25	0.25	linear	0.025	TRUE	625	NA	NA	0	0.5	4	sepmodel	0.0238	-8.178117290673283e-4	0.00803563416116978	0	10000
4	250	0	250	500	750	2	0	1	0	0	0	0	0.25	0.25	0.25	0.25	0.25	linear	0.025	TRUE	650	NA	NA	0	0.5	2	fixmodel	0.0236	-5.497840870156452e-4	0.0072720620945377484	0	10000
4	250	0	250	500	750	2	0	1	0	0	0	0	0.25	0.25	0.25	0.25	0.25	linear	0.025	TRUE	650	NA	NA	0	0.5	2	fixmodel_cal	0.0342	0.014930197913669887	0.0068562422576162775	0	10000
4	250	0	250	500	750	2	0	1	0	0	0	0	0.25	0.25	0.25	0.25	0.25	linear	0.025	TRUE	650	NA	NA	0	0.5	2	sepmodel	0.0231	-2.038445504441659e-4	0.007755028148439407	0	10000
4	250	0	250	500	750	2	0	1	0	0	0	0	0.25	0.25	0.25	0.25	0.25	linear	0.025	TRUE	650	NA	NA	0	0.5	3	fixmodel	0.026	6.772931622811197e-4	0.007286428541778442	0	10000
4	250	0	250	500	750	2	0	1	0	0	0	0	0.25	0.25	0.25	0.25	0.25	linear	0.025	TRUE	650	NA	NA	0	0.5	3	fixmodel_cal	0.039	0.016065515125469013	0.007142224578488427	0	10000
4	250	0	250	500	750	2	0	1	0	0	0	0	0.25	0.25	0.25	0.25	0.25	linear	0.025	TRUE	650	NA	NA	0	0.5	3	sepmodel	0.0265	9.517448019031328e-4	0.00801593383638557	0	10000
4	250	0	250	500	750	2	0	1	0	0	0	0	0.25	0.25	0.25	0.25	0.25	linear	0.025	TRUE	650	NA	NA	0	0.5	4	fixmodel	0.0236	-2.7990472726036503e-4	0.007194393461734716	0	10000
4	250	0	250	500	750	2	0	1	0	0	0	0	0.25	0.25	0.25	0.25	0.25	linear	0.025	TRUE	650	NA	NA	0	0.5	4	fixmodel_cal	0.0367	0.014845084958997487	0.007118673545903841	0	10000
4	250	0	250	500	750	2	0	1	0	0	0	0	0.25	0.25	0.25	0.25	0.25	linear	0.025	TRUE	650	NA	NA	0	0.5	4	sepmodel	0.0226	1.5705918992274921e-4	0.008048720692688466	0	10000
4	250	0	250	500	750	2	0	1	0	0	0	0	0.25	0.25	0.25	0.25	0.25	linear	0.025	TRUE	675	NA	NA	0	0.5	2	fixmodel	0.0235	3.3589271462190155e-4	0.007332413150281287	0	10000
4	250	0	250	500	750	2	0	1	0	0	0	0	0.25	0.25	0.25	0.25	0.25	linear	0.025	TRUE	675	NA	NA	0	0.5	2	fixmodel_cal	0.0376	0.016970747549164136	0.006972269431185977	0	10000
4	250	0	250	500	750	2	0	1	0	0	0	0	0.25	0.25	0.25	0.25	0.25	linear	0.025	TRUE	675	NA	NA	0	0.5	2	sepmodel	0.0252	5.231501498246289e-4	0.007868436463167153	0	10000
4	250	0	250	500	750	2	0	1	0	0	0	0	0.25	0.25	0.25	0.25	0.25	linear	0.025	TRUE	675	NA	NA	0	0.5	3	fixmodel	0.0244	2.4172066919733636e-4	0.0071817663471855624	0	10000
4	250	0	250	500	750	2	0	1	0	0	0	0	0.25	0.25	0.25	0.25	0.25	linear	0.025	TRUE	675	NA	NA	0	0.5	3	fixmodel_cal	0.0387	0.017288274951416046	0.0070298258806303264	0	10000
4	250	0	250	500	750	2	0	1	0	0	0	0	0.25	0.25	0.25	0.25	0.25	linear	0.025	TRUE	675	NA	NA	0	0.5	3	sepmodel	0.0238	1.6760074298828592e-4	0.007856738786346004	0	10000
4	250	0	250	500	750	2	0	1	0	0	0	0	0.25	0.25	0.25	0.25	0.25	linear	0.025	TRUE	675	NA	NA	0	0.5	4	fixmodel	0.0273	-1.416206061669162e-4	0.007404795325405774	0	10000
4	250	0	250	500	750	2	0	1	0	0	0	0	0.25	0.25	0.25	0.25	0.25	linear	0.025	TRUE	675	NA	NA	0	0.5	4	fixmodel_cal	0.0378	0.014907044061488994	0.007377513732276306	0	10000
4	250	0	250	500	750	2	0	1	0	0	0	0	0.25	0.25	0.25	0.25	0.25	linear	0.025	TRUE	675	NA	NA	0	0.5	4	sepmodel	0.0267	-4.2519729509094375e-4	0.008199233925249877	0	10000
4	250	0	250	500	750	2	0	1	0	0	0	0	0.25	0.25	0.25	0.25	0.25	linear	0.025	TRUE	700	NA	NA	0	0.5	2	fixmodel	0.023	-0.0016189034711417143	0.0075503212629035804	0	10000
4	250	0	250	500	750	2	0	1	0	0	0	0	0.25	0.25	0.25	0.25	0.25	linear	0.025	TRUE	700	NA	NA	0	0.5	2	fixmodel_cal	0.039	0.016300244456524393	0.007182482426393586	0	10000
4	250	0	250	500	750	2	0	1	0	0	0	0	0.25	0.25	0.25	0.25	0.25	linear	0.025	TRUE	700	NA	NA	0	0.5	2	sepmodel	0.0235	-0.0013051264124633517	0.008057646025260205	0	10000
4	250	0	250	500	750	2	0	1	0	0	0	0	0.25	0.25	0.25	0.25	0.25	linear	0.025	TRUE	700	NA	NA	0	0.5	3	fixmodel	0.0262	-3.5271320503081817e-4	0.0072864275113913	0	10000
4	250	0	250	500	750	2	0	1	0	0	0	0	0.25	0.25	0.25	0.25	0.25	linear	0.025	TRUE	700	NA	NA	0	0.5	3	fixmodel_cal	0.0442	0.018965037703541385	0.007142946414433227	0	10000
4	250	0	250	500	750	2	0	1	0	0	0	0	0.25	0.25	0.25	0.25	0.25	linear	0.025	TRUE	700	NA	NA	0	0.5	3	sepmodel	0.0265	-6.785569477335775e-4	0.007997367171995963	0	10000
4	250	0	250	500	750	2	0	1	0	0	0	0	0.25	0.25	0.25	0.25	0.25	linear	0.025	TRUE	700	NA	NA	0	0.5	4	fixmodel	0.0239	-0.0012765705277432665	0.007224004970490128	0	10000
4	250	0	250	500	750	2	0	1	0	0	0	0	0.25	0.25	0.25	0.25	0.25	linear	0.025	TRUE	700	NA	NA	0	0.5	4	fixmodel_cal	0.0363	0.01352390424425984	0.007184322172654854	0	10000
4	250	0	250	500	750	2	0	1	0	0	0	0	0.25	0.25	0.25	0.25	0.25	linear	0.025	TRUE	700	NA	NA	0	0.5	4	sepmodel	0.0235	-0.0013159608772939204	0.008016365003624053	0	10000
4	250	0	250	500	750	2	0	1	0	0	0	0	0.25	0.25	0.25	0.25	0.25	linear	0.025	TRUE	725	NA	NA	0	0.5	2	fixmodel	0.0238	8.419516564867435e-4	0.007461229622899301	0	10000
4	250	0	250	500	750	2	0	1	0	0	0	0	0.25	0.25	0.25	0.25	0.25	linear	0.025	TRUE	725	NA	NA	0	0.5	2	fixmodel_cal	0.0403	0.019024070329580388	0.007165865184343028	0	10000
4	250	0	250	500	750	2	0	1	0	0	0	0	0.25	0.25	0.25	0.25	0.25	linear	0.025	TRUE	725	NA	NA	0	0.5	2	sepmodel	0.0217	9.949078547582457e-4	0.007955406103364655	0	10000
4	250	0	250	500	750	2	0	1	0	0	0	0	0.25	0.25	0.25	0.25	0.25	linear	0.025	TRUE	725	NA	NA	0	0.5	3	fixmodel	0.022	-8.343722285026044e-4	0.007139944104373302	0	10000
4	250	0	250	500	750	2	0	1	0	0	0	0	0.25	0.25	0.25	0.25	0.25	linear	0.025	TRUE	725	NA	NA	0	0.5	3	fixmodel_cal	0.0424	0.020037801820547978	0.007035832149716787	0	10000
4	250	0	250	500	750	2	0	1	0	0	0	0	0.25	0.25	0.25	0.25	0.25	linear	0.025	TRUE	725	NA	NA	0	0.5	3	sepmodel	0.0211	-0.0010858357133376906	0.00784172127627155	0	10000
4	250	0	250	500	750	2	0	1	0	0	0	0	0.25	0.25	0.25	0.25	0.25	linear	0.025	TRUE	725	NA	NA	0	0.5	4	fixmodel	0.0216	-3.2725690922777163e-4	0.007116178747448199	0	10000
4	250	0	250	500	750	2	0	1	0	0	0	0	0.25	0.25	0.25	0.25	0.25	linear	0.025	TRUE	725	NA	NA	0	0.5	4	fixmodel_cal	0.0372	0.014739114659002418	0.0071598332903352975	0	10000
4	250	0	250	500	750	2	0	1	0	0	0	0	0.25	0.25	0.25	0.25	0.25	linear	0.025	TRUE	725	NA	NA	0	0.5	4	sepmodel	0.0229	-6.554299213353009e-4	0.008004537856994391	0	10000
4	250	0	250	500	750	2	0	1	0	0	0	0	0.25	0.25	0.25	0.25	0.25	linear	0.025	TRUE	750	NA	NA	0	0.5	2	fixmodel	0.0256	-8.38453624177455e-4	0.007552357894934438	0	10000
4	250	0	250	500	750	2	0	1	0	0	0	0	0.25	0.25	0.25	0.25	0.25	linear	0.025	TRUE	750	NA	NA	0	0.5	2	fixmodel_cal	0.0437	0.018766108111935083	0.0072288863068966066	0	10000
4	250	0	250	500	750	2	0	1	0	0	0	0	0.25	0.25	0.25	0.25	0.25	linear	0.025	TRUE	750	NA	NA	0	0.5	2	sepmodel	0.0247	-7.017239107318989e-4	0.00800044164461784	0	10000
4	250	0	250	500	750	2	0	1	0	0	0	0	0.25	0.25	0.25	0.25	0.25	linear	0.025	TRUE	750	NA	NA	0	0.5	3	fixmodel	0.025	-2.9783186761863853e-4	0.0071940445651579536	0	10000
4	250	0	250	500	750	2	0	1	0	0	0	0	0.25	0.25	0.25	0.25	0.25	linear	0.025	TRUE	750	NA	NA	0	0.5	3	fixmodel_cal	0.045	0.02201186712386177	0.007065603244549577	0	10000
4	250	0	250	500	750	2	0	1	0	0	0	0	0.25	0.25	0.25	0.25	0.25	linear	0.025	TRUE	750	NA	NA	0	0.5	3	sepmodel	0.0232	-2.8275154931934823e-4	0.007853091064540688	0	10000
4	250	0	250	500	750	2	0	1	0	0	0	0	0.25	0.25	0.25	0.25	0.25	linear	0.025	TRUE	750	NA	NA	0	0.5	4	fixmodel	0.024	2.085669015056501e-4	0.007108901738256975	0	10000
4	250	0	250	500	750	2	0	1	0	0	0	0	0.25	0.25	0.25	0.25	0.25	linear	0.025	TRUE	750	NA	NA	0	0.5	4	fixmodel_cal	0.0378	0.015489065979525672	0.007218675016459205	0	10000
4	250	0	250	500	750	2	0	1	0	0	0	0	0.25	0.25	0.25	0.25	0.25	linear	0.025	TRUE	750	NA	NA	0	0.5	4	sepmodel	0.0238	1.7249126890599162e-4	0.007817999342027539	0	10000
4	250	0	250	500	750	2	0	1	0	0	0	0	0.375	0.375	0.375	0.375	0.375	linear	0.025	TRUE	25	NA	NA	0	0.5	2	fixmodel	0.0242	-0.0011394775901902767	0.007628404465363693	0	10000
4	250	0	250	500	750	2	0	1	0	0	0	0	0.375	0.375	0.375	0.375	0.375	linear	0.025	TRUE	25	NA	NA	0	0.5	2	fixmodel_cal	0.0244	-0.0010836727255005521	0.007662461986955475	0	10000
4	250	0	250	500	750	2	0	1	0	0	0	0	0.375	0.375	0.375	0.375	0.375	linear	0.025	TRUE	25	NA	NA	0	0.5	2	sepmodel	0.0241	-8.820927847016845e-4	0.008156439187912609	0	10000
4	250	0	250	500	750	2	0	1	0	0	0	0	0.375	0.375	0.375	0.375	0.375	linear	0.025	TRUE	25	NA	NA	0	0.5	3	fixmodel	0.0236	-7.737358022440633e-4	0.007240738959531875	0	10000
4	250	0	250	500	750	2	0	1	0	0	0	0	0.375	0.375	0.375	0.375	0.375	linear	0.025	TRUE	25	NA	NA	0	0.5	3	fixmodel_cal	0.0231	-6.375934171428999e-4	0.007290702571802491	0	10000
4	250	0	250	500	750	2	0	1	0	0	0	0	0.375	0.375	0.375	0.375	0.375	linear	0.025	TRUE	25	NA	NA	0	0.5	3	sepmodel	0.023	-5.021833232337078e-4	0.007911773627039074	0	10000
4	250	0	250	500	750	2	0	1	0	0	0	0	0.375	0.375	0.375	0.375	0.375	linear	0.025	TRUE	25	NA	NA	0	0.5	4	fixmodel	0.0255	-4.329536059025535e-5	0.007079120146402086	0	10000
4	250	0	250	500	750	2	0	1	0	0	0	0	0.375	0.375	0.375	0.375	0.375	linear	0.025	TRUE	25	NA	NA	0	0.5	4	fixmodel_cal	0.0256	-7.013044034618458e-6	0.007128054629514999	0	10000
4	250	0	250	500	750	2	0	1	0	0	0	0	0.375	0.375	0.375	0.375	0.375	linear	0.025	TRUE	25	NA	NA	0	0.5	4	sepmodel	0.0248	1.7527439631281154e-4	0.008018306854470572	0	10000
4	250	0	250	500	750	2	0	1	0	0	0	0	0.375	0.375	0.375	0.375	0.375	linear	0.025	TRUE	50	NA	NA	0	0.5	2	fixmodel	0.0272	-3.423305287310494e-4	0.007647032608598759	0	10000
4	250	0	250	500	750	2	0	1	0	0	0	0	0.375	0.375	0.375	0.375	0.375	linear	0.025	TRUE	50	NA	NA	0	0.5	2	fixmodel_cal	0.0269	-2.727137488263941e-4	0.0076527244890844575	0	10000
4	250	0	250	500	750	2	0	1	0	0	0	0	0.375	0.375	0.375	0.375	0.375	linear	0.025	TRUE	50	NA	NA	0	0.5	2	sepmodel	0.0258	6.123416398658447e-5	0.008187247996207332	0	10000
4	250	0	250	500	750	2	0	1	0	0	0	0	0.375	0.375	0.375	0.375	0.375	linear	0.025	TRUE	50	NA	NA	0	0.5	3	fixmodel	0.0231	-5.181328143766686e-5	0.007214220966743251	0	10000
4	250	0	250	500	750	2	0	1	0	0	0	0	0.375	0.375	0.375	0.375	0.375	linear	0.025	TRUE	50	NA	NA	0	0.5	3	fixmodel_cal	0.0233	5.781579395708778e-5	0.0072155969283011785	0	10000
4	250	0	250	500	750	2	0	1	0	0	0	0	0.375	0.375	0.375	0.375	0.375	linear	0.025	TRUE	50	NA	NA	0	0.5	3	sepmodel	0.0235	4.477707089654351e-4	0.007942659825120959	0	10000
4	250	0	250	500	750	2	0	1	0	0	0	0	0.375	0.375	0.375	0.375	0.375	linear	0.025	TRUE	50	NA	NA	0	0.5	4	fixmodel	0.0222	2.6237112432911207e-4	0.007091932041359482	0	10000
4	250	0	250	500	750	2	0	1	0	0	0	0	0.375	0.375	0.375	0.375	0.375	linear	0.025	TRUE	50	NA	NA	0	0.5	4	fixmodel_cal	0.022	2.797672944950611e-4	0.007092917610704224	0	10000
4	250	0	250	500	750	2	0	1	0	0	0	0	0.375	0.375	0.375	0.375	0.375	linear	0.025	TRUE	50	NA	NA	0	0.5	4	sepmodel	0.024	5.860514518612467e-4	0.007952551516044126	0	10000
4	250	0	250	500	750	2	0	1	0	0	0	0	0.375	0.375	0.375	0.375	0.375	linear	0.025	TRUE	75	NA	NA	0	0.5	2	fixmodel	0.0244	1.2229343706788981e-5	0.007521722781152282	0	10000
4	250	0	250	500	750	2	0	1	0	0	0	0	0.375	0.375	0.375	0.375	0.375	linear	0.025	TRUE	75	NA	NA	0	0.5	2	fixmodel_cal	0.0248	2.648193973097702e-4	0.007467169923437698	0	10000
4	250	0	250	500	750	2	0	1	0	0	0	0	0.375	0.375	0.375	0.375	0.375	linear	0.025	TRUE	75	NA	NA	0	0.5	2	sepmodel	0.0231	-6.493346366919107e-4	0.008040010574867234	0	10000
4	250	0	250	500	750	2	0	1	0	0	0	0	0.375	0.375	0.375	0.375	0.375	linear	0.025	TRUE	75	NA	NA	0	0.5	3	fixmodel	0.0263	-1.2466044532027497e-4	0.007277158957080931	0	10000
4	250	0	250	500	750	2	0	1	0	0	0	0	0.375	0.375	0.375	0.375	0.375	linear	0.025	TRUE	75	NA	NA	0	0.5	3	fixmodel_cal	0.026	2.806901574992312e-4	0.007251404669772726	0	10000
4	250	0	250	500	750	2	0	1	0	0	0	0	0.375	0.375	0.375	0.375	0.375	linear	0.025	TRUE	75	NA	NA	0	0.5	3	sepmodel	0.0244	-7.453285498877779e-4	0.00795049577028926	0	10000
4	250	0	250	500	750	2	0	1	0	0	0	0	0.375	0.375	0.375	0.375	0.375	linear	0.025	TRUE	75	NA	NA	0	0.5	4	fixmodel	0.0247	-0.0018543307943035697	0.007172486922759441	0	10000
4	250	0	250	500	750	2	0	1	0	0	0	0	0.375	0.375	0.375	0.375	0.375	linear	0.025	TRUE	75	NA	NA	0	0.5	4	fixmodel_cal	0.024	-0.0016391166961391855	0.007183211287508214	0	10000
4	250	0	250	500	750	2	0	1	0	0	0	0	0.375	0.375	0.375	0.375	0.375	linear	0.025	TRUE	75	NA	NA	0	0.5	4	sepmodel	0.0237	-0.0024973361370033186	0.008027743476212304	0	10000
4	250	0	250	500	750	2	0	1	0	0	0	0	0.375	0.375	0.375	0.375	0.375	linear	0.025	TRUE	100	NA	NA	0	0.5	2	fixmodel	0.0245	0.0013598948459913566	0.00724410959854243	0	10000
4	250	0	250	500	750	2	0	1	0	0	0	0	0.375	0.375	0.375	0.375	0.375	linear	0.025	TRUE	100	NA	NA	0	0.5	2	fixmodel_cal	0.0252	0.001955902428910137	0.007151183611772629	0	10000
4	250	0	250	500	750	2	0	1	0	0	0	0	0.375	0.375	0.375	0.375	0.375	linear	0.025	TRUE	100	NA	NA	0	0.5	2	sepmodel	0.0251	0.0012972133604226151	0.007727025432265563	0	10000
4	250	0	250	500	750	2	0	1	0	0	0	0	0.375	0.375	0.375	0.375	0.375	linear	0.025	TRUE	100	NA	NA	0	0.5	3	fixmodel	0.0243	0.0013903850226922045	0.007124747666492265	0	10000
4	250	0	250	500	750	2	0	1	0	0	0	0	0.375	0.375	0.375	0.375	0.375	linear	0.025	TRUE	100	NA	NA	0	0.5	3	fixmodel_cal	0.0253	0.0018447696447520007	0.0071156283331779025	0	10000
4	250	0	250	500	750	2	0	1	0	0	0	0	0.375	0.375	0.375	0.375	0.375	linear	0.025	TRUE	100	NA	NA	0	0.5	3	sepmodel	0.0242	0.0011817445854390126	0.0077955077628584285	0	10000
4	250	0	250	500	750	2	0	1	0	0	0	0	0.375	0.375	0.375	0.375	0.375	linear	0.025	TRUE	100	NA	NA	0	0.5	4	fixmodel	0.0248	0.0012361626940602859	0.00725447151111436	0	10000
4	250	0	250	500	750	2	0	1	0	0	0	0	0.375	0.375	0.375	0.375	0.375	linear	0.025	TRUE	100	NA	NA	0	0.5	4	fixmodel_cal	0.0245	0.0019358935634804983	0.007194569469237027	0	10000
4	250	0	250	500	750	2	0	1	0	0	0	0	0.375	0.375	0.375	0.375	0.375	linear	0.025	TRUE	100	NA	NA	0	0.5	4	sepmodel	0.0258	0.0012763919798094233	0.008074133489216177	0	10000
4	250	0	250	500	750	2	0	1	0	0	0	0	0.375	0.375	0.375	0.375	0.375	linear	0.025	TRUE	125	NA	NA	0	0.5	2	fixmodel	0.0241	-0.001156382071166046	0.00727653522270938	0	10000
4	250	0	250	500	750	2	0	1	0	0	0	0	0.375	0.375	0.375	0.375	0.375	linear	0.025	TRUE	125	NA	NA	0	0.5	2	fixmodel_cal	0.0249	-0.001003671754165555	0.007279775916652492	0	10000
4	250	0	250	500	750	2	0	1	0	0	0	0	0.375	0.375	0.375	0.375	0.375	linear	0.025	TRUE	125	NA	NA	0	0.5	2	sepmodel	0.0236	-0.0010817682742465969	0.0077912268388725435	0	10000
4	250	0	250	500	750	2	0	1	0	0	0	0	0.375	0.375	0.375	0.375	0.375	linear	0.025	TRUE	125	NA	NA	0	0.5	3	fixmodel	0.0253	-2.3529492449615624e-4	0.007320826053653775	0	10000
4	250	0	250	500	750	2	0	1	0	0	0	0	0.375	0.375	0.375	0.375	0.375	linear	0.025	TRUE	125	NA	NA	0	0.5	3	fixmodel_cal	0.0254	1.351915631178952e-4	0.007322457943829824	0	10000
4	250	0	250	500	750	2	0	1	0	0	0	0	0.375	0.375	0.375	0.375	0.375	linear	0.025	TRUE	125	NA	NA	0	0.5	3	sepmodel	0.025	-4.2909389035042985e-4	0.008034591048729616	0	10000
4	250	0	250	500	750	2	0	1	0	0	0	0	0.375	0.375	0.375	0.375	0.375	linear	0.025	TRUE	125	NA	NA	0	0.5	4	fixmodel	0.0222	1.3922222767862396e-4	0.007273737607444865	0	10000
4	250	0	250	500	750	2	0	1	0	0	0	0	0.375	0.375	0.375	0.375	0.375	linear	0.025	TRUE	125	NA	NA	0	0.5	4	fixmodel_cal	0.0226	3.6595060169379085e-4	0.007274464285717373	0	10000
4	250	0	250	500	750	2	0	1	0	0	0	0	0.375	0.375	0.375	0.375	0.375	linear	0.025	TRUE	125	NA	NA	0	0.5	4	sepmodel	0.0221	-8.721696547308887e-5	0.008074248780232907	0	10000
4	250	0	250	500	750	2	0	1	0	0	0	0	0.375	0.375	0.375	0.375	0.375	linear	0.025	TRUE	150	NA	NA	0	0.5	2	fixmodel	0.0263	-3.8247653042369593e-4	0.00750689240999202	0	10000
4	250	0	250	500	750	2	0	1	0	0	0	0	0.375	0.375	0.375	0.375	0.375	linear	0.025	TRUE	150	NA	NA	0	0.5	2	fixmodel_cal	0.0288	0.0012692239358924077	0.007347892876279583	0	10000
4	250	0	250	500	750	2	0	1	0	0	0	0	0.375	0.375	0.375	0.375	0.375	linear	0.025	TRUE	150	NA	NA	0	0.5	2	sepmodel	0.0281	-6.57482301546508e-4	0.008147661033680484	0	10000
4	250	0	250	500	750	2	0	1	0	0	0	0	0.375	0.375	0.375	0.375	0.375	linear	0.025	TRUE	150	NA	NA	0	0.5	3	fixmodel	0.0242	4.890137146627879e-4	0.00727226104869325	0	10000
4	250	0	250	500	750	2	0	1	0	0	0	0	0.375	0.375	0.375	0.375	0.375	linear	0.025	TRUE	150	NA	NA	0	0.5	3	fixmodel_cal	0.0265	0.00235043374097885	0.007171935977978944	0	10000
4	250	0	250	500	750	2	0	1	0	0	0	0	0.375	0.375	0.375	0.375	0.375	linear	0.025	TRUE	150	NA	NA	0	0.5	3	sepmodel	0.0236	3.688290542983472e-4	0.007893487710607435	0	10000
4	250	0	250	500	750	2	0	1	0	0	0	0	0.375	0.375	0.375	0.375	0.375	linear	0.025	TRUE	150	NA	NA	0	0.5	4	fixmodel	0.0252	3.574318565764001e-4	0.007353390502718279	0	10000
4	250	0	250	500	750	2	0	1	0	0	0	0	0.375	0.375	0.375	0.375	0.375	linear	0.025	TRUE	150	NA	NA	0	0.5	4	fixmodel_cal	0.0268	0.0015716922397157336	0.007330629296527886	0	10000
4	250	0	250	500	750	2	0	1	0	0	0	0	0.375	0.375	0.375	0.375	0.375	linear	0.025	TRUE	150	NA	NA	0	0.5	4	sepmodel	0.0264	4.91383846831313e-4	0.008064471996342769	0	10000
4	250	0	250	500	750	2	0	1	0	0	0	0	0.375	0.375	0.375	0.375	0.375	linear	0.025	TRUE	175	NA	NA	0	0.5	2	fixmodel	0.0215	-9.379812302611017e-4	0.007382702978284417	0	10000
4	250	0	250	500	750	2	0	1	0	0	0	0	0.375	0.375	0.375	0.375	0.375	linear	0.025	TRUE	175	NA	NA	0	0.5	2	fixmodel_cal	0.0249	0.001429601949293339	0.007204864646422787	0	10000
4	250	0	250	500	750	2	0	1	0	0	0	0	0.375	0.375	0.375	0.375	0.375	linear	0.025	TRUE	175	NA	NA	0	0.5	2	sepmodel	0.0229	-7.407597437371925e-4	0.007888264158438608	0	10000
4	250	0	250	500	750	2	0	1	0	0	0	0	0.375	0.375	0.375	0.375	0.375	linear	0.025	TRUE	175	NA	NA	0	0.5	3	fixmodel	0.0242	-9.991890987481491e-4	0.007157825974139469	0	10000
4	250	0	250	500	750	2	0	1	0	0	0	0	0.375	0.375	0.375	0.375	0.375	linear	0.025	TRUE	175	NA	NA	0	0.5	3	fixmodel_cal	0.0254	0.0010207470291001466	0.007084019594675067	0	10000
4	250	0	250	500	750	2	0	1	0	0	0	0	0.375	0.375	0.375	0.375	0.375	linear	0.025	TRUE	175	NA	NA	0	0.5	3	sepmodel	0.0249	-8.128813920720592e-4	0.007828419288283275	0	10000
4	250	0	250	500	750	2	0	1	0	0	0	0	0.375	0.375	0.375	0.375	0.375	linear	0.025	TRUE	175	NA	NA	0	0.5	4	fixmodel	0.0243	-4.2578483050866646e-4	0.0072744441047304705	0	10000
4	250	0	250	500	750	2	0	1	0	0	0	0	0.375	0.375	0.375	0.375	0.375	linear	0.025	TRUE	175	NA	NA	0	0.5	4	fixmodel_cal	0.0261	0.0018282341080124067	0.007188255207118111	0	10000
4	250	0	250	500	750	2	0	1	0	0	0	0	0.375	0.375	0.375	0.375	0.375	linear	0.025	TRUE	175	NA	NA	0	0.5	4	sepmodel	0.0245	-1.3477972277115024e-4	0.008030573078740303	0	10000
4	250	0	250	500	750	2	0	1	0	0	0	0	0.375	0.375	0.375	0.375	0.375	linear	0.025	TRUE	200	NA	NA	0	0.5	2	fixmodel	0.0252	-0.001855975643907569	0.00752658215214045	0	10000
4	250	0	250	500	750	2	0	1	0	0	0	0	0.375	0.375	0.375	0.375	0.375	linear	0.025	TRUE	200	NA	NA	0	0.5	2	fixmodel_cal	0.027	6.685912457555462e-4	0.0073606789985588075	0	10000
4	250	0	250	500	750	2	0	1	0	0	0	0	0.375	0.375	0.375	0.375	0.375	linear	0.025	TRUE	200	NA	NA	0	0.5	2	sepmodel	0.0238	-0.0018937050036506977	0.008101366245204938	0	10000
4	250	0	250	500	750	2	0	1	0	0	0	0	0.375	0.375	0.375	0.375	0.375	linear	0.025	TRUE	200	NA	NA	0	0.5	3	fixmodel	0.0247	-7.032765301110329e-4	0.007343635962490847	0	10000
4	250	0	250	500	750	2	0	1	0	0	0	0	0.375	0.375	0.375	0.375	0.375	linear	0.025	TRUE	200	NA	NA	0	0.5	3	fixmodel_cal	0.0283	0.0026604902584714783	0.007225116507886049	0	10000
4	250	0	250	500	750	2	0	1	0	0	0	0	0.375	0.375	0.375	0.375	0.375	linear	0.025	TRUE	200	NA	NA	0	0.5	3	sepmodel	0.0266	-4.657394859084282e-4	0.00806877233645273	0	10000
4	250	0	250	500	750	2	0	1	0	0	0	0	0.375	0.375	0.375	0.375	0.375	linear	0.025	TRUE	200	NA	NA	0	0.5	4	fixmodel	0.0236	-0.0010155091075796524	0.007066239302370729	0	10000
4	250	0	250	500	750	2	0	1	0	0	0	0	0.375	0.375	0.375	0.375	0.375	linear	0.025	TRUE	200	NA	NA	0	0.5	4	fixmodel_cal	0.0247	0.0020868912347207363	0.006977752801898931	0	10000
4	250	0	250	500	750	2	0	1	0	0	0	0	0.375	0.375	0.375	0.375	0.375	linear	0.025	TRUE	200	NA	NA	0	0.5	4	sepmodel	0.0243	-8.672932544724313e-4	0.007879464398791516	0	10000
4	250	0	250	500	750	2	0	1	0	0	0	0	0.375	0.375	0.375	0.375	0.375	linear	0.025	TRUE	225	NA	NA	0	0.5	2	fixmodel	0.0227	-0.0014534967103566312	0.0075360112800289415	0	10000
4	250	0	250	500	750	2	0	1	0	0	0	0	0.375	0.375	0.375	0.375	0.375	linear	0.025	TRUE	225	NA	NA	0	0.5	2	fixmodel_cal	0.0249	4.80166864138591e-5	0.007447450162117143	0	10000
4	250	0	250	500	750	2	0	1	0	0	0	0	0.375	0.375	0.375	0.375	0.375	linear	0.025	TRUE	225	NA	NA	0	0.5	2	sepmodel	0.023	-0.0017168954528856014	0.008145916138203898	0	10000
4	250	0	250	500	750	2	0	1	0	0	0	0	0.375	0.375	0.375	0.375	0.375	linear	0.025	TRUE	225	NA	NA	0	0.5	3	fixmodel	0.0236	5.194710556905529e-4	0.007296816617185921	0	10000
4	250	0	250	500	750	2	0	1	0	0	0	0	0.375	0.375	0.375	0.375	0.375	linear	0.025	TRUE	225	NA	NA	0	0.5	3	fixmodel_cal	0.0263	0.0028082801287578197	0.007255354308967716	0	10000
4	250	0	250	500	750	2	0	1	0	0	0	0	0.375	0.375	0.375	0.375	0.375	linear	0.025	TRUE	225	NA	NA	0	0.5	3	sepmodel	0.025	4.23118812530109e-4	0.008021180634435339	0	10000
4	250	0	250	500	750	2	0	1	0	0	0	0	0.375	0.375	0.375	0.375	0.375	linear	0.025	TRUE	225	NA	NA	0	0.5	4	fixmodel	0.0215	-8.897441790164787e-4	0.007091660415664868	0	10000
4	250	0	250	500	750	2	0	1	0	0	0	0	0.375	0.375	0.375	0.375	0.375	linear	0.025	TRUE	225	NA	NA	0	0.5	4	fixmodel_cal	0.0225	0.0022568922067895828	0.006978605948414222	0	10000
4	250	0	250	500	750	2	0	1	0	0	0	0	0.375	0.375	0.375	0.375	0.375	linear	0.025	TRUE	225	NA	NA	0	0.5	4	sepmodel	0.0209	-0.001120175425037774	0.007872956851208698	0	10000
4	250	0	250	500	750	2	0	1	0	0	0	0	0.375	0.375	0.375	0.375	0.375	linear	0.025	TRUE	250	NA	NA	0	0.5	2	fixmodel	0.0225	-0.0011863880232935223	0.0076135948151106895	0	10000
4	250	0	250	500	750	2	0	1	0	0	0	0	0.375	0.375	0.375	0.375	0.375	linear	0.025	TRUE	250	NA	NA	0	0.5	2	fixmodel_cal	0.0224	-4.8051025422462363e-4	0.007613390209946362	0	10000
4	250	0	250	500	750	2	0	1	0	0	0	0	0.375	0.375	0.375	0.375	0.375	linear	0.025	TRUE	250	NA	NA	0	0.5	2	sepmodel	0.0251	-9.70155852805412e-4	0.008169809233656036	0	10000
4	250	0	250	500	750	2	0	1	0	0	0	0	0.375	0.375	0.375	0.375	0.375	linear	0.025	TRUE	250	NA	NA	0	0.5	3	fixmodel	0.0252	-4.000589409028553e-4	0.007385475322673729	0	10000
4	250	0	250	500	750	2	0	1	0	0	0	0	0.375	0.375	0.375	0.375	0.375	linear	0.025	TRUE	250	NA	NA	0	0.5	3	fixmodel_cal	0.0262	0.0011047400923274795	0.007380265250521364	0	10000
4	250	0	250	500	750	2	0	1	0	0	0	0	0.375	0.375	0.375	0.375	0.375	linear	0.025	TRUE	250	NA	NA	0	0.5	3	sepmodel	0.0255	-7.102666043399031e-5	0.008092318529614485	0	10000
4	250	0	250	500	750	2	0	1	0	0	0	0	0.375	0.375	0.375	0.375	0.375	linear	0.025	TRUE	250	NA	NA	0	0.5	4	fixmodel	0.0282	-2.5415753670688827e-4	0.007434543048211445	0	10000
4	250	0	250	500	750	2	0	1	0	0	0	0	0.375	0.375	0.375	0.375	0.375	linear	0.025	TRUE	250	NA	NA	0	0.5	4	fixmodel_cal	0.0298	0.001503506477276164	0.007432064599487333	0	10000
4	250	0	250	500	750	2	0	1	0	0	0	0	0.375	0.375	0.375	0.375	0.375	linear	0.025	TRUE	250	NA	NA	0	0.5	4	sepmodel	0.0293	2.46857742497123e-4	0.00822433743881893	0	10000
4	250	0	250	500	750	2	0	1	0	0	0	0	0.375	0.375	0.375	0.375	0.375	linear	0.025	TRUE	275	NA	NA	0	0.5	2	fixmodel	0.0252	-2.4340505690061216e-4	0.007526737480811255	0	10000
4	250	0	250	500	750	2	0	1	0	0	0	0	0.375	0.375	0.375	0.375	0.375	linear	0.025	TRUE	275	NA	NA	0	0.5	2	fixmodel_cal	0.0264	0.002188889032781107	0.007439488880391837	0	10000
4	250	0	250	500	750	2	0	1	0	0	0	0	0.375	0.375	0.375	0.375	0.375	linear	0.025	TRUE	275	NA	NA	0	0.5	2	sepmodel	0.0264	1.1608665625595218e-4	0.008040326074656186	0	10000
4	250	0	250	500	750	2	0	1	0	0	0	0	0.375	0.375	0.375	0.375	0.375	linear	0.025	TRUE	275	NA	NA	0	0.5	3	fixmodel	0.0266	4.8082017498646463e-4	0.007294265276350437	0	10000
4	250	0	250	500	750	2	0	1	0	0	0	0	0.375	0.375	0.375	0.375	0.375	linear	0.025	TRUE	275	NA	NA	0	0.5	3	fixmodel_cal	0.0285	0.004408412472348428	0.007223688438652431	0	10000
4	250	0	250	500	750	2	0	1	0	0	0	0	0.375	0.375	0.375	0.375	0.375	linear	0.025	TRUE	275	NA	NA	0	0.5	3	sepmodel	0.0256	5.017993041408832e-4	0.00797001223811053	0	10000
4	250	0	250	500	750	2	0	1	0	0	0	0	0.375	0.375	0.375	0.375	0.375	linear	0.025	TRUE	275	NA	NA	0	0.5	4	fixmodel	0.0242	7.84273795196404e-4	0.007098608018176986	0	10000
4	250	0	250	500	750	2	0	1	0	0	0	0	0.375	0.375	0.375	0.375	0.375	linear	0.025	TRUE	275	NA	NA	0	0.5	4	fixmodel_cal	0.0274	0.0052591743160039575	0.006983570503953698	0	10000
4	250	0	250	500	750	2	0	1	0	0	0	0	0.375	0.375	0.375	0.375	0.375	linear	0.025	TRUE	275	NA	NA	0	0.5	4	sepmodel	0.0248	0.0010992490502821574	0.00790492743908584	0	10000
4	250	0	250	500	750	2	0	1	0	0	0	0	0.375	0.375	0.375	0.375	0.375	linear	0.025	TRUE	300	NA	NA	0	0.5	2	fixmodel	0.0256	9.845528074695804e-4	0.007558679422143107	0	10000
4	250	0	250	500	750	2	0	1	0	0	0	0	0.375	0.375	0.375	0.375	0.375	linear	0.025	TRUE	300	NA	NA	0	0.5	2	fixmodel_cal	0.0308	0.005015680917682891	0.007381173748408765	0	10000
4	250	0	250	500	750	2	0	1	0	0	0	0	0.375	0.375	0.375	0.375	0.375	linear	0.025	TRUE	300	NA	NA	0	0.5	2	sepmodel	0.0238	0.0010651243049371877	0.008075719770686243	0	10000
4	250	0	250	500	750	2	0	1	0	0	0	0	0.375	0.375	0.375	0.375	0.375	linear	0.025	TRUE	300	NA	NA	0	0.5	3	fixmodel	0.0221	8.789826760260195e-4	0.007195225635441472	0	10000
4	250	0	250	500	750	2	0	1	0	0	0	0	0.375	0.375	0.375	0.375	0.375	linear	0.025	TRUE	300	NA	NA	0	0.5	3	fixmodel_cal	0.0255	0.006882370650148175	0.007099070823651827	0	10000
4	250	0	250	500	750	2	0	1	0	0	0	0	0.375	0.375	0.375	0.375	0.375	linear	0.025	TRUE	300	NA	NA	0	0.5	3	sepmodel	0.0234	0.001077289370541628	0.007908606794253507	0	10000
4	250	0	250	500	750	2	0	1	0	0	0	0	0.375	0.375	0.375	0.375	0.375	linear	0.025	TRUE	300	NA	NA	0	0.5	4	fixmodel	0.0233	6.196185739436287e-4	0.007049647127394812	0	10000
4	250	0	250	500	750	2	0	1	0	0	0	0	0.375	0.375	0.375	0.375	0.375	linear	0.025	TRUE	300	NA	NA	0	0.5	4	fixmodel_cal	0.0282	0.007981697912965451	0.0069197334423332715	0	10000
4	250	0	250	500	750	2	0	1	0	0	0	0	0.375	0.375	0.375	0.375	0.375	linear	0.025	TRUE	300	NA	NA	0	0.5	4	sepmodel	0.0231	9.105099815120424e-4	0.00784350868503907	0	10000
4	250	0	250	500	750	2	0	1	0	0	0	0	0.375	0.375	0.375	0.375	0.375	linear	0.025	TRUE	325	NA	NA	0	0.5	2	fixmodel	0.0259	6.803241435985438e-4	0.00735997334534799	0	10000
[truncated: 10,151 more rows]
