# Supplementary material for: Statistical Modeling to Adjust for Time Trends in Adaptive Platform Trials Utilizing Non‐Concurrent Controls
Source: Biom J. 2025 Jun 10;67(3):e70059. doi: 10.1002/bimj.70059 (PMC12150008; doi:10.1002/bimj.70059)
Supplement: Supplementary file 1 — Supporting Information [file BIMJ-67-e70059-s002.zip › simulations/results/results_setting_2_mix_alpha.csv]

num_arms	n_arm	d1	d2	d3	d4	period_blocks	mu0	sigma	theta1	theta2	theta3	theta4	lambda0	lambda1	lambda2	lambda3	lambda4	trend	alpha	ncc	unit_size	n_wave	N_peak	trend_mean	trend_var	ci	study_arm	model	reject_h0	bias	MSE	failed	nsim
4	250	0	250	500	750	2	0	1	0	0	0	0	-0.5	-0.5	-0.5	-0.5	-0.5	linear	0.025	TRUE	25	NA	NA	0	0.5	FALSE	2	fixmodel	0.0243	5.945385140422683e-4	0.007333844576484807	0	10000
4	250	0	250	500	750	2	0	1	0	0	0	0	-0.5	-0.5	-0.5	-0.5	-0.5	linear	0.025	TRUE	25	NA	NA	0	0.5	FALSE	2	mixmodel	0.0128	-0.023193585442375337	0.007820430587219436	0	10000
4	250	0	250	500	750	2	0	1	0	0	0	0	-0.5	-0.5	-0.5	-0.5	-0.5	linear	0.025	TRUE	25	NA	NA	0	0.5	FALSE	2	mixmodel_AR1	0.0102	-0.02984730547167171	0.0081893443091897	0	10000
4	250	0	250	500	750	2	0	1	0	0	0	0	-0.5	-0.5	-0.5	-0.5	-0.5	linear	0.025	TRUE	25	NA	NA	0	0.5	FALSE	2	mixmodel_AR1_cal	0.0106	-0.03307184976713361	0.008397421997491238	0	10000
4	250	0	250	500	750	2	0	1	0	0	0	0	-0.5	-0.5	-0.5	-0.5	-0.5	linear	0.025	TRUE	25	NA	NA	0	0.5	FALSE	2	mixmodel_cal	0.0048	-0.053434423854567634	0.009494561380189486	0	10000
4	250	0	250	500	750	2	0	1	0	0	0	0	-0.5	-0.5	-0.5	-0.5	-0.5	linear	0.025	TRUE	25	NA	NA	0	0.5	FALSE	2	sepmodel	0.0235	5.952294730097117e-4	0.007839887563641176	0	10000
4	250	0	250	500	750	2	0	1	0	0	0	0	-0.5	-0.5	-0.5	-0.5	-0.5	linear	0.025	TRUE	25	NA	NA	0	0.5	FALSE	3	fixmodel	0.0256	-6.847633362949109e-4	0.007250922509826984	0	10000
4	250	0	250	500	750	2	0	1	0	0	0	0	-0.5	-0.5	-0.5	-0.5	-0.5	linear	0.025	TRUE	25	NA	NA	0	0.5	FALSE	3	mixmodel	0.0116	-0.03616894936494342	0.008828474536970336	0	10000
4	250	0	250	500	750	2	0	1	0	0	0	0	-0.5	-0.5	-0.5	-0.5	-0.5	linear	0.025	TRUE	25	NA	NA	0	0.5	FALSE	3	mixmodel_AR1	0.0122	-0.03799426340134024	0.009269781348542026	0	10000
4	250	0	250	500	750	2	0	1	0	0	0	0	-0.5	-0.5	-0.5	-0.5	-0.5	linear	0.025	TRUE	25	NA	NA	0	0.5	FALSE	3	mixmodel_AR1_cal	0.0112	-0.04281512525407548	0.009981293804994552	0	10000
4	250	0	250	500	750	2	0	1	0	0	0	0	-0.5	-0.5	-0.5	-0.5	-0.5	linear	0.025	TRUE	25	NA	NA	0	0.5	FALSE	3	mixmodel_cal	7e-4	-0.1001623269432729	0.0162971265286459	0	10000
4	250	0	250	500	750	2	0	1	0	0	0	0	-0.5	-0.5	-0.5	-0.5	-0.5	linear	0.025	TRUE	25	NA	NA	0	0.5	FALSE	3	sepmodel	0.026	-5.199397179053362e-4	0.007895180731030188	0	10000
4	250	0	250	500	750	2	0	1	0	0	0	0	-0.5	-0.5	-0.5	-0.5	-0.5	linear	0.025	TRUE	25	NA	NA	0	0.5	FALSE	4	fixmodel	0.0241	7.04337337423675e-5	0.00716479894577429	0	10000
4	250	0	250	500	750	2	0	1	0	0	0	0	-0.5	-0.5	-0.5	-0.5	-0.5	linear	0.025	TRUE	25	NA	NA	0	0.5	FALSE	4	mixmodel	0.0101	-0.04390536023798425	0.00965131410888644	0	10000
4	250	0	250	500	750	2	0	1	0	0	0	0	-0.5	-0.5	-0.5	-0.5	-0.5	linear	0.025	TRUE	25	NA	NA	0	0.5	FALSE	4	mixmodel_AR1	0.0115	-0.03676831604771791	0.009255474972174492	0	10000
4	250	0	250	500	750	2	0	1	0	0	0	0	-0.5	-0.5	-0.5	-0.5	-0.5	linear	0.025	TRUE	25	NA	NA	0	0.5	FALSE	4	mixmodel_AR1_cal	0.0114	-0.04136145549999914	0.010142364689656456	0	10000
4	250	0	250	500	750	2	0	1	0	0	0	0	-0.5	-0.5	-0.5	-0.5	-0.5	linear	0.025	TRUE	25	NA	NA	0	0.5	FALSE	4	mixmodel_cal	2e-4	-0.13091088157101233	0.023245952197924632	0	10000
4	250	0	250	500	750	2	0	1	0	0	0	0	-0.5	-0.5	-0.5	-0.5	-0.5	linear	0.025	TRUE	25	NA	NA	0	0.5	FALSE	4	sepmodel	0.0253	-4.788241609322179e-5	0.008013076095072938	0	10000
4	250	0	250	500	750	2	0	1	0	0	0	0	-0.5	-0.5	-0.5	-0.5	-0.5	linear	0.025	TRUE	50	NA	NA	0	0.5	FALSE	2	fixmodel	0.0253	6.121857835191591e-4	0.007366340147002519	0	10000
4	250	0	250	500	750	2	0	1	0	0	0	0	-0.5	-0.5	-0.5	-0.5	-0.5	linear	0.025	TRUE	50	NA	NA	0	0.5	FALSE	2	mixmodel	0.0155	-0.023337287855019376	0.00786229599740035	0	10000
4	250	0	250	500	750	2	0	1	0	0	0	0	-0.5	-0.5	-0.5	-0.5	-0.5	linear	0.025	TRUE	50	NA	NA	0	0.5	FALSE	2	mixmodel_AR1	0.0133	-0.029998635517282476	0.008245943964404692	0	10000
4	250	0	250	500	750	2	0	1	0	0	0	0	-0.5	-0.5	-0.5	-0.5	-0.5	linear	0.025	TRUE	50	NA	NA	0	0.5	FALSE	2	mixmodel_AR1_cal	0.0122	-0.03172520439175574	0.00831450111929768	0	10000
4	250	0	250	500	750	2	0	1	0	0	0	0	-0.5	-0.5	-0.5	-0.5	-0.5	linear	0.025	TRUE	50	NA	NA	0	0.5	FALSE	2	mixmodel_cal	0.0053	-0.04932931477874305	0.009171556124027057	0	10000
4	250	0	250	500	750	2	0	1	0	0	0	0	-0.5	-0.5	-0.5	-0.5	-0.5	linear	0.025	TRUE	50	NA	NA	0	0.5	FALSE	2	sepmodel	0.026	8.327585001062502e-4	0.007940034820667399	0	10000
4	250	0	250	500	750	2	0	1	0	0	0	0	-0.5	-0.5	-0.5	-0.5	-0.5	linear	0.025	TRUE	50	NA	NA	0	0.5	FALSE	3	fixmodel	0.0261	-2.528481650128831e-4	0.007515447328114624	0	10000
4	250	0	250	500	750	2	0	1	0	0	0	0	-0.5	-0.5	-0.5	-0.5	-0.5	linear	0.025	TRUE	50	NA	NA	0	0.5	FALSE	3	mixmodel	0.0116	-0.03594402048073526	0.009117924090531011	0	10000
4	250	0	250	500	750	2	0	1	0	0	0	0	-0.5	-0.5	-0.5	-0.5	-0.5	linear	0.025	TRUE	50	NA	NA	0	0.5	FALSE	3	mixmodel_AR1	0.0121	-0.03784547868980042	0.009568483689377731	0	10000
4	250	0	250	500	750	2	0	1	0	0	0	0	-0.5	-0.5	-0.5	-0.5	-0.5	linear	0.025	TRUE	50	NA	NA	0	0.5	FALSE	3	mixmodel_AR1_cal	0.0119	-0.03902503791831513	0.009717851483532745	0	10000
4	250	0	250	500	750	2	0	1	0	0	0	0	-0.5	-0.5	-0.5	-0.5	-0.5	linear	0.025	TRUE	50	NA	NA	0	0.5	FALSE	3	mixmodel_cal	0.0012	-0.08950351704009857	0.014768264514652801	0	10000
4	250	0	250	500	750	2	0	1	0	0	0	0	-0.5	-0.5	-0.5	-0.5	-0.5	linear	0.025	TRUE	50	NA	NA	0	0.5	FALSE	3	sepmodel	0.0255	-3.8495660082580913e-4	0.008199326024483939	0	10000
4	250	0	250	500	750	2	0	1	0	0	0	0	-0.5	-0.5	-0.5	-0.5	-0.5	linear	0.025	TRUE	50	NA	NA	0	0.5	FALSE	4	fixmodel	0.0248	6.935864698424301e-4	0.0071518132876436736	0	10000
4	250	0	250	500	750	2	0	1	0	0	0	0	-0.5	-0.5	-0.5	-0.5	-0.5	linear	0.025	TRUE	50	NA	NA	0	0.5	FALSE	4	mixmodel	0.0103	-0.04336473091927214	0.009607035463621958	0	10000
4	250	0	250	500	750	2	0	1	0	0	0	0	-0.5	-0.5	-0.5	-0.5	-0.5	linear	0.025	TRUE	50	NA	NA	0	0.5	FALSE	4	mixmodel_AR1	0.0122	-0.03633006581881672	0.009240434777717459	0	10000
4	250	0	250	500	750	2	0	1	0	0	0	0	-0.5	-0.5	-0.5	-0.5	-0.5	linear	0.025	TRUE	50	NA	NA	0	0.5	FALSE	4	mixmodel_AR1_cal	0.0121	-0.03686966622067503	0.009362155805837456	0	10000
4	250	0	250	500	750	2	0	1	0	0	0	0	-0.5	-0.5	-0.5	-0.5	-0.5	linear	0.025	TRUE	50	NA	NA	0	0.5	FALSE	4	mixmodel_cal	4e-4	-0.11338233797649477	0.019405734743844598	0	10000
4	250	0	250	500	750	2	0	1	0	0	0	0	-0.5	-0.5	-0.5	-0.5	-0.5	linear	0.025	TRUE	50	NA	NA	0	0.5	FALSE	4	sepmodel	0.0244	8.360852284760537e-4	0.007896642463921959	0	10000
4	250	0	250	500	750	2	0	1	0	0	0	0	-0.5	-0.5	-0.5	-0.5	-0.5	linear	0.025	TRUE	100	NA	NA	0	0.5	FALSE	2	fixmodel	0.0242	-2.345144719396823e-4	0.0073928788808198505	0	10000
4	250	0	250	500	750	2	0	1	0	0	0	0	-0.5	-0.5	-0.5	-0.5	-0.5	linear	0.025	TRUE	100	NA	NA	0	0.5	FALSE	2	mixmodel	0.0139	-0.024160371640160844	0.007895974836198857	0	10000
4	250	0	250	500	750	2	0	1	0	0	0	0	-0.5	-0.5	-0.5	-0.5	-0.5	linear	0.025	TRUE	100	NA	NA	0	0.5	FALSE	2	mixmodel_AR1	0.0125	-0.030748281962112524	0.008252554273612956	0	10000
4	250	0	250	500	750	2	0	1	0	0	0	0	-0.5	-0.5	-0.5	-0.5	-0.5	linear	0.025	TRUE	100	NA	NA	0	0.5	FALSE	2	mixmodel_AR1_cal	0.0113	-0.03245991065017364	0.008314512516601633	0	10000
4	250	0	250	500	750	2	0	1	0	0	0	0	-0.5	-0.5	-0.5	-0.5	-0.5	linear	0.025	TRUE	100	NA	NA	0	0.5	FALSE	2	mixmodel_cal	0.0072	-0.042570496088041115	0.008742441853847673	0	10000
4	250	0	250	500	750	2	0	1	0	0	0	0	-0.5	-0.5	-0.5	-0.5	-0.5	linear	0.025	TRUE	100	NA	NA	0	0.5	FALSE	2	sepmodel	0.0241	1.5785706716067488e-5	0.007967201538182452	0	10000
4	250	0	250	500	750	2	0	1	0	0	0	0	-0.5	-0.5	-0.5	-0.5	-0.5	linear	0.025	TRUE	100	NA	NA	0	0.5	FALSE	3	fixmodel	0.0253	-1.7386492102142907e-4	0.007347376483298117	0	10000
4	250	0	250	500	750	2	0	1	0	0	0	0	-0.5	-0.5	-0.5	-0.5	-0.5	linear	0.025	TRUE	100	NA	NA	0	0.5	FALSE	3	mixmodel	0.0118	-0.035688958355659425	0.00892211945313123	0	10000
4	250	0	250	500	750	2	0	1	0	0	0	0	-0.5	-0.5	-0.5	-0.5	-0.5	linear	0.025	TRUE	100	NA	NA	0	0.5	FALSE	3	mixmodel_AR1	0.013	-0.03756679389415804	0.00937644389641717	0	10000
4	250	0	250	500	750	2	0	1	0	0	0	0	-0.5	-0.5	-0.5	-0.5	-0.5	linear	0.025	TRUE	100	NA	NA	0	0.5	FALSE	3	mixmodel_AR1_cal	0.0122	-0.03787179809241425	0.009357267560240315	0	10000
4	250	0	250	500	750	2	0	1	0	0	0	0	-0.5	-0.5	-0.5	-0.5	-0.5	linear	0.025	TRUE	100	NA	NA	0	0.5	FALSE	3	mixmodel_cal	0.0036	-0.07016136580343096	0.012137472646591563	0	10000
4	250	0	250	500	750	2	0	1	0	0	0	0	-0.5	-0.5	-0.5	-0.5	-0.5	linear	0.025	TRUE	100	NA	NA	0	0.5	FALSE	3	sepmodel	0.0252	-9.680219821940663e-5	0.00805719765417259	0	10000
4	250	0	250	500	750	2	0	1	0	0	0	0	-0.5	-0.5	-0.5	-0.5	-0.5	linear	0.025	TRUE	100	NA	NA	0	0.5	FALSE	4	fixmodel	0.0253	4.60885393572501e-5	0.007285006996130935	0	10000
4	250	0	250	500	750	2	0	1	0	0	0	0	-0.5	-0.5	-0.5	-0.5	-0.5	linear	0.025	TRUE	100	NA	NA	0	0.5	FALSE	4	mixmodel	0.0089	-0.043900728961687674	0.009797998755150441	0	10000
4	250	0	250	500	750	2	0	1	0	0	0	0	-0.5	-0.5	-0.5	-0.5	-0.5	linear	0.025	TRUE	100	NA	NA	0	0.5	FALSE	4	mixmodel_AR1	0.0105	-0.03673285255163551	0.009399480811610926	0	10000
4	250	0	250	500	750	2	0	1	0	0	0	0	-0.5	-0.5	-0.5	-0.5	-0.5	linear	0.025	TRUE	100	NA	NA	0	0.5	FALSE	4	mixmodel_AR1_cal	0.011	-0.03677491827904133	0.009294540096486146	0	10000
4	250	0	250	500	750	2	0	1	0	0	0	0	-0.5	-0.5	-0.5	-0.5	-0.5	linear	0.025	TRUE	100	NA	NA	0	0.5	FALSE	4	mixmodel_cal	0.0014	-0.0862207372945876	0.014879727884404339	0	10000
4	250	0	250	500	750	2	0	1	0	0	0	0	-0.5	-0.5	-0.5	-0.5	-0.5	linear	0.025	TRUE	100	NA	NA	0	0.5	FALSE	4	sepmodel	0.0247	1.0589548398109572e-4	0.0080619264541171385	0	10000
4	250	0	250	500	750	2	0	1	0	0	0	0	-0.375	-0.375	-0.375	-0.375	-0.375	linear	0.025	TRUE	25	NA	NA	0	0.5	FALSE	2	fixmodel	0.0251	0.0010324009081894728	0.007367796895754352	0	10000
4	250	0	250	500	750	2	0	1	0	0	0	0	-0.375	-0.375	-0.375	-0.375	-0.375	linear	0.025	TRUE	25	NA	NA	0	0.5	FALSE	2	mixmodel	0.0148	-0.021905019209187894	0.007571577535757713	0	10000
4	250	0	250	500	750	2	0	1	0	0	0	0	-0.375	-0.375	-0.375	-0.375	-0.375	linear	0.025	TRUE	25	NA	NA	0	0.5	FALSE	2	mixmodel_AR1	0.013	-0.027927840703905856	0.007829478183011437	0	10000
4	250	0	250	500	750	2	0	1	0	0	0	0	-0.375	-0.375	-0.375	-0.375	-0.375	linear	0.025	TRUE	25	NA	NA	0	0.5	FALSE	2	mixmodel_AR1_cal	0.0123	-0.03046171088124257	0.00789058100672923	0	10000
4	250	0	250	500	750	2	0	1	0	0	0	0	-0.375	-0.375	-0.375	-0.375	-0.375	linear	0.025	TRUE	25	NA	NA	0	0.5	FALSE	2	mixmodel_cal	0.0074	-0.04007188281672454	0.00821256866886903	0	10000
4	250	0	250	500	750	2	0	1	0	0	0	0	-0.375	-0.375	-0.375	-0.375	-0.375	linear	0.025	TRUE	25	NA	NA	0	0.5	FALSE	2	sepmodel	0.0258	0.0010535087467292079	0.00790023341528014	0	10000
4	250	0	250	500	750	2	0	1	0	0	0	0	-0.375	-0.375	-0.375	-0.375	-0.375	linear	0.025	TRUE	25	NA	NA	0	0.5	FALSE	3	fixmodel	0.0239	1.0742308173731024e-4	0.007245090625721	0	10000
4	250	0	250	500	750	2	0	1	0	0	0	0	-0.375	-0.375	-0.375	-0.375	-0.375	linear	0.025	TRUE	25	NA	NA	0	0.5	FALSE	3	mixmodel	0.0101	-0.03852035975949391	0.008715864758962502	0	10000
4	250	0	250	500	750	2	0	1	0	0	0	0	-0.375	-0.375	-0.375	-0.375	-0.375	linear	0.025	TRUE	25	NA	NA	0	0.5	FALSE	3	mixmodel_AR1	0.0099	-0.04315348094267261	0.009314871885938887	0	10000
4	250	0	250	500	750	2	0	1	0	0	0	0	-0.375	-0.375	-0.375	-0.375	-0.375	linear	0.025	TRUE	25	NA	NA	0	0.5	FALSE	3	mixmodel_AR1_cal	0.0093	-0.047782386721396286	0.009712476510294775	0	10000
4	250	0	250	500	750	2	0	1	0	0	0	0	-0.375	-0.375	-0.375	-0.375	-0.375	linear	0.025	TRUE	25	NA	NA	0	0.5	FALSE	3	mixmodel_cal	0.0018	-0.07673603718872378	0.012042593988986827	0	10000
4	250	0	250	500	750	2	0	1	0	0	0	0	-0.375	-0.375	-0.375	-0.375	-0.375	linear	0.025	TRUE	25	NA	NA	0	0.5	FALSE	3	sepmodel	0.024	1.7046115766453663e-4	0.007967679607783744	0	10000
4	250	0	250	500	750	2	0	1	0	0	0	0	-0.375	-0.375	-0.375	-0.375	-0.375	linear	0.025	TRUE	25	NA	NA	0	0.5	FALSE	4	fixmodel	0.0229	-4.7456706159754153e-4	0.0071873335942084825	0	10000
4	250	0	250	500	750	2	0	1	0	0	0	0	-0.375	-0.375	-0.375	-0.375	-0.375	linear	0.025	TRUE	25	NA	NA	0	0.5	FALSE	4	mixmodel	0.0068	-0.05083779548763525	0.010145505102639193	0	10000
4	250	0	250	500	750	2	0	1	0	0	0	0	-0.375	-0.375	-0.375	-0.375	-0.375	linear	0.025	TRUE	25	NA	NA	0	0.5	FALSE	4	mixmodel_AR1	0.0085	-0.04794169183789555	0.010312666013106115	0	10000
4	250	0	250	500	750	2	0	1	0	0	0	0	-0.375	-0.375	-0.375	-0.375	-0.375	linear	0.025	TRUE	25	NA	NA	0	0.5	FALSE	4	mixmodel_AR1_cal	0.0078	-0.05354334758087738	0.011021297900161443	0	10000
4	250	0	250	500	750	2	0	1	0	0	0	0	-0.375	-0.375	-0.375	-0.375	-0.375	linear	0.025	TRUE	25	NA	NA	0	0.5	FALSE	4	mixmodel_cal	4e-4	-0.10287211808628022	0.016640756196124245	0	10000
4	250	0	250	500	750	2	0	1	0	0	0	0	-0.375	-0.375	-0.375	-0.375	-0.375	linear	0.025	TRUE	25	NA	NA	0	0.5	FALSE	4	sepmodel	0.0238	-2.0380862422303262e-4	0.007915020546739801	0	10000
4	250	0	250	500	750	2	0	1	0	0	0	0	-0.375	-0.375	-0.375	-0.375	-0.375	linear	0.025	TRUE	50	NA	NA	0	0.5	FALSE	2	fixmodel	0.0234	-7.086535156108328e-4	0.00745792536023968	0	10000
4	250	0	250	500	750	2	0	1	0	0	0	0	-0.375	-0.375	-0.375	-0.375	-0.375	linear	0.025	TRUE	50	NA	NA	0	0.5	FALSE	2	mixmodel	0.0122	-0.023788257388176838	0.007782193418049846	0	10000
4	250	0	250	500	750	2	0	1	0	0	0	0	-0.375	-0.375	-0.375	-0.375	-0.375	linear	0.025	TRUE	50	NA	NA	0	0.5	FALSE	2	mixmodel_AR1	0.0108	-0.029767632178860307	0.008076483416111068	0	10000
4	250	0	250	500	750	2	0	1	0	0	0	0	-0.375	-0.375	-0.375	-0.375	-0.375	linear	0.025	TRUE	50	NA	NA	0	0.5	FALSE	2	mixmodel_AR1_cal	0.011	-0.03145360865674948	0.008118966620252119	0	10000
4	250	0	250	500	750	2	0	1	0	0	0	0	-0.375	-0.375	-0.375	-0.375	-0.375	linear	0.025	TRUE	50	NA	NA	0	0.5	FALSE	2	mixmodel_cal	0.0073	-0.039912685953041725	0.008379348272059996	0	10000
4	250	0	250	500	750	2	0	1	0	0	0	0	-0.375	-0.375	-0.375	-0.375	-0.375	linear	0.025	TRUE	50	NA	NA	0	0.5	FALSE	2	sepmodel	0.0227	-4.582050025704311e-4	0.008039725047889688	0	10000
4	250	0	250	500	750	2	0	1	0	0	0	0	-0.375	-0.375	-0.375	-0.375	-0.375	linear	0.025	TRUE	50	NA	NA	0	0.5	FALSE	3	fixmodel	0.0255	0.0015873381182366052	0.0073910673148532635	0	10000
4	250	0	250	500	750	2	0	1	0	0	0	0	-0.375	-0.375	-0.375	-0.375	-0.375	linear	0.025	TRUE	50	NA	NA	0	0.5	FALSE	3	mixmodel	0.011	-0.037217664574231646	0.00883210889795703	0	10000
4	250	0	250	500	750	2	0	1	0	0	0	0	-0.375	-0.375	-0.375	-0.375	-0.375	linear	0.025	TRUE	50	NA	NA	0	0.5	FALSE	3	mixmodel_AR1	0.0109	-0.04185964423980483	0.009439047580190199	0	10000
4	250	0	250	500	750	2	0	1	0	0	0	0	-0.375	-0.375	-0.375	-0.375	-0.375	linear	0.025	TRUE	50	NA	NA	0	0.5	FALSE	3	mixmodel_AR1_cal	0.0106	-0.043262703494309954	0.009576538498606065	0	10000
4	250	0	250	500	750	2	0	1	0	0	0	0	-0.375	-0.375	-0.375	-0.375	-0.375	linear	0.025	TRUE	50	NA	NA	0	0.5	FALSE	3	mixmodel_cal	0.0025	-0.07063883930552972	0.011337592887176983	0	10000
4	250	0	250	500	750	2	0	1	0	0	0	0	-0.375	-0.375	-0.375	-0.375	-0.375	linear	0.025	TRUE	50	NA	NA	0	0.5	FALSE	3	sepmodel	0.028	0.001820218582670533	0.008154341140491782	0	10000
4	250	0	250	500	750	2	0	1	0	0	0	0	-0.375	-0.375	-0.375	-0.375	-0.375	linear	0.025	TRUE	50	NA	NA	0	0.5	FALSE	4	fixmodel	0.027	5.076239664685807e-4	0.007268936735854614	0	10000
4	250	0	250	500	750	2	0	1	0	0	0	0	-0.375	-0.375	-0.375	-0.375	-0.375	linear	0.025	TRUE	50	NA	NA	0	0.5	FALSE	4	mixmodel	0.0082	-0.05003410326761429	0.010131037686455851	0	10000
4	250	0	250	500	750	2	0	1	0	0	0	0	-0.375	-0.375	-0.375	-0.375	-0.375	linear	0.025	TRUE	50	NA	NA	0	0.5	FALSE	4	mixmodel_AR1	0.0099	-0.046909733011978955	0.01029306299143362	0	10000
4	250	0	250	500	750	2	0	1	0	0	0	0	-0.375	-0.375	-0.375	-0.375	-0.375	linear	0.025	TRUE	50	NA	NA	0	0.5	FALSE	4	mixmodel_AR1_cal	0.01	-0.04789929985593846	0.010412330305912095	0	10000
4	250	0	250	500	750	2	0	1	0	0	0	0	-0.375	-0.375	-0.375	-0.375	-0.375	linear	0.025	TRUE	50	NA	NA	0	0.5	FALSE	4	mixmodel_cal	0.0014	-0.09465427701338103	0.015311346523068073	0	10000
4	250	0	250	500	750	2	0	1	0	0	0	0	-0.375	-0.375	-0.375	-0.375	-0.375	linear	0.025	TRUE	50	NA	NA	0	0.5	FALSE	4	sepmodel	0.0248	9.656992429877844e-4	0.00807455002833456	0	10000
4	250	0	250	500	750	2	0	1	0	0	0	0	-0.375	-0.375	-0.375	-0.375	-0.375	linear	0.025	TRUE	100	NA	NA	0	0.5	FALSE	2	fixmodel	0.0247	6.881386810548453e-5	0.0073795724268627275	0	10000
4	250	0	250	500	750	2	0	1	0	0	0	0	-0.375	-0.375	-0.375	-0.375	-0.375	linear	0.025	TRUE	100	NA	NA	0	0.5	FALSE	2	mixmodel	0.0141	-0.02316546501529386	0.007631173068497643	0	10000
4	250	0	250	500	750	2	0	1	0	0	0	0	-0.375	-0.375	-0.375	-0.375	-0.375	linear	0.025	TRUE	100	NA	NA	0	0.5	FALSE	2	mixmodel_AR1	0.0117	-0.029202340995422255	0.007923849070387734	0	10000
4	250	0	250	500	750	2	0	1	0	0	0	0	-0.375	-0.375	-0.375	-0.375	-0.375	linear	0.025	TRUE	100	NA	NA	0	0.5	FALSE	2	mixmodel_AR1_cal	0.0112	-0.030794291903850326	0.007943987585897616	0	10000
4	250	0	250	500	750	2	0	1	0	0	0	0	-0.375	-0.375	-0.375	-0.375	-0.375	linear	0.025	TRUE	100	NA	NA	0	0.5	FALSE	2	mixmodel_cal	0.0088	-0.035428127216547305	0.00802415820397841	0	10000
4	250	0	250	500	750	2	0	1	0	0	0	0	-0.375	-0.375	-0.375	-0.375	-0.375	linear	0.025	TRUE	100	NA	NA	0	0.5	FALSE	2	sepmodel	0.0249	-1.5469936734327452e-5	0.007921002605249593	0	10000
4	250	0	250	500	750	2	0	1	0	0	0	0	-0.375	-0.375	-0.375	-0.375	-0.375	linear	0.025	TRUE	100	NA	NA	0	0.5	FALSE	3	fixmodel	0.026	-8.029527820141072e-4	0.007497584840865684	0	10000
4	250	0	250	500	750	2	0	1	0	0	0	0	-0.375	-0.375	-0.375	-0.375	-0.375	linear	0.025	TRUE	100	NA	NA	0	0.5	FALSE	3	mixmodel	0.0106	-0.03934688606858745	0.009044502175742755	0	10000
4	250	0	250	500	750	2	0	1	0	0	0	0	-0.375	-0.375	-0.375	-0.375	-0.375	linear	0.025	TRUE	100	NA	NA	0	0.5	FALSE	3	mixmodel_AR1	0.0103	-0.04407236384353217	0.009674229878222576	0	10000
4	250	0	250	500	750	2	0	1	0	0	0	0	-0.375	-0.375	-0.375	-0.375	-0.375	linear	0.025	TRUE	100	NA	NA	0	0.5	FALSE	3	mixmodel_AR1_cal	0.0101	-0.044836141627105613	0.00967947337451414	0	10000
4	250	0	250	500	750	2	0	1	0	0	0	0	-0.375	-0.375	-0.375	-0.375	-0.375	linear	0.025	TRUE	100	NA	NA	0	0.5	FALSE	3	mixmodel_cal	0.0037	-0.0633222056937888	0.010762796380568424	0	10000
4	250	0	250	500	750	2	0	1	0	0	0	0	-0.375	-0.375	-0.375	-0.375	-0.375	linear	0.025	TRUE	100	NA	NA	0	0.5	FALSE	3	sepmodel	0.0254	-7.724311126441814e-4	0.00817575119636662	0	10000
4	250	0	250	500	750	2	0	1	0	0	0	0	-0.375	-0.375	-0.375	-0.375	-0.375	linear	0.025	TRUE	100	NA	NA	0	0.5	FALSE	4	fixmodel	0.0252	-2.740944911667038e-4	0.0072074459648769	0	10000
4	250	0	250	500	750	2	0	1	0	0	0	0	-0.375	-0.375	-0.375	-0.375	-0.375	linear	0.025	TRUE	100	NA	NA	0	0.5	FALSE	4	mixmodel	0.007	-0.05068461827872377	0.01009664596242168	0	10000
4	250	0	250	500	750	2	0	1	0	0	0	0	-0.375	-0.375	-0.375	-0.375	-0.375	linear	0.025	TRUE	100	NA	NA	0	0.5	FALSE	4	mixmodel_AR1	0.0094	-0.04798026290758126	0.010326123785112985	0	10000
4	250	0	250	500	750	2	0	1	0	0	0	0	-0.375	-0.375	-0.375	-0.375	-0.375	linear	0.025	TRUE	100	NA	NA	0	0.5	FALSE	4	mixmodel_AR1_cal	0.0095	-0.047766824193646085	0.010207918453475651	0	10000
4	250	0	250	500	750	2	0	1	0	0	0	0	-0.375	-0.375	-0.375	-0.375	-0.375	linear	0.025	TRUE	100	NA	NA	0	0.5	FALSE	4	mixmodel_cal	0.0016	-0.08090840420519703	0.013175960044849873	0	10000
4	250	0	250	500	750	2	0	1	0	0	0	0	-0.375	-0.375	-0.375	-0.375	-0.375	linear	0.025	TRUE	100	NA	NA	0	0.5	FALSE	4	sepmodel	0.0242	-1.729841224730023e-5	0.00791523724953804	0	10000
4	250	0	250	500	750	2	0	1	0	0	0	0	-0.25	-0.25	-0.25	-0.25	-0.25	linear	0.025	TRUE	25	NA	NA	0	0.5	FALSE	2	fixmodel	0.0257	-9.607407156001929e-6	0.0076133896629403085	0	10000
4	250	0	250	500	750	2	0	1	0	0	0	0	-0.25	-0.25	-0.25	-0.25	-0.25	linear	0.025	TRUE	25	NA	NA	0	0.5	FALSE	2	mixmodel	0.0158	-0.01852475544092015	0.007471613333433709	0	10000
4	250	0	250	500	750	2	0	1	0	0	0	0	-0.25	-0.25	-0.25	-0.25	-0.25	linear	0.025	TRUE	25	NA	NA	0	0.5	FALSE	2	mixmodel_AR1	0.0146	-0.022747697176222166	0.007583271934745727	0	10000
4	250	0	250	500	750	2	0	1	0	0	0	0	-0.25	-0.25	-0.25	-0.25	-0.25	linear	0.025	TRUE	25	NA	NA	0	0.5	FALSE	2	mixmodel_AR1_cal	0.0141	-0.023843791790232036	0.0075678068808998624	0	10000
4	250	0	250	500	750	2	0	1	0	0	0	0	-0.25	-0.25	-0.25	-0.25	-0.25	linear	0.025	TRUE	25	NA	NA	0	0.5	FALSE	2	mixmodel_cal	0.0121	-0.027698210882618233	0.007603702351565351	0	10000
4	250	0	250	500	750	2	0	1	0	0	0	0	-0.25	-0.25	-0.25	-0.25	-0.25	linear	0.025	TRUE	25	NA	NA	0	0.5	FALSE	2	sepmodel	0.0276	2.033236011503426e-4	0.008128752881629687	0	10000
4	250	0	250	500	750	2	0	1	0	0	0	0	-0.25	-0.25	-0.25	-0.25	-0.25	linear	0.025	TRUE	25	NA	NA	0	0.5	FALSE	3	fixmodel	0.0241	-0.0012778454462045528	0.007419633040951519	0	10000
4	250	0	250	500	750	2	0	1	0	0	0	0	-0.25	-0.25	-0.25	-0.25	-0.25	linear	0.025	TRUE	25	NA	NA	0	0.5	FALSE	3	mixmodel	0.0099	-0.03605364455191718	0.008209696100353067	0	10000
4	250	0	250	500	750	2	0	1	0	0	0	0	-0.25	-0.25	-0.25	-0.25	-0.25	linear	0.025	TRUE	25	NA	NA	0	0.5	FALSE	3	mixmodel_AR1	0.0092	-0.040877990794827346	0.008546455134301082	0	10000
4	250	0	250	500	750	2	0	1	0	0	0	0	-0.25	-0.25	-0.25	-0.25	-0.25	linear	0.025	TRUE	25	NA	NA	0	0.5	FALSE	3	mixmodel_AR1_cal	0.008	-0.04305187902837266	0.008669107865821993	0	10000
4	250	0	250	500	750	2	0	1	0	0	0	0	-0.25	-0.25	-0.25	-0.25	-0.25	linear	0.025	TRUE	25	NA	NA	0	0.5	FALSE	3	mixmodel_cal	0.0045	-0.05330682742660852	0.00916924415976428	0	10000
4	250	0	250	500	750	2	0	1	0	0	0	0	-0.25	-0.25	-0.25	-0.25	-0.25	linear	0.025	TRUE	25	NA	NA	0	0.5	FALSE	3	sepmodel	0.0233	-0.001773556320935066	0.008126382932024391	0	10000
4	250	0	250	500	750	2	0	1	0	0	0	0	-0.25	-0.25	-0.25	-0.25	-0.25	linear	0.025	TRUE	25	NA	NA	0	0.5	FALSE	4	fixmodel	0.0228	-0.0010660651292566288	0.007215153587437442	0	10000
4	250	0	250	500	750	2	0	1	0	0	0	0	-0.25	-0.25	-0.25	-0.25	-0.25	linear	0.025	TRUE	25	NA	NA	0	0.5	FALSE	4	mixmodel	0.0059	-0.04879484097098002	0.009180759554575237	0	10000
4	250	0	250	500	750	2	0	1	0	0	0	0	-0.25	-0.25	-0.25	-0.25	-0.25	linear	0.025	TRUE	25	NA	NA	0	0.5	FALSE	4	mixmodel_AR1	0.0065	-0.050638708261408566	0.009622866203934238	0	10000
4	250	0	250	500	750	2	0	1	0	0	0	0	-0.25	-0.25	-0.25	-0.25	-0.25	linear	0.025	TRUE	25	NA	NA	0	0.5	FALSE	4	mixmodel_AR1_cal	0.0068	-0.053562516348200945	0.00977907962725896	0	10000
4	250	0	250	500	750	2	0	1	0	0	0	0	-0.25	-0.25	-0.25	-0.25	-0.25	linear	0.025	TRUE	25	NA	NA	0	0.5	FALSE	4	mixmodel_cal	0.0024	-0.07110617949164938	0.01109795045883521	0	10000
4	250	0	250	500	750	2	0	1	0	0	0	0	-0.25	-0.25	-0.25	-0.25	-0.25	linear	0.025	TRUE	25	NA	NA	0	0.5	FALSE	4	sepmodel	0.0226	-0.001145801537023555	0.008033525840709472	0	10000
4	250	0	250	500	750	2	0	1	0	0	0	0	-0.25	-0.25	-0.25	-0.25	-0.25	linear	0.025	TRUE	50	NA	NA	0	0.5	FALSE	2	fixmodel	0.0244	-3.6751709509475047e-4	0.007491581605328739	0	10000
4	250	0	250	500	750	2	0	1	0	0	0	0	-0.25	-0.25	-0.25	-0.25	-0.25	linear	0.025	TRUE	50	NA	NA	0	0.5	FALSE	2	mixmodel	0.0151	-0.018967268461566333	0.007371237702934436	0	10000
4	250	0	250	500	750	2	0	1	0	0	0	0	-0.25	-0.25	-0.25	-0.25	-0.25	linear	0.025	TRUE	50	NA	NA	0	0.5	FALSE	2	mixmodel_AR1	0.0133	-0.023151710935300586	0.007474570455625213	0	10000
4	250	0	250	500	750	2	0	1	0	0	0	0	-0.25	-0.25	-0.25	-0.25	-0.25	linear	0.025	TRUE	50	NA	NA	0	0.5	FALSE	2	mixmodel_AR1_cal	0.0126	-0.02420576107876282	0.00745732817474421	0	10000
4	250	0	250	500	750	2	0	1	0	0	0	0	-0.25	-0.25	-0.25	-0.25	-0.25	linear	0.025	TRUE	50	NA	NA	0	0.5	FALSE	2	mixmodel_cal	0.0107	-0.027141191816379855	0.007480471837330987	0	10000
4	250	0	250	500	750	2	0	1	0	0	0	0	-0.25	-0.25	-0.25	-0.25	-0.25	linear	0.025	TRUE	50	NA	NA	0	0.5	FALSE	2	sepmodel	0.0239	-5.208764575303557e-4	0.008055012781010576	0	10000
4	250	0	250	500	750	2	0	1	0	0	0	0	-0.25	-0.25	-0.25	-0.25	-0.25	linear	0.025	TRUE	50	NA	NA	0	0.5	FALSE	3	fixmodel	0.0244	-6.242246474493186e-4	0.007307530261159558	0	10000
4	250	0	250	500	750	2	0	1	0	0	0	0	-0.25	-0.25	-0.25	-0.25	-0.25	linear	0.025	TRUE	50	NA	NA	0	0.5	FALSE	3	mixmodel	0.0096	-0.03513589581809081	0.00800946450049657	0	10000
4	250	0	250	500	750	2	0	1	0	0	0	0	-0.25	-0.25	-0.25	-0.25	-0.25	linear	0.025	TRUE	50	NA	NA	0	0.5	FALSE	3	mixmodel_AR1	0.0086	-0.04007977763269982	0.0083811212544759265	0	10000
4	250	0	250	500	750	2	0	1	0	0	0	0	-0.25	-0.25	-0.25	-0.25	-0.25	linear	0.025	TRUE	50	NA	NA	0	0.5	FALSE	3	mixmodel_AR1_cal	0.0078	-0.04121230546699719	0.008440902066589049	0	10000
4	250	0	250	500	750	2	0	1	0	0	0	0	-0.25	-0.25	-0.25	-0.25	-0.25	linear	0.025	TRUE	50	NA	NA	0	0.5	FALSE	3	mixmodel_cal	0.0037	-0.05077603478158191	0.008784050991693913	0	10000
4	250	0	250	500	750	2	0	1	0	0	0	0	-0.25	-0.25	-0.25	-0.25	-0.25	linear	0.025	TRUE	50	NA	NA	0	0.5	FALSE	3	sepmodel	0.0244	-6.11676950954057e-4	0.008004593849904618	0	10000
4	250	0	250	500	750	2	0	1	0	0	0	0	-0.25	-0.25	-0.25	-0.25	-0.25	linear	0.025	TRUE	50	NA	NA	0	0.5	FALSE	4	fixmodel	0.0258	-4.554364507024417e-4	0.007183825140346032	0	10000
4	250	0	250	500	750	2	0	1	0	0	0	0	-0.25	-0.25	-0.25	-0.25	-0.25	linear	0.025	TRUE	50	NA	NA	0	0.5	FALSE	4	mixmodel	0.0082	-0.04824757795821582	0.009143186219354739	0	10000
4	250	0	250	500	750	2	0	1	0	0	0	0	-0.25	-0.25	-0.25	-0.25	-0.25	linear	0.025	TRUE	50	NA	NA	0	0.5	FALSE	4	mixmodel_AR1	0.0095	-0.05023973088386423	0.009600632790686727	0	10000
4	250	0	250	500	750	2	0	1	0	0	0	0	-0.25	-0.25	-0.25	-0.25	-0.25	linear	0.025	TRUE	50	NA	NA	0	0.5	FALSE	4	mixmodel_AR1_cal	0.0083	-0.051011369846510994	0.00959202476264674	0	10000
4	250	0	250	500	750	2	0	1	0	0	0	0	-0.25	-0.25	-0.25	-0.25	-0.25	linear	0.025	TRUE	50	NA	NA	0	0.5	FALSE	4	mixmodel_cal	0.0029	-0.06819332136108414	0.010688351196410834	0	10000
4	250	0	250	500	750	2	0	1	0	0	0	0	-0.25	-0.25	-0.25	-0.25	-0.25	linear	0.025	TRUE	50	NA	NA	0	0.5	FALSE	4	sepmodel	0.0261	-4.4883799953542264e-4	0.007979120519659532	0	10000
4	250	0	250	500	750	2	0	1	0	0	0	0	-0.25	-0.25	-0.25	-0.25	-0.25	linear	0.025	TRUE	100	NA	NA	0	0.5	FALSE	2	fixmodel	0.0247	2.484595745575626e-4	0.007347368352939979	0	10000
4	250	0	250	500	750	2	0	1	0	0	0	0	-0.25	-0.25	-0.25	-0.25	-0.25	linear	0.025	TRUE	100	NA	NA	0	0.5	FALSE	2	mixmodel	0.0146	-0.018614671053604554	0.007252126986114031	0	10000
4	250	0	250	500	750	2	0	1	0	0	0	0	-0.25	-0.25	-0.25	-0.25	-0.25	linear	0.025	TRUE	100	NA	NA	0	0.5	FALSE	2	mixmodel_AR1	0.0131	-0.022841198088320965	0.007368269146482179	0	10000
4	250	0	250	500	750	2	0	1	0	0	0	0	-0.25	-0.25	-0.25	-0.25	-0.25	linear	0.025	TRUE	100	NA	NA	0	0.5	FALSE	2	mixmodel_AR1_cal	0.0134	-0.023818231036633	0.007327760134511522	0	10000
4	250	0	250	500	750	2	0	1	0	0	0	0	-0.25	-0.25	-0.25	-0.25	-0.25	linear	0.025	TRUE	100	NA	NA	0	0.5	FALSE	2	mixmodel_cal	0.012	-0.02501306529706224	0.007330567878106421	0	10000
4	250	0	250	500	750	2	0	1	0	0	0	0	-0.25	-0.25	-0.25	-0.25	-0.25	linear	0.025	TRUE	100	NA	NA	0	0.5	FALSE	2	sepmodel	0.0225	1.6910692679550037e-4	0.007860656499605647	0	10000
4	250	0	250	500	750	2	0	1	0	0	0	0	-0.25	-0.25	-0.25	-0.25	-0.25	linear	0.025	TRUE	100	NA	NA	0	0.5	FALSE	3	fixmodel	0.0261	-7.46408571187848e-4	0.007304462709264113	0	10000
4	250	0	250	500	750	2	0	1	0	0	0	0	-0.25	-0.25	-0.25	-0.25	-0.25	linear	0.025	TRUE	100	NA	NA	0	0.5	FALSE	3	mixmodel	0.0101	-0.035538641210385226	0.008048780973603944	0	10000
4	250	0	250	500	750	2	0	1	0	0	0	0	-0.25	-0.25	-0.25	-0.25	-0.25	linear	0.025	TRUE	100	NA	NA	0	0.5	FALSE	3	mixmodel_AR1	0.0101	-0.04045225139448611	0.00841715440234364	0	10000
4	250	0	250	500	750	2	0	1	0	0	0	0	-0.25	-0.25	-0.25	-0.25	-0.25	linear	0.025	TRUE	100	NA	NA	0	0.5	FALSE	3	mixmodel_AR1_cal	0.0101	-0.04107677248171927	0.00842240418726211	0	10000
4	250	0	250	500	750	2	0	1	0	0	0	0	-0.25	-0.25	-0.25	-0.25	-0.25	linear	0.025	TRUE	100	NA	NA	0	0.5	FALSE	3	mixmodel_cal	0.0051	-0.04727670842997505	0.008566099115329996	0	10000
4	250	0	250	500	750	2	0	1	0	0	0	0	-0.25	-0.25	-0.25	-0.25	-0.25	linear	0.025	TRUE	100	NA	NA	0	0.5	FALSE	3	sepmodel	0.0245	-8.940053662329694e-4	0.007871703862175628	0	10000
4	250	0	250	500	750	2	0	1	0	0	0	0	-0.25	-0.25	-0.25	-0.25	-0.25	linear	0.025	TRUE	100	NA	NA	0	0.5	FALSE	4	fixmodel	0.0254	-1.1213626387666016e-4	0.007227263541481763	0	10000
4	250	0	250	500	750	2	0	1	0	0	0	0	-0.25	-0.25	-0.25	-0.25	-0.25	linear	0.025	TRUE	100	NA	NA	0	0.5	FALSE	4	mixmodel	0.0063	-0.04779167031016368	0.009079710315018913	0	10000
4	250	0	250	500	750	2	0	1	0	0	0	0	-0.25	-0.25	-0.25	-0.25	-0.25	linear	0.025	TRUE	100	NA	NA	0	0.5	FALSE	4	mixmodel_AR1	0.0068	-0.04957769478104429	0.009478176426316435	0	10000
4	250	0	250	500	750	2	0	1	0	0	0	0	-0.25	-0.25	-0.25	-0.25	-0.25	linear	0.025	TRUE	100	NA	NA	0	0.5	FALSE	4	mixmodel_AR1_cal	0.0064	-0.049315949799429076	0.009389538673526543	0	10000
4	250	0	250	500	750	2	0	1	0	0	0	0	-0.25	-0.25	-0.25	-0.25	-0.25	linear	0.025	TRUE	100	NA	NA	0	0.5	FALSE	4	mixmodel_cal	0.0031	-0.06215056376490829	0.010028623922921179	0	10000
4	250	0	250	500	750	2	0	1	0	0	0	0	-0.25	-0.25	-0.25	-0.25	-0.25	linear	0.025	TRUE	100	NA	NA	0	0.5	FALSE	4	sepmodel	0.0228	-3.142753654579847e-4	0.007993630345866837	0	10000
4	250	0	250	500	750	2	0	1	0	0	0	0	-0.125	-0.125	-0.125	-0.125	-0.125	linear	0.025	TRUE	25	NA	NA	0	0.5	FALSE	2	fixmodel	0.0238	1.158291526909091e-4	0.007544076842490179	0	10000
4	250	0	250	500	750	2	0	1	0	0	0	0	-0.125	-0.125	-0.125	-0.125	-0.125	linear	0.025	TRUE	25	NA	NA	0	0.5	FALSE	2	mixmodel	0.0186	-0.010814408085567802	0.007010498839345071	0	10000
4	250	0	250	500	750	2	0	1	0	0	0	0	-0.125	-0.125	-0.125	-0.125	-0.125	linear	0.025	TRUE	25	NA	NA	0	0.5	FALSE	2	mixmodel_AR1	0.0174	-0.012897262040315905	0.007009128362151228	0	10000
4	250	0	250	500	750	2	0	1	0	0	0	0	-0.125	-0.125	-0.125	-0.125	-0.125	linear	0.025	TRUE	25	NA	NA	0	0.5	FALSE	2	mixmodel_AR1_cal	0.0171	-0.013249726257919139	0.006960036281508686	0	10000
4	250	0	250	500	750	2	0	1	0	0	0	0	-0.125	-0.125	-0.125	-0.125	-0.125	linear	0.025	TRUE	25	NA	NA	0	0.5	FALSE	2	mixmodel_cal	0.0158	-0.014444364944124682	0.006931256528454919	0	10000
4	250	0	250	500	750	2	0	1	0	0	0	0	-0.125	-0.125	-0.125	-0.125	-0.125	linear	0.025	TRUE	25	NA	NA	0	0.5	FALSE	2	sepmodel	0.0236	-1.705304569566231e-4	0.008066078673290625	0	10000
4	250	0	250	500	750	2	0	1	0	0	0	0	-0.125	-0.125	-0.125	-0.125	-0.125	linear	0.025	TRUE	25	NA	NA	0	0.5	FALSE	3	fixmodel	0.0258	-5.459978218266353e-4	0.007371344115212349	0	10000
4	250	0	250	500	750	2	0	1	0	0	0	0	-0.125	-0.125	-0.125	-0.125	-0.125	linear	0.025	TRUE	25	NA	NA	0	0.5	FALSE	3	mixmodel	0.015	-0.021873517320527083	0.006964314396501648	0	10000
4	250	0	250	500	750	2	0	1	0	0	0	0	-0.125	-0.125	-0.125	-0.125	-0.125	linear	0.025	TRUE	25	NA	NA	0	0.5	FALSE	3	mixmodel_AR1	0.0141	-0.024475995515833168	0.007020381599696085	0	10000
4	250	0	250	500	750	2	0	1	0	0	0	0	-0.125	-0.125	-0.125	-0.125	-0.125	linear	0.025	TRUE	25	NA	NA	0	0.5	FALSE	3	mixmodel_AR1_cal	0.0127	-0.024888979460132674	0.007011131515194417	0	10000
4	250	0	250	500	750	2	0	1	0	0	0	0	-0.125	-0.125	-0.125	-0.125	-0.125	linear	0.025	TRUE	25	NA	NA	0	0.5	FALSE	3	mixmodel_cal	0.0112	-0.02748066774381779	0.00701895022181511	0	10000
4	250	0	250	500	750	2	0	1	0	0	0	0	-0.125	-0.125	-0.125	-0.125	-0.125	linear	0.025	TRUE	25	NA	NA	0	0.5	FALSE	3	sepmodel	0.0255	-0.0010158510361359375	0.008043140195688107	0	10000
4	250	0	250	500	750	2	0	1	0	0	0	0	-0.125	-0.125	-0.125	-0.125	-0.125	linear	0.025	TRUE	25	NA	NA	0	0.5	FALSE	4	fixmodel	0.0255	-4.659351001064474e-6	0.007260793862825416	0	10000
4	250	0	250	500	750	2	0	1	0	0	0	0	-0.125	-0.125	-0.125	-0.125	-0.125	linear	0.025	TRUE	25	NA	NA	0	0.5	FALSE	4	mixmodel	0.011	-0.029630380360582142	0.007072642557879586	0	10000
4	250	0	250	500	750	2	0	1	0	0	0	0	-0.125	-0.125	-0.125	-0.125	-0.125	linear	0.025	TRUE	25	NA	NA	0	0.5	FALSE	4	mixmodel_AR1	0.0115	-0.03189339121296077	0.007209414833754903	0	10000
4	250	0	250	500	750	2	0	1	0	0	0	0	-0.125	-0.125	-0.125	-0.125	-0.125	linear	0.025	TRUE	25	NA	NA	0	0.5	FALSE	4	mixmodel_AR1_cal	0.0105	-0.0320695860168592	0.007156757715008892	0	10000
4	250	0	250	500	750	2	0	1	0	0	0	0	-0.125	-0.125	-0.125	-0.125	-0.125	linear	0.025	TRUE	25	NA	NA	0	0.5	FALSE	4	mixmodel_cal	0.0087	-0.03605344964814051	0.007213046508500468	0	10000
4	250	0	250	500	750	2	0	1	0	0	0	0	-0.125	-0.125	-0.125	-0.125	-0.125	linear	0.025	TRUE	25	NA	NA	0	0.5	FALSE	4	sepmodel	0.025	-4.4238899523124154e-4	0.008144495141273746	0	10000
4	250	0	250	500	750	2	0	1	0	0	0	0	-0.125	-0.125	-0.125	-0.125	-0.125	linear	0.025	TRUE	50	NA	NA	0	0.5	FALSE	2	fixmodel	0.0261	3.555065331161963e-4	0.007416696568878508	0	10000
4	250	0	250	500	750	2	0	1	0	0	0	0	-0.125	-0.125	-0.125	-0.125	-0.125	linear	0.025	TRUE	50	NA	NA	0	0.5	FALSE	2	mixmodel	0.0183	-0.009952747822480141	0.006852962777575387	0	10000
4	250	0	250	500	750	2	0	1	0	0	0	0	-0.125	-0.125	-0.125	-0.125	-0.125	linear	0.025	TRUE	50	NA	NA	0	0.5	FALSE	2	mixmodel_AR1	0.0175	-0.012035157993974414	0.006844453100956593	0	10000
4	250	0	250	500	750	2	0	1	0	0	0	0	-0.125	-0.125	-0.125	-0.125	-0.125	linear	0.025	TRUE	50	NA	NA	0	0.5	FALSE	2	mixmodel_AR1_cal	0.0165	-0.012383193918492552	0.006808898401132309	0	10000
4	250	0	250	500	750	2	0	1	0	0	0	0	-0.125	-0.125	-0.125	-0.125	-0.125	linear	0.025	TRUE	50	NA	NA	0	0.5	FALSE	2	mixmodel_cal	0.0152	-0.013245240983892362	0.006786582451172971	0	10000
4	250	0	250	500	750	2	0	1	0	0	0	0	-0.125	-0.125	-0.125	-0.125	-0.125	linear	0.025	TRUE	50	NA	NA	0	0.5	FALSE	2	sepmodel	0.0263	3.736682252380152e-4	0.0079818359971517	0	10000
4	250	0	250	500	750	2	0	1	0	0	0	0	-0.125	-0.125	-0.125	-0.125	-0.125	linear	0.025	TRUE	50	NA	NA	0	0.5	FALSE	3	fixmodel	0.0242	-0.0010306645484709184	0.007295173272114356	0	10000
4	250	0	250	500	750	2	0	1	0	0	0	0	-0.125	-0.125	-0.125	-0.125	-0.125	linear	0.025	TRUE	50	NA	NA	0	0.5	FALSE	3	mixmodel	0.0133	-0.021557646156435135	0.006852037955833347	0	10000
4	250	0	250	500	750	2	0	1	0	0	0	0	-0.125	-0.125	-0.125	-0.125	-0.125	linear	0.025	TRUE	50	NA	NA	0	0.5	FALSE	3	mixmodel_AR1	0.0122	-0.02421622363772614	0.006895953122374569	0	10000
4	250	0	250	500	750	2	0	1	0	0	0	0	-0.125	-0.125	-0.125	-0.125	-0.125	linear	0.025	TRUE	50	NA	NA	0	0.5	FALSE	3	mixmodel_AR1_cal	0.0125	-0.024425618315613632	0.006913052622178824	0	10000
4	250	0	250	500	750	2	0	1	0	0	0	0	-0.125	-0.125	-0.125	-0.125	-0.125	linear	0.025	TRUE	50	NA	NA	0	0.5	FALSE	3	mixmodel_cal	0.0112	-0.02650628254611785	0.006903563732187865	0	10000
4	250	0	250	500	750	2	0	1	0	0	0	0	-0.125	-0.125	-0.125	-0.125	-0.125	linear	0.025	TRUE	50	NA	NA	0	0.5	FALSE	3	sepmodel	0.0232	-0.0011430290489011265	0.007992682215679878	0	10000
4	250	0	250	500	750	2	0	1	0	0	0	0	-0.125	-0.125	-0.125	-0.125	-0.125	linear	0.025	TRUE	50	NA	NA	0	0.5	FALSE	4	fixmodel	0.0258	0.0011316529296163083	0.0071676574441247205	0	10000
4	250	0	250	500	750	2	0	1	0	0	0	0	-0.125	-0.125	-0.125	-0.125	-0.125	linear	0.025	TRUE	50	NA	NA	0	0.5	FALSE	4	mixmodel	0.0094	-0.02806700872045643	0.006929213491489009	0	10000
4	250	0	250	500	750	2	0	1	0	0	0	0	-0.125	-0.125	-0.125	-0.125	-0.125	linear	0.025	TRUE	50	NA	NA	0	0.5	FALSE	4	mixmodel_AR1	0.0088	-0.030483499350356023	0.007058459671031559	0	10000
4	250	0	250	500	750	2	0	1	0	0	0	0	-0.125	-0.125	-0.125	-0.125	-0.125	linear	0.025	TRUE	50	NA	NA	0	0.5	FALSE	4	mixmodel_AR1_cal	0.0093	-0.03032868948638858	0.007050266882164633	0	10000
4	250	0	250	500	750	2	0	1	0	0	0	0	-0.125	-0.125	-0.125	-0.125	-0.125	linear	0.025	TRUE	50	NA	NA	0	0.5	FALSE	4	mixmodel_cal	0.0071	-0.0336890293914649	0.007063083126498441	0	10000
4	250	0	250	500	750	2	0	1	0	0	0	0	-0.125	-0.125	-0.125	-0.125	-0.125	linear	0.025	TRUE	50	NA	NA	0	0.5	FALSE	4	sepmodel	0.0247	7.831766228912286e-4	0.007959414960391284	0	10000
4	250	0	250	500	750	2	0	1	0	0	0	0	-0.125	-0.125	-0.125	-0.125	-0.125	linear	0.025	TRUE	100	NA	NA	0	0.5	FALSE	2	fixmodel	0.0249	-4.697585022771536e-4	0.007488960535488222	0	10000
4	250	0	250	500	750	2	0	1	0	0	0	0	-0.125	-0.125	-0.125	-0.125	-0.125	linear	0.025	TRUE	100	NA	NA	0	0.5	FALSE	2	mixmodel	0.0178	-0.011105328578679437	0.006985642786044103	0	10000
4	250	0	250	500	750	2	0	1	0	0	0	0	-0.125	-0.125	-0.125	-0.125	-0.125	linear	0.025	TRUE	100	NA	NA	0	0.5	FALSE	2	mixmodel_AR1	0.017	-0.013286013317927376	0.006991346512260302	0	10000
4	250	0	250	500	750	2	0	1	0	0	0	0	-0.125	-0.125	-0.125	-0.125	-0.125	linear	0.025	TRUE	100	NA	NA	0	0.5	FALSE	2	mixmodel_AR1_cal	0.0163	-0.013508580932255794	0.006910391358684592	0	10000
4	250	0	250	500	750	2	0	1	0	0	0	0	-0.125	-0.125	-0.125	-0.125	-0.125	linear	0.025	TRUE	100	NA	NA	0	0.5	FALSE	2	mixmodel_cal	0.0154	-0.0136167697100729	0.006895343266332104	0	10000
4	250	0	250	500	750	2	0	1	0	0	0	0	-0.125	-0.125	-0.125	-0.125	-0.125	linear	0.025	TRUE	100	NA	NA	0	0.5	FALSE	2	sepmodel	0.0258	3.0261537113127594e-4	0.00800621800908996	0	10000
4	250	0	250	500	750	2	0	1	0	0	0	0	-0.125	-0.125	-0.125	-0.125	-0.125	linear	0.025	TRUE	100	NA	NA	0	0.5	FALSE	3	fixmodel	0.0221	-4.7291492203454453e-4	0.007092040694160636	0	10000
4	250	0	250	500	750	2	0	1	0	0	0	0	-0.125	-0.125	-0.125	-0.125	-0.125	linear	0.025	TRUE	100	NA	NA	0	0.5	FALSE	3	mixmodel	0.0129	-0.021277858639579445	0.0066836120682688335	0	10000
4	250	0	250	500	750	2	0	1	0	0	0	0	-0.125	-0.125	-0.125	-0.125	-0.125	linear	0.025	TRUE	100	NA	NA	0	0.5	FALSE	3	mixmodel_AR1	0.012	-0.023941193412642697	0.006734452876219757	0	10000
4	250	0	250	500	750	2	0	1	0	0	0	0	-0.125	-0.125	-0.125	-0.125	-0.125	linear	0.025	TRUE	100	NA	NA	0	0.5	FALSE	3	mixmodel_AR1_cal	0.011	-0.024117722316014212	0.006736090625322064	0	10000
4	250	0	250	500	750	2	0	1	0	0	0	0	-0.125	-0.125	-0.125	-0.125	-0.125	linear	0.025	TRUE	100	NA	NA	0	0.5	FALSE	3	mixmodel_cal	0.0106	-0.02504591467920086	0.006724321419339997	0	10000
4	250	0	250	500	750	2	0	1	0	0	0	0	-0.125	-0.125	-0.125	-0.125	-0.125	linear	0.025	TRUE	100	NA	NA	0	0.5	FALSE	3	sepmodel	0.0241	4.1071663542689235e-4	0.007765016922765775	0	10000
4	250	0	250	500	750	2	0	1	0	0	0	0	-0.125	-0.125	-0.125	-0.125	-0.125	linear	0.025	TRUE	100	NA	NA	0	0.5	FALSE	4	fixmodel	0.0238	-5.77245939077715e-4	0.00709908738085679	0	10000
4	250	0	250	500	750	2	0	1	0	0	0	0	-0.125	-0.125	-0.125	-0.125	-0.125	linear	0.025	TRUE	100	NA	NA	0	0.5	FALSE	4	mixmodel	0.0076	-0.029688717072504124	0.006894219545417254	0	10000
4	250	0	250	500	750	2	0	1	0	0	0	0	-0.125	-0.125	-0.125	-0.125	-0.125	linear	0.025	TRUE	100	NA	NA	0	0.5	FALSE	4	mixmodel_AR1	0.0079	-0.03203579626276852	0.007040945895115393	0	10000
4	250	0	250	500	750	2	0	1	0	0	0	0	-0.125	-0.125	-0.125	-0.125	-0.125	linear	0.025	TRUE	100	NA	NA	0	0.5	FALSE	4	mixmodel_AR1_cal	0.0082	-0.03165073348334883	0.0069883921855811	0	10000
4	250	0	250	500	750	2	0	1	0	0	0	0	-0.125	-0.125	-0.125	-0.125	-0.125	linear	0.025	TRUE	100	NA	NA	0	0.5	FALSE	4	mixmodel_cal	0.0064	-0.03361876484731688	0.0069603037897740215	0	10000
4	250	0	250	500	750	2	0	1	0	0	0	0	-0.125	-0.125	-0.125	-0.125	-0.125	linear	0.025	TRUE	100	NA	NA	0	0.5	FALSE	4	sepmodel	0.0243	-5.393112075451744e-4	0.007933677207949106	0	10000
4	250	0	250	500	750	2	0	1	0	0	0	0	0	0	0	0	0	linear	0.025	TRUE	25	NA	NA	0	0.5	FALSE	2	fixmodel	0.0246	6.260429319550405e-5	0.007290604319129534	0	10000
4	250	0	250	500	750	2	0	1	0	0	0	0	0	0	0	0	0	linear	0.025	TRUE	25	NA	NA	0	0.5	FALSE	2	mixmodel	0.0249	-5.134333819007494e-4	0.006653552242768658	0	10000
4	250	0	250	500	750	2	0	1	0	0	0	0	0	0	0	0	0	linear	0.025	TRUE	25	NA	NA	0	0.5	FALSE	2	mixmodel_AR1	0.0257	-4.189912791326613e-4	0.006633789501603968	0	10000
4	250	0	250	500	750	2	0	1	0	0	0	0	0	0	0	0	0	linear	0.025	TRUE	25	NA	NA	0	0.5	FALSE	2	mixmodel_AR1_cal	0.025	-4.101702220468419e-4	0.006611466131817332	0	10000
4	250	0	250	500	750	2	0	1	0	0	0	0	0	0	0	0	0	linear	0.025	TRUE	25	NA	NA	0	0.5	FALSE	2	mixmodel_cal	0.0249	-4.016721265881585e-4	0.006591401649664176	0	10000
4	250	0	250	500	750	2	0	1	0	0	0	0	0	0	0	0	0	linear	0.025	TRUE	25	NA	NA	0	0.5	FALSE	2	sepmodel	0.0249	-8.099479568696207e-5	0.007832170334401997	0	10000
4	250	0	250	500	750	2	0	1	0	0	0	0	0	0	0	0	0	linear	0.025	TRUE	25	NA	NA	0	0.5	FALSE	3	fixmodel	0.0245	-7.237999515171569e-4	0.00725175993254942	0	10000
4	250	0	250	500	750	2	0	1	0	0	0	0	0	0	0	0	0	linear	0.025	TRUE	25	NA	NA	0	0.5	FALSE	3	mixmodel	0.0215	-9.744420136738852e-4	0.006231833958290275	0	10000
4	250	0	250	500	750	2	0	1	0	0	0	0	0	0	0	0	0	linear	0.025	TRUE	25	NA	NA	0	0.5	FALSE	3	mixmodel_AR1	0.0226	-8.767800959352621e-4	0.00617428620545772	0	10000
4	250	0	250	500	750	2	0	1	0	0	0	0	0	0	0	0	0	linear	0.025	TRUE	25	NA	NA	0	0.5	FALSE	3	mixmodel_AR1_cal	0.0226	-7.919758216745678e-4	0.006167924865402138	0	10000
4	250	0	250	500	750	2	0	1	0	0	0	0	0	0	0	0	0	linear	0.025	TRUE	25	NA	NA	0	0.5	FALSE	3	mixmodel_cal	0.0218	-7.920997905013901e-4	0.0061206807880400645	0	10000
4	250	0	250	500	750	2	0	1	0	0	0	0	0	0	0	0	0	linear	0.025	TRUE	25	NA	NA	0	0.5	FALSE	3	sepmodel	0.0264	-0.0010026352680610234	0.008029670687960028	0	10000
4	250	0	250	500	750	2	0	1	0	0	0	0	0	0	0	0	0	linear	0.025	TRUE	25	NA	NA	0	0.5	FALSE	4	fixmodel	0.0241	-9.730688036404366e-4	0.007142436299932055	0	10000
4	250	0	250	500	750	2	0	1	0	0	0	0	0	0	0	0	0	linear	0.025	TRUE	25	NA	NA	0	0.5	FALSE	4	mixmodel	0.0199	-0.0011390853332428367	0.0059466096581934635	0	10000
4	250	0	250	500	750	2	0	1	0	0	0	0	0	0	0	0	0	linear	0.025	TRUE	25	NA	NA	0	0.5	FALSE	4	mixmodel_AR1	0.0207	-0.0011429718120768522	0.0059248581706291634	0	10000
4	250	0	250	500	750	2	0	1	0	0	0	0	0	0	0	0	0	linear	0.025	TRUE	25	NA	NA	0	0.5	FALSE	4	mixmodel_AR1_cal	0.0211	-0.0010650515104412299	0.005928393472746961	0	10000
4	250	0	250	500	750	2	0	1	0	0	0	0	0	0	0	0	0	linear	0.025	TRUE	25	NA	NA	0	0.5	FALSE	4	mixmodel_cal	0.0203	-0.0010861800967706268	0.005866093597214073	0	10000
4	250	0	250	500	750	2	0	1	0	0	0	0	0	0	0	0	0	linear	0.025	TRUE	25	NA	NA	0	0.5	FALSE	4	sepmodel	0.0221	-0.001167840153921118	0.007982084224637928	0	10000
4	250	0	250	500	750	2	0	1	0	0	0	0	0	0	0	0	0	linear	0.025	TRUE	50	NA	NA	0	0.5	FALSE	2	fixmodel	0.0278	-8.56549191246902e-4	0.007545954603988906	0	10000
4	250	0	250	500	750	2	0	1	0	0	0	0	0	0	0	0	0	linear	0.025	TRUE	50	NA	NA	0	0.5	FALSE	2	mixmodel	0.029	-8.804076234734208e-4	0.006885664369748166	0	10000
4	250	0	250	500	750	2	0	1	0	0	0	0	0	0	0	0	0	linear	0.025	TRUE	50	NA	NA	0	0.5	FALSE	2	mixmodel_AR1	0.0293	-9.457836802937084e-4	0.006855948057518953	0	10000
4	250	0	250	500	750	2	0	1	0	0	0	0	0	0	0	0	0	linear	0.025	TRUE	50	NA	NA	0	0.5	FALSE	2	mixmodel_AR1_cal	0.0284	-9.842931007508545e-4	0.006797512945378082	0	10000
4	250	0	250	500	750	2	0	1	0	0	0	0	0	0	0	0	0	linear	0.025	TRUE	50	NA	NA	0	0.5	FALSE	2	mixmodel_cal	0.0286	-8.970684344450801e-4	0.006784026051001992	0	10000
4	250	0	250	500	750	2	0	1	0	0	0	0	0	0	0	0	0	linear	0.025	TRUE	50	NA	NA	0	0.5	FALSE	2	sepmodel	0.0258	-9.939239133120478e-4	0.008067578357062533	0	10000
4	250	0	250	500	750	2	0	1	0	0	0	0	0	0	0	0	0	linear	0.025	TRUE	50	NA	NA	0	0.5	FALSE	3	fixmodel	0.0241	-6.690495602968151e-4	0.007346668315857122	0	10000
4	250	0	250	500	750	2	0	1	0	0	0	0	0	0	0	0	0	linear	0.025	TRUE	50	NA	NA	0	0.5	FALSE	3	mixmodel	0.0226	-6.535227632207142e-4	0.006254711301332816	0	10000
4	250	0	250	500	750	2	0	1	0	0	0	0	0	0	0	0	0	linear	0.025	TRUE	50	NA	NA	0	0.5	FALSE	3	mixmodel_AR1	0.0236	-7.597548867203503e-4	0.006208601209660994	0	10000
4	250	0	250	500	750	2	0	1	0	0	0	0	0	0	0	0	0	linear	0.025	TRUE	50	NA	NA	0	0.5	FALSE	3	mixmodel_AR1_cal	0.0226	-8.427571540055746e-4	0.006200970940854256	0	10000
4	250	0	250	500	750	2	0	1	0	0	0	0	0	0	0	0	0	linear	0.025	TRUE	50	NA	NA	0	0.5	FALSE	3	mixmodel_cal	0.022	-7.64193646415473e-4	0.006167833176543508	0	10000
4	250	0	250	500	750	2	0	1	0	0	0	0	0	0	0	0	0	linear	0.025	TRUE	50	NA	NA	0	0.5	FALSE	3	sepmodel	0.0241	-8.572056495243287e-4	0.008051669020595389	0	10000
4	250	0	250	500	750	2	0	1	0	0	0	0	0	0	0	0	0	linear	0.025	TRUE	50	NA	NA	0	0.5	FALSE	4	fixmodel	0.0232	-0.0011124976066376408	0.006971709153545708	0	10000
4	250	0	250	500	750	2	0	1	0	0	0	0	0	0	0	0	0	linear	0.025	TRUE	50	NA	NA	0	0.5	FALSE	4	mixmodel	0.0201	-0.001138390138162257	0.005841182503636086	0	10000
4	250	0	250	500	750	2	0	1	0	0	0	0	0	0	0	0	0	linear	0.025	TRUE	50	NA	NA	0	0.5	FALSE	4	mixmodel_AR1	0.0211	-0.0012235706272128468	0.0058131285324446915	0	10000
4	250	0	250	500	750	2	0	1	0	0	0	0	0	0	0	0	0	linear	0.025	TRUE	50	NA	NA	0	0.5	FALSE	4	mixmodel_AR1_cal	0.0207	-0.0012626467469723664	0.005802637904350219	0	10000
4	250	0	250	500	750	2	0	1	0	0	0	0	0	0	0	0	0	linear	0.025	TRUE	50	NA	NA	0	0.5	FALSE	4	mixmodel_cal	0.02	-0.0011659144552085493	0.005746478752141525	0	10000
4	250	0	250	500	750	2	0	1	0	0	0	0	0	0	0	0	0	linear	0.025	TRUE	50	NA	NA	0	0.5	FALSE	4	sepmodel	0.0248	-0.0012894552583556723	0.007764311339617026	0	10000
4	250	0	250	500	750	2	0	1	0	0	0	0	0	0	0	0	0	linear	0.025	TRUE	100	NA	NA	0	0.5	FALSE	2	fixmodel	0.0229	0.0011512170706599128	0.0072877413344242855	0	10000
4	250	0	250	500	750	2	0	1	0	0	0	0	0	0	0	0	0	linear	0.025	TRUE	100	NA	NA	0	0.5	FALSE	2	mixmodel	0.0247	0.0013920258346089799	0.006652294299643496	0	10000
4	250	0	250	500	750	2	0	1	0	0	0	0	0	0	0	0	0	linear	0.025	TRUE	100	NA	NA	0	0.5	FALSE	2	mixmodel_AR1	0.0256	0.0014289929401430643	0.006619620435285393	0	10000
4	250	0	250	500	750	2	0	1	0	0	0	0	0	0	0	0	0	linear	0.025	TRUE	100	NA	NA	0	0.5	FALSE	2	mixmodel_AR1_cal	0.0254	0.001476290960600124	0.006576004003331868	0	10000
4	250	0	250	500	750	2	0	1	0	0	0	0	0	0	0	0	0	linear	0.025	TRUE	100	NA	NA	0	0.5	FALSE	2	mixmodel_cal	0.0254	0.001491305862815306	0.006575979146689537	0	10000
4	250	0	250	500	750	2	0	1	0	0	0	0	0	0	0	0	0	linear	0.025	TRUE	100	NA	NA	0	0.5	FALSE	2	sepmodel	0.0227	0.0016477736749705544	0.007798713755406584	0	10000
4	250	0	250	500	750	2	0	1	0	0	0	0	0	0	0	0	0	linear	0.025	TRUE	100	NA	NA	0	0.5	FALSE	3	fixmodel	0.0222	-5.737896276053005e-4	0.007136229703293808	0	10000
4	250	0	250	500	750	2	0	1	0	0	0	0	0	0	0	0	0	linear	0.025	TRUE	100	NA	NA	0	0.5	FALSE	3	mixmodel	0.0215	-1.648256178205945e-4	0.006211767277480925	0	10000
4	250	0	250	500	750	2	0	1	0	0	0	0	0	0	0	0	0	linear	0.025	TRUE	100	NA	NA	0	0.5	FALSE	3	mixmodel_AR1	0.0224	-1.6137849711999797e-4	0.006173464965651578	0	10000
4	250	0	250	500	750	2	0	1	0	0	0	0	0	0	0	0	0	linear	0.025	TRUE	100	NA	NA	0	0.5	FALSE	3	mixmodel_AR1_cal	0.0225	-1.77659456211384e-4	0.006170715784137835	0	10000
4	250	0	250	500	750	2	0	1	0	0	0	0	0	0	0	0	0	linear	0.025	TRUE	100	NA	NA	0	0.5	FALSE	3	mixmodel_cal	0.0218	-1.8234642371734366e-4	0.006166596301688114	0	10000
4	250	0	250	500	750	2	0	1	0	0	0	0	0	0	0	0	0	linear	0.025	TRUE	100	NA	NA	0	0.5	FALSE	3	sepmodel	0.0235	-2.3724416455643028e-4	0.007877309687774276	0	10000
4	250	0	250	500	750	2	0	1	0	0	0	0	0	0	0	0	0	linear	0.025	TRUE	100	NA	NA	0	0.5	FALSE	4	fixmodel	0.0256	4.8450254908333803e-4	0.0072942804570545194	0	10000
4	250	0	250	500	750	2	0	1	0	0	0	0	0	0	0	0	0	linear	0.025	TRUE	100	NA	NA	0	0.5	FALSE	4	mixmodel	0.0249	7.765493570543944e-4	0.005950212816470786	0	10000
4	250	0	250	500	750	2	0	1	0	0	0	0	0	0	0	0	0	linear	0.025	TRUE	100	NA	NA	0	0.5	FALSE	4	mixmodel_AR1	0.026	8.020632144484924e-4	0.005920431094814055	0	10000
4	250	0	250	500	750	2	0	1	0	0	0	0	0	0	0	0	0	linear	0.025	TRUE	100	NA	NA	0	0.5	FALSE	4	mixmodel_AR1_cal	0.0257	8.022791749757213e-4	0.005916955840294629	0	10000
4	250	0	250	500	750	2	0	1	0	0	0	0	0	0	0	0	0	linear	0.025	TRUE	100	NA	NA	0	0.5	FALSE	4	mixmodel_cal	0.025	8.093476448737139e-4	0.005888122206068398	0	10000
4	250	0	250	500	750	2	0	1	0	0	0	0	0	0	0	0	0	linear	0.025	TRUE	100	NA	NA	0	0.5	FALSE	4	sepmodel	0.0264	7.499097118611042e-4	0.008036996463433211	0	10000
4	250	0	250	500	750	2	0	1	0	0	0	0	0.125	0.125	0.125	0.125	0.125	linear	0.025	TRUE	25	NA	NA	0	0.5	FALSE	2	fixmodel	0.0251	-1.999877536531216e-4	0.007460590869205008	0	10000
4	250	0	250	500	750	2	0	1	0	0	0	0	0.125	0.125	0.125	0.125	0.125	linear	0.025	TRUE	25	NA	NA	0	0.5	FALSE	2	mixmodel	0.0334	0.010136726626089537	0.006924525164959708	0	10000
4	250	0	250	500	750	2	0	1	0	0	0	0	0.125	0.125	0.125	0.125	0.125	linear	0.025	TRUE	25	NA	NA	0	0.5	FALSE	2	mixmodel_AR1	0.0357	0.012230020150681588	0.006921377611746698	0	10000
4	250	0	250	500	750	2	0	1	0	0	0	0	0.125	0.125	0.125	0.125	0.125	linear	0.025	TRUE	25	NA	NA	0	0.5	FALSE	2	mixmodel_AR1_cal	0.0353	0.012639196911864587	0.006872526947542204	0	10000
4	250	0	250	500	750	2	0	1	0	0	0	0	0.125	0.125	0.125	0.125	0.125	linear	0.025	TRUE	25	NA	NA	0	0.5	FALSE	2	mixmodel_cal	0.0361	0.013674580733855584	0.006849118838176941	0	10000
4	250	0	250	500	750	2	0	1	0	0	0	0	0.125	0.125	0.125	0.125	0.125	linear	0.025	TRUE	25	NA	NA	0	0.5	FALSE	2	sepmodel	0.0261	-1.9226665956391753e-4	0.007987175499841471	0	10000
4	250	0	250	500	750	2	0	1	0	0	0	0	0.125	0.125	0.125	0.125	0.125	linear	0.025	TRUE	25	NA	NA	0	0.5	FALSE	3	fixmodel	0.0255	-2.934038317951557e-4	0.007281742168522773	0	10000
4	250	0	250	500	750	2	0	1	0	0	0	0	0.125	0.125	0.125	0.125	0.125	linear	0.025	TRUE	25	NA	NA	0	0.5	FALSE	3	mixmodel	0.0465	0.02024433890354697	0.006809701317892454	0	10000
4	250	0	250	500	750	2	0	1	0	0	0	0	0.125	0.125	0.125	0.125	0.125	linear	0.025	TRUE	25	NA	NA	0	0.5	FALSE	3	mixmodel_AR1	0.0498	0.02282484522876574	0.006845242709193537	0	10000
4	250	0	250	500	750	2	0	1	0	0	0	0	0.125	0.125	0.125	0.125	0.125	linear	0.025	TRUE	25	NA	NA	0	0.5	FALSE	3	mixmodel_AR1_cal	0.0502	0.023324920552474107	0.006859753677144514	0	10000
4	250	0	250	500	750	2	0	1	0	0	0	0	0.125	0.125	0.125	0.125	0.125	linear	0.025	TRUE	25	NA	NA	0	0.5	FALSE	3	mixmodel_cal	0.0516	0.02568912423519851	0.0068734065318953475	0	10000
4	250	0	250	500	750	2	0	1	0	0	0	0	0.125	0.125	0.125	0.125	0.125	linear	0.025	TRUE	25	NA	NA	0	0.5	FALSE	3	sepmodel	0.0244	-4.6700832025525123e-4	0.007977414192880176	0	10000
4	250	0	250	500	750	2	0	1	0	0	0	0	0.125	0.125	0.125	0.125	0.125	linear	0.025	TRUE	25	NA	NA	0	0.5	FALSE	4	fixmodel	0.026	1.043534696106808e-4	0.007138051820568758	0	10000
4	250	0	250	500	750	2	0	1	0	0	0	0	0.125	0.125	0.125	0.125	0.125	linear	0.025	TRUE	25	NA	NA	0	0.5	FALSE	4	mixmodel	0.0595	0.029013325932855636	0.006943361817746545	0	10000
4	250	0	250	500	750	2	0	1	0	0	0	0	0.125	0.125	0.125	0.125	0.125	linear	0.025	TRUE	25	NA	NA	0	0.5	FALSE	4	mixmodel_AR1	0.0655	0.031307283379342854	0.007083378007225587	0	10000
4	250	0	250	500	750	2	0	1	0	0	0	0	0.125	0.125	0.125	0.125	0.125	linear	0.025	TRUE	25	NA	NA	0	0.5	FALSE	4	mixmodel_AR1_cal	0.0645	0.03161601033370238	0.0070545412208188685	0	10000
4	250	0	250	500	750	2	0	1	0	0	0	0	0.125	0.125	0.125	0.125	0.125	linear	0.025	TRUE	25	NA	NA	0	0.5	FALSE	4	mixmodel_cal	0.0689	0.03541396651579037	0.007100413947441411	0	10000
4	250	0	250	500	750	2	0	1	0	0	0	0	0.125	0.125	0.125	0.125	0.125	linear	0.025	TRUE	25	NA	NA	0	0.5	FALSE	4	sepmodel	0.0249	3.4960708331893225e-5	0.007871212848270604	0	10000
4	250	0	250	500	750	2	0	1	0	0	0	0	0.125	0.125	0.125	0.125	0.125	linear	0.025	TRUE	50	NA	NA	0	0.5	FALSE	2	fixmodel	0.0244	-2.182980189881128e-4	0.0073603138860903645	0	10000
4	250	0	250	500	750	2	0	1	0	0	0	0	0.125	0.125	0.125	0.125	0.125	linear	0.025	TRUE	50	NA	NA	0	0.5	FALSE	2	mixmodel	0.0314	0.010382666877054676	0.006793152316486978	0	10000
4	250	0	250	500	750	2	0	1	0	0	0	0	0.125	0.125	0.125	0.125	0.125	linear	0.025	TRUE	50	NA	NA	0	0.5	FALSE	2	mixmodel_AR1	0.0334	0.012470069160609156	0.006771117745878247	0	10000
4	250	0	250	500	750	2	0	1	0	0	0	0	0.125	0.125	0.125	0.125	0.125	linear	0.025	TRUE	50	NA	NA	0	0.5	FALSE	2	mixmodel_AR1_cal	0.0334	0.012679804915684646	0.006732478633921133	0	10000
4	250	0	250	500	750	2	0	1	0	0	0	0	0.125	0.125	0.125	0.125	0.125	linear	0.025	TRUE	50	NA	NA	0	0.5	FALSE	2	mixmodel_cal	0.0337	0.013404695665359581	0.006716528312940977	0	10000
4	250	0	250	500	750	2	0	1	0	0	0	0	0.125	0.125	0.125	0.125	0.125	linear	0.025	TRUE	50	NA	NA	0	0.5	FALSE	2	sepmodel	0.0254	-2.71661017231247e-4	0.007962153307274162	0	10000
4	250	0	250	500	750	2	0	1	0	0	0	0	0.125	0.125	0.125	0.125	0.125	linear	0.025	TRUE	50	NA	NA	0	0.5	FALSE	3	fixmodel	0.0223	-5.027892586674873e-4	0.0072817027296106845	0	10000
4	250	0	250	500	750	2	0	1	0	0	0	0	0.125	0.125	0.125	0.125	0.125	linear	0.025	TRUE	50	NA	NA	0	0.5	FALSE	3	mixmodel	0.0423	0.02039472282843454	0.006833405845459656	0	10000
4	250	0	250	500	750	2	0	1	0	0	0	0	0.125	0.125	0.125	0.125	0.125	linear	0.025	TRUE	50	NA	NA	0	0.5	FALSE	3	mixmodel_AR1	0.0464	0.023051505105683767	0.006885722584444024	0	10000
4	250	0	250	500	750	2	0	1	0	0	0	0	0.125	0.125	0.125	0.125	0.125	linear	0.025	TRUE	50	NA	NA	0	0.5	FALSE	3	mixmodel_AR1_cal	0.0463	0.023233445151009155	0.006871655418137204	0	10000
4	250	0	250	500	750	2	0	1	0	0	0	0	0.125	0.125	0.125	0.125	0.125	linear	0.025	TRUE	50	NA	NA	0	0.5	FALSE	3	mixmodel_cal	0.0478	0.0252800763472186	0.006856144577561723	0	10000
4	250	0	250	500	750	2	0	1	0	0	0	0	0.125	0.125	0.125	0.125	0.125	linear	0.025	TRUE	50	NA	NA	0	0.5	FALSE	3	sepmodel	0.0241	-7.343459028196767e-4	0.007998280494183038	0	10000
4	250	0	250	500	750	2	0	1	0	0	0	0	0.125	0.125	0.125	0.125	0.125	linear	0.025	TRUE	50	NA	NA	0	0.5	FALSE	4	fixmodel	0.0238	9.388576182260785e-4	0.0071162991742277125	0	10000
4	250	0	250	500	750	2	0	1	0	0	0	0	0.125	0.125	0.125	0.125	0.125	linear	0.025	TRUE	50	NA	NA	0	0.5	FALSE	4	mixmodel	0.0578	0.03054322534365276	0.007024722470346722	0	10000
4	250	0	250	500	750	2	0	1	0	0	0	0	0.125	0.125	0.125	0.125	0.125	linear	0.025	TRUE	50	NA	NA	0	0.5	FALSE	4	mixmodel_AR1	0.0643	0.03292115250063639	0.007169930672644576	0	10000
4	250	0	250	500	750	2	0	1	0	0	0	0	0.125	0.125	0.125	0.125	0.125	linear	0.025	TRUE	50	NA	NA	0	0.5	FALSE	4	mixmodel_AR1_cal	0.0638	0.03263523823257694	0.007136832389421526	0	10000
4	250	0	250	500	750	2	0	1	0	0	0	0	0.125	0.125	0.125	0.125	0.125	linear	0.025	TRUE	50	NA	NA	0	0.5	FALSE	4	mixmodel_cal	0.0647	0.036062545830364785	0.007171357626089081	0	10000
4	250	0	250	500	750	2	0	1	0	0	0	0	0.125	0.125	0.125	0.125	0.125	linear	0.025	TRUE	50	NA	NA	0	0.5	FALSE	4	sepmodel	0.0252	8.472944804504781e-4	0.00789483783462863	0	10000
4	250	0	250	500	750	2	0	1	0	0	0	0	0.125	0.125	0.125	0.125	0.125	linear	0.025	TRUE	100	NA	NA	0	0.5	FALSE	2	fixmodel	0.0241	2.588573346250057e-4	0.007437693478301502	0	10000
4	250	0	250	500	750	2	0	1	0	0	0	0	0.125	0.125	0.125	0.125	0.125	linear	0.025	TRUE	100	NA	NA	0	0.5	FALSE	2	mixmodel	0.0332	0.011083871911203915	0.006894907049816545	0	10000
4	250	0	250	500	750	2	0	1	0	0	0	0	0.125	0.125	0.125	0.125	0.125	linear	0.025	TRUE	100	NA	NA	0	0.5	FALSE	2	mixmodel_AR1	0.0352	0.013161538811459527	0.0069079884802187115	0	10000
4	250	0	250	500	750	2	0	1	0	0	0	0	0.125	0.125	0.125	0.125	0.125	linear	0.025	TRUE	100	NA	NA	0	0.5	FALSE	2	mixmodel_AR1_cal	0.0348	0.013457605623900939	0.006837722527903104	0	10000
4	250	0	250	500	750	2	0	1	0	0	0	0	0.125	0.125	0.125	0.125	0.125	linear	0.025	TRUE	100	NA	NA	0	0.5	FALSE	2	mixmodel_cal	0.0345	0.013611247194758619	0.0068276348289319855	0	10000
4	250	0	250	500	750	2	0	1	0	0	0	0	0.125	0.125	0.125	0.125	0.125	linear	0.025	TRUE	100	NA	NA	0	0.5	FALSE	2	sepmodel	0.0242	8.377934088049966e-5	0.007971366322071762	0	10000
4	250	0	250	500	750	2	0	1	0	0	0	0	0.125	0.125	0.125	0.125	0.125	linear	0.025	TRUE	100	NA	NA	0	0.5	FALSE	3	fixmodel	0.027	-5.457013618230977e-4	0.007483898465492752	0	10000
4	250	0	250	500	750	2	0	1	0	0	0	0	0.125	0.125	0.125	0.125	0.125	linear	0.025	TRUE	100	NA	NA	0	0.5	FALSE	3	mixmodel	0.0467	0.020636725010262584	0.007004365483755446	0	10000
4	250	0	250	500	750	2	0	1	0	0	0	0	0.125	0.125	0.125	0.125	0.125	linear	0.025	TRUE	100	NA	NA	0	0.5	FALSE	3	mixmodel_AR1	0.0515	0.023249249212730926	0.007037958638980115	0	10000
4	250	0	250	500	750	2	0	1	0	0	0	0	0.125	0.125	0.125	0.125	0.125	linear	0.025	TRUE	100	NA	NA	0	0.5	FALSE	3	mixmodel_AR1_cal	0.0502	0.02344370905062158	0.007033647223224315	0	10000
4	250	0	250	500	750	2	0	1	0	0	0	0	0.125	0.125	0.125	0.125	0.125	linear	0.025	TRUE	100	NA	NA	0	0.5	FALSE	3	mixmodel_cal	0.0503	0.024491903028599795	0.007001256723923817	0	10000
4	250	0	250	500	750	2	0	1	0	0	0	0	0.125	0.125	0.125	0.125	0.125	linear	0.025	TRUE	100	NA	NA	0	0.5	FALSE	3	sepmodel	0.027	-7.662839237016655e-4	0.008141178136635742	0	10000
4	250	0	250	500	750	2	0	1	0	0	0	0	0.125	0.125	0.125	0.125	0.125	linear	0.025	TRUE	100	NA	NA	0	0.5	FALSE	4	fixmodel	0.0255	6.429325688607908e-4	0.007175589103230586	0	10000
4	250	0	250	500	750	2	0	1	0	0	0	0	0.125	0.125	0.125	0.125	0.125	linear	0.025	TRUE	100	NA	NA	0	0.5	FALSE	4	mixmodel	0.0623	0.030468691671327364	0.007129229917415758	0	10000
4	250	0	250	500	750	2	0	1	0	0	0	0	0.125	0.125	0.125	0.125	0.125	linear	0.025	TRUE	100	NA	NA	0	0.5	FALSE	4	mixmodel_AR1	0.0672	0.03275557927012855	0.0072537444993708835	0	10000
4	250	0	250	500	750	2	0	1	0	0	0	0	0.125	0.125	0.125	0.125	0.125	linear	0.025	TRUE	100	NA	NA	0	0.5	FALSE	4	mixmodel_AR1_cal	0.0664	0.03254406133343242	0.007222180946527113	0	10000
4	250	0	250	500	750	2	0	1	0	0	0	0	0.125	0.125	0.125	0.125	0.125	linear	0.025	TRUE	100	NA	NA	0	0.5	FALSE	4	mixmodel_cal	0.0671	0.03453547906452558	0.007191158533399396	0	10000
4	250	0	250	500	750	2	0	1	0	0	0	0	0.125	0.125	0.125	0.125	0.125	linear	0.025	TRUE	100	NA	NA	0	0.5	FALSE	4	sepmodel	0.0255	8.962800188038548e-4	0.007969273979297599	0	10000
4	250	0	250	500	750	2	0	1	0	0	0	0	0.25	0.25	0.25	0.25	0.25	linear	0.025	TRUE	25	NA	NA	0	0.5	FALSE	2	fixmodel	0.0286	0.0014275914701934822	0.0075073694628813945	0	10000
4	250	0	250	500	750	2	0	1	0	0	0	0	0.25	0.25	0.25	0.25	0.25	linear	0.025	TRUE	25	NA	NA	0	0.5	FALSE	2	mixmodel	0.0484	0.01999695283350683	0.0073906266891587075	0	10000
4	250	0	250	500	750	2	0	1	0	0	0	0	0.25	0.25	0.25	0.25	0.25	linear	0.025	TRUE	25	NA	NA	0	0.5	FALSE	2	mixmodel_AR1	0.0554	0.02428506833584398	0.00750315344684794	0	10000
4	250	0	250	500	750	2	0	1	0	0	0	0	0.25	0.25	0.25	0.25	0.25	linear	0.025	TRUE	25	NA	NA	0	0.5	FALSE	2	mixmodel_AR1_cal	0.0556	0.02550471665174125	0.007509975500392104	0	10000
4	250	0	250	500	750	2	0	1	0	0	0	0	0.25	0.25	0.25	0.25	0.25	linear	0.025	TRUE	25	NA	NA	0	0.5	FALSE	2	mixmodel_cal	0.0571	0.029119381010852444	0.007528189556102868	0	10000
4	250	0	250	500	750	2	0	1	0	0	0	0	0.25	0.25	0.25	0.25	0.25	linear	0.025	TRUE	25	NA	NA	0	0.5	FALSE	2	sepmodel	0.0268	0.0018288324036746565	0.008081990366139378	0	10000
4	250	0	250	500	750	2	0	1	0	0	0	0	0.25	0.25	0.25	0.25	0.25	linear	0.025	TRUE	25	NA	NA	0	0.5	FALSE	3	fixmodel	0.0253	-3.0715609706154006e-4	0.007409276904676284	0	10000
4	250	0	250	500	750	2	0	1	0	0	0	0	0.25	0.25	0.25	0.25	0.25	linear	0.025	TRUE	25	NA	NA	0	0.5	FALSE	3	mixmodel	0.0714	0.03472970840545216	0.008128617059443252	0	10000
4	250	0	250	500	750	2	0	1	0	0	0	0	0.25	0.25	0.25	0.25	0.25	linear	0.025	TRUE	25	NA	NA	0	0.5	FALSE	3	mixmodel_AR1	0.0837	0.03974768382790824	0.008520420481194817	0	10000
4	250	0	250	500	750	2	0	1	0	0	0	0	0.25	0.25	0.25	0.25	0.25	linear	0.025	TRUE	25	NA	NA	0	0.5	FALSE	3	mixmodel_AR1_cal	0.0859	0.04173758968805486	0.008587608874610155	0	10000
4	250	0	250	500	750	2	0	1	0	0	0	0	0.25	0.25	0.25	0.25	0.25	linear	0.025	TRUE	25	NA	NA	0	0.5	FALSE	3	mixmodel_cal	0.101	0.05207005975980388	0.009035308143832537	0	10000
4	250	0	250	500	750	2	0	1	0	0	0	0	0.25	0.25	0.25	0.25	0.25	linear	0.025	TRUE	25	NA	NA	0	0.5	FALSE	3	sepmodel	0.0256	5.585530755778359e-4	0.008098118247981942	0	10000
4	250	0	250	500	750	2	0	1	0	0	0	0	0.25	0.25	0.25	0.25	0.25	linear	0.025	TRUE	25	NA	NA	0	0.5	FALSE	4	fixmodel	0.0257	3.321342440177012e-4	0.007170649639130744	0	10000
4	250	0	250	500	750	2	0	1	0	0	0	0	0.25	0.25	0.25	0.25	0.25	linear	0.025	TRUE	25	NA	NA	0	0.5	FALSE	4	mixmodel	0.0981	0.048328128741150306	0.009137545496298026	0	10000
4	250	0	250	500	750	2	0	1	0	0	0	0	0.25	0.25	0.25	0.25	0.25	linear	0.025	TRUE	25	NA	NA	0	0.5	FALSE	4	mixmodel_AR1	0.1115	0.050418774040811916	0.009626020695672763	0	10000
4	250	0	250	500	750	2	0	1	0	0	0	0	0.25	0.25	0.25	0.25	0.25	linear	0.025	TRUE	25	NA	NA	0	0.5	FALSE	4	mixmodel_AR1_cal	0.115	0.052804754455371875	0.009757482292068236	0	10000
4	250	0	250	500	750	2	0	1	0	0	0	0	0.25	0.25	0.25	0.25	0.25	linear	0.025	TRUE	25	NA	NA	0	0.5	FALSE	4	mixmodel_cal	0.148	0.07066527326448653	0.010938354411043679	0	10000
4	250	0	250	500	750	2	0	1	0	0	0	0	0.25	0.25	0.25	0.25	0.25	linear	0.025	TRUE	25	NA	NA	0	0.5	FALSE	4	sepmodel	0.0268	4.671615005964876e-4	0.00795657334196093	0	10000
4	250	0	250	500	750	2	0	1	0	0	0	0	0.25	0.25	0.25	0.25	0.25	linear	0.025	TRUE	50	NA	NA	0	0.5	FALSE	2	fixmodel	0.0265	-5.1573006573808605e-5	0.00755563710350808	0	10000
4	250	0	250	500	750	2	0	1	0	0	0	0	0.25	0.25	0.25	0.25	0.25	linear	0.025	TRUE	50	NA	NA	0	0.5	FALSE	2	mixmodel	0.0422	0.018695103431107866	0.007434766986689836	0	10000
4	250	0	250	500	750	2	0	1	0	0	0	0	0.25	0.25	0.25	0.25	0.25	linear	0.025	TRUE	50	NA	NA	0	0.5	FALSE	2	mixmodel_AR1	0.0483	0.02283227660270859	0.007555249979317339	0	10000
4	250	0	250	500	750	2	0	1	0	0	0	0	0.25	0.25	0.25	0.25	0.25	linear	0.025	TRUE	50	NA	NA	0	0.5	FALSE	2	mixmodel_AR1_cal	0.0498	0.023831338145452515	0.007538725317981553	0	10000
4	250	0	250	500	750	2	0	1	0	0	0	0	0.25	0.25	0.25	0.25	0.25	linear	0.025	TRUE	50	NA	NA	0	0.5	FALSE	2	mixmodel_cal	0.0505	0.026753074580176842	0.007560143294975421	0	10000
4	250	0	250	500	750	2	0	1	0	0	0	0	0.25	0.25	0.25	0.25	0.25	linear	0.025	TRUE	50	NA	NA	0	0.5	FALSE	2	sepmodel	0.0266	2.3550361224280907e-4	0.008085793167112177	0	10000
4	250	0	250	500	750	2	0	1	0	0	0	0	0.25	0.25	0.25	0.25	0.25	linear	0.025	TRUE	50	NA	NA	0	0.5	FALSE	3	fixmodel	0.0262	2.0497893493359203e-4	0.007476237730603885	0	10000
4	250	0	250	500	750	2	0	1	0	0	0	0	0.25	0.25	0.25	0.25	0.25	linear	0.025	TRUE	50	NA	NA	0	0.5	FALSE	3	mixmodel	0.0703	0.0348641503742134	0.008192591134978139	0	10000
4	250	0	250	500	750	2	0	1	0	0	0	0	0.25	0.25	0.25	0.25	0.25	linear	0.025	TRUE	50	NA	NA	0	0.5	FALSE	3	mixmodel_AR1	0.082	0.039562903633890326	0.008534776949604509	0	10000
4	250	0	250	500	750	2	0	1	0	0	0	0	0.25	0.25	0.25	0.25	0.25	linear	0.025	TRUE	50	NA	NA	0	0.5	FALSE	3	mixmodel_AR1_cal	0.0818	0.040651174853129114	0.008588499150581028	0	10000
4	250	0	250	500	750	2	0	1	0	0	0	0	0.25	0.25	0.25	0.25	0.25	linear	0.025	TRUE	50	NA	NA	0	0.5	FALSE	3	mixmodel_cal	0.0923	0.04986777941984838	0.008907587670945733	0	10000
4	250	0	250	500	750	2	0	1	0	0	0	0	0.25	0.25	0.25	0.25	0.25	linear	0.025	TRUE	50	NA	NA	0	0.5	FALSE	3	sepmodel	0.0272	6.654788208020038e-4	0.008189752279940685	0	10000
4	250	0	250	500	750	2	0	1	0	0	0	0	0.25	0.25	0.25	0.25	0.25	linear	0.025	TRUE	50	NA	NA	0	0.5	FALSE	4	fixmodel	0.028	0.0010989094925177008	0.007301729764058315	0	10000
4	250	0	250	500	750	2	0	1	0	0	0	0	0.25	0.25	0.25	0.25	0.25	linear	0.025	TRUE	50	NA	NA	0	0.5	FALSE	4	mixmodel	0.1007	0.048486359726713724	0.00914792915151872	0	10000
4	250	0	250	500	750	2	0	1	0	0	0	0	0.25	0.25	0.25	0.25	0.25	linear	0.025	TRUE	50	NA	NA	0	0.5	FALSE	4	mixmodel_AR1	0.1122	0.05041419291776898	0.009590258337665273	0	10000
4	250	0	250	500	750	2	0	1	0	0	0	0	0.25	0.25	0.25	0.25	0.25	linear	0.025	TRUE	50	NA	NA	0	0.5	FALSE	4	mixmodel_AR1_cal	0.1135	0.05087965852344197	0.009586082009062146	0	10000
4	250	0	250	500	750	2	0	1	0	0	0	0	0.25	0.25	0.25	0.25	0.25	linear	0.025	TRUE	50	NA	NA	0	0.5	FALSE	4	mixmodel_cal	0.1402	0.06746745891022857	0.010544462050741598	0	10000
4	250	0	250	500	750	2	0	1	0	0	0	0	0.25	0.25	0.25	0.25	0.25	linear	0.025	TRUE	50	NA	NA	0	0.5	FALSE	4	sepmodel	0.0279	0.0017196188394083816	0.008072044943400912	0	10000
4	250	0	250	500	750	2	0	1	0	0	0	0	0.25	0.25	0.25	0.25	0.25	linear	0.025	TRUE	100	NA	NA	0	0.5	FALSE	2	fixmodel	0.0268	5.198615811631847e-4	0.007517038196664261	0	10000
4	250	0	250	500	750	2	0	1	0	0	0	0	0.25	0.25	0.25	0.25	0.25	linear	0.025	TRUE	100	NA	NA	0	0.5	FALSE	2	mixmodel	0.0461	0.01914792734709387	0.007381960878255691	0	10000
4	250	0	250	500	750	2	0	1	0	0	0	0	0.25	0.25	0.25	0.25	0.25	linear	0.025	TRUE	100	NA	NA	0	0.5	FALSE	2	mixmodel_AR1	0.0515	0.023276408902550855	0.00749782782257784	0	10000
4	250	0	250	500	750	2	0	1	0	0	0	0	0.25	0.25	0.25	0.25	0.25	linear	0.025	TRUE	100	NA	NA	0	0.5	FALSE	2	mixmodel_AR1_cal	0.052	0.024238522714709002	0.007464929998788232	0	10000
4	250	0	250	500	750	2	0	1	0	0	0	0	0.25	0.25	0.25	0.25	0.25	linear	0.025	TRUE	100	NA	NA	0	0.5	FALSE	2	mixmodel_cal	0.052	0.025549739508786275	0.007431703551936034	0	10000
4	250	0	250	500	750	2	0	1	0	0	0	0	0.25	0.25	0.25	0.25	0.25	linear	0.025	TRUE	100	NA	NA	0	0.5	FALSE	2	sepmodel	0.0291	6.053158974483675e-4	0.00803665753008008	0	10000
4	250	0	250	500	750	2	0	1	0	0	0	0	0.25	0.25	0.25	0.25	0.25	linear	0.025	TRUE	100	NA	NA	0	0.5	FALSE	3	fixmodel	0.0273	0.001004215627866576	0.007362489047770999	0	10000
4	250	0	250	500	750	2	0	1	0	0	0	0	0.25	0.25	0.25	0.25	0.25	linear	0.025	TRUE	100	NA	NA	0	0.5	FALSE	3	mixmodel	0.0708	0.035473395480557925	0.00806419635747799	0	10000
4	250	0	250	500	750	2	0	1	0	0	0	0	0.25	0.25	0.25	0.25	0.25	linear	0.025	TRUE	100	NA	NA	0	0.5	FALSE	3	mixmodel_AR1	0.0824	0.04021628285123927	0.00842628048974239	0	10000
4	250	0	250	500	750	2	0	1	0	0	0	0	0.25	0.25	0.25	0.25	0.25	linear	0.025	TRUE	100	NA	NA	0	0.5	FALSE	3	mixmodel_AR1_cal	0.0815	0.04081328200443583	0.00846121061028895	0	10000
4	250	0	250	500	750	2	0	1	0	0	0	0	0.25	0.25	0.25	0.25	0.25	linear	0.025	TRUE	100	NA	NA	0	0.5	FALSE	3	mixmodel_cal	0.0861	0.047319739191828226	0.008612421891297786	0	10000
4	250	0	250	500	750	2	0	1	0	0	0	0	0.25	0.25	0.25	0.25	0.25	linear	0.025	TRUE	100	NA	NA	0	0.5	FALSE	3	sepmodel	0.027	0.0012757786563654086	0.008017940130105027	0	10000
4	250	0	250	500	750	2	0	1	0	0	0	0	0.25	0.25	0.25	0.25	0.25	linear	0.025	TRUE	100	NA	NA	0	0.5	FALSE	4	fixmodel	0.0261	6.89063005509726e-4	0.007271840068248962	0	10000
4	250	0	250	500	750	2	0	1	0	0	0	0	0.25	0.25	0.25	0.25	0.25	linear	0.025	TRUE	100	NA	NA	0	0.5	FALSE	4	mixmodel	0.0973	0.048146758051662714	0.009124635904530144	0	10000
4	250	0	250	500	750	2	0	1	0	0	0	0	0.25	0.25	0.25	0.25	0.25	linear	0.025	TRUE	100	NA	NA	0	0.5	FALSE	4	mixmodel_AR1	0.1087	0.04994396735624948	0.00956614290046746	0	10000
4	250	0	250	500	750	2	0	1	0	0	0	0	0.25	0.25	0.25	0.25	0.25	linear	0.025	TRUE	100	NA	NA	0	0.5	FALSE	4	mixmodel_AR1_cal	0.109	0.0497049089051898	0.009472154735079091	0	10000
4	250	0	250	500	750	2	0	1	0	0	0	0	0.25	0.25	0.25	0.25	0.25	linear	0.025	TRUE	100	NA	NA	0	0.5	FALSE	4	mixmodel_cal	0.123	0.06237320592873504	0.010016469098189222	0	10000
4	250	0	250	500	750	2	0	1	0	0	0	0	0.25	0.25	0.25	0.25	0.25	linear	0.025	TRUE	100	NA	NA	0	0.5	FALSE	4	sepmodel	0.0267	7.804199003590495e-4	0.008084729136636645	0	10000
4	250	0	250	500	750	2	0	1	0	0	0	0	0.375	0.375	0.375	0.375	0.375	linear	0.025	TRUE	25	NA	NA	0	0.5	FALSE	2	fixmodel	0.025	-6.823860579054055e-4	0.007550247946819635	0	10000
4	250	0	250	500	750	2	0	1	0	0	0	0	0.375	0.375	0.375	0.375	0.375	linear	0.025	TRUE	25	NA	NA	0	0.5	FALSE	2	mixmodel	0.0518	0.02255211566131049	0.007785979686847201	0	10000
4	250	0	250	500	750	2	0	1	0	0	0	0	0.375	0.375	0.375	0.375	0.375	linear	0.025	TRUE	25	NA	NA	0	0.5	FALSE	2	mixmodel_AR1	0.0596	0.028558163263556965	0.008013956741800934	0	10000
4	250	0	250	500	750	2	0	1	0	0	0	0	0.375	0.375	0.375	0.375	0.375	linear	0.025	TRUE	25	NA	NA	0	0.5	FALSE	2	mixmodel_AR1_cal	0.0632	0.031200551276841182	0.00805226123625683	0	10000
4	250	0	250	500	750	2	0	1	0	0	0	0	0.375	0.375	0.375	0.375	0.375	linear	0.025	TRUE	25	NA	NA	0	0.5	FALSE	2	mixmodel_cal	0.073	0.04082601478771422	0.00838218941556877	0	10000
4	250	0	250	500	750	2	0	1	0	0	0	0	0.375	0.375	0.375	0.375	0.375	linear	0.025	TRUE	25	NA	NA	0	0.5	FALSE	2	sepmodel	0.025	-6.115891734089281e-4	0.008079221705863164	0	10000
4	250	0	250	500	750	2	0	1	0	0	0	0	0.375	0.375	0.375	0.375	0.375	linear	0.025	TRUE	25	NA	NA	0	0.5	FALSE	3	fixmodel	0.0225	-1.683334754740718e-4	0.0073128689176215	0	10000
4	250	0	250	500	750	2	0	1	0	0	0	0	0.375	0.375	0.375	0.375	0.375	linear	0.025	TRUE	25	NA	NA	0	0.5	FALSE	3	mixmodel	0.0772	0.038779684749246354	0.008864154325718274	0	10000
4	250	0	250	500	750	2	0	1	0	0	0	0	0.375	0.375	0.375	0.375	0.375	linear	0.025	TRUE	25	NA	NA	0	0.5	FALSE	3	mixmodel_AR1	0.0937	0.043492776776549065	0.009501042884802113	0	10000
4	250	0	250	500	750	2	0	1	0	0	0	0	0.375	0.375	0.375	0.375	0.375	linear	0.025	TRUE	25	NA	NA	0	0.5	FALSE	3	mixmodel_AR1_cal	0.1025	0.04783807105366478	0.009864977670588365	0	10000
4	250	0	250	500	750	2	0	1	0	0	0	0	0.375	0.375	0.375	0.375	0.375	linear	0.025	TRUE	25	NA	NA	0	0.5	FALSE	3	mixmodel_cal	0.1592	0.07686217430224238	0.012165192902339353	0	10000
4	250	0	250	500	750	2	0	1	0	0	0	0	0.375	0.375	0.375	0.375	0.375	linear	0.025	TRUE	25	NA	NA	0	0.5	FALSE	3	sepmodel	0.0224	-2.96298018510155e-4	0.007943407238649359	0	10000
4	250	0	250	500	750	2	0	1	0	0	0	0	0.375	0.375	0.375	0.375	0.375	linear	0.025	TRUE	25	NA	NA	0	0.5	FALSE	4	fixmodel	0.0244	-5.059172888055131e-4	0.007288609714798553	0	10000
4	250	0	250	500	750	2	0	1	0	0	0	0	0.375	0.375	0.375	0.375	0.375	linear	0.025	TRUE	25	NA	NA	0	0.5	FALSE	4	mixmodel	0.1076	0.04999163242260037	0.010151964024788612	0	10000
4	250	0	250	500	750	2	0	1	0	0	0	0	0.375	0.375	0.375	0.375	0.375	linear	0.025	TRUE	25	NA	NA	0	0.5	FALSE	4	mixmodel_AR1	0.1132	0.04695807617365084	0.010337095755876031	0	10000
4	250	0	250	500	750	2	0	1	0	0	0	0	0.375	0.375	0.375	0.375	0.375	linear	0.025	TRUE	25	NA	NA	0	0.5	FALSE	4	mixmodel_AR1_cal	0.1318	0.053048258999361234	0.011131904119567567	0	10000
4	250	0	250	500	750	2	0	1	0	0	0	0	0.375	0.375	0.375	0.375	0.375	linear	0.025	TRUE	25	NA	NA	0	0.5	FALSE	4	mixmodel_cal	0.2603	0.10220959204813701	0.016583396248708734	0	10000
4	250	0	250	500	750	2	0	1	0	0	0	0	0.375	0.375	0.375	0.375	0.375	linear	0.025	TRUE	25	NA	NA	0	0.5	FALSE	4	sepmodel	0.0241	-5.313749315697073e-4	0.008112310768497256	0	10000
4	250	0	250	500	750	2	0	1	0	0	0	0	0.375	0.375	0.375	0.375	0.375	linear	0.025	TRUE	50	NA	NA	0	0.5	FALSE	2	fixmodel	0.0272	-4.4694983051995677e-4	0.007538567177776505	0	10000
4	250	0	250	500	750	2	0	1	0	0	0	0	0.375	0.375	0.375	0.375	0.375	linear	0.025	TRUE	50	NA	NA	0	0.5	FALSE	2	mixmodel	0.0491	0.022677883091924412	0.007751181069698334	0	10000
4	250	0	250	500	750	2	0	1	0	0	0	0	0.375	0.375	0.375	0.375	0.375	linear	0.025	TRUE	50	NA	NA	0	0.5	FALSE	2	mixmodel_AR1	0.059	0.028860524723876273	0.008040022136715268	0	10000
4	250	0	250	500	750	2	0	1	0	0	0	0	0.375	0.375	0.375	0.375	0.375	linear	0.025	TRUE	50	NA	NA	0	0.5	FALSE	2	mixmodel_AR1_cal	0.059	0.03052091400686157	0.008031351309136117	0	10000
4	250	0	250	500	750	2	0	1	0	0	0	0	0.375	0.375	0.375	0.375	0.375	linear	0.025	TRUE	50	NA	NA	0	0.5	FALSE	2	mixmodel_cal	0.0708	0.039055148822768594	0.008320041425957974	0	10000
4	250	0	250	500	750	2	0	1	0	0	0	0	0.375	0.375	0.375	0.375	0.375	linear	0.025	TRUE	50	NA	NA	0	0.5	FALSE	2	sepmodel	0.0281	-6.005122279603625e-4	0.008056529496446934	0	10000
4	250	0	250	500	750	2	0	1	0	0	0	0	0.375	0.375	0.375	0.375	0.375	linear	0.025	TRUE	50	NA	NA	0	0.5	FALSE	3	fixmodel	0.0284	4.1215725712059713e-4	0.0075082560652664845	0	10000
4	250	0	250	500	750	2	0	1	0	0	0	0	0.375	0.375	0.375	0.375	0.375	linear	0.025	TRUE	50	NA	NA	0	0.5	FALSE	3	mixmodel	0.0828	0.03903395264814131	0.009062062951952873	0	10000
4	250	0	250	500	750	2	0	1	0	0	0	0	0.375	0.375	0.375	0.375	0.375	linear	0.025	TRUE	50	NA	NA	0	0.5	FALSE	3	mixmodel_AR1	0.0995	0.04369828445794751	0.009666642335509863	0	10000
4	250	0	250	500	750	2	0	1	0	0	0	0	0.375	0.375	0.375	0.375	0.375	linear	0.025	TRUE	50	NA	NA	0	0.5	FALSE	3	mixmodel_AR1_cal	0.1021	0.04556587761515042	0.009855534803458759	0	10000
4	250	0	250	500	750	2	0	1	0	0	0	0	0.375	0.375	0.375	0.375	0.375	linear	0.025	TRUE	50	NA	NA	0	0.5	FALSE	3	mixmodel_cal	0.1519	0.07269184476990873	0.011845717358194088	0	10000
4	250	0	250	500	750	2	0	1	0	0	0	0	0.375	0.375	0.375	0.375	0.375	linear	0.025	TRUE	50	NA	NA	0	0.5	FALSE	3	sepmodel	0.0268	8.159709932156302e-4	0.008233182016937122	0	10000
4	250	0	250	500	750	2	0	1	0	0	0	0	0.375	0.375	0.375	0.375	0.375	linear	0.025	TRUE	50	NA	NA	0	0.5	FALSE	4	fixmodel	0.0221	-4.828171932490154e-4	0.0072089078226309534	0	10000
4	250	0	250	500	750	2	0	1	0	0	0	0	0.375	0.375	0.375	0.375	0.375	linear	0.025	TRUE	50	NA	NA	0	0.5	FALSE	4	mixmodel	0.1027	0.049723226397010364	0.010049471215064554	0	10000
4	250	0	250	500	750	2	0	1	0	0	0	0	0.375	0.375	0.375	0.375	0.375	linear	0.025	TRUE	50	NA	NA	0	0.5	FALSE	4	mixmodel_AR1	0.1107	0.04679919403879138	0.010250165855152031	0	10000
4	250	0	250	500	750	2	0	1	0	0	0	0	0.375	0.375	0.375	0.375	0.375	linear	0.025	TRUE	50	NA	NA	0	0.5	FALSE	4	mixmodel_AR1_cal	0.1199	0.04823246309793907	0.01044621753962543	0	10000
4	250	0	250	500	750	2	0	1	0	0	0	0	0.375	0.375	0.375	0.375	0.375	linear	0.025	TRUE	50	NA	NA	0	0.5	FALSE	4	mixmodel_cal	0.2334	0.09484577031362516	0.015220032002314799	0	10000
4	250	0	250	500	750	2	0	1	0	0	0	0	0.375	0.375	0.375	0.375	0.375	linear	0.025	TRUE	50	NA	NA	0	0.5	FALSE	4	sepmodel	0.0222	-4.4600480209378024e-4	0.00794143573220664	0	10000
4	250	0	250	500	750	2	0	1	0	0	0	0	0.375	0.375	0.375	0.375	0.375	linear	0.025	TRUE	100	NA	NA	0	0.5	FALSE	2	fixmodel	0.0242	3.090982353486364e-4	0.0074610862664103526	0	10000
4	250	0	250	500	750	2	0	1	0	0	0	0	0.375	0.375	0.375	0.375	0.375	linear	0.025	TRUE	100	NA	NA	0	0.5	FALSE	2	mixmodel	0.0484	0.023492671837304812	0.0077157154604440515	0	10000
4	250	0	250	500	750	2	0	1	0	0	0	0	0.375	0.375	0.375	0.375	0.375	linear	0.025	TRUE	100	NA	NA	0	0.5	FALSE	2	mixmodel_AR1	0.0584	0.02946582410905395	0.0079824828755241	0	10000
4	250	0	250	500	750	2	0	1	0	0	0	0	0.375	0.375	0.375	0.375	0.375	linear	0.025	TRUE	100	NA	NA	0	0.5	FALSE	2	mixmodel_AR1_cal	0.0597	0.031159971937659375	0.008003306991640566	0	10000
4	250	0	250	500	750	2	0	1	0	0	0	0	0.375	0.375	0.375	0.375	0.375	linear	0.025	TRUE	100	NA	NA	0	0.5	FALSE	2	mixmodel_cal	0.0633	0.03569406678374168	0.00809943026648096	0	10000
4	250	0	250	500	750	2	0	1	0	0	0	0	0.375	0.375	0.375	0.375	0.375	linear	0.025	TRUE	100	NA	NA	0	0.5	FALSE	2	sepmodel	0.0246	4.991635406883687e-4	0.00801221752067458	0	10000
4	250	0	250	500	750	2	0	1	0	0	0	0	0.375	0.375	0.375	0.375	0.375	linear	0.025	TRUE	100	NA	NA	0	0.5	FALSE	3	fixmodel	0.0264	7.9537341818735e-4	0.007303868912779925	0	10000
4	250	0	250	500	750	2	0	1	0	0	0	0	0.375	0.375	0.375	0.375	0.375	linear	0.025	TRUE	100	NA	NA	0	0.5	FALSE	3	mixmodel	0.0813	0.03971361277758476	0.008881407969986571	0	10000
4	250	0	250	500	750	2	0	1	0	0	0	0	0.375	0.375	0.375	0.375	0.375	linear	0.025	TRUE	100	NA	NA	0	0.5	FALSE	3	mixmodel_AR1	0.0982	0.0444472716059945	0.009497083348690686	0	10000
4	250	0	250	500	750	2	0	1	0	0	0	0	0.375	0.375	0.375	0.375	0.375	linear	0.025	TRUE	100	NA	NA	0	0.5	FALSE	3	mixmodel_AR1_cal	0.0995	0.0452194671796042	0.009551883825320708	0	10000
4	250	0	250	500	750	2	0	1	0	0	0	0	0.375	0.375	0.375	0.375	0.375	linear	0.025	TRUE	100	NA	NA	0	0.5	FALSE	3	mixmodel_cal	0.1295	0.06370827073085027	0.010704727188137902	0	10000
4	250	0	250	500	750	2	0	1	0	0	0	0	0.375	0.375	0.375	0.375	0.375	linear	0.025	TRUE	100	NA	NA	0	0.5	FALSE	3	sepmodel	0.0253	7.28866173571458e-4	0.007941005874379023	0	10000
4	250	0	250	500	750	2	0	1	0	0	0	0	0.375	0.375	0.375	0.375	0.375	linear	0.025	TRUE	100	NA	NA	0	0.5	FALSE	4	fixmodel	0.025	9.45756456637205e-4	0.007307101836753357	0	10000
4	250	0	250	500	750	2	0	1	0	0	0	0	0.375	0.375	0.375	0.375	0.375	linear	0.025	TRUE	100	NA	NA	0	0.5	FALSE	4	mixmodel	0.1169	0.05161875720062054	0.010344528088713055	0	10000
4	250	0	250	500	750	2	0	1	0	0	0	0	0.375	0.375	0.375	0.375	0.375	linear	0.025	TRUE	100	NA	NA	0	0.5	FALSE	4	mixmodel_AR1	0.1208	0.04862218106303017	0.010516729654747347	0	10000
4	250	0	250	500	750	2	0	1	0	0	0	0	0.375	0.375	0.375	0.375	0.375	linear	0.025	TRUE	100	NA	NA	0	0.5	FALSE	4	mixmodel_AR1_cal	0.1201	0.04837139893577047	0.010404575257739376	0	10000
4	250	0	250	500	750	2	0	1	0	0	0	0	0.375	0.375	0.375	0.375	0.375	linear	0.025	TRUE	100	NA	NA	0	0.5	FALSE	4	mixmodel_cal	0.1963	0.08215700826067066	0.01357875110471417	0	10000
4	250	0	250	500	750	2	0	1	0	0	0	0	0.375	0.375	0.375	0.375	0.375	linear	0.025	TRUE	100	NA	NA	0	0.5	FALSE	4	sepmodel	0.0248	6.885555445346086e-4	0.00811645093604143	0	10000
4	250	0	250	500	750	2	0	1	0	0	0	0	0.5	0.5	0.5	0.5	0.5	linear	0.025	TRUE	25	NA	NA	0	0.5	FALSE	2	fixmodel	0.0254	7.291171261770581e-4	0.00748555905863954	0	10000
4	250	0	250	500	750	2	0	1	0	0	0	0	0.5	0.5	0.5	0.5	0.5	linear	0.025	TRUE	25	NA	NA	0	0.5	FALSE	2	mixmodel	0.0521	0.02463053995058535	0.007984297664157682	0	10000
4	250	0	250	500	750	2	0	1	0	0	0	0	0.5	0.5	0.5	0.5	0.5	linear	0.025	TRUE	25	NA	NA	0	0.5	FALSE	2	mixmodel_AR1	0.0649	0.03130485294640179	0.008360104481344046	0	10000
4	250	0	250	500	750	2	0	1	0	0	0	0	0.5	0.5	0.5	0.5	0.5	linear	0.025	TRUE	25	NA	NA	0	0.5	FALSE	2	mixmodel_AR1_cal	0.0692	0.03448600147093433	0.008534085305074376	0	10000
4	250	0	250	500	750	2	0	1	0	0	0	0	0.5	0.5	0.5	0.5	0.5	linear	0.025	TRUE	25	NA	NA	0	0.5	FALSE	2	mixmodel_cal	0.0975	0.054769977528751124	0.009672978907172062	0	10000
4	250	0	250	500	750	2	0	1	0	0	0	0	0.5	0.5	0.5	0.5	0.5	linear	0.025	TRUE	25	NA	NA	0	0.5	FALSE	2	sepmodel	0.025	6.412843363241623e-4	0.007997198717730414	0	10000
4	250	0	250	500	750	2	0	1	0	0	0	0	0.5	0.5	0.5	0.5	0.5	linear	0.025	TRUE	25	NA	NA	0	0.5	FALSE	3	fixmodel	0.0244	8.402729462976627e-4	0.007268738507062493	0	10000
4	250	0	250	500	750	2	0	1	0	0	0	0	0.5	0.5	0.5	0.5	0.5	linear	0.025	TRUE	25	NA	NA	0	0.5	FALSE	3	mixmodel	0.079	0.03646570374831895	0.008873265759268	0	10000
4	250	0	250	500	750	2	0	1	0	0	0	0	0.5	0.5	0.5	0.5	0.5	linear	0.025	TRUE	25	NA	NA	0	0.5	FALSE	3	mixmodel_AR1	0.0895	0.03839891613077048	0.009340587581584353	0	10000
4	250	0	250	500	750	2	0	1	0	0	0	0	0.5	0.5	0.5	0.5	0.5	linear	0.025	TRUE	25	NA	NA	0	0.5	FALSE	3	mixmodel_AR1_cal	0.1036	0.04302434499395762	0.010012431764537352	0	10000
4	250	0	250	500	750	2	0	1	0	0	0	0	0.5	0.5	0.5	0.5	0.5	linear	0.025	TRUE	25	NA	NA	0	0.5	FALSE	3	mixmodel_cal	0.2407	0.09992489057155982	0.016298681616827407	0	10000
4	250	0	250	500	750	2	0	1	0	0	0	0	0.5	0.5	0.5	0.5	0.5	linear	0.025	TRUE	25	NA	NA	0	0.5	FALSE	3	sepmodel	0.0237	8.834853313901399e-4	0.00798105035851609	0	10000
4	250	0	250	500	750	2	0	1	0	0	0	0	0.5	0.5	0.5	0.5	0.5	linear	0.025	TRUE	25	NA	NA	0	0.5	FALSE	4	fixmodel	0.0275	4.912115304750594e-4	0.0072469526949890785	0	10000
4	250	0	250	500	750	2	0	1	0	0	0	0	0.5	0.5	0.5	0.5	0.5	linear	0.025	TRUE	25	NA	NA	0	0.5	FALSE	4	mixmodel	0.097	0.04441019771584006	0.009775724933828193	0	10000
4	250	0	250	500	750	2	0	1	0	0	0	0	0.5	0.5	0.5	0.5	0.5	linear	0.025	TRUE	25	NA	NA	0	0.5	FALSE	4	mixmodel_AR1	0.0871	0.03734044633106331	0.009399777155712961	0	10000
4	250	0	250	500	750	2	0	1	0	0	0	0	0.5	0.5	0.5	0.5	0.5	linear	0.025	TRUE	25	NA	NA	0	0.5	FALSE	4	mixmodel_AR1_cal	0.1074	0.0416169106069936	0.01037002492866754	0	10000
4	250	0	250	500	750	2	0	1	0	0	0	0	0.5	0.5	0.5	0.5	0.5	linear	0.025	TRUE	25	NA	NA	0	0.5	FALSE	4	mixmodel_cal	0.3891	0.13084786095199386	0.02339486696894104	0	10000
4	250	0	250	500	750	2	0	1	0	0	0	0	0.5	0.5	0.5	0.5	0.5	linear	0.025	TRUE	25	NA	NA	0	0.5	FALSE	4	sepmodel	0.026	6.232364794320835e-4	0.00795084688036905	0	10000
4	250	0	250	500	750	2	0	1	0	0	0	0	0.5	0.5	0.5	0.5	0.5	linear	0.025	TRUE	50	NA	NA	0	0.5	FALSE	2	fixmodel	0.0247	-4.042871871296792e-4	0.007401561346887993	0	10000
4	250	0	250	500	750	2	0	1	0	0	0	0	0.5	0.5	0.5	0.5	0.5	linear	0.025	TRUE	50	NA	NA	0	0.5	FALSE	2	mixmodel	0.048	0.023398997119473602	0.007879932858753467	0	10000
4	250	0	250	500	750	2	0	1	0	0	0	0	0.5	0.5	0.5	0.5	0.5	linear	0.025	TRUE	50	NA	NA	0	0.5	FALSE	2	mixmodel_AR1	0.0592	0.02998056700026126	0.008234652072589397	0	10000
4	250	0	250	500	750	2	0	1	0	0	0	0	0.5	0.5	0.5	0.5	0.5	linear	0.025	TRUE	50	NA	NA	0	0.5	FALSE	2	mixmodel_AR1_cal	0.0627	0.03183902391421817	0.008321643835049061	0	10000
4	250	0	250	500	750	2	0	1	0	0	0	0	0.5	0.5	0.5	0.5	0.5	linear	0.025	TRUE	50	NA	NA	0	0.5	FALSE	2	mixmodel_cal	0.0852	0.048940259788818316	0.009180013937763068	0	10000
4	250	0	250	500	750	2	0	1	0	0	0	0	0.5	0.5	0.5	0.5	0.5	linear	0.025	TRUE	50	NA	NA	0	0.5	FALSE	2	sepmodel	0.025	-3.7258194036367823e-4	0.007969261936308055	0	10000
4	250	0	250	500	750	2	0	1	0	0	0	0	0.5	0.5	0.5	0.5	0.5	linear	0.025	TRUE	50	NA	NA	0	0.5	FALSE	3	fixmodel	0.026	3.195639543013583e-4	0.00720007319941455	0	10000
4	250	0	250	500	750	2	0	1	0	0	0	0	0.5	0.5	0.5	0.5	0.5	linear	0.025	TRUE	50	NA	NA	0	0.5	FALSE	3	mixmodel	0.0752	0.03581223971581293	0.008779037608998378	0	10000
4	250	0	250	500	750	2	0	1	0	0	0	0	0.5	0.5	0.5	0.5	0.5	linear	0.025	TRUE	50	NA	NA	0	0.5	FALSE	3	mixmodel_AR1	0.0855	0.03770421622133434	0.009241255527973526	0	10000
4	250	0	250	500	750	2	0	1	0	0	0	0	0.5	0.5	0.5	0.5	0.5	linear	0.025	TRUE	50	NA	NA	0	0.5	FALSE	3	mixmodel_AR1_cal	0.0897	0.03905889762321485	0.009464718027335454	0	10000
4	250	0	250	500	750	2	0	1	0	0	0	0	0.5	0.5	0.5	0.5	0.5	linear	0.025	TRUE	50	NA	NA	0	0.5	FALSE	3	mixmodel_cal	0.2011	0.08898752907143233	0.014415332344584399	0	10000
4	250	0	250	500	750	2	0	1	0	0	0	0	0.5	0.5	0.5	0.5	0.5	linear	0.025	TRUE	50	NA	NA	0	0.5	FALSE	3	sepmodel	0.0257	-1.7304971313806712e-4	0.007921466228199007	0	10000
4	250	0	250	500	750	2	0	1	0	0	0	0	0.5	0.5	0.5	0.5	0.5	linear	0.025	TRUE	50	NA	NA	0	0.5	FALSE	4	fixmodel	0.0247	-0.0010979475899599122	0.007286503003138098	0	10000
4	250	0	250	500	750	2	0	1	0	0	0	0	0.5	0.5	0.5	0.5	0.5	linear	0.025	TRUE	50	NA	NA	0	0.5	FALSE	4	mixmodel	0.0912	0.04289729984047211	0.009668313790018751	0	10000
4	250	0	250	500	750	2	0	1	0	0	0	0	0.5	0.5	0.5	0.5	0.5	linear	0.025	TRUE	50	NA	NA	0	0.5	FALSE	4	mixmodel_AR1	0.0819	0.035704678818628516	0.009297879482109778	0	10000
4	250	0	250	500	750	2	0	1	0	0	0	0	0.5	0.5	0.5	0.5	0.5	linear	0.025	TRUE	50	NA	NA	0	0.5	FALSE	4	mixmodel_AR1_cal	0.0863	0.03625348064547765	0.009449276007612516	0	10000
4	250	0	250	500	750	2	0	1	0	0	0	0	0.5	0.5	0.5	0.5	0.5	linear	0.025	TRUE	50	NA	NA	0	0.5	FALSE	4	mixmodel_cal	0.30620000000000003	0.11258921983667479	0.019340458689150564	0	10000
4	250	0	250	500	750	2	0	1	0	0	0	0	0.5	0.5	0.5	0.5	0.5	linear	0.025	TRUE	50	NA	NA	0	0.5	FALSE	4	sepmodel	0.023	-0.0016543856930755579	0.00805867900080332	0	10000
4	250	0	250	500	750	2	0	1	0	0	0	0	0.5	0.5	0.5	0.5	0.5	linear	0.025	TRUE	100	NA	NA	0	0.5	FALSE	2	fixmodel	0.0223	-8.533757128124511e-4	0.007419285254705771	0	10000
4	250	0	250	500	750	2	0	1	0	0	0	0	0.5	0.5	0.5	0.5	0.5	linear	0.025	TRUE	100	NA	NA	0	0.5	FALSE	2	mixmodel	0.0493	0.023051151845854594	0.007881451414959812	0	10000
4	250	0	250	500	750	2	0	1	0	0	0	0	0.5	0.5	0.5	0.5	0.5	linear	0.025	TRUE	100	NA	NA	0	0.5	FALSE	2	mixmodel_AR1	0.061	0.02966112733941938	0.008243217095352067	0	10000
4	250	0	250	500	750	2	0	1	0	0	0	0	0.5	0.5	0.5	0.5	0.5	linear	0.025	TRUE	100	NA	NA	0	0.5	FALSE	2	mixmodel_AR1_cal	0.0638	0.031133549263515376	0.008302732471259792	0	10000
4	250	0	250	500	750	2	0	1	0	0	0	0	0.5	0.5	0.5	0.5	0.5	linear	0.025	TRUE	100	NA	NA	0	0.5	FALSE	2	mixmodel_cal	0.0749	0.04115574551030343	0.008715588088155302	0	10000
4	250	0	250	500	750	2	0	1	0	0	0	0	0.5	0.5	0.5	0.5	0.5	linear	0.025	TRUE	100	NA	NA	0	0.5	FALSE	2	sepmodel	0.0242	-0.0013572706645768363	0.007940358034398704	0	10000
4	250	0	250	500	750	2	0	1	0	0	0	0	0.5	0.5	0.5	0.5	0.5	linear	0.025	TRUE	100	NA	NA	0	0.5	FALSE	3	fixmodel	0.0244	-4.2149467317003205e-4	0.007233561019663595	0	10000
4	250	0	250	500	750	2	0	1	0	0	0	0	0.5	0.5	0.5	0.5	0.5	linear	0.025	TRUE	100	NA	NA	0	0.5	FALSE	3	mixmodel	0.0701	0.03520427093985317	0.00874754923750173	0	10000
4	250	0	250	500	750	2	0	1	0	0	0	0	0.5	0.5	0.5	0.5	0.5	linear	0.025	TRUE	100	NA	NA	0	0.5	FALSE	3	mixmodel_AR1	0.0809	0.037028706143217245	0.009203515494733338	0	10000
4	250	0	250	500	750	2	0	1	0	0	0	0	0.5	0.5	0.5	0.5	0.5	linear	0.025	TRUE	100	NA	NA	0	0.5	FALSE	3	mixmodel_AR1_cal	0.0808	0.03750296448473421	0.009181294131763561	0	10000
4	250	0	250	500	750	2	0	1	0	0	0	0	0.5	0.5	0.5	0.5	0.5	linear	0.025	TRUE	100	NA	NA	0	0.5	FALSE	3	mixmodel_cal	0.1424	0.06943117613427927	0.011829773443612234	0	10000
4	250	0	250	500	750	2	0	1	0	0	0	0	0.5	0.5	0.5	0.5	0.5	linear	0.025	TRUE	100	NA	NA	0	0.5	FALSE	3	sepmodel	0.0241	-6.790617427910655e-4	0.0078949454543457	0	10000
4	250	0	250	500	750	2	0	1	0	0	0	0	0.5	0.5	0.5	0.5	0.5	linear	0.025	TRUE	100	NA	NA	0	0.5	FALSE	4	fixmodel	0.0249	-5.218286973362112e-4	0.0071483092865432685	0	10000
4	250	0	250	500	750	2	0	1	0	0	0	0	0.5	0.5	0.5	0.5	0.5	linear	0.025	TRUE	100	NA	NA	0	0.5	FALSE	4	mixmodel	0.0885	0.04349051533930923	0.009596402590312865	0	10000
4	250	0	250	500	750	2	0	1	0	0	0	0	0.5	0.5	0.5	0.5	0.5	linear	0.025	TRUE	100	NA	NA	0	0.5	FALSE	4	mixmodel_AR1	0.0815	0.03636460187382284	0.009222837116262874	0	10000
4	250	0	250	500	750	2	0	1	0	0	0	0	0.5	0.5	0.5	0.5	0.5	linear	0.025	TRUE	100	NA	NA	0	0.5	FALSE	4	mixmodel_AR1_cal	0.0825	0.03641658854406816	0.009129176226221026	0	10000
4	250	0	250	500	750	2	0	1	0	0	0	0	0.5	0.5	0.5	0.5	0.5	linear	0.025	TRUE	100	NA	NA	0	0.5	FALSE	4	mixmodel_cal	0.2039	0.08567984792142853	0.014636075538432495	0	10000
4	250	0	250	500	750	2	0	1	0	0	0	0	0.5	0.5	0.5	0.5	0.5	linear	0.025	TRUE	100	NA	NA	0	0.5	FALSE	4	sepmodel	0.0254	-4.4173860338127296e-4	0.007966509699028164	0	10000
4	250	0	250	500	750	2	0	1	0	0	0	0	-0.5	-0.5	-0.5	-0.5	-0.5	stepwise_2	0.025	TRUE	25	NA	NA	0	0.5	FALSE	2	fixmodel	0.0253	8.40101758923119e-4	0.007480394340379254	0	10000
4	250	0	250	500	750	2	0	1	0	0	0	0	-0.5	-0.5	-0.5	-0.5	-0.5	stepwise_2	0.025	TRUE	25	NA	NA	0	0.5	FALSE	2	mixmodel	0.0221	-0.005688743697755038	0.007526419489503948	0	10000
4	250	0	250	500	750	2	0	1	0	0	0	0	-0.5	-0.5	-0.5	-0.5	-0.5	stepwise_2	0.025	TRUE	25	NA	NA	0	0.5	FALSE	2	mixmodel_AR1	0.0211	-0.006981619647805179	0.007534362830563993	0	10000
4	250	0	250	500	750	2	0	1	0	0	0	0	-0.5	-0.5	-0.5	-0.5	-0.5	stepwise_2	0.025	TRUE	25	NA	NA	0	0.5	FALSE	2	mixmodel_AR1_cal	0.0151	-0.02116962640512093	0.007888447197987907	0	10000
4	250	0	250	500	750	2	0	1	0	0	0	0	-0.5	-0.5	-0.5	-0.5	-0.5	stepwise_2	0.025	TRUE	25	NA	NA	0	0.5	FALSE	2	mixmodel_cal	0.0038	-0.06562023574343033	0.011971667279348095	0	10000
4	250	0	250	500	750	2	0	1	0	0	0	0	-0.5	-0.5	-0.5	-0.5	-0.5	stepwise_2	0.025	TRUE	25	NA	NA	0	0.5	FALSE	2	sepmodel	0.017	8.312115180302764e-4	0.007995358372035723	0	10000
4	250	0	250	500	750	2	0	1	0	0	0	0	-0.5	-0.5	-0.5	-0.5	-0.5	stepwise_2	0.025	TRUE	25	NA	NA	0	0.5	FALSE	3	fixmodel	0.0231	-2.164350022185381e-4	0.007145556403256184	0	10000
4	250	0	250	500	750	2	0	1	0	0	0	0	-0.5	-0.5	-0.5	-0.5	-0.5	stepwise_2	0.025	TRUE	25	NA	NA	0	0.5	FALSE	3	mixmodel	0.0182	-0.010328334302292273	0.007287475915519743	0	10000
4	250	0	250	500	750	2	0	1	0	0	0	0	-0.5	-0.5	-0.5	-0.5	-0.5	stepwise_2	0.025	TRUE	25	NA	NA	0	0.5	FALSE	3	mixmodel_AR1	0.0184	-0.009905793058549573	0.007265509541602589	0	10000
4	250	0	250	500	750	2	0	1	0	0	0	0	-0.5	-0.5	-0.5	-0.5	-0.5	stepwise_2	0.025	TRUE	25	NA	NA	0	0.5	FALSE	3	mixmodel_AR1_cal	0.011	-0.02576348100919484	0.007824810606206482	0	10000
4	250	0	250	500	750	2	0	1	0	0	0	0	-0.5	-0.5	-0.5	-0.5	-0.5	stepwise_2	0.025	TRUE	25	NA	NA	0	0.5	FALSE	3	mixmodel_cal	3e-4	-0.10719358470935342	0.01905759429928993	0	10000
4	250	0	250	500	750	2	0	1	0	0	0	0	-0.5	-0.5	-0.5	-0.5	-0.5	stepwise_2	0.025	TRUE	25	NA	NA	0	0.5	FALSE	3	sepmodel	0.0208	-4.451658255778181e-4	0.0078450484106155835	0	10000
4	250	0	250	500	750	2	0	1	0	0	0	0	-0.5	-0.5	-0.5	-0.5	-0.5	stepwise_2	0.025	TRUE	25	NA	NA	0	0.5	FALSE	4	fixmodel	0.0263	-0.0013185630514462204	0.007234896136316786	0	10000
4	250	0	250	500	750	2	0	1	0	0	0	0	-0.5	-0.5	-0.5	-0.5	-0.5	stepwise_2	0.025	TRUE	25	NA	NA	0	0.5	FALSE	4	mixmodel	0.0191	-0.013676325832022197	0.00746180904116828	0	10000
4	250	0	250	500	750	2	0	1	0	0	0	0	-0.5	-0.5	-0.5	-0.5	-0.5	stepwise_2	0.025	TRUE	25	NA	NA	0	0.5	FALSE	4	mixmodel_AR1	0.0197	-0.012490763317060095	0.007411912808413399	0	10000
4	250	0	250	500	750	2	0	1	0	0	0	0	-0.5	-0.5	-0.5	-0.5	-0.5	stepwise_2	0.025	TRUE	25	NA	NA	0	0.5	FALSE	4	mixmodel_AR1_cal	0.0121	-0.02891257972893862	0.008067701231349873	0	10000
4	250	0	250	500	750	2	0	1	0	0	0	0	-0.5	-0.5	-0.5	-0.5	-0.5	stepwise_2	0.025	TRUE	25	NA	NA	0	0.5	FALSE	4	mixmodel_cal	3e-4	-0.11893641037508819	0.021808042257968667	0	10000
4	250	0	250	500	750	2	0	1	0	0	0	0	-0.5	-0.5	-0.5	-0.5	-0.5	stepwise_2	0.025	TRUE	25	NA	NA	0	0.5	FALSE	4	sepmodel	0.0266	-0.0016742580629404682	0.008047114083353976	0	10000
4	250	0	250	500	750	2	0	1	0	0	0	0	-0.5	-0.5	-0.5	-0.5	-0.5	stepwise_2	0.025	TRUE	50	NA	NA	0	0.5	FALSE	2	fixmodel	0.0256	5.101251094944296e-4	0.007428691737897345	0	10000
4	250	0	250	500	750	2	0	1	0	0	0	0	-0.5	-0.5	-0.5	-0.5	-0.5	stepwise_2	0.025	TRUE	50	NA	NA	0	0.5	FALSE	2	mixmodel	0.0211	-0.006007419225092571	0.00747788722869545	0	10000
4	250	0	250	500	750	2	0	1	0	0	0	0	-0.5	-0.5	-0.5	-0.5	-0.5	stepwise_2	0.025	TRUE	50	NA	NA	0	0.5	FALSE	2	mixmodel_AR1	0.0209	-0.007304409420991862	0.007483978386076576	0	10000
4	250	0	250	500	750	2	0	1	0	0	0	0	-0.5	-0.5	-0.5	-0.5	-0.5	stepwise_2	0.025	TRUE	50	NA	NA	0	0.5	FALSE	2	mixmodel_AR1_cal	0.0156	-0.019455006489476227	0.007775526259236823	0	10000
4	250	0	250	500	750	2	0	1	0	0	0	0	-0.5	-0.5	-0.5	-0.5	-0.5	stepwise_2	0.025	TRUE	50	NA	NA	0	0.5	FALSE	2	mixmodel_cal	0.0111	-0.03261898740494292	0.008579031183932691	0	10000
4	250	0	250	500	750	2	0	1	0	0	0	0	-0.5	-0.5	-0.5	-0.5	-0.5	stepwise_2	0.025	TRUE	50	NA	NA	0	0.5	FALSE	2	sepmodel	0.0185	0.0011536141735215605	0.007948251384585412	0	10000
4	250	0	250	500	750	2	0	1	0	0	0	0	-0.5	-0.5	-0.5	-0.5	-0.5	stepwise_2	0.025	TRUE	50	NA	NA	0	0.5	FALSE	3	fixmodel	0.0232	9.871813664691302e-5	0.007266750047772303	0	10000
4	250	0	250	500	750	2	0	1	0	0	0	0	-0.5	-0.5	-0.5	-0.5	-0.5	stepwise_2	0.025	TRUE	50	NA	NA	0	0.5	FALSE	3	mixmodel	0.0177	-0.010005230625166225	0.007403620991331746	0	10000
4	250	0	250	500	750	2	0	1	0	0	0	0	-0.5	-0.5	-0.5	-0.5	-0.5	stepwise_2	0.025	TRUE	50	NA	NA	0	0.5	FALSE	3	mixmodel_AR1	0.0181	-0.00957312658180004	0.0073824140939502516	0	10000
4	250	0	250	500	750	2	0	1	0	0	0	0	-0.5	-0.5	-0.5	-0.5	-0.5	stepwise_2	0.025	TRUE	50	NA	NA	0	0.5	FALSE	3	mixmodel_AR1_cal	0.0117	-0.02380440317267008	0.007848460519395016	0	10000
4	250	0	250	500	750	2	0	1	0	0	0	0	-0.5	-0.5	-0.5	-0.5	-0.5	stepwise_2	0.025	TRUE	50	NA	NA	0	0.5	FALSE	3	mixmodel_cal	0.0054	-0.054289994505525074	0.010423211409603955	0	10000
4	250	0	250	500	750	2	0	1	0	0	0	0	-0.5	-0.5	-0.5	-0.5	-0.5	stepwise_2	0.025	TRUE	50	NA	NA	0	0.5	FALSE	3	sepmodel	0.0202	4.0065445097340316e-5	0.007958937717548157	0	10000
4	250	0	250	500	750	2	0	1	0	0	0	0	-0.5	-0.5	-0.5	-0.5	-0.5	stepwise_2	0.025	TRUE	50	NA	NA	0	0.5	FALSE	4	fixmodel	0.0261	7.756525525313358e-4	0.007317814558318932	0	10000
4	250	0	250	500	750	2	0	1	0	0	0	0	-0.5	-0.5	-0.5	-0.5	-0.5	stepwise_2	0.025	TRUE	50	NA	NA	0	0.5	FALSE	4	mixmodel	0.0192	-0.011574929090307667	0.007495152690124081	0	10000
4	250	0	250	500	750	2	0	1	0	0	0	0	-0.5	-0.5	-0.5	-0.5	-0.5	stepwise_2	0.025	TRUE	50	NA	NA	0	0.5	FALSE	4	mixmodel_AR1	0.0197	-0.010392618201455978	0.007451104605911568	0	10000
4	250	0	250	500	750	2	0	1	0	0	0	0	-0.5	-0.5	-0.5	-0.5	-0.5	stepwise_2	0.025	TRUE	50	NA	NA	0	0.5	FALSE	4	mixmodel_AR1_cal	0.0126	-0.024860951659817096	0.007948113829861065	0	10000
4	250	0	250	500	750	2	0	1	0	0	0	0	-0.5	-0.5	-0.5	-0.5	-0.5	stepwise_2	0.025	TRUE	50	NA	NA	0	0.5	FALSE	4	mixmodel_cal	0.0051	-0.05914684749121847	0.011055426070359942	0	10000
4	250	0	250	500	750	2	0	1	0	0	0	0	-0.5	-0.5	-0.5	-0.5	-0.5	stepwise_2	0.025	TRUE	50	NA	NA	0	0.5	FALSE	4	sepmodel	0.0261	7.46889727258221e-4	0.00810251791228822	0	10000
4	250	0	250	500	750	2	0	1	0	0	0	0	-0.5	-0.5	-0.5	-0.5	-0.5	stepwise_2	0.025	TRUE	100	NA	NA	0	0.5	FALSE	2	fixmodel	0.023	-6.634893672848372e-4	0.007253484634784968	0	10000
4	250	0	250	500	750	2	0	1	0	0	0	0	-0.5	-0.5	-0.5	-0.5	-0.5	stepwise_2	0.025	TRUE	100	NA	NA	0	0.5	FALSE	2	mixmodel	0.0183	-0.007188791085944824	0.0073184318285563444	0	10000
4	250	0	250	500	750	2	0	1	0	0	0	0	-0.5	-0.5	-0.5	-0.5	-0.5	stepwise_2	0.025	TRUE	100	NA	NA	0	0.5	FALSE	2	mixmodel_AR1	0.0178	-0.00848018104858723	0.007330677476408241	0	10000
4	250	0	250	500	750	2	0	1	0	0	0	0	-0.5	-0.5	-0.5	-0.5	-0.5	stepwise_2	0.025	TRUE	100	NA	NA	0	0.5	FALSE	2	mixmodel_AR1_cal	0.0065	-0.03922596739134557	0.008715368018249606	0	10000
4	250	0	250	500	750	2	0	1	0	0	0	0	-0.5	-0.5	-0.5	-0.5	-0.5	stepwise_2	0.025	TRUE	100	NA	NA	0	0.5	FALSE	2	mixmodel_cal	0.0057	-0.04321063142933191	0.009087577994885963	0	10000
4	250	0	250	500	750	2	0	1	0	0	0	0	-0.5	-0.5	-0.5	-0.5	-0.5	stepwise_2	0.025	TRUE	100	NA	NA	0	0.5	FALSE	2	sepmodel	0.0153	-5.38476537074689e-4	0.007762539036530802	0	10000
4	250	0	250	500	750	2	0	1	0	0	0	0	-0.5	-0.5	-0.5	-0.5	-0.5	stepwise_2	0.025	TRUE	100	NA	NA	0	0.5	FALSE	3	fixmodel	0.025	-9.376877803517305e-4	0.007226166315803453	0	10000
4	250	0	250	500	750	2	0	1	0	0	0	0	-0.5	-0.5	-0.5	-0.5	-0.5	stepwise_2	0.025	TRUE	100	NA	NA	0	0.5	FALSE	3	mixmodel	0.019	-0.01104137336555775	0.00738224327921732	0	10000
4	250	0	250	500	750	2	0	1	0	0	0	0	-0.5	-0.5	-0.5	-0.5	-0.5	stepwise_2	0.025	TRUE	100	NA	NA	0	0.5	FALSE	3	mixmodel_AR1	0.0196	-0.010601208090655163	0.007355351672636244	0	10000
4	250	0	250	500	750	2	0	1	0	0	0	0	-0.5	-0.5	-0.5	-0.5	-0.5	stepwise_2	0.025	TRUE	100	NA	NA	0	0.5	FALSE	3	mixmodel_AR1_cal	0.0108	-0.03027805594019576	0.008149007448129365	0	10000
4	250	0	250	500	750	2	0	1	0	0	0	0	-0.5	-0.5	-0.5	-0.5	-0.5	stepwise_2	0.025	TRUE	100	NA	NA	0	0.5	FALSE	3	mixmodel_cal	0.0094	-0.03741056133641571	0.00871886857140038	0	10000
4	250	0	250	500	750	2	0	1	0	0	0	0	-0.5	-0.5	-0.5	-0.5	-0.5	stepwise_2	0.025	TRUE	100	NA	NA	0	0.5	FALSE	3	sepmodel	0.0228	-8.122743454843702e-4	0.007990018311304014	0	10000
4	250	0	250	500	750	2	0	1	0	0	0	0	-0.5	-0.5	-0.5	-0.5	-0.5	stepwise_2	0.025	TRUE	100	NA	NA	0	0.5	FALSE	4	fixmodel	0.0249	-0.0010642221173805875	0.007356717514474471	0	10000
4	250	0	250	500	750	2	0	1	0	0	0	0	-0.5	-0.5	-0.5	-0.5	-0.5	stepwise_2	0.025	TRUE	100	NA	NA	0	0.5	FALSE	4	mixmodel	0.0182	-0.013421167627874042	0.007575597451010497	0	10000
4	250	0	250	500	750	2	0	1	0	0	0	0	-0.5	-0.5	-0.5	-0.5	-0.5	stepwise_2	0.025	TRUE	100	NA	NA	0	0.5	FALSE	4	mixmodel_AR1	0.0189	-0.012229374998774037	0.007525099445282042	0	10000
4	250	0	250	500	750	2	0	1	0	0	0	0	-0.5	-0.5	-0.5	-0.5	-0.5	stepwise_2	0.025	TRUE	100	NA	NA	0	0.5	FALSE	4	mixmodel_AR1_cal	0.0071	-0.04227097707955267	0.009112659507155008	0	10000
4	250	0	250	500	750	2	0	1	0	0	0	0	-0.5	-0.5	-0.5	-0.5	-0.5	stepwise_2	0.025	TRUE	100	NA	NA	0	0.5	FALSE	4	mixmodel_cal	0.004	-0.05606491936992677	0.01056874275322396	0	10000
4	250	0	250	500	750	2	0	1	0	0	0	0	-0.5	-0.5	-0.5	-0.5	-0.5	stepwise_2	0.025	TRUE	100	NA	NA	0	0.5	FALSE	4	sepmodel	0.0232	-0.001286370630377107	0.008058461771475707	0	10000
4	250	0	250	500	750	2	0	1	0	0	0	0	-0.375	-0.375	-0.375	-0.375	-0.375	stepwise_2	0.025	TRUE	25	NA	NA	0	0.5	FALSE	2	fixmodel	0.0237	-3.9335256559311946e-4	0.007438894301429447	0	10000
4	250	0	250	500	750	2	0	1	0	0	0	0	-0.375	-0.375	-0.375	-0.375	-0.375	stepwise_2	0.025	TRUE	25	NA	NA	0	0.5	FALSE	2	mixmodel	0.0195	-0.008996019410424204	0.007544122074876557	0	10000
4	250	0	250	500	750	2	0	1	0	0	0	0	-0.375	-0.375	-0.375	-0.375	-0.375	stepwise_2	0.025	TRUE	25	NA	NA	0	0.5	FALSE	2	mixmodel_AR1	0.0187	-0.01071351506074185	0.00756658138289714	0	10000
4	250	0	250	500	750	2	0	1	0	0	0	0	-0.375	-0.375	-0.375	-0.375	-0.375	stepwise_2	0.025	TRUE	25	NA	NA	0	0.5	FALSE	2	mixmodel_AR1_cal	0.0126	-0.023342746450440165	0.007931595266403075	0	10000
4	250	0	250	500	750	2	0	1	0	0	0	0	-0.375	-0.375	-0.375	-0.375	-0.375	stepwise_2	0.025	TRUE	25	NA	NA	0	0.5	FALSE	2	mixmodel_cal	6e-4	-0.0844373763316593	0.014816853186387067	0	10000
4	250	0	250	500	750	2	0	1	0	0	0	0	-0.375	-0.375	-0.375	-0.375	-0.375	stepwise_2	0.025	TRUE	25	NA	NA	0	0.5	FALSE	2	sepmodel	0.0176	-6.172215258148226e-4	0.007904376424290023	0	10000
4	250	0	250	500	750	2	0	1	0	0	0	0	-0.375	-0.375	-0.375	-0.375	-0.375	stepwise_2	0.025	TRUE	25	NA	NA	0	0.5	FALSE	3	fixmodel	0.0264	2.451382436223116e-4	0.007323791655942206	0	10000
4	250	0	250	500	750	2	0	1	0	0	0	0	-0.375	-0.375	-0.375	-0.375	-0.375	stepwise_2	0.025	TRUE	25	NA	NA	0	0.5	FALSE	3	mixmodel	0.0191	-0.013101981535841762	0.0075591269391559876	0	10000
4	250	0	250	500	750	2	0	1	0	0	0	0	-0.375	-0.375	-0.375	-0.375	-0.375	stepwise_2	0.025	TRUE	25	NA	NA	0	0.5	FALSE	3	mixmodel_AR1	0.0192	-0.012486556264448391	0.007520660205433823	0	10000
4	250	0	250	500	750	2	0	1	0	0	0	0	-0.375	-0.375	-0.375	-0.375	-0.375	stepwise_2	0.025	TRUE	25	NA	NA	0	0.5	FALSE	3	mixmodel_AR1_cal	0.0121	-0.02646996901658042	0.008026724863231116	0	10000
4	250	0	250	500	750	2	0	1	0	0	0	0	-0.375	-0.375	-0.375	-0.375	-0.375	stepwise_2	0.025	TRUE	25	NA	NA	0	0.5	FALSE	3	mixmodel_cal	6e-4	-0.13414259123770628	0.025945802144792533	0	10000
4	250	0	250	500	750	2	0	1	0	0	0	0	-0.375	-0.375	-0.375	-0.375	-0.375	stepwise_2	0.025	TRUE	25	NA	NA	0	0.5	FALSE	3	sepmodel	0.0227	7.336515128866702e-4	0.007997003749966775	0	10000
4	250	0	250	500	750	2	0	1	0	0	0	0	-0.375	-0.375	-0.375	-0.375	-0.375	stepwise_2	0.025	TRUE	25	NA	NA	0	0.5	FALSE	4	fixmodel	0.0246	-2.5814905509818e-4	0.007201772457609833	0	10000
4	250	0	250	500	750	2	0	1	0	0	0	0	-0.375	-0.375	-0.375	-0.375	-0.375	stepwise_2	0.025	TRUE	25	NA	NA	0	0.5	FALSE	4	mixmodel	0.0154	-0.016560287191239233	0.007552954797562589	0	10000
4	250	0	250	500	750	2	0	1	0	0	0	0	-0.375	-0.375	-0.375	-0.375	-0.375	stepwise_2	0.025	TRUE	25	NA	NA	0	0.5	FALSE	4	mixmodel_AR1	0.0159	-0.014577987684623935	0.007459778944631081	0	10000
4	250	0	250	500	750	2	0	1	0	0	0	0	-0.375	-0.375	-0.375	-0.375	-0.375	stepwise_2	0.025	TRUE	25	NA	NA	0	0.5	FALSE	4	mixmodel_AR1_cal	0.0109	-0.028776521699228837	0.008035477855503957	0	10000
4	250	0	250	500	750	2	0	1	0	0	0	0	-0.375	-0.375	-0.375	-0.375	-0.375	stepwise_2	0.025	TRUE	25	NA	NA	0	0.5	FALSE	4	mixmodel_cal	3e-4	-0.1473482362681984	0.029518260136622572	0	10000
4	250	0	250	500	750	2	0	1	0	0	0	0	-0.375	-0.375	-0.375	-0.375	-0.375	stepwise_2	0.025	TRUE	25	NA	NA	0	0.5	FALSE	4	sepmodel	0.0242	-3.5103932829137795e-4	0.008003234906095206	0	10000
4	250	0	250	500	750	2	0	1	0	0	0	0	-0.375	-0.375	-0.375	-0.375	-0.375	stepwise_2	0.025	TRUE	50	NA	NA	0	0.5	FALSE	2	fixmodel	0.0241	-7.350117214677563e-4	0.007407690654038014	0	10000
4	250	0	250	500	750	2	0	1	0	0	0	0	-0.375	-0.375	-0.375	-0.375	-0.375	stepwise_2	0.025	TRUE	50	NA	NA	0	0.5	FALSE	2	mixmodel	0.0197	-0.009337343486458323	0.007517092267383236	0	10000
4	250	0	250	500	750	2	0	1	0	0	0	0	-0.375	-0.375	-0.375	-0.375	-0.375	stepwise_2	0.025	TRUE	50	NA	NA	0	0.5	FALSE	2	mixmodel_AR1	0.0188	-0.011066854821936714	0.007537102579232019	0	10000
4	250	0	250	500	750	2	0	1	0	0	0	0	-0.375	-0.375	-0.375	-0.375	-0.375	stepwise_2	0.025	TRUE	50	NA	NA	0	0.5	FALSE	2	mixmodel_AR1_cal	0.0138	-0.02232411371543385	0.007849897409309923	0	10000
4	250	0	250	500	750	2	0	1	0	0	0	0	-0.375	-0.375	-0.375	-0.375	-0.375	stepwise_2	0.025	TRUE	50	NA	NA	0	0.5	FALSE	2	mixmodel_cal	0.0085	-0.044226002962599036	0.009498078099352129	0	10000
4	250	0	250	500	750	2	0	1	0	0	0	0	-0.375	-0.375	-0.375	-0.375	-0.375	stepwise_2	0.025	TRUE	50	NA	NA	0	0.5	FALSE	2	sepmodel	0.0197	-5.74619552792145e-4	0.007983228503777782	0	10000
4	250	0	250	500	750	2	0	1	0	0	0	0	-0.375	-0.375	-0.375	-0.375	-0.375	stepwise_2	0.025	TRUE	50	NA	NA	0	0.5	FALSE	3	fixmodel	0.0259	-4.927384258935024e-5	0.007344776317240447	0	10000
4	250	0	250	500	750	2	0	1	0	0	0	0	-0.375	-0.375	-0.375	-0.375	-0.375	stepwise_2	0.025	TRUE	50	NA	NA	0	0.5	FALSE	3	mixmodel	0.0196	-0.013403404835568294	0.0075869964629552795	0	10000
4	250	0	250	500	750	2	0	1	0	0	0	0	-0.375	-0.375	-0.375	-0.375	-0.375	stepwise_2	0.025	TRUE	50	NA	NA	0	0.5	FALSE	3	mixmodel_AR1	0.0199	-0.012778198142653121	0.00754727093539883	0	10000
4	250	0	250	500	750	2	0	1	0	0	0	0	-0.375	-0.375	-0.375	-0.375	-0.375	stepwise_2	0.025	TRUE	50	NA	NA	0	0.5	FALSE	3	mixmodel_AR1_cal	0.0136	-0.025600878455744575	0.007994522075721763	0	10000
4	250	0	250	500	750	2	0	1	0	0	0	0	-0.375	-0.375	-0.375	-0.375	-0.375	stepwise_2	0.025	TRUE	50	NA	NA	0	0.5	FALSE	3	mixmodel_cal	0.0039	-0.07032538811618304	0.012641223925529143	0	10000
4	250	0	250	500	750	2	0	1	0	0	0	0	-0.375	-0.375	-0.375	-0.375	-0.375	stepwise_2	0.025	TRUE	50	NA	NA	0	0.5	FALSE	3	sepmodel	0.0243	1.590507892752807e-4	0.008037800173496994	0	10000
4	250	0	250	500	750	2	0	1	0	0	0	0	-0.375	-0.375	-0.375	-0.375	-0.375	stepwise_2	0.025	TRUE	50	NA	NA	0	0.5	FALSE	4	fixmodel	0.025	2.8960369374878842e-5	0.00699221562490341	0	10000
4	250	0	250	500	750	2	0	1	0	0	0	0	-0.375	-0.375	-0.375	-0.375	-0.375	stepwise_2	0.025	TRUE	50	NA	NA	0	0.5	FALSE	4	mixmodel	0.0164	-0.01627216596286541	0.007329630801676124	0	10000
4	250	0	250	500	750	2	0	1	0	0	0	0	-0.375	-0.375	-0.375	-0.375	-0.375	stepwise_2	0.025	TRUE	50	NA	NA	0	0.5	FALSE	4	mixmodel_AR1	0.0174	-0.014277875442380314	0.0072349366100623504	0	10000
4	250	0	250	500	750	2	0	1	0	0	0	0	-0.375	-0.375	-0.375	-0.375	-0.375	stepwise_2	0.025	TRUE	50	NA	NA	0	0.5	FALSE	4	mixmodel_AR1_cal	0.0116	-0.027105121968946072	0.007733953485174762	0	10000
4	250	0	250	500	750	2	0	1	0	0	0	0	-0.375	-0.375	-0.375	-0.375	-0.375	stepwise_2	0.025	TRUE	50	NA	NA	0	0.5	FALSE	4	mixmodel_cal	0.0021	-0.07780494774879614	0.013416448059151976	0	10000
4	250	0	250	500	750	2	0	1	0	0	0	0	-0.375	-0.375	-0.375	-0.375	-0.375	stepwise_2	0.025	TRUE	50	NA	NA	0	0.5	FALSE	4	sepmodel	0.0235	-7.131570000764723e-5	0.007790543201834217	0	10000
4	250	0	250	500	750	2	0	1	0	0	0	0	-0.375	-0.375	-0.375	-0.375	-0.375	stepwise_2	0.025	TRUE	100	NA	NA	0	0.5	FALSE	2	fixmodel	0.0224	-5.266271145728477e-4	0.007514153784768159	0	10000
4	250	0	250	500	750	2	0	1	0	0	0	0	-0.375	-0.375	-0.375	-0.375	-0.375	stepwise_2	0.025	TRUE	100	NA	NA	0	0.5	FALSE	2	mixmodel	0.0177	-0.009131949670505063	0.007619565950584511	0	10000
4	250	0	250	500	750	2	0	1	0	0	0	0	-0.375	-0.375	-0.375	-0.375	-0.375	stepwise_2	0.025	TRUE	100	NA	NA	0	0.5	FALSE	2	mixmodel_AR1	0.017	-0.010849487646036366	0.007640107511787857	0	10000
4	250	0	250	500	750	2	0	1	0	0	0	0	-0.375	-0.375	-0.375	-0.375	-0.375	stepwise_2	0.025	TRUE	100	NA	NA	0	0.5	FALSE	2	mixmodel_AR1_cal	0.0092	-0.0345555680062108	0.008612603694400015	0	10000
4	250	0	250	500	750	2	0	1	0	0	0	0	-0.375	-0.375	-0.375	-0.375	-0.375	stepwise_2	0.025	TRUE	100	NA	NA	0	0.5	FALSE	2	mixmodel_cal	0.0078	-0.04160337756369081	0.009235824967414234	0	10000
4	250	0	250	500	750	2	0	1	0	0	0	0	-0.375	-0.375	-0.375	-0.375	-0.375	stepwise_2	0.025	TRUE	100	NA	NA	0	0.5	FALSE	2	sepmodel	0.0187	-3.593001422160761e-4	0.008012674366489368	0	10000
4	250	0	250	500	750	2	0	1	0	0	0	0	-0.375	-0.375	-0.375	-0.375	-0.375	stepwise_2	0.025	TRUE	100	NA	NA	0	0.5	FALSE	3	fixmodel	0.0239	2.9932875496863526e-4	0.007257728055879602	0	10000
4	250	0	250	500	750	2	0	1	0	0	0	0	-0.375	-0.375	-0.375	-0.375	-0.375	stepwise_2	0.025	TRUE	100	NA	NA	0	0.5	FALSE	3	mixmodel	0.0176	-0.013054087098712842	0.00749212920405335	0	10000
4	250	0	250	500	750	2	0	1	0	0	0	0	-0.375	-0.375	-0.375	-0.375	-0.375	stepwise_2	0.025	TRUE	100	NA	NA	0	0.5	FALSE	3	mixmodel_AR1	0.0177	-0.012427698024658287	0.007454504237323637	0	10000
4	250	0	250	500	750	2	0	1	0	0	0	0	-0.375	-0.375	-0.375	-0.375	-0.375	stepwise_2	0.025	TRUE	100	NA	NA	0	0.5	FALSE	3	mixmodel_AR1_cal	0.012	-0.029213589295060013	0.008149910440789129	0	10000
4	250	0	250	500	750	2	0	1	0	0	0	0	-0.375	-0.375	-0.375	-0.375	-0.375	stepwise_2	0.025	TRUE	100	NA	NA	0	0.5	FALSE	3	mixmodel_cal	0.0073	-0.042169691790565254	0.009232906779713976	0	10000
4	250	0	250	500	750	2	0	1	0	0	0	0	-0.375	-0.375	-0.375	-0.375	-0.375	stepwise_2	0.025	TRUE	100	NA	NA	0	0.5	FALSE	3	sepmodel	0.0248	3.9427847964365435e-4	0.00798200591608058	0	10000
4	250	0	250	500	750	2	0	1	0	0	0	0	-0.375	-0.375	-0.375	-0.375	-0.375	stepwise_2	0.025	TRUE	100	NA	NA	0	0.5	FALSE	4	fixmodel	0.0255	5.9254915159406866e-5	0.007107708587845482	0	10000
4	250	0	250	500	750	2	0	1	0	0	0	0	-0.375	-0.375	-0.375	-0.375	-0.375	stepwise_2	0.025	TRUE	100	NA	NA	0	0.5	FALSE	4	mixmodel	0.0161	-0.016254092800780287	0.007445514954064736	0	10000
4	250	0	250	500	750	2	0	1	0	0	0	0	-0.375	-0.375	-0.375	-0.375	-0.375	stepwise_2	0.025	TRUE	100	NA	NA	0	0.5	FALSE	4	mixmodel_AR1	0.0171	-0.014271768196979425	0.007353489745722938	0	10000
4	250	0	250	500	750	2	0	1	0	0	0	0	-0.375	-0.375	-0.375	-0.375	-0.375	stepwise_2	0.025	TRUE	100	NA	NA	0	0.5	FALSE	4	mixmodel_AR1_cal	0.0077	-0.03756204250534504	0.008475405931084371	0	10000
4	250	0	250	500	750	2	0	1	0	0	0	0	-0.375	-0.375	-0.375	-0.375	-0.375	stepwise_2	0.025	TRUE	100	NA	NA	0	0.5	FALSE	4	mixmodel_cal	0.0044	-0.05830694668891014	0.010633583039315	0	10000
4	250	0	250	500	750	2	0	1	0	0	0	0	-0.375	-0.375	-0.375	-0.375	-0.375	stepwise_2	0.025	TRUE	100	NA	NA	0	0.5	FALSE	4	sepmodel	0.0254	-2.3779797305974987e-4	0.007923862382822458	0	10000
4	250	0	250	500	750	2	0	1	0	0	0	0	-0.25	-0.25	-0.25	-0.25	-0.25	stepwise_2	0.025	TRUE	25	NA	NA	0	0.5	FALSE	2	fixmodel	0.0258	-4.5202287785340325e-4	0.007335651813314077	0	10000
4	250	0	250	500	750	2	0	1	0	0	0	0	-0.25	-0.25	-0.25	-0.25	-0.25	stepwise_2	0.025	TRUE	25	NA	NA	0	0.5	FALSE	2	mixmodel	0.0196	-0.012961638960850728	0.0075504094141011086	0	10000
4	250	0	250	500	750	2	0	1	0	0	0	0	-0.25	-0.25	-0.25	-0.25	-0.25	stepwise_2	0.025	TRUE	25	NA	NA	0	0.5	FALSE	2	mixmodel_AR1	0.0181	-0.01558051540040041	0.007618605278487129	0	10000
4	250	0	250	500	750	2	0	1	0	0	0	0	-0.25	-0.25	-0.25	-0.25	-0.25	stepwise_2	0.025	TRUE	25	NA	NA	0	0.5	FALSE	2	mixmodel_AR1_cal	0.0139	-0.024959644142576686	0.007896568888537504	0	10000
4	250	0	250	500	750	2	0	1	0	0	0	0	-0.25	-0.25	-0.25	-0.25	-0.25	stepwise_2	0.025	TRUE	25	NA	NA	0	0.5	FALSE	2	mixmodel_cal	8e-4	-0.10092171651591347	0.017523910654637914	0	10000
4	250	0	250	500	750	2	0	1	0	0	0	0	-0.25	-0.25	-0.25	-0.25	-0.25	stepwise_2	0.025	TRUE	25	NA	NA	0	0.5	FALSE	2	sepmodel	0.0233	-4.4237346541113154e-4	0.007849874964747419	0	10000
4	250	0	250	500	750	2	0	1	0	0	0	0	-0.25	-0.25	-0.25	-0.25	-0.25	stepwise_2	0.025	TRUE	25	NA	NA	0	0.5	FALSE	3	fixmodel	0.0282	0.0012189672175796243	0.0073398416971066265	0	10000
4	250	0	250	500	750	2	0	1	0	0	0	0	-0.25	-0.25	-0.25	-0.25	-0.25	stepwise_2	0.025	TRUE	25	NA	NA	0	0.5	FALSE	3	mixmodel	0.0165	-0.018323928859885662	0.007810985224037072	0	10000
4	250	0	250	500	750	2	0	1	0	0	0	0	-0.25	-0.25	-0.25	-0.25	-0.25	stepwise_2	0.025	TRUE	25	NA	NA	0	0.5	FALSE	3	mixmodel_AR1	0.0175	-0.017230409354190818	0.007741865895099977	0	10000
4	250	0	250	500	750	2	0	1	0	0	0	0	-0.25	-0.25	-0.25	-0.25	-0.25	stepwise_2	0.025	TRUE	25	NA	NA	0	0.5	FALSE	3	mixmodel_AR1_cal	0.0124	-0.027923119713585152	0.008186439389601514	0	10000
4	250	0	250	500	750	2	0	1	0	0	0	0	-0.25	-0.25	-0.25	-0.25	-0.25	stepwise_2	0.025	TRUE	25	NA	NA	0	0.5	FALSE	3	mixmodel_cal	2e-4	-0.1579653908243075	0.032558266064631705	0	10000
4	250	0	250	500	750	2	0	1	0	0	0	0	-0.25	-0.25	-0.25	-0.25	-0.25	stepwise_2	0.025	TRUE	25	NA	NA	0	0.5	FALSE	3	sepmodel	0.0271	7.502575944746413e-4	0.008065086256207873	0	10000
4	250	0	250	500	750	2	0	1	0	0	0	0	-0.25	-0.25	-0.25	-0.25	-0.25	stepwise_2	0.025	TRUE	25	NA	NA	0	0.5	FALSE	4	fixmodel	0.0214	-1.558015846933938e-4	0.007027247306022951	0	10000
4	250	0	250	500	750	2	0	1	0	0	0	0	-0.25	-0.25	-0.25	-0.25	-0.25	stepwise_2	0.025	TRUE	25	NA	NA	0	0.5	FALSE	4	mixmodel	0.0117	-0.02396393079289601	0.0077481735458518435	0	10000
4	250	0	250	500	750	2	0	1	0	0	0	0	-0.25	-0.25	-0.25	-0.25	-0.25	stepwise_2	0.025	TRUE	25	NA	NA	0	0.5	FALSE	4	mixmodel_AR1	0.0129	-0.02011538863103031	0.00752105434775653	0	10000
4	250	0	250	500	750	2	0	1	0	0	0	0	-0.25	-0.25	-0.25	-0.25	-0.25	stepwise_2	0.025	TRUE	25	NA	NA	0	0.5	FALSE	4	mixmodel_AR1_cal	0.0088	-0.030603313189009648	0.008017267694487984	0	10000
4	250	0	250	500	750	2	0	1	0	0	0	0	-0.25	-0.25	-0.25	-0.25	-0.25	stepwise_2	0.025	TRUE	25	NA	NA	0	0.5	FALSE	4	mixmodel_cal	2e-4	-0.17363762833109408	0.037406459480168575	0	10000
4	250	0	250	500	750	2	0	1	0	0	0	0	-0.25	-0.25	-0.25	-0.25	-0.25	stepwise_2	0.025	TRUE	25	NA	NA	0	0.5	FALSE	4	sepmodel	0.0217	-2.0365979822373342e-4	0.007786007611275662	0	10000
4	250	0	250	500	750	2	0	1	0	0	0	0	-0.25	-0.25	-0.25	-0.25	-0.25	stepwise_2	0.025	TRUE	50	NA	NA	0	0.5	FALSE	2	fixmodel	0.0244	-7.088416344604546e-4	0.0074358630955990105	0	10000
4	250	0	250	500	750	2	0	1	0	0	0	0	-0.25	-0.25	-0.25	-0.25	-0.25	stepwise_2	0.025	TRUE	50	NA	NA	0	0.5	FALSE	2	mixmodel	0.018	-0.013234620350287279	0.00766202190972883	0	10000
4	250	0	250	500	750	2	0	1	0	0	0	0	-0.25	-0.25	-0.25	-0.25	-0.25	stepwise_2	0.025	TRUE	50	NA	NA	0	0.5	FALSE	2	mixmodel_AR1	0.017	-0.015818356018025982	0.0077272061073179014	0	10000
4	250	0	250	500	750	2	0	1	0	0	0	0	-0.25	-0.25	-0.25	-0.25	-0.25	stepwise_2	0.025	TRUE	50	NA	NA	0	0.5	FALSE	2	mixmodel_AR1_cal	0.0128	-0.02453211027429416	0.00798910963636435	0	10000
4	250	0	250	500	750	2	0	1	0	0	0	0	-0.25	-0.25	-0.25	-0.25	-0.25	stepwise_2	0.025	TRUE	50	NA	NA	0	0.5	FALSE	2	mixmodel_cal	0.0037	-0.061251028448070455	0.011407823421870944	0	10000
4	250	0	250	500	750	2	0	1	0	0	0	0	-0.25	-0.25	-0.25	-0.25	-0.25	stepwise_2	0.025	TRUE	50	NA	NA	0	0.5	FALSE	2	sepmodel	0.0225	-7.044130493763608e-4	0.008023645645402895	0	10000
4	250	0	250	500	750	2	0	1	0	0	0	0	-0.25	-0.25	-0.25	-0.25	-0.25	stepwise_2	0.025	TRUE	50	NA	NA	0	0.5	FALSE	3	fixmodel	0.0238	-0.0013026339381033362	0.00739926908909976	0	10000
4	250	0	250	500	750	2	0	1	0	0	0	0	-0.25	-0.25	-0.25	-0.25	-0.25	stepwise_2	0.025	TRUE	50	NA	NA	0	0.5	FALSE	3	mixmodel	0.0141	-0.02090327605818569	0.007969790025421197	0	10000
4	250	0	250	500	750	2	0	1	0	0	0	0	-0.25	-0.25	-0.25	-0.25	-0.25	stepwise_2	0.025	TRUE	50	NA	NA	0	0.5	FALSE	3	mixmodel_AR1	0.0142	-0.019811612679764726	0.007899093743552712	0	10000
4	250	0	250	500	750	2	0	1	0	0	0	0	-0.25	-0.25	-0.25	-0.25	-0.25	stepwise_2	0.025	TRUE	50	NA	NA	0	0.5	FALSE	3	mixmodel_AR1_cal	0.0108	-0.02995414227260654	0.008348554956524024	0	10000
4	250	0	250	500	750	2	0	1	0	0	0	0	-0.25	-0.25	-0.25	-0.25	-0.25	stepwise_2	0.025	TRUE	50	NA	NA	0	0.5	FALSE	3	mixmodel_cal	0.0013	-0.0983168379651689	0.017630816919187345	0	10000
4	250	0	250	500	750	2	0	1	0	0	0	0	-0.25	-0.25	-0.25	-0.25	-0.25	stepwise_2	0.025	TRUE	50	NA	NA	0	0.5	FALSE	3	sepmodel	0.0241	-8.64991427297126e-4	0.008074953013904368	0	10000
4	250	0	250	500	750	2	0	1	0	0	0	0	-0.25	-0.25	-0.25	-0.25	-0.25	stepwise_2	0.025	TRUE	50	NA	NA	0	0.5	FALSE	4	fixmodel	0.0225	-6.931078125195063e-4	0.007061326495294066	0	10000
4	250	0	250	500	750	2	0	1	0	0	0	0	-0.25	-0.25	-0.25	-0.25	-0.25	stepwise_2	0.025	TRUE	50	NA	NA	0	0.5	FALSE	4	mixmodel	0.0117	-0.024542520362580048	0.00781590968231301	0	10000
4	250	0	250	500	750	2	0	1	0	0	0	0	-0.25	-0.25	-0.25	-0.25	-0.25	stepwise_2	0.025	TRUE	50	NA	NA	0	0.5	FALSE	4	mixmodel_AR1	0.0125	-0.020691921658188468	0.007585298509359425	0	10000
4	250	0	250	500	750	2	0	1	0	0	0	0	-0.25	-0.25	-0.25	-0.25	-0.25	stepwise_2	0.025	TRUE	50	NA	NA	0	0.5	FALSE	4	mixmodel_AR1_cal	0.0097	-0.030593015989067673	0.008052412606823808	0	10000
4	250	0	250	500	750	2	0	1	0	0	0	0	-0.25	-0.25	-0.25	-0.25	-0.25	stepwise_2	0.025	TRUE	50	NA	NA	0	0.5	FALSE	4	mixmodel_cal	4e-4	-0.10757417422707574	0.0192110291813275	0	10000
4	250	0	250	500	750	2	0	1	0	0	0	0	-0.25	-0.25	-0.25	-0.25	-0.25	stepwise_2	0.025	TRUE	50	NA	NA	0	0.5	FALSE	4	sepmodel	0.0223	-2.73807742473761e-4	0.007791733325902531	0	10000
4	250	0	250	500	750	2	0	1	0	0	0	0	-0.25	-0.25	-0.25	-0.25	-0.25	stepwise_2	0.025	TRUE	100	NA	NA	0	0.5	FALSE	2	fixmodel	0.0236	5.327344187930911e-5	0.00749785595727385	0	10000
4	250	0	250	500	750	2	0	1	0	0	0	0	-0.25	-0.25	-0.25	-0.25	-0.25	stepwise_2	0.025	TRUE	100	NA	NA	0	0.5	FALSE	2	mixmodel	0.0165	-0.012448007165041516	0.007699254897061631	0	10000
4	250	0	250	500	750	2	0	1	0	0	0	0	-0.25	-0.25	-0.25	-0.25	-0.25	stepwise_2	0.025	TRUE	100	NA	NA	0	0.5	FALSE	2	mixmodel_AR1	0.0158	-0.01504670220528689	0.007766463751706838	0	10000
4	250	0	250	500	750	2	0	1	0	0	0	0	-0.25	-0.25	-0.25	-0.25	-0.25	stepwise_2	0.025	TRUE	100	NA	NA	0	0.5	FALSE	2	mixmodel_AR1_cal	0.0089	-0.030914973666260708	0.00834887520950616	0	10000
4	250	0	250	500	750	2	0	1	0	0	0	0	-0.25	-0.25	-0.25	-0.25	-0.25	stepwise_2	0.025	TRUE	100	NA	NA	0	0.5	FALSE	2	mixmodel_cal	0.0059	-0.04431543604520869	0.009507212540860007	0	10000
4	250	0	250	500	750	2	0	1	0	0	0	0	-0.25	-0.25	-0.25	-0.25	-0.25	stepwise_2	0.025	TRUE	100	NA	NA	0	0.5	FALSE	2	sepmodel	0.0209	2.7439762680940983e-4	0.008076398335492457	0	10000
4	250	0	250	500	750	2	0	1	0	0	0	0	-0.25	-0.25	-0.25	-0.25	-0.25	stepwise_2	0.025	TRUE	100	NA	NA	0	0.5	FALSE	3	fixmodel	0.0256	0.00119242464299587	0.007236099700403754	0	10000
4	250	0	250	500	750	2	0	1	0	0	0	0	-0.25	-0.25	-0.25	-0.25	-0.25	stepwise_2	0.025	TRUE	100	NA	NA	0	0.5	FALSE	3	mixmodel	0.017	-0.0183476433034628	0.007701039033277389	0	10000
4	250	0	250	500	750	2	0	1	0	0	0	0	-0.25	-0.25	-0.25	-0.25	-0.25	stepwise_2	0.025	TRUE	100	NA	NA	0	0.5	FALSE	3	mixmodel_AR1	0.0174	-0.017262917482974854	0.007635215249414078	0	10000
4	250	0	250	500	750	2	0	1	0	0	0	0	-0.25	-0.25	-0.25	-0.25	-0.25	stepwise_2	0.025	TRUE	100	NA	NA	0	0.5	FALSE	3	mixmodel_AR1_cal	0.0113	-0.03007925389153659	0.008215398266911294	0	10000
4	250	0	250	500	750	2	0	1	0	0	0	0	-0.25	-0.25	-0.25	-0.25	-0.25	stepwise_2	0.025	TRUE	100	NA	NA	0	0.5	FALSE	3	mixmodel_cal	0.0064	-0.055044270506118036	0.010664759824526724	0	10000
4	250	0	250	500	750	2	0	1	0	0	0	0	-0.25	-0.25	-0.25	-0.25	-0.25	stepwise_2	0.025	TRUE	100	NA	NA	0	0.5	FALSE	3	sepmodel	0.0252	0.0012128533070193213	0.007938025696278203	0	10000
4	250	0	250	500	750	2	0	1	0	0	0	0	-0.25	-0.25	-0.25	-0.25	-0.25	stepwise_2	0.025	TRUE	100	NA	NA	0	0.5	FALSE	4	fixmodel	0.0243	-2.008585971852951e-4	0.007204823740161408	0	10000
4	250	0	250	500	750	2	0	1	0	0	0	0	-0.25	-0.25	-0.25	-0.25	-0.25	stepwise_2	0.025	TRUE	100	NA	NA	0	0.5	FALSE	4	mixmodel	0.0149	-0.02397940510482917	0.007923370065828396	0	10000
4	250	0	250	500	750	2	0	1	0	0	0	0	-0.25	-0.25	-0.25	-0.25	-0.25	stepwise_2	0.025	TRUE	100	NA	NA	0	0.5	FALSE	4	mixmodel_AR1	0.0162	-0.020118338091930713	0.0076917137157689166	0	10000
4	250	0	250	500	750	2	0	1	0	0	0	0	-0.25	-0.25	-0.25	-0.25	-0.25	stepwise_2	0.025	TRUE	100	NA	NA	0	0.5	FALSE	4	mixmodel_AR1_cal	0.0096	-0.0360386470024035	0.008519874810968346	0	10000
4	250	0	250	500	750	2	0	1	0	0	0	0	-0.25	-0.25	-0.25	-0.25	-0.25	stepwise_2	0.025	TRUE	100	NA	NA	0	0.5	FALSE	4	mixmodel_cal	0.0032	-0.07000429693537445	0.012426380943536808	0	10000
4	250	0	250	500	750	2	0	1	0	0	0	0	-0.25	-0.25	-0.25	-0.25	-0.25	stepwise_2	0.025	TRUE	100	NA	NA	0	0.5	FALSE	4	sepmodel	0.025	4.145624374679378e-5	0.00804331071895271	0	10000
4	250	0	250	500	750	2	0	1	0	0	0	0	-0.125	-0.125	-0.125	-0.125	-0.125	stepwise_2	0.025	TRUE	25	NA	NA	0	0.5	FALSE	2	fixmodel	0.0225	-0.0013753488692974157	0.007452607718766716	0	10000
4	250	0	250	500	750	2	0	1	0	0	0	0	-0.125	-0.125	-0.125	-0.125	-0.125	stepwise_2	0.025	TRUE	25	NA	NA	0	0.5	FALSE	2	mixmodel	0.0119	-0.022987171192549002	0.008065757629346405	0	10000
4	250	0	250	500	750	2	0	1	0	0	0	0	-0.125	-0.125	-0.125	-0.125	-0.125	stepwise_2	0.025	TRUE	25	NA	NA	0	0.5	FALSE	2	mixmodel_AR1	0.0109	-0.029201246355994918	0.008467674907679785	0	10000
4	250	0	250	500	750	2	0	1	0	0	0	0	-0.125	-0.125	-0.125	-0.125	-0.125	stepwise_2	0.025	TRUE	25	NA	NA	0	0.5	FALSE	2	mixmodel_AR1_cal	0.0087	-0.037806187396350194	0.009176894760432364	0	10000
4	250	0	250	500	750	2	0	1	0	0	0	0	-0.125	-0.125	-0.125	-0.125	-0.125	stepwise_2	0.025	TRUE	25	NA	NA	0	0.5	FALSE	2	mixmodel_cal	0.0023	-0.07598266479240565	0.012614333732926482	0	10000
4	250	0	250	500	750	2	0	1	0	0	0	0	-0.125	-0.125	-0.125	-0.125	-0.125	stepwise_2	0.025	TRUE	25	NA	NA	0	0.5	FALSE	2	sepmodel	0.0201	-0.0012825902440849256	0.007927287513277375	0	10000
4	250	0	250	500	750	2	0	1	0	0	0	0	-0.125	-0.125	-0.125	-0.125	-0.125	stepwise_2	0.025	TRUE	25	NA	NA	0	0.5	FALSE	3	fixmodel	0.0263	-0.001005740216514055	0.007361102874639287	0	10000
4	250	0	250	500	750	2	0	1	0	0	0	0	-0.125	-0.125	-0.125	-0.125	-0.125	stepwise_2	0.025	TRUE	25	NA	NA	0	0.5	FALSE	3	mixmodel	0.0109	-0.03573964111845628	0.009011329540030725	0	10000
4	250	0	250	500	750	2	0	1	0	0	0	0	-0.125	-0.125	-0.125	-0.125	-0.125	stepwise_2	0.025	TRUE	25	NA	NA	0	0.5	FALSE	3	mixmodel_AR1	0.0111	-0.036737479372148815	0.009307787220114539	0	10000
4	250	0	250	500	750	2	0	1	0	0	0	0	-0.125	-0.125	-0.125	-0.125	-0.125	stepwise_2	0.025	TRUE	25	NA	NA	0	0.5	FALSE	3	mixmodel_AR1_cal	0.0085	-0.04860275151377717	0.010774913356766558	0	10000
4	250	0	250	500	750	2	0	1	0	0	0	0	-0.125	-0.125	-0.125	-0.125	-0.125	stepwise_2	0.025	TRUE	25	NA	NA	0	0.5	FALSE	3	mixmodel_cal	3e-4	-0.1175293267198171	0.02028078276771568	0	10000
4	250	0	250	500	750	2	0	1	0	0	0	0	-0.125	-0.125	-0.125	-0.125	-0.125	stepwise_2	0.025	TRUE	25	NA	NA	0	0.5	FALSE	3	sepmodel	0.0244	-9.986245966842047e-4	0.008046187424145194	0	10000
4	250	0	250	500	750	2	0	1	0	0	0	0	-0.125	-0.125	-0.125	-0.125	-0.125	stepwise_2	0.025	TRUE	25	NA	NA	0	0.5	FALSE	4	fixmodel	0.0215	-0.001550212427558608	0.0072816173367548035	0	10000
4	250	0	250	500	750	2	0	1	0	0	0	0	-0.125	-0.125	-0.125	-0.125	-0.125	stepwise_2	0.025	TRUE	25	NA	NA	0	0.5	FALSE	4	mixmodel	0.0085	-0.04275419599697106	0.00946225620945757	0	10000
4	250	0	250	500	750	2	0	1	0	0	0	0	-0.125	-0.125	-0.125	-0.125	-0.125	stepwise_2	0.025	TRUE	25	NA	NA	0	0.5	FALSE	4	mixmodel_AR1	0.0102	-0.0383877292779073	0.00934713441615079	0	10000
4	250	0	250	500	750	2	0	1	0	0	0	0	-0.125	-0.125	-0.125	-0.125	-0.125	stepwise_2	0.025	TRUE	25	NA	NA	0	0.5	FALSE	4	mixmodel_AR1_cal	0.0082	-0.04983598917499913	0.010988718091094793	0	10000
4	250	0	250	500	750	2	0	1	0	0	0	0	-0.125	-0.125	-0.125	-0.125	-0.125	stepwise_2	0.025	TRUE	25	NA	NA	0	0.5	FALSE	4	mixmodel_cal	3e-4	-0.12890142633276347	0.022877222884900905	0	10000
4	250	0	250	500	750	2	0	1	0	0	0	0	-0.125	-0.125	-0.125	-0.125	-0.125	stepwise_2	0.025	TRUE	25	NA	NA	0	0.5	FALSE	4	sepmodel	0.0208	-0.0016611082205029548	0.008030740717595717	0	10000
4	250	0	250	500	750	2	0	1	0	0	0	0	-0.125	-0.125	-0.125	-0.125	-0.125	stepwise_2	0.025	TRUE	50	NA	NA	0	0.5	FALSE	2	fixmodel	0.0242	5.289056342197734e-4	0.007403787783374366	0	10000
4	250	0	250	500	750	2	0	1	0	0	0	0	-0.125	-0.125	-0.125	-0.125	-0.125	stepwise_2	0.025	TRUE	50	NA	NA	0	0.5	FALSE	2	mixmodel	0.0151	-0.02105505766193476	0.00795019284830413	0	10000
4	250	0	250	500	750	2	0	1	0	0	0	0	-0.125	-0.125	-0.125	-0.125	-0.125	stepwise_2	0.025	TRUE	50	NA	NA	0	0.5	FALSE	2	mixmodel_AR1	0.0127	-0.02719875873156744	0.00833055955885438	0	10000
4	250	0	250	500	750	2	0	1	0	0	0	0	-0.125	-0.125	-0.125	-0.125	-0.125	stepwise_2	0.025	TRUE	50	NA	NA	0	0.5	FALSE	2	mixmodel_AR1_cal	0.0108	-0.0334441724207962	0.00873028527526559	0	10000
4	250	0	250	500	750	2	0	1	0	0	0	0	-0.125	-0.125	-0.125	-0.125	-0.125	stepwise_2	0.025	TRUE	50	NA	NA	0	0.5	FALSE	2	mixmodel_cal	0.0028	-0.06408605830068415	0.011144191048462237	0	10000
4	250	0	250	500	750	2	0	1	0	0	0	0	-0.125	-0.125	-0.125	-0.125	-0.125	stepwise_2	0.025	TRUE	50	NA	NA	0	0.5	FALSE	2	sepmodel	0.0242	6.366678102756425e-4	0.007928159631080685	0	10000
4	250	0	250	500	750	2	0	1	0	0	0	0	-0.125	-0.125	-0.125	-0.125	-0.125	stepwise_2	0.025	TRUE	50	NA	NA	0	0.5	FALSE	3	fixmodel	0.024	-7.599263578667564e-4	0.007251647038828583	0	10000
4	250	0	250	500	750	2	0	1	0	0	0	0	-0.125	-0.125	-0.125	-0.125	-0.125	stepwise_2	0.025	TRUE	50	NA	NA	0	0.5	FALSE	3	mixmodel	0.0094	-0.035529552845352357	0.008877695212433805	0	10000
4	250	0	250	500	750	2	0	1	0	0	0	0	-0.125	-0.125	-0.125	-0.125	-0.125	stepwise_2	0.025	TRUE	50	NA	NA	0	0.5	FALSE	3	mixmodel_AR1	0.0099	-0.03653730000444176	0.009197106400641355	0	10000
4	250	0	250	500	750	2	0	1	0	0	0	0	-0.125	-0.125	-0.125	-0.125	-0.125	stepwise_2	0.025	TRUE	50	NA	NA	0	0.5	FALSE	3	mixmodel_AR1_cal	0.0076	-0.04451510907019045	0.010024022568717105	0	10000
4	250	0	250	500	750	2	0	1	0	0	0	0	-0.125	-0.125	-0.125	-0.125	-0.125	stepwise_2	0.025	TRUE	50	NA	NA	0	0.5	FALSE	3	mixmodel_cal	0.001	-0.10276741498303	0.017373262021994955	0	10000
4	250	0	250	500	750	2	0	1	0	0	0	0	-0.125	-0.125	-0.125	-0.125	-0.125	stepwise_2	0.025	TRUE	50	NA	NA	0	0.5	FALSE	3	sepmodel	0.0233	-6.671990250019166e-4	0.007916982460363087	0	10000
4	250	0	250	500	750	2	0	1	0	0	0	0	-0.125	-0.125	-0.125	-0.125	-0.125	stepwise_2	0.025	TRUE	50	NA	NA	0	0.5	FALSE	4	fixmodel	0.0259	-5.034873220966739e-4	0.007149340831669017	0	10000
4	250	0	250	500	750	2	0	1	0	0	0	0	-0.125	-0.125	-0.125	-0.125	-0.125	stepwise_2	0.025	TRUE	50	NA	NA	0	0.5	FALSE	4	mixmodel	0.011	-0.04182232076065273	0.009282808499077908	0	10000
4	250	0	250	500	750	2	0	1	0	0	0	0	-0.125	-0.125	-0.125	-0.125	-0.125	stepwise_2	0.025	TRUE	50	NA	NA	0	0.5	FALSE	4	mixmodel_AR1	0.0124	-0.037457186588280074	0.009182095051263705	0	10000
4	250	0	250	500	750	2	0	1	0	0	0	0	-0.125	-0.125	-0.125	-0.125	-0.125	stepwise_2	0.025	TRUE	50	NA	NA	0	0.5	FALSE	4	mixmodel_AR1_cal	0.0109	-0.04497750562118773	0.010052903349796185	0	10000
4	250	0	250	500	750	2	0	1	0	0	0	0	-0.125	-0.125	-0.125	-0.125	-0.125	stepwise_2	0.025	TRUE	50	NA	NA	0	0.5	FALSE	4	mixmodel_cal	7e-4	-0.11217541613921984	0.019213400275836366	0	10000
4	250	0	250	500	750	2	0	1	0	0	0	0	-0.125	-0.125	-0.125	-0.125	-0.125	stepwise_2	0.025	TRUE	50	NA	NA	0	0.5	FALSE	4	sepmodel	0.0251	-2.751570631574399e-4	0.007871234097827709	0	10000
4	250	0	250	500	750	2	0	1	0	0	0	0	-0.125	-0.125	-0.125	-0.125	-0.125	stepwise_2	0.025	TRUE	100	NA	NA	0	0.5	FALSE	2	fixmodel	0.025	-8.741691945535634e-4	0.0074420391738528185	0	10000
4	250	0	250	500	750	2	0	1	0	0	0	0	-0.125	-0.125	-0.125	-0.125	-0.125	stepwise_2	0.025	TRUE	100	NA	NA	0	0.5	FALSE	2	mixmodel	0.0154	-0.022425504568614196	0.008027754889412094	0	10000
4	250	0	250	500	750	2	0	1	0	0	0	0	-0.125	-0.125	-0.125	-0.125	-0.125	stepwise_2	0.025	TRUE	100	NA	NA	0	0.5	FALSE	2	mixmodel_AR1	0.0141	-0.028676750905729853	0.00842705248258544	0	10000
4	250	0	250	500	750	2	0	1	0	0	0	0	-0.125	-0.125	-0.125	-0.125	-0.125	stepwise_2	0.025	TRUE	100	NA	NA	0	0.5	FALSE	2	mixmodel_AR1_cal	0.0097	-0.036632150161968274	0.008831073832722237	0	10000
4	250	0	250	500	750	2	0	1	0	0	0	0	-0.125	-0.125	-0.125	-0.125	-0.125	stepwise_2	0.025	TRUE	100	NA	NA	0	0.5	FALSE	2	mixmodel_cal	0.0061	-0.052971734316302685	0.010075900817858587	0	10000
4	250	0	250	500	750	2	0	1	0	0	0	0	-0.125	-0.125	-0.125	-0.125	-0.125	stepwise_2	0.025	TRUE	100	NA	NA	0	0.5	FALSE	2	sepmodel	0.0233	-5.70368367047904e-4	0.00803011442824096	0	10000
4	250	0	250	500	750	2	0	1	0	0	0	0	-0.125	-0.125	-0.125	-0.125	-0.125	stepwise_2	0.025	TRUE	100	NA	NA	0	0.5	FALSE	3	fixmodel	0.0266	-0.0012026638493246042	0.007403093614231347	0	10000
4	250	0	250	500	750	2	0	1	0	0	0	0	-0.125	-0.125	-0.125	-0.125	-0.125	stepwise_2	0.025	TRUE	100	NA	NA	0	0.5	FALSE	3	mixmodel	0.012	-0.035979414368273385	0.009061097645990064	0	10000
4	250	0	250	500	750	2	0	1	0	0	0	0	-0.125	-0.125	-0.125	-0.125	-0.125	stepwise_2	0.025	TRUE	100	NA	NA	0	0.5	FALSE	3	mixmodel_AR1	0.0122	-0.03706424626151673	0.009352614501526616	0	10000
4	250	0	250	500	750	2	0	1	0	0	0	0	-0.125	-0.125	-0.125	-0.125	-0.125	stepwise_2	0.025	TRUE	100	NA	NA	0	0.5	FALSE	3	mixmodel_AR1_cal	0.0102	-0.04513410468277951	0.010111010067062269	0	10000
4	250	0	250	500	750	2	0	1	0	0	0	0	-0.125	-0.125	-0.125	-0.125	-0.125	stepwise_2	0.025	TRUE	100	NA	NA	0	0.5	FALSE	3	mixmodel_cal	0.0033	-0.07979168020646578	0.013961885123371405	0	10000
4	250	0	250	500	750	2	0	1	0	0	0	0	-0.125	-0.125	-0.125	-0.125	-0.125	stepwise_2	0.025	TRUE	100	NA	NA	0	0.5	FALSE	3	sepmodel	0.0245	-0.001328681783022969	0.008048592241616581	0	10000
4	250	0	250	500	750	2	0	1	0	0	0	0	-0.125	-0.125	-0.125	-0.125	-0.125	stepwise_2	0.025	TRUE	100	NA	NA	0	0.5	FALSE	4	fixmodel	0.0258	-0.0017972205342397956	0.007464033625652171	0	10000
4	250	0	250	500	750	2	0	1	0	0	0	0	-0.125	-0.125	-0.125	-0.125	-0.125	stepwise_2	0.025	TRUE	100	NA	NA	0	0.5	FALSE	4	mixmodel	0.0095	-0.04329589922330566	0.00973189117991248	0	10000
4	250	0	250	500	750	2	0	1	0	0	0	0	-0.125	-0.125	-0.125	-0.125	-0.125	stepwise_2	0.025	TRUE	100	NA	NA	0	0.5	FALSE	4	mixmodel_AR1	0.0113	-0.03900917051980337	0.00963600002170205	0	10000
4	250	0	250	500	750	2	0	1	0	0	0	0	-0.125	-0.125	-0.125	-0.125	-0.125	stepwise_2	0.025	TRUE	100	NA	NA	0	0.5	FALSE	4	mixmodel_AR1_cal	0.0081	-0.047417694332048066	0.0103733882154958	0	10000
4	250	0	250	500	750	2	0	1	0	0	0	0	-0.125	-0.125	-0.125	-0.125	-0.125	stepwise_2	0.025	TRUE	100	NA	NA	0	0.5	FALSE	4	mixmodel_cal	0.002	-0.09058323002497407	0.015673012553119557	0	10000
4	250	0	250	500	750	2	0	1	0	0	0	0	-0.125	-0.125	-0.125	-0.125	-0.125	stepwise_2	0.025	TRUE	100	NA	NA	0	0.5	FALSE	4	sepmodel	0.0253	-0.0019879845093411924	0.00825601522202357	0	10000
4	250	0	250	500	750	2	0	1	0	0	0	0	0	0	0	0	0	stepwise_2	0.025	TRUE	25	NA	NA	0	0.5	FALSE	2	fixmodel	0.0216	-1.0966348254501889e-4	0.00735612656118159	0	10000
4	250	0	250	500	750	2	0	1	0	0	0	0	0	0	0	0	0	stepwise_2	0.025	TRUE	25	NA	NA	0	0.5	FALSE	2	mixmodel	0.0223	-2.1613155640574794e-4	0.006728773336667302	0	10000
4	250	0	250	500	750	2	0	1	0	0	0	0	0	0	0	0	0	stepwise_2	0.025	TRUE	25	NA	NA	0	0.5	FALSE	2	mixmodel_AR1	0.0231	-1.120442060709047e-4	0.006699074417063775	0	10000
4	250	0	250	500	750	2	0	1	0	0	0	0	0	0	0	0	0	stepwise_2	0.025	TRUE	25	NA	NA	0	0.5	FALSE	2	mixmodel_AR1_cal	0.0237	-1.2769243190914492e-4	0.00664207306218311	0	10000
4	250	0	250	500	750	2	0	1	0	0	0	0	0	0	0	0	0	stepwise_2	0.025	TRUE	25	NA	NA	0	0.5	FALSE	2	mixmodel_cal	0.0233	-8.690338137754335e-5	0.006614697067738531	0	10000
4	250	0	250	500	750	2	0	1	0	0	0	0	0	0	0	0	0	stepwise_2	0.025	TRUE	25	NA	NA	0	0.5	FALSE	2	sepmodel	0.0215	-8.695285452731298e-5	0.007919209558799885	0	10000
4	250	0	250	500	750	2	0	1	0	0	0	0	0	0	0	0	0	stepwise_2	0.025	TRUE	25	NA	NA	0	0.5	FALSE	3	fixmodel	0.0255	5.862291219318933e-4	0.007331294621128133	0	10000
4	250	0	250	500	750	2	0	1	0	0	0	0	0	0	0	0	0	stepwise_2	0.025	TRUE	25	NA	NA	0	0.5	FALSE	3	mixmodel	0.0241	5.492427901411198e-4	0.006290566722590958	0	10000
4	250	0	250	500	750	2	0	1	0	0	0	0	0	0	0	0	0	stepwise_2	0.025	TRUE	25	NA	NA	0	0.5	FALSE	3	mixmodel_AR1	0.0244	5.786953044776167e-4	0.00623232678331283	0	10000
4	250	0	250	500	750	2	0	1	0	0	0	0	0	0	0	0	0	stepwise_2	0.025	TRUE	25	NA	NA	0	0.5	FALSE	3	mixmodel_AR1_cal	0.0236	5.8590048115648e-4	0.006232173139869796	0	10000
4	250	0	250	500	750	2	0	1	0	0	0	0	0	0	0	0	0	stepwise_2	0.025	TRUE	25	NA	NA	0	0.5	FALSE	3	mixmodel_cal	0.0237	5.895252779757002e-4	0.00619145578834429	0	10000
4	250	0	250	500	750	2	0	1	0	0	0	0	0	0	0	0	0	stepwise_2	0.025	TRUE	25	NA	NA	0	0.5	FALSE	3	sepmodel	0.0263	6.506104779609294e-4	0.008038705373361304	0	10000
4	250	0	250	500	750	2	0	1	0	0	0	0	0	0	0	0	0	stepwise_2	0.025	TRUE	25	NA	NA	0	0.5	FALSE	4	fixmodel	0.028	9.057952136555541e-4	0.007316871392714064	0	10000
4	250	0	250	500	750	2	0	1	0	0	0	0	0	0	0	0	0	stepwise_2	0.025	TRUE	25	NA	NA	0	0.5	FALSE	4	mixmodel	0.027	9.092099207523085e-4	0.006037769183642012	0	10000
4	250	0	250	500	750	2	0	1	0	0	0	0	0	0	0	0	0	stepwise_2	0.025	TRUE	25	NA	NA	0	0.5	FALSE	4	mixmodel_AR1	0.0274	8.623598553943123e-4	0.005999675736220806	0	10000
4	250	0	250	500	750	2	0	1	0	0	0	0	0	0	0	0	0	stepwise_2	0.025	TRUE	25	NA	NA	0	0.5	FALSE	4	mixmodel_AR1_cal	0.0271	9.154379736508754e-4	0.005978523326096394	0	10000
4	250	0	250	500	750	2	0	1	0	0	0	0	0	0	0	0	0	stepwise_2	0.025	TRUE	25	NA	NA	0	0.5	FALSE	4	mixmodel_cal	0.0265	9.701695033041214e-4	0.0059290314869108445	0	10000
4	250	0	250	500	750	2	0	1	0	0	0	0	0	0	0	0	0	stepwise_2	0.025	TRUE	25	NA	NA	0	0.5	FALSE	4	sepmodel	0.0264	9.318494625692564e-4	0.008035451804765845	0	10000
4	250	0	250	500	750	2	0	1	0	0	0	0	0	0	0	0	0	stepwise_2	0.025	TRUE	50	NA	NA	0	0.5	FALSE	2	fixmodel	0.0221	0.0011742683453166466	0.0071750979937433325	0	10000
4	250	0	250	500	750	2	0	1	0	0	0	0	0	0	0	0	0	stepwise_2	0.025	TRUE	50	NA	NA	0	0.5	FALSE	2	mixmodel	0.0223	6.739830392944895e-4	0.006496681270098404	0	10000
4	250	0	250	500	750	2	0	1	0	0	0	0	0	0	0	0	0	stepwise_2	0.025	TRUE	50	NA	NA	0	0.5	FALSE	2	mixmodel_AR1	0.0225	5.603548676232129e-4	0.006468090559996059	0	10000
4	250	0	250	500	750	2	0	1	0	0	0	0	0	0	0	0	0	stepwise_2	0.025	TRUE	50	NA	NA	0	0.5	FALSE	2	mixmodel_AR1_cal	0.0227	6.985626117639037e-4	0.006438814452559238	0	10000
4	250	0	250	500	750	2	0	1	0	0	0	0	0	0	0	0	0	stepwise_2	0.025	TRUE	50	NA	NA	0	0.5	FALSE	2	mixmodel_cal	0.0225	7.567409265068628e-4	0.006431287911052735	0	10000
4	250	0	250	500	750	2	0	1	0	0	0	0	0	0	0	0	0	stepwise_2	0.025	TRUE	50	NA	NA	0	0.5	FALSE	2	sepmodel	0.0228	0.0010733080471202595	0.007715758434897616	0	10000
4	250	0	250	500	750	2	0	1	0	0	0	0	0	0	0	0	0	stepwise_2	0.025	TRUE	50	NA	NA	0	0.5	FALSE	3	fixmodel	0.0243	0.0012342996055917646	0.007322756234396998	0	10000
4	250	0	250	500	750	2	0	1	0	0	0	0	0	0	0	0	0	stepwise_2	0.025	TRUE	50	NA	NA	0	0.5	FALSE	3	mixmodel	0.0232	5.589065046055993e-4	0.006320321864172054	0	10000
4	250	0	250	500	750	2	0	1	0	0	0	0	0	0	0	0	0	stepwise_2	0.025	TRUE	50	NA	NA	0	0.5	FALSE	3	mixmodel_AR1	0.0243	5.289962631164267e-4	0.0062865777409748325	0	10000
4	250	0	250	500	750	2	0	1	0	0	0	0	0	0	0	0	0	stepwise_2	0.025	TRUE	50	NA	NA	0	0.5	FALSE	3	mixmodel_AR1_cal	0.0235	4.98725376802567e-4	0.00626873124666499	0	10000
4	250	0	250	500	750	2	0	1	0	0	0	0	0	0	0	0	0	stepwise_2	0.025	TRUE	50	NA	NA	0	0.5	FALSE	3	mixmodel_cal	0.0229	5.333508758044534e-4	0.0062383803343003625	0	10000
4	250	0	250	500	750	2	0	1	0	0	0	0	0	0	0	0	0	stepwise_2	0.025	TRUE	50	NA	NA	0	0.5	FALSE	3	sepmodel	0.0244	0.001044089513929712	0.00807275515717076	0	10000
4	250	0	250	500	750	2	0	1	0	0	0	0	0	0	0	0	0	stepwise_2	0.025	TRUE	50	NA	NA	0	0.5	FALSE	4	fixmodel	0.0255	7.267678511473367e-4	0.007295045194910834	0	10000
4	250	0	250	500	750	2	0	1	0	0	0	0	0	0	0	0	0	stepwise_2	0.025	TRUE	50	NA	NA	0	0.5	FALSE	4	mixmodel	0.0235	1.8684038018129714e-4	0.005976290139477349	0	10000
4	250	0	250	500	750	2	0	1	0	0	0	0	0	0	0	0	0	stepwise_2	0.025	TRUE	50	NA	NA	0	0.5	FALSE	4	mixmodel_AR1	0.025	2.1613302311082364e-4	0.005942708466446415	0	10000
4	250	0	250	500	750	2	0	1	0	0	0	0	0	0	0	0	0	stepwise_2	0.025	TRUE	50	NA	NA	0	0.5	FALSE	4	mixmodel_AR1_cal	0.0241	1.0736048264162918e-4	0.005919058113607048	0	10000
4	250	0	250	500	750	2	0	1	0	0	0	0	0	0	0	0	0	stepwise_2	0.025	TRUE	50	NA	NA	0	0.5	FALSE	4	mixmodel_cal	0.0233	9.057012444858185e-5	0.005869593758048786	0	10000
4	250	0	250	500	750	2	0	1	0	0	0	0	0	0	0	0	0	stepwise_2	0.025	TRUE	50	NA	NA	0	0.5	FALSE	4	sepmodel	0.0258	6.533552551791686e-4	0.008087316939761606	0	10000
4	250	0	250	500	750	2	0	1	0	0	0	0	0	0	0	0	0	stepwise_2	0.025	TRUE	100	NA	NA	0	0.5	FALSE	2	fixmodel	0.0253	-1.5458727937800289e-4	0.007585168024344052	0	10000
4	250	0	250	500	750	2	0	1	0	0	0	0	0	0	0	0	0	stepwise_2	0.025	TRUE	100	NA	NA	0	0.5	FALSE	2	mixmodel	0.0244	-1.2180170004197699e-4	0.0068978266483508775	0	10000
4	250	0	250	500	750	2	0	1	0	0	0	0	0	0	0	0	0	stepwise_2	0.025	TRUE	100	NA	NA	0	0.5	FALSE	2	mixmodel_AR1	0.0247	-1.1439095244154864e-4	0.00686200994280024	0	10000
4	250	0	250	500	750	2	0	1	0	0	0	0	0	0	0	0	0	stepwise_2	0.025	TRUE	100	NA	NA	0	0.5	FALSE	2	mixmodel_AR1_cal	0.0248	-1.7477077028998355e-4	0.006827996433396354	0	10000
4	250	0	250	500	750	2	0	1	0	0	0	0	0	0	0	0	0	stepwise_2	0.025	TRUE	100	NA	NA	0	0.5	FALSE	2	mixmodel_cal	0.0246	-1.7800040189187974e-4	0.006831202057125814	0	10000
4	250	0	250	500	750	2	0	1	0	0	0	0	0	0	0	0	0	stepwise_2	0.025	TRUE	100	NA	NA	0	0.5	FALSE	2	sepmodel	0.0261	-1.3335638907037612e-4	0.00816409770579755	0	10000
4	250	0	250	500	750	2	0	1	0	0	0	0	0	0	0	0	0	stepwise_2	0.025	TRUE	100	NA	NA	0	0.5	FALSE	3	fixmodel	0.0219	-7.511455519260606e-4	0.007274243100305386	0	10000
4	250	0	250	500	750	2	0	1	0	0	0	0	0	0	0	0	0	stepwise_2	0.025	TRUE	100	NA	NA	0	0.5	FALSE	3	mixmodel	0.0239	-3.738569941986662e-4	0.006300964243036729	0	10000
4	250	0	250	500	750	2	0	1	0	0	0	0	0	0	0	0	0	stepwise_2	0.025	TRUE	100	NA	NA	0	0.5	FALSE	3	mixmodel_AR1	0.0253	-3.709870330833797e-4	0.006257635360154304	0	10000
4	250	0	250	500	750	2	0	1	0	0	0	0	0	0	0	0	0	stepwise_2	0.025	TRUE	100	NA	NA	0	0.5	FALSE	3	mixmodel_AR1_cal	0.0244	-4.695984364818122e-4	0.006255258086339084	0	10000
4	250	0	250	500	750	2	0	1	0	0	0	0	0	0	0	0	0	stepwise_2	0.025	TRUE	100	NA	NA	0	0.5	FALSE	3	mixmodel_cal	0.0233	-4.0395417524069277e-4	0.0062384085497801155	0	10000
4	250	0	250	500	750	2	0	1	0	0	0	0	0	0	0	0	0	stepwise_2	0.025	TRUE	100	NA	NA	0	0.5	FALSE	3	sepmodel	0.0224	-7.2928972293833e-4	0.007987579927176079	0	10000
4	250	0	250	500	750	2	0	1	0	0	0	0	0	0	0	0	0	stepwise_2	0.025	TRUE	100	NA	NA	0	0.5	FALSE	4	fixmodel	0.0239	-2.289145646280071e-4	0.007070081249218786	0	10000
4	250	0	250	500	750	2	0	1	0	0	0	0	0	0	0	0	0	stepwise_2	0.025	TRUE	100	NA	NA	0	0.5	FALSE	4	mixmodel	0.0257	-1.3127744204862534e-4	0.005925177860422944	0	10000
4	250	0	250	500	750	2	0	1	0	0	0	0	0	0	0	0	0	stepwise_2	0.025	TRUE	100	NA	NA	0	0.5	FALSE	4	mixmodel_AR1	0.0267	-1.3097834641082645e-4	0.005893194708210786	0	10000
4	250	0	250	500	750	2	0	1	0	0	0	0	0	0	0	0	0	stepwise_2	0.025	TRUE	100	NA	NA	0	0.5	FALSE	4	mixmodel_AR1_cal	0.0262	-1.7134417079339592e-4	0.005879458340817592	0	10000
4	250	0	250	500	750	2	0	1	0	0	0	0	0	0	0	0	0	stepwise_2	0.025	TRUE	100	NA	NA	0	0.5	FALSE	4	mixmodel_cal	0.0257	-1.2468060640597335e-4	0.0058601409671380535	0	10000
4	250	0	250	500	750	2	0	1	0	0	0	0	0	0	0	0	0	stepwise_2	0.025	TRUE	100	NA	NA	0	0.5	FALSE	4	sepmodel	0.0225	1.364595553787939e-4	0.007926970177386777	0	10000
4	250	0	250	500	750	2	0	1	0	0	0	0	0.125	0.125	0.125	0.125	0.125	stepwise_2	0.025	TRUE	25	NA	NA	0	0.5	FALSE	2	fixmodel	0.0251	6.69253315116285e-4	0.0075332647635038994	0	10000
4	250	0	250	500	750	2	0	1	0	0	0	0	0.125	0.125	0.125	0.125	0.125	stepwise_2	0.025	TRUE	25	NA	NA	0	0.5	FALSE	2	mixmodel	0.0513	0.022140532502122338	0.008085389519965631	0	10000
4	250	0	250	500	750	2	0	1	0	0	0	0	0.125	0.125	0.125	0.125	0.125	stepwise_2	0.025	TRUE	25	NA	NA	0	0.5	FALSE	2	mixmodel_AR1	0.0609	0.028389747769347707	0.008482885560818044	0	10000
4	250	0	250	500	750	2	0	1	0	0	0	0	0.125	0.125	0.125	0.125	0.125	stepwise_2	0.025	TRUE	25	NA	NA	0	0.5	FALSE	2	mixmodel_AR1_cal	0.0755	0.03700098788579003	0.00907788786764557	0	10000
4	250	0	250	500	750	2	0	1	0	0	0	0	0.125	0.125	0.125	0.125	0.125	stepwise_2	0.025	TRUE	25	NA	NA	0	0.5	FALSE	2	mixmodel_cal	0.1467	0.07535277174307511	0.01254517064158187	0	10000
4	250	0	250	500	750	2	0	1	0	0	0	0	0.125	0.125	0.125	0.125	0.125	stepwise_2	0.025	TRUE	25	NA	NA	0	0.5	FALSE	2	sepmodel	0.0242	5.628152672787687e-4	0.008029798761880147	0	10000
4	250	0	250	500	750	2	0	1	0	0	0	0	0.125	0.125	0.125	0.125	0.125	stepwise_2	0.025	TRUE	25	NA	NA	0	0.5	FALSE	3	fixmodel	0.0247	-2.73565249732396e-4	0.007181460844406291	0	10000
4	250	0	250	500	750	2	0	1	0	0	0	0	0.125	0.125	0.125	0.125	0.125	stepwise_2	0.025	TRUE	25	NA	NA	0	0.5	FALSE	3	mixmodel	0.0695	0.03440334319360306	0.00869263502230032	0	10000
4	250	0	250	500	750	2	0	1	0	0	0	0	0.125	0.125	0.125	0.125	0.125	stepwise_2	0.025	TRUE	25	NA	NA	0	0.5	FALSE	3	mixmodel_AR1	0.0771	0.03552095129900498	0.008986555041066798	0	10000
4	250	0	250	500	750	2	0	1	0	0	0	0	0.125	0.125	0.125	0.125	0.125	stepwise_2	0.025	TRUE	25	NA	NA	0	0.5	FALSE	3	mixmodel_AR1_cal	0.1087	0.0476989123664457	0.010491274223270166	0	10000
4	250	0	250	500	750	2	0	1	0	0	0	0	0.125	0.125	0.125	0.125	0.125	stepwise_2	0.025	TRUE	25	NA	NA	0	0.5	FALSE	3	mixmodel_cal	0.3119	0.1166146477060171	0.019983977102910763	0	10000
4	250	0	250	500	750	2	0	1	0	0	0	0	0.125	0.125	0.125	0.125	0.125	stepwise_2	0.025	TRUE	25	NA	NA	0	0.5	FALSE	3	sepmodel	0.0251	-4.986578673499138e-4	0.007870687615685483	0	10000
4	250	0	250	500	750	2	0	1	0	0	0	0	0.125	0.125	0.125	0.125	0.125	stepwise_2	0.025	TRUE	25	NA	NA	0	0.5	FALSE	4	fixmodel	0.0214	-7.516406741118173e-4	0.007110414877491425	0	10000
4	250	0	250	500	750	2	0	1	0	0	0	0	0.125	0.125	0.125	0.125	0.125	stepwise_2	0.025	TRUE	25	NA	NA	0	0.5	FALSE	4	mixmodel	0.0847	0.040470408507133765	0.00911924088631659	0	10000
4	250	0	250	500	750	2	0	1	0	0	0	0	0.125	0.125	0.125	0.125	0.125	stepwise_2	0.025	TRUE	25	NA	NA	0	0.5	FALSE	4	mixmodel_AR1	0.0812	0.0362820121401383	0.009036555131954383	0	10000
4	250	0	250	500	750	2	0	1	0	0	0	0	0.125	0.125	0.125	0.125	0.125	stepwise_2	0.025	TRUE	25	NA	NA	0	0.5	FALSE	4	mixmodel_AR1_cal	0.1186	0.04817068862637272	0.010657273572432263	0	10000
4	250	0	250	500	750	2	0	1	0	0	0	0	0.125	0.125	0.125	0.125	0.125	stepwise_2	0.025	TRUE	25	NA	NA	0	0.5	FALSE	4	mixmodel_cal	0.3753	0.12721505845828895	0.022333143547759962	0	10000
4	250	0	250	500	750	2	0	1	0	0	0	0	0.125	0.125	0.125	0.125	0.125	stepwise_2	0.025	TRUE	25	NA	NA	0	0.5	FALSE	4	sepmodel	0.0218	-9.626971929265628e-4	0.00788645631336965	0	10000
4	250	0	250	500	750	2	0	1	0	0	0	0	0.125	0.125	0.125	0.125	0.125	stepwise_2	0.025	TRUE	50	NA	NA	0	0.5	FALSE	2	fixmodel	0.0249	4.880165185329965e-4	0.0075749797309615716	0	10000
4	250	0	250	500	750	2	0	1	0	0	0	0	0.125	0.125	0.125	0.125	0.125	stepwise_2	0.025	TRUE	50	NA	NA	0	0.5	FALSE	2	mixmodel	0.0481	0.02198610674933439	0.008140130153252092	0	10000
4	250	0	250	500	750	2	0	1	0	0	0	0	0.125	0.125	0.125	0.125	0.125	stepwise_2	0.025	TRUE	50	NA	NA	0	0.5	FALSE	2	mixmodel_AR1	0.0604	0.028335950382777676	0.008560763657007283	0	10000
4	250	0	250	500	750	2	0	1	0	0	0	0	0.125	0.125	0.125	0.125	0.125	stepwise_2	0.025	TRUE	50	NA	NA	0	0.5	FALSE	2	mixmodel_AR1_cal	0.0697	0.03460159271031565	0.008948988145843004	0	10000
4	250	0	250	500	750	2	0	1	0	0	0	0	0.125	0.125	0.125	0.125	0.125	stepwise_2	0.025	TRUE	50	NA	NA	0	0.5	FALSE	2	mixmodel_cal	0.1264	0.0650890251214344	0.011426245970077875	0	10000
4	250	0	250	500	750	2	0	1	0	0	0	0	0.125	0.125	0.125	0.125	0.125	stepwise_2	0.025	TRUE	50	NA	NA	0	0.5	FALSE	2	sepmodel	0.025	7.147309968565913e-4	0.008103461659595364	0	10000
4	250	0	250	500	750	2	0	1	0	0	0	0	0.125	0.125	0.125	0.125	0.125	stepwise_2	0.025	TRUE	50	NA	NA	0	0.5	FALSE	3	fixmodel	0.0226	3.874604252149558e-4	0.007042023283214019	0	10000
4	250	0	250	500	750	2	0	1	0	0	0	0	0.125	0.125	0.125	0.125	0.125	stepwise_2	0.025	TRUE	50	NA	NA	0	0.5	FALSE	3	mixmodel	0.0694	0.03514344305394254	0.008642272497416793	0	10000
4	250	0	250	500	750	2	0	1	0	0	0	0	0.125	0.125	0.125	0.125	0.125	stepwise_2	0.025	TRUE	50	NA	NA	0	0.5	FALSE	3	mixmodel_AR1	0.0788	0.03634987511460003	0.008977768088191323	0	10000
4	250	0	250	500	750	2	0	1	0	0	0	0	0.125	0.125	0.125	0.125	0.125	stepwise_2	0.025	TRUE	50	NA	NA	0	0.5	FALSE	3	mixmodel_AR1_cal	0.0956	0.04454359049055899	0.009831655826362626	0	10000
4	250	0	250	500	750	2	0	1	0	0	0	0	0.125	0.125	0.125	0.125	0.125	stepwise_2	0.025	TRUE	50	NA	NA	0	0.5	FALSE	3	mixmodel_cal	0.2514	0.10210411355933087	0.017029977240936026	0	10000
4	250	0	250	500	750	2	0	1	0	0	0	0	0.125	0.125	0.125	0.125	0.125	stepwise_2	0.025	TRUE	50	NA	NA	0	0.5	FALSE	3	sepmodel	0.0229	2.2614833867506593e-4	0.007759208490196762	0	10000
4	250	0	250	500	750	2	0	1	0	0	0	0	0.125	0.125	0.125	0.125	0.125	stepwise_2	0.025	TRUE	50	NA	NA	0	0.5	FALSE	4	fixmodel	0.0268	9.009511887397218e-4	0.007211927975108035	0	10000
4	250	0	250	500	750	2	0	1	0	0	0	0	0.125	0.125	0.125	0.125	0.125	stepwise_2	0.025	TRUE	50	NA	NA	0	0.5	FALSE	4	mixmodel	0.0884	0.04228220032368087	0.009370851818753318	0	10000
4	250	0	250	500	750	2	0	1	0	0	0	0	0.125	0.125	0.125	0.125	0.125	stepwise_2	0.025	TRUE	50	NA	NA	0	0.5	FALSE	4	mixmodel_AR1	0.0846	0.038110254261909435	0.00931297828985798	0	10000
4	250	0	250	500	750	2	0	1	0	0	0	0	0.125	0.125	0.125	0.125	0.125	stepwise_2	0.025	TRUE	50	NA	NA	0	0.5	FALSE	4	mixmodel_AR1_cal	0.1049	0.045865760476942206	0.01016766823496832	0	10000
4	250	0	250	500	750	2	0	1	0	0	0	0	0.125	0.125	0.125	0.125	0.125	stepwise_2	0.025	TRUE	50	NA	NA	0	0.5	FALSE	4	mixmodel_cal	0.3039	0.11228187252496803	0.01918765830530557	0	10000
4	250	0	250	500	750	2	0	1	0	0	0	0	0.125	0.125	0.125	0.125	0.125	stepwise_2	0.025	TRUE	50	NA	NA	0	0.5	FALSE	4	sepmodel	0.0248	7.641502499166209e-4	0.007941439670344561	0	10000
4	250	0	250	500	750	2	0	1	0	0	0	0	0.125	0.125	0.125	0.125	0.125	stepwise_2	0.025	TRUE	100	NA	NA	0	0.5	FALSE	2	fixmodel	0.0235	5.447670406652173e-4	0.007334386952726263	0	10000
4	250	0	250	500	750	2	0	1	0	0	0	0	0.125	0.125	0.125	0.125	0.125	stepwise_2	0.025	TRUE	100	NA	NA	0	0.5	FALSE	2	mixmodel	0.0452	0.022142613541228658	0.007911164823155101	0	10000
4	250	0	250	500	750	2	0	1	0	0	0	0	0.125	0.125	0.125	0.125	0.125	stepwise_2	0.025	TRUE	100	NA	NA	0	0.5	FALSE	2	mixmodel_AR1	0.0574	0.028421461543424165	0.008316734039132951	0	10000
4	250	0	250	500	750	2	0	1	0	0	0	0	0.125	0.125	0.125	0.125	0.125	stepwise_2	0.025	TRUE	100	NA	NA	0	0.5	FALSE	2	mixmodel_AR1_cal	0.0695	0.03622108565181055	0.008735121728383114	0	10000
4	250	0	250	500	750	2	0	1	0	0	0	0	0.125	0.125	0.125	0.125	0.125	stepwise_2	0.025	TRUE	100	NA	NA	0	0.5	FALSE	2	mixmodel_cal	0.0975	0.052633021744447006	0.009959375145672994	0	10000
4	250	0	250	500	750	2	0	1	0	0	0	0	0.125	0.125	0.125	0.125	0.125	stepwise_2	0.025	TRUE	100	NA	NA	0	0.5	FALSE	2	sepmodel	0.023	4.149730649488937e-4	0.007843500644790844	0	10000
4	250	0	250	500	750	2	0	1	0	0	0	0	0.125	0.125	0.125	0.125	0.125	stepwise_2	0.025	TRUE	100	NA	NA	0	0.5	FALSE	3	fixmodel	0.0291	0.001916838790610371	0.007313293782647862	0	10000
4	250	0	250	500	750	2	0	1	0	0	0	0	0.125	0.125	0.125	0.125	0.125	stepwise_2	0.025	TRUE	100	NA	NA	0	0.5	FALSE	3	mixmodel	0.0764	0.03664042128819472	0.009027282404223402	0	10000
4	250	0	250	500	750	2	0	1	0	0	0	0	0.125	0.125	0.125	0.125	0.125	stepwise_2	0.025	TRUE	100	NA	NA	0	0.5	FALSE	3	mixmodel_AR1	0.0844	0.03777545736100523	0.009349454578769126	0	10000
4	250	0	250	500	750	2	0	1	0	0	0	0	0.125	0.125	0.125	0.125	0.125	stepwise_2	0.025	TRUE	100	NA	NA	0	0.5	FALSE	3	mixmodel_AR1_cal	0.1	0.04544254583333412	0.010010253095794792	0	10000
4	250	0	250	500	750	2	0	1	0	0	0	0	0.125	0.125	0.125	0.125	0.125	stepwise_2	0.025	TRUE	100	NA	NA	0	0.5	FALSE	3	mixmodel_cal	0.1783	0.08023960192768656	0.013889487097853008	0	10000
4	250	0	250	500	750	2	0	1	0	0	0	0	0.125	0.125	0.125	0.125	0.125	stepwise_2	0.025	TRUE	100	NA	NA	0	0.5	FALSE	3	sepmodel	0.028	0.0017390451478920628	0.007960223034959243	0	10000
4	250	0	250	500	750	2	0	1	0	0	0	0	0.125	0.125	0.125	0.125	0.125	stepwise_2	0.025	TRUE	100	NA	NA	0	0.5	FALSE	4	fixmodel	0.0248	7.719252320331309e-4	0.007063370175885308	0	10000
4	250	0	250	500	750	2	0	1	0	0	0	0	0.125	0.125	0.125	0.125	0.125	stepwise_2	0.025	TRUE	100	NA	NA	0	0.5	FALSE	4	mixmodel	0.0817	0.042227188168262854	0.009191934474773575	0	10000
4	250	0	250	500	750	2	0	1	0	0	0	0	0.125	0.125	0.125	0.125	0.125	stepwise_2	0.025	TRUE	100	NA	NA	0	0.5	FALSE	4	mixmodel_AR1	0.0838	0.03810214618755283	0.009117206693636649	0	10000
4	250	0	250	500	750	2	0	1	0	0	0	0	0.125	0.125	0.125	0.125	0.125	stepwise_2	0.025	TRUE	100	NA	NA	0	0.5	FALSE	4	mixmodel_AR1_cal	0.0982	0.04628373959902222	0.00983685176703898	0	10000
4	250	0	250	500	750	2	0	1	0	0	0	0	0.125	0.125	0.125	0.125	0.125	stepwise_2	0.025	TRUE	100	NA	NA	0	0.5	FALSE	4	mixmodel_cal	0.2129	0.08941491213939912	0.015038746814461752	0	10000
4	250	0	250	500	750	2	0	1	0	0	0	0	0.125	0.125	0.125	0.125	0.125	stepwise_2	0.025	TRUE	100	NA	NA	0	0.5	FALSE	4	sepmodel	0.0212	6.536854580867937e-4	0.007875606185152897	0	10000
4	250	0	250	500	750	2	0	1	0	0	0	0	0.25	0.25	0.25	0.25	0.25	stepwise_2	0.025	TRUE	25	NA	NA	0	0.5	FALSE	2	fixmodel	0.0246	-4.289152723483972e-4	0.0075075988042210395	0	10000
4	250	0	250	500	750	2	0	1	0	0	0	0	0.25	0.25	0.25	0.25	0.25	stepwise_2	0.025	TRUE	25	NA	NA	0	0.5	FALSE	2	mixmodel	0.0351	0.012100648843124926	0.007701637759412252	0	10000
4	250	0	250	500	750	2	0	1	0	0	0	0	0.25	0.25	0.25	0.25	0.25	stepwise_2	0.025	TRUE	25	NA	NA	0	0.5	FALSE	2	mixmodel_AR1	0.0384	0.014746023398808324	0.007766563462569698	0	10000
4	250	0	250	500	750	2	0	1	0	0	0	0	0.25	0.25	0.25	0.25	0.25	stepwise_2	0.025	TRUE	25	NA	NA	0	0.5	FALSE	2	mixmodel_AR1_cal	0.0491	0.024144268324251806	0.008041892631884042	0	10000
4	250	0	250	500	750	2	0	1	0	0	0	0	0.25	0.25	0.25	0.25	0.25	stepwise_2	0.025	TRUE	25	NA	NA	0	0.5	FALSE	2	mixmodel_cal	0.2299	0.1001832471058534	0.017563513116957086	0	10000
4	250	0	250	500	750	2	0	1	0	0	0	0	0.25	0.25	0.25	0.25	0.25	stepwise_2	0.025	TRUE	25	NA	NA	0	0.5	FALSE	2	sepmodel	0.0217	-4.552361039777102e-4	0.00804795089287328	0	10000
4	250	0	250	500	750	2	0	1	0	0	0	0	0.25	0.25	0.25	0.25	0.25	stepwise_2	0.025	TRUE	25	NA	NA	0	0.5	FALSE	3	fixmodel	0.0259	-5.358626662171961e-4	0.007398355872228223	0	10000
4	250	0	250	500	750	2	0	1	0	0	0	0	0.25	0.25	0.25	0.25	0.25	stepwise_2	0.025	TRUE	25	NA	NA	0	0.5	FALSE	3	mixmodel	0.0465	0.0190320177618869	0.007892442208178464	0	10000
4	250	0	250	500	750	2	0	1	0	0	0	0	0.25	0.25	0.25	0.25	0.25	stepwise_2	0.025	TRUE	25	NA	NA	0	0.5	FALSE	3	mixmodel_AR1	0.045	0.01793909805094002	0.007821067127477273	0	10000
4	250	0	250	500	750	2	0	1	0	0	0	0	0.25	0.25	0.25	0.25	0.25	stepwise_2	0.025	TRUE	25	NA	NA	0	0.5	FALSE	3	mixmodel_AR1_cal	0.0609	0.02855587675608118	0.008272120345108205	0	10000
4	250	0	250	500	750	2	0	1	0	0	0	0	0.25	0.25	0.25	0.25	0.25	stepwise_2	0.025	TRUE	25	NA	NA	0	0.5	FALSE	3	mixmodel_cal	0.493	0.15862024680923018	0.03283947020902344	0	10000
4	250	0	250	500	750	2	0	1	0	0	0	0	0.25	0.25	0.25	0.25	0.25	stepwise_2	0.025	TRUE	25	NA	NA	0	0.5	FALSE	3	sepmodel	0.0244	-3.485140392022153e-4	0.008061727628171778	0	10000
4	250	0	250	500	750	2	0	1	0	0	0	0	0.25	0.25	0.25	0.25	0.25	stepwise_2	0.025	TRUE	25	NA	NA	0	0.5	FALSE	4	fixmodel	0.0225	-0.0012996545795922753	0.0071514958115327385	0	10000
4	250	0	250	500	750	2	0	1	0	0	0	0	0.25	0.25	0.25	0.25	0.25	stepwise_2	0.025	TRUE	25	NA	NA	0	0.5	FALSE	4	mixmodel	0.0433	0.022527282075127338	0.0078056391225506064	0	10000
4	250	0	250	500	750	2	0	1	0	0	0	0	0.25	0.25	0.25	0.25	0.25	stepwise_2	0.025	TRUE	25	NA	NA	0	0.5	FALSE	4	mixmodel_AR1	0.0377	0.018682438108366253	0.0075827947130719985	0	10000
4	250	0	250	500	750	2	0	1	0	0	0	0	0.25	0.25	0.25	0.25	0.25	stepwise_2	0.025	TRUE	25	NA	NA	0	0.5	FALSE	4	mixmodel_AR1_cal	0.0536	0.029245331923217443	0.008034566428268618	0	10000
4	250	0	250	500	750	2	0	1	0	0	0	0	0.25	0.25	0.25	0.25	0.25	stepwise_2	0.025	TRUE	25	NA	NA	0	0.5	FALSE	4	mixmodel_cal	0.5729	0.17221943450560387	0.036988844376944774	0	10000
4	250	0	250	500	750	2	0	1	0	0	0	0	0.25	0.25	0.25	0.25	0.25	stepwise_2	0.025	TRUE	25	NA	NA	0	0.5	FALSE	4	sepmodel	0.0214	-8.560790327047236e-4	0.007861918420052731	0	10000
4	250	0	250	500	750	2	0	1	0	0	0	0	0.25	0.25	0.25	0.25	0.25	stepwise_2	0.025	TRUE	50	NA	NA	0	0.5	FALSE	2	fixmodel	0.0242	2.972875955690645e-4	0.007271635846096627	0	10000
4	250	0	250	500	750	2	0	1	0	0	0	0	0.25	0.25	0.25	0.25	0.25	stepwise_2	0.025	TRUE	50	NA	NA	0	0.5	FALSE	2	mixmodel	0.0362	0.01280672834007531	0.007483844585273033	0	10000
4	250	0	250	500	750	2	0	1	0	0	0	0	0.25	0.25	0.25	0.25	0.25	stepwise_2	0.025	TRUE	50	NA	NA	0	0.5	FALSE	2	mixmodel_AR1	0.0389	0.015405063221667617	0.007552250529926801	0	10000
4	250	0	250	500	750	2	0	1	0	0	0	0	0.25	0.25	0.25	0.25	0.25	stepwise_2	0.025	TRUE	50	NA	NA	0	0.5	FALSE	2	mixmodel_AR1_cal	0.0489	0.024225395345533814	0.00781119781702861	0	10000
4	250	0	250	500	750	2	0	1	0	0	0	0	0.25	0.25	0.25	0.25	0.25	stepwise_2	0.025	TRUE	50	NA	NA	0	0.5	FALSE	2	mixmodel_cal	0.1122	0.06099168654699955	0.011201824469937697	0	10000
4	250	0	250	500	750	2	0	1	0	0	0	0	0.25	0.25	0.25	0.25	0.25	stepwise_2	0.025	TRUE	50	NA	NA	0	0.5	FALSE	2	sepmodel	0.0215	7.447471554553281e-4	0.007811451779668899	0	10000
4	250	0	250	500	750	2	0	1	0	0	0	0	0.25	0.25	0.25	0.25	0.25	stepwise_2	0.025	TRUE	50	NA	NA	0	0.5	FALSE	3	fixmodel	0.0247	2.1638095872727138e-4	0.007268000548252962	0	10000
4	250	0	250	500	750	2	0	1	0	0	0	0	0.25	0.25	0.25	0.25	0.25	stepwise_2	0.025	TRUE	50	NA	NA	0	0.5	FALSE	3	mixmodel	0.0437	0.019775859811586183	0.007799934924892178	0	10000
4	250	0	250	500	750	2	0	1	0	0	0	0	0.25	0.25	0.25	0.25	0.25	stepwise_2	0.025	TRUE	50	NA	NA	0	0.5	FALSE	3	mixmodel_AR1	0.0421	0.018689989240092474	0.00772903130160016	0	10000
4	250	0	250	500	750	2	0	1	0	0	0	0	0.25	0.25	0.25	0.25	0.25	stepwise_2	0.025	TRUE	50	NA	NA	0	0.5	FALSE	3	mixmodel_AR1_cal	0.057	0.028982928272667755	0.008175134492583846	0	10000
4	250	0	250	500	750	2	0	1	0	0	0	0	0.25	0.25	0.25	0.25	0.25	stepwise_2	0.025	TRUE	50	NA	NA	0	0.5	FALSE	3	mixmodel_cal	0.23	0.09740424768681157	0.01737787493374175	0	10000
4	250	0	250	500	750	2	0	1	0	0	0	0	0.25	0.25	0.25	0.25	0.25	stepwise_2	0.025	TRUE	50	NA	NA	0	0.5	FALSE	3	sepmodel	0.0235	7.478510268462081e-4	0.007979590831370903	0	10000
4	250	0	250	500	750	2	0	1	0	0	0	0	0.25	0.25	0.25	0.25	0.25	stepwise_2	0.025	TRUE	50	NA	NA	0	0.5	FALSE	4	fixmodel	0.0259	9.619638782876478e-4	0.007209665541112175	0	10000
4	250	0	250	500	750	2	0	1	0	0	0	0	0.25	0.25	0.25	0.25	0.25	stepwise_2	0.025	TRUE	50	NA	NA	0	0.5	FALSE	4	mixmodel	0.0487	0.024785371704728706	0.007975950287014838	0	10000
4	250	0	250	500	750	2	0	1	0	0	0	0	0.25	0.25	0.25	0.25	0.25	stepwise_2	0.025	TRUE	50	NA	NA	0	0.5	FALSE	4	mixmodel_AR1	0.0445	0.020946112648484755	0.0077391954072816745	0	10000
4	250	0	250	500	750	2	0	1	0	0	0	0	0.25	0.25	0.25	0.25	0.25	stepwise_2	0.025	TRUE	50	NA	NA	0	0.5	FALSE	4	mixmodel_AR1_cal	0.0553	0.030971650991891257	0.008215428484993771	0	10000
4	250	0	250	500	750	2	0	1	0	0	0	0	0.25	0.25	0.25	0.25	0.25	stepwise_2	0.025	TRUE	50	NA	NA	0	0.5	FALSE	4	mixmodel_cal	0.2739	0.10806742369364553	0.019476748814518118	0	10000
4	250	0	250	500	750	2	0	1	0	0	0	0	0.25	0.25	0.25	0.25	0.25	stepwise_2	0.025	TRUE	50	NA	NA	0	0.5	FALSE	4	sepmodel	0.023	0.0011107813645587592	0.007992991911306858	0	10000
4	250	0	250	500	750	2	0	1	0	0	0	0	0.25	0.25	0.25	0.25	0.25	stepwise_2	0.025	TRUE	100	NA	NA	0	0.5	FALSE	2	fixmodel	0.0245	-0.0012315920682028903	0.007503271884829179	0	10000
4	250	0	250	500	750	2	0	1	0	0	0	0	0.25	0.25	0.25	0.25	0.25	stepwise_2	0.025	TRUE	100	NA	NA	0	0.5	FALSE	2	mixmodel	0.0348	0.011320083572341452	0.007676535498643917	0	10000
4	250	0	250	500	750	2	0	1	0	0	0	0	0.25	0.25	0.25	0.25	0.25	stepwise_2	0.025	TRUE	100	NA	NA	0	0.5	FALSE	2	mixmodel_AR1	0.0382	0.013948978908533773	0.007735491404942007	0	10000
4	250	0	250	500	750	2	0	1	0	0	0	0	0.25	0.25	0.25	0.25	0.25	stepwise_2	0.025	TRUE	100	NA	NA	0	0.5	FALSE	2	mixmodel_AR1_cal	0.0567	0.0298097300546501	0.008252342021564513	0	10000
4	250	0	250	500	750	2	0	1	0	0	0	0	0.25	0.25	0.25	0.25	0.25	stepwise_2	0.025	TRUE	100	NA	NA	0	0.5	FALSE	2	mixmodel_cal	0.0769	0.04329476864526636	0.009390629492312256	0	10000
4	250	0	250	500	750	2	0	1	0	0	0	0	0.25	0.25	0.25	0.25	0.25	stepwise_2	0.025	TRUE	100	NA	NA	0	0.5	FALSE	2	sepmodel	0.023	-0.0015212497007187882	0.008042796563290983	0	10000
4	250	0	250	500	750	2	0	1	0	0	0	0	0.25	0.25	0.25	0.25	0.25	stepwise_2	0.025	TRUE	100	NA	NA	0	0.5	FALSE	3	fixmodel	0.0246	2.587019564459026e-4	0.007374214988592672	0	10000
4	250	0	250	500	750	2	0	1	0	0	0	0	0.25	0.25	0.25	0.25	0.25	stepwise_2	0.025	TRUE	100	NA	NA	0	0.5	FALSE	3	mixmodel	0.0459	0.019869745541177822	0.007911292886101857	0	10000
4	250	0	250	500	750	2	0	1	0	0	0	0	0.25	0.25	0.25	0.25	0.25	stepwise_2	0.025	TRUE	100	NA	NA	0	0.5	FALSE	3	mixmodel_AR1	0.0442	0.018782827717762744	0.007837410721174241	0	10000
4	250	0	250	500	750	2	0	1	0	0	0	0	0.25	0.25	0.25	0.25	0.25	stepwise_2	0.025	TRUE	100	NA	NA	0	0.5	FALSE	3	mixmodel_AR1_cal	0.0604	0.031536007125403165	0.008440466975150274	0	10000
4	250	0	250	500	750	2	0	1	0	0	0	0	0.25	0.25	0.25	0.25	0.25	stepwise_2	0.025	TRUE	100	NA	NA	0	0.5	FALSE	3	mixmodel_cal	0.1122	0.05665539709632543	0.011012793899198287	0	10000
4	250	0	250	500	750	2	0	1	0	0	0	0	0.25	0.25	0.25	0.25	0.25	stepwise_2	0.025	TRUE	100	NA	NA	0	0.5	FALSE	3	sepmodel	0.0242	2.1127245112030968e-4	0.008079088149825171	0	10000
4	250	0	250	500	750	2	0	1	0	0	0	0	0.25	0.25	0.25	0.25	0.25	stepwise_2	0.025	TRUE	100	NA	NA	0	0.5	FALSE	4	fixmodel	0.0237	-9.174871456223106e-4	0.007247795492796079	0	10000
4	250	0	250	500	750	2	0	1	0	0	0	0	0.25	0.25	0.25	0.25	0.25	stepwise_2	0.025	TRUE	100	NA	NA	0	0.5	FALSE	4	mixmodel	0.0498	0.022981532390655424	0.0079349557321471	0	10000
4	250	0	250	500	750	2	0	1	0	0	0	0	0.25	0.25	0.25	0.25	0.25	stepwise_2	0.025	TRUE	100	NA	NA	0	0.5	FALSE	4	mixmodel_AR1	0.0433	0.019124200591002914	0.007714853777805149	0	10000
4	250	0	250	500	750	2	0	1	0	0	0	0	0.25	0.25	0.25	0.25	0.25	stepwise_2	0.025	TRUE	100	NA	NA	0	0.5	FALSE	4	mixmodel_AR1_cal	0.0655	0.03503156363762575	0.00850324031190162	0	10000
4	250	0	250	500	750	2	0	1	0	0	0	0	0.25	0.25	0.25	0.25	0.25	stepwise_2	0.025	TRUE	100	NA	NA	0	0.5	FALSE	4	mixmodel_cal	0.1436	0.06915332290291747	0.012394965528370551	0	10000
4	250	0	250	500	750	2	0	1	0	0	0	0	0.25	0.25	0.25	0.25	0.25	stepwise_2	0.025	TRUE	100	NA	NA	0	0.5	FALSE	4	sepmodel	0.0245	-8.817031183785647e-4	0.008088200954947883	0	10000
4	250	0	250	500	750	2	0	1	0	0	0	0	0.375	0.375	0.375	0.375	0.375	stepwise_2	0.025	TRUE	25	NA	NA	0	0.5	FALSE	2	fixmodel	0.0244	9.833603871986726e-4	0.007500411067801268	0	10000
4	250	0	250	500	750	2	0	1	0	0	0	0	0.375	0.375	0.375	0.375	0.375	stepwise_2	0.025	TRUE	25	NA	NA	0	0.5	FALSE	2	mixmodel	0.0307	0.009594663014191042	0.007616592644790869	0	10000
4	250	0	250	500	750	2	0	1	0	0	0	0	0.375	0.375	0.375	0.375	0.375	stepwise_2	0.025	TRUE	25	NA	NA	0	0.5	FALSE	2	mixmodel_AR1	0.0328	0.011319223073290245	0.0076395622568102665	0	10000
4	250	0	250	500	750	2	0	1	0	0	0	0	0.375	0.375	0.375	0.375	0.375	stepwise_2	0.025	TRUE	25	NA	NA	0	0.5	FALSE	2	mixmodel_AR1_cal	0.044	0.024070206590388762	0.008033198049559253	0	10000
4	250	0	250	500	750	2	0	1	0	0	0	0	0.375	0.375	0.375	0.375	0.375	stepwise_2	0.025	TRUE	25	NA	NA	0	0.5	FALSE	2	mixmodel_cal	0.1766	0.08522594894481199	0.015012745822962758	0	10000
4	250	0	250	500	750	2	0	1	0	0	0	0	0.375	0.375	0.375	0.375	0.375	stepwise_2	0.025	TRUE	25	NA	NA	0	0.5	FALSE	2	sepmodel	0.0204	0.0011993713403986512	0.008059557987730982	0	10000
4	250	0	250	500	750	2	0	1	0	0	0	0	0.375	0.375	0.375	0.375	0.375	stepwise_2	0.025	TRUE	25	NA	NA	0	0.5	FALSE	3	fixmodel	0.0248	-2.1637612045773556e-4	0.007234958493393715	0	10000
4	250	0	250	500	750	2	0	1	0	0	0	0	0.375	0.375	0.375	0.375	0.375	stepwise_2	0.025	TRUE	25	NA	NA	0	0.5	FALSE	3	mixmodel	0.0364	0.013152718584418957	0.00747113336347886	0	10000
4	250	0	250	500	750	2	0	1	0	0	0	0	0.375	0.375	0.375	0.375	0.375	stepwise_2	0.025	TRUE	25	NA	NA	0	0.5	FALSE	3	mixmodel_AR1	0.0358	0.01253336827449478	0.00743517798682384	0	10000
4	250	0	250	500	750	2	0	1	0	0	0	0	0.375	0.375	0.375	0.375	0.375	stepwise_2	0.025	TRUE	25	NA	NA	0	0.5	FALSE	3	mixmodel_AR1_cal	0.0497	0.02660760285845209	0.007955689552400988	0	10000
4	250	0	250	500	750	2	0	1	0	0	0	0	0.375	0.375	0.375	0.375	0.375	stepwise_2	0.025	TRUE	25	NA	NA	0	0.5	FALSE	3	mixmodel_cal	0.3677	0.13440235170436046	0.02590551831507608	0	10000
4	250	0	250	500	750	2	0	1	0	0	0	0	0.375	0.375	0.375	0.375	0.375	stepwise_2	0.025	TRUE	25	NA	NA	0	0.5	FALSE	3	sepmodel	0.0236	4.538385537447547e-4	0.00783771743522029	0	10000
4	250	0	250	500	750	2	0	1	0	0	0	0	0.375	0.375	0.375	0.375	0.375	stepwise_2	0.025	TRUE	25	NA	NA	0	0.5	FALSE	4	fixmodel	0.0247	1.648277149997735e-4	0.007151177890597375	0	10000
4	250	0	250	500	750	2	0	1	0	0	0	0	0.375	0.375	0.375	0.375	0.375	stepwise_2	0.025	TRUE	25	NA	NA	0	0.5	FALSE	4	mixmodel	0.0404	0.01648944250220348	0.007492781941634536	0	10000
4	250	0	250	500	750	2	0	1	0	0	0	0	0.375	0.375	0.375	0.375	0.375	stepwise_2	0.025	TRUE	25	NA	NA	0	0.5	FALSE	4	mixmodel_AR1	0.038	0.014502600286399369	0.007400619924500222	0	10000
4	250	0	250	500	750	2	0	1	0	0	0	0	0.375	0.375	0.375	0.375	0.375	stepwise_2	0.025	TRUE	25	NA	NA	0	0.5	FALSE	4	mixmodel_AR1_cal	0.0522	0.02868942901724988	0.007981313738140592	0	10000
4	250	0	250	500	750	2	0	1	0	0	0	0	0.375	0.375	0.375	0.375	0.375	stepwise_2	0.025	TRUE	25	NA	NA	0	0.5	FALSE	4	mixmodel_cal	0.4365	0.14744426331382818	0.02948121870875768	0	10000
4	250	0	250	500	750	2	0	1	0	0	0	0	0.375	0.375	0.375	0.375	0.375	stepwise_2	0.025	TRUE	25	NA	NA	0	0.5	FALSE	4	sepmodel	0.0249	6.562482342921578e-4	0.007962675020253145	0	10000
4	250	0	250	500	750	2	0	1	0	0	0	0	0.375	0.375	0.375	0.375	0.375	stepwise_2	0.025	TRUE	50	NA	NA	0	0.5	FALSE	2	fixmodel	0.0229	-2.7459101010453085e-4	0.0071412518949237665	0	10000
4	250	0	250	500	750	2	0	1	0	0	0	0	0.375	0.375	0.375	0.375	0.375	stepwise_2	0.025	TRUE	50	NA	NA	0	0.5	FALSE	2	mixmodel	0.0291	0.00832901309872788	0.007233247033895328	0	10000
4	250	0	250	500	750	2	0	1	0	0	0	0	0.375	0.375	0.375	0.375	0.375	stepwise_2	0.025	TRUE	50	NA	NA	0	0.5	FALSE	2	mixmodel_AR1	0.03	0.010036361236288071	0.007251999256907323	0	10000
4	250	0	250	500	750	2	0	1	0	0	0	0	0.375	0.375	0.375	0.375	0.375	stepwise_2	0.025	TRUE	50	NA	NA	0	0.5	FALSE	2	mixmodel_AR1_cal	0.0387	0.021339955623216163	0.0075594976504841874	0	10000
4	250	0	250	500	750	2	0	1	0	0	0	0	0.375	0.375	0.375	0.375	0.375	stepwise_2	0.025	TRUE	50	NA	NA	0	0.5	FALSE	2	mixmodel_cal	0.0696	0.04322179670149043	0.009157168842533639	0	10000
4	250	0	250	500	750	2	0	1	0	0	0	0	0.375	0.375	0.375	0.375	0.375	stepwise_2	0.025	TRUE	50	NA	NA	0	0.5	FALSE	2	sepmodel	0.0185	-2.8346780801185635e-4	0.0077036650329124524	0	10000
4	250	0	250	500	750	2	0	1	0	0	0	0	0.375	0.375	0.375	0.375	0.375	stepwise_2	0.025	TRUE	50	NA	NA	0	0.5	FALSE	3	fixmodel	0.0268	-9.827189899490278e-5	0.007350965407131737	0	10000
4	250	0	250	500	750	2	0	1	0	0	0	0	0.375	0.375	0.375	0.375	0.375	stepwise_2	0.025	TRUE	50	NA	NA	0	0.5	FALSE	3	mixmodel	0.0405	0.013262404541783367	0.007590531105720713	0	10000
4	250	0	250	500	750	2	0	1	0	0	0	0	0.375	0.375	0.375	0.375	0.375	stepwise_2	0.025	TRUE	50	NA	NA	0	0.5	FALSE	3	mixmodel_AR1	0.0393	0.012629734784824338	0.007551550750059579	0	10000
4	250	0	250	500	750	2	0	1	0	0	0	0	0.375	0.375	0.375	0.375	0.375	stepwise_2	0.025	TRUE	50	NA	NA	0	0.5	FALSE	3	mixmodel_AR1_cal	0.0524	0.02564526107300491	0.008024277806210792	0	10000
4	250	0	250	500	750	2	0	1	0	0	0	0	0.375	0.375	0.375	0.375	0.375	stepwise_2	0.025	TRUE	50	NA	NA	0	0.5	FALSE	3	mixmodel_cal	0.1427	0.07041609901253905	0.012669421440882572	0	10000
4	250	0	250	500	750	2	0	1	0	0	0	0	0.375	0.375	0.375	0.375	0.375	stepwise_2	0.025	TRUE	50	NA	NA	0	0.5	FALSE	3	sepmodel	0.0259	7.620064792826999e-5	0.008072087626780678	0	10000
4	250	0	250	500	750	2	0	1	0	0	0	0	0.375	0.375	0.375	0.375	0.375	stepwise_2	0.025	TRUE	50	NA	NA	0	0.5	FALSE	4	fixmodel	0.0225	-8.362521791635094e-4	0.007138157795377709	0	10000
4	250	0	250	500	750	2	0	1	0	0	0	0	0.375	0.375	0.375	0.375	0.375	stepwise_2	0.025	TRUE	50	NA	NA	0	0.5	FALSE	4	mixmodel	0.0352	0.015480484766055753	0.00744800402591771	0	10000
4	250	0	250	500	750	2	0	1	0	0	0	0	0.375	0.375	0.375	0.375	0.375	stepwise_2	0.025	TRUE	50	NA	NA	0	0.5	FALSE	4	mixmodel_AR1	0.0334	0.013492462238549954	0.007357524319262485	0	10000
4	250	0	250	500	750	2	0	1	0	0	0	0	0.375	0.375	0.375	0.375	0.375	stepwise_2	0.025	TRUE	50	NA	NA	0	0.5	FALSE	4	mixmodel_AR1_cal	0.0479	0.02641463607588939	0.007850772931800249	0	10000
4	250	0	250	500	750	2	0	1	0	0	0	0	0.375	0.375	0.375	0.375	0.375	stepwise_2	0.025	TRUE	50	NA	NA	0	0.5	FALSE	4	mixmodel_cal	0.1624	0.07714067102608223	0.01345480184649759	0	10000
4	250	0	250	500	750	2	0	1	0	0	0	0	0.375	0.375	0.375	0.375	0.375	stepwise_2	0.025	TRUE	50	NA	NA	0	0.5	FALSE	4	sepmodel	0.0213	-8.593126827655109e-4	0.007795045433329566	0	10000
4	250	0	250	500	750	2	0	1	0	0	0	0	0.375	0.375	0.375	0.375	0.375	stepwise_2	0.025	TRUE	100	NA	NA	0	0.5	FALSE	2	fixmodel	0.023	8.410724919997357e-4	0.007203803815371759	0	10000
4	250	0	250	500	750	2	0	1	0	0	0	0	0.375	0.375	0.375	0.375	0.375	stepwise_2	0.025	TRUE	100	NA	NA	0	0.5	FALSE	2	mixmodel	0.0285	0.009443346044595333	0.007313462861206861	0	10000
4	250	0	250	500	750	2	0	1	0	0	0	0	0.375	0.375	0.375	0.375	0.375	stepwise_2	0.025	TRUE	100	NA	NA	0	0.5	FALSE	2	mixmodel_AR1	0.0301	0.011152294148132938	0.0073381972959295156	0	10000
4	250	0	250	500	750	2	0	1	0	0	0	0	0.375	0.375	0.375	0.375	0.375	stepwise_2	0.025	TRUE	100	NA	NA	0	0.5	FALSE	2	mixmodel_AR1_cal	0.0572	0.03471061419464262	0.008340046934881662	0	10000
4	250	0	250	500	750	2	0	1	0	0	0	0	0.375	0.375	0.375	0.375	0.375	stepwise_2	0.025	TRUE	100	NA	NA	0	0.5	FALSE	2	mixmodel_cal	0.0667	0.041754642774632006	0.008953933231194219	0	10000
4	250	0	250	500	750	2	0	1	0	0	0	0	0.375	0.375	0.375	0.375	0.375	stepwise_2	0.025	TRUE	100	NA	NA	0	0.5	FALSE	2	sepmodel	0.017	6.239142998004505e-4	0.007752338124640119	0	10000
4	250	0	250	500	750	2	0	1	0	0	0	0	0.375	0.375	0.375	0.375	0.375	stepwise_2	0.025	TRUE	100	NA	NA	0	0.5	FALSE	3	fixmodel	0.0243	-3.1495180538998035e-4	0.007399685006022439	0	10000
4	250	0	250	500	750	2	0	1	0	0	0	0	0.375	0.375	0.375	0.375	0.375	stepwise_2	0.025	TRUE	100	NA	NA	0	0.5	FALSE	3	mixmodel	0.0363	0.013028279981186695	0.007630606350089883	0	10000
4	250	0	250	500	750	2	0	1	0	0	0	0	0.375	0.375	0.375	0.375	0.375	stepwise_2	0.025	TRUE	100	NA	NA	0	0.5	FALSE	3	mixmodel_AR1	0.0356	0.012390037994044745	0.007594097593172712	0	10000
4	250	0	250	500	750	2	0	1	0	0	0	0	0.375	0.375	0.375	0.375	0.375	stepwise_2	0.025	TRUE	100	NA	NA	0	0.5	FALSE	3	mixmodel_AR1_cal	0.0564	0.02914993601555752	0.008260950479431033	0	10000
4	250	0	250	500	750	2	0	1	0	0	0	0	0.375	0.375	0.375	0.375	0.375	stepwise_2	0.025	TRUE	100	NA	NA	0	0.5	FALSE	3	mixmodel_cal	0.0764	0.042052654422358074	0.009328712026053352	0	10000
4	250	0	250	500	750	2	0	1	0	0	0	0	0.375	0.375	0.375	0.375	0.375	stepwise_2	0.025	TRUE	100	NA	NA	0	0.5	FALSE	3	sepmodel	0.0237	-1.9514088600120267e-4	0.008141327382809798	0	10000
4	250	0	250	500	750	2	0	1	0	0	0	0	0.375	0.375	0.375	0.375	0.375	stepwise_2	0.025	TRUE	100	NA	NA	0	0.5	FALSE	4	fixmodel	0.0252	-0.0016861986026101465	0.007228199361042347	0	10000
4	250	0	250	500	750	2	0	1	0	0	0	0	0.375	0.375	0.375	0.375	0.375	stepwise_2	0.025	TRUE	100	NA	NA	0	0.5	FALSE	4	mixmodel	0.0372	0.014623264085094801	0.007508164132360021	0	10000
4	250	0	250	500	750	2	0	1	0	0	0	0	0.375	0.375	0.375	0.375	0.375	stepwise_2	0.025	TRUE	100	NA	NA	0	0.5	FALSE	4	mixmodel_AR1	0.0359	0.012646894430885198	0.00742109671757106	0	10000
4	250	0	250	500	750	2	0	1	0	0	0	0	0.375	0.375	0.375	0.375	0.375	stepwise_2	0.025	TRUE	100	NA	NA	0	0.5	FALSE	4	mixmodel_AR1_cal	0.0626	0.03591238219654924	0.008488096017399228	0	10000
4	250	0	250	500	750	2	0	1	0	0	0	0	0.375	0.375	0.375	0.375	0.375	stepwise_2	0.025	TRUE	100	NA	NA	0	0.5	FALSE	4	mixmodel_cal	0.1044	0.05659463858742288	0.010565621301222364	0	10000
4	250	0	250	500	750	2	0	1	0	0	0	0	0.375	0.375	0.375	0.375	0.375	stepwise_2	0.025	TRUE	100	NA	NA	0	0.5	FALSE	4	sepmodel	0.0241	-0.001566343418800799	0.007979411612987018	0	10000
4	250	0	250	500	750	2	0	1	0	0	0	0	0.5	0.5	0.5	0.5	0.5	stepwise_2	0.025	TRUE	25	NA	NA	0	0.5	FALSE	2	fixmodel	0.0275	0.0013127561023454672	0.007581913792204689	0	10000
4	250	0	250	500	750	2	0	1	0	0	0	0	0.5	0.5	0.5	0.5	0.5	stepwise_2	0.025	TRUE	25	NA	NA	0	0.5	FALSE	2	mixmodel	0.0332	0.00784470819844562	0.007655342155509551	0	10000
4	250	0	250	500	750	2	0	1	0	0	0	0	0.5	0.5	0.5	0.5	0.5	stepwise_2	0.025	TRUE	25	NA	NA	0	0.5	FALSE	2	mixmodel_AR1	0.0343	0.00914216340424446	0.007669105533042274	0	10000
4	250	0	250	500	750	2	0	1	0	0	0	0	0.5	0.5	0.5	0.5	0.5	stepwise_2	0.025	TRUE	25	NA	NA	0	0.5	FALSE	2	mixmodel_AR1_cal	0.0486	0.023398933370314325	0.008083752612066841	0	10000
4	250	0	250	500	750	2	0	1	0	0	0	0	0.5	0.5	0.5	0.5	0.5	stepwise_2	0.025	TRUE	25	NA	NA	0	0.5	FALSE	2	mixmodel_cal	0.1257	0.0677629825976372	0.012341920815127751	0	10000
4	250	0	250	500	750	2	0	1	0	0	0	0	0.5	0.5	0.5	0.5	0.5	stepwise_2	0.025	TRUE	25	NA	NA	0	0.5	FALSE	2	sepmodel	0.0205	0.0015002290179638195	0.008140179400198991	0	10000
4	250	0	250	500	750	2	0	1	0	0	0	0	0.5	0.5	0.5	0.5	0.5	stepwise_2	0.025	TRUE	25	NA	NA	0	0.5	FALSE	3	fixmodel	0.0241	7.11384384860852e-5	0.0071507674981339964	0	10000
4	250	0	250	500	750	2	0	1	0	0	0	0	0.5	0.5	0.5	0.5	0.5	stepwise_2	0.025	TRUE	25	NA	NA	0	0.5	FALSE	3	mixmodel	0.0319	0.010177675347789463	0.007290867652410231	0	10000
4	250	0	250	500	750	2	0	1	0	0	0	0	0.5	0.5	0.5	0.5	0.5	stepwise_2	0.025	TRUE	25	NA	NA	0	0.5	FALSE	3	mixmodel_AR1	0.032	0.009740778922462142	0.007270299029577132	0	10000
4	250	0	250	500	750	2	0	1	0	0	0	0	0.5	0.5	0.5	0.5	0.5	stepwise_2	0.025	TRUE	25	NA	NA	0	0.5	FALSE	3	mixmodel_AR1_cal	0.0485	0.025633981432213945	0.007816426875685635	0	10000
4	250	0	250	500	750	2	0	1	0	0	0	0	0.5	0.5	0.5	0.5	0.5	stepwise_2	0.025	TRUE	25	NA	NA	0	0.5	FALSE	3	mixmodel_cal	0.2458	0.10707984879859146	0.01905876731606139	0	10000
4	250	0	250	500	750	2	0	1	0	0	0	0	0.5	0.5	0.5	0.5	0.5	stepwise_2	0.025	TRUE	25	NA	NA	0	0.5	FALSE	3	sepmodel	0.0223	-5.299164268830608e-5	0.0077808195008092825	0	10000
4	250	0	250	500	750	2	0	1	0	0	0	0	0.5	0.5	0.5	0.5	0.5	stepwise_2	0.025	TRUE	25	NA	NA	0	0.5	FALSE	4	fixmodel	0.0246	-1.7504325195915224e-4	0.007161260176473579	0	10000
4	250	0	250	500	750	2	0	1	0	0	0	0	0.5	0.5	0.5	0.5	0.5	stepwise_2	0.025	TRUE	25	NA	NA	0	0.5	FALSE	4	mixmodel	0.0339	0.012190725071459503	0.007351502167211379	0	10000
4	250	0	250	500	750	2	0	1	0	0	0	0	0.5	0.5	0.5	0.5	0.5	stepwise_2	0.025	TRUE	25	NA	NA	0	0.5	FALSE	4	mixmodel_AR1	0.0329	0.01101515892652803	0.007304934193452148	0	10000
4	250	0	250	500	750	2	0	1	0	0	0	0	0.5	0.5	0.5	0.5	0.5	stepwise_2	0.025	TRUE	25	NA	NA	0	0.5	FALSE	4	mixmodel_AR1_cal	0.0509	0.027574610808945542	0.007923746501481265	0	10000
4	250	0	250	500	750	2	0	1	0	0	0	0	0.5	0.5	0.5	0.5	0.5	stepwise_2	0.025	TRUE	25	NA	NA	0	0.5	FALSE	4	mixmodel_cal	0.2977	0.11742587325213133	0.021357594411256942	0	10000
4	250	0	250	500	750	2	0	1	0	0	0	0	0.5	0.5	0.5	0.5	0.5	stepwise_2	0.025	TRUE	25	NA	NA	0	0.5	FALSE	4	sepmodel	0.0233	-7.379912628108527e-4	0.007894363066483067	0	10000
4	250	0	250	500	750	2	0	1	0	0	0	0	0.5	0.5	0.5	0.5	0.5	stepwise_2	0.025	TRUE	50	NA	NA	0	0.5	FALSE	2	fixmodel	0.0242	0.001174606025226668	0.007372289697802278	0	10000
4	250	0	250	500	750	2	0	1	0	0	0	0	0.5	0.5	0.5	0.5	0.5	stepwise_2	0.025	TRUE	50	NA	NA	0	0.5	FALSE	2	mixmodel	0.029	0.0077028059259237934	0.0074440602935661486	0	10000
4	250	0	250	500	750	2	0	1	0	0	0	0	0.5	0.5	0.5	0.5	0.5	stepwise_2	0.025	TRUE	50	NA	NA	0	0.5	FALSE	2	mixmodel_AR1	0.0306	0.008996759647175914	0.007456181037167316	0	10000
4	250	0	250	500	750	2	0	1	0	0	0	0	0.5	0.5	0.5	0.5	0.5	stepwise_2	0.025	TRUE	50	NA	NA	0	0.5	FALSE	2	mixmodel_AR1_cal	0.0433	0.02110995877978645	0.007793047915537656	0	10000
4	250	0	250	500	750	2	0	1	0	0	0	0	0.5	0.5	0.5	0.5	0.5	stepwise_2	0.025	TRUE	50	NA	NA	0	0.5	FALSE	2	mixmodel_cal	0.0604	0.03438330508027781	0.008646342516907268	0	10000
4	250	0	250	500	750	2	0	1	0	0	0	0	0.5	0.5	0.5	0.5	0.5	stepwise_2	0.025	TRUE	50	NA	NA	0	0.5	FALSE	2	sepmodel	0.015	9.86524323358005e-4	0.007933653882377985	0	10000
4	250	0	250	500	750	2	0	1	0	0	0	0	0.5	0.5	0.5	0.5	0.5	stepwise_2	0.025	TRUE	50	NA	NA	0	0.5	FALSE	3	fixmodel	0.0235	6.107714754432176e-4	0.0072114839019817205	0	10000
4	250	0	250	500	750	2	0	1	0	0	0	0	0.5	0.5	0.5	0.5	0.5	stepwise_2	0.025	TRUE	50	NA	NA	0	0.5	FALSE	3	mixmodel	0.0314	0.010725163390730683	0.007362292690949167	0	10000
4	250	0	250	500	750	2	0	1	0	0	0	0	0.5	0.5	0.5	0.5	0.5	stepwise_2	0.025	TRUE	50	NA	NA	0	0.5	FALSE	3	mixmodel_AR1	0.0311	0.010292008655601058	0.007338538424151314	0	10000
4	250	0	250	500	750	2	0	1	0	0	0	0	0.5	0.5	0.5	0.5	0.5	stepwise_2	0.025	TRUE	50	NA	NA	0	0.5	FALSE	3	mixmodel_AR1_cal	0.0447	0.02446824569359805	0.007828406173611831	0	10000
4	250	0	250	500	750	2	0	1	0	0	0	0	0.5	0.5	0.5	0.5	0.5	stepwise_2	0.025	TRUE	50	NA	NA	0	0.5	FALSE	3	mixmodel_cal	0.0978	0.054998031658071156	0.010459257255272131	0	10000
4	250	0	250	500	750	2	0	1	0	0	0	0	0.5	0.5	0.5	0.5	0.5	stepwise_2	0.025	TRUE	50	NA	NA	0	0.5	FALSE	3	sepmodel	0.0218	4.940117346388083e-4	0.007957172874320028	0	10000
4	250	0	250	500	750	2	0	1	0	0	0	0	0.5	0.5	0.5	0.5	0.5	stepwise_2	0.025	TRUE	50	NA	NA	0	0.5	FALSE	4	fixmodel	0.026	3.9178453448749864e-4	0.007124999808460626	0	10000
4	250	0	250	500	750	2	0	1	0	0	0	0	0.5	0.5	0.5	0.5	0.5	stepwise_2	0.025	TRUE	50	NA	NA	0	0.5	FALSE	4	mixmodel	0.0352	0.012759171110258866	0.007327911386242496	0	10000
4	250	0	250	500	750	2	0	1	0	0	0	0	0.5	0.5	0.5	0.5	0.5	stepwise_2	0.025	TRUE	50	NA	NA	0	0.5	FALSE	4	mixmodel_AR1	0.034	0.011576074703044175	0.0072814158164105705	0	10000
4	250	0	250	500	750	2	0	1	0	0	0	0	0.5	0.5	0.5	0.5	0.5	stepwise_2	0.025	TRUE	50	NA	NA	0	0.5	FALSE	4	mixmodel_AR1_cal	0.0488	0.025941202895034897	0.007816019544354656	0	10000
4	250	0	250	500	750	2	0	1	0	0	0	0	0.5	0.5	0.5	0.5	0.5	stepwise_2	0.025	TRUE	50	NA	NA	0	0.5	FALSE	4	mixmodel_cal	0.112	0.060337742822502	0.01098791377315455	0	10000
4	250	0	250	500	750	2	0	1	0	0	0	0	0.5	0.5	0.5	0.5	0.5	stepwise_2	0.025	TRUE	50	NA	NA	0	0.5	FALSE	4	sepmodel	0.0245	2.797472653459358e-4	0.00791370234486973	0	10000
4	250	0	250	500	750	2	0	1	0	0	0	0	0.5	0.5	0.5	0.5	0.5	stepwise_2	0.025	TRUE	100	NA	NA	0	0.5	FALSE	2	fixmodel	0.0241	4.0840627493156877e-4	0.007375191453706228	0	10000
4	250	0	250	500	750	2	0	1	0	0	0	0	0.5	0.5	0.5	0.5	0.5	stepwise_2	0.025	TRUE	100	NA	NA	0	0.5	FALSE	2	mixmodel	0.0294	0.006930839758853901	0.007436779436094304	0	10000
4	250	0	250	500	750	2	0	1	0	0	0	0	0.5	0.5	0.5	0.5	0.5	stepwise_2	0.025	TRUE	100	NA	NA	0	0.5	FALSE	2	mixmodel_AR1	0.0306	0.008224681085220576	0.007445189784912958	0	10000
4	250	0	250	500	750	2	0	1	0	0	0	0	0.5	0.5	0.5	0.5	0.5	stepwise_2	0.025	TRUE	100	NA	NA	0	0.5	FALSE	2	mixmodel_AR1_cal	0.0667	0.039051558089631	0.008810877053179374	0	10000
4	250	0	250	500	750	2	0	1	0	0	0	0	0.5	0.5	0.5	0.5	0.5	stepwise_2	0.025	TRUE	100	NA	NA	0	0.5	FALSE	2	mixmodel_cal	0.0728	0.043024825296801836	0.009196214567506588	0	10000
4	250	0	250	500	750	2	0	1	0	0	0	0	0.5	0.5	0.5	0.5	0.5	stepwise_2	0.025	TRUE	100	NA	NA	0	0.5	FALSE	2	sepmodel	0.0153	3.324922683094519e-4	0.007866915793324518	0	10000
4	250	0	250	500	750	2	0	1	0	0	0	0	0.5	0.5	0.5	0.5	0.5	stepwise_2	0.025	TRUE	100	NA	NA	0	0.5	FALSE	3	fixmodel	0.0262	5.025942074810019e-4	0.0071884729318078475	0	10000
4	250	0	250	500	750	2	0	1	0	0	0	0	0.5	0.5	0.5	0.5	0.5	stepwise_2	0.025	TRUE	100	NA	NA	0	0.5	FALSE	3	mixmodel	0.0351	0.01060203958503036	0.007336389307534055	0	10000
4	250	0	250	500	750	2	0	1	0	0	0	0	0.5	0.5	0.5	0.5	0.5	stepwise_2	0.025	TRUE	100	NA	NA	0	0.5	FALSE	3	mixmodel_AR1	0.0352	0.01016383246833692	0.007313322533410849	0	10000
4	250	0	250	500	750	2	0	1	0	0	0	0	0.5	0.5	0.5	0.5	0.5	stepwise_2	0.025	TRUE	100	NA	NA	0	0.5	FALSE	3	mixmodel_AR1_cal	0.0546	0.029875559874227367	0.008103829191403946	0	10000
4	250	0	250	500	750	2	0	1	0	0	0	0	0.5	0.5	0.5	0.5	0.5	stepwise_2	0.025	TRUE	100	NA	NA	0	0.5	FALSE	3	mixmodel_cal	0.064	0.03697265746924816	0.008662074035485781	0	10000
4	250	0	250	500	750	2	0	1	0	0	0	0	0.5	0.5	0.5	0.5	0.5	stepwise_2	0.025	TRUE	100	NA	NA	0	0.5	FALSE	3	sepmodel	0.0228	7.059802303792342e-4	0.00784752423840774	0	10000
4	250	0	250	500	750	2	0	1	0	0	0	0	0.5	0.5	0.5	0.5	0.5	stepwise_2	0.025	TRUE	100	NA	NA	0	0.5	FALSE	4	fixmodel	0.0261	0.001196055245462558	0.007235833863058664	0	10000
4	250	0	250	500	750	2	0	1	0	0	0	0	0.5	0.5	0.5	0.5	0.5	stepwise_2	0.025	TRUE	100	NA	NA	0	0.5	FALSE	4	mixmodel	0.0378	0.013548691292492431	0.00746011934595338	0	10000
4	250	0	250	500	750	2	0	1	0	0	0	0	0.5	0.5	0.5	0.5	0.5	stepwise_2	0.025	TRUE	100	NA	NA	0	0.5	FALSE	4	mixmodel_AR1	0.0359	0.012359156740899747	0.007408452463295184	0	10000
4	250	0	250	500	750	2	0	1	0	0	0	0	0.5	0.5	0.5	0.5	0.5	stepwise_2	0.025	TRUE	100	NA	NA	0	0.5	FALSE	4	mixmodel_AR1_cal	0.0736	0.04240344579828773	0.008962443828719028	0	10000
4	250	0	250	500	750	2	0	1	0	0	0	0	0.5	0.5	0.5	0.5	0.5	stepwise_2	0.025	TRUE	100	NA	NA	0	0.5	FALSE	4	mixmodel_cal	0.0974	0.05618857504944063	0.010431013941326759	0	10000
4	250	0	250	500	750	2	0	1	0	0	0	0	0.5	0.5	0.5	0.5	0.5	stepwise_2	0.025	TRUE	100	NA	NA	0	0.5	FALSE	4	sepmodel	0.0274	0.0018389708864806253	0.008020792327403608	0	10000
4	250	0	250	500	750	2	0	1	0	0	0	0	-0.5	-0.5	-0.5	-0.5	-0.5	inv_u	0.025	TRUE	25	NA	750	0	0.5	FALSE	2	fixmodel	0.0253	4.0708699707419575e-4	0.007568031834559367	0	10000
4	250	0	250	500	750	2	0	1	0	0	0	0	-0.5	-0.5	-0.5	-0.5	-0.5	inv_u	0.025	TRUE	25	NA	750	0	0.5	FALSE	2	mixmodel	0.0143	-0.02460549475822531	0.007872302633379846	0	10000
4	250	0	250	500	750	2	0	1	0	0	0	0	-0.5	-0.5	-0.5	-0.5	-0.5	inv_u	0.025	TRUE	25	NA	750	0	0.5	FALSE	2	mixmodel_AR1	0.012	-0.030133469755924333	0.008059770520899416	0	10000
4	250	0	250	500	750	2	0	1	0	0	0	0	-0.5	-0.5	-0.5	-0.5	-0.5	inv_u	0.025	TRUE	25	NA	750	0	0.5	FALSE	2	mixmodel_AR1_cal	0.012	-0.030574800144779854	0.00802605785132526	0	10000
4	250	0	250	500	750	2	0	1	0	0	0	0	-0.5	-0.5	-0.5	-0.5	-0.5	inv_u	0.025	TRUE	25	NA	750	0	0.5	FALSE	2	mixmodel_cal	0.0082	-0.03850893172711123	0.008264448039042194	0	10000
4	250	0	250	500	750	2	0	1	0	0	0	0	-0.5	-0.5	-0.5	-0.5	-0.5	inv_u	0.025	TRUE	25	NA	750	0	0.5	FALSE	2	sepmodel	0.0252	2.8927357585496305e-4	0.00812430234550886	0	10000
4	250	0	250	500	750	2	0	1	0	0	0	0	-0.5	-0.5	-0.5	-0.5	-0.5	inv_u	0.025	TRUE	25	NA	750	0	0.5	FALSE	3	fixmodel	0.0245	2.0898231030252494e-5	0.007254798813333177	0	10000
4	250	0	250	500	750	2	0	1	0	0	0	0	-0.5	-0.5	-0.5	-0.5	-0.5	inv_u	0.025	TRUE	25	NA	750	0	0.5	FALSE	3	mixmodel	0.0128	-0.021196879006835884	0.0069621934870911575	0	10000
4	250	0	250	500	750	2	0	1	0	0	0	0	-0.5	-0.5	-0.5	-0.5	-0.5	inv_u	0.025	TRUE	25	NA	750	0	0.5	FALSE	3	mixmodel_AR1	0.0117	-0.02600438910512359	0.007122570675173492	0	10000
4	250	0	250	500	750	2	0	1	0	0	0	0	-0.5	-0.5	-0.5	-0.5	-0.5	inv_u	0.025	TRUE	25	NA	750	0	0.5	FALSE	3	mixmodel_AR1_cal	0.012	-0.024731903652523438	0.007070697518292652	0	10000
4	250	0	250	500	750	2	0	1	0	0	0	0	-0.5	-0.5	-0.5	-0.5	-0.5	inv_u	0.025	TRUE	25	NA	750	0	0.5	FALSE	3	mixmodel_cal	0.0095	-0.032736490682862496	0.0072257323804021285	0	10000
4	250	0	250	500	750	2	0	1	0	0	0	0	-0.5	-0.5	-0.5	-0.5	-0.5	inv_u	0.025	TRUE	25	NA	750	0	0.5	FALSE	3	sepmodel	0.0249	-1.4069327482319648e-4	0.007906907231442911	0	10000
4	250	0	250	500	750	2	0	1	0	0	0	0	-0.5	-0.5	-0.5	-0.5	-0.5	inv_u	0.025	TRUE	25	NA	750	0	0.5	FALSE	4	fixmodel	0.025	9.596988606544165e-4	0.007009568526219138	0	10000
4	250	0	250	500	750	2	0	1	0	0	0	0	-0.5	-0.5	-0.5	-0.5	-0.5	inv_u	0.025	TRUE	25	NA	750	0	0.5	FALSE	4	mixmodel	0.0267	0.006911066762323468	0.006067334858833492	0	10000
4	250	0	250	500	750	2	0	1	0	0	0	0	-0.5	-0.5	-0.5	-0.5	-0.5	inv_u	0.025	TRUE	25	NA	750	0	0.5	FALSE	4	mixmodel_AR1	0.0275	0.0065212600935013925	0.0060445650108725425	0	10000
4	250	0	250	500	750	2	0	1	0	0	0	0	-0.5	-0.5	-0.5	-0.5	-0.5	inv_u	0.025	TRUE	25	NA	750	0	0.5	FALSE	4	mixmodel_AR1_cal	0.0246	0.002268353617207215	0.005964347643095779	0	10000
4	250	0	250	500	750	2	0	1	0	0	0	0	-0.5	-0.5	-0.5	-0.5	-0.5	inv_u	0.025	TRUE	25	NA	750	0	0.5	FALSE	4	mixmodel_cal	0.0259	0.004154313828674209	0.005761648834328101	0	10000
4	250	0	250	500	750	2	0	1	0	0	0	0	-0.5	-0.5	-0.5	-0.5	-0.5	inv_u	0.025	TRUE	25	NA	750	0	0.5	FALSE	4	sepmodel	0.0238	6.047313054864139e-4	0.0078314316893431	0	10000
4	250	0	250	500	750	2	0	1	0	0	0	0	-0.5	-0.5	-0.5	-0.5	-0.5	inv_u	0.025	TRUE	50	NA	750	0	0.5	FALSE	2	fixmodel	0.0239	2.457878409416744e-4	0.007321297397840512	0	10000
4	250	0	250	500	750	2	0	1	0	0	0	0	-0.5	-0.5	-0.5	-0.5	-0.5	inv_u	0.025	TRUE	50	NA	750	0	0.5	FALSE	2	mixmodel	0.012	-0.024797494890677067	0.007658436218324773	0	10000
4	250	0	250	500	750	2	0	1	0	0	0	0	-0.5	-0.5	-0.5	-0.5	-0.5	inv_u	0.025	TRUE	50	NA	750	0	0.5	FALSE	2	mixmodel_AR1	0.0105	-0.030341138157260833	0.007853095029451479	0	10000
4	250	0	250	500	750	2	0	1	0	0	0	0	-0.5	-0.5	-0.5	-0.5	-0.5	inv_u	0.025	TRUE	50	NA	750	0	0.5	FALSE	2	mixmodel_AR1_cal	0.011	-0.030223309817513058	0.0077909159991295706	0	10000
4	250	0	250	500	750	2	0	1	0	0	0	0	-0.5	-0.5	-0.5	-0.5	-0.5	inv_u	0.025	TRUE	50	NA	750	0	0.5	FALSE	2	mixmodel_cal	0.0075	-0.03662195396371601	0.007981063221655128	0	10000
4	250	0	250	500	750	2	0	1	0	0	0	0	-0.5	-0.5	-0.5	-0.5	-0.5	inv_u	0.025	TRUE	50	NA	750	0	0.5	FALSE	2	sepmodel	0.0246	1.9154967933923895e-4	0.007855172786306394	0	10000
4	250	0	250	500	750	2	0	1	0	0	0	0	-0.5	-0.5	-0.5	-0.5	-0.5	inv_u	0.025	TRUE	50	NA	750	0	0.5	FALSE	3	fixmodel	0.0256	4.2511860617550513e-4	0.007310798015809557	0	10000
4	250	0	250	500	750	2	0	1	0	0	0	0	-0.5	-0.5	-0.5	-0.5	-0.5	inv_u	0.025	TRUE	50	NA	750	0	0.5	FALSE	3	mixmodel	0.0135	-0.021015374065867693	0.007029540666905252	0	10000
4	250	0	250	500	750	2	0	1	0	0	0	0	-0.5	-0.5	-0.5	-0.5	-0.5	inv_u	0.025	TRUE	50	NA	750	0	0.5	FALSE	3	mixmodel_AR1	0.0116	-0.025898373466119104	0.0071922655714181894	0	10000
4	250	0	250	500	750	2	0	1	0	0	0	0	-0.5	-0.5	-0.5	-0.5	-0.5	inv_u	0.025	TRUE	50	NA	750	0	0.5	FALSE	3	mixmodel_AR1_cal	0.012	-0.024083089550533378	0.007109541893792771	0	10000
4	250	0	250	500	750	2	0	1	0	0	0	0	-0.5	-0.5	-0.5	-0.5	-0.5	inv_u	0.025	TRUE	50	NA	750	0	0.5	FALSE	3	mixmodel_cal	0.0091	-0.03070794990219612	0.007189181503209563	0	10000
4	250	0	250	500	750	2	0	1	0	0	0	0	-0.5	-0.5	-0.5	-0.5	-0.5	inv_u	0.025	TRUE	50	NA	750	0	0.5	FALSE	3	sepmodel	0.0244	7.678401534014073e-4	0.008034904294646242	0	10000
4	250	0	250	500	750	2	0	1	0	0	0	0	-0.5	-0.5	-0.5	-0.5	-0.5	inv_u	0.025	TRUE	50	NA	750	0	0.5	FALSE	4	fixmodel	0.0243	0.0013116481293482007	0.007069188217400879	0	10000
4	250	0	250	500	750	2	0	1	0	0	0	0	-0.5	-0.5	-0.5	-0.5	-0.5	inv_u	0.025	TRUE	50	NA	750	0	0.5	FALSE	4	mixmodel	0.0275	0.006923638505309802	0.006076532509791493	0	10000
4	250	0	250	500	750	2	0	1	0	0	0	0	-0.5	-0.5	-0.5	-0.5	-0.5	inv_u	0.025	TRUE	50	NA	750	0	0.5	FALSE	4	mixmodel_AR1	0.0283	0.0065251033213665505	0.006041521970904987	0	10000
4	250	0	250	500	750	2	0	1	0	0	0	0	-0.5	-0.5	-0.5	-0.5	-0.5	inv_u	0.025	TRUE	50	NA	750	0	0.5	FALSE	4	mixmodel_AR1_cal	0.0259	0.0020951106502863173	0.006014066939508351	0	10000
4	250	0	250	500	750	2	0	1	0	0	0	0	-0.5	-0.5	-0.5	-0.5	-0.5	inv_u	0.025	TRUE	50	NA	750	0	0.5	FALSE	4	mixmodel_cal	0.0258	0.00381350328226281	0.005773125826793335	0	10000
4	250	0	250	500	750	2	0	1	0	0	0	0	-0.5	-0.5	-0.5	-0.5	-0.5	inv_u	0.025	TRUE	50	NA	750	0	0.5	FALSE	4	sepmodel	0.0261	0.001192002403414742	0.007902113110264234	0	10000
4	250	0	250	500	750	2	0	1	0	0	0	0	-0.5	-0.5	-0.5	-0.5	-0.5	inv_u	0.025	TRUE	100	NA	750	0	0.5	FALSE	2	fixmodel	0.0243	7.238281592995207e-5	0.007596127425952184	0	10000
4	250	0	250	500	750	2	0	1	0	0	0	0	-0.5	-0.5	-0.5	-0.5	-0.5	inv_u	0.025	TRUE	100	NA	750	0	0.5	FALSE	2	mixmodel	0.0131	-0.024926324845310974	0.007878889127050707	0	10000
4	250	0	250	500	750	2	0	1	0	0	0	0	-0.5	-0.5	-0.5	-0.5	-0.5	inv_u	0.025	TRUE	100	NA	750	0	0.5	FALSE	2	mixmodel_AR1	0.0115	-0.030652978644806848	0.00809454401138789	0	10000
4	250	0	250	500	750	2	0	1	0	0	0	0	-0.5	-0.5	-0.5	-0.5	-0.5	inv_u	0.025	TRUE	100	NA	750	0	0.5	FALSE	2	mixmodel_AR1_cal	0.0118	-0.030506962276422273	0.008026361896658257	0	10000
4	250	0	250	500	750	2	0	1	0	0	0	0	-0.5	-0.5	-0.5	-0.5	-0.5	inv_u	0.025	TRUE	100	NA	750	0	0.5	FALSE	2	mixmodel_cal	0.0102	-0.03280214949639775	0.008039081603622433	0	10000
4	250	0	250	500	750	2	0	1	0	0	0	0	-0.5	-0.5	-0.5	-0.5	-0.5	inv_u	0.025	TRUE	100	NA	750	0	0.5	FALSE	2	sepmodel	0.0254	-1.6872736160805144e-4	0.00814808676065384	0	10000
4	250	0	250	500	750	2	0	1	0	0	0	0	-0.5	-0.5	-0.5	-0.5	-0.5	inv_u	0.025	TRUE	100	NA	750	0	0.5	FALSE	3	fixmodel	0.0236	6.788333954551064e-4	0.007414816753450642	0	10000
4	250	0	250	500	750	2	0	1	0	0	0	0	-0.5	-0.5	-0.5	-0.5	-0.5	inv_u	0.025	TRUE	100	NA	750	0	0.5	FALSE	3	mixmodel	0.0135	-0.02051178841401956	0.007074661634613627	0	10000
4	250	0	250	500	750	2	0	1	0	0	0	0	-0.5	-0.5	-0.5	-0.5	-0.5	inv_u	0.025	TRUE	100	NA	750	0	0.5	FALSE	3	mixmodel_AR1	0.0113	-0.02540097517990741	0.0072276574925053344	0	10000
4	250	0	250	500	750	2	0	1	0	0	0	0	-0.5	-0.5	-0.5	-0.5	-0.5	inv_u	0.025	TRUE	100	NA	750	0	0.5	FALSE	3	mixmodel_AR1_cal	0.0124	-0.023494228270613104	0.007140653205900704	0	10000
4	250	0	250	500	750	2	0	1	0	0	0	0	-0.5	-0.5	-0.5	-0.5	-0.5	inv_u	0.025	TRUE	100	NA	750	0	0.5	FALSE	3	mixmodel_cal	0.0108	-0.026777861986903764	0.007117814022547498	0	10000
4	250	0	250	500	750	2	0	1	0	0	0	0	-0.5	-0.5	-0.5	-0.5	-0.5	inv_u	0.025	TRUE	100	NA	750	0	0.5	FALSE	3	sepmodel	0.0243	5.272639314713049e-4	0.008121640808106997	0	10000
4	250	0	250	500	750	2	0	1	0	0	0	0	-0.5	-0.5	-0.5	-0.5	-0.5	inv_u	0.025	TRUE	100	NA	750	0	0.5	FALSE	4	fixmodel	0.0266	-4.4952956656181797e-4	0.007304166551381014	0	10000
4	250	0	250	500	750	2	0	1	0	0	0	0	-0.5	-0.5	-0.5	-0.5	-0.5	inv_u	0.025	TRUE	100	NA	750	0	0.5	FALSE	4	mixmodel	0.0298	0.005552823891996271	0.006289378048371032	0	10000
4	250	0	250	500	750	2	0	1	0	0	0	0	-0.5	-0.5	-0.5	-0.5	-0.5	inv_u	0.025	TRUE	100	NA	750	0	0.5	FALSE	4	mixmodel_AR1	0.0321	0.005240472024116241	0.0062688645706973425	0	10000
4	250	0	250	500	750	2	0	1	0	0	0	0	-0.5	-0.5	-0.5	-0.5	-0.5	inv_u	0.025	TRUE	100	NA	750	0	0.5	FALSE	4	mixmodel_AR1_cal	0.0279	7.862626361145885e-4	0.006266444887878314	0	10000
4	250	0	250	500	750	2	0	1	0	0	0	0	-0.5	-0.5	-0.5	-0.5	-0.5	inv_u	0.025	TRUE	100	NA	750	0	0.5	FALSE	4	mixmodel_cal	0.0273	0.0021538903354000405	0.006070120612067041	0	10000
4	250	0	250	500	750	2	0	1	0	0	0	0	-0.5	-0.5	-0.5	-0.5	-0.5	inv_u	0.025	TRUE	100	NA	750	0	0.5	FALSE	4	sepmodel	0.0242	-7.210408620928967e-4	0.008037131245763439	0	10000
4	250	0	250	500	750	2	0	1	0	0	0	0	-0.375	-0.375	-0.375	-0.375	-0.375	inv_u	0.025	TRUE	25	NA	750	0	0.5	FALSE	2	fixmodel	0.0227	-0.0012855656004402735	0.007278245982776012	0	10000
4	250	0	250	500	750	2	0	1	0	0	0	0	-0.375	-0.375	-0.375	-0.375	-0.375	inv_u	0.025	TRUE	25	NA	750	0	0.5	FALSE	2	mixmodel	0.012	-0.02218279025734722	0.007269056710652717	0	10000
4	250	0	250	500	750	2	0	1	0	0	0	0	-0.375	-0.375	-0.375	-0.375	-0.375	inv_u	0.025	TRUE	25	NA	750	0	0.5	FALSE	2	mixmodel_AR1	0.0106	-0.026220322377874458	0.007386202842727075	0	10000
4	250	0	250	500	750	2	0	1	0	0	0	0	-0.375	-0.375	-0.375	-0.375	-0.375	inv_u	0.025	TRUE	25	NA	750	0	0.5	FALSE	2	mixmodel_AR1_cal	0.0103	-0.02694038541418127	0.007372926062649628	0	10000
4	250	0	250	500	750	2	0	1	0	0	0	0	-0.375	-0.375	-0.375	-0.375	-0.375	inv_u	0.025	TRUE	25	NA	750	0	0.5	FALSE	2	mixmodel_cal	0.0082	-0.031047590179746943	0.007477968607605244	0	10000
4	250	0	250	500	750	2	0	1	0	0	0	0	-0.375	-0.375	-0.375	-0.375	-0.375	inv_u	0.025	TRUE	25	NA	750	0	0.5	FALSE	2	sepmodel	0.0234	-0.0014157529543804479	0.007846771492484042	0	10000
4	250	0	250	500	750	2	0	1	0	0	0	0	-0.375	-0.375	-0.375	-0.375	-0.375	inv_u	0.025	TRUE	25	NA	750	0	0.5	FALSE	3	fixmodel	0.0242	3.537620766922749e-4	0.0071660879124284226	0	10000
4	250	0	250	500	750	2	0	1	0	0	0	0	-0.375	-0.375	-0.375	-0.375	-0.375	inv_u	0.025	TRUE	25	NA	750	0	0.5	FALSE	3	mixmodel	0.0129	-0.017717137989115107	0.006617472026135021	0	10000
4	250	0	250	500	750	2	0	1	0	0	0	0	-0.375	-0.375	-0.375	-0.375	-0.375	inv_u	0.025	TRUE	25	NA	750	0	0.5	FALSE	3	mixmodel_AR1	0.0123	-0.02134160016088388	0.006692256388073446	0	10000
4	250	0	250	500	750	2	0	1	0	0	0	0	-0.375	-0.375	-0.375	-0.375	-0.375	inv_u	0.025	TRUE	25	NA	750	0	0.5	FALSE	3	mixmodel_AR1_cal	0.0118	-0.020635108388819972	0.006649807371916123	0	10000
4	250	0	250	500	750	2	0	1	0	0	0	0	-0.375	-0.375	-0.375	-0.375	-0.375	inv_u	0.025	TRUE	25	NA	750	0	0.5	FALSE	3	mixmodel_cal	0.0104	-0.024739962542752295	0.006678147459460177	0	10000
4	250	0	250	500	750	2	0	1	0	0	0	0	-0.375	-0.375	-0.375	-0.375	-0.375	inv_u	0.025	TRUE	25	NA	750	0	0.5	FALSE	3	sepmodel	0.0239	2.2663456179810145e-4	0.007892360876178919	0	10000
4	250	0	250	500	750	2	0	1	0	0	0	0	-0.375	-0.375	-0.375	-0.375	-0.375	inv_u	0.025	TRUE	25	NA	750	0	0.5	FALSE	4	fixmodel	0.0222	-6.655793801493304e-4	0.007090275838307839	0	10000
4	250	0	250	500	750	2	0	1	0	0	0	0	-0.375	-0.375	-0.375	-0.375	-0.375	inv_u	0.025	TRUE	25	NA	750	0	0.5	FALSE	4	mixmodel	0.0241	0.004092173259960423	0.0059638766986246285	0	10000
4	250	0	250	500	750	2	0	1	0	0	0	0	-0.375	-0.375	-0.375	-0.375	-0.375	inv_u	0.025	TRUE	25	NA	750	0	0.5	FALSE	4	mixmodel_AR1	0.0252	0.0038911790094352692	0.005923723888560802	0	10000
4	250	0	250	500	750	2	0	1	0	0	0	0	-0.375	-0.375	-0.375	-0.375	-0.375	inv_u	0.025	TRUE	25	NA	750	0	0.5	FALSE	4	mixmodel_AR1_cal	0.0231	9.781596019514005e-4	0.0059091339821628844	0	10000
4	250	0	250	500	750	2	0	1	0	0	0	0	-0.375	-0.375	-0.375	-0.375	-0.375	inv_u	0.025	TRUE	25	NA	750	0	0.5	FALSE	4	mixmodel_cal	0.023	0.001924819724341476	0.005766183539404385	0	10000
4	250	0	250	500	750	2	0	1	0	0	0	0	-0.375	-0.375	-0.375	-0.375	-0.375	inv_u	0.025	TRUE	25	NA	750	0	0.5	FALSE	4	sepmodel	0.0214	-7.289194939341051e-4	0.007851225924008151	0	10000
4	250	0	250	500	750	2	0	1	0	0	0	0	-0.375	-0.375	-0.375	-0.375	-0.375	inv_u	0.025	TRUE	50	NA	750	0	0.5	FALSE	2	fixmodel	0.0252	-8.256597330238846e-4	0.007429556881942272	0	10000
4	250	0	250	500	750	2	0	1	0	0	0	0	-0.375	-0.375	-0.375	-0.375	-0.375	inv_u	0.025	TRUE	50	NA	750	0	0.5	FALSE	2	mixmodel	0.0141	-0.021769469165121565	0.007485587963068684	0	10000
4	250	0	250	500	750	2	0	1	0	0	0	0	-0.375	-0.375	-0.375	-0.375	-0.375	inv_u	0.025	TRUE	50	NA	750	0	0.5	FALSE	2	mixmodel_AR1	0.0126	-0.02564928453272083	0.007586901680191272	0	10000
4	250	0	250	500	750	2	0	1	0	0	0	0	-0.375	-0.375	-0.375	-0.375	-0.375	inv_u	0.025	TRUE	50	NA	750	0	0.5	FALSE	2	mixmodel_AR1_cal	0.0131	-0.025791970601271034	0.007549729250118494	0	10000
4	250	0	250	500	750	2	0	1	0	0	0	0	-0.375	-0.375	-0.375	-0.375	-0.375	inv_u	0.025	TRUE	50	NA	750	0	0.5	FALSE	2	mixmodel_cal	0.0099	-0.029003529360192067	0.007610583577402422	0	10000
4	250	0	250	500	750	2	0	1	0	0	0	0	-0.375	-0.375	-0.375	-0.375	-0.375	inv_u	0.025	TRUE	50	NA	750	0	0.5	FALSE	2	sepmodel	0.0241	-4.8800433653861436e-4	0.007975650655496581	0	10000
4	250	0	250	500	750	2	0	1	0	0	0	0	-0.375	-0.375	-0.375	-0.375	-0.375	inv_u	0.025	TRUE	50	NA	750	0	0.5	FALSE	3	fixmodel	0.0229	-0.0015512958875926808	0.0071220165548937404	0	10000
4	250	0	250	500	750	2	0	1	0	0	0	0	-0.375	-0.375	-0.375	-0.375	-0.375	inv_u	0.025	TRUE	50	NA	750	0	0.5	FALSE	3	mixmodel	0.0124	-0.019464998084364943	0.006693240373747925	0	10000
4	250	0	250	500	750	2	0	1	0	0	0	0	-0.375	-0.375	-0.375	-0.375	-0.375	inv_u	0.025	TRUE	50	NA	750	0	0.5	FALSE	3	mixmodel_AR1	0.0111	-0.023001115438666696	0.006763783151394499	0	10000
4	250	0	250	500	750	2	0	1	0	0	0	0	-0.375	-0.375	-0.375	-0.375	-0.375	inv_u	0.025	TRUE	50	NA	750	0	0.5	FALSE	3	mixmodel_AR1_cal	0.0114	-0.021883948154630437	0.006707648757498684	0	10000
4	250	0	250	500	750	2	0	1	0	0	0	0	-0.375	-0.375	-0.375	-0.375	-0.375	inv_u	0.025	TRUE	50	NA	750	0	0.5	FALSE	3	mixmodel_cal	0.0093	-0.02519348397854913	0.006702712538712692	0	10000
4	250	0	250	500	750	2	0	1	0	0	0	0	-0.375	-0.375	-0.375	-0.375	-0.375	inv_u	0.025	TRUE	50	NA	750	0	0.5	FALSE	3	sepmodel	0.0228	-0.001629581454273465	0.0077807866573420485	0	10000
4	250	0	250	500	750	2	0	1	0	0	0	0	-0.375	-0.375	-0.375	-0.375	-0.375	inv_u	0.025	TRUE	50	NA	750	0	0.5	FALSE	4	fixmodel	0.0246	-0.0012372976628759588	0.007165259413864703	0	10000
4	250	0	250	500	750	2	0	1	0	0	0	0	-0.375	-0.375	-0.375	-0.375	-0.375	inv_u	0.025	TRUE	50	NA	750	0	0.5	FALSE	4	mixmodel	0.028	0.0037855416943538447	0.006124009868101743	0	10000
4	250	0	250	500	750	2	0	1	0	0	0	0	-0.375	-0.375	-0.375	-0.375	-0.375	inv_u	0.025	TRUE	50	NA	750	0	0.5	FALSE	4	mixmodel_AR1	0.0307	0.0036147964013189997	0.006108246189185533	0	10000
4	250	0	250	500	750	2	0	1	0	0	0	0	-0.375	-0.375	-0.375	-0.375	-0.375	inv_u	0.025	TRUE	50	NA	750	0	0.5	FALSE	4	mixmodel_AR1_cal	0.0269	6.01675376304094e-4	0.006104696128252249	0	10000
4	250	0	250	500	750	2	0	1	0	0	0	0	-0.375	-0.375	-0.375	-0.375	-0.375	inv_u	0.025	TRUE	50	NA	750	0	0.5	FALSE	4	mixmodel_cal	0.0267	0.0015347371605323838	0.0059555109099401074	0	10000
4	250	0	250	500	750	2	0	1	0	0	0	0	-0.375	-0.375	-0.375	-0.375	-0.375	inv_u	0.025	TRUE	50	NA	750	0	0.5	FALSE	4	sepmodel	0.0246	-0.001215442856493758	0.007992070359875836	0	10000
4	250	0	250	500	750	2	0	1	0	0	0	0	-0.375	-0.375	-0.375	-0.375	-0.375	inv_u	0.025	TRUE	100	NA	750	0	0.5	FALSE	2	fixmodel	0.0244	3.852426346344165e-4	0.007470383101830126	0	10000
4	250	0	250	500	750	2	0	1	0	0	0	0	-0.375	-0.375	-0.375	-0.375	-0.375	inv_u	0.025	TRUE	100	NA	750	0	0.5	FALSE	2	mixmodel	0.0145	-0.020676465258340094	0.007400942645625417	0	10000
4	250	0	250	500	750	2	0	1	0	0	0	0	-0.375	-0.375	-0.375	-0.375	-0.375	inv_u	0.025	TRUE	100	NA	750	0	0.5	FALSE	2	mixmodel_AR1	0.0127	-0.024735919342648533	0.0074840613668461665	0	10000
4	250	0	250	500	750	2	0	1	0	0	0	0	-0.375	-0.375	-0.375	-0.375	-0.375	inv_u	0.025	TRUE	100	NA	750	0	0.5	FALSE	2	mixmodel_AR1_cal	0.0128	-0.02495855928740193	0.007462183159095769	0	10000
4	250	0	250	500	750	2	0	1	0	0	0	0	-0.375	-0.375	-0.375	-0.375	-0.375	inv_u	0.025	TRUE	100	NA	750	0	0.5	FALSE	2	mixmodel_cal	0.0113	-0.025798235530149975	0.007427303585619441	0	10000
4	250	0	250	500	750	2	0	1	0	0	0	0	-0.375	-0.375	-0.375	-0.375	-0.375	inv_u	0.025	TRUE	100	NA	750	0	0.5	FALSE	2	sepmodel	0.0248	3.963450238987637e-4	0.007950204457825256	0	10000
4	250	0	250	500	750	2	0	1	0	0	0	0	-0.375	-0.375	-0.375	-0.375	-0.375	inv_u	0.025	TRUE	100	NA	750	0	0.5	FALSE	3	fixmodel	0.0244	-3.6744749883206275e-4	0.007389841019700055	0	10000
4	250	0	250	500	750	2	0	1	0	0	0	0	-0.375	-0.375	-0.375	-0.375	-0.375	inv_u	0.025	TRUE	100	NA	750	0	0.5	FALSE	3	mixmodel	0.0129	-0.01863801213104903	0.006882885300387477	0	10000
4	250	0	250	500	750	2	0	1	0	0	0	0	-0.375	-0.375	-0.375	-0.375	-0.375	inv_u	0.025	TRUE	100	NA	750	0	0.5	FALSE	3	mixmodel_AR1	0.012	-0.022349018805385156	0.006958124583047442	0	10000
4	250	0	250	500	750	2	0	1	0	0	0	0	-0.375	-0.375	-0.375	-0.375	-0.375	inv_u	0.025	TRUE	100	NA	750	0	0.5	FALSE	3	mixmodel_AR1_cal	0.0119	-0.02132023626141024	0.006921253664248348	0	10000
4	250	0	250	500	750	2	0	1	0	0	0	0	-0.375	-0.375	-0.375	-0.375	-0.375	inv_u	0.025	TRUE	100	NA	750	0	0.5	FALSE	3	mixmodel_cal	0.0108	-0.022640000732431075	0.006854896370100299	0	10000
4	250	0	250	500	750	2	0	1	0	0	0	0	-0.375	-0.375	-0.375	-0.375	-0.375	inv_u	0.025	TRUE	100	NA	750	0	0.5	FALSE	3	sepmodel	0.0262	-4.344528979034868e-4	0.00808787411954201	0	10000
4	250	0	250	500	750	2	0	1	0	0	0	0	-0.375	-0.375	-0.375	-0.375	-0.375	inv_u	0.025	TRUE	100	NA	750	0	0.5	FALSE	4	fixmodel	0.0262	-2.47238867175295e-4	0.007258670675153387	0	10000
4	250	0	250	500	750	2	0	1	0	0	0	0	-0.375	-0.375	-0.375	-0.375	-0.375	inv_u	0.025	TRUE	100	NA	750	0	0.5	FALSE	4	mixmodel	0.0278	0.004428268051544257	0.006190074640147961	0	10000
4	250	0	250	500	750	2	0	1	0	0	0	0	-0.375	-0.375	-0.375	-0.375	-0.375	inv_u	0.025	TRUE	100	NA	750	0	0.5	FALSE	4	mixmodel_AR1	0.0287	0.004205633998621012	0.006151673582578379	0	10000
4	250	0	250	500	750	2	0	1	0	0	0	0	-0.375	-0.375	-0.375	-0.375	-0.375	inv_u	0.025	TRUE	100	NA	750	0	0.5	FALSE	4	mixmodel_AR1_cal	0.0254	0.0012261321519765349	0.006128468613298648	0	10000
4	250	0	250	500	750	2	0	1	0	0	0	0	-0.375	-0.375	-0.375	-0.375	-0.375	inv_u	0.025	TRUE	100	NA	750	0	0.5	FALSE	4	mixmodel_cal	0.0252	0.0019116503826327024	0.006027486332770201	0	10000
4	250	0	250	500	750	2	0	1	0	0	0	0	-0.375	-0.375	-0.375	-0.375	-0.375	inv_u	0.025	TRUE	100	NA	750	0	0.5	FALSE	4	sepmodel	0.0261	-4.1579273377050676e-4	0.008055208532589803	0	10000
4	250	0	250	500	750	2	0	1	0	0	0	0	-0.25	-0.25	-0.25	-0.25	-0.25	inv_u	0.025	TRUE	25	NA	750	0	0.5	FALSE	2	fixmodel	0.0234	-2.1840610158935234e-4	0.007327865053924964	0	10000
4	250	0	250	500	750	2	0	1	0	0	0	0	-0.25	-0.25	-0.25	-0.25	-0.25	inv_u	0.025	TRUE	25	NA	750	0	0.5	FALSE	2	mixmodel	0.016	-0.015360804226940795	0.006966521160002793	0	10000
4	250	0	250	500	750	2	0	1	0	0	0	0	-0.25	-0.25	-0.25	-0.25	-0.25	inv_u	0.025	TRUE	25	NA	750	0	0.5	FALSE	2	mixmodel_AR1	0.016	-0.017855475967625177	0.0069875066218868295	0	10000
4	250	0	250	500	750	2	0	1	0	0	0	0	-0.25	-0.25	-0.25	-0.25	-0.25	inv_u	0.025	TRUE	25	NA	750	0	0.5	FALSE	2	mixmodel_AR1_cal	0.0153	-0.018358706717687207	0.006953955722779201	0	10000
4	250	0	250	500	750	2	0	1	0	0	0	0	-0.25	-0.25	-0.25	-0.25	-0.25	inv_u	0.025	TRUE	25	NA	750	0	0.5	FALSE	2	mixmodel_cal	0.0137	-0.020427225201079997	0.00695565596427739	0	10000
4	250	0	250	500	750	2	0	1	0	0	0	0	-0.25	-0.25	-0.25	-0.25	-0.25	inv_u	0.025	TRUE	25	NA	750	0	0.5	FALSE	2	sepmodel	0.0226	-7.353184020257055e-4	0.007871836243697002	0	10000
4	250	0	250	500	750	2	0	1	0	0	0	0	-0.25	-0.25	-0.25	-0.25	-0.25	inv_u	0.025	TRUE	25	NA	750	0	0.5	FALSE	3	fixmodel	0.0268	0.0011203799048474673	0.007381487147471544	0	10000
4	250	0	250	500	750	2	0	1	0	0	0	0	-0.25	-0.25	-0.25	-0.25	-0.25	inv_u	0.025	TRUE	25	NA	750	0	0.5	FALSE	3	mixmodel	0.0179	-0.012411878843708148	0.0065165358866305905	0	10000
4	250	0	250	500	750	2	0	1	0	0	0	0	-0.25	-0.25	-0.25	-0.25	-0.25	inv_u	0.025	TRUE	25	NA	750	0	0.5	FALSE	3	mixmodel_AR1	0.0164	-0.014757743971700902	0.006495615610680627	0	10000
4	250	0	250	500	750	2	0	1	0	0	0	0	-0.25	-0.25	-0.25	-0.25	-0.25	inv_u	0.025	TRUE	25	NA	750	0	0.5	FALSE	3	mixmodel_AR1_cal	0.0158	-0.014430833908802251	0.006465351108388844	0	10000
4	250	0	250	500	750	2	0	1	0	0	0	0	-0.25	-0.25	-0.25	-0.25	-0.25	inv_u	0.025	TRUE	25	NA	750	0	0.5	FALSE	3	mixmodel_cal	0.0149	-0.016325086311681017	0.006435671747251248	0	10000
4	250	0	250	500	750	2	0	1	0	0	0	0	-0.25	-0.25	-0.25	-0.25	-0.25	inv_u	0.025	TRUE	25	NA	750	0	0.5	FALSE	3	sepmodel	0.0263	7.147544840129392e-4	0.008047572086727985	0	10000
4	250	0	250	500	750	2	0	1	0	0	0	0	-0.25	-0.25	-0.25	-0.25	-0.25	inv_u	0.025	TRUE	25	NA	750	0	0.5	FALSE	4	fixmodel	0.0251	0.0012649158361948023	0.007138680059676659	0	10000
4	250	0	250	500	750	2	0	1	0	0	0	0	-0.25	-0.25	-0.25	-0.25	-0.25	inv_u	0.025	TRUE	25	NA	750	0	0.5	FALSE	4	mixmodel	0.0266	0.003989776581866154	0.0059539446065999405	0	10000
4	250	0	250	500	750	2	0	1	0	0	0	0	-0.25	-0.25	-0.25	-0.25	-0.25	inv_u	0.025	TRUE	25	NA	750	0	0.5	FALSE	4	mixmodel_AR1	0.0273	0.0038027663601657834	0.005910146896256558	0	10000
4	250	0	250	500	750	2	0	1	0	0	0	0	-0.25	-0.25	-0.25	-0.25	-0.25	inv_u	0.025	TRUE	25	NA	750	0	0.5	FALSE	4	mixmodel_AR1_cal	0.026	0.0019399340663441072	0.005881954100534299	0	10000
4	250	0	250	500	750	2	0	1	0	0	0	0	-0.25	-0.25	-0.25	-0.25	-0.25	inv_u	0.025	TRUE	25	NA	750	0	0.5	FALSE	4	mixmodel_cal	0.0265	0.0024718841687632904	0.005790868328727846	0	10000
4	250	0	250	500	750	2	0	1	0	0	0	0	-0.25	-0.25	-0.25	-0.25	-0.25	inv_u	0.025	TRUE	25	NA	750	0	0.5	FALSE	4	sepmodel	0.0266	0.0011627612548960812	0.007968257636050352	0	10000
4	250	0	250	500	750	2	0	1	0	0	0	0	-0.25	-0.25	-0.25	-0.25	-0.25	inv_u	0.025	TRUE	50	NA	750	0	0.5	FALSE	2	fixmodel	0.022	-1.227752063830223e-4	0.007307667188803359	0	10000
4	250	0	250	500	750	2	0	1	0	0	0	0	-0.25	-0.25	-0.25	-0.25	-0.25	inv_u	0.025	TRUE	50	NA	750	0	0.5	FALSE	2	mixmodel	0.0142	-0.01514022769997423	0.0069653474186517125	0	10000
4	250	0	250	500	750	2	0	1	0	0	0	0	-0.25	-0.25	-0.25	-0.25	-0.25	inv_u	0.025	TRUE	50	NA	750	0	0.5	FALSE	2	mixmodel_AR1	0.0139	-0.017663220739957252	0.006977568972157436	0	10000
4	250	0	250	500	750	2	0	1	0	0	0	0	-0.25	-0.25	-0.25	-0.25	-0.25	inv_u	0.025	TRUE	50	NA	750	0	0.5	FALSE	2	mixmodel_AR1_cal	0.0145	-0.01800665663524313	0.006956771488317874	0	10000
4	250	0	250	500	750	2	0	1	0	0	0	0	-0.25	-0.25	-0.25	-0.25	-0.25	inv_u	0.025	TRUE	50	NA	750	0	0.5	FALSE	2	mixmodel_cal	0.0132	-0.019374869458741308	0.006957075610635319	0	10000
4	250	0	250	500	750	2	0	1	0	0	0	0	-0.25	-0.25	-0.25	-0.25	-0.25	inv_u	0.025	TRUE	50	NA	750	0	0.5	FALSE	2	sepmodel	0.0233	-1.531943856193297e-4	0.007868994793486059	0	10000
4	250	0	250	500	750	2	0	1	0	0	0	0	-0.25	-0.25	-0.25	-0.25	-0.25	inv_u	0.025	TRUE	50	NA	750	0	0.5	FALSE	3	fixmodel	0.0252	2.8633759852054775e-4	0.00720901364886395	0	10000
4	250	0	250	500	750	2	0	1	0	0	0	0	-0.25	-0.25	-0.25	-0.25	-0.25	inv_u	0.025	TRUE	50	NA	750	0	0.5	FALSE	3	mixmodel	0.0163	-0.013092508858049681	0.006481035395971964	0	10000
4	250	0	250	500	750	2	0	1	0	0	0	0	-0.25	-0.25	-0.25	-0.25	-0.25	inv_u	0.025	TRUE	50	NA	750	0	0.5	FALSE	3	mixmodel_AR1	0.0161	-0.015334713928357682	0.006478299097469761	0	10000
4	250	0	250	500	750	2	0	1	0	0	0	0	-0.25	-0.25	-0.25	-0.25	-0.25	inv_u	0.025	TRUE	50	NA	750	0	0.5	FALSE	3	mixmodel_AR1_cal	0.0161	-0.01486743023729651	0.006448848659379509	0	10000
4	250	0	250	500	750	2	0	1	0	0	0	0	-0.25	-0.25	-0.25	-0.25	-0.25	inv_u	0.025	TRUE	50	NA	750	0	0.5	FALSE	3	mixmodel_cal	0.0151	-0.016158762283209026	0.006415243562128799	0	10000
4	250	0	250	500	750	2	0	1	0	0	0	0	-0.25	-0.25	-0.25	-0.25	-0.25	inv_u	0.025	TRUE	50	NA	750	0	0.5	FALSE	3	sepmodel	0.0235	2.966529860247166e-4	0.007843403798631814	0	10000
4	250	0	250	500	750	2	0	1	0	0	0	0	-0.25	-0.25	-0.25	-0.25	-0.25	inv_u	0.025	TRUE	50	NA	750	0	0.5	FALSE	4	fixmodel	0.0236	-4.496719832107132e-4	0.007121305413975239	0	10000
4	250	0	250	500	750	2	0	1	0	0	0	0	-0.25	-0.25	-0.25	-0.25	-0.25	inv_u	0.025	TRUE	50	NA	750	0	0.5	FALSE	4	mixmodel	0.024	0.002759934905641541	0.0059859536149658756	0	10000
4	250	0	250	500	750	2	0	1	0	0	0	0	-0.25	-0.25	-0.25	-0.25	-0.25	inv_u	0.025	TRUE	50	NA	750	0	0.5	FALSE	4	mixmodel_AR1	0.0247	0.0026492164374299237	0.005954535221544615	0	10000
4	250	0	250	500	750	2	0	1	0	0	0	0	-0.25	-0.25	-0.25	-0.25	-0.25	inv_u	0.025	TRUE	50	NA	750	0	0.5	FALSE	4	mixmodel_AR1_cal	0.0238	9.539488787448974e-4	0.005944989140827859	0	10000
4	250	0	250	500	750	2	0	1	0	0	0	0	-0.25	-0.25	-0.25	-0.25	-0.25	inv_u	0.025	TRUE	50	NA	750	0	0.5	FALSE	4	mixmodel_cal	0.0241	0.0013774048630805804	0.005877234960829698	0	10000
4	250	0	250	500	750	2	0	1	0	0	0	0	-0.25	-0.25	-0.25	-0.25	-0.25	inv_u	0.025	TRUE	50	NA	750	0	0.5	FALSE	4	sepmodel	0.024	-4.023568414520015e-4	0.007951053069589457	0	10000
4	250	0	250	500	750	2	0	1	0	0	0	0	-0.25	-0.25	-0.25	-0.25	-0.25	inv_u	0.025	TRUE	100	NA	750	0	0.5	FALSE	2	fixmodel	0.0241	-7.434828099134483e-4	0.007345845108824519	0	10000
4	250	0	250	500	750	2	0	1	0	0	0	0	-0.25	-0.25	-0.25	-0.25	-0.25	inv_u	0.025	TRUE	100	NA	750	0	0.5	FALSE	2	mixmodel	0.0154	-0.015785288759671084	0.006975931342478989	0	10000
4	250	0	250	500	750	2	0	1	0	0	0	0	-0.25	-0.25	-0.25	-0.25	-0.25	inv_u	0.025	TRUE	100	NA	750	0	0.5	FALSE	2	mixmodel_AR1	0.015	-0.0182751660216311	0.0070008618212208575	0	10000
4	250	0	250	500	750	2	0	1	0	0	0	0	-0.25	-0.25	-0.25	-0.25	-0.25	inv_u	0.025	TRUE	100	NA	750	0	0.5	FALSE	2	mixmodel_AR1_cal	0.015	-0.018760920866078137	0.006976602434345822	0	10000
4	250	0	250	500	750	2	0	1	0	0	0	0	-0.25	-0.25	-0.25	-0.25	-0.25	inv_u	0.025	TRUE	100	NA	750	0	0.5	FALSE	2	mixmodel_cal	0.015	-0.018824609900888717	0.006947379254178084	0	10000
4	250	0	250	500	750	2	0	1	0	0	0	0	-0.25	-0.25	-0.25	-0.25	-0.25	inv_u	0.025	TRUE	100	NA	750	0	0.5	FALSE	2	sepmodel	0.0232	-5.743429626977591e-4	0.007838633443271525	0	10000
4	250	0	250	500	750	2	0	1	0	0	0	0	-0.25	-0.25	-0.25	-0.25	-0.25	inv_u	0.025	TRUE	100	NA	750	0	0.5	FALSE	3	fixmodel	0.0269	1.6092545435860474e-4	0.00740029468788332	0	10000
4	250	0	250	500	750	2	0	1	0	0	0	0	-0.25	-0.25	-0.25	-0.25	-0.25	inv_u	0.025	TRUE	100	NA	750	0	0.5	FALSE	3	mixmodel	0.0184	-0.013091343449468171	0.0066463154610671305	0	10000
4	250	0	250	500	750	2	0	1	0	0	0	0	-0.25	-0.25	-0.25	-0.25	-0.25	inv_u	0.025	TRUE	100	NA	750	0	0.5	FALSE	3	mixmodel_AR1	0.0177	-0.01536347952389446	0.006646697374095402	0	10000
4	250	0	250	500	750	2	0	1	0	0	0	0	-0.25	-0.25	-0.25	-0.25	-0.25	inv_u	0.025	TRUE	100	NA	750	0	0.5	FALSE	3	mixmodel_AR1_cal	0.0183	-0.014847477210113041	0.00663761248079482	0	10000
4	250	0	250	500	750	2	0	1	0	0	0	0	-0.25	-0.25	-0.25	-0.25	-0.25	inv_u	0.025	TRUE	100	NA	750	0	0.5	FALSE	3	mixmodel_cal	0.0173	-0.01519090460354597	0.006587722907852657	0	10000
4	250	0	250	500	750	2	0	1	0	0	0	0	-0.25	-0.25	-0.25	-0.25	-0.25	inv_u	0.025	TRUE	100	NA	750	0	0.5	FALSE	3	sepmodel	0.0276	3.556435854084674e-4	0.008135422962280441	0	10000
4	250	0	250	500	750	2	0	1	0	0	0	0	-0.25	-0.25	-0.25	-0.25	-0.25	inv_u	0.025	TRUE	100	NA	750	0	0.5	FALSE	4	fixmodel	0.0248	-1.305069245446927e-4	0.007395542871841836	0	10000
4	250	0	250	500	750	2	0	1	0	0	0	0	-0.25	-0.25	-0.25	-0.25	-0.25	inv_u	0.025	TRUE	100	NA	750	0	0.5	FALSE	4	mixmodel	0.028	0.0029986465652852646	0.0061402023446624964	0	10000
4	250	0	250	500	750	2	0	1	0	0	0	0	-0.25	-0.25	-0.25	-0.25	-0.25	inv_u	0.025	TRUE	100	NA	750	0	0.5	FALSE	4	mixmodel_AR1	0.0289	0.00279355849025054	0.006090645816691194	0	10000
4	250	0	250	500	750	2	0	1	0	0	0	0	-0.25	-0.25	-0.25	-0.25	-0.25	inv_u	0.025	TRUE	100	NA	750	0	0.5	FALSE	4	mixmodel_AR1_cal	0.0271	0.0011835472372812026	0.006092065843555587	0	10000
4	250	0	250	500	750	2	0	1	0	0	0	0	-0.25	-0.25	-0.25	-0.25	-0.25	inv_u	0.025	TRUE	100	NA	750	0	0.5	FALSE	4	mixmodel_cal	0.0263	0.0014902541599838132	0.00602362911508779	0	10000
4	250	0	250	500	750	2	0	1	0	0	0	0	-0.25	-0.25	-0.25	-0.25	-0.25	inv_u	0.025	TRUE	100	NA	750	0	0.5	FALSE	4	sepmodel	0.0268	1.3954134472042595e-5	0.008270947311865999	0	10000
4	250	0	250	500	750	2	0	1	0	0	0	0	-0.125	-0.125	-0.125	-0.125	-0.125	inv_u	0.025	TRUE	25	NA	750	0	0.5	FALSE	2	fixmodel	0.024	-3.97108953299119e-4	0.007445332217152346	0	10000
4	250	0	250	500	750	2	0	1	0	0	0	0	-0.125	-0.125	-0.125	-0.125	-0.125	inv_u	0.025	TRUE	25	NA	750	0	0.5	FALSE	2	mixmodel	0.0195	-0.008383902309430702	0.0068595143911743305	0	10000
4	250	0	250	500	750	2	0	1	0	0	0	0	-0.125	-0.125	-0.125	-0.125	-0.125	inv_u	0.025	TRUE	25	NA	750	0	0.5	FALSE	2	mixmodel_AR1	0.0189	-0.009523685511184475	0.006840028720371605	0	10000
4	250	0	250	500	750	2	0	1	0	0	0	0	-0.125	-0.125	-0.125	-0.125	-0.125	inv_u	0.025	TRUE	25	NA	750	0	0.5	FALSE	2	mixmodel_AR1_cal	0.0189	-0.009806899707398212	0.00678942384910612	0	10000
4	250	0	250	500	750	2	0	1	0	0	0	0	-0.125	-0.125	-0.125	-0.125	-0.125	inv_u	0.025	TRUE	25	NA	750	0	0.5	FALSE	2	mixmodel_cal	0.0173	-0.010476420277805428	0.006759874464639945	0	10000
4	250	0	250	500	750	2	0	1	0	0	0	0	-0.125	-0.125	-0.125	-0.125	-0.125	inv_u	0.025	TRUE	25	NA	750	0	0.5	FALSE	2	sepmodel	0.0246	-5.767070741002786e-4	0.007958796884600739	0	10000
4	250	0	250	500	750	2	0	1	0	0	0	0	-0.125	-0.125	-0.125	-0.125	-0.125	inv_u	0.025	TRUE	25	NA	750	0	0.5	FALSE	3	fixmodel	0.0252	-5.410989478465164e-4	0.007204759080628364	0	10000
4	250	0	250	500	750	2	0	1	0	0	0	0	-0.125	-0.125	-0.125	-0.125	-0.125	inv_u	0.025	TRUE	25	NA	750	0	0.5	FALSE	3	mixmodel	0.0182	-0.007645490552873748	0.006247580574469138	0	10000
4	250	0	250	500	750	2	0	1	0	0	0	0	-0.125	-0.125	-0.125	-0.125	-0.125	inv_u	0.025	TRUE	25	NA	750	0	0.5	FALSE	3	mixmodel_AR1	0.0184	-0.008735209642958187	0.006212974148230261	0	10000
4	250	0	250	500	750	2	0	1	0	0	0	0	-0.125	-0.125	-0.125	-0.125	-0.125	inv_u	0.025	TRUE	25	NA	750	0	0.5	FALSE	3	mixmodel_AR1_cal	0.0181	-0.008573101274288926	0.0061994021784395805	0	10000
4	250	0	250	500	750	2	0	1	0	0	0	0	-0.125	-0.125	-0.125	-0.125	-0.125	inv_u	0.025	TRUE	25	NA	750	0	0.5	FALSE	3	mixmodel_cal	0.0176	-0.009068945787517541	0.0061744937887830715	0	10000
4	250	0	250	500	750	2	0	1	0	0	0	0	-0.125	-0.125	-0.125	-0.125	-0.125	inv_u	0.025	TRUE	25	NA	750	0	0.5	FALSE	3	sepmodel	0.0235	-3.6515654900007294e-4	0.007886979601245837	0	10000
4	250	0	250	500	750	2	0	1	0	0	0	0	-0.125	-0.125	-0.125	-0.125	-0.125	inv_u	0.025	TRUE	25	NA	750	0	0.5	FALSE	4	fixmodel	0.0229	-4.1252456917764685e-4	0.00705789620057089	0	10000
4	250	0	250	500	750	2	0	1	0	0	0	0	-0.125	-0.125	-0.125	-0.125	-0.125	inv_u	0.025	TRUE	25	NA	750	0	0.5	FALSE	4	mixmodel	0.024	0.0010871310964777042	0.005853397519948289	0	10000
4	250	0	250	500	750	2	0	1	0	0	0	0	-0.125	-0.125	-0.125	-0.125	-0.125	inv_u	0.025	TRUE	25	NA	750	0	0.5	FALSE	4	mixmodel_AR1	0.025	9.997296708766687e-4	0.00583036914364896	0	10000
4	250	0	250	500	750	2	0	1	0	0	0	0	-0.125	-0.125	-0.125	-0.125	-0.125	inv_u	0.025	TRUE	25	NA	750	0	0.5	FALSE	4	mixmodel_AR1_cal	0.0245	2.591268569523407e-4	0.005827618289551828	0	10000
4	250	0	250	500	750	2	0	1	0	0	0	0	-0.125	-0.125	-0.125	-0.125	-0.125	inv_u	0.025	TRUE	25	NA	750	0	0.5	FALSE	4	mixmodel_cal	0.0244	4.4345645355885866e-4	0.0057835695010333135	0	10000
4	250	0	250	500	750	2	0	1	0	0	0	0	-0.125	-0.125	-0.125	-0.125	-0.125	inv_u	0.025	TRUE	25	NA	750	0	0.5	FALSE	4	sepmodel	0.0252	-2.829440898181265e-4	0.007871843389470173	0	10000
4	250	0	250	500	750	2	0	1	0	0	0	0	-0.125	-0.125	-0.125	-0.125	-0.125	inv_u	0.025	TRUE	50	NA	750	0	0.5	FALSE	2	fixmodel	0.0235	-4.050022455832533e-4	0.007478533291124737	0	10000
4	250	0	250	500	750	2	0	1	0	0	0	0	-0.125	-0.125	-0.125	-0.125	-0.125	inv_u	0.025	TRUE	50	NA	750	0	0.5	FALSE	2	mixmodel	0.0196	-0.008203816803532198	0.006894788896374785	0	10000
4	250	0	250	500	750	2	0	1	0	0	0	0	-0.125	-0.125	-0.125	-0.125	-0.125	inv_u	0.025	TRUE	50	NA	750	0	0.5	FALSE	2	mixmodel_AR1	0.0189	-0.009389330050907686	0.0068687873275452	0	10000
4	250	0	250	500	750	2	0	1	0	0	0	0	-0.125	-0.125	-0.125	-0.125	-0.125	inv_u	0.025	TRUE	50	NA	750	0	0.5	FALSE	2	mixmodel_AR1_cal	0.0192	-0.009624105421372616	0.006819676447868802	0	10000
4	250	0	250	500	750	2	0	1	0	0	0	0	-0.125	-0.125	-0.125	-0.125	-0.125	inv_u	0.025	TRUE	50	NA	750	0	0.5	FALSE	2	mixmodel_cal	0.0176	-0.01009548101099616	0.006815059526691853	0	10000
4	250	0	250	500	750	2	0	1	0	0	0	0	-0.125	-0.125	-0.125	-0.125	-0.125	inv_u	0.025	TRUE	50	NA	750	0	0.5	FALSE	2	sepmodel	0.0233	-2.61712673973101e-4	0.00796917804591574	0	10000
4	250	0	250	500	750	2	0	1	0	0	0	0	-0.125	-0.125	-0.125	-0.125	-0.125	inv_u	0.025	TRUE	50	NA	750	0	0.5	FALSE	3	fixmodel	0.0267	0.0012616547562733376	0.00720464067559912	0	10000
4	250	0	250	500	750	2	0	1	0	0	0	0	-0.125	-0.125	-0.125	-0.125	-0.125	inv_u	0.025	TRUE	50	NA	750	0	0.5	FALSE	3	mixmodel	0.0216	-0.005821830833943021	0.006321952336704474	0	10000
4	250	0	250	500	750	2	0	1	0	0	0	0	-0.125	-0.125	-0.125	-0.125	-0.125	inv_u	0.025	TRUE	50	NA	750	0	0.5	FALSE	3	mixmodel_AR1	0.0213	-0.0069367565673362054	0.006292077564204283	0	10000
4	250	0	250	500	750	2	0	1	0	0	0	0	-0.125	-0.125	-0.125	-0.125	-0.125	inv_u	0.025	TRUE	50	NA	750	0	0.5	FALSE	3	mixmodel_AR1_cal	0.0213	-0.006695972374008403	0.006283151710208944	0	10000
4	250	0	250	500	750	2	0	1	0	0	0	0	-0.125	-0.125	-0.125	-0.125	-0.125	inv_u	0.025	TRUE	50	NA	750	0	0.5	FALSE	3	mixmodel_cal	0.0207	-0.007156871624054061	0.006249430774935125	0	10000
4	250	0	250	500	750	2	0	1	0	0	0	0	-0.125	-0.125	-0.125	-0.125	-0.125	inv_u	0.025	TRUE	50	NA	750	0	0.5	FALSE	3	sepmodel	0.0265	0.0011378373961426023	0.007937399559556146	0	10000
4	250	0	250	500	750	2	0	1	0	0	0	0	-0.125	-0.125	-0.125	-0.125	-0.125	inv_u	0.025	TRUE	50	NA	750	0	0.5	FALSE	4	fixmodel	0.0291	9.074226025394163e-4	0.0072770252958372335	0	10000
4	250	0	250	500	750	2	0	1	0	0	0	0	-0.125	-0.125	-0.125	-0.125	-0.125	inv_u	0.025	TRUE	50	NA	750	0	0.5	FALSE	4	mixmodel	0.0283	0.002163769724303082	0.0060904786677424445	0	10000
4	250	0	250	500	750	2	0	1	0	0	0	0	-0.125	-0.125	-0.125	-0.125	-0.125	inv_u	0.025	TRUE	50	NA	750	0	0.5	FALSE	4	mixmodel_AR1	0.0288	0.0020605595945262273	0.006054932960143227	0	10000
4	250	0	250	500	750	2	0	1	0	0	0	0	-0.125	-0.125	-0.125	-0.125	-0.125	inv_u	0.025	TRUE	50	NA	750	0	0.5	FALSE	4	mixmodel_AR1_cal	0.0286	0.001349614151171511	0.006039182575038225	0	10000
4	250	0	250	500	750	2	0	1	0	0	0	0	-0.125	-0.125	-0.125	-0.125	-0.125	inv_u	0.025	TRUE	50	NA	750	0	0.5	FALSE	4	mixmodel_cal	0.0281	0.001389985363380211	0.005990758971775433	0	10000
4	250	0	250	500	750	2	0	1	0	0	0	0	-0.125	-0.125	-0.125	-0.125	-0.125	inv_u	0.025	TRUE	50	NA	750	0	0.5	FALSE	4	sepmodel	0.0269	8.943161548430178e-4	0.008065439640192582	0	10000
4	250	0	250	500	750	2	0	1	0	0	0	0	-0.125	-0.125	-0.125	-0.125	-0.125	inv_u	0.025	TRUE	100	NA	750	0	0.5	FALSE	2	fixmodel	0.0266	2.030198554932614e-4	0.00755372973592982	0	10000
4	250	0	250	500	750	2	0	1	0	0	0	0	-0.125	-0.125	-0.125	-0.125	-0.125	inv_u	0.025	TRUE	100	NA	750	0	0.5	FALSE	2	mixmodel	0.0205	-0.00760343015814997	0.006915066187128108	0	10000
4	250	0	250	500	750	2	0	1	0	0	0	0	-0.125	-0.125	-0.125	-0.125	-0.125	inv_u	0.025	TRUE	100	NA	750	0	0.5	FALSE	2	mixmodel_AR1	0.0203	-0.008730558459421152	0.0068887398268781454	0	10000
4	250	0	250	500	750	2	0	1	0	0	0	0	-0.125	-0.125	-0.125	-0.125	-0.125	inv_u	0.025	TRUE	100	NA	750	0	0.5	FALSE	2	mixmodel_AR1_cal	0.02	-0.008937156405610868	0.006821158172835794	0	10000
4	250	0	250	500	750	2	0	1	0	0	0	0	-0.125	-0.125	-0.125	-0.125	-0.125	inv_u	0.025	TRUE	100	NA	750	0	0.5	FALSE	2	mixmodel_cal	0.0205	-0.008824966852247696	0.006811064143889315	0	10000
4	250	0	250	500	750	2	0	1	0	0	0	0	-0.125	-0.125	-0.125	-0.125	-0.125	inv_u	0.025	TRUE	100	NA	750	0	0.5	FALSE	2	sepmodel	0.028	4.4326376719286376e-4	0.008057682645664054	0	10000
4	250	0	250	500	750	2	0	1	0	0	0	0	-0.125	-0.125	-0.125	-0.125	-0.125	inv_u	0.025	TRUE	100	NA	750	0	0.5	FALSE	3	fixmodel	0.0239	-6.8745758301341e-4	0.007372972756733794	0	10000
4	250	0	250	500	750	2	0	1	0	0	0	0	-0.125	-0.125	-0.125	-0.125	-0.125	inv_u	0.025	TRUE	100	NA	750	0	0.5	FALSE	3	mixmodel	0.0202	-0.007869298037314712	0.0063922706745555445	0	10000
4	250	0	250	500	750	2	0	1	0	0	0	0	-0.125	-0.125	-0.125	-0.125	-0.125	inv_u	0.025	TRUE	100	NA	750	0	0.5	FALSE	3	mixmodel_AR1	0.0202	-0.008904922249408672	0.006350750617356067	0	10000
4	250	0	250	500	750	2	0	1	0	0	0	0	-0.125	-0.125	-0.125	-0.125	-0.125	inv_u	0.025	TRUE	100	NA	750	0	0.5	FALSE	3	mixmodel_AR1_cal	0.0196	-0.008733450071138888	0.006338815197758251	0	10000
4	250	0	250	500	750	2	0	1	0	0	0	0	-0.125	-0.125	-0.125	-0.125	-0.125	inv_u	0.025	TRUE	100	NA	750	0	0.5	FALSE	3	mixmodel_cal	0.0193	-0.008744193926372186	0.006324940268941848	0	10000
4	250	0	250	500	750	2	0	1	0	0	0	0	-0.125	-0.125	-0.125	-0.125	-0.125	inv_u	0.025	TRUE	100	NA	750	0	0.5	FALSE	3	sepmodel	0.0254	-2.9803272314778996e-4	0.008076388240129427	0	10000
4	250	0	250	500	750	2	0	1	0	0	0	0	-0.125	-0.125	-0.125	-0.125	-0.125	inv_u	0.025	TRUE	100	NA	750	0	0.5	FALSE	4	fixmodel	0.0219	-1.9676634322756157e-4	0.0070589116385000135	0	10000
4	250	0	250	500	750	2	0	1	0	0	0	0	-0.125	-0.125	-0.125	-0.125	-0.125	inv_u	0.025	TRUE	100	NA	750	0	0.5	FALSE	4	mixmodel	0.0241	0.001295338158077244	0.0058611382200655015	0	10000
4	250	0	250	500	750	2	0	1	0	0	0	0	-0.125	-0.125	-0.125	-0.125	-0.125	inv_u	0.025	TRUE	100	NA	750	0	0.5	FALSE	4	mixmodel_AR1	0.025	0.001208654285719979	0.0058422582137136634	0	10000
4	250	0	250	500	750	2	0	1	0	0	0	0	-0.125	-0.125	-0.125	-0.125	-0.125	inv_u	0.025	TRUE	100	NA	750	0	0.5	FALSE	4	mixmodel_AR1_cal	0.0243	5.48392572670601e-4	0.005816409739324765	0	10000
4	250	0	250	500	750	2	0	1	0	0	0	0	-0.125	-0.125	-0.125	-0.125	-0.125	inv_u	0.025	TRUE	100	NA	750	0	0.5	FALSE	4	mixmodel_cal	0.0235	6.244413599293953e-4	0.00578502193707101	0	10000
4	250	0	250	500	750	2	0	1	0	0	0	0	-0.125	-0.125	-0.125	-0.125	-0.125	inv_u	0.025	TRUE	100	NA	750	0	0.5	FALSE	4	sepmodel	0.0227	1.5004597411979055e-4	0.007848449675185349	0	10000
4	250	0	250	500	750	2	0	1	0	0	0	0	0	0	0	0	0	inv_u	0.025	TRUE	25	NA	750	0	0.5	FALSE	2	fixmodel	0.0233	-8.474523884068956e-4	0.0074706333390588435	0	10000
4	250	0	250	500	750	2	0	1	0	0	0	0	0	0	0	0	0	inv_u	0.025	TRUE	25	NA	750	0	0.5	FALSE	2	mixmodel	0.0248	-7.872669975478875e-4	0.0068322368824672705	0	10000
4	250	0	250	500	750	2	0	1	0	0	0	0	0	0	0	0	0	inv_u	0.025	TRUE	25	NA	750	0	0.5	FALSE	2	mixmodel_AR1	0.0249	-7.857066220586513e-4	0.006812018557839715	0	10000
4	250	0	250	500	750	2	0	1	0	0	0	0	0	0	0	0	0	inv_u	0.025	TRUE	25	NA	750	0	0.5	FALSE	2	mixmodel_AR1_cal	0.0252	-8.977411837777753e-4	0.006780342241111408	0	10000
4	250	0	250	500	750	2	0	1	0	0	0	0	0	0	0	0	0	inv_u	0.025	TRUE	25	NA	750	0	0.5	FALSE	2	mixmodel_cal	0.0248	-8.902652482325843e-4	0.006762603119551234	0	10000
4	250	0	250	500	750	2	0	1	0	0	0	0	0	0	0	0	0	inv_u	0.025	TRUE	25	NA	750	0	0.5	FALSE	2	sepmodel	0.0248	-0.001010597566402261	0.0079979049620691	0	10000
4	250	0	250	500	750	2	0	1	0	0	0	0	0	0	0	0	0	inv_u	0.025	TRUE	25	NA	750	0	0.5	FALSE	3	fixmodel	0.0234	3.927550172942877e-4	0.007193537505369859	0	10000
4	250	0	250	500	750	2	0	1	0	0	0	0	0	0	0	0	0	inv_u	0.025	TRUE	25	NA	750	0	0.5	FALSE	3	mixmodel	0.0231	3.705379579045084e-4	0.006234421077964975	0	10000
4	250	0	250	500	750	2	0	1	0	0	0	0	0	0	0	0	0	inv_u	0.025	TRUE	25	NA	750	0	0.5	FALSE	3	mixmodel_AR1	0.0232	3.358709187932011e-4	0.00619023923652171	0	10000
4	250	0	250	500	750	2	0	1	0	0	0	0	0	0	0	0	0	inv_u	0.025	TRUE	25	NA	750	0	0.5	FALSE	3	mixmodel_AR1_cal	0.0232	2.0796029129771908e-4	0.006179522834433811	0	10000
4	250	0	250	500	750	2	0	1	0	0	0	0	0	0	0	0	0	inv_u	0.025	TRUE	25	NA	750	0	0.5	FALSE	3	mixmodel_cal	0.0226	2.826808246164298e-4	0.006147068755963687	0	10000
4	250	0	250	500	750	2	0	1	0	0	0	0	0	0	0	0	0	inv_u	0.025	TRUE	25	NA	750	0	0.5	FALSE	3	sepmodel	0.0221	2.9043812435242057e-4	0.007816131801395648	0	10000
4	250	0	250	500	750	2	0	1	0	0	0	0	0	0	0	0	0	inv_u	0.025	TRUE	25	NA	750	0	0.5	FALSE	4	fixmodel	0.0263	9.657509606664943e-5	0.0070408978040348924	0	10000
4	250	0	250	500	750	2	0	1	0	0	0	0	0	0	0	0	0	inv_u	0.025	TRUE	25	NA	750	0	0.5	FALSE	4	mixmodel	0.0251	3.750911746103746e-4	0.005849078501891686	0	10000
4	250	0	250	500	750	2	0	1	0	0	0	0	0	0	0	0	0	inv_u	0.025	TRUE	25	NA	750	0	0.5	FALSE	4	mixmodel_AR1	0.0258	3.658231576280235e-4	0.005822133550508771	0	10000
4	250	0	250	500	750	2	0	1	0	0	0	0	0	0	0	0	0	inv_u	0.025	TRUE	25	NA	750	0	0.5	FALSE	4	mixmodel_AR1_cal	0.0261	3.5425583436920674e-4	0.005829807543826741	0	10000
4	250	0	250	500	750	2	0	1	0	0	0	0	0	0	0	0	0	inv_u	0.025	TRUE	25	NA	750	0	0.5	FALSE	4	mixmodel_cal	0.026	3.9350025633660285e-4	0.005794953089478336	0	10000
4	250	0	250	500	750	2	0	1	0	0	0	0	0	0	0	0	0	inv_u	0.025	TRUE	25	NA	750	0	0.5	FALSE	4	sepmodel	0.0243	3.746542279763743e-4	0.0077704213128566	0	10000
4	250	0	250	500	750	2	0	1	0	0	0	0	0	0	0	0	0	inv_u	0.025	TRUE	50	NA	750	0	0.5	FALSE	2	fixmodel	0.0243	-4.42874474731412e-4	0.007526809724378668	0	10000
4	250	0	250	500	750	2	0	1	0	0	0	0	0	0	0	0	0	inv_u	0.025	TRUE	50	NA	750	0	0.5	FALSE	2	mixmodel	0.0259	-5.34280541501023e-4	0.006836131773314172	0	10000
4	250	0	250	500	750	2	0	1	0	0	0	0	0	0	0	0	0	inv_u	0.025	TRUE	50	NA	750	0	0.5	FALSE	2	mixmodel_AR1	0.0262	-4.963858178112661e-4	0.006802499432259265	0	10000
4	250	0	250	500	750	2	0	1	0	0	0	0	0	0	0	0	0	inv_u	0.025	TRUE	50	NA	750	0	0.5	FALSE	2	mixmodel_AR1_cal	0.0265	-5.368408926831353e-4	0.006782542414748307	0	10000
4	250	0	250	500	750	2	0	1	0	0	0	0	0	0	0	0	0	inv_u	0.025	TRUE	50	NA	750	0	0.5	FALSE	2	mixmodel_cal	0.0256	-4.870992305297551e-4	0.0067608416528172404	0	10000
4	250	0	250	500	750	2	0	1	0	0	0	0	0	0	0	0	0	inv_u	0.025	TRUE	50	NA	750	0	0.5	FALSE	2	sepmodel	0.0255	-4.7433390367436734e-4	0.008026867056798018	0	10000
4	250	0	250	500	750	2	0	1	0	0	0	0	0	0	0	0	0	inv_u	0.025	TRUE	50	NA	750	0	0.5	FALSE	3	fixmodel	0.0268	3.571138969913236e-4	0.007321707451937871	0	10000
4	250	0	250	500	750	2	0	1	0	0	0	0	0	0	0	0	0	inv_u	0.025	TRUE	50	NA	750	0	0.5	FALSE	3	mixmodel	0.0258	3.226566909556804e-4	0.006263800755884876	0	10000
4	250	0	250	500	750	2	0	1	0	0	0	0	0	0	0	0	0	inv_u	0.025	TRUE	50	NA	750	0	0.5	FALSE	3	mixmodel_AR1	0.0266	3.442866787086616e-4	0.0062174541338752935	0	10000
4	250	0	250	500	750	2	0	1	0	0	0	0	0	0	0	0	0	inv_u	0.025	TRUE	50	NA	750	0	0.5	FALSE	3	mixmodel_AR1_cal	0.026	3.902829851308215e-4	0.006218968109508078	0	10000
4	250	0	250	500	750	2	0	1	0	0	0	0	0	0	0	0	0	inv_u	0.025	TRUE	50	NA	750	0	0.5	FALSE	3	mixmodel_cal	0.0258	4.6296859291800334e-4	0.006198687700452481	0	10000
4	250	0	250	500	750	2	0	1	0	0	0	0	0	0	0	0	0	inv_u	0.025	TRUE	50	NA	750	0	0.5	FALSE	3	sepmodel	0.0274	1.2550751200125283e-4	0.008049748845671221	0	10000
4	250	0	250	500	750	2	0	1	0	0	0	0	0	0	0	0	0	inv_u	0.025	TRUE	50	NA	750	0	0.5	FALSE	4	fixmodel	0.0274	7.806934817756547e-5	0.007461971264448318	0	10000
4	250	0	250	500	750	2	0	1	0	0	0	0	0	0	0	0	0	inv_u	0.025	TRUE	50	NA	750	0	0.5	FALSE	4	mixmodel	0.0262	1.7793905014093178e-4	0.006117288856260252	0	10000
4	250	0	250	500	750	2	0	1	0	0	0	0	0	0	0	0	0	inv_u	0.025	TRUE	50	NA	750	0	0.5	FALSE	4	mixmodel_AR1	0.0269	2.1462998124813213e-4	0.006081091982834043	0	10000
4	250	0	250	500	750	2	0	1	0	0	0	0	0	0	0	0	0	inv_u	0.025	TRUE	50	NA	750	0	0.5	FALSE	4	mixmodel_AR1_cal	0.0272	2.1185261575823745e-4	0.006075654374601299	0	10000
4	250	0	250	500	750	2	0	1	0	0	0	0	0	0	0	0	0	inv_u	0.025	TRUE	50	NA	750	0	0.5	FALSE	4	mixmodel_cal	0.0264	3.2456822245404283e-4	0.006030972591499541	0	10000
4	250	0	250	500	750	2	0	1	0	0	0	0	0	0	0	0	0	inv_u	0.025	TRUE	50	NA	750	0	0.5	FALSE	4	sepmodel	0.0271	1.282131441452452e-5	0.008186251623250632	0	10000
4	250	0	250	500	750	2	0	1	0	0	0	0	0	0	0	0	0	inv_u	0.025	TRUE	100	NA	750	0	0.5	FALSE	2	fixmodel	0.0219	-0.0013141496683838165	0.007525228198210872	0	10000
4	250	0	250	500	750	2	0	1	0	0	0	0	0	0	0	0	0	inv_u	0.025	TRUE	100	NA	750	0	0.5	FALSE	2	mixmodel	0.0253	-0.0012893216078977824	0.006878868251902814	0	10000
4	250	0	250	500	750	2	0	1	0	0	0	0	0	0	0	0	0	inv_u	0.025	TRUE	100	NA	750	0	0.5	FALSE	2	mixmodel_AR1	0.0249	-0.0012259325024879366	0.006843058908783229	0	10000
4	250	0	250	500	750	2	0	1	0	0	0	0	0	0	0	0	0	inv_u	0.025	TRUE	100	NA	750	0	0.5	FALSE	2	mixmodel_AR1_cal	0.025	-0.0011508737766111174	0.006798660872662153	0	10000
4	250	0	250	500	750	2	0	1	0	0	0	0	0	0	0	0	0	inv_u	0.025	TRUE	100	NA	750	0	0.5	FALSE	2	mixmodel_cal	0.0248	-0.0011853925780532537	0.006799318017035526	0	10000
4	250	0	250	500	750	2	0	1	0	0	0	0	0	0	0	0	0	inv_u	0.025	TRUE	100	NA	750	0	0.5	FALSE	2	sepmodel	0.0213	-0.0015401578970861782	0.00804544942353699	0	10000
4	250	0	250	500	750	2	0	1	0	0	0	0	0	0	0	0	0	inv_u	0.025	TRUE	100	NA	750	0	0.5	FALSE	3	fixmodel	0.028	-0.0014156038064891182	0.007356074961155617	0	10000
4	250	0	250	500	750	2	0	1	0	0	0	0	0	0	0	0	0	inv_u	0.025	TRUE	100	NA	750	0	0.5	FALSE	3	mixmodel	0.0273	-0.001186231673637745	0.006291462688377362	0	10000
4	250	0	250	500	750	2	0	1	0	0	0	0	0	0	0	0	0	inv_u	0.025	TRUE	100	NA	750	0	0.5	FALSE	3	mixmodel_AR1	0.0278	-0.0012054174538149282	0.006244899608842707	0	10000
4	250	0	250	500	750	2	0	1	0	0	0	0	0	0	0	0	0	inv_u	0.025	TRUE	100	NA	750	0	0.5	FALSE	3	mixmodel_AR1_cal	0.0281	-0.0011535528152599231	0.006258752483562999	0	10000
4	250	0	250	500	750	2	0	1	0	0	0	0	0	0	0	0	0	inv_u	0.025	TRUE	100	NA	750	0	0.5	FALSE	3	mixmodel_cal	0.0278	-0.0011287972947660364	0.006223686844265021	0	10000
4	250	0	250	500	750	2	0	1	0	0	0	0	0	0	0	0	0	inv_u	0.025	TRUE	100	NA	750	0	0.5	FALSE	3	sepmodel	0.0269	-0.001175606649734597	0.008041531874272988	0	10000
4	250	0	250	500	750	2	0	1	0	0	0	0	0	0	0	0	0	inv_u	0.025	TRUE	100	NA	750	0	0.5	FALSE	4	fixmodel	0.0228	-0.001080649829994574	0.007048777784668225	0	10000
4	250	0	250	500	750	2	0	1	0	0	0	0	0	0	0	0	0	inv_u	0.025	TRUE	100	NA	750	0	0.5	FALSE	4	mixmodel	0.0227	-0.0010914901970651414	0.005827930602873784	0	10000
4	250	0	250	500	750	2	0	1	0	0	0	0	0	0	0	0	0	inv_u	0.025	TRUE	100	NA	750	0	0.5	FALSE	4	mixmodel_AR1	0.0231	-0.0011427170776886417	0.005808064518802342	0	10000
4	250	0	250	500	750	2	0	1	0	0	0	0	0	0	0	0	0	inv_u	0.025	TRUE	100	NA	750	0	0.5	FALSE	4	mixmodel_AR1_cal	0.0231	-0.0010415960629696218	0.005801968142602736	0	10000
4	250	0	250	500	750	2	0	1	0	0	0	0	0	0	0	0	0	inv_u	0.025	TRUE	100	NA	750	0	0.5	FALSE	4	mixmodel_cal	0.0221	-9.619846949243329e-4	0.005764976567076067	0	10000
4	250	0	250	500	750	2	0	1	0	0	0	0	0	0	0	0	0	inv_u	0.025	TRUE	100	NA	750	0	0.5	FALSE	4	sepmodel	0.0235	-0.001070619225570699	0.007799447659947839	0	10000
4	250	0	250	500	750	2	0	1	0	0	0	0	0.125	0.125	0.125	0.125	0.125	inv_u	0.025	TRUE	25	NA	750	0	0.5	FALSE	2	fixmodel	0.0256	2.9528560918170902e-5	0.007486760067549926	0	10000
4	250	0	250	500	750	2	0	1	0	0	0	0	0.125	0.125	0.125	0.125	0.125	inv_u	0.025	TRUE	25	NA	750	0	0.5	FALSE	2	mixmodel	0.0314	0.008192304420942587	0.0069053819975933885	0	10000
4	250	0	250	500	750	2	0	1	0	0	0	0	0.125	0.125	0.125	0.125	0.125	inv_u	0.025	TRUE	25	NA	750	0	0.5	FALSE	2	mixmodel_AR1	0.0329	0.00936036010569277	0.006896232816355772	0	10000
4	250	0	250	500	750	2	0	1	0	0	0	0	0.125	0.125	0.125	0.125	0.125	inv_u	0.025	TRUE	25	NA	750	0	0.5	FALSE	2	mixmodel_AR1_cal	0.0331	0.009531991018412034	0.006842231435021255	0	10000
4	250	0	250	500	750	2	0	1	0	0	0	0	0.125	0.125	0.125	0.125	0.125	inv_u	0.025	TRUE	25	NA	750	0	0.5	FALSE	2	mixmodel_cal	0.0336	0.010326334136594862	0.006821341589837992	0	10000
4	250	0	250	500	750	2	0	1	0	0	0	0	0.125	0.125	0.125	0.125	0.125	inv_u	0.025	TRUE	25	NA	750	0	0.5	FALSE	2	sepmodel	0.026	1.4721192468472829e-5	0.007986472931552382	0	10000
4	250	0	250	500	750	2	0	1	0	0	0	0	0.125	0.125	0.125	0.125	0.125	inv_u	0.025	TRUE	25	NA	750	0	0.5	FALSE	3	fixmodel	0.0263	-5.350392034073997e-4	0.007251586543042275	0	10000
4	250	0	250	500	750	2	0	1	0	0	0	0	0.125	0.125	0.125	0.125	0.125	inv_u	0.025	TRUE	25	NA	750	0	0.5	FALSE	3	mixmodel	0.0294	0.006977905150548743	0.006274127604776583	0	10000
4	250	0	250	500	750	2	0	1	0	0	0	0	0.125	0.125	0.125	0.125	0.125	inv_u	0.025	TRUE	25	NA	750	0	0.5	FALSE	3	mixmodel_AR1	0.0305	0.008082538821393993	0.006239888409611866	0	10000
4	250	0	250	500	750	2	0	1	0	0	0	0	0.125	0.125	0.125	0.125	0.125	inv_u	0.025	TRUE	25	NA	750	0	0.5	FALSE	3	mixmodel_AR1_cal	0.0307	0.007761147563597785	0.006246192864203702	0	10000
4	250	0	250	500	750	2	0	1	0	0	0	0	0.125	0.125	0.125	0.125	0.125	inv_u	0.025	TRUE	25	NA	750	0	0.5	FALSE	3	mixmodel_cal	0.0307	0.00846233404738713	0.006208093096487079	0	10000
4	250	0	250	500	750	2	0	1	0	0	0	0	0.125	0.125	0.125	0.125	0.125	inv_u	0.025	TRUE	25	NA	750	0	0.5	FALSE	3	sepmodel	0.0262	-5.210903604014397e-4	0.007951608021402943	0	10000
4	250	0	250	500	750	2	0	1	0	0	0	0	0.125	0.125	0.125	0.125	0.125	inv_u	0.025	TRUE	25	NA	750	0	0.5	FALSE	4	fixmodel	0.0225	-4.0124780292376635e-5	0.007135448958630164	0	10000
4	250	0	250	500	750	2	0	1	0	0	0	0	0.125	0.125	0.125	0.125	0.125	inv_u	0.025	TRUE	25	NA	750	0	0.5	FALSE	4	mixmodel	0.0234	-0.0010796793240575226	0.0059848792646213485	0	10000
4	250	0	250	500	750	2	0	1	0	0	0	0	0.125	0.125	0.125	0.125	0.125	inv_u	0.025	TRUE	25	NA	750	0	0.5	FALSE	4	mixmodel_AR1	0.0244	-0.0010293893435809587	0.005965180995035586	0	10000
4	250	0	250	500	750	2	0	1	0	0	0	0	0.125	0.125	0.125	0.125	0.125	inv_u	0.025	TRUE	25	NA	750	0	0.5	FALSE	4	mixmodel_AR1_cal	0.0242	-3.9128517514002185e-4	0.005937485198872452	0	10000
4	250	0	250	500	750	2	0	1	0	0	0	0	0.125	0.125	0.125	0.125	0.125	inv_u	0.025	TRUE	25	NA	750	0	0.5	FALSE	4	mixmodel_cal	0.0243	-5.127872138081013e-4	0.005888785221080111	0	10000
4	250	0	250	500	750	2	0	1	0	0	0	0	0.125	0.125	0.125	0.125	0.125	inv_u	0.025	TRUE	25	NA	750	0	0.5	FALSE	4	sepmodel	0.023	-2.5738295866040736e-4	0.007969358927149802	0	10000
4	250	0	250	500	750	2	0	1	0	0	0	0	0.125	0.125	0.125	0.125	0.125	inv_u	0.025	TRUE	50	NA	750	0	0.5	FALSE	2	fixmodel	0.0232	-0.0012524969488384578	0.007340857162005633	0	10000
4	250	0	250	500	750	2	0	1	0	0	0	0	0.125	0.125	0.125	0.125	0.125	inv_u	0.025	TRUE	50	NA	750	0	0.5	FALSE	2	mixmodel	0.0286	0.006837959920710684	0.006751418743101198	0	10000
4	250	0	250	500	750	2	0	1	0	0	0	0	0.125	0.125	0.125	0.125	0.125	inv_u	0.025	TRUE	50	NA	750	0	0.5	FALSE	2	mixmodel_AR1	0.0302	0.00797527779329738	0.006733690219887038	0	10000
4	250	0	250	500	750	2	0	1	0	0	0	0	0.125	0.125	0.125	0.125	0.125	inv_u	0.025	TRUE	50	NA	750	0	0.5	FALSE	2	mixmodel_AR1_cal	0.0302	0.008287598669232973	0.006704827078296685	0	10000
4	250	0	250	500	750	2	0	1	0	0	0	0	0.125	0.125	0.125	0.125	0.125	inv_u	0.025	TRUE	50	NA	750	0	0.5	FALSE	2	mixmodel_cal	0.0303	0.008756064223840836	0.006693085462046433	0	10000
4	250	0	250	500	750	2	0	1	0	0	0	0	0.125	0.125	0.125	0.125	0.125	inv_u	0.025	TRUE	50	NA	750	0	0.5	FALSE	2	sepmodel	0.0231	-0.0013407798756316848	0.007842594860112784	0	10000
4	250	0	250	500	750	2	0	1	0	0	0	0	0.125	0.125	0.125	0.125	0.125	inv_u	0.025	TRUE	50	NA	750	0	0.5	FALSE	3	fixmodel	0.0242	-0.0013886811173607092	0.007314086632281296	0	10000
4	250	0	250	500	750	2	0	1	0	0	0	0	0.125	0.125	0.125	0.125	0.125	inv_u	0.025	TRUE	50	NA	750	0	0.5	FALSE	3	mixmodel	0.0294	0.00591185982322015	0.0062952977658256365	0	10000
4	250	0	250	500	750	2	0	1	0	0	0	0	0.125	0.125	0.125	0.125	0.125	inv_u	0.025	TRUE	50	NA	750	0	0.5	FALSE	3	mixmodel_AR1	0.0304	0.0069912637137262545	0.006245540702221773	0	10000
4	250	0	250	500	750	2	0	1	0	0	0	0	0.125	0.125	0.125	0.125	0.125	inv_u	0.025	TRUE	50	NA	750	0	0.5	FALSE	3	mixmodel_AR1_cal	0.0309	0.0067927215826416275	0.006258905146687728	0	10000
4	250	0	250	500	750	2	0	1	0	0	0	0	0.125	0.125	0.125	0.125	0.125	inv_u	0.025	TRUE	50	NA	750	0	0.5	FALSE	3	mixmodel_cal	0.031	0.007207312456681626	0.006230759457939377	0	10000
4	250	0	250	500	750	2	0	1	0	0	0	0	0.125	0.125	0.125	0.125	0.125	inv_u	0.025	TRUE	50	NA	750	0	0.5	FALSE	3	sepmodel	0.0258	-0.0013744764998024437	0.008034694350530893	0	10000
4	250	0	250	500	750	2	0	1	0	0	0	0	0.125	0.125	0.125	0.125	0.125	inv_u	0.025	TRUE	50	NA	750	0	0.5	FALSE	4	fixmodel	0.0236	-0.0014420871402473351	0.0071478269324806	0	10000
4	250	0	250	500	750	2	0	1	0	0	0	0	0.125	0.125	0.125	0.125	0.125	inv_u	0.025	TRUE	50	NA	750	0	0.5	FALSE	4	mixmodel	0.0223	-0.0028287577450298055	0.005981212289864941	0	10000
4	250	0	250	500	750	2	0	1	0	0	0	0	0.125	0.125	0.125	0.125	0.125	inv_u	0.025	TRUE	50	NA	750	0	0.5	FALSE	4	mixmodel_AR1	0.0226	-0.0027600387617850537	0.005943780845911576	0	10000
4	250	0	250	500	750	2	0	1	0	0	0	0	0.125	0.125	0.125	0.125	0.125	inv_u	0.025	TRUE	50	NA	750	0	0.5	FALSE	4	mixmodel_AR1_cal	0.0228	-0.002046131887156402	0.00594077659878111	0	10000
4	250	0	250	500	750	2	0	1	0	0	0	0	0.125	0.125	0.125	0.125	0.125	inv_u	0.025	TRUE	50	NA	750	0	0.5	FALSE	4	mixmodel_cal	0.022	-0.0020800910374780346	0.0059004887977548125	0	10000
4	250	0	250	500	750	2	0	1	0	0	0	0	0.125	0.125	0.125	0.125	0.125	inv_u	0.025	TRUE	50	NA	750	0	0.5	FALSE	4	sepmodel	0.0233	-0.0016089492790367411	0.0079504692446342555	0	10000
4	250	0	250	500	750	2	0	1	0	0	0	0	0.125	0.125	0.125	0.125	0.125	inv_u	0.025	TRUE	100	NA	750	0	0.5	FALSE	2	fixmodel	0.0229	-8.185372545831718e-5	0.0074554514597085795	0	10000
4	250	0	250	500	750	2	0	1	0	0	0	0	0.125	0.125	0.125	0.125	0.125	inv_u	0.025	TRUE	100	NA	750	0	0.5	FALSE	2	mixmodel	0.0298	0.007769878196257299	0.0068442639684848155	0	10000
4	250	0	250	500	750	2	0	1	0	0	0	0	0.125	0.125	0.125	0.125	0.125	inv_u	0.025	TRUE	100	NA	750	0	0.5	FALSE	2	mixmodel_AR1	0.0312	0.008875666474675168	0.006831870510371673	0	10000
4	250	0	250	500	750	2	0	1	0	0	0	0	0.125	0.125	0.125	0.125	0.125	inv_u	0.025	TRUE	100	NA	750	0	0.5	FALSE	2	mixmodel_AR1_cal	0.0307	0.009207118489807407	0.006780924494022926	0	10000
4	250	0	250	500	750	2	0	1	0	0	0	0	0.125	0.125	0.125	0.125	0.125	inv_u	0.025	TRUE	100	NA	750	0	0.5	FALSE	2	mixmodel_cal	0.0302	0.009089437388250904	0.006779103425165688	0	10000
4	250	0	250	500	750	2	0	1	0	0	0	0	0.125	0.125	0.125	0.125	0.125	inv_u	0.025	TRUE	100	NA	750	0	0.5	FALSE	2	sepmodel	0.0225	-2.9819544158454065e-4	0.00801466730994559	0	10000
4	250	0	250	500	750	2	0	1	0	0	0	0	0.125	0.125	0.125	0.125	0.125	inv_u	0.025	TRUE	100	NA	750	0	0.5	FALSE	3	fixmodel	0.0248	1.0060992284061221e-4	0.0073756019099644595	0	10000
4	250	0	250	500	750	2	0	1	0	0	0	0	0.125	0.125	0.125	0.125	0.125	inv_u	0.025	TRUE	100	NA	750	0	0.5	FALSE	3	mixmodel	0.0293	0.007244870040423553	0.006398038655003305	0	10000
4	250	0	250	500	750	2	0	1	0	0	0	0	0.125	0.125	0.125	0.125	0.125	inv_u	0.025	TRUE	100	NA	750	0	0.5	FALSE	3	mixmodel_AR1	0.0309	0.00828054254942419	0.006355690751053884	0	10000
4	250	0	250	500	750	2	0	1	0	0	0	0	0.125	0.125	0.125	0.125	0.125	inv_u	0.025	TRUE	100	NA	750	0	0.5	FALSE	3	mixmodel_AR1_cal	0.0306	0.008149764954319598	0.006350738422092114	0	10000
4	250	0	250	500	750	2	0	1	0	0	0	0	0.125	0.125	0.125	0.125	0.125	inv_u	0.025	TRUE	100	NA	750	0	0.5	FALSE	3	mixmodel_cal	0.0302	0.008138368768921562	0.006328554160762037	0	10000
4	250	0	250	500	750	2	0	1	0	0	0	0	0.125	0.125	0.125	0.125	0.125	inv_u	0.025	TRUE	100	NA	750	0	0.5	FALSE	3	sepmodel	0.0254	1.7598434193016445e-4	0.008143420500758633	0	10000
4	250	0	250	500	750	2	0	1	0	0	0	0	0.125	0.125	0.125	0.125	0.125	inv_u	0.025	TRUE	100	NA	750	0	0.5	FALSE	4	fixmodel	0.0241	9.982981515077675e-5	0.0071588639739376785	0	10000
4	250	0	250	500	750	2	0	1	0	0	0	0	0.125	0.125	0.125	0.125	0.125	inv_u	0.025	TRUE	100	NA	750	0	0.5	FALSE	4	mixmodel	0.0225	-9.032509174095562e-4	0.0059535487185113645	0	10000
4	250	0	250	500	750	2	0	1	0	0	0	0	0.125	0.125	0.125	0.125	0.125	inv_u	0.025	TRUE	100	NA	750	0	0.5	FALSE	4	mixmodel_AR1	0.0238	-8.484577279075216e-4	0.005915584042066668	0	10000
4	250	0	250	500	750	2	0	1	0	0	0	0	0.125	0.125	0.125	0.125	0.125	inv_u	0.025	TRUE	100	NA	750	0	0.5	FALSE	4	mixmodel_AR1_cal	0.0239	-1.369577004512395e-4	0.0059114767471792114	0	10000
4	250	0	250	500	750	2	0	1	0	0	0	0	0.125	0.125	0.125	0.125	0.125	inv_u	0.025	TRUE	100	NA	750	0	0.5	FALSE	4	mixmodel_cal	0.0236	-2.899981668581264e-4	0.005885953759209363	0	10000
4	250	0	250	500	750	2	0	1	0	0	0	0	0.125	0.125	0.125	0.125	0.125	inv_u	0.025	TRUE	100	NA	750	0	0.5	FALSE	4	sepmodel	0.0241	8.174351458335007e-5	0.008018191431326989	0	10000
4	250	0	250	500	750	2	0	1	0	0	0	0	0.25	0.25	0.25	0.25	0.25	inv_u	0.025	TRUE	25	NA	750	0	0.5	FALSE	2	fixmodel	0.0278	-4.2099979886472304e-4	0.007573460142195196	0	10000
4	250	0	250	500	750	2	0	1	0	0	0	0	0.25	0.25	0.25	0.25	0.25	inv_u	0.025	TRUE	25	NA	750	0	0.5	FALSE	2	mixmodel	0.0396	0.014341175683469841	0.0071082692771517715	0	10000
4	250	0	250	500	750	2	0	1	0	0	0	0	0.25	0.25	0.25	0.25	0.25	inv_u	0.025	TRUE	25	NA	750	0	0.5	FALSE	2	mixmodel_AR1	0.0428	0.016744893934524482	0.007105803549892151	0	10000
4	250	0	250	500	750	2	0	1	0	0	0	0	0.25	0.25	0.25	0.25	0.25	inv_u	0.025	TRUE	25	NA	750	0	0.5	FALSE	2	mixmodel_AR1_cal	0.043	0.017217491342328393	0.007064541257087484	0	10000
4	250	0	250	500	750	2	0	1	0	0	0	0	0.25	0.25	0.25	0.25	0.25	inv_u	0.025	TRUE	25	NA	750	0	0.5	FALSE	2	mixmodel_cal	0.044	0.019190297753957343	0.007040465120586217	0	10000
4	250	0	250	500	750	2	0	1	0	0	0	0	0.25	0.25	0.25	0.25	0.25	inv_u	0.025	TRUE	25	NA	750	0	0.5	FALSE	2	sepmodel	0.026	-6.037398217659129e-4	0.008105491964805468	0	10000
4	250	0	250	500	750	2	0	1	0	0	0	0	0.25	0.25	0.25	0.25	0.25	inv_u	0.025	TRUE	25	NA	750	0	0.5	FALSE	3	fixmodel	0.0224	-8.895033794935705e-4	0.007186679141830545	0	10000
4	250	0	250	500	750	2	0	1	0	0	0	0	0.25	0.25	0.25	0.25	0.25	inv_u	0.025	TRUE	25	NA	750	0	0.5	FALSE	3	mixmodel	0.0341	0.01195655266373692	0.006390835397078964	0	10000
4	250	0	250	500	750	2	0	1	0	0	0	0	0.25	0.25	0.25	0.25	0.25	inv_u	0.025	TRUE	25	NA	750	0	0.5	FALSE	3	mixmodel_AR1	0.0376	0.014189562694658422	0.006381763053743122	0	10000
4	250	0	250	500	750	2	0	1	0	0	0	0	0.25	0.25	0.25	0.25	0.25	inv_u	0.025	TRUE	25	NA	750	0	0.5	FALSE	3	mixmodel_AR1_cal	0.0372	0.01372244333657798	0.006353519233203718	0	10000
4	250	0	250	500	750	2	0	1	0	0	0	0	0.25	0.25	0.25	0.25	0.25	inv_u	0.025	TRUE	25	NA	750	0	0.5	FALSE	3	mixmodel_cal	0.0379	0.01554960993461452	0.0063342659196979016	0	10000
4	250	0	250	500	750	2	0	1	0	0	0	0	0.25	0.25	0.25	0.25	0.25	inv_u	0.025	TRUE	25	NA	750	0	0.5	FALSE	3	sepmodel	0.0237	-8.86028320884071e-4	0.007860279545375048	0	10000
4	250	0	250	500	750	2	0	1	0	0	0	0	0.25	0.25	0.25	0.25	0.25	inv_u	0.025	TRUE	25	NA	750	0	0.5	FALSE	4	fixmodel	0.0263	0.0012304738794093435	0.007297722388790821	0	10000
4	250	0	250	500	750	2	0	1	0	0	0	0	0.25	0.25	0.25	0.25	0.25	inv_u	0.025	TRUE	25	NA	750	0	0.5	FALSE	4	mixmodel	0.0228	-0.002292514564228287	0.006031492911999646	0	10000
4	250	0	250	500	750	2	0	1	0	0	0	0	0.25	0.25	0.25	0.25	0.25	inv_u	0.025	TRUE	25	NA	750	0	0.5	FALSE	4	mixmodel_AR1	0.0238	-0.0021926494868262725	0.005990401953791793	0	10000
4	250	0	250	500	750	2	0	1	0	0	0	0	0.25	0.25	0.25	0.25	0.25	inv_u	0.025	TRUE	25	NA	750	0	0.5	FALSE	4	mixmodel_AR1_cal	0.025	-5.733383501788507e-4	0.0059732505128007075	0	10000
4	250	0	250	500	750	2	0	1	0	0	0	0	0.25	0.25	0.25	0.25	0.25	inv_u	0.025	TRUE	25	NA	750	0	0.5	FALSE	4	mixmodel_cal	0.0241	-0.001015345987238902	0.005880718836086384	0	10000
4	250	0	250	500	750	2	0	1	0	0	0	0	0.25	0.25	0.25	0.25	0.25	inv_u	0.025	TRUE	25	NA	750	0	0.5	FALSE	4	sepmodel	0.0271	0.0010865495324271929	0.008076139224319693	0	10000
4	250	0	250	500	750	2	0	1	0	0	0	0	0.25	0.25	0.25	0.25	0.25	inv_u	0.025	TRUE	50	NA	750	0	0.5	FALSE	2	fixmodel	0.0275	0.0011912908722724542	0.007331359407961805	0	10000
4	250	0	250	500	750	2	0	1	0	0	0	0	0.25	0.25	0.25	0.25	0.25	inv_u	0.025	TRUE	50	NA	750	0	0.5	FALSE	2	mixmodel	0.0402	0.0163368663567355	0.0070234243390227555	0	10000
4	250	0	250	500	750	2	0	1	0	0	0	0	0.25	0.25	0.25	0.25	0.25	inv_u	0.025	TRUE	50	NA	750	0	0.5	FALSE	2	mixmodel_AR1	0.0434	0.018886644204211156	0.007036987115315902	0	10000
4	250	0	250	500	750	2	0	1	0	0	0	0	0.25	0.25	0.25	0.25	0.25	inv_u	0.025	TRUE	50	NA	750	0	0.5	FALSE	2	mixmodel_AR1_cal	0.0432	0.01935088488311553	0.007005997757186038	0	10000
4	250	0	250	500	750	2	0	1	0	0	0	0	0.25	0.25	0.25	0.25	0.25	inv_u	0.025	TRUE	50	NA	750	0	0.5	FALSE	2	mixmodel_cal	0.0434	0.02073576208672968	0.006993573447664838	0	10000
4	250	0	250	500	750	2	0	1	0	0	0	0	0.25	0.25	0.25	0.25	0.25	inv_u	0.025	TRUE	50	NA	750	0	0.5	FALSE	2	sepmodel	0.0253	0.00109170480878005	0.007855673158354995	0	10000
4	250	0	250	500	750	2	0	1	0	0	0	0	0.25	0.25	0.25	0.25	0.25	inv_u	0.025	TRUE	50	NA	750	0	0.5	FALSE	3	fixmodel	0.0269	4.20136878451108e-4	0.00734432935057094	0	10000
4	250	0	250	500	750	2	0	1	0	0	0	0	0.25	0.25	0.25	0.25	0.25	inv_u	0.025	TRUE	50	NA	750	0	0.5	FALSE	3	mixmodel	0.0378	0.014041670752809826	0.006608310545840553	0	10000
4	250	0	250	500	750	2	0	1	0	0	0	0	0.25	0.25	0.25	0.25	0.25	inv_u	0.025	TRUE	50	NA	750	0	0.5	FALSE	3	mixmodel_AR1	0.0411	0.01642640223878829	0.0066043034117040916	0	10000
4	250	0	250	500	750	2	0	1	0	0	0	0	0.25	0.25	0.25	0.25	0.25	inv_u	0.025	TRUE	50	NA	750	0	0.5	FALSE	3	mixmodel_AR1_cal	0.0412	0.015900133480593222	0.006598160171947706	0	10000
4	250	0	250	500	750	2	0	1	0	0	0	0	0.25	0.25	0.25	0.25	0.25	inv_u	0.025	TRUE	50	NA	750	0	0.5	FALSE	3	mixmodel_cal	0.0408	0.01738194506171401	0.006560934863596161	0	10000
4	250	0	250	500	750	2	0	1	0	0	0	0	0.25	0.25	0.25	0.25	0.25	inv_u	0.025	TRUE	50	NA	750	0	0.5	FALSE	3	sepmodel	0.0281	2.4449029232388505e-5	0.008014076005853304	0	10000
4	250	0	250	500	750	2	0	1	0	0	0	0	0.25	0.25	0.25	0.25	0.25	inv_u	0.025	TRUE	50	NA	750	0	0.5	FALSE	4	fixmodel	0.0241	-0.0011821323066590122	0.0072018633254202005	0	10000
4	250	0	250	500	750	2	0	1	0	0	0	0	0.25	0.25	0.25	0.25	0.25	inv_u	0.025	TRUE	50	NA	750	0	0.5	FALSE	4	mixmodel	0.0223	-0.0038295324361835477	0.006027191076210272	0	10000
4	250	0	250	500	750	2	0	1	0	0	0	0	0.25	0.25	0.25	0.25	0.25	inv_u	0.025	TRUE	50	NA	750	0	0.5	FALSE	4	mixmodel_AR1	0.0231	-0.0036510976641060686	0.005993333208456209	0	10000
4	250	0	250	500	750	2	0	1	0	0	0	0	0.25	0.25	0.25	0.25	0.25	inv_u	0.025	TRUE	50	NA	750	0	0.5	FALSE	4	mixmodel_AR1_cal	0.0244	-0.0019392259473464202	0.005977428087186513	0	10000
4	250	0	250	500	750	2	0	1	0	0	0	0	0.25	0.25	0.25	0.25	0.25	inv_u	0.025	TRUE	50	NA	750	0	0.5	FALSE	4	mixmodel_cal	0.0234	-0.0022526811001526733	0.005905794004560094	0	10000
4	250	0	250	500	750	2	0	1	0	0	0	0	0.25	0.25	0.25	0.25	0.25	inv_u	0.025	TRUE	50	NA	750	0	0.5	FALSE	4	sepmodel	0.0221	-0.001513534185633916	0.007990446705607399	0	10000
4	250	0	250	500	750	2	0	1	0	0	0	0	0.25	0.25	0.25	0.25	0.25	inv_u	0.025	TRUE	100	NA	750	0	0.5	FALSE	2	fixmodel	0.0262	-1.389837532229541e-4	0.00763499829101202	0	10000
4	250	0	250	500	750	2	0	1	0	0	0	0	0.25	0.25	0.25	0.25	0.25	inv_u	0.025	TRUE	100	NA	750	0	0.5	FALSE	2	mixmodel	0.0392	0.014765910018848413	0.007228330617748893	0	10000
4	250	0	250	500	750	2	0	1	0	0	0	0	0.25	0.25	0.25	0.25	0.25	inv_u	0.025	TRUE	100	NA	750	0	0.5	FALSE	2	mixmodel_AR1	0.042	0.01722936534666902	0.0072467953075215	0	10000
4	250	0	250	500	750	2	0	1	0	0	0	0	0.25	0.25	0.25	0.25	0.25	inv_u	0.025	TRUE	100	NA	750	0	0.5	FALSE	2	mixmodel_AR1_cal	0.0418	0.017602387338674398	0.007204935094629745	0	10000
4	250	0	250	500	750	2	0	1	0	0	0	0	0.25	0.25	0.25	0.25	0.25	inv_u	0.025	TRUE	100	NA	750	0	0.5	FALSE	2	mixmodel_cal	0.0413	0.01768462766636101	0.007186442117970455	0	10000
4	250	0	250	500	750	2	0	1	0	0	0	0	0.25	0.25	0.25	0.25	0.25	inv_u	0.025	TRUE	100	NA	750	0	0.5	FALSE	2	sepmodel	0.0262	-2.6393544975863526e-4	0.008215474161686593	0	10000
4	250	0	250	500	750	2	0	1	0	0	0	0	0.25	0.25	0.25	0.25	0.25	inv_u	0.025	TRUE	100	NA	750	0	0.5	FALSE	3	fixmodel	0.0261	-8.464557096338235e-5	0.007483175107824375	0	10000
4	250	0	250	500	750	2	0	1	0	0	0	0	0.25	0.25	0.25	0.25	0.25	inv_u	0.025	TRUE	100	NA	750	0	0.5	FALSE	3	mixmodel	0.0372	0.013387000862782588	0.00666621477335316	0	10000
4	250	0	250	500	750	2	0	1	0	0	0	0	0.25	0.25	0.25	0.25	0.25	inv_u	0.025	TRUE	100	NA	750	0	0.5	FALSE	3	mixmodel_AR1	0.0402	0.015611335590459373	0.006651772304613379	0	10000
4	250	0	250	500	750	2	0	1	0	0	0	0	0.25	0.25	0.25	0.25	0.25	inv_u	0.025	TRUE	100	NA	750	0	0.5	FALSE	3	mixmodel_AR1_cal	0.0388	0.01508890288583291	0.006645184303245995	0	10000
4	250	0	250	500	750	2	0	1	0	0	0	0	0.25	0.25	0.25	0.25	0.25	inv_u	0.025	TRUE	100	NA	750	0	0.5	FALSE	3	mixmodel_cal	0.0383	0.01541062309830363	0.006581067294047381	0	10000
4	250	0	250	500	750	2	0	1	0	0	0	0	0.25	0.25	0.25	0.25	0.25	inv_u	0.025	TRUE	100	NA	750	0	0.5	FALSE	3	sepmodel	0.0275	-2.6953455472795784e-4	0.008195165244048536	0	10000
4	250	0	250	500	750	2	0	1	0	0	0	0	0.25	0.25	0.25	0.25	0.25	inv_u	0.025	TRUE	100	NA	750	0	0.5	FALSE	4	fixmodel	0.0271	7.962919912498806e-5	0.00745930502459983	0	10000
4	250	0	250	500	750	2	0	1	0	0	0	0	0.25	0.25	0.25	0.25	0.25	inv_u	0.025	TRUE	100	NA	750	0	0.5	FALSE	4	mixmodel	0.0236	-0.002641420590854125	0.0062175305513047915	0	10000
4	250	0	250	500	750	2	0	1	0	0	0	0	0.25	0.25	0.25	0.25	0.25	inv_u	0.025	TRUE	100	NA	750	0	0.5	FALSE	4	mixmodel_AR1	0.0239	-0.0025361115783780136	0.006176691669892935	0	10000
4	250	0	250	500	750	2	0	1	0	0	0	0	0.25	0.25	0.25	0.25	0.25	inv_u	0.025	TRUE	100	NA	750	0	0.5	FALSE	4	mixmodel_AR1_cal	0.0259	-8.882493722363637e-4	0.0061801359592866005	0	10000
4	250	0	250	500	750	2	0	1	0	0	0	0	0.25	0.25	0.25	0.25	0.25	inv_u	0.025	TRUE	100	NA	750	0	0.5	FALSE	4	mixmodel_cal	0.0242	-0.0012134613739554585	0.0061079190187513675	0	10000
4	250	0	250	500	750	2	0	1	0	0	0	0	0.25	0.25	0.25	0.25	0.25	inv_u	0.025	TRUE	100	NA	750	0	0.5	FALSE	4	sepmodel	0.0279	5.148386758282223e-4	0.008179995166814046	0	10000
4	250	0	250	500	750	2	0	1	0	0	0	0	0.375	0.375	0.375	0.375	0.375	inv_u	0.025	TRUE	25	NA	750	0	0.5	FALSE	2	fixmodel	0.0258	2.3880010398742417e-4	0.0073001757893178774	0	10000
4	250	0	250	500	750	2	0	1	0	0	0	0	0.375	0.375	0.375	0.375	0.375	inv_u	0.025	TRUE	25	NA	750	0	0.5	FALSE	2	mixmodel	0.0444	0.02125673858425287	0.007295977472476935	0	10000
4	250	0	250	500	750	2	0	1	0	0	0	0	0.375	0.375	0.375	0.375	0.375	inv_u	0.025	TRUE	25	NA	750	0	0.5	FALSE	2	mixmodel_AR1	0.0489	0.02521048155490264	0.007397566273537537	0	10000
4	250	0	250	500	750	2	0	1	0	0	0	0	0.375	0.375	0.375	0.375	0.375	inv_u	0.025	TRUE	25	NA	750	0	0.5	FALSE	2	mixmodel_AR1_cal	0.0493	0.02582276040107841	0.007366212564113268	0	10000
4	250	0	250	500	750	2	0	1	0	0	0	0	0.375	0.375	0.375	0.375	0.375	inv_u	0.025	TRUE	25	NA	750	0	0.5	FALSE	2	mixmodel_cal	0.0525	0.030079492151795777	0.007429952355118297	0	10000
4	250	0	250	500	750	2	0	1	0	0	0	0	0.375	0.375	0.375	0.375	0.375	inv_u	0.025	TRUE	25	NA	750	0	0.5	FALSE	2	sepmodel	0.0245	1.2601177516670907e-4	0.007811574225703475	0	10000
4	250	0	250	500	750	2	0	1	0	0	0	0	0.375	0.375	0.375	0.375	0.375	inv_u	0.025	TRUE	25	NA	750	0	0.5	FALSE	3	fixmodel	0.0243	0.0010934309160475692	0.007240617787522061	0	10000
4	250	0	250	500	750	2	0	1	0	0	0	0	0.375	0.375	0.375	0.375	0.375	inv_u	0.025	TRUE	25	NA	750	0	0.5	FALSE	3	mixmodel	0.042	0.01953576127780359	0.006761134689147745	0	10000
4	250	0	250	500	750	2	0	1	0	0	0	0	0.375	0.375	0.375	0.375	0.375	inv_u	0.025	TRUE	25	NA	750	0	0.5	FALSE	3	mixmodel_AR1	0.0479	0.023190237035598537	0.006834172505461395	0	10000
4	250	0	250	500	750	2	0	1	0	0	0	0	0.375	0.375	0.375	0.375	0.375	inv_u	0.025	TRUE	25	NA	750	0	0.5	FALSE	3	mixmodel_AR1_cal	0.0454	0.022594374740441407	0.006814193983491176	0	10000
4	250	0	250	500	750	2	0	1	0	0	0	0	0.375	0.375	0.375	0.375	0.375	inv_u	0.025	TRUE	25	NA	750	0	0.5	FALSE	3	mixmodel_cal	0.0508	0.026630752697213808	0.006838189302833053	0	10000
4	250	0	250	500	750	2	0	1	0	0	0	0	0.375	0.375	0.375	0.375	0.375	inv_u	0.025	TRUE	25	NA	750	0	0.5	FALSE	3	sepmodel	0.0259	0.0012685708737570172	0.008005672509416415	0	10000
4	250	0	250	500	750	2	0	1	0	0	0	0	0.375	0.375	0.375	0.375	0.375	inv_u	0.025	TRUE	25	NA	750	0	0.5	FALSE	4	fixmodel	0.0243	0.0010196376518421858	0.006963025812340971	0	10000
4	250	0	250	500	750	2	0	1	0	0	0	0	0.375	0.375	0.375	0.375	0.375	inv_u	0.025	TRUE	25	NA	750	0	0.5	FALSE	4	mixmodel	0.0209	-0.0036374201920869598	0.005989539239203134	0	10000
4	250	0	250	500	750	2	0	1	0	0	0	0	0.375	0.375	0.375	0.375	0.375	inv_u	0.025	TRUE	25	NA	750	0	0.5	FALSE	4	mixmodel_AR1	0.0217	-0.00344685215009951	0.005966866568303058	0	10000
4	250	0	250	500	750	2	0	1	0	0	0	0	0.375	0.375	0.375	0.375	0.375	inv_u	0.025	TRUE	25	NA	750	0	0.5	FALSE	4	mixmodel_AR1_cal	0.023	-5.05760740134533e-4	0.005912481184327589	0	10000
4	250	0	250	500	750	2	0	1	0	0	0	0	0.375	0.375	0.375	0.375	0.375	inv_u	0.025	TRUE	25	NA	750	0	0.5	FALSE	4	mixmodel_cal	0.0228	-0.0015116138682626976	0.005824870481530462	0	10000
4	250	0	250	500	750	2	0	1	0	0	0	0	0.375	0.375	0.375	0.375	0.375	inv_u	0.025	TRUE	25	NA	750	0	0.5	FALSE	4	sepmodel	0.0268	0.0014807524699282084	0.007882260706477441	0	10000
4	250	0	250	500	750	2	0	1	0	0	0	0	0.375	0.375	0.375	0.375	0.375	inv_u	0.025	TRUE	50	NA	750	0	0.5	FALSE	2	fixmodel	0.027	7.018240494085426e-4	0.007543051552683555	0	10000
4	250	0	250	500	750	2	0	1	0	0	0	0	0.375	0.375	0.375	0.375	0.375	inv_u	0.025	TRUE	50	NA	750	0	0.5	FALSE	2	mixmodel	0.0474	0.021533472656435463	0.0075051117114124325	0	10000
4	250	0	250	500	750	2	0	1	0	0	0	0	0.375	0.375	0.375	0.375	0.375	inv_u	0.025	TRUE	50	NA	750	0	0.5	FALSE	2	mixmodel_AR1	0.0526	0.02545838219938507	0.007600789249373891	0	10000
4	250	0	250	500	750	2	0	1	0	0	0	0	0.375	0.375	0.375	0.375	0.375	inv_u	0.025	TRUE	50	NA	750	0	0.5	FALSE	2	mixmodel_AR1_cal	0.0533	0.025716418121079034	0.007585722056906197	0	10000
4	250	0	250	500	750	2	0	1	0	0	0	0	0.375	0.375	0.375	0.375	0.375	inv_u	0.025	TRUE	50	NA	750	0	0.5	FALSE	2	mixmodel_cal	0.0566	0.028817669344649	0.007620114648349217	0	10000
4	250	0	250	500	750	2	0	1	0	0	0	0	0.375	0.375	0.375	0.375	0.375	inv_u	0.025	TRUE	50	NA	750	0	0.5	FALSE	2	sepmodel	0.0249	4.587942659114478e-4	0.008038275100646352	0	10000
4	250	0	250	500	750	2	0	1	0	0	0	0	0.375	0.375	0.375	0.375	0.375	inv_u	0.025	TRUE	50	NA	750	0	0.5	FALSE	3	fixmodel	0.025	3.8472522150024565e-4	0.00730946319900955	0	10000
4	250	0	250	500	750	2	0	1	0	0	0	0	0.375	0.375	0.375	0.375	0.375	inv_u	0.025	TRUE	50	NA	750	0	0.5	FALSE	3	mixmodel	0.0425	0.018343104957463836	0.00678737326539437	0	10000
4	250	0	250	500	750	2	0	1	0	0	0	0	0.375	0.375	0.375	0.375	0.375	inv_u	0.025	TRUE	50	NA	750	0	0.5	FALSE	3	mixmodel_AR1	0.0476	0.02196029726200915	0.006864179178314047	0	10000
4	250	0	250	500	750	2	0	1	0	0	0	0	0.375	0.375	0.375	0.375	0.375	inv_u	0.025	TRUE	50	NA	750	0	0.5	FALSE	3	mixmodel_AR1_cal	0.0471	0.020969772748696578	0.006830056456480124	0	10000
4	250	0	250	500	750	2	0	1	0	0	0	0	0.375	0.375	0.375	0.375	0.375	inv_u	0.025	TRUE	50	NA	750	0	0.5	FALSE	3	mixmodel_cal	0.0494	0.024226309709045303	0.006842334368731362	0	10000
4	250	0	250	500	750	2	0	1	0	0	0	0	0.375	0.375	0.375	0.375	0.375	inv_u	0.025	TRUE	50	NA	750	0	0.5	FALSE	3	sepmodel	0.0254	-3.222509481207027e-4	0.007985041617016558	0	10000
4	250	0	250	500	750	2	0	1	0	0	0	0	0.375	0.375	0.375	0.375	0.375	inv_u	0.025	TRUE	50	NA	750	0	0.5	FALSE	4	fixmodel	0.0255	-4.8404067229729464e-4	0.007083387120401011	0	10000
4	250	0	250	500	750	2	0	1	0	0	0	0	0.375	0.375	0.375	0.375	0.375	inv_u	0.025	TRUE	50	NA	750	0	0.5	FALSE	4	mixmodel	0.0202	-0.004875524895046567	0.006003453259987466	0	10000
4	250	0	250	500	750	2	0	1	0	0	0	0	0.375	0.375	0.375	0.375	0.375	inv_u	0.025	TRUE	50	NA	750	0	0.5	FALSE	4	mixmodel_AR1	0.0217	-0.0046786413679895805	0.00597780298824438	0	10000
4	250	0	250	500	750	2	0	1	0	0	0	0	0.375	0.375	0.375	0.375	0.375	inv_u	0.025	TRUE	50	NA	750	0	0.5	FALSE	4	mixmodel_AR1_cal	0.0234	-0.0017174239471187671	0.005965026932278485	0	10000
4	250	0	250	500	750	2	0	1	0	0	0	0	0.375	0.375	0.375	0.375	0.375	inv_u	0.025	TRUE	50	NA	750	0	0.5	FALSE	4	mixmodel_cal	0.0225	-0.0027094716829032454	0.005833444435893956	0	10000
4	250	0	250	500	750	2	0	1	0	0	0	0	0.375	0.375	0.375	0.375	0.375	inv_u	0.025	TRUE	50	NA	750	0	0.5	FALSE	4	sepmodel	0.0233	-8.256662355716184e-4	0.007876776765353859	0	10000
4	250	0	250	500	750	2	0	1	0	0	0	0	0.375	0.375	0.375	0.375	0.375	inv_u	0.025	TRUE	100	NA	750	0	0.5	FALSE	2	fixmodel	0.0238	1.0130408873089842e-4	0.007209899808579933	0	10000
4	250	0	250	500	750	2	0	1	0	0	0	0	0.375	0.375	0.375	0.375	0.375	inv_u	0.025	TRUE	100	NA	750	0	0.5	FALSE	2	mixmodel	0.0435	0.021066137378483046	0.007216459902178997	0	10000
4	250	0	250	500	750	2	0	1	0	0	0	0	0.375	0.375	0.375	0.375	0.375	inv_u	0.025	TRUE	100	NA	750	0	0.5	FALSE	2	mixmodel_AR1	0.0494	0.02508053001483551	0.007320468418944122	0	10000
4	250	0	250	500	750	2	0	1	0	0	0	0	0.375	0.375	0.375	0.375	0.375	inv_u	0.025	TRUE	100	NA	750	0	0.5	FALSE	2	mixmodel_AR1_cal	0.0494	0.025487285657542578	0.007287683664029406	0	10000
4	250	0	250	500	750	2	0	1	0	0	0	0	0.375	0.375	0.375	0.375	0.375	inv_u	0.025	TRUE	100	NA	750	0	0.5	FALSE	2	mixmodel_cal	0.0498	0.026278412571418244	0.007261062176793191	0	10000
4	250	0	250	500	750	2	0	1	0	0	0	0	0.375	0.375	0.375	0.375	0.375	inv_u	0.025	TRUE	100	NA	750	0	0.5	FALSE	2	sepmodel	0.0236	1.9133033189442462e-4	0.007684685140672304	0	10000
4	250	0	250	500	750	2	0	1	0	0	0	0	0.375	0.375	0.375	0.375	0.375	inv_u	0.025	TRUE	100	NA	750	0	0.5	FALSE	3	fixmodel	0.0248	-0.0012153102150766462	0.0072870582908813	0	10000
4	250	0	250	500	750	2	0	1	0	0	0	0	0.375	0.375	0.375	0.375	0.375	inv_u	0.025	TRUE	100	NA	750	0	0.5	FALSE	3	mixmodel	0.0396	0.016987687478125006	0.006678847236409504	0	10000
4	250	0	250	500	750	2	0	1	0	0	0	0	0.375	0.375	0.375	0.375	0.375	inv_u	0.025	TRUE	100	NA	750	0	0.5	FALSE	3	mixmodel_AR1	0.0446	0.020599235631374398	0.00671522822247109	0	10000
4	250	0	250	500	750	2	0	1	0	0	0	0	0.375	0.375	0.375	0.375	0.375	inv_u	0.025	TRUE	100	NA	750	0	0.5	FALSE	3	mixmodel_AR1_cal	0.0435	0.01956726964615305	0.0066996748662961365	0	10000
4	250	0	250	500	750	2	0	1	0	0	0	0	0.375	0.375	0.375	0.375	0.375	inv_u	0.025	TRUE	100	NA	750	0	0.5	FALSE	3	mixmodel_cal	0.0442	0.020920771611558513	0.006645574949267591	0	10000
4	250	0	250	500	750	2	0	1	0	0	0	0	0.375	0.375	0.375	0.375	0.375	inv_u	0.025	TRUE	100	NA	750	0	0.5	FALSE	3	sepmodel	0.022	-0.0011582899474807176	0.00789797217027732	0	10000
4	250	0	250	500	750	2	0	1	0	0	0	0	0.375	0.375	0.375	0.375	0.375	inv_u	0.025	TRUE	100	NA	750	0	0.5	FALSE	4	fixmodel	0.028	0.0013406340113879507	0.007360057568455057	0	10000
4	250	0	250	500	750	2	0	1	0	0	0	0	0.375	0.375	0.375	0.375	0.375	inv_u	0.025	TRUE	100	NA	750	0	0.5	FALSE	4	mixmodel	0.0239	-0.003054610045307325	0.00618181812693381	0	10000
4	250	0	250	500	750	2	0	1	0	0	0	0	0.375	0.375	0.375	0.375	0.375	inv_u	0.025	TRUE	100	NA	750	0	0.5	FALSE	4	mixmodel_AR1	0.0252	-0.0027820755662678726	0.006140818116550124	0	10000
4	250	0	250	500	750	2	0	1	0	0	0	0	0.375	0.375	0.375	0.375	0.375	inv_u	0.025	TRUE	100	NA	750	0	0.5	FALSE	4	mixmodel_AR1_cal	0.028	2.951700162474909e-5	0.006133276147713272	0	10000
4	250	0	250	500	750	2	0	1	0	0	0	0	0.375	0.375	0.375	0.375	0.375	inv_u	0.025	TRUE	100	NA	750	0	0.5	FALSE	4	mixmodel_cal	0.0268	-5.763023571889154e-4	0.00601088139258583	0	10000
4	250	0	250	500	750	2	0	1	0	0	0	0	0.375	0.375	0.375	0.375	0.375	inv_u	0.025	TRUE	100	NA	750	0	0.5	FALSE	4	sepmodel	0.0266	0.0017900280296908547	0.008153774811736488	0	10000
4	250	0	250	500	750	2	0	1	0	0	0	0	0.5	0.5	0.5	0.5	0.5	inv_u	0.025	TRUE	25	NA	750	0	0.5	FALSE	2	fixmodel	0.0257	4.6383893815184413e-4	0.007564616124515519	0	10000
4	250	0	250	500	750	2	0	1	0	0	0	0	0.5	0.5	0.5	0.5	0.5	inv_u	0.025	TRUE	25	NA	750	0	0.5	FALSE	2	mixmodel	0.0551	0.025293288098344954	0.00784278551076304	0	10000
4	250	0	250	500	750	2	0	1	0	0	0	0	0.5	0.5	0.5	0.5	0.5	inv_u	0.025	TRUE	25	NA	750	0	0.5	FALSE	2	mixmodel_AR1	0.0617	0.03076310039176533	0.008014111047637731	0	10000
4	250	0	250	500	750	2	0	1	0	0	0	0	0.5	0.5	0.5	0.5	0.5	inv_u	0.025	TRUE	25	NA	750	0	0.5	FALSE	2	mixmodel_AR1_cal	0.062	0.03117286011248141	0.007958731153712527	0	10000
4	250	0	250	500	750	2	0	1	0	0	0	0	0.5	0.5	0.5	0.5	0.5	inv_u	0.025	TRUE	25	NA	750	0	0.5	FALSE	2	mixmodel_cal	0.0717	0.039339690815958624	0.008283290982996107	0	10000
4	250	0	250	500	750	2	0	1	0	0	0	0	0.5	0.5	0.5	0.5	0.5	inv_u	0.025	TRUE	25	NA	750	0	0.5	FALSE	2	sepmodel	0.0252	1.3655165200059894e-4	0.00807596173988273	0	10000
4	250	0	250	500	750	2	0	1	0	0	0	0	0.5	0.5	0.5	0.5	0.5	inv_u	0.025	TRUE	25	NA	750	0	0.5	FALSE	3	fixmodel	0.0262	-0.0013649436082128366	0.0073471169639430945	0	10000
4	250	0	250	500	750	2	0	1	0	0	0	0	0.5	0.5	0.5	0.5	0.5	inv_u	0.025	TRUE	25	NA	750	0	0.5	FALSE	3	mixmodel	0.0476	0.01997461359851204	0.007055756417104783	0	10000
4	250	0	250	500	750	2	0	1	0	0	0	0	0.5	0.5	0.5	0.5	0.5	inv_u	0.025	TRUE	25	NA	750	0	0.5	FALSE	3	mixmodel_AR1	0.0558	0.024795175872884438	0.0072083549501000726	0	10000
4	250	0	250	500	750	2	0	1	0	0	0	0	0.5	0.5	0.5	0.5	0.5	inv_u	0.025	TRUE	25	NA	750	0	0.5	FALSE	3	mixmodel_AR1_cal	0.054	0.023544005149353803	0.007129010059571592	0	10000
4	250	0	250	500	750	2	0	1	0	0	0	0	0.5	0.5	0.5	0.5	0.5	inv_u	0.025	TRUE	25	NA	750	0	0.5	FALSE	3	mixmodel_cal	0.0628	0.03176288053584586	0.007302189980753935	0	10000
4	250	0	250	500	750	2	0	1	0	0	0	0	0.5	0.5	0.5	0.5	0.5	inv_u	0.025	TRUE	25	NA	750	0	0.5	FALSE	3	sepmodel	0.0242	-0.001171530734372043	0.007953728288081701	0	10000
4	250	0	250	500	750	2	0	1	0	0	0	0	0.5	0.5	0.5	0.5	0.5	inv_u	0.025	TRUE	25	NA	750	0	0.5	FALSE	4	fixmodel	0.0274	0.001408560048344435	0.007402982298207911	0	10000
4	250	0	250	500	750	2	0	1	0	0	0	0	0.5	0.5	0.5	0.5	0.5	inv_u	0.025	TRUE	25	NA	750	0	0.5	FALSE	4	mixmodel	0.0222	-0.004358747439870475	0.0063636217311524145	0	10000
4	250	0	250	500	750	2	0	1	0	0	0	0	0.5	0.5	0.5	0.5	0.5	inv_u	0.025	TRUE	25	NA	750	0	0.5	FALSE	4	mixmodel_AR1	0.0235	-0.004017901990200237	0.006324168741885498	0	10000
4	250	0	250	500	750	2	0	1	0	0	0	0	0.5	0.5	0.5	0.5	0.5	inv_u	0.025	TRUE	25	NA	750	0	0.5	FALSE	4	mixmodel_AR1_cal	0.0257	2.618153785399945e-4	0.006307750763152261	0	10000
4	250	0	250	500	750	2	0	1	0	0	0	0	0.5	0.5	0.5	0.5	0.5	inv_u	0.025	TRUE	25	NA	750	0	0.5	FALSE	4	mixmodel_cal	0.0236	-0.0014849574261985926	0.006026323542812901	0	10000
4	250	0	250	500	750	2	0	1	0	0	0	0	0.5	0.5	0.5	0.5	0.5	inv_u	0.025	TRUE	25	NA	750	0	0.5	FALSE	4	sepmodel	0.0256	0.0012658884278779563	0.008184026809116582	0	10000
4	250	0	250	500	750	2	0	1	0	0	0	0	0.5	0.5	0.5	0.5	0.5	inv_u	0.025	TRUE	50	NA	750	0	0.5	FALSE	2	fixmodel	0.0237	-0.0013456590486635776	0.007509329043521746	0	10000
4	250	0	250	500	750	2	0	1	0	0	0	0	0.5	0.5	0.5	0.5	0.5	inv_u	0.025	TRUE	50	NA	750	0	0.5	FALSE	2	mixmodel	0.0492	0.023721758672406917	0.007796542153852558	0	10000
4	250	0	250	500	750	2	0	1	0	0	0	0	0.5	0.5	0.5	0.5	0.5	inv_u	0.025	TRUE	50	NA	750	0	0.5	FALSE	2	mixmodel_AR1	0.0575	0.029257761985076118	0.007982843692420187	0	10000
4	250	0	250	500	750	2	0	1	0	0	0	0	0.5	0.5	0.5	0.5	0.5	inv_u	0.025	TRUE	50	NA	750	0	0.5	FALSE	2	mixmodel_AR1_cal	0.0571	0.02931587101577508	0.007958503061985858	0	10000
4	250	0	250	500	750	2	0	1	0	0	0	0	0.5	0.5	0.5	0.5	0.5	inv_u	0.025	TRUE	50	NA	750	0	0.5	FALSE	2	mixmodel_cal	0.0628	0.03582904678133332	0.008126190881341963	0	10000
4	250	0	250	500	750	2	0	1	0	0	0	0	0.5	0.5	0.5	0.5	0.5	inv_u	0.025	TRUE	50	NA	750	0	0.5	FALSE	2	sepmodel	0.022	-0.0012564788888281325	0.007999855444682085	0	10000
4	250	0	250	500	750	2	0	1	0	0	0	0	0.5	0.5	0.5	0.5	0.5	inv_u	0.025	TRUE	50	NA	750	0	0.5	FALSE	3	fixmodel	0.0252	-0.001281043994318408	0.007393692632980642	0	10000
4	250	0	250	500	750	2	0	1	0	0	0	0	0.5	0.5	0.5	0.5	0.5	inv_u	0.025	TRUE	50	NA	750	0	0.5	FALSE	3	mixmodel	0.0453	0.019891689503825413	0.007056305176176256	0	10000
4	250	0	250	500	750	2	0	1	0	0	0	0	0.5	0.5	0.5	0.5	0.5	inv_u	0.025	TRUE	50	NA	750	0	0.5	FALSE	3	mixmodel_AR1	0.0526	0.024570405957686156	0.007174973837748104	0	10000
4	250	0	250	500	750	2	0	1	0	0	0	0	0.5	0.5	0.5	0.5	0.5	inv_u	0.025	TRUE	50	NA	750	0	0.5	FALSE	3	mixmodel_AR1_cal	0.049	0.02293331599518705	0.0071133147220449775	0	10000
4	250	0	250	500	750	2	0	1	0	0	0	0	0.5	0.5	0.5	0.5	0.5	inv_u	0.025	TRUE	50	NA	750	0	0.5	FALSE	3	mixmodel_cal	0.058	0.0296939960134032	0.007210596320561414	0	10000
4	250	0	250	500	750	2	0	1	0	0	0	0	0.5	0.5	0.5	0.5	0.5	inv_u	0.025	TRUE	50	NA	750	0	0.5	FALSE	3	sepmodel	0.0244	-9.025283939491244e-4	0.008001403806817195	0	10000
4	250	0	250	500	750	2	0	1	0	0	0	0	0.5	0.5	0.5	0.5	0.5	inv_u	0.025	TRUE	50	NA	750	0	0.5	FALSE	4	fixmodel	0.0241	-5.623729647029605e-4	0.007130847027084276	0	10000
4	250	0	250	500	750	2	0	1	0	0	0	0	0.5	0.5	0.5	0.5	0.5	inv_u	0.025	TRUE	50	NA	750	0	0.5	FALSE	4	mixmodel	0.019	-0.006568642286862144	0.006160133669065404	0	10000
4	250	0	250	500	750	2	0	1	0	0	0	0	0.5	0.5	0.5	0.5	0.5	inv_u	0.025	TRUE	50	NA	750	0	0.5	FALSE	4	mixmodel_AR1	0.0201	-0.0062457283597536755	0.0061400792465915515	0	10000
4	250	0	250	500	750	2	0	1	0	0	0	0	0.5	0.5	0.5	0.5	0.5	inv_u	0.025	TRUE	50	NA	750	0	0.5	FALSE	4	mixmodel_AR1_cal	0.0219	-0.0017806163963158955	0.006110286547005859	0	10000
4	250	0	250	500	750	2	0	1	0	0	0	0	0.5	0.5	0.5	0.5	0.5	inv_u	0.025	TRUE	50	NA	750	0	0.5	FALSE	4	mixmodel_cal	0.0211	-0.003533709950865494	0.00590202118006149	0	10000
4	250	0	250	500	750	2	0	1	0	0	0	0	0.5	0.5	0.5	0.5	0.5	inv_u	0.025	TRUE	50	NA	750	0	0.5	FALSE	4	sepmodel	0.0232	-2.214649730808577e-4	0.00797641418542207	0	10000
4	250	0	250	500	750	2	0	1	0	0	0	0	0.5	0.5	0.5	0.5	0.5	inv_u	0.025	TRUE	100	NA	750	0	0.5	FALSE	2	fixmodel	0.023	-6.287096180870219e-4	0.007363234942265259	0	10000
4	250	0	250	500	750	2	0	1	0	0	0	0	0.5	0.5	0.5	0.5	0.5	inv_u	0.025	TRUE	100	NA	750	0	0.5	FALSE	2	mixmodel	0.0492	0.024468482537340804	0.007669768362644233	0	10000
4	250	0	250	500	750	2	0	1	0	0	0	0	0.5	0.5	0.5	0.5	0.5	inv_u	0.025	TRUE	100	NA	750	0	0.5	FALSE	2	mixmodel_AR1	0.0579	0.029966621033560886	0.007873478311149576	0	10000
4	250	0	250	500	750	2	0	1	0	0	0	0	0.5	0.5	0.5	0.5	0.5	inv_u	0.025	TRUE	100	NA	750	0	0.5	FALSE	2	mixmodel_AR1_cal	0.0582	0.029976623844228997	0.007803031679087381	0	10000
4	250	0	250	500	750	2	0	1	0	0	0	0	0.5	0.5	0.5	0.5	0.5	inv_u	0.025	TRUE	100	NA	750	0	0.5	FALSE	2	mixmodel_cal	0.0589	0.03240573181040293	0.007819278721757774	0	10000
4	250	0	250	500	750	2	0	1	0	0	0	0	0.5	0.5	0.5	0.5	0.5	inv_u	0.025	TRUE	100	NA	750	0	0.5	FALSE	2	sepmodel	0.0233	-5.997346652420789e-4	0.007874015889229233	0	10000
4	250	0	250	500	750	2	0	1	0	0	0	0	0.5	0.5	0.5	0.5	0.5	inv_u	0.025	TRUE	100	NA	750	0	0.5	FALSE	3	fixmodel	0.0243	-5.317161411824386e-4	0.0073449727132940046	0	10000
4	250	0	250	500	750	2	0	1	0	0	0	0	0.5	0.5	0.5	0.5	0.5	inv_u	0.025	TRUE	100	NA	750	0	0.5	FALSE	3	mixmodel	0.0461	0.020762764251120138	0.007053315650871958	0	10000
4	250	0	250	500	750	2	0	1	0	0	0	0	0.5	0.5	0.5	0.5	0.5	inv_u	0.025	TRUE	100	NA	750	0	0.5	FALSE	3	mixmodel_AR1	0.0542	0.02561426769931002	0.007198703628336479	0	10000
4	250	0	250	500	750	2	0	1	0	0	0	0	0.5	0.5	0.5	0.5	0.5	inv_u	0.025	TRUE	100	NA	750	0	0.5	FALSE	3	mixmodel_AR1_cal	0.0518	0.02379893143012489	0.007116236706494424	0	10000
4	250	0	250	500	750	2	0	1	0	0	0	0	0.5	0.5	0.5	0.5	0.5	inv_u	0.025	TRUE	100	NA	750	0	0.5	FALSE	3	mixmodel_cal	0.0529	0.026997823296685843	0.007067515416970107	0	10000
4	250	0	250	500	750	2	0	1	0	0	0	0	0.5	0.5	0.5	0.5	0.5	inv_u	0.025	TRUE	100	NA	750	0	0.5	FALSE	3	sepmodel	0.0237	-9.599131131580073e-4	0.008025826157954328	0	10000
4	250	0	250	500	750	2	0	1	0	0	0	0	0.5	0.5	0.5	0.5	0.5	inv_u	0.025	TRUE	100	NA	750	0	0.5	FALSE	4	fixmodel	0.0249	0.0010446872697880245	0.0070623708284319854	0	10000
4	250	0	250	500	750	2	0	1	0	0	0	0	0.5	0.5	0.5	0.5	0.5	inv_u	0.025	TRUE	100	NA	750	0	0.5	FALSE	4	mixmodel	0.0204	-0.004772932600225017	0.006073258048263402	0	10000
4	250	0	250	500	750	2	0	1	0	0	0	0	0.5	0.5	0.5	0.5	0.5	inv_u	0.025	TRUE	100	NA	750	0	0.5	FALSE	4	mixmodel_AR1	0.022	-0.00443750394191673	0.006054444003686215	0	10000
4	250	0	250	500	750	2	0	1	0	0	0	0	0.5	0.5	0.5	0.5	0.5	inv_u	0.025	TRUE	100	NA	750	0	0.5	FALSE	4	mixmodel_AR1_cal	0.0257	-1.5831526804604602e-4	0.006024092272394086	0	10000
4	250	0	250	500	750	2	0	1	0	0	0	0	0.5	0.5	0.5	0.5	0.5	inv_u	0.025	TRUE	100	NA	750	0	0.5	FALSE	4	mixmodel_cal	0.023	-0.0015526692247314323	0.005847006191846688	0	10000
4	250	0	250	500	750	2	0	1	0	0	0	0	0.5	0.5	0.5	0.5	0.5	inv_u	0.025	TRUE	100	NA	750	0	0.5	FALSE	4	sepmodel	0.024	7.589689385431221e-4	0.007861267616239	0	10000
4	250	0	250	500	750	2	0	1	0	0	0	0	-0.5	-0.5	-0.5	-0.5	-0.5	seasonal	0.025	TRUE	25	1	NA	0	0.5	FALSE	2	fixmodel	0.0233	8.787430588886387e-4	0.007364890263142077	0	10000
4	250	0	250	500	750	2	0	1	0	0	0	0	-0.5	-0.5	-0.5	-0.5	-0.5	seasonal	0.025	TRUE	25	1	NA	0	0.5	FALSE	2	mixmodel	0.0255	0.004662975239716254	0.0073012977090861995	0	10000
4	250	0	250	500	750	2	0	1	0	0	0	0	-0.5	-0.5	-0.5	-0.5	-0.5	seasonal	0.025	TRUE	25	1	NA	0	0.5	FALSE	2	mixmodel_AR1	0.0249	0.0026752522442283952	0.007298527529771487	0	10000
4	250	0	250	500	750	2	0	1	0	0	0	0	-0.5	-0.5	-0.5	-0.5	-0.5	seasonal	0.025	TRUE	25	1	NA	0	0.5	FALSE	2	mixmodel_AR1_cal	0.0249	4.3388208976444524e-4	0.007206210105968008	0	10000
4	250	0	250	500	750	2	0	1	0	0	0	0	-0.5	-0.5	-0.5	-0.5	-0.5	seasonal	0.025	TRUE	25	1	NA	0	0.5	FALSE	2	mixmodel_cal	0.0517	0.031117183833550197	0.007867403943401829	0	10000
4	250	0	250	500	750	2	0	1	0	0	0	0	-0.5	-0.5	-0.5	-0.5	-0.5	seasonal	0.025	TRUE	25	1	NA	0	0.5	FALSE	2	sepmodel	0.0191	9.603518185379067e-4	0.007885511092707187	0	10000
4	250	0	250	500	750	2	0	1	0	0	0	0	-0.5	-0.5	-0.5	-0.5	-0.5	seasonal	0.025	TRUE	25	1	NA	0	0.5	FALSE	3	fixmodel	0.0225	-5.039223951236091e-4	0.007221804628026464	0	10000
4	250	0	250	500	750	2	0	1	0	0	0	0	-0.5	-0.5	-0.5	-0.5	-0.5	seasonal	0.025	TRUE	25	1	NA	0	0.5	FALSE	3	mixmodel	0.0333	0.011432323456175793	0.00734808835406179	0	10000
4	250	0	250	500	750	2	0	1	0	0	0	0	-0.5	-0.5	-0.5	-0.5	-0.5	seasonal	0.025	TRUE	25	1	NA	0	0.5	FALSE	3	mixmodel_AR1	0.0297	0.008218667225732113	0.007251960595926287	0	10000
4	250	0	250	500	750	2	0	1	0	0	0	0	-0.5	-0.5	-0.5	-0.5	-0.5	seasonal	0.025	TRUE	25	1	NA	0	0.5	FALSE	3	mixmodel_AR1_cal	0.0321	0.00956299662959779	0.007224372289431235	0	10000
4	250	0	250	500	750	2	0	1	0	0	0	0	-0.5	-0.5	-0.5	-0.5	-0.5	seasonal	0.025	TRUE	25	1	NA	0	0.5	FALSE	3	mixmodel_cal	0.2398	0.10343585992293941	0.017796532031338155	0	10000
4	250	0	250	500	750	2	0	1	0	0	0	0	-0.5	-0.5	-0.5	-0.5	-0.5	seasonal	0.025	TRUE	25	1	NA	0	0.5	FALSE	3	sepmodel	0.0195	-4.888512385141316e-4	0.00792517806333346	0	10000
4	250	0	250	500	750	2	0	1	0	0	0	0	-0.5	-0.5	-0.5	-0.5	-0.5	seasonal	0.025	TRUE	25	1	NA	0	0.5	FALSE	4	fixmodel	0.0255	6.31645126469124e-5	0.007199928513283122	0	10000
4	250	0	250	500	750	2	0	1	0	0	0	0	-0.5	-0.5	-0.5	-0.5	-0.5	seasonal	0.025	TRUE	25	1	NA	0	0.5	FALSE	4	mixmodel	0.0438	0.019497629863096836	0.007657862275228962	0	10000
4	250	0	250	500	750	2	0	1	0	0	0	0	-0.5	-0.5	-0.5	-0.5	-0.5	seasonal	0.025	TRUE	25	1	NA	0	0.5	FALSE	4	mixmodel_AR1	0.0383	0.014580250074043559	0.007441970212591395	0	10000
4	250	0	250	500	750	2	0	1	0	0	0	0	-0.5	-0.5	-0.5	-0.5	-0.5	seasonal	0.025	TRUE	25	1	NA	0	0.5	FALSE	4	mixmodel_AR1_cal	0.0372	0.01317162140133178	0.007310349208121677	0	10000
4	250	0	250	500	750	2	0	1	0	0	0	0	-0.5	-0.5	-0.5	-0.5	-0.5	seasonal	0.025	TRUE	25	1	NA	0	0.5	FALSE	4	mixmodel_cal	0.3823	0.1360193464156495	0.025750362718796712	0	10000
4	250	0	250	500	750	2	0	1	0	0	0	0	-0.5	-0.5	-0.5	-0.5	-0.5	seasonal	0.025	TRUE	25	1	NA	0	0.5	FALSE	4	sepmodel	0.0259	1.3330652910137987e-4	0.00803303423154829	0	10000
4	250	0	250	500	750	2	0	1	0	0	0	0	-0.5	-0.5	-0.5	-0.5	-0.5	seasonal	0.025	TRUE	50	1	NA	0	0.5	FALSE	2	fixmodel	0.0236	-1.617625966964778e-4	0.007450921972233969	0	10000
4	250	0	250	500	750	2	0	1	0	0	0	0	-0.5	-0.5	-0.5	-0.5	-0.5	seasonal	0.025	TRUE	50	1	NA	0	0.5	FALSE	2	mixmodel	0.0258	0.003663302382872962	0.0073805060788561	0	10000
4	250	0	250	500	750	2	0	1	0	0	0	0	-0.5	-0.5	-0.5	-0.5	-0.5	seasonal	0.025	TRUE	50	1	NA	0	0.5	FALSE	2	mixmodel_AR1	0.0247	0.0016501724340966598	0.007384009631794649	0	10000
4	250	0	250	500	750	2	0	1	0	0	0	0	-0.5	-0.5	-0.5	-0.5	-0.5	seasonal	0.025	TRUE	50	1	NA	0	0.5	FALSE	2	mixmodel_AR1_cal	0.0245	-4.23312261903463e-4	0.007282935834567828	0	10000
4	250	0	250	500	750	2	0	1	0	0	0	0	-0.5	-0.5	-0.5	-0.5	-0.5	seasonal	0.025	TRUE	50	1	NA	0	0.5	FALSE	2	mixmodel_cal	0.0409	0.019173392774791503	0.007553151257877838	0	10000
4	250	0	250	500	750	2	0	1	0	0	0	0	-0.5	-0.5	-0.5	-0.5	-0.5	seasonal	0.025	TRUE	50	1	NA	0	0.5	FALSE	2	sepmodel	0.0175	8.830241397762363e-5	0.007947708261838686	0	10000
4	250	0	250	500	750	2	0	1	0	0	0	0	-0.5	-0.5	-0.5	-0.5	-0.5	seasonal	0.025	TRUE	50	1	NA	0	0.5	FALSE	3	fixmodel	0.0251	5.6824522874539005e-5	0.007354483115682584	0	10000
4	250	0	250	500	750	2	0	1	0	0	0	0	-0.5	-0.5	-0.5	-0.5	-0.5	seasonal	0.025	TRUE	50	1	NA	0	0.5	FALSE	3	mixmodel	0.0352	0.012037706738305634	0.007497110661408578	0	10000
4	250	0	250	500	750	2	0	1	0	0	0	0	-0.5	-0.5	-0.5	-0.5	-0.5	seasonal	0.025	TRUE	50	1	NA	0	0.5	FALSE	3	mixmodel_AR1	0.0324	0.008835751025700724	0.007397677349086807	0	10000
4	250	0	250	500	750	2	0	1	0	0	0	0	-0.5	-0.5	-0.5	-0.5	-0.5	seasonal	0.025	TRUE	50	1	NA	0	0.5	FALSE	3	mixmodel_AR1_cal	0.0347	0.01073696669089952	0.007373304857749695	0	10000
4	250	0	250	500	750	2	0	1	0	0	0	0	-0.5	-0.5	-0.5	-0.5	-0.5	seasonal	0.025	TRUE	50	1	NA	0	0.5	FALSE	3	mixmodel_cal	0.1136	0.05954817452358434	0.010907245999390063	0	10000
4	250	0	250	500	750	2	0	1	0	0	0	0	-0.5	-0.5	-0.5	-0.5	-0.5	seasonal	0.025	TRUE	50	1	NA	0	0.5	FALSE	3	sepmodel	0.0205	1.9889114433320083e-4	0.008035011749111027	0	10000
4	250	0	250	500	750	2	0	1	0	0	0	0	-0.5	-0.5	-0.5	-0.5	-0.5	seasonal	0.025	TRUE	50	1	NA	0	0.5	FALSE	4	fixmodel	0.0249	5.080715683188928e-4	0.007327029949640777	0	10000
4	250	0	250	500	750	2	0	1	0	0	0	0	-0.5	-0.5	-0.5	-0.5	-0.5	seasonal	0.025	TRUE	50	1	NA	0	0.5	FALSE	4	mixmodel	0.0411	0.01998073883887532	0.007810094474654476	0	10000
4	250	0	250	500	750	2	0	1	0	0	0	0	-0.5	-0.5	-0.5	-0.5	-0.5	seasonal	0.025	TRUE	50	1	NA	0	0.5	FALSE	4	mixmodel_AR1	0.0374	0.01504989140587284	0.007590180685926285	0	10000
4	250	0	250	500	750	2	0	1	0	0	0	0	-0.5	-0.5	-0.5	-0.5	-0.5	seasonal	0.025	TRUE	50	1	NA	0	0.5	FALSE	4	mixmodel_AR1_cal	0.035	0.01399454720799875	0.007455687464858727	0	10000
4	250	0	250	500	750	2	0	1	0	0	0	0	-0.5	-0.5	-0.5	-0.5	-0.5	seasonal	0.025	TRUE	50	1	NA	0	0.5	FALSE	4	mixmodel_cal	0.166	0.07870991859786806	0.013694843475196273	0	10000
4	250	0	250	500	750	2	0	1	0	0	0	0	-0.5	-0.5	-0.5	-0.5	-0.5	seasonal	0.025	TRUE	50	1	NA	0	0.5	FALSE	4	sepmodel	0.0236	2.6703689189784633e-4	0.008110927251251626	0	10000
4	250	0	250	500	750	2	0	1	0	0	0	0	-0.5	-0.5	-0.5	-0.5	-0.5	seasonal	0.025	TRUE	100	1	NA	0	0.5	FALSE	2	fixmodel	0.0236	8.382016236124787e-4	0.007531484514784315	0	10000
4	250	0	250	500	750	2	0	1	0	0	0	0	-0.5	-0.5	-0.5	-0.5	-0.5	seasonal	0.025	TRUE	100	1	NA	0	0.5	FALSE	2	mixmodel	0.0265	0.004665480502873336	0.007467911559545331	0	10000
4	250	0	250	500	750	2	0	1	0	0	0	0	-0.5	-0.5	-0.5	-0.5	-0.5	seasonal	0.025	TRUE	100	1	NA	0	0.5	FALSE	2	mixmodel_AR1	0.0255	0.002652346055327864	0.007464829852181084	0	10000
4	250	0	250	500	750	2	0	1	0	0	0	0	-0.5	-0.5	-0.5	-0.5	-0.5	seasonal	0.025	TRUE	100	1	NA	0	0.5	FALSE	2	mixmodel_AR1_cal	0.0241	-0.001603838124500929	0.007359015735019329	0	10000
4	250	0	250	500	750	2	0	1	0	0	0	0	-0.5	-0.5	-0.5	-0.5	-0.5	seasonal	0.025	TRUE	100	1	NA	0	0.5	FALSE	2	mixmodel_cal	0.0324	0.009822314614993704	0.007446397884255358	0	10000
4	250	0	250	500	750	2	0	1	0	0	0	0	-0.5	-0.5	-0.5	-0.5	-0.5	seasonal	0.025	TRUE	100	1	NA	0	0.5	FALSE	2	sepmodel	0.0205	6.898287314131097e-4	0.008110690849483475	0	10000
4	250	0	250	500	750	2	0	1	0	0	0	0	-0.5	-0.5	-0.5	-0.5	-0.5	seasonal	0.025	TRUE	100	1	NA	0	0.5	FALSE	3	fixmodel	0.0239	1.0275101596121463e-4	0.007299395334875123	0	10000
4	250	0	250	500	750	2	0	1	0	0	0	0	-0.5	-0.5	-0.5	-0.5	-0.5	seasonal	0.025	TRUE	100	1	NA	0	0.5	FALSE	3	mixmodel	0.0348	0.012082269392517197	0.007439361374594938	0	10000
4	250	0	250	500	750	2	0	1	0	0	0	0	-0.5	-0.5	-0.5	-0.5	-0.5	seasonal	0.025	TRUE	100	1	NA	0	0.5	FALSE	3	mixmodel_AR1	0.0316	0.008896903844391697	0.007340825975338554	0	10000
4	250	0	250	500	750	2	0	1	0	0	0	0	-0.5	-0.5	-0.5	-0.5	-0.5	seasonal	0.025	TRUE	100	1	NA	0	0.5	FALSE	3	mixmodel_AR1_cal	0.0331	0.01122081340660859	0.007332527255792703	0	10000
4	250	0	250	500	750	2	0	1	0	0	0	0	-0.5	-0.5	-0.5	-0.5	-0.5	seasonal	0.025	TRUE	100	1	NA	0	0.5	FALSE	3	mixmodel_cal	0.059	0.031095128426824922	0.008280779747145195	0	10000
4	250	0	250	500	750	2	0	1	0	0	0	0	-0.5	-0.5	-0.5	-0.5	-0.5	seasonal	0.025	TRUE	100	1	NA	0	0.5	FALSE	3	sepmodel	0.0191	-2.507985158778232e-4	0.00794144126664125	0	10000
4	250	0	250	500	750	2	0	1	0	0	0	0	-0.5	-0.5	-0.5	-0.5	-0.5	seasonal	0.025	TRUE	100	1	NA	0	0.5	FALSE	4	fixmodel	0.0226	-8.403254921217158e-4	0.0071303434543893845	0	10000
4	250	0	250	500	750	2	0	1	0	0	0	0	-0.5	-0.5	-0.5	-0.5	-0.5	seasonal	0.025	TRUE	100	1	NA	0	0.5	FALSE	4	mixmodel	0.0415	0.018616388931225487	0.007554286344926425	0	10000
4	250	0	250	500	750	2	0	1	0	0	0	0	-0.5	-0.5	-0.5	-0.5	-0.5	seasonal	0.025	TRUE	100	1	NA	0	0.5	FALSE	4	mixmodel_AR1	0.0371	0.01368432913940111	0.007349569534245448	0	10000
4	250	0	250	500	750	2	0	1	0	0	0	0	-0.5	-0.5	-0.5	-0.5	-0.5	seasonal	0.025	TRUE	100	1	NA	0	0.5	FALSE	4	mixmodel_AR1_cal	0.0394	0.01615585615225165	0.007318523905747024	0	10000
4	250	0	250	500	750	2	0	1	0	0	0	0	-0.5	-0.5	-0.5	-0.5	-0.5	seasonal	0.025	TRUE	100	1	NA	0	0.5	FALSE	4	mixmodel_cal	0.0791	0.04353494261853381	0.009079815466796586	0	10000
4	250	0	250	500	750	2	0	1	0	0	0	0	-0.5	-0.5	-0.5	-0.5	-0.5	seasonal	0.025	TRUE	100	1	NA	0	0.5	FALSE	4	sepmodel	0.0213	-0.0010716442401863392	0.007827715463176966	0	10000
4	250	0	250	500	750	2	0	1	0	0	0	0	-0.375	-0.375	-0.375	-0.375	-0.375	seasonal	0.025	TRUE	25	1	NA	0	0.5	FALSE	2	fixmodel	0.0227	2.141166965042515e-4	0.0074008991297945664	0	10000
4	250	0	250	500	750	2	0	1	0	0	0	0	-0.375	-0.375	-0.375	-0.375	-0.375	seasonal	0.025	TRUE	25	1	NA	0	0.5	FALSE	2	mixmodel	0.0255	0.004893133206207063	0.007284877459638688	0	10000
4	250	0	250	500	750	2	0	1	0	0	0	0	-0.375	-0.375	-0.375	-0.375	-0.375	seasonal	0.025	TRUE	25	1	NA	0	0.5	FALSE	2	mixmodel_AR1	0.0253	0.0034047607539469597	0.007301747120122332	0	10000
4	250	0	250	500	750	2	0	1	0	0	0	0	-0.375	-0.375	-0.375	-0.375	-0.375	seasonal	0.025	TRUE	25	1	NA	0	0.5	FALSE	2	mixmodel_AR1_cal	0.0236	8.155692420134343e-4	0.007196353398128427	0	10000
4	250	0	250	500	750	2	0	1	0	0	0	0	-0.375	-0.375	-0.375	-0.375	-0.375	seasonal	0.025	TRUE	25	1	NA	0	0.5	FALSE	2	mixmodel_cal	0.0468	0.02835351929887804	0.007633269532116315	0	10000
4	250	0	250	500	750	2	0	1	0	0	0	0	-0.375	-0.375	-0.375	-0.375	-0.375	seasonal	0.025	TRUE	25	1	NA	0	0.5	FALSE	2	sepmodel	0.0207	2.7304356759166865e-4	0.00785386755907415	0	10000
4	250	0	250	500	750	2	0	1	0	0	0	0	-0.375	-0.375	-0.375	-0.375	-0.375	seasonal	0.025	TRUE	25	1	NA	0	0.5	FALSE	3	fixmodel	0.0238	4.7102260806504653e-4	0.007212636270107788	0	10000
4	250	0	250	500	750	2	0	1	0	0	0	0	-0.375	-0.375	-0.375	-0.375	-0.375	seasonal	0.025	TRUE	25	1	NA	0	0.5	FALSE	3	mixmodel	0.0384	0.0159983298696234	0.007455108216593743	0	10000
4	250	0	250	500	750	2	0	1	0	0	0	0	-0.375	-0.375	-0.375	-0.375	-0.375	seasonal	0.025	TRUE	25	1	NA	0	0.5	FALSE	3	mixmodel_AR1	0.035	0.012203998352181524	0.007312710272830932	0	10000
4	250	0	250	500	750	2	0	1	0	0	0	0	-0.375	-0.375	-0.375	-0.375	-0.375	seasonal	0.025	TRUE	25	1	NA	0	0.5	FALSE	3	mixmodel_AR1_cal	0.0364	0.01317632094045587	0.007266019791307555	0	10000
4	250	0	250	500	750	2	0	1	0	0	0	0	-0.375	-0.375	-0.375	-0.375	-0.375	seasonal	0.025	TRUE	25	1	NA	0	0.5	FALSE	3	mixmodel_cal	0.2701	0.11004887431378894	0.01888890686561276	0	10000
4	250	0	250	500	750	2	0	1	0	0	0	0	-0.375	-0.375	-0.375	-0.375	-0.375	seasonal	0.025	TRUE	25	1	NA	0	0.5	FALSE	3	sepmodel	0.0221	2.1451664717060643e-4	0.007857048870638478	0	10000
4	250	0	250	500	750	2	0	1	0	0	0	0	-0.375	-0.375	-0.375	-0.375	-0.375	seasonal	0.025	TRUE	25	1	NA	0	0.5	FALSE	4	fixmodel	0.0218	6.491778277839821e-4	0.0069812054678507	0	10000
4	250	0	250	500	750	2	0	1	0	0	0	0	-0.375	-0.375	-0.375	-0.375	-0.375	seasonal	0.025	TRUE	25	1	NA	0	0.5	FALSE	4	mixmodel	0.0474	0.025597776761541124	0.007743014094041995	0	10000
4	250	0	250	500	750	2	0	1	0	0	0	0	-0.375	-0.375	-0.375	-0.375	-0.375	seasonal	0.025	TRUE	25	1	NA	0	0.5	FALSE	4	mixmodel_AR1	0.0402	0.019430424803217473	0.007419151414259024	0	10000
4	250	0	250	500	750	2	0	1	0	0	0	0	-0.375	-0.375	-0.375	-0.375	-0.375	seasonal	0.025	TRUE	25	1	NA	0	0.5	FALSE	4	mixmodel_AR1_cal	0.0372	0.017179382984423525	0.007227335365123713	0	10000
4	250	0	250	500	750	2	0	1	0	0	0	0	-0.375	-0.375	-0.375	-0.375	-0.375	seasonal	0.025	TRUE	25	1	NA	0	0.5	FALSE	4	mixmodel_cal	0.4348	0.14385884419278536	0.027422186569370458	0	10000
4	250	0	250	500	750	2	0	1	0	0	0	0	-0.375	-0.375	-0.375	-0.375	-0.375	seasonal	0.025	TRUE	25	1	NA	0	0.5	FALSE	4	sepmodel	0.0233	5.465021120262979e-4	0.007861749411590612	0	10000
4	250	0	250	500	750	2	0	1	0	0	0	0	-0.375	-0.375	-0.375	-0.375	-0.375	seasonal	0.025	TRUE	50	1	NA	0	0.5	FALSE	2	fixmodel	0.0259	-5.667940125818015e-4	0.007526395692512369	0	10000
4	250	0	250	500	750	2	0	1	0	0	0	0	-0.375	-0.375	-0.375	-0.375	-0.375	seasonal	0.025	TRUE	50	1	NA	0	0.5	FALSE	2	mixmodel	0.0288	0.004058483263442588	0.00739953152051729	0	10000
4	250	0	250	500	750	2	0	1	0	0	0	0	-0.375	-0.375	-0.375	-0.375	-0.375	seasonal	0.025	TRUE	50	1	NA	0	0.5	FALSE	2	mixmodel_AR1	0.029	0.0026236506544872382	0.007416786403288898	0	10000
4	250	0	250	500	750	2	0	1	0	0	0	0	-0.375	-0.375	-0.375	-0.375	-0.375	seasonal	0.025	TRUE	50	1	NA	0	0.5	FALSE	2	mixmodel_AR1_cal	0.0259	-1.1304047959515398e-4	0.007303239830597598	0	10000
4	250	0	250	500	750	2	0	1	0	0	0	0	-0.375	-0.375	-0.375	-0.375	-0.375	seasonal	0.025	TRUE	50	1	NA	0	0.5	FALSE	2	mixmodel_cal	0.0419	0.020238945798680633	0.007504955200786562	0	10000
4	250	0	250	500	750	2	0	1	0	0	0	0	-0.375	-0.375	-0.375	-0.375	-0.375	seasonal	0.025	TRUE	50	1	NA	0	0.5	FALSE	2	sepmodel	0.0231	-2.434671483857018e-4	0.008109890913855316	0	10000
4	250	0	250	500	750	2	0	1	0	0	0	0	-0.375	-0.375	-0.375	-0.375	-0.375	seasonal	0.025	TRUE	50	1	NA	0	0.5	FALSE	3	fixmodel	0.0271	-2.6804757568955965e-5	0.00740264036667414	0	10000
4	250	0	250	500	750	2	0	1	0	0	0	0	-0.375	-0.375	-0.375	-0.375	-0.375	seasonal	0.025	TRUE	50	1	NA	0	0.5	FALSE	3	mixmodel	0.0401	0.015439502782651394	0.007623828187551756	0	10000
4	250	0	250	500	750	2	0	1	0	0	0	0	-0.375	-0.375	-0.375	-0.375	-0.375	seasonal	0.025	TRUE	50	1	NA	0	0.5	FALSE	3	mixmodel_AR1	0.0375	0.011661653466112655	0.007486923145175334	0	10000
4	250	0	250	500	750	2	0	1	0	0	0	0	-0.375	-0.375	-0.375	-0.375	-0.375	seasonal	0.025	TRUE	50	1	NA	0	0.5	FALSE	3	mixmodel_AR1_cal	0.0387	0.012973811212731844	0.0074650197967147695	0	10000
4	250	0	250	500	750	2	0	1	0	0	0	0	-0.375	-0.375	-0.375	-0.375	-0.375	seasonal	0.025	TRUE	50	1	NA	0	0.5	FALSE	3	mixmodel_cal	0.1403	0.07079129653600132	0.012268253657150317	0	10000
4	250	0	250	500	750	2	0	1	0	0	0	0	-0.375	-0.375	-0.375	-0.375	-0.375	seasonal	0.025	TRUE	50	1	NA	0	0.5	FALSE	3	sepmodel	0.0243	5.275710246614444e-4	0.008084691543124377	0	10000
4	250	0	250	500	750	2	0	1	0	0	0	0	-0.375	-0.375	-0.375	-0.375	-0.375	seasonal	0.025	TRUE	50	1	NA	0	0.5	FALSE	4	fixmodel	0.0234	-0.0013035512945968114	0.007282910001441065	0	10000
4	250	0	250	500	750	2	0	1	0	0	0	0	-0.375	-0.375	-0.375	-0.375	-0.375	seasonal	0.025	TRUE	50	1	NA	0	0.5	FALSE	4	mixmodel	0.05	0.023627199050946127	0.00795736140957535	0	10000
4	250	0	250	500	750	2	0	1	0	0	0	0	-0.375	-0.375	-0.375	-0.375	-0.375	seasonal	0.025	TRUE	50	1	NA	0	0.5	FALSE	4	mixmodel_AR1	0.0416	0.017481186005016122	0.007654224340349191	0	10000
4	250	0	250	500	750	2	0	1	0	0	0	0	-0.375	-0.375	-0.375	-0.375	-0.375	seasonal	0.025	TRUE	50	1	NA	0	0.5	FALSE	4	mixmodel_AR1_cal	0.0404	0.015626958243782886	0.007489217456000206	0	10000
4	250	0	250	500	750	2	0	1	0	0	0	0	-0.375	-0.375	-0.375	-0.375	-0.375	seasonal	0.025	TRUE	50	1	NA	0	0.5	FALSE	4	mixmodel_cal	0.2081	0.0916622253966987	0.01577640640427811	0	10000
4	250	0	250	500	750	2	0	1	0	0	0	0	-0.375	-0.375	-0.375	-0.375	-0.375	seasonal	0.025	TRUE	50	1	NA	0	0.5	FALSE	4	sepmodel	0.0229	-7.516363341010959e-4	0.008132320635693795	0	10000
4	250	0	250	500	750	2	0	1	0	0	0	0	-0.375	-0.375	-0.375	-0.375	-0.375	seasonal	0.025	TRUE	100	1	NA	0	0.5	FALSE	2	fixmodel	0.0254	0.0010266825282705494	0.007464565046753568	0	10000
4	250	0	250	500	750	2	0	1	0	0	0	0	-0.375	-0.375	-0.375	-0.375	-0.375	seasonal	0.025	TRUE	100	1	NA	0	0.5	FALSE	2	mixmodel	0.0283	0.005656790739189925	0.007345832903178253	0	10000
4	250	0	250	500	750	2	0	1	0	0	0	0	-0.375	-0.375	-0.375	-0.375	-0.375	seasonal	0.025	TRUE	100	1	NA	0	0.5	FALSE	2	mixmodel_AR1	0.0279	0.0042509540695603	0.007357373931064193	0	10000
4	250	0	250	500	750	2	0	1	0	0	0	0	-0.375	-0.375	-0.375	-0.375	-0.375	seasonal	0.025	TRUE	100	1	NA	0	0.5	FALSE	2	mixmodel_AR1_cal	0.0258	1.9940494358270782e-4	0.007194245966880134	0	10000
4	250	0	250	500	750	2	0	1	0	0	0	0	-0.375	-0.375	-0.375	-0.375	-0.375	seasonal	0.025	TRUE	100	1	NA	0	0.5	FALSE	2	mixmodel_cal	0.036	0.01295916806564594	0.0073041904918382215	0	10000
4	250	0	250	500	750	2	0	1	0	0	0	0	-0.375	-0.375	-0.375	-0.375	-0.375	seasonal	0.025	TRUE	100	1	NA	0	0.5	FALSE	2	sepmodel	0.0219	0.0010195234884101058	0.007972127389890993	0	10000
4	250	0	250	500	750	2	0	1	0	0	0	0	-0.375	-0.375	-0.375	-0.375	-0.375	seasonal	0.025	TRUE	100	1	NA	0	0.5	FALSE	3	fixmodel	0.0226	8.379600345616592e-4	0.007237087122910059	0	10000
4	250	0	250	500	750	2	0	1	0	0	0	0	-0.375	-0.375	-0.375	-0.375	-0.375	seasonal	0.025	TRUE	100	1	NA	0	0.5	FALSE	3	mixmodel	0.0374	0.016281984509303942	0.007483757719785977	0	10000
4	250	0	250	500	750	2	0	1	0	0	0	0	-0.375	-0.375	-0.375	-0.375	-0.375	seasonal	0.025	TRUE	100	1	NA	0	0.5	FALSE	3	mixmodel_AR1	0.034	0.012497964249404064	0.007340717535233839	0	10000
4	250	0	250	500	750	2	0	1	0	0	0	0	-0.375	-0.375	-0.375	-0.375	-0.375	seasonal	0.025	TRUE	100	1	NA	0	0.5	FALSE	3	mixmodel_AR1_cal	0.036	0.014341911749905215	0.007326262662654854	0	10000
4	250	0	250	500	750	2	0	1	0	0	0	0	-0.375	-0.375	-0.375	-0.375	-0.375	seasonal	0.025	TRUE	100	1	NA	0	0.5	FALSE	3	mixmodel_cal	0.0719	0.03996283426504084	0.008805722120593303	0	10000
4	250	0	250	500	750	2	0	1	0	0	0	0	-0.375	-0.375	-0.375	-0.375	-0.375	seasonal	0.025	TRUE	100	1	NA	0	0.5	FALSE	3	sepmodel	0.0229	8.471398164153712e-4	0.007927693061265124	0	10000
4	250	0	250	500	750	2	0	1	0	0	0	0	-0.375	-0.375	-0.375	-0.375	-0.375	seasonal	0.025	TRUE	100	1	NA	0	0.5	FALSE	4	fixmodel	0.0248	-6.273816475051752e-4	0.007204801669340972	0	10000
4	250	0	250	500	750	2	0	1	0	0	0	0	-0.375	-0.375	-0.375	-0.375	-0.375	seasonal	0.025	TRUE	100	1	NA	0	0.5	FALSE	4	mixmodel	0.0506	0.02432417481260931	0.00790984710347784	0	10000
4	250	0	250	500	750	2	0	1	0	0	0	0	-0.375	-0.375	-0.375	-0.375	-0.375	seasonal	0.025	TRUE	100	1	NA	0	0.5	FALSE	4	mixmodel_AR1	0.0435	0.01821658087910625	0.007602376451513044	0	10000
4	250	0	250	500	750	2	0	1	0	0	0	0	-0.375	-0.375	-0.375	-0.375	-0.375	seasonal	0.025	TRUE	100	1	NA	0	0.5	FALSE	4	mixmodel_AR1_cal	0.0446	0.01932460858476295	0.0075457570620117865	0	10000
4	250	0	250	500	750	2	0	1	0	0	0	0	-0.375	-0.375	-0.375	-0.375	-0.375	seasonal	0.025	TRUE	100	1	NA	0	0.5	FALSE	4	mixmodel_cal	0.103	0.05366902810029392	0.010208940446436868	0	10000
4	250	0	250	500	750	2	0	1	0	0	0	0	-0.375	-0.375	-0.375	-0.375	-0.375	seasonal	0.025	TRUE	100	1	NA	0	0.5	FALSE	4	sepmodel	0.0237	-5.742251869956056e-4	0.007953745690130232	0	10000
4	250	0	250	500	750	2	0	1	0	0	0	0	-0.25	-0.25	-0.25	-0.25	-0.25	seasonal	0.025	TRUE	25	1	NA	0	0.5	FALSE	2	fixmodel	0.026	6.688270862364832e-4	0.0074904786138321345	0	10000
4	250	0	250	500	750	2	0	1	0	0	0	0	-0.25	-0.25	-0.25	-0.25	-0.25	seasonal	0.025	TRUE	25	1	NA	0	0.5	FALSE	2	mixmodel	0.0288	0.006390455045935954	0.0072460298293039235	0	10000
4	250	0	250	500	750	2	0	1	0	0	0	0	-0.25	-0.25	-0.25	-0.25	-0.25	seasonal	0.025	TRUE	25	1	NA	0	0.5	FALSE	2	mixmodel_AR1	0.0316	0.007176400919035774	0.007311756360151374	0	10000
4	250	0	250	500	750	2	0	1	0	0	0	0	-0.25	-0.25	-0.25	-0.25	-0.25	seasonal	0.025	TRUE	25	1	NA	0	0.5	FALSE	2	mixmodel_AR1_cal	0.0286	0.0040295029409311515	0.007163300119700413	0	10000
4	250	0	250	500	750	2	0	1	0	0	0	0	-0.25	-0.25	-0.25	-0.25	-0.25	seasonal	0.025	TRUE	25	1	NA	0	0.5	FALSE	2	mixmodel_cal	0.0436	0.021729879380574038	0.007175446889244302	0	10000
4	250	0	250	500	750	2	0	1	0	0	0	0	-0.25	-0.25	-0.25	-0.25	-0.25	seasonal	0.025	TRUE	25	1	NA	0	0.5	FALSE	2	sepmodel	0.0252	6.179608688806078e-4	0.007989713236688071	0	10000
4	250	0	250	500	750	2	0	1	0	0	0	0	-0.25	-0.25	-0.25	-0.25	-0.25	seasonal	0.025	TRUE	25	1	NA	0	0.5	FALSE	3	fixmodel	0.0248	-3.0302793039471053e-4	0.007284983318507824	0	10000
4	250	0	250	500	750	2	0	1	0	0	0	0	-0.25	-0.25	-0.25	-0.25	-0.25	seasonal	0.025	TRUE	25	1	NA	0	0.5	FALSE	3	mixmodel	0.0457	0.021387985794650663	0.007722501870485163	0	10000
4	250	0	250	500	750	2	0	1	0	0	0	0	-0.25	-0.25	-0.25	-0.25	-0.25	seasonal	0.025	TRUE	25	1	NA	0	0.5	FALSE	3	mixmodel_AR1	0.0431	0.017685154273325964	0.00759737722790453	0	10000
4	250	0	250	500	750	2	0	1	0	0	0	0	-0.25	-0.25	-0.25	-0.25	-0.25	seasonal	0.025	TRUE	25	1	NA	0	0.5	FALSE	3	mixmodel_AR1_cal	0.0457	0.01849030383886678	0.007656318727747396	0	10000
4	250	0	250	500	750	2	0	1	0	0	0	0	-0.25	-0.25	-0.25	-0.25	-0.25	seasonal	0.025	TRUE	25	1	NA	0	0.5	FALSE	3	mixmodel_cal	0.2179	0.0957772301787785	0.015642849999023677	0	10000
4	250	0	250	500	750	2	0	1	0	0	0	0	-0.25	-0.25	-0.25	-0.25	-0.25	seasonal	0.025	TRUE	25	1	NA	0	0.5	FALSE	3	sepmodel	0.0247	-7.23006472367443e-4	0.007967936601680676	0	10000
4	250	0	250	500	750	2	0	1	0	0	0	0	-0.25	-0.25	-0.25	-0.25	-0.25	seasonal	0.025	TRUE	25	1	NA	0	0.5	FALSE	4	fixmodel	0.0267	2.389022112554109e-4	0.007366158198079261	0	10000
4	250	0	250	500	750	2	0	1	0	0	0	0	-0.25	-0.25	-0.25	-0.25	-0.25	seasonal	0.025	TRUE	25	1	NA	0	0.5	FALSE	4	mixmodel	0.0692	0.034249477290072286	0.008709691220949787	0	10000
4	250	0	250	500	750	2	0	1	0	0	0	0	-0.25	-0.25	-0.25	-0.25	-0.25	seasonal	0.025	TRUE	25	1	NA	0	0.5	FALSE	4	mixmodel_AR1	0.0602	0.027429167798027614	0.008342145419139585	0	10000
4	250	0	250	500	750	2	0	1	0	0	0	0	-0.25	-0.25	-0.25	-0.25	-0.25	seasonal	0.025	TRUE	25	1	NA	0	0.5	FALSE	4	mixmodel_AR1_cal	0.0581	0.025009449042861856	0.008194250593931121	0	10000
4	250	0	250	500	750	2	0	1	0	0	0	0	-0.25	-0.25	-0.25	-0.25	-0.25	seasonal	0.025	TRUE	25	1	NA	0	0.5	FALSE	4	mixmodel_cal	0.3708	0.12711020742465487	0.022684189815362747	0	10000
4	250	0	250	500	750	2	0	1	0	0	0	0	-0.25	-0.25	-0.25	-0.25	-0.25	seasonal	0.025	TRUE	25	1	NA	0	0.5	FALSE	4	sepmodel	0.0251	-4.3591619257089223e-4	0.008107112334636953	0	10000
4	250	0	250	500	750	2	0	1	0	0	0	0	-0.25	-0.25	-0.25	-0.25	-0.25	seasonal	0.025	TRUE	50	1	NA	0	0.5	FALSE	2	fixmodel	0.0263	-0.0013679919630893926	0.007614744288122543	0	10000
4	250	0	250	500	750	2	0	1	0	0	0	0	-0.25	-0.25	-0.25	-0.25	-0.25	seasonal	0.025	TRUE	50	1	NA	0	0.5	FALSE	2	mixmodel	0.0292	0.004475792718001543	0.007363163120551266	0	10000
4	250	0	250	500	750	2	0	1	0	0	0	0	-0.25	-0.25	-0.25	-0.25	-0.25	seasonal	0.025	TRUE	50	1	NA	0	0.5	FALSE	2	mixmodel_AR1	0.0305	0.005214243613319021	0.0074157125017035655	0	10000
4	250	0	250	500	750	2	0	1	0	0	0	0	-0.25	-0.25	-0.25	-0.25	-0.25	seasonal	0.025	TRUE	50	1	NA	0	0.5	FALSE	2	mixmodel_AR1_cal	0.0285	0.0018677414685625735	0.0072827058046578685	0	10000
4	250	0	250	500	750	2	0	1	0	0	0	0	-0.25	-0.25	-0.25	-0.25	-0.25	seasonal	0.025	TRUE	50	1	NA	0	0.5	FALSE	2	mixmodel_cal	0.0411	0.01785652766613659	0.00730020975350684	0	10000
4	250	0	250	500	750	2	0	1	0	0	0	0	-0.25	-0.25	-0.25	-0.25	-0.25	seasonal	0.025	TRUE	50	1	NA	0	0.5	FALSE	2	sepmodel	0.0252	-0.0014751380743997138	0.008184597232924957	0	10000
4	250	0	250	500	750	2	0	1	0	0	0	0	-0.25	-0.25	-0.25	-0.25	-0.25	seasonal	0.025	TRUE	50	1	NA	0	0.5	FALSE	3	fixmodel	0.0236	-3.7206602153264627e-4	0.007374304639635046	0	10000
4	250	0	250	500	750	2	0	1	0	0	0	0	-0.25	-0.25	-0.25	-0.25	-0.25	seasonal	0.025	TRUE	50	1	NA	0	0.5	FALSE	3	mixmodel	0.0459	0.021322548563002544	0.007802698192981264	0	10000
4	250	0	250	500	750	2	0	1	0	0	0	0	-0.25	-0.25	-0.25	-0.25	-0.25	seasonal	0.025	TRUE	50	1	NA	0	0.5	FALSE	3	mixmodel_AR1	0.0423	0.01758577063737489	0.007672269172813435	0	10000
4	250	0	250	500	750	2	0	1	0	0	0	0	-0.25	-0.25	-0.25	-0.25	-0.25	seasonal	0.025	TRUE	50	1	NA	0	0.5	FALSE	3	mixmodel_AR1_cal	0.0435	0.01817944516030437	0.007640030760891724	0	10000
4	250	0	250	500	750	2	0	1	0	0	0	0	-0.25	-0.25	-0.25	-0.25	-0.25	seasonal	0.025	TRUE	50	1	NA	0	0.5	FALSE	3	mixmodel_cal	0.1561	0.0759907438558031	0.012633644231039486	0	10000
4	250	0	250	500	750	2	0	1	0	0	0	0	-0.25	-0.25	-0.25	-0.25	-0.25	seasonal	0.025	TRUE	50	1	NA	0	0.5	FALSE	3	sepmodel	0.0216	-8.653001240341773e-4	0.008031461729859522	0	10000
4	250	0	250	500	750	2	0	1	0	0	0	0	-0.25	-0.25	-0.25	-0.25	-0.25	seasonal	0.025	TRUE	50	1	NA	0	0.5	FALSE	4	fixmodel	0.0272	1.2899113314471147e-4	0.007290963091220237	0	10000
4	250	0	250	500	750	2	0	1	0	0	0	0	-0.25	-0.25	-0.25	-0.25	-0.25	seasonal	0.025	TRUE	50	1	NA	0	0.5	FALSE	4	mixmodel	0.0685	0.03406394815933211	0.008624936980930562	0	10000
4	250	0	250	500	750	2	0	1	0	0	0	0	-0.25	-0.25	-0.25	-0.25	-0.25	seasonal	0.025	TRUE	50	1	NA	0	0.5	FALSE	4	mixmodel_AR1	0.0597	0.027181209949835604	0.008244252128249713	0	10000
4	250	0	250	500	750	2	0	1	0	0	0	0	-0.25	-0.25	-0.25	-0.25	-0.25	seasonal	0.025	TRUE	50	1	NA	0	0.5	FALSE	4	mixmodel_AR1_cal	0.0548	0.024406288885015476	0.007979935396475128	0	10000
4	250	0	250	500	750	2	0	1	0	0	0	0	-0.25	-0.25	-0.25	-0.25	-0.25	seasonal	0.025	TRUE	50	1	NA	0	0.5	FALSE	4	mixmodel_cal	0.2486	0.1000916337863766	0.016927854470949414	0	10000
4	250	0	250	500	750	2	0	1	0	0	0	0	-0.25	-0.25	-0.25	-0.25	-0.25	seasonal	0.025	TRUE	50	1	NA	0	0.5	FALSE	4	sepmodel	0.0272	-7.91836072402718e-5	0.008033314736410935	0	10000
4	250	0	250	500	750	2	0	1	0	0	0	0	-0.25	-0.25	-0.25	-0.25	-0.25	seasonal	0.025	TRUE	100	1	NA	0	0.5	FALSE	2	fixmodel	0.0243	-0.0017034250540026421	0.0074892610787082306	0	10000
4	250	0	250	500	750	2	0	1	0	0	0	0	-0.25	-0.25	-0.25	-0.25	-0.25	seasonal	0.025	TRUE	100	1	NA	0	0.5	FALSE	2	mixmodel	0.028	0.004086098278525298	0.0072504977321600494	0	10000
4	250	0	250	500	750	2	0	1	0	0	0	0	-0.25	-0.25	-0.25	-0.25	-0.25	seasonal	0.025	TRUE	100	1	NA	0	0.5	FALSE	2	mixmodel_AR1	0.03	0.00480440343561687	0.007300701657573316	0	10000
4	250	0	250	500	750	2	0	1	0	0	0	0	-0.25	-0.25	-0.25	-0.25	-0.25	seasonal	0.025	TRUE	100	1	NA	0	0.5	FALSE	2	mixmodel_AR1_cal	0.0263	4.991460010535772e-4	0.00716227134289905	0	10000
4	250	0	250	500	750	2	0	1	0	0	0	0	-0.25	-0.25	-0.25	-0.25	-0.25	seasonal	0.025	TRUE	100	1	NA	0	0.5	FALSE	2	mixmodel_cal	0.0353	0.012460864408712625	0.0071730006226547105	0	10000
4	250	0	250	500	750	2	0	1	0	0	0	0	-0.25	-0.25	-0.25	-0.25	-0.25	seasonal	0.025	TRUE	100	1	NA	0	0.5	FALSE	2	sepmodel	0.0228	-0.001983647778409265	0.00801947179620307	0	10000
4	250	0	250	500	750	2	0	1	0	0	0	0	-0.25	-0.25	-0.25	-0.25	-0.25	seasonal	0.025	TRUE	100	1	NA	0	0.5	FALSE	3	fixmodel	0.0237	-0.001312398415301949	0.0074627171937582636	0	10000
4	250	0	250	500	750	2	0	1	0	0	0	0	-0.25	-0.25	-0.25	-0.25	-0.25	seasonal	0.025	TRUE	100	1	NA	0	0.5	FALSE	3	mixmodel	0.0429	0.020282922002551995	0.007852975158218537	0	10000
4	250	0	250	500	750	2	0	1	0	0	0	0	-0.25	-0.25	-0.25	-0.25	-0.25	seasonal	0.025	TRUE	100	1	NA	0	0.5	FALSE	3	mixmodel_AR1	0.0405	0.016597011100046844	0.007736454332404719	0	10000
4	250	0	250	500	750	2	0	1	0	0	0	0	-0.25	-0.25	-0.25	-0.25	-0.25	seasonal	0.025	TRUE	100	1	NA	0	0.5	FALSE	3	mixmodel_AR1_cal	0.0405	0.017696524606920654	0.007680268485486048	0	10000
4	250	0	250	500	750	2	0	1	0	0	0	0	-0.25	-0.25	-0.25	-0.25	-0.25	seasonal	0.025	TRUE	100	1	NA	0	0.5	FALSE	3	mixmodel_cal	0.0893	0.04881937253285375	0.009669398574724538	0	10000
4	250	0	250	500	750	2	0	1	0	0	0	0	-0.25	-0.25	-0.25	-0.25	-0.25	seasonal	0.025	TRUE	100	1	NA	0	0.5	FALSE	3	sepmodel	0.0229	-0.0017295972462371492	0.008212905927559227	0	10000
4	250	0	250	500	750	2	0	1	0	0	0	0	-0.25	-0.25	-0.25	-0.25	-0.25	seasonal	0.025	TRUE	100	1	NA	0	0.5	FALSE	4	fixmodel	0.0247	-0.0017248882633703851	0.007205441848530869	0	10000
4	250	0	250	500	750	2	0	1	0	0	0	0	-0.25	-0.25	-0.25	-0.25	-0.25	seasonal	0.025	TRUE	100	1	NA	0	0.5	FALSE	4	mixmodel	0.0675	0.03204162225325204	0.008388215574231368	0	10000
4	250	0	250	500	750	2	0	1	0	0	0	0	-0.25	-0.25	-0.25	-0.25	-0.25	seasonal	0.025	TRUE	100	1	NA	0	0.5	FALSE	4	mixmodel_AR1	0.0593	0.025263912414804534	0.008058495713934136	0	10000
4	250	0	250	500	750	2	0	1	0	0	0	0	-0.25	-0.25	-0.25	-0.25	-0.25	seasonal	0.025	TRUE	100	1	NA	0	0.5	FALSE	4	mixmodel_AR1_cal	0.0551	0.02435288982213008	0.007814642945119656	0	10000
4	250	0	250	500	750	2	0	1	0	0	0	0	-0.25	-0.25	-0.25	-0.25	-0.25	seasonal	0.025	TRUE	100	1	NA	0	0.5	FALSE	4	mixmodel_cal	0.1335	0.06498338207977865	0.011374909730760248	0	10000
4	250	0	250	500	750	2	0	1	0	0	0	0	-0.25	-0.25	-0.25	-0.25	-0.25	seasonal	0.025	TRUE	100	1	NA	0	0.5	FALSE	4	sepmodel	0.0247	-0.0016849658722841159	0.00798742565478871	0	10000
4	250	0	250	500	750	2	0	1	0	0	0	0	-0.125	-0.125	-0.125	-0.125	-0.125	seasonal	0.025	TRUE	25	1	NA	0	0.5	FALSE	2	fixmodel	0.024	-4.718249272654784e-4	0.007309003814593477	0	10000
4	250	0	250	500	750	2	0	1	0	0	0	0	-0.125	-0.125	-0.125	-0.125	-0.125	seasonal	0.025	TRUE	25	1	NA	0	0.5	FALSE	2	mixmodel	0.0266	0.005640287907131292	0.006834331574813188	0	10000
4	250	0	250	500	750	2	0	1	0	0	0	0	-0.125	-0.125	-0.125	-0.125	-0.125	seasonal	0.025	TRUE	25	1	NA	0	0.5	FALSE	2	mixmodel_AR1	0.0309	0.008845524334223361	0.006862727844066148	0	10000
4	250	0	250	500	750	2	0	1	0	0	0	0	-0.125	-0.125	-0.125	-0.125	-0.125	seasonal	0.025	TRUE	25	1	NA	0	0.5	FALSE	2	mixmodel_AR1_cal	0.0287	0.006925184688015247	0.006766987535926401	0	10000
4	250	0	250	500	750	2	0	1	0	0	0	0	-0.125	-0.125	-0.125	-0.125	-0.125	seasonal	0.025	TRUE	25	1	NA	0	0.5	FALSE	2	mixmodel_cal	0.0302	0.010579333256436937	0.0066520253893678416	0	10000
4	250	0	250	500	750	2	0	1	0	0	0	0	-0.125	-0.125	-0.125	-0.125	-0.125	seasonal	0.025	TRUE	25	1	NA	0	0.5	FALSE	2	sepmodel	0.0225	-6.286124294224212e-4	0.007835286096357526	0	10000
4	250	0	250	500	750	2	0	1	0	0	0	0	-0.125	-0.125	-0.125	-0.125	-0.125	seasonal	0.025	TRUE	25	1	NA	0	0.5	FALSE	3	fixmodel	0.0253	-2.2692903658164202e-4	0.007417071791559047	0	10000
4	250	0	250	500	750	2	0	1	0	0	0	0	-0.125	-0.125	-0.125	-0.125	-0.125	seasonal	0.025	TRUE	25	1	NA	0	0.5	FALSE	3	mixmodel	0.0601	0.02903864118912187	0.007871226673613022	0	10000
4	250	0	250	500	750	2	0	1	0	0	0	0	-0.125	-0.125	-0.125	-0.125	-0.125	seasonal	0.025	TRUE	25	1	NA	0	0.5	FALSE	3	mixmodel_AR1	0.0676	0.03125475960130082	0.008151911508283793	0	10000
4	250	0	250	500	750	2	0	1	0	0	0	0	-0.125	-0.125	-0.125	-0.125	-0.125	seasonal	0.025	TRUE	25	1	NA	0	0.5	FALSE	3	mixmodel_AR1_cal	0.0713	0.03363542420126481	0.008243218078728874	0	10000
4	250	0	250	500	750	2	0	1	0	0	0	0	-0.125	-0.125	-0.125	-0.125	-0.125	seasonal	0.025	TRUE	25	1	NA	0	0.5	FALSE	3	mixmodel_cal	0.1052	0.05522366530861886	0.009377614320599572	0	10000
4	250	0	250	500	750	2	0	1	0	0	0	0	-0.125	-0.125	-0.125	-0.125	-0.125	seasonal	0.025	TRUE	25	1	NA	0	0.5	FALSE	3	sepmodel	0.0259	-3.126187391388293e-4	0.008151958252488663	0	10000
4	250	0	250	500	750	2	0	1	0	0	0	0	-0.125	-0.125	-0.125	-0.125	-0.125	seasonal	0.025	TRUE	25	1	NA	0	0.5	FALSE	4	fixmodel	0.0247	-2.911690702029282e-4	0.007132660903295965	0	10000
4	250	0	250	500	750	2	0	1	0	0	0	0	-0.125	-0.125	-0.125	-0.125	-0.125	seasonal	0.025	TRUE	25	1	NA	0	0.5	FALSE	4	mixmodel	0.0838	0.041630857960986284	0.008546932326970715	0	10000
4	250	0	250	500	750	2	0	1	0	0	0	0	-0.125	-0.125	-0.125	-0.125	-0.125	seasonal	0.025	TRUE	25	1	NA	0	0.5	FALSE	4	mixmodel_AR1	0.0936	0.04246758247860748	0.00892745960894565	0	10000
4	250	0	250	500	750	2	0	1	0	0	0	0	-0.125	-0.125	-0.125	-0.125	-0.125	seasonal	0.025	TRUE	25	1	NA	0	0.5	FALSE	4	mixmodel_AR1_cal	0.0951	0.044039197874437594	0.009018640659319031	0	10000
4	250	0	250	500	750	2	0	1	0	0	0	0	-0.125	-0.125	-0.125	-0.125	-0.125	seasonal	0.025	TRUE	25	1	NA	0	0.5	FALSE	4	mixmodel_cal	0.15	0.07282573374939909	0.011164777856740629	0	10000
4	250	0	250	500	750	2	0	1	0	0	0	0	-0.125	-0.125	-0.125	-0.125	-0.125	seasonal	0.025	TRUE	25	1	NA	0	0.5	FALSE	4	sepmodel	0.0243	-3.0361898651035075e-4	0.007956183242277374	0	10000
4	250	0	250	500	750	2	0	1	0	0	0	0	-0.125	-0.125	-0.125	-0.125	-0.125	seasonal	0.025	TRUE	50	1	NA	0	0.5	FALSE	2	fixmodel	0.0253	3.130229967888085e-4	0.007438175118561523	0	10000
4	250	0	250	500	750	2	0	1	0	0	0	0	-0.125	-0.125	-0.125	-0.125	-0.125	seasonal	0.025	TRUE	50	1	NA	0	0.5	FALSE	2	mixmodel	0.0285	0.006418878566112572	0.006945570853532588	0	10000
4	250	0	250	500	750	2	0	1	0	0	0	0	-0.125	-0.125	-0.125	-0.125	-0.125	seasonal	0.025	TRUE	50	1	NA	0	0.5	FALSE	2	mixmodel_AR1	0.0331	0.009665165688816067	0.0069935207153671505	0	10000
4	250	0	250	500	750	2	0	1	0	0	0	0	-0.125	-0.125	-0.125	-0.125	-0.125	seasonal	0.025	TRUE	50	1	NA	0	0.5	FALSE	2	mixmodel_AR1_cal	0.032	0.0075248305615723925	0.006881034610208345	0	10000
4	250	0	250	500	750	2	0	1	0	0	0	0	-0.125	-0.125	-0.125	-0.125	-0.125	seasonal	0.025	TRUE	50	1	NA	0	0.5	FALSE	2	mixmodel_cal	0.0338	0.011358101345384078	0.006801858525432584	0	10000
4	250	0	250	500	750	2	0	1	0	0	0	0	-0.125	-0.125	-0.125	-0.125	-0.125	seasonal	0.025	TRUE	50	1	NA	0	0.5	FALSE	2	sepmodel	0.024	5.962597279770002e-4	0.007966702662269001	0	10000
4	250	0	250	500	750	2	0	1	0	0	0	0	-0.125	-0.125	-0.125	-0.125	-0.125	seasonal	0.025	TRUE	50	1	NA	0	0.5	FALSE	3	fixmodel	0.0236	-4.5672970322335385e-4	0.007312130507586458	0	10000
4	250	0	250	500	750	2	0	1	0	0	0	0	-0.125	-0.125	-0.125	-0.125	-0.125	seasonal	0.025	TRUE	50	1	NA	0	0.5	FALSE	3	mixmodel	0.0598	0.028876674297387165	0.007805442237785434	0	10000
4	250	0	250	500	750	2	0	1	0	0	0	0	-0.125	-0.125	-0.125	-0.125	-0.125	seasonal	0.025	TRUE	50	1	NA	0	0.5	FALSE	3	mixmodel_AR1	0.0658	0.031088801644162653	0.008090120453775893	0	10000
4	250	0	250	500	750	2	0	1	0	0	0	0	-0.125	-0.125	-0.125	-0.125	-0.125	seasonal	0.025	TRUE	50	1	NA	0	0.5	FALSE	3	mixmodel_AR1_cal	0.0656	0.03183407918662132	0.008057081782071422	0	10000
4	250	0	250	500	750	2	0	1	0	0	0	0	-0.125	-0.125	-0.125	-0.125	-0.125	seasonal	0.025	TRUE	50	1	NA	0	0.5	FALSE	3	mixmodel_cal	0.0947	0.05238938640832315	0.009048395145769354	0	10000
4	250	0	250	500	750	2	0	1	0	0	0	0	-0.125	-0.125	-0.125	-0.125	-0.125	seasonal	0.025	TRUE	50	1	NA	0	0.5	FALSE	3	sepmodel	0.0254	-4.525686558193568e-4	0.008109544581633873	0	10000
4	250	0	250	500	750	2	0	1	0	0	0	0	-0.125	-0.125	-0.125	-0.125	-0.125	seasonal	0.025	TRUE	50	1	NA	0	0.5	FALSE	4	fixmodel	0.0248	-2.176928719242181e-5	0.007244620349493793	0	10000
4	250	0	250	500	750	2	0	1	0	0	0	0	-0.125	-0.125	-0.125	-0.125	-0.125	seasonal	0.025	TRUE	50	1	NA	0	0.5	FALSE	4	mixmodel	0.0834	0.04210113082441315	0.00870214489887019	0	10000
4	250	0	250	500	750	2	0	1	0	0	0	0	-0.125	-0.125	-0.125	-0.125	-0.125	seasonal	0.025	TRUE	50	1	NA	0	0.5	FALSE	4	mixmodel_AR1	0.0942	0.04276321869172264	0.009092320041983886	0	10000
4	250	0	250	500	750	2	0	1	0	0	0	0	-0.125	-0.125	-0.125	-0.125	-0.125	seasonal	0.025	TRUE	50	1	NA	0	0.5	FALSE	4	mixmodel_AR1_cal	0.0895	0.042196695011893916	0.008997054012044987	0	10000
4	250	0	250	500	750	2	0	1	0	0	0	0	-0.125	-0.125	-0.125	-0.125	-0.125	seasonal	0.025	TRUE	50	1	NA	0	0.5	FALSE	4	mixmodel_cal	0.1408	0.06940981742440284	0.010902985132749638	0	10000
4	250	0	250	500	750	2	0	1	0	0	0	0	-0.125	-0.125	-0.125	-0.125	-0.125	seasonal	0.025	TRUE	50	1	NA	0	0.5	FALSE	4	sepmodel	0.023	-1.0122054464361425e-4	0.008072132967202052	0	10000
4	250	0	250	500	750	2	0	1	0	0	0	0	-0.125	-0.125	-0.125	-0.125	-0.125	seasonal	0.025	TRUE	100	1	NA	0	0.5	FALSE	2	fixmodel	0.0265	0.001630367338055825	0.007366419422138842	0	10000
4	250	0	250	500	750	2	0	1	0	0	0	0	-0.125	-0.125	-0.125	-0.125	-0.125	seasonal	0.025	TRUE	100	1	NA	0	0.5	FALSE	2	mixmodel	0.0301	0.0076805083863597376	0.006918267401707385	0	10000
4	250	0	250	500	750	2	0	1	0	0	0	0	-0.125	-0.125	-0.125	-0.125	-0.125	seasonal	0.025	TRUE	100	1	NA	0	0.5	FALSE	2	mixmodel_AR1	0.0337	0.010799721298606048	0.006960018682265518	0	10000
4	250	0	250	500	750	2	0	1	0	0	0	0	-0.125	-0.125	-0.125	-0.125	-0.125	seasonal	0.025	TRUE	100	1	NA	0	0.5	FALSE	2	mixmodel_AR1_cal	0.0306	0.008334172033429973	0.00684208442886677	0	10000
4	250	0	250	500	750	2	0	1	0	0	0	0	-0.125	-0.125	-0.125	-0.125	-0.125	seasonal	0.025	TRUE	100	1	NA	0	0.5	FALSE	2	mixmodel_cal	0.0318	0.011892823180507163	0.006802545451448676	0	10000
4	250	0	250	500	750	2	0	1	0	0	0	0	-0.125	-0.125	-0.125	-0.125	-0.125	seasonal	0.025	TRUE	100	1	NA	0	0.5	FALSE	2	sepmodel	0.0232	0.0017068763111151848	0.007880784615910226	0	10000
4	250	0	250	500	750	2	0	1	0	0	0	0	-0.125	-0.125	-0.125	-0.125	-0.125	seasonal	0.025	TRUE	100	1	NA	0	0.5	FALSE	3	fixmodel	0.0242	2.97885932182223e-4	0.007292428181049797	0	10000
4	250	0	250	500	750	2	0	1	0	0	0	0	-0.125	-0.125	-0.125	-0.125	-0.125	seasonal	0.025	TRUE	100	1	NA	0	0.5	FALSE	3	mixmodel	0.0602	0.029519018512960453	0.007766981028663679	0	10000
4	250	0	250	500	750	2	0	1	0	0	0	0	-0.125	-0.125	-0.125	-0.125	-0.125	seasonal	0.025	TRUE	100	1	NA	0	0.5	FALSE	3	mixmodel_AR1	0.0681	0.031745715385696746	0.00805211994438243	0	10000
4	250	0	250	500	750	2	0	1	0	0	0	0	-0.125	-0.125	-0.125	-0.125	-0.125	seasonal	0.025	TRUE	100	1	NA	0	0.5	FALSE	3	mixmodel_AR1_cal	0.0674	0.031909643914922535	0.007998183042494382	0	10000
4	250	0	250	500	750	2	0	1	0	0	0	0	-0.125	-0.125	-0.125	-0.125	-0.125	seasonal	0.025	TRUE	100	1	NA	0	0.5	FALSE	3	mixmodel_cal	0.0858	0.04622697221680822	0.008562468707216709	0	10000
4	250	0	250	500	750	2	0	1	0	0	0	0	-0.125	-0.125	-0.125	-0.125	-0.125	seasonal	0.025	TRUE	100	1	NA	0	0.5	FALSE	3	sepmodel	0.0249	-8.050469926500053e-5	0.007954078760939294	0	10000
4	250	0	250	500	750	2	0	1	0	0	0	0	-0.125	-0.125	-0.125	-0.125	-0.125	seasonal	0.025	TRUE	100	1	NA	0	0.5	FALSE	4	fixmodel	0.0251	0.0021104783841879742	0.007140722749490732	0	10000
4	250	0	250	500	750	2	0	1	0	0	0	0	-0.125	-0.125	-0.125	-0.125	-0.125	seasonal	0.025	TRUE	100	1	NA	0	0.5	FALSE	4	mixmodel	0.0887	0.0444115337693211	0.008790635289631933	0	10000
4	250	0	250	500	750	2	0	1	0	0	0	0	-0.125	-0.125	-0.125	-0.125	-0.125	seasonal	0.025	TRUE	100	1	NA	0	0.5	FALSE	4	mixmodel_AR1	0.0972	0.04504977072461707	0.009157486330272201	0	10000
4	250	0	250	500	750	2	0	1	0	0	0	0	-0.125	-0.125	-0.125	-0.125	-0.125	seasonal	0.025	TRUE	100	1	NA	0	0.5	FALSE	4	mixmodel_AR1_cal	0.0935	0.04382512515533569	0.008967593454637051	0	10000
4	250	0	250	500	750	2	0	1	0	0	0	0	-0.125	-0.125	-0.125	-0.125	-0.125	seasonal	0.025	TRUE	100	1	NA	0	0.5	FALSE	4	mixmodel_cal	0.1285	0.06278749907425288	0.010233250154951403	0	10000
4	250	0	250	500	750	2	0	1	0	0	0	0	-0.125	-0.125	-0.125	-0.125	-0.125	seasonal	0.025	TRUE	100	1	NA	0	0.5	FALSE	4	sepmodel	0.0253	0.0016771677412443496	0.007892560804825392	0	10000
4	250	0	250	500	750	2	0	1	0	0	0	0	0	0	0	0	0	seasonal	0.025	TRUE	25	1	NA	0	0.5	FALSE	2	fixmodel	0.0208	-3.058986747978521e-5	0.007217174408935048	0	10000
4	250	0	250	500	750	2	0	1	0	0	0	0	0	0	0	0	0	seasonal	0.025	TRUE	25	1	NA	0	0.5	FALSE	2	mixmodel	0.0224	-2.704325688883998e-4	0.006596481895156562	0	10000
4	250	0	250	500	750	2	0	1	0	0	0	0	0	0	0	0	0	seasonal	0.025	TRUE	25	1	NA	0	0.5	FALSE	2	mixmodel_AR1	0.0232	-2.2795993569342898e-4	0.006569747772766301	0	10000
4	250	0	250	500	750	2	0	1	0	0	0	0	0	0	0	0	0	seasonal	0.025	TRUE	25	1	NA	0	0.5	FALSE	2	mixmodel_AR1_cal	0.0231	-3.7385318782300026e-4	0.006528999053971467	0	10000
4	250	0	250	500	750	2	0	1	0	0	0	0	0	0	0	0	0	seasonal	0.025	TRUE	25	1	NA	0	0.5	FALSE	2	mixmodel_cal	0.023	-3.3875767103595605e-4	0.006492895369271119	0	10000
4	250	0	250	500	750	2	0	1	0	0	0	0	0	0	0	0	0	seasonal	0.025	TRUE	25	1	NA	0	0.5	FALSE	2	sepmodel	0.0206	-3.454957238554995e-4	0.007720930203474355	0	10000
4	250	0	250	500	750	2	0	1	0	0	0	0	0	0	0	0	0	seasonal	0.025	TRUE	25	1	NA	0	0.5	FALSE	3	fixmodel	0.0277	6.474121105883878e-5	0.007313679784038132	0	10000
4	250	0	250	500	750	2	0	1	0	0	0	0	0	0	0	0	0	seasonal	0.025	TRUE	25	1	NA	0	0.5	FALSE	3	mixmodel	0.0249	-1.2943111681512891e-4	0.006277513649246776	0	10000
4	250	0	250	500	750	2	0	1	0	0	0	0	0	0	0	0	0	seasonal	0.025	TRUE	25	1	NA	0	0.5	FALSE	3	mixmodel_AR1	0.0261	-1.779275753593318e-4	0.006220997215804523	0	10000
4	250	0	250	500	750	2	0	1	0	0	0	0	0	0	0	0	0	seasonal	0.025	TRUE	25	1	NA	0	0.5	FALSE	3	mixmodel_AR1_cal	0.0265	-2.375080854927485e-4	0.006225087685490244	0	10000
4	250	0	250	500	750	2	0	1	0	0	0	0	0	0	0	0	0	seasonal	0.025	TRUE	25	1	NA	0	0.5	FALSE	3	mixmodel_cal	0.026	-2.396652261519552e-4	0.006184638752342811	0	10000
4	250	0	250	500	750	2	0	1	0	0	0	0	0	0	0	0	0	seasonal	0.025	TRUE	25	1	NA	0	0.5	FALSE	3	sepmodel	0.0249	-1.5742595341672233e-4	0.00801435100939428	0	10000
4	250	0	250	500	750	2	0	1	0	0	0	0	0	0	0	0	0	seasonal	0.025	TRUE	25	1	NA	0	0.5	FALSE	4	fixmodel	0.0238	4.915310600785933e-4	0.00703690386573121	0	10000
4	250	0	250	500	750	2	0	1	0	0	0	0	0	0	0	0	0	seasonal	0.025	TRUE	25	1	NA	0	0.5	FALSE	4	mixmodel	0.0244	-1.763611375982177e-4	0.0058542756932726155	0	10000
4	250	0	250	500	750	2	0	1	0	0	0	0	0	0	0	0	0	seasonal	0.025	TRUE	25	1	NA	0	0.5	FALSE	4	mixmodel_AR1	0.0251	-1.8923674915218513e-4	0.005820931365207034	0	10000
4	250	0	250	500	750	2	0	1	0	0	0	0	0	0	0	0	0	seasonal	0.025	TRUE	25	1	NA	0	0.5	FALSE	4	mixmodel_AR1_cal	0.0246	-1.26924631325775e-4	0.005809486653722099	0	10000
4	250	0	250	500	750	2	0	1	0	0	0	0	0	0	0	0	0	seasonal	0.025	TRUE	25	1	NA	0	0.5	FALSE	4	mixmodel_cal	0.0251	-2.0738627473691401e-4	0.005775307750677304	0	10000
4	250	0	250	500	750	2	0	1	0	0	0	0	0	0	0	0	0	seasonal	0.025	TRUE	25	1	NA	0	0.5	FALSE	4	sepmodel	0.0246	7.253408451541689e-4	0.007866596220146845	0	10000
4	250	0	250	500	750	2	0	1	0	0	0	0	0	0	0	0	0	seasonal	0.025	TRUE	50	1	NA	0	0.5	FALSE	2	fixmodel	0.0259	-3.691866429740107e-4	0.007604802926504677	0	10000
4	250	0	250	500	750	2	0	1	0	0	0	0	0	0	0	0	0	seasonal	0.025	TRUE	50	1	NA	0	0.5	FALSE	2	mixmodel	0.0254	-4.424530979102575e-4	0.006882504003219882	0	10000
4	250	0	250	500	750	2	0	1	0	0	0	0	0	0	0	0	0	seasonal	0.025	TRUE	50	1	NA	0	0.5	FALSE	2	mixmodel_AR1	0.0254	-4.654267988641522e-4	0.006846727884319125	0	10000
4	250	0	250	500	750	2	0	1	0	0	0	0	0	0	0	0	0	seasonal	0.025	TRUE	50	1	NA	0	0.5	FALSE	2	mixmodel_AR1_cal	0.0252	-4.950955632800776e-4	0.006805809239199123	0	10000
4	250	0	250	500	750	2	0	1	0	0	0	0	0	0	0	0	0	seasonal	0.025	TRUE	50	1	NA	0	0.5	FALSE	2	mixmodel_cal	0.0245	-5.249742373867563e-4	0.006786315649302156	0	10000
4	250	0	250	500	750	2	0	1	0	0	0	0	0	0	0	0	0	seasonal	0.025	TRUE	50	1	NA	0	0.5	FALSE	2	sepmodel	0.028	-3.9878438560332727e-4	0.008194685362609465	0	10000
4	250	0	250	500	750	2	0	1	0	0	0	0	0	0	0	0	0	seasonal	0.025	TRUE	50	1	NA	0	0.5	FALSE	3	fixmodel	0.0252	2.656665863684667e-4	0.0072962121432987035	0	10000
4	250	0	250	500	750	2	0	1	0	0	0	0	0	0	0	0	0	seasonal	0.025	TRUE	50	1	NA	0	0.5	FALSE	3	mixmodel	0.0244	2.3844231300253137e-4	0.006233080523484211	0	10000
4	250	0	250	500	750	2	0	1	0	0	0	0	0	0	0	0	0	seasonal	0.025	TRUE	50	1	NA	0	0.5	FALSE	3	mixmodel_AR1	0.0251	2.396429760386293e-4	0.006174667248663622	0	10000
4	250	0	250	500	750	2	0	1	0	0	0	0	0	0	0	0	0	seasonal	0.025	TRUE	50	1	NA	0	0.5	FALSE	3	mixmodel_AR1_cal	0.0247	2.952617039356189e-4	0.0061717509599175605	0	10000
4	250	0	250	500	750	2	0	1	0	0	0	0	0	0	0	0	0	seasonal	0.025	TRUE	50	1	NA	0	0.5	FALSE	3	mixmodel_cal	0.0246	2.5096750012238323e-4	0.006157550953093929	0	10000
4	250	0	250	500	750	2	0	1	0	0	0	0	0	0	0	0	0	seasonal	0.025	TRUE	50	1	NA	0	0.5	FALSE	3	sepmodel	0.0238	-2.1865429453751193e-4	0.00792915745063934	0	10000
4	250	0	250	500	750	2	0	1	0	0	0	0	0	0	0	0	0	seasonal	0.025	TRUE	50	1	NA	0	0.5	FALSE	4	fixmodel	0.0224	1.6901703270854116e-4	0.007039189802318351	0	10000
4	250	0	250	500	750	2	0	1	0	0	0	0	0	0	0	0	0	seasonal	0.025	TRUE	50	1	NA	0	0.5	FALSE	4	mixmodel	0.0227	4.1882877855389824e-5	0.005834236391512345	0	10000
4	250	0	250	500	750	2	0	1	0	0	0	0	0	0	0	0	0	seasonal	0.025	TRUE	50	1	NA	0	0.5	FALSE	4	mixmodel_AR1	0.0236	9.296439100161668e-5	0.005807530303384859	0	10000
4	250	0	250	500	750	2	0	1	0	0	0	0	0	0	0	0	0	seasonal	0.025	TRUE	50	1	NA	0	0.5	FALSE	4	mixmodel_AR1_cal	0.0237	9.566208614574693e-5	0.005784916881386008	0	10000
4	250	0	250	500	750	2	0	1	0	0	0	0	0	0	0	0	0	seasonal	0.025	TRUE	50	1	NA	0	0.5	FALSE	4	mixmodel_cal	0.0234	7.503772288708401e-5	0.0057426419653223175	0	10000
4	250	0	250	500	750	2	0	1	0	0	0	0	0	0	0	0	0	seasonal	0.025	TRUE	50	1	NA	0	0.5	FALSE	4	sepmodel	0.0232	-3.0491057342801593e-4	0.007804475937670172	0	10000
4	250	0	250	500	750	2	0	1	0	0	0	0	0	0	0	0	0	seasonal	0.025	TRUE	100	1	NA	0	0.5	FALSE	2	fixmodel	0.0258	-0.0011089097621030974	0.007487115858683815	0	10000
4	250	0	250	500	750	2	0	1	0	0	0	0	0	0	0	0	0	seasonal	0.025	TRUE	100	1	NA	0	0.5	FALSE	2	mixmodel	0.0264	-8.222274960878932e-4	0.006804244250436338	0	10000
4	250	0	250	500	750	2	0	1	0	0	0	0	0	0	0	0	0	seasonal	0.025	TRUE	100	1	NA	0	0.5	FALSE	2	mixmodel_AR1	0.028	-7.305568921630217e-4	0.00676622148728462	0	10000
4	250	0	250	500	750	2	0	1	0	0	0	0	0	0	0	0	0	seasonal	0.025	TRUE	100	1	NA	0	0.5	FALSE	2	mixmodel_AR1_cal	0.0275	-8.396180098572913e-4	0.006745543972563814	0	10000
4	250	0	250	500	750	2	0	1	0	0	0	0	0	0	0	0	0	seasonal	0.025	TRUE	100	1	NA	0	0.5	FALSE	2	mixmodel_cal	0.0272	-8.499829226492553e-4	0.006745783450203947	0	10000
4	250	0	250	500	750	2	0	1	0	0	0	0	0	0	0	0	0	seasonal	0.025	TRUE	100	1	NA	0	0.5	FALSE	2	sepmodel	0.0259	-0.0011901751709767774	0.008029762617730583	0	10000
4	250	0	250	500	750	2	0	1	0	0	0	0	0	0	0	0	0	seasonal	0.025	TRUE	100	1	NA	0	0.5	FALSE	3	fixmodel	0.0241	-0.0015900037973526728	0.007264770592748608	0	10000
4	250	0	250	500	750	2	0	1	0	0	0	0	0	0	0	0	0	seasonal	0.025	TRUE	100	1	NA	0	0.5	FALSE	3	mixmodel	0.0224	-0.0013351051995502676	0.006238687733791132	0	10000
4	250	0	250	500	750	2	0	1	0	0	0	0	0	0	0	0	0	seasonal	0.025	TRUE	100	1	NA	0	0.5	FALSE	3	mixmodel_AR1	0.0225	-0.001280861286319278	0.006195205919769781	0	10000
4	250	0	250	500	750	2	0	1	0	0	0	0	0	0	0	0	0	seasonal	0.025	TRUE	100	1	NA	0	0.5	FALSE	3	mixmodel_AR1_cal	0.0221	-0.0013833240906877577	0.006191627576609039	0	10000
4	250	0	250	500	750	2	0	1	0	0	0	0	0	0	0	0	0	seasonal	0.025	TRUE	100	1	NA	0	0.5	FALSE	3	mixmodel_cal	0.0211	-0.0013779001332038774	0.006163994252191625	0	10000
4	250	0	250	500	750	2	0	1	0	0	0	0	0	0	0	0	0	seasonal	0.025	TRUE	100	1	NA	0	0.5	FALSE	3	sepmodel	0.0244	-0.0014285727768039468	0.007954085294140519	0	10000
4	250	0	250	500	750	2	0	1	0	0	0	0	0	0	0	0	0	seasonal	0.025	TRUE	100	1	NA	0	0.5	FALSE	4	fixmodel	0.0239	-7.657821993349285e-4	0.007227099108273199	0	10000
4	250	0	250	500	750	2	0	1	0	0	0	0	0	0	0	0	0	seasonal	0.025	TRUE	100	1	NA	0	0.5	FALSE	4	mixmodel	0.0243	-6.069751875607551e-4	0.005995878566476644	0	10000
4	250	0	250	500	750	2	0	1	0	0	0	0	0	0	0	0	0	seasonal	0.025	TRUE	100	1	NA	0	0.5	FALSE	4	mixmodel_AR1	0.0245	-5.752934016319088e-4	0.0059615166562835805	0	10000
4	250	0	250	500	750	2	0	1	0	0	0	0	0	0	0	0	0	seasonal	0.025	TRUE	100	1	NA	0	0.5	FALSE	4	mixmodel_AR1_cal	0.0247	-6.556651831104494e-4	0.005959581909803894	0	10000
4	250	0	250	500	750	2	0	1	0	0	0	0	0	0	0	0	0	seasonal	0.025	TRUE	100	1	NA	0	0.5	FALSE	4	mixmodel_cal	0.0238	-6.377361590616844e-4	0.005926140681423455	0	10000
4	250	0	250	500	750	2	0	1	0	0	0	0	0	0	0	0	0	seasonal	0.025	TRUE	100	1	NA	0	0.5	FALSE	4	sepmodel	0.0242	-5.127532802829108e-4	0.007979076771937961	0	10000
4	250	0	250	500	750	2	0	1	0	0	0	0	0.125	0.125	0.125	0.125	0.125	seasonal	0.025	TRUE	25	1	NA	0	0.5	FALSE	2	fixmodel	0.0246	4.835814698418784e-4	0.007406713096225101	0	10000
4	250	0	250	500	750	2	0	1	0	0	0	0	0.125	0.125	0.125	0.125	0.125	seasonal	0.025	TRUE	25	1	NA	0	0.5	FALSE	2	mixmodel	0.0213	-0.005594217829487057	0.006981298628949235	0	10000
4	250	0	250	500	750	2	0	1	0	0	0	0	0.125	0.125	0.125	0.125	0.125	seasonal	0.025	TRUE	25	1	NA	0	0.5	FALSE	2	mixmodel_AR1	0.0212	-0.008760090338446483	0.007037435756045387	0	10000
4	250	0	250	500	750	2	0	1	0	0	0	0	0.125	0.125	0.125	0.125	0.125	seasonal	0.025	TRUE	25	1	NA	0	0.5	FALSE	2	mixmodel_AR1_cal	0.0217	-0.006936197617465205	0.0069237749816710254	0	10000
4	250	0	250	500	750	2	0	1	0	0	0	0	0.125	0.125	0.125	0.125	0.125	seasonal	0.025	TRUE	25	1	NA	0	0.5	FALSE	2	mixmodel_cal	0.019	-0.010724534827198854	0.006842991775547829	0	10000
4	250	0	250	500	750	2	0	1	0	0	0	0	0.125	0.125	0.125	0.125	0.125	seasonal	0.025	TRUE	25	1	NA	0	0.5	FALSE	2	sepmodel	0.0238	1.9839425075348057e-4	0.007912264490048653	0	10000
4	250	0	250	500	750	2	0	1	0	0	0	0	0.125	0.125	0.125	0.125	0.125	seasonal	0.025	TRUE	25	1	NA	0	0.5	FALSE	3	fixmodel	0.0229	-7.700416911080204e-4	0.0071118019512299456	0	10000
4	250	0	250	500	750	2	0	1	0	0	0	0	0.125	0.125	0.125	0.125	0.125	seasonal	0.025	TRUE	25	1	NA	0	0.5	FALSE	3	mixmodel	0.0114	-0.030079614691243935	0.007673126372428374	0	10000
4	250	0	250	500	750	2	0	1	0	0	0	0	0.125	0.125	0.125	0.125	0.125	seasonal	0.025	TRUE	25	1	NA	0	0.5	FALSE	3	mixmodel_AR1	0.0111	-0.0322496111702416	0.007943872050247524	0	10000
4	250	0	250	500	750	2	0	1	0	0	0	0	0.125	0.125	0.125	0.125	0.125	seasonal	0.025	TRUE	25	1	NA	0	0.5	FALSE	3	mixmodel_AR1_cal	0.0102	-0.034896572736908625	0.00813337064560829	0	10000
4	250	0	250	500	750	2	0	1	0	0	0	0	0.125	0.125	0.125	0.125	0.125	seasonal	0.025	TRUE	25	1	NA	0	0.5	FALSE	3	mixmodel_cal	0.0042	-0.056958731420969515	0.00937069881355104	0	10000
4	250	0	250	500	750	2	0	1	0	0	0	0	0.125	0.125	0.125	0.125	0.125	seasonal	0.025	TRUE	25	1	NA	0	0.5	FALSE	3	sepmodel	0.0235	-0.0012051875505743432	0.007780112723794536	0	10000
4	250	0	250	500	750	2	0	1	0	0	0	0	0.125	0.125	0.125	0.125	0.125	seasonal	0.025	TRUE	25	1	NA	0	0.5	FALSE	4	fixmodel	0.0248	5.376591979135055e-4	0.007148029937590945	0	10000
4	250	0	250	500	750	2	0	1	0	0	0	0	0.125	0.125	0.125	0.125	0.125	seasonal	0.025	TRUE	25	1	NA	0	0.5	FALSE	4	mixmodel	0.0086	-0.041556876386659725	0.008595549526184671	0	10000
4	250	0	250	500	750	2	0	1	0	0	0	0	0.125	0.125	0.125	0.125	0.125	seasonal	0.025	TRUE	25	1	NA	0	0.5	FALSE	4	mixmodel_AR1	0.0093	-0.04206137690269558	0.008934651432724646	0	10000
4	250	0	250	500	750	2	0	1	0	0	0	0	0.125	0.125	0.125	0.125	0.125	seasonal	0.025	TRUE	25	1	NA	0	0.5	FALSE	4	mixmodel_AR1_cal	0.009	-0.04422185272329274	0.009168824539647031	0	10000
4	250	0	250	500	750	2	0	1	0	0	0	0	0.125	0.125	0.125	0.125	0.125	seasonal	0.025	TRUE	25	1	NA	0	0.5	FALSE	4	mixmodel_cal	0.0019	-0.07374900256027929	0.01140488851582093	0	10000
4	250	0	250	500	750	2	0	1	0	0	0	0	0.125	0.125	0.125	0.125	0.125	seasonal	0.025	TRUE	25	1	NA	0	0.5	FALSE	4	sepmodel	0.0249	2.2516448109547964e-4	0.0079372453913346	0	10000
4	250	0	250	500	750	2	0	1	0	0	0	0	0.125	0.125	0.125	0.125	0.125	seasonal	0.025	TRUE	50	1	NA	0	0.5	FALSE	2	fixmodel	0.0255	2.722711807596275e-4	0.007459356995456191	0	10000
4	250	0	250	500	750	2	0	1	0	0	0	0	0.125	0.125	0.125	0.125	0.125	seasonal	0.025	TRUE	50	1	NA	0	0.5	FALSE	2	mixmodel	0.021	-0.0059847282179486564	0.0069936116046499346	0	10000
4	250	0	250	500	750	2	0	1	0	0	0	0	0.125	0.125	0.125	0.125	0.125	seasonal	0.025	TRUE	50	1	NA	0	0.5	FALSE	2	mixmodel_AR1	0.0193	-0.00920535037963372	0.007034930362555874	0	10000
4	250	0	250	500	750	2	0	1	0	0	0	0	0.125	0.125	0.125	0.125	0.125	seasonal	0.025	TRUE	50	1	NA	0	0.5	FALSE	2	mixmodel_AR1_cal	0.0212	-0.007001062717438752	0.006912442081805014	0	10000
4	250	0	250	500	750	2	0	1	0	0	0	0	0.125	0.125	0.125	0.125	0.125	seasonal	0.025	TRUE	50	1	NA	0	0.5	FALSE	2	mixmodel_cal	0.0182	-0.010895584286103257	0.00683728125319008	0	10000
4	250	0	250	500	750	2	0	1	0	0	0	0	0.125	0.125	0.125	0.125	0.125	seasonal	0.025	TRUE	50	1	NA	0	0.5	FALSE	2	sepmodel	0.0249	5.495879141724538e-4	0.00799359013964175	0	10000
4	250	0	250	500	750	2	0	1	0	0	0	0	0.125	0.125	0.125	0.125	0.125	seasonal	0.025	TRUE	50	1	NA	0	0.5	FALSE	3	fixmodel	0.0265	3.8005069084428e-4	0.007324486562489926	0	10000
4	250	0	250	500	750	2	0	1	0	0	0	0	0.125	0.125	0.125	0.125	0.125	seasonal	0.025	TRUE	50	1	NA	0	0.5	FALSE	3	mixmodel	0.0127	-0.028920341113549568	0.0078093705218476054	0	10000
4	250	0	250	500	750	2	0	1	0	0	0	0	0.125	0.125	0.125	0.125	0.125	seasonal	0.025	TRUE	50	1	NA	0	0.5	FALSE	3	mixmodel_AR1	0.0124	-0.031135648990714308	0.008056792506264905	0	10000
4	250	0	250	500	750	2	0	1	0	0	0	0	0.125	0.125	0.125	0.125	0.125	seasonal	0.025	TRUE	50	1	NA	0	0.5	FALSE	3	mixmodel_AR1_cal	0.0118	-0.03161285390580945	0.008038786897184737	0	10000
4	250	0	250	500	750	2	0	1	0	0	0	0	0.125	0.125	0.125	0.125	0.125	seasonal	0.025	TRUE	50	1	NA	0	0.5	FALSE	3	mixmodel_cal	0.0043	-0.052190635187127306	0.00911635315860222	0	10000
4	250	0	250	500	750	2	0	1	0	0	0	0	0.125	0.125	0.125	0.125	0.125	seasonal	0.025	TRUE	50	1	NA	0	0.5	FALSE	3	sepmodel	0.0258	7.390184283418331e-4	0.007976669492767804	0	10000
4	250	0	250	500	750	2	0	1	0	0	0	0	0.125	0.125	0.125	0.125	0.125	seasonal	0.025	TRUE	50	1	NA	0	0.5	FALSE	4	fixmodel	0.023	4.552669621727909e-4	0.007172794060813602	0	10000
4	250	0	250	500	750	2	0	1	0	0	0	0	0.125	0.125	0.125	0.125	0.125	seasonal	0.025	TRUE	50	1	NA	0	0.5	FALSE	4	mixmodel	0.0076	-0.041638440645708416	0.008619007118506829	0	10000
4	250	0	250	500	750	2	0	1	0	0	0	0	0.125	0.125	0.125	0.125	0.125	seasonal	0.025	TRUE	50	1	NA	0	0.5	FALSE	4	mixmodel_AR1	0.0084	-0.042224294007279214	0.008962452807954678	0	10000
4	250	0	250	500	750	2	0	1	0	0	0	0	0.125	0.125	0.125	0.125	0.125	seasonal	0.025	TRUE	50	1	NA	0	0.5	FALSE	4	mixmodel_AR1_cal	0.0086	-0.04131222680918116	0.008888228290844718	0	10000
4	250	0	250	500	750	2	0	1	0	0	0	0	0.125	0.125	0.125	0.125	0.125	seasonal	0.025	TRUE	50	1	NA	0	0.5	FALSE	4	mixmodel_cal	0.0019	-0.06881054620590164	0.01077944111136118	0	10000
4	250	0	250	500	750	2	0	1	0	0	0	0	0.125	0.125	0.125	0.125	0.125	seasonal	0.025	TRUE	50	1	NA	0	0.5	FALSE	4	sepmodel	0.0239	5.261121725916517e-4	0.008019335892657825	0	10000
4	250	0	250	500	750	2	0	1	0	0	0	0	0.125	0.125	0.125	0.125	0.125	seasonal	0.025	TRUE	100	1	NA	0	0.5	FALSE	2	fixmodel	0.0256	7.8753760244678e-4	0.007434824486008717	0	10000
4	250	0	250	500	750	2	0	1	0	0	0	0	0.125	0.125	0.125	0.125	0.125	seasonal	0.025	TRUE	100	1	NA	0	0.5	FALSE	2	mixmodel	0.0219	-0.0054004542440707496	0.006977939659451682	0	10000
4	250	0	250	500	750	2	0	1	0	0	0	0	0.125	0.125	0.125	0.125	0.125	seasonal	0.025	TRUE	100	1	NA	0	0.5	FALSE	2	mixmodel_AR1	0.0211	-0.008645164589215526	0.007036707071253681	0	10000
4	250	0	250	500	750	2	0	1	0	0	0	0	0.125	0.125	0.125	0.125	0.125	seasonal	0.025	TRUE	100	1	NA	0	0.5	FALSE	2	mixmodel_AR1_cal	0.022	-0.006047111243604674	0.006865842792647256	0	10000
4	250	0	250	500	750	2	0	1	0	0	0	0	0.125	0.125	0.125	0.125	0.125	seasonal	0.025	TRUE	100	1	NA	0	0.5	FALSE	2	mixmodel_cal	0.0193	-0.00963280384308073	0.006845676308662482	0	10000
4	250	0	250	500	750	2	0	1	0	0	0	0	0.125	0.125	0.125	0.125	0.125	seasonal	0.025	TRUE	100	1	NA	0	0.5	FALSE	2	sepmodel	0.0259	6.845129074115055e-4	0.007896329324396838	0	10000
4	250	0	250	500	750	2	0	1	0	0	0	0	0.125	0.125	0.125	0.125	0.125	seasonal	0.025	TRUE	100	1	NA	0	0.5	FALSE	3	fixmodel	0.025	4.2318780249793025e-4	0.0072036888064353315	0	10000
4	250	0	250	500	750	2	0	1	0	0	0	0	0.125	0.125	0.125	0.125	0.125	seasonal	0.025	TRUE	100	1	NA	0	0.5	FALSE	3	mixmodel	0.0119	-0.02884331135342021	0.007683650214676261	0	10000
4	250	0	250	500	750	2	0	1	0	0	0	0	0.125	0.125	0.125	0.125	0.125	seasonal	0.025	TRUE	100	1	NA	0	0.5	FALSE	3	mixmodel_AR1	0.0129	-0.031005879847990296	0.00793121511380553	0	10000
4	250	0	250	500	750	2	0	1	0	0	0	0	0.125	0.125	0.125	0.125	0.125	seasonal	0.025	TRUE	100	1	NA	0	0.5	FALSE	3	mixmodel_AR1_cal	0.0127	-0.03124219746200085	0.007903290345883163	0	10000
4	250	0	250	500	750	2	0	1	0	0	0	0	0.125	0.125	0.125	0.125	0.125	seasonal	0.025	TRUE	100	1	NA	0	0.5	FALSE	3	mixmodel_cal	0.0061	-0.04557744939286068	0.008464211194991033	0	10000
4	250	0	250	500	750	2	0	1	0	0	0	0	0.125	0.125	0.125	0.125	0.125	seasonal	0.025	TRUE	100	1	NA	0	0.5	FALSE	3	sepmodel	0.0241	4.33170164170591e-4	0.007963790579118609	0	10000
4	250	0	250	500	750	2	0	1	0	0	0	0	0.125	0.125	0.125	0.125	0.125	seasonal	0.025	TRUE	100	1	NA	0	0.5	FALSE	4	fixmodel	0.0256	-0.0013607854421051962	0.00725396883314937	0	10000
4	250	0	250	500	750	2	0	1	0	0	0	0	0.125	0.125	0.125	0.125	0.125	seasonal	0.025	TRUE	100	1	NA	0	0.5	FALSE	4	mixmodel	0.0086	-0.0433388651396012	0.008824193117188947	0	10000
4	250	0	250	500	750	2	0	1	0	0	0	0	0.125	0.125	0.125	0.125	0.125	seasonal	0.025	TRUE	100	1	NA	0	0.5	FALSE	4	mixmodel_AR1	0.0102	-0.04398389857895023	0.00918575128114777	0	10000
4	250	0	250	500	750	2	0	1	0	0	0	0	0.125	0.125	0.125	0.125	0.125	seasonal	0.025	TRUE	100	1	NA	0	0.5	FALSE	4	mixmodel_AR1_cal	0.0095	-0.042964398901041166	0.009026752286618379	0	10000
4	250	0	250	500	750	2	0	1	0	0	0	0	0.125	0.125	0.125	0.125	0.125	seasonal	0.025	TRUE	100	1	NA	0	0.5	FALSE	4	mixmodel_cal	0.0037	-0.06159967233131361	0.010171114469138985	0	10000
4	250	0	250	500	750	2	0	1	0	0	0	0	0.125	0.125	0.125	0.125	0.125	seasonal	0.025	TRUE	100	1	NA	0	0.5	FALSE	4	sepmodel	0.0244	-0.0016101481177415206	0.008012068694767715	0	10000
4	250	0	250	500	750	2	0	1	0	0	0	0	0.25	0.25	0.25	0.25	0.25	seasonal	0.025	TRUE	25	1	NA	0	0.5	FALSE	2	fixmodel	0.0245	-4.761330860954612e-4	0.007517473735182784	0	10000
4	250	0	250	500	750	2	0	1	0	0	0	0	0.25	0.25	0.25	0.25	0.25	seasonal	0.025	TRUE	25	1	NA	0	0.5	FALSE	2	mixmodel	0.0194	-0.006274993835433978	0.0072904361781475305	0	10000
4	250	0	250	500	750	2	0	1	0	0	0	0	0.25	0.25	0.25	0.25	0.25	seasonal	0.025	TRUE	25	1	NA	0	0.5	FALSE	2	mixmodel_AR1	0.0197	-0.007156738267629613	0.00735417830760759	0	10000
4	250	0	250	500	750	2	0	1	0	0	0	0	0.25	0.25	0.25	0.25	0.25	seasonal	0.025	TRUE	25	1	NA	0	0.5	FALSE	2	mixmodel_AR1_cal	0.0204	-0.004047447946989872	0.007175120328120108	0	10000
4	250	0	250	500	750	2	0	1	0	0	0	0	0.25	0.25	0.25	0.25	0.25	seasonal	0.025	TRUE	25	1	NA	0	0.5	FALSE	2	mixmodel_cal	0.0114	-0.021730675068385046	0.00724782413733006	0	10000
4	250	0	250	500	750	2	0	1	0	0	0	0	0.25	0.25	0.25	0.25	0.25	seasonal	0.025	TRUE	25	1	NA	0	0.5	FALSE	2	sepmodel	0.0213	-5.03639444964657e-4	0.008046457977317963	0	10000
4	250	0	250	500	750	2	0	1	0	0	0	0	0.25	0.25	0.25	0.25	0.25	seasonal	0.025	TRUE	25	1	NA	0	0.5	FALSE	3	fixmodel	0.0278	-5.363843040687247e-4	0.0075025647161860954	0	10000
4	250	0	250	500	750	2	0	1	0	0	0	0	0.25	0.25	0.25	0.25	0.25	seasonal	0.025	TRUE	25	1	NA	0	0.5	FALSE	3	mixmodel	0.0167	-0.022244202600471313	0.007976934587988309	0	10000
4	250	0	250	500	750	2	0	1	0	0	0	0	0.25	0.25	0.25	0.25	0.25	seasonal	0.025	TRUE	25	1	NA	0	0.5	FALSE	3	mixmodel_AR1	0.0185	-0.018548069218178347	0.007839329750331303	0	10000
4	250	0	250	500	750	2	0	1	0	0	0	0	0.25	0.25	0.25	0.25	0.25	seasonal	0.025	TRUE	25	1	NA	0	0.5	FALSE	3	mixmodel_AR1_cal	0.0179	-0.019485695101880574	0.00786532550812934	0	10000
4	250	0	250	500	750	2	0	1	0	0	0	0	0.25	0.25	0.25	0.25	0.25	seasonal	0.025	TRUE	25	1	NA	0	0.5	FALSE	3	mixmodel_cal	6e-4	-0.09696363173662456	0.015968471642762067	0	10000
4	250	0	250	500	750	2	0	1	0	0	0	0	0.25	0.25	0.25	0.25	0.25	seasonal	0.025	TRUE	25	1	NA	0	0.5	FALSE	3	sepmodel	0.0255	-5.831729856148945e-4	0.008200984086646395	0	10000
4	250	0	250	500	750	2	0	1	0	0	0	0	0.25	0.25	0.25	0.25	0.25	seasonal	0.025	TRUE	25	1	NA	0	0.5	FALSE	4	fixmodel	0.0238	-3.397660409311008e-4	0.0072102717751003475	0	10000
4	250	0	250	500	750	2	0	1	0	0	0	0	0.25	0.25	0.25	0.25	0.25	seasonal	0.025	TRUE	25	1	NA	0	0.5	FALSE	4	mixmodel	0.0101	-0.03429667606635057	0.00856111353821074	0	10000
4	250	0	250	500	750	2	0	1	0	0	0	0	0.25	0.25	0.25	0.25	0.25	seasonal	0.025	TRUE	25	1	NA	0	0.5	FALSE	4	mixmodel_AR1	0.0125	-0.027471323548953007	0.008185987950406657	0	10000
4	250	0	250	500	750	2	0	1	0	0	0	0	0.25	0.25	0.25	0.25	0.25	seasonal	0.025	TRUE	25	1	NA	0	0.5	FALSE	4	mixmodel_AR1_cal	0.013	-0.025204484074395104	0.008080147241725823	0	10000
4	250	0	250	500	750	2	0	1	0	0	0	0	0.25	0.25	0.25	0.25	0.25	seasonal	0.025	TRUE	25	1	NA	0	0.5	FALSE	4	mixmodel_cal	1e-4	-0.12716004269686018	0.02251049944168597	0	10000
4	250	0	250	500	750	2	0	1	0	0	0	0	0.25	0.25	0.25	0.25	0.25	seasonal	0.025	TRUE	25	1	NA	0	0.5	FALSE	4	sepmodel	0.0251	-3.5052619219810153e-6	0.008001013791314801	0	10000
4	250	0	250	500	750	2	0	1	0	0	0	0	0.25	0.25	0.25	0.25	0.25	seasonal	0.025	TRUE	50	1	NA	0	0.5	FALSE	2	fixmodel	0.0239	0.0011741529289018757	0.007279080705447561	0	10000
4	250	0	250	500	750	2	0	1	0	0	0	0	0.25	0.25	0.25	0.25	0.25	seasonal	0.025	TRUE	50	1	NA	0	0.5	FALSE	2	mixmodel	0.0201	-0.004586382224497332	0.007033596442025084	0	10000
4	250	0	250	500	750	2	0	1	0	0	0	0	0.25	0.25	0.25	0.25	0.25	seasonal	0.025	TRUE	50	1	NA	0	0.5	FALSE	2	mixmodel_AR1	0.0206	-0.005259624609227061	0.007101833611143821	0	10000
4	250	0	250	500	750	2	0	1	0	0	0	0	0.25	0.25	0.25	0.25	0.25	seasonal	0.025	TRUE	50	1	NA	0	0.5	FALSE	2	mixmodel_AR1_cal	0.0225	-0.0019434889921145818	0.006954964418124418	0	10000
4	250	0	250	500	750	2	0	1	0	0	0	0	0.25	0.25	0.25	0.25	0.25	seasonal	0.025	TRUE	50	1	NA	0	0.5	FALSE	2	mixmodel_cal	0.0126	-0.017910201657157784	0.006958194611437203	0	10000
4	250	0	250	500	750	2	0	1	0	0	0	0	0.25	0.25	0.25	0.25	0.25	seasonal	0.025	TRUE	50	1	NA	0	0.5	FALSE	2	sepmodel	0.0221	0.0010594293385621887	0.007750880432164185	0	10000
4	250	0	250	500	750	2	0	1	0	0	0	0	0.25	0.25	0.25	0.25	0.25	seasonal	0.025	TRUE	50	1	NA	0	0.5	FALSE	3	fixmodel	0.0247	-5.144423045230799e-6	0.007241544098096422	0	10000
4	250	0	250	500	750	2	0	1	0	0	0	0	0.25	0.25	0.25	0.25	0.25	seasonal	0.025	TRUE	50	1	NA	0	0.5	FALSE	3	mixmodel	0.0153	-0.021626315764322498	0.0076836708118333905	0	10000
4	250	0	250	500	750	2	0	1	0	0	0	0	0.25	0.25	0.25	0.25	0.25	seasonal	0.025	TRUE	50	1	NA	0	0.5	FALSE	3	mixmodel_AR1	0.0174	-0.017907371201953848	0.007550581156526778	0	10000
4	250	0	250	500	750	2	0	1	0	0	0	0	0.25	0.25	0.25	0.25	0.25	seasonal	0.025	TRUE	50	1	NA	0	0.5	FALSE	3	mixmodel_AR1_cal	0.0172	-0.018394822681194415	0.007511801663075558	0	10000
4	250	0	250	500	750	2	0	1	0	0	0	0	0.25	0.25	0.25	0.25	0.25	seasonal	0.025	TRUE	50	1	NA	0	0.5	FALSE	3	mixmodel_cal	0.0018	-0.07600544767283958	0.012495050591453283	0	10000
4	250	0	250	500	750	2	0	1	0	0	0	0	0.25	0.25	0.25	0.25	0.25	seasonal	0.025	TRUE	50	1	NA	0	0.5	FALSE	3	sepmodel	0.025	-1.3505806052602635e-4	0.0080374927196935	0	10000
4	250	0	250	500	750	2	0	1	0	0	0	0	0.25	0.25	0.25	0.25	0.25	seasonal	0.025	TRUE	50	1	NA	0	0.5	FALSE	4	fixmodel	0.023	-4.8615896280193116e-4	0.007270919753066143	0	10000
4	250	0	250	500	750	2	0	1	0	0	0	0	0.25	0.25	0.25	0.25	0.25	seasonal	0.025	TRUE	50	1	NA	0	0.5	FALSE	4	mixmodel	0.0096	-0.034263847317182315	0.008605906370636492	0	10000
4	250	0	250	500	750	2	0	1	0	0	0	0	0.25	0.25	0.25	0.25	0.25	seasonal	0.025	TRUE	50	1	NA	0	0.5	FALSE	4	mixmodel_AR1	0.0119	-0.027456905108470542	0.0082353478155467	0	10000
4	250	0	250	500	750	2	0	1	0	0	0	0	0.25	0.25	0.25	0.25	0.25	seasonal	0.025	TRUE	50	1	NA	0	0.5	FALSE	4	mixmodel_AR1_cal	0.0118	-0.024673307374536095	0.00794937641698758	0	10000
4	250	0	250	500	750	2	0	1	0	0	0	0	0.25	0.25	0.25	0.25	0.25	seasonal	0.025	TRUE	50	1	NA	0	0.5	FALSE	4	mixmodel_cal	0.0016	-0.09998555485487022	0.016827341758680607	0	10000
4	250	0	250	500	750	2	0	1	0	0	0	0	0.25	0.25	0.25	0.25	0.25	seasonal	0.025	TRUE	50	1	NA	0	0.5	FALSE	4	sepmodel	0.0226	-7.47915339574818e-4	0.008092320363179565	0	10000
4	250	0	250	500	750	2	0	1	0	0	0	0	0.25	0.25	0.25	0.25	0.25	seasonal	0.025	TRUE	100	1	NA	0	0.5	FALSE	2	fixmodel	0.025	-2.1443235792540912e-4	0.0074685960243777594	0	10000
4	250	0	250	500	750	2	0	1	0	0	0	0	0.25	0.25	0.25	0.25	0.25	seasonal	0.025	TRUE	100	1	NA	0	0.5	FALSE	2	mixmodel	0.0208	-0.006032094856645869	0.0072436580788910535	0	10000
4	250	0	250	500	750	2	0	1	0	0	0	0	0.25	0.25	0.25	0.25	0.25	seasonal	0.025	TRUE	100	1	NA	0	0.5	FALSE	2	mixmodel_AR1	0.021	-0.006856561229475843	0.0073202964821380626	0	10000
4	250	0	250	500	750	2	0	1	0	0	0	0	0.25	0.25	0.25	0.25	0.25	seasonal	0.025	TRUE	100	1	NA	0	0.5	FALSE	2	mixmodel_AR1_cal	0.0232	-0.0026565458786987593	0.0071094791407519415	0	10000
4	250	0	250	500	750	2	0	1	0	0	0	0	0.25	0.25	0.25	0.25	0.25	seasonal	0.025	TRUE	100	1	NA	0	0.5	FALSE	2	mixmodel_cal	0.0163	-0.014509911818727949	0.00717178111842822	0	10000
4	250	0	250	500	750	2	0	1	0	0	0	0	0.25	0.25	0.25	0.25	0.25	seasonal	0.025	TRUE	100	1	NA	0	0.5	FALSE	2	sepmodel	0.0223	-3.501297511038853e-4	0.008030118996294886	0	10000
4	250	0	250	500	750	2	0	1	0	0	0	0	0.25	0.25	0.25	0.25	0.25	seasonal	0.025	TRUE	100	1	NA	0	0.5	FALSE	3	fixmodel	0.0236	3.814811164376657e-4	0.0071805242643545875	0	10000
4	250	0	250	500	750	2	0	1	0	0	0	0	0.25	0.25	0.25	0.25	0.25	seasonal	0.025	TRUE	100	1	NA	0	0.5	FALSE	3	mixmodel	0.013	-0.021387894399537283	0.007624110539363759	0	10000
4	250	0	250	500	750	2	0	1	0	0	0	0	0.25	0.25	0.25	0.25	0.25	seasonal	0.025	TRUE	100	1	NA	0	0.5	FALSE	3	mixmodel_AR1	0.0145	-0.017657973724902	0.007498739809977945	0	10000
4	250	0	250	500	750	2	0	1	0	0	0	0	0.25	0.25	0.25	0.25	0.25	seasonal	0.025	TRUE	100	1	NA	0	0.5	FALSE	3	mixmodel_AR1_cal	0.0138	-0.018691936237038353	0.007446603771822055	0	10000
4	250	0	250	500	750	2	0	1	0	0	0	0	0.25	0.25	0.25	0.25	0.25	seasonal	0.025	TRUE	100	1	NA	0	0.5	FALSE	3	mixmodel_cal	0.0054	-0.04995953386728416	0.009536011494669023	0	10000
4	250	0	250	500	750	2	0	1	0	0	0	0	0.25	0.25	0.25	0.25	0.25	seasonal	0.025	TRUE	100	1	NA	0	0.5	FALSE	3	sepmodel	0.0228	6.406883219253949e-4	0.007901670374658392	0	10000
4	250	0	250	500	750	2	0	1	0	0	0	0	0.25	0.25	0.25	0.25	0.25	seasonal	0.025	TRUE	100	1	NA	0	0.5	FALSE	4	fixmodel	0.0258	-7.724685343667411e-5	0.0072125431914480485	0	10000
4	250	0	250	500	750	2	0	1	0	0	0	0	0.25	0.25	0.25	0.25	0.25	seasonal	0.025	TRUE	100	1	NA	0	0.5	FALSE	4	mixmodel	0.0106	-0.03412667006340839	0.008536144270478644	0	10000
4	250	0	250	500	750	2	0	1	0	0	0	0	0.25	0.25	0.25	0.25	0.25	seasonal	0.025	TRUE	100	1	NA	0	0.5	FALSE	4	mixmodel_AR1	0.0132	-0.02731659562336317	0.008174453270149117	0	10000
4	250	0	250	500	750	2	0	1	0	0	0	0	0.25	0.25	0.25	0.25	0.25	seasonal	0.025	TRUE	100	1	NA	0	0.5	FALSE	4	mixmodel_AR1_cal	0.0128	-0.026425035633761546	0.007949052885730985	0	10000
4	250	0	250	500	750	2	0	1	0	0	0	0	0.25	0.25	0.25	0.25	0.25	seasonal	0.025	TRUE	100	1	NA	0	0.5	FALSE	4	mixmodel_cal	0.0033	-0.0671090111922963	0.011677426347869372	0	10000
4	250	0	250	500	750	2	0	1	0	0	0	0	0.25	0.25	0.25	0.25	0.25	seasonal	0.025	TRUE	100	1	NA	0	0.5	FALSE	4	sepmodel	0.0239	9.399545419018172e-5	0.00797834610125236	0	10000
4	250	0	250	500	750	2	0	1	0	0	0	0	0.375	0.375	0.375	0.375	0.375	seasonal	0.025	TRUE	25	1	NA	0	0.5	FALSE	2	fixmodel	0.0216	-0.0028822626895446918	0.007365088137750623	0	10000
4	250	0	250	500	750	2	0	1	0	0	0	0	0.375	0.375	0.375	0.375	0.375	seasonal	0.025	TRUE	25	1	NA	0	0.5	FALSE	2	mixmodel	0.0186	-0.007557568801765736	0.007279906671900397	0	10000
4	250	0	250	500	750	2	0	1	0	0	0	0	0.375	0.375	0.375	0.375	0.375	seasonal	0.025	TRUE	25	1	NA	0	0.5	FALSE	2	mixmodel_AR1	0.0202	-0.006097579779132048	0.00728771208674173	0	10000
4	250	0	250	500	750	2	0	1	0	0	0	0	0.375	0.375	0.375	0.375	0.375	seasonal	0.025	TRUE	25	1	NA	0	0.5	FALSE	2	mixmodel_AR1_cal	0.0216	-0.003517444700174412	0.00715005443168996	0	10000
4	250	0	250	500	750	2	0	1	0	0	0	0	0.375	0.375	0.375	0.375	0.375	seasonal	0.025	TRUE	25	1	NA	0	0.5	FALSE	2	mixmodel_cal	0.0084	-0.031135865839338746	0.007738416406304921	0	10000
4	250	0	250	500	750	2	0	1	0	0	0	0	0.375	0.375	0.375	0.375	0.375	seasonal	0.025	TRUE	25	1	NA	0	0.5	FALSE	2	sepmodel	0.0186	-0.0029697053380243806	0.007988814865418064	0	10000
4	250	0	250	500	750	2	0	1	0	0	0	0	0.375	0.375	0.375	0.375	0.375	seasonal	0.025	TRUE	25	1	NA	0	0.5	FALSE	3	fixmodel	0.0249	-5.704139753213134e-4	0.0073054156921989275	0	10000
4	250	0	250	500	750	2	0	1	0	0	0	0	0.375	0.375	0.375	0.375	0.375	seasonal	0.025	TRUE	25	1	NA	0	0.5	FALSE	3	mixmodel	0.0156	-0.016090203402543628	0.007554644988360222	0	10000
4	250	0	250	500	750	2	0	1	0	0	0	0	0.375	0.375	0.375	0.375	0.375	seasonal	0.025	TRUE	25	1	NA	0	0.5	FALSE	3	mixmodel_AR1	0.0179	-0.012306181609240168	0.007410863509343679	0	10000
4	250	0	250	500	750	2	0	1	0	0	0	0	0.375	0.375	0.375	0.375	0.375	seasonal	0.025	TRUE	25	1	NA	0	0.5	FALSE	3	mixmodel_AR1_cal	0.0181	-0.013348493884882616	0.007384201386443687	0	10000
4	250	0	250	500	750	2	0	1	0	0	0	0	0.375	0.375	0.375	0.375	0.375	seasonal	0.025	TRUE	25	1	NA	0	0.5	FALSE	3	mixmodel_cal	6e-4	-0.11020951770993223	0.019006732683807443	0	10000
4	250	0	250	500	750	2	0	1	0	0	0	0	0.375	0.375	0.375	0.375	0.375	seasonal	0.025	TRUE	25	1	NA	0	0.5	FALSE	3	sepmodel	0.0219	-3.7629615796084365e-4	0.008016226424389556	0	10000
4	250	0	250	500	750	2	0	1	0	0	0	0	0.375	0.375	0.375	0.375	0.375	seasonal	0.025	TRUE	25	1	NA	0	0.5	FALSE	4	fixmodel	0.0201	-0.0019140877497250128	0.007107667248190395	0	10000
4	250	0	250	500	750	2	0	1	0	0	0	0	0.375	0.375	0.375	0.375	0.375	seasonal	0.025	TRUE	25	1	NA	0	0.5	FALSE	4	mixmodel	0.0097	-0.026857616297064364	0.007941438024757884	0	10000
4	250	0	250	500	750	2	0	1	0	0	0	0	0.375	0.375	0.375	0.375	0.375	seasonal	0.025	TRUE	25	1	NA	0	0.5	FALSE	4	mixmodel_AR1	0.0121	-0.02071605605773564	0.007600987871597499	0	10000
4	250	0	250	500	750	2	0	1	0	0	0	0	0.375	0.375	0.375	0.375	0.375	seasonal	0.025	TRUE	25	1	NA	0	0.5	FALSE	4	mixmodel_AR1_cal	0.0126	-0.018488477447446014	0.007397033061151842	0	10000
4	250	0	250	500	750	2	0	1	0	0	0	0	0.375	0.375	0.375	0.375	0.375	seasonal	0.025	TRUE	25	1	NA	0	0.5	FALSE	4	mixmodel_cal	1e-4	-0.14530338679089247	0.027919536456299507	0	10000
4	250	0	250	500	750	2	0	1	0	0	0	0	0.375	0.375	0.375	0.375	0.375	seasonal	0.025	TRUE	25	1	NA	0	0.5	FALSE	4	sepmodel	0.0208	-0.001363935424425157	0.007870566358173793	0	10000
4	250	0	250	500	750	2	0	1	0	0	0	0	0.375	0.375	0.375	0.375	0.375	seasonal	0.025	TRUE	50	1	NA	0	0.5	FALSE	2	fixmodel	0.023	-1.4984351606287384e-4	0.007367089425424443	0	10000
4	250	0	250	500	750	2	0	1	0	0	0	0	0.375	0.375	0.375	0.375	0.375	seasonal	0.025	TRUE	50	1	NA	0	0.5	FALSE	2	mixmodel	0.0207	-0.0048716720556700645	0.007261143985027614	0	10000
4	250	0	250	500	750	2	0	1	0	0	0	0	0.375	0.375	0.375	0.375	0.375	seasonal	0.025	TRUE	50	1	NA	0	0.5	FALSE	2	mixmodel_AR1	0.0216	-0.0033933412370158256	0.007267328886707744	0	10000
4	250	0	250	500	750	2	0	1	0	0	0	0	0.375	0.375	0.375	0.375	0.375	seasonal	0.025	TRUE	50	1	NA	0	0.5	FALSE	2	mixmodel_AR1_cal	0.0235	-8.769178027748278e-4	0.0071725654230982965	0	10000
4	250	0	250	500	750	2	0	1	0	0	0	0	0.375	0.375	0.375	0.375	0.375	seasonal	0.025	TRUE	50	1	NA	0	0.5	FALSE	2	mixmodel_cal	0.0129	-0.02135566657251734	0.007432288869637485	0	10000
4	250	0	250	500	750	2	0	1	0	0	0	0	0.375	0.375	0.375	0.375	0.375	seasonal	0.025	TRUE	50	1	NA	0	0.5	FALSE	2	sepmodel	0.0208	-1.0285048265822172e-4	0.007876714193474505	0	10000
4	250	0	250	500	750	2	0	1	0	0	0	0	0.375	0.375	0.375	0.375	0.375	seasonal	0.025	TRUE	50	1	NA	0	0.5	FALSE	3	fixmodel	0.0252	0.001169598459995863	0.007324760194899835	0	10000
4	250	0	250	500	750	2	0	1	0	0	0	0	0.375	0.375	0.375	0.375	0.375	seasonal	0.025	TRUE	50	1	NA	0	0.5	FALSE	3	mixmodel	0.0161	-0.014351921884997473	0.007535630439862026	0	10000
4	250	0	250	500	750	2	0	1	0	0	0	0	0.375	0.375	0.375	0.375	0.375	seasonal	0.025	TRUE	50	1	NA	0	0.5	FALSE	3	mixmodel_AR1	0.0182	-0.01056958168934957	0.0074085451368841385	0	10000
4	250	0	250	500	750	2	0	1	0	0	0	0	0.375	0.375	0.375	0.375	0.375	seasonal	0.025	TRUE	50	1	NA	0	0.5	FALSE	3	mixmodel_AR1_cal	0.0181	-0.011962694868496418	0.00739566875090583	0	10000
4	250	0	250	500	750	2	0	1	0	0	0	0	0.375	0.375	0.375	0.375	0.375	seasonal	0.025	TRUE	50	1	NA	0	0.5	FALSE	3	mixmodel_cal	0.0034	-0.06979346955681019	0.012129058184210876	0	10000
4	250	0	250	500	750	2	0	1	0	0	0	0	0.375	0.375	0.375	0.375	0.375	seasonal	0.025	TRUE	50	1	NA	0	0.5	FALSE	3	sepmodel	0.0213	0.001116984537799787	0.008069000692043096	0	10000
4	250	0	250	500	750	2	0	1	0	0	0	0	0.375	0.375	0.375	0.375	0.375	seasonal	0.025	TRUE	50	1	NA	0	0.5	FALSE	4	fixmodel	0.0241	-8.767648026521187e-4	0.0071554888522407465	0	10000
4	250	0	250	500	750	2	0	1	0	0	0	0	0.375	0.375	0.375	0.375	0.375	seasonal	0.025	TRUE	50	1	NA	0	0.5	FALSE	4	mixmodel	0.0133	-0.025818501708225437	0.007937227127926855	0	10000
4	250	0	250	500	750	2	0	1	0	0	0	0	0.375	0.375	0.375	0.375	0.375	seasonal	0.025	TRUE	50	1	NA	0	0.5	FALSE	4	mixmodel_AR1	0.0157	-0.019661282458419416	0.007606368422221563	0	10000
4	250	0	250	500	750	2	0	1	0	0	0	0	0.375	0.375	0.375	0.375	0.375	seasonal	0.025	TRUE	50	1	NA	0	0.5	FALSE	4	mixmodel_AR1_cal	0.0156	-0.017846678726749252	0.00742515016793737	0	10000
4	250	0	250	500	750	2	0	1	0	0	0	0	0.375	0.375	0.375	0.375	0.375	seasonal	0.025	TRUE	50	1	NA	0	0.5	FALSE	4	mixmodel_cal	0.0017	-0.09379944598192694	0.016032315631052042	0	10000
4	250	0	250	500	750	2	0	1	0	0	0	0	0.375	0.375	0.375	0.375	0.375	seasonal	0.025	TRUE	50	1	NA	0	0.5	FALSE	4	sepmodel	0.023	-6.479283152882185e-4	0.007952944360255879	0	10000
4	250	0	250	500	750	2	0	1	0	0	0	0	0.375	0.375	0.375	0.375	0.375	seasonal	0.025	TRUE	100	1	NA	0	0.5	FALSE	2	fixmodel	0.027	0.0021167198248805176	0.007367185615597989	0	10000
4	250	0	250	500	750	2	0	1	0	0	0	0	0.375	0.375	0.375	0.375	0.375	seasonal	0.025	TRUE	100	1	NA	0	0.5	FALSE	2	mixmodel	0.0224	-0.0025640024040894816	0.007233858639904053	0	10000
4	250	0	250	500	750	2	0	1	0	0	0	0	0.375	0.375	0.375	0.375	0.375	seasonal	0.025	TRUE	100	1	NA	0	0.5	FALSE	2	mixmodel_AR1	0.0247	-0.0011039840405003502	0.007250882238166179	0	10000
4	250	0	250	500	750	2	0	1	0	0	0	0	0.375	0.375	0.375	0.375	0.375	seasonal	0.025	TRUE	100	1	NA	0	0.5	FALSE	2	mixmodel_AR1_cal	0.027	0.002786466685455331	0.007104728404947631	0	10000
4	250	0	250	500	750	2	0	1	0	0	0	0	0.375	0.375	0.375	0.375	0.375	seasonal	0.025	TRUE	100	1	NA	0	0.5	FALSE	2	mixmodel_cal	0.0184	-0.009973666573615678	0.007148187463318129	0	10000
4	250	0	250	500	750	2	0	1	0	0	0	0	0.375	0.375	0.375	0.375	0.375	seasonal	0.025	TRUE	100	1	NA	0	0.5	FALSE	2	sepmodel	0.0206	0.0021649473050432866	0.007893568535947968	0	10000
4	250	0	250	500	750	2	0	1	0	0	0	0	0.375	0.375	0.375	0.375	0.375	seasonal	0.025	TRUE	100	1	NA	0	0.5	FALSE	3	fixmodel	0.0254	-5.162072698590396e-4	0.007177887486215465	0	10000
4	250	0	250	500	750	2	0	1	0	0	0	0	0.375	0.375	0.375	0.375	0.375	seasonal	0.025	TRUE	100	1	NA	0	0.5	FALSE	3	mixmodel	0.0168	-0.015984841854374886	0.007424627304144972	0	10000
4	250	0	250	500	750	2	0	1	0	0	0	0	0.375	0.375	0.375	0.375	0.375	seasonal	0.025	TRUE	100	1	NA	0	0.5	FALSE	3	mixmodel_AR1	0.0189	-0.012198066800146524	0.007282699674170036	0	10000
4	250	0	250	500	750	2	0	1	0	0	0	0	0.375	0.375	0.375	0.375	0.375	seasonal	0.025	TRUE	100	1	NA	0	0.5	FALSE	3	mixmodel_AR1_cal	0.0184	-0.014049426281878403	0.007270250074751972	0	10000
4	250	0	250	500	750	2	0	1	0	0	0	0	0.375	0.375	0.375	0.375	0.375	seasonal	0.025	TRUE	100	1	NA	0	0.5	FALSE	3	mixmodel_cal	0.0096	-0.03962093787257002	0.008745179586278002	0	10000
4	250	0	250	500	750	2	0	1	0	0	0	0	0.375	0.375	0.375	0.375	0.375	seasonal	0.025	TRUE	100	1	NA	0	0.5	FALSE	3	sepmodel	0.0233	-2.5932607870098023e-5	0.0078313865763471	0	10000
4	250	0	250	500	750	2	0	1	0	0	0	0	0.375	0.375	0.375	0.375	0.375	seasonal	0.025	TRUE	100	1	NA	0	0.5	FALSE	4	fixmodel	0.0264	5.633937072036833e-4	0.007330057282511736	0	10000
4	250	0	250	500	750	2	0	1	0	0	0	0	0.375	0.375	0.375	0.375	0.375	seasonal	0.025	TRUE	100	1	NA	0	0.5	FALSE	4	mixmodel	0.0135	-0.024371720450492452	0.008040142838224556	0	10000
4	250	0	250	500	750	2	0	1	0	0	0	0	0.375	0.375	0.375	0.375	0.375	seasonal	0.025	TRUE	100	1	NA	0	0.5	FALSE	4	mixmodel_AR1	0.0164	-0.018252704144783388	0.007723403303533732	0	10000
4	250	0	250	500	750	2	0	1	0	0	0	0	0.375	0.375	0.375	0.375	0.375	seasonal	0.025	TRUE	100	1	NA	0	0.5	FALSE	4	mixmodel_AR1_cal	0.0155	-0.019229387085721375	0.007621012539116354	0	10000
4	250	0	250	500	750	2	0	1	0	0	0	0	0.375	0.375	0.375	0.375	0.375	seasonal	0.025	TRUE	100	1	NA	0	0.5	FALSE	4	mixmodel_cal	0.0062	-0.053547906205758354	0.010269524866076617	0	10000
4	250	0	250	500	750	2	0	1	0	0	0	0	0.375	0.375	0.375	0.375	0.375	seasonal	0.025	TRUE	100	1	NA	0	0.5	FALSE	4	sepmodel	0.026	8.786863994032988e-4	0.00808200561297666	0	10000
4	250	0	250	500	750	2	0	1	0	0	0	0	0.5	0.5	0.5	0.5	0.5	seasonal	0.025	TRUE	25	1	NA	0	0.5	FALSE	2	fixmodel	0.0208	-0.0010762060785799413	0.0074005946484376525	0	10000
4	250	0	250	500	750	2	0	1	0	0	0	0	0.5	0.5	0.5	0.5	0.5	seasonal	0.025	TRUE	25	1	NA	0	0.5	FALSE	2	mixmodel	0.0183	-0.004884616879383578	0.007341822853329877	0	10000
4	250	0	250	500	750	2	0	1	0	0	0	0	0.5	0.5	0.5	0.5	0.5	seasonal	0.025	TRUE	25	1	NA	0	0.5	FALSE	2	mixmodel_AR1	0.0196	-0.0029124935816384526	0.007338756582249808	0	10000
4	250	0	250	500	750	2	0	1	0	0	0	0	0.5	0.5	0.5	0.5	0.5	seasonal	0.025	TRUE	25	1	NA	0	0.5	FALSE	2	mixmodel_AR1_cal	0.022	-7.057057538379775e-4	0.0072316872674308705	0	10000
4	250	0	250	500	750	2	0	1	0	0	0	0	0.5	0.5	0.5	0.5	0.5	seasonal	0.025	TRUE	25	1	NA	0	0.5	FALSE	2	mixmodel_cal	0.0081	-0.03149345163570601	0.007954387398926389	0	10000
4	250	0	250	500	750	2	0	1	0	0	0	0	0.5	0.5	0.5	0.5	0.5	seasonal	0.025	TRUE	25	1	NA	0	0.5	FALSE	2	sepmodel	0.0155	-9.924988751341987e-4	0.007909831457324268	0	10000
4	250	0	250	500	750	2	0	1	0	0	0	0	0.5	0.5	0.5	0.5	0.5	seasonal	0.025	TRUE	25	1	NA	0	0.5	FALSE	3	fixmodel	0.0246	5.338633149713724e-4	0.007188623988408638	0	10000
4	250	0	250	500	750	2	0	1	0	0	0	0	0.5	0.5	0.5	0.5	0.5	seasonal	0.025	TRUE	25	1	NA	0	0.5	FALSE	3	mixmodel	0.0178	-0.011422743562515499	0.007311863612078453	0	10000
4	250	0	250	500	750	2	0	1	0	0	0	0	0.5	0.5	0.5	0.5	0.5	seasonal	0.025	TRUE	25	1	NA	0	0.5	FALSE	3	mixmodel_AR1	0.0198	-0.008225729720439959	0.007218492034962052	0	10000
4	250	0	250	500	750	2	0	1	0	0	0	0	0.5	0.5	0.5	0.5	0.5	seasonal	0.025	TRUE	25	1	NA	0	0.5	FALSE	3	mixmodel_AR1_cal	0.0193	-0.009582684432868112	0.007190324102158588	0	10000
4	250	0	250	500	750	2	0	1	0	0	0	0	0.5	0.5	0.5	0.5	0.5	seasonal	0.025	TRUE	25	1	NA	0	0.5	FALSE	3	mixmodel_cal	9e-4	-0.10365083927394404	0.017768112061671254	0	10000
4	250	0	250	500	750	2	0	1	0	0	0	0	0.5	0.5	0.5	0.5	0.5	seasonal	0.025	TRUE	25	1	NA	0	0.5	FALSE	3	sepmodel	0.0206	8.618598668772007e-4	0.007917779445266539	0	10000
4	250	0	250	500	750	2	0	1	0	0	0	0	0.5	0.5	0.5	0.5	0.5	seasonal	0.025	TRUE	25	1	NA	0	0.5	FALSE	4	fixmodel	0.0267	0.0015283001915864713	0.007373716429844163	0	10000
4	250	0	250	500	750	2	0	1	0	0	0	0	0.5	0.5	0.5	0.5	0.5	seasonal	0.025	TRUE	25	1	NA	0	0.5	FALSE	4	mixmodel	0.0159	-0.017932403776505842	0.00777652165419371	0	10000
4	250	0	250	500	750	2	0	1	0	0	0	0	0.5	0.5	0.5	0.5	0.5	seasonal	0.025	TRUE	25	1	NA	0	0.5	FALSE	4	mixmodel_AR1	0.0187	-0.013019835229101459	0.0075755622466636445	0	10000
4	250	0	250	500	750	2	0	1	0	0	0	0	0.5	0.5	0.5	0.5	0.5	seasonal	0.025	TRUE	25	1	NA	0	0.5	FALSE	4	mixmodel_AR1_cal	0.0195	-0.011577048542997508	0.007439971113950788	0	10000
4	250	0	250	500	750	2	0	1	0	0	0	0	0.5	0.5	0.5	0.5	0.5	seasonal	0.025	TRUE	25	1	NA	0	0.5	FALSE	4	mixmodel_cal	2e-4	-0.1346566250451954	0.02555879715228359	0	10000
4	250	0	250	500	750	2	0	1	0	0	0	0	0.5	0.5	0.5	0.5	0.5	seasonal	0.025	TRUE	25	1	NA	0	0.5	FALSE	4	sepmodel	0.0272	0.0020544439499940777	0.008234284855290246	0	10000
4	250	0	250	500	750	2	0	1	0	0	0	0	0.5	0.5	0.5	0.5	0.5	seasonal	0.025	TRUE	50	1	NA	0	0.5	FALSE	2	fixmodel	0.0262	3.022585346558101e-4	0.007477193770035836	0	10000
4	250	0	250	500	750	2	0	1	0	0	0	0	0.5	0.5	0.5	0.5	0.5	seasonal	0.025	TRUE	50	1	NA	0	0.5	FALSE	2	mixmodel	0.0234	-0.003514916195217361	0.007404314960128732	0	10000
4	250	0	250	500	750	2	0	1	0	0	0	0	0.5	0.5	0.5	0.5	0.5	seasonal	0.025	TRUE	50	1	NA	0	0.5	FALSE	2	mixmodel_AR1	0.0252	-0.0015067062111330128	0.007405145729742059	0	10000
4	250	0	250	500	750	2	0	1	0	0	0	0	0.5	0.5	0.5	0.5	0.5	seasonal	0.025	TRUE	50	1	NA	0	0.5	FALSE	2	mixmodel_AR1_cal	0.0271	5.751410489406093e-4	0.007292252559075763	0	10000
4	250	0	250	500	750	2	0	1	0	0	0	0	0.5	0.5	0.5	0.5	0.5	seasonal	0.025	TRUE	50	1	NA	0	0.5	FALSE	2	mixmodel_cal	0.0157	-0.01910149598165937	0.007570015622078246	0	10000
4	250	0	250	500	750	2	0	1	0	0	0	0	0.5	0.5	0.5	0.5	0.5	seasonal	0.025	TRUE	50	1	NA	0	0.5	FALSE	2	sepmodel	0.0199	8.227604086908878e-4	0.008039990396711003	0	10000
4	250	0	250	500	750	2	0	1	0	0	0	0	0.5	0.5	0.5	0.5	0.5	seasonal	0.025	TRUE	50	1	NA	0	0.5	FALSE	3	fixmodel	0.0257	8.976870873391534e-4	0.007332688539406975	0	10000
4	250	0	250	500	750	2	0	1	0	0	0	0	0.5	0.5	0.5	0.5	0.5	seasonal	0.025	TRUE	50	1	NA	0	0.5	FALSE	3	mixmodel	0.0196	-0.01106583664308454	0.00745078291803214	0	10000
4	250	0	250	500	750	2	0	1	0	0	0	0	0.5	0.5	0.5	0.5	0.5	seasonal	0.025	TRUE	50	1	NA	0	0.5	FALSE	3	mixmodel_AR1	0.0221	-0.007874352431074995	0.007358327194180419	0	10000
4	250	0	250	500	750	2	0	1	0	0	0	0	0.5	0.5	0.5	0.5	0.5	seasonal	0.025	TRUE	50	1	NA	0	0.5	FALSE	3	mixmodel_AR1_cal	0.0208	-0.00972211567028036	0.0073355488720698	0	10000
4	250	0	250	500	750	2	0	1	0	0	0	0	0.5	0.5	0.5	0.5	0.5	seasonal	0.025	TRUE	50	1	NA	0	0.5	FALSE	3	mixmodel_cal	0.0042	-0.058555264077681295	0.010767048674455373	0	10000
4	250	0	250	500	750	2	0	1	0	0	0	0	0.5	0.5	0.5	0.5	0.5	seasonal	0.025	TRUE	50	1	NA	0	0.5	FALSE	3	sepmodel	0.0227	0.0012671910967128608	0.007998463479790217	0	10000
4	250	0	250	500	750	2	0	1	0	0	0	0	0.5	0.5	0.5	0.5	0.5	seasonal	0.025	TRUE	50	1	NA	0	0.5	FALSE	4	fixmodel	0.025	2.442081248055741e-4	0.007116786696471199	0	10000
4	250	0	250	500	750	2	0	1	0	0	0	0	0.5	0.5	0.5	0.5	0.5	seasonal	0.025	TRUE	50	1	NA	0	0.5	FALSE	4	mixmodel	0.0133	-0.019198777800765825	0.007564792516055965	0	10000
4	250	0	250	500	750	2	0	1	0	0	0	0	0.5	0.5	0.5	0.5	0.5	seasonal	0.025	TRUE	50	1	NA	0	0.5	FALSE	4	mixmodel_AR1	0.016	-0.01428289488889728	0.007355412234975371	0	10000
4	250	0	250	500	750	2	0	1	0	0	0	0	0.5	0.5	0.5	0.5	0.5	seasonal	0.025	TRUE	50	1	NA	0	0.5	FALSE	4	mixmodel_AR1_cal	0.0169	-0.013245373474924294	0.007241808331854765	0	10000
4	250	0	250	500	750	2	0	1	0	0	0	0	0.5	0.5	0.5	0.5	0.5	seasonal	0.025	TRUE	50	1	NA	0	0.5	FALSE	4	mixmodel_cal	0.0016	-0.0778857001642516	0.013373176657859955	0	10000
4	250	0	250	500	750	2	0	1	0	0	0	0	0.5	0.5	0.5	0.5	0.5	seasonal	0.025	TRUE	50	1	NA	0	0.5	FALSE	4	sepmodel	0.0225	6.857572757682315e-4	0.00785547434914535	0	10000
4	250	0	250	500	750	2	0	1	0	0	0	0	0.5	0.5	0.5	0.5	0.5	seasonal	0.025	TRUE	100	1	NA	0	0.5	FALSE	2	fixmodel	0.0269	4.9243544460275424e-5	0.0074825749281987675	0	10000
4	250	0	250	500	750	2	0	1	0	0	0	0	0.5	0.5	0.5	0.5	0.5	seasonal	0.025	TRUE	100	1	NA	0	0.5	FALSE	2	mixmodel	0.0233	-0.003796604942175309	0.0074110036768822414	0	10000
4	250	0	250	500	750	2	0	1	0	0	0	0	0.5	0.5	0.5	0.5	0.5	seasonal	0.025	TRUE	100	1	NA	0	0.5	FALSE	2	mixmodel_AR1	0.0252	-0.0017798342701072652	0.007409228247453366	0	10000
4	250	0	250	500	750	2	0	1	0	0	0	0	0.5	0.5	0.5	0.5	0.5	seasonal	0.025	TRUE	100	1	NA	0	0.5	FALSE	2	mixmodel_AR1_cal	0.0286	0.0022890374665480583	0.007264793268004585	0	10000
4	250	0	250	500	750	2	0	1	0	0	0	0	0.5	0.5	0.5	0.5	0.5	seasonal	0.025	TRUE	100	1	NA	0	0.5	FALSE	2	mixmodel_cal	0.0224	-0.009087813532680702	0.007335747992616044	0	10000
4	250	0	250	500	750	2	0	1	0	0	0	0	0.5	0.5	0.5	0.5	0.5	seasonal	0.025	TRUE	100	1	NA	0	0.5	FALSE	2	sepmodel	0.0205	-1.2907633231663175e-4	0.008063683032156755	0	10000
4	250	0	250	500	750	2	0	1	0	0	0	0	0.5	0.5	0.5	0.5	0.5	seasonal	0.025	TRUE	100	1	NA	0	0.5	FALSE	3	fixmodel	0.0224	-6.929061046259107e-4	0.007252954434365509	0	10000
4	250	0	250	500	750	2	0	1	0	0	0	0	0.5	0.5	0.5	0.5	0.5	seasonal	0.025	TRUE	100	1	NA	0	0.5	FALSE	3	mixmodel	0.0174	-0.012688859199286407	0.007411764961057417	0	10000
4	250	0	250	500	750	2	0	1	0	0	0	0	0.5	0.5	0.5	0.5	0.5	seasonal	0.025	TRUE	100	1	NA	0	0.5	FALSE	3	mixmodel_AR1	0.0184	-0.009490710773858097	0.007309613639868303	0	10000
4	250	0	250	500	750	2	0	1	0	0	0	0	0.5	0.5	0.5	0.5	0.5	seasonal	0.025	TRUE	100	1	NA	0	0.5	FALSE	3	mixmodel_AR1_cal	0.0182	-0.011713540378061061	0.007314751402629031	0	10000
4	250	0	250	500	750	2	0	1	0	0	0	0	0.5	0.5	0.5	0.5	0.5	seasonal	0.025	TRUE	100	1	NA	0	0.5	FALSE	3	mixmodel_cal	0.0106	-0.03162368542837948	0.00828559070181039	0	10000
4	250	0	250	500	750	2	0	1	0	0	0	0	0.5	0.5	0.5	0.5	0.5	seasonal	0.025	TRUE	100	1	NA	0	0.5	FALSE	3	sepmodel	0.0193	-3.101729657080117e-4	0.007923122479566046	0	10000
4	250	0	250	500	750	2	0	1	0	0	0	0	0.5	0.5	0.5	0.5	0.5	seasonal	0.025	TRUE	100	1	NA	0	0.5	FALSE	4	fixmodel	0.0246	-2.108191041122348e-4	0.007261254125117097	0	10000
4	250	0	250	500	750	2	0	1	0	0	0	0	0.5	0.5	0.5	0.5	0.5	seasonal	0.025	TRUE	100	1	NA	0	0.5	FALSE	4	mixmodel	0.0155	-0.019691659264000693	0.007726633275640021	0	10000
4	250	0	250	500	750	2	0	1	0	0	0	0	0.5	0.5	0.5	0.5	0.5	seasonal	0.025	TRUE	100	1	NA	0	0.5	FALSE	4	mixmodel_AR1	0.0175	-0.014773853754598075	0.007510416144519613	0	10000
4	250	0	250	500	750	2	0	1	0	0	0	0	0.5	0.5	0.5	0.5	0.5	seasonal	0.025	TRUE	100	1	NA	0	0.5	FALSE	4	mixmodel_AR1_cal	0.0157	-0.017074290498374518	0.007485670667068125	0	10000
4	250	0	250	500	750	2	0	1	0	0	0	0	0.5	0.5	0.5	0.5	0.5	seasonal	0.025	TRUE	100	1	NA	0	0.5	FALSE	4	mixmodel_cal	0.0087	-0.04444328860167622	0.009311430257274983	0	10000
4	250	0	250	500	750	2	0	1	0	0	0	0	0.5	0.5	0.5	0.5	0.5	seasonal	0.025	TRUE	100	1	NA	0	0.5	FALSE	4	sepmodel	0.0253	2.1844846371024953e-4	0.008005153814852633	0	10000
4	250	0	250	500	750	2	0	1	0	0	0	0	-0.5	-0.5	-0.5	-0.5	-0.5	seasonal	0.025	TRUE	25	2	NA	0	0.5	FALSE	2	fixmodel	0.0222	-3.8727284911695673e-4	0.007417256097184841	0	10000
4	250	0	250	500	750	2	0	1	0	0	0	0	-0.5	-0.5	-0.5	-0.5	-0.5	seasonal	0.025	TRUE	25	2	NA	0	0.5	FALSE	2	mixmodel	0.0254	0.005709823324131011	0.007411813465947891	0	10000
4	250	0	250	500	750	2	0	1	0	0	0	0	-0.5	-0.5	-0.5	-0.5	-0.5	seasonal	0.025	TRUE	25	2	NA	0	0.5	FALSE	2	mixmodel_AR1	0.027	0.007023168019082383	0.007423710243305813	0	10000
4	250	0	250	500	750	2	0	1	0	0	0	0	-0.5	-0.5	-0.5	-0.5	-0.5	seasonal	0.025	TRUE	25	2	NA	0	0.5	FALSE	2	mixmodel_AR1_cal	0.0271	0.005350648084714332	0.007295102673235576	0	10000
4	250	0	250	500	750	2	0	1	0	0	0	0	-0.5	-0.5	-0.5	-0.5	-0.5	seasonal	0.025	TRUE	25	2	NA	0	0.5	FALSE	2	mixmodel_cal	0.0533	0.030279881715097677	0.008001106573035217	0	10000
4	250	0	250	500	750	2	0	1	0	0	0	0	-0.5	-0.5	-0.5	-0.5	-0.5	seasonal	0.025	TRUE	25	2	NA	0	0.5	FALSE	2	sepmodel	0.018	-5.298571916463802e-4	0.007976756416416576	0	10000
4	250	0	250	500	750	2	0	1	0	0	0	0	-0.5	-0.5	-0.5	-0.5	-0.5	seasonal	0.025	TRUE	25	2	NA	0	0.5	FALSE	3	fixmodel	0.0204	-0.0013843683556129655	0.007156219285982203	0	10000
4	250	0	250	500	750	2	0	1	0	0	0	0	-0.5	-0.5	-0.5	-0.5	-0.5	seasonal	0.025	TRUE	25	2	NA	0	0.5	FALSE	3	mixmodel	0.0266	0.00787087133242893	0.007153388779350927	0	10000
4	250	0	250	500	750	2	0	1	0	0	0	0	-0.5	-0.5	-0.5	-0.5	-0.5	seasonal	0.025	TRUE	25	2	NA	0	0.5	FALSE	3	mixmodel_AR1	0.0293	0.010666753174208368	0.007169644670278561	0	10000
4	250	0	250	500	750	2	0	1	0	0	0	0	-0.5	-0.5	-0.5	-0.5	-0.5	seasonal	0.025	TRUE	25	2	NA	0	0.5	FALSE	3	mixmodel_AR1_cal	0.0291	0.0077013341533018875	0.007092585353341211	0	10000
4	250	0	250	500	750	2	0	1	0	0	0	0	-0.5	-0.5	-0.5	-0.5	-0.5	seasonal	0.025	TRUE	25	2	NA	0	0.5	FALSE	3	mixmodel_cal	0.0684	0.04344064875795953	0.00849598919420677	0	10000
4	250	0	250	500	750	2	0	1	0	0	0	0	-0.5	-0.5	-0.5	-0.5	-0.5	seasonal	0.025	TRUE	25	2	NA	0	0.5	FALSE	3	sepmodel	0.0173	-0.0017868411691503887	0.007917284493367822	0	10000
4	250	0	250	500	750	2	0	1	0	0	0	0	-0.5	-0.5	-0.5	-0.5	-0.5	seasonal	0.025	TRUE	25	2	NA	0	0.5	FALSE	4	fixmodel	0.0218	-4.80789634291576e-4	0.007088400285348995	0	10000
4	250	0	250	500	750	2	0	1	0	0	0	0	-0.5	-0.5	-0.5	-0.5	-0.5	seasonal	0.025	TRUE	25	2	NA	0	0.5	FALSE	4	mixmodel	0.0273	0.006393826078600592	0.006985545578649636	0	10000
4	250	0	250	500	750	2	0	1	0	0	0	0	-0.5	-0.5	-0.5	-0.5	-0.5	seasonal	0.025	TRUE	25	2	NA	0	0.5	FALSE	4	mixmodel_AR1	0.029	0.008415642731960452	0.006990239455841959	0	10000
4	250	0	250	500	750	2	0	1	0	0	0	0	-0.5	-0.5	-0.5	-0.5	-0.5	seasonal	0.025	TRUE	25	2	NA	0	0.5	FALSE	4	mixmodel_AR1_cal	0.0247	1.1013535667129871e-4	0.006953022056861368	0	10000
4	250	0	250	500	750	2	0	1	0	0	0	0	-0.5	-0.5	-0.5	-0.5	-0.5	seasonal	0.025	TRUE	25	2	NA	0	0.5	FALSE	4	mixmodel_cal	0.0494	0.029100635280479487	0.007243195070240254	0	10000
4	250	0	250	500	750	2	0	1	0	0	0	0	-0.5	-0.5	-0.5	-0.5	-0.5	seasonal	0.025	TRUE	25	2	NA	0	0.5	FALSE	4	sepmodel	0.0195	-6.923013841059435e-4	0.007884561791408326	0	10000
4	250	0	250	500	750	2	0	1	0	0	0	0	-0.5	-0.5	-0.5	-0.5	-0.5	seasonal	0.025	TRUE	50	2	NA	0	0.5	FALSE	2	fixmodel	0.0223	4.031271139674926e-5	0.007511008507967967	0	10000
4	250	0	250	500	750	2	0	1	0	0	0	0	-0.5	-0.5	-0.5	-0.5	-0.5	seasonal	0.025	TRUE	50	2	NA	0	0.5	FALSE	2	mixmodel	0.0266	0.006103069497161788	0.0075037760298465005	0	10000
4	250	0	250	500	750	2	0	1	0	0	0	0	-0.5	-0.5	-0.5	-0.5	-0.5	seasonal	0.025	TRUE	50	2	NA	0	0.5	FALSE	2	mixmodel_AR1	0.0276	0.007412295759033805	0.007515498026901689	0	10000
4	250	0	250	500	750	2	0	1	0	0	0	0	-0.5	-0.5	-0.5	-0.5	-0.5	seasonal	0.025	TRUE	50	2	NA	0	0.5	FALSE	2	mixmodel_AR1_cal	0.0281	0.00571927878424342	0.007402033596239707	0	10000
4	250	0	250	500	750	2	0	1	0	0	0	0	-0.5	-0.5	-0.5	-0.5	-0.5	seasonal	0.025	TRUE	50	2	NA	0	0.5	FALSE	2	mixmodel_cal	0.0382	0.017096580064035045	0.007570574969875814	0	10000
4	250	0	250	500	750	2	0	1	0	0	0	0	-0.5	-0.5	-0.5	-0.5	-0.5	seasonal	0.025	TRUE	50	2	NA	0	0.5	FALSE	2	sepmodel	0.0196	-2.1035699753657413e-4	0.008062600589130125	0	10000
4	250	0	250	500	750	2	0	1	0	0	0	0	-0.5	-0.5	-0.5	-0.5	-0.5	seasonal	0.025	TRUE	50	2	NA	0	0.5	FALSE	3	fixmodel	0.0215	7.325899050013718e-4	0.007171443897796245	0	10000
4	250	0	250	500	750	2	0	1	0	0	0	0	-0.5	-0.5	-0.5	-0.5	-0.5	seasonal	0.025	TRUE	50	2	NA	0	0.5	FALSE	3	mixmodel	0.0262	0.009951769765000682	0.0072101291821889376	0	10000
4	250	0	250	500	750	2	0	1	0	0	0	0	-0.5	-0.5	-0.5	-0.5	-0.5	seasonal	0.025	TRUE	50	2	NA	0	0.5	FALSE	3	mixmodel_AR1	0.0283	0.012737004155949755	0.007237874208971444	0	10000
4	250	0	250	500	750	2	0	1	0	0	0	0	-0.5	-0.5	-0.5	-0.5	-0.5	seasonal	0.025	TRUE	50	2	NA	0	0.5	FALSE	3	mixmodel_AR1_cal	0.0282	0.009951273957512115	0.007153301704710457	0	10000
4	250	0	250	500	750	2	0	1	0	0	0	0	-0.5	-0.5	-0.5	-0.5	-0.5	seasonal	0.025	TRUE	50	2	NA	0	0.5	FALSE	3	mixmodel_cal	0.0445	0.026667458515705424	0.007531407466564741	0	10000
4	250	0	250	500	750	2	0	1	0	0	0	0	-0.5	-0.5	-0.5	-0.5	-0.5	seasonal	0.025	TRUE	50	2	NA	0	0.5	FALSE	3	sepmodel	0.0177	8.595710868367622e-4	0.007880690778222834	0	10000
4	250	0	250	500	750	2	0	1	0	0	0	0	-0.5	-0.5	-0.5	-0.5	-0.5	seasonal	0.025	TRUE	50	2	NA	0	0.5	FALSE	4	fixmodel	0.0237	0.0016171499052866124	0.00728875515178484	0	10000
4	250	0	250	500	750	2	0	1	0	0	0	0	-0.5	-0.5	-0.5	-0.5	-0.5	seasonal	0.025	TRUE	50	2	NA	0	0.5	FALSE	4	mixmodel	0.029	0.008452663759126946	0.007202659472032172	0	10000
4	250	0	250	500	750	2	0	1	0	0	0	0	-0.5	-0.5	-0.5	-0.5	-0.5	seasonal	0.025	TRUE	50	2	NA	0	0.5	FALSE	4	mixmodel_AR1	0.0312	0.010476389371733752	0.007213377561826782	0	10000
4	250	0	250	500	750	2	0	1	0	0	0	0	-0.5	-0.5	-0.5	-0.5	-0.5	seasonal	0.025	TRUE	50	2	NA	0	0.5	FALSE	4	mixmodel_AR1_cal	0.0265	0.002233392998542376	0.0071516825888227565	0	10000
4	250	0	250	500	750	2	0	1	0	0	0	0	-0.5	-0.5	-0.5	-0.5	-0.5	seasonal	0.025	TRUE	50	2	NA	0	0.5	FALSE	4	mixmodel_cal	0.0412	0.019776364252778955	0.007179819807214759	0	10000
4	250	0	250	500	750	2	0	1	0	0	0	0	-0.5	-0.5	-0.5	-0.5	-0.5	seasonal	0.025	TRUE	50	2	NA	0	0.5	FALSE	4	sepmodel	0.0219	0.0020144137878041956	0.008052632724184269	0	10000
4	250	0	250	500	750	2	0	1	0	0	0	0	-0.5	-0.5	-0.5	-0.5	-0.5	seasonal	0.025	TRUE	100	2	NA	0	0.5	FALSE	2	fixmodel	0.0236	-2.0707110634452026e-4	0.00741646679917595	0	10000
4	250	0	250	500	750	2	0	1	0	0	0	0	-0.5	-0.5	-0.5	-0.5	-0.5	seasonal	0.025	TRUE	100	2	NA	0	0.5	FALSE	2	mixmodel	0.028	0.005861635408840937	0.007410077743162305	0	10000
4	250	0	250	500	750	2	0	1	0	0	0	0	-0.5	-0.5	-0.5	-0.5	-0.5	seasonal	0.025	TRUE	100	2	NA	0	0.5	FALSE	2	mixmodel_AR1	0.0292	0.007168134899502873	0.007421485587905466	0	10000
4	250	0	250	500	750	2	0	1	0	0	0	0	-0.5	-0.5	-0.5	-0.5	-0.5	seasonal	0.025	TRUE	100	2	NA	0	0.5	FALSE	2	mixmodel_AR1_cal	0.032	0.009770248223899203	0.0073284786190409516	0	10000
4	250	0	250	500	750	2	0	1	0	0	0	0	-0.5	-0.5	-0.5	-0.5	-0.5	seasonal	0.025	TRUE	100	2	NA	0	0.5	FALSE	2	mixmodel_cal	0.034	0.013075929047565412	0.007373531882521832	0	10000
4	250	0	250	500	750	2	0	1	0	0	0	0	-0.5	-0.5	-0.5	-0.5	-0.5	seasonal	0.025	TRUE	100	2	NA	0	0.5	FALSE	2	sepmodel	0.0198	-2.0834426380465996e-4	0.0079644763617569	0	10000
4	250	0	250	500	750	2	0	1	0	0	0	0	-0.5	-0.5	-0.5	-0.5	-0.5	seasonal	0.025	TRUE	100	2	NA	0	0.5	FALSE	3	fixmodel	0.0233	-0.001483707156299031	0.007397848679368137	0	10000
4	250	0	250	500	750	2	0	1	0	0	0	0	-0.5	-0.5	-0.5	-0.5	-0.5	seasonal	0.025	TRUE	100	2	NA	0	0.5	FALSE	3	mixmodel	0.0286	0.007746454170257534	0.007392270328965217	0	10000
4	250	0	250	500	750	2	0	1	0	0	0	0	-0.5	-0.5	-0.5	-0.5	-0.5	seasonal	0.025	TRUE	100	2	NA	0	0.5	FALSE	3	mixmodel_AR1	0.0312	0.010529512949891993	0.00740432819051858	0	10000
4	250	0	250	500	750	2	0	1	0	0	0	0	-0.5	-0.5	-0.5	-0.5	-0.5	seasonal	0.025	TRUE	100	2	NA	0	0.5	FALSE	3	mixmodel_AR1_cal	0.0327	0.009127244952383783	0.007381482120890218	0	10000
4	250	0	250	500	750	2	0	1	0	0	0	0	-0.5	-0.5	-0.5	-0.5	-0.5	seasonal	0.025	TRUE	100	2	NA	0	0.5	FALSE	3	mixmodel_cal	0.0356	0.014059481010083391	0.007392003151786356	0	10000
4	250	0	250	500	750	2	0	1	0	0	0	0	-0.5	-0.5	-0.5	-0.5	-0.5	seasonal	0.025	TRUE	100	2	NA	0	0.5	FALSE	3	sepmodel	0.0178	-0.001748663519964455	0.008057568417089397	0	10000
4	250	0	250	500	750	2	0	1	0	0	0	0	-0.5	-0.5	-0.5	-0.5	-0.5	seasonal	0.025	TRUE	100	2	NA	0	0.5	FALSE	4	fixmodel	0.0235	-8.236002325018973e-4	0.007172522560113595	0	10000
4	250	0	250	500	750	2	0	1	0	0	0	0	-0.5	-0.5	-0.5	-0.5	-0.5	seasonal	0.025	TRUE	100	2	NA	0	0.5	FALSE	4	mixmodel	0.027	0.006043777429779601	0.007057627382994785	0	10000
4	250	0	250	500	750	2	0	1	0	0	0	0	-0.5	-0.5	-0.5	-0.5	-0.5	seasonal	0.025	TRUE	100	2	NA	0	0.5	FALSE	4	mixmodel_AR1	0.0285	0.008059360787908794	0.00705990747414376	0	10000
4	250	0	250	500	750	2	0	1	0	0	0	0	-0.5	-0.5	-0.5	-0.5	-0.5	seasonal	0.025	TRUE	100	2	NA	0	0.5	FALSE	4	mixmodel_AR1_cal	0.0226	-0.003355935895886502	0.006998151511423544	0	10000
4	250	0	250	500	750	2	0	1	0	0	0	0	-0.5	-0.5	-0.5	-0.5	-0.5	seasonal	0.025	TRUE	100	2	NA	0	0.5	FALSE	4	mixmodel_cal	0.0272	0.005474435169700005	0.0068522301900446215	0	10000
4	250	0	250	500	750	2	0	1	0	0	0	0	-0.5	-0.5	-0.5	-0.5	-0.5	seasonal	0.025	TRUE	100	2	NA	0	0.5	FALSE	4	sepmodel	0.0178	-8.989162695823846e-4	0.007975907134146545	0	10000
4	250	0	250	500	750	2	0	1	0	0	0	0	-0.375	-0.375	-0.375	-0.375	-0.375	seasonal	0.025	TRUE	25	2	NA	0	0.5	FALSE	2	fixmodel	0.0213	4.647990881707978e-4	0.007394737628832208	0	10000
[truncated: 431 more rows]
