# Supplementary material for: Statistical Modeling to Adjust for Time Trends in Adaptive Platform Trials Utilizing Non‐Concurrent Controls
Source: Biom J. 2025 Jun 10;67(3):e70059. doi: 10.1002/bimj.70059 (PMC12150008; doi:10.1002/bimj.70059)
Supplement: Supplementary file 1 — Supporting Information [file BIMJ-67-e70059-s002.zip › simulations/results/results_setting_2_mix_pow.csv]

num_arms	n_arm	d1	d2	d3	d4	period_blocks	mu0	sigma	theta1	theta2	theta3	theta4	lambda0	lambda1	lambda2	lambda3	lambda4	trend	alpha	ncc	unit_size	n_wave	N_peak	trend_mean	trend_var	ci	study_arm	model	reject_h0	bias	MSE	failed	nsim
4	250	0	250	500	750	2	0	1	0.25	0.25	0.25	0.25	-0.5	-0.5	-0.5	-0.5	-0.5	linear	0.025	TRUE	25	NA	NA	0	0.5	FALSE	2	fixmodel	0.8304	5.071503135895049e-4	0.007501717830170598	0	10000
4	250	0	250	500	750	2	0	1	0.25	0.25	0.25	0.25	-0.5	-0.5	-0.5	-0.5	-0.5	linear	0.025	TRUE	25	NA	NA	0	0.5	FALSE	2	mixmodel	0.7654	-0.023405323611425347	0.007970701475333452	0	10000
4	250	0	250	500	750	2	0	1	0.25	0.25	0.25	0.25	-0.5	-0.5	-0.5	-0.5	-0.5	linear	0.025	TRUE	25	NA	NA	0	0.5	FALSE	2	mixmodel_AR1	0.7424	-0.03008830633927357	0.008331968405941258	0	10000
4	250	0	250	500	750	2	0	1	0.25	0.25	0.25	0.25	-0.5	-0.5	-0.5	-0.5	-0.5	linear	0.025	TRUE	25	NA	NA	0	0.5	FALSE	2	mixmodel_AR1_cal	0.7342	-0.033644303942700994	0.00854996732314417	0	10000
4	250	0	250	500	750	2	0	1	0.25	0.25	0.25	0.25	-0.5	-0.5	-0.5	-0.5	-0.5	linear	0.025	TRUE	25	NA	NA	0	0.5	FALSE	2	mixmodel_cal	0.6669	-0.05388987783781588	0.009641601226967448	0	10000
4	250	0	250	500	750	2	0	1	0.25	0.25	0.25	0.25	-0.5	-0.5	-0.5	-0.5	-0.5	linear	0.025	TRUE	25	NA	NA	0	0.5	FALSE	2	sepmodel	0.79990000000000006	4.236184404584615e-4	0.008031579562194998	0	10000
4	250	0	250	500	750	2	0	1	0.25	0.25	0.25	0.25	-0.5	-0.5	-0.5	-0.5	-0.5	linear	0.025	TRUE	25	NA	NA	0	0.5	FALSE	3	fixmodel	0.8369	5.907624744931736e-4	0.007218345300019919	0	10000
4	250	0	250	500	750	2	0	1	0.25	0.25	0.25	0.25	-0.5	-0.5	-0.5	-0.5	-0.5	linear	0.025	TRUE	25	NA	NA	0	0.5	FALSE	3	mixmodel	0.726	-0.03480017815982935	0.008713129974536995	0	10000
4	250	0	250	500	750	2	0	1	0.25	0.25	0.25	0.25	-0.5	-0.5	-0.5	-0.5	-0.5	linear	0.025	TRUE	25	NA	NA	0	0.5	FALSE	3	mixmodel_AR1	0.7203	-0.036628426587588594	0.009145509444389329	0	10000
4	250	0	250	500	750	2	0	1	0.25	0.25	0.25	0.25	-0.5	-0.5	-0.5	-0.5	-0.5	linear	0.025	TRUE	25	NA	NA	0	0.5	FALSE	3	mixmodel_AR1_cal	0.702	-0.041421555360490435	0.009841210579315949	0	10000
4	250	0	250	500	750	2	0	1	0.25	0.25	0.25	0.25	-0.5	-0.5	-0.5	-0.5	-0.5	linear	0.025	TRUE	25	NA	NA	0	0.5	FALSE	3	mixmodel_cal	0.4711	-0.09884555421629045	0.016059184205069417	0	10000
4	250	0	250	500	750	2	0	1	0.25	0.25	0.25	0.25	-0.5	-0.5	-0.5	-0.5	-0.5	linear	0.025	TRUE	25	NA	NA	0	0.5	FALSE	3	sepmodel	0.8001	5.855805362614504e-4	0.007853880881223246	0	10000
4	250	0	250	500	750	2	0	1	0.25	0.25	0.25	0.25	-0.5	-0.5	-0.5	-0.5	-0.5	linear	0.025	TRUE	25	NA	NA	0	0.5	FALSE	4	fixmodel	0.8366	-3.933006679042716e-4	0.007221322581737603	0	10000
4	250	0	250	500	750	2	0	1	0.25	0.25	0.25	0.25	-0.5	-0.5	-0.5	-0.5	-0.5	linear	0.025	TRUE	25	NA	NA	0	0.5	FALSE	4	mixmodel	0.6947	-0.04429102999437356	0.009761314584577598	0	10000
4	250	0	250	500	750	2	0	1	0.25	0.25	0.25	0.25	-0.5	-0.5	-0.5	-0.5	-0.5	linear	0.025	TRUE	25	NA	NA	0	0.5	FALSE	4	mixmodel_AR1	0.7219	-0.037248175946262625	0.00937544694986881	0	10000
4	250	0	250	500	750	2	0	1	0.25	0.25	0.25	0.25	-0.5	-0.5	-0.5	-0.5	-0.5	linear	0.025	TRUE	25	NA	NA	0	0.5	FALSE	4	mixmodel_AR1_cal	0.7064	-0.04122213715684684	0.010223548990582301	0	10000
4	250	0	250	500	750	2	0	1	0.25	0.25	0.25	0.25	-0.5	-0.5	-0.5	-0.5	-0.5	linear	0.025	TRUE	25	NA	NA	0	0.5	FALSE	4	mixmodel_cal	0.3316	-0.1309007060443282	0.02327185425279958	0	10000
4	250	0	250	500	750	2	0	1	0.25	0.25	0.25	0.25	-0.5	-0.5	-0.5	-0.5	-0.5	linear	0.025	TRUE	25	NA	NA	0	0.5	FALSE	4	sepmodel	0.7977	-2.8378095990930826e-4	0.007942511649137611	0	10000
4	250	0	250	500	750	2	0	1	0.25	0.25	0.25	0.25	-0.5	-0.5	-0.5	-0.5	-0.5	linear	0.025	TRUE	50	NA	NA	0	0.5	FALSE	2	fixmodel	0.8282	3.952030463476081e-4	0.007292160227378077	0	10000
4	250	0	250	500	750	2	0	1	0.25	0.25	0.25	0.25	-0.5	-0.5	-0.5	-0.5	-0.5	linear	0.025	TRUE	50	NA	NA	0	0.5	FALSE	2	mixmodel	0.7663	-0.023469416693149982	0.007772523411677597	0	10000
4	250	0	250	500	750	2	0	1	0.25	0.25	0.25	0.25	-0.5	-0.5	-0.5	-0.5	-0.5	linear	0.025	TRUE	50	NA	NA	0	0.5	FALSE	2	mixmodel_AR1	0.7479	-0.030122159349261303	0.008131562107384117	0	10000
4	250	0	250	500	750	2	0	1	0.25	0.25	0.25	0.25	-0.5	-0.5	-0.5	-0.5	-0.5	linear	0.025	TRUE	50	NA	NA	0	0.5	FALSE	2	mixmodel_AR1_cal	0.7419	-0.031882648542259785	0.008232724687652185	0	10000
4	250	0	250	500	750	2	0	1	0.25	0.25	0.25	0.25	-0.5	-0.5	-0.5	-0.5	-0.5	linear	0.025	TRUE	50	NA	NA	0	0.5	FALSE	2	mixmodel_cal	0.6824	-0.04940015980384912	0.009084064086196105	0	10000
4	250	0	250	500	750	2	0	1	0.25	0.25	0.25	0.25	-0.5	-0.5	-0.5	-0.5	-0.5	linear	0.025	TRUE	50	NA	NA	0	0.5	FALSE	2	sepmodel	0.7989	7.694652552033266e-5	0.007850140207581893	0	10000
4	250	0	250	500	750	2	0	1	0.25	0.25	0.25	0.25	-0.5	-0.5	-0.5	-0.5	-0.5	linear	0.025	TRUE	50	NA	NA	0	0.5	FALSE	3	fixmodel	0.8347	5.928970742144679e-4	0.007300233824671821	0	10000
4	250	0	250	500	750	2	0	1	0.25	0.25	0.25	0.25	-0.5	-0.5	-0.5	-0.5	-0.5	linear	0.025	TRUE	50	NA	NA	0	0.5	FALSE	3	mixmodel	0.7291	-0.034899426219874095	0.00882417556327044	0	10000
4	250	0	250	500	750	2	0	1	0.25	0.25	0.25	0.25	-0.5	-0.5	-0.5	-0.5	-0.5	linear	0.025	TRUE	50	NA	NA	0	0.5	FALSE	3	mixmodel_AR1	0.721	-0.03674154426294784	0.009254939852961108	0	10000
4	250	0	250	500	750	2	0	1	0.25	0.25	0.25	0.25	-0.5	-0.5	-0.5	-0.5	-0.5	linear	0.025	TRUE	50	NA	NA	0	0.5	FALSE	3	mixmodel_AR1_cal	0.7148	-0.038184137029657936	0.009458811745948762	0	10000
4	250	0	250	500	750	2	0	1	0.25	0.25	0.25	0.25	-0.5	-0.5	-0.5	-0.5	-0.5	linear	0.025	TRUE	50	NA	NA	0	0.5	FALSE	3	mixmodel_cal	0.5203	-0.08842912662933669	0.014408220189759935	0	10000
4	250	0	250	500	750	2	0	1	0.25	0.25	0.25	0.25	-0.5	-0.5	-0.5	-0.5	-0.5	linear	0.025	TRUE	50	NA	NA	0	0.5	FALSE	3	sepmodel	0.7929	4.43926079216879e-4	0.008112574294077524	0	10000
4	250	0	250	500	750	2	0	1	0.25	0.25	0.25	0.25	-0.5	-0.5	-0.5	-0.5	-0.5	linear	0.025	TRUE	50	NA	NA	0	0.5	FALSE	4	fixmodel	0.8376	7.095309507638558e-4	0.007257153011233177	0	10000
4	250	0	250	500	750	2	0	1	0.25	0.25	0.25	0.25	-0.5	-0.5	-0.5	-0.5	-0.5	linear	0.025	TRUE	50	NA	NA	0	0.5	FALSE	4	mixmodel	0.6955	-0.043198552467607544	0.009708098617348188	0	10000
4	250	0	250	500	750	2	0	1	0.25	0.25	0.25	0.25	-0.5	-0.5	-0.5	-0.5	-0.5	linear	0.025	TRUE	50	NA	NA	0	0.5	FALSE	4	mixmodel_AR1	0.721	-0.03608709827011403	0.009351634161427827	0	10000
4	250	0	250	500	750	2	0	1	0.25	0.25	0.25	0.25	-0.5	-0.5	-0.5	-0.5	-0.5	linear	0.025	TRUE	50	NA	NA	0	0.5	FALSE	4	mixmodel_AR1_cal	0.7211	-0.03669478515431978	0.00950089372227878	0	10000
4	250	0	250	500	750	2	0	1	0.25	0.25	0.25	0.25	-0.5	-0.5	-0.5	-0.5	-0.5	linear	0.025	TRUE	50	NA	NA	0	0.5	FALSE	4	mixmodel_cal	0.4105	-0.11299051528162801	0.01940740007706723	0	10000
4	250	0	250	500	750	2	0	1	0.25	0.25	0.25	0.25	-0.5	-0.5	-0.5	-0.5	-0.5	linear	0.025	TRUE	50	NA	NA	0	0.5	FALSE	4	sepmodel	0.7991	7.61740716908781e-4	0.008083437636276395	0	10000
4	250	0	250	500	750	2	0	1	0.25	0.25	0.25	0.25	-0.5	-0.5	-0.5	-0.5	-0.5	linear	0.025	TRUE	100	NA	NA	0	0.5	FALSE	2	fixmodel	0.8234	-2.378539059875051e-4	0.007394616224104177	0	10000
4	250	0	250	500	750	2	0	1	0.25	0.25	0.25	0.25	-0.5	-0.5	-0.5	-0.5	-0.5	linear	0.025	TRUE	100	NA	NA	0	0.5	FALSE	2	mixmodel	0.7629	-0.02429546937202088	0.007927886419456607	0	10000
4	250	0	250	500	750	2	0	1	0.25	0.25	0.25	0.25	-0.5	-0.5	-0.5	-0.5	-0.5	linear	0.025	TRUE	100	NA	NA	0	0.5	FALSE	2	mixmodel_AR1	0.7442	-0.030948736232755413	0.008323418692895214	0	10000
4	250	0	250	500	750	2	0	1	0.25	0.25	0.25	0.25	-0.5	-0.5	-0.5	-0.5	-0.5	linear	0.025	TRUE	100	NA	NA	0	0.5	FALSE	2	mixmodel_AR1_cal	0.7376	-0.032646901539893074	0.008335683435891472	0	10000
4	250	0	250	500	750	2	0	1	0.25	0.25	0.25	0.25	-0.5	-0.5	-0.5	-0.5	-0.5	linear	0.025	TRUE	100	NA	NA	0	0.5	FALSE	2	mixmodel_cal	0.7021	-0.04268386823693273	0.008750940942563372	0	10000
4	250	0	250	500	750	2	0	1	0.25	0.25	0.25	0.25	-0.5	-0.5	-0.5	-0.5	-0.5	linear	0.025	TRUE	100	NA	NA	0	0.5	FALSE	2	sepmodel	0.7977	-9.30953794611159e-6	0.007949104442657824	0	10000
4	250	0	250	500	750	2	0	1	0.25	0.25	0.25	0.25	-0.5	-0.5	-0.5	-0.5	-0.5	linear	0.025	TRUE	100	NA	NA	0	0.5	FALSE	3	fixmodel	0.8306	6.265019034563629e-4	0.00746512524820102	0	10000
4	250	0	250	500	750	2	0	1	0.25	0.25	0.25	0.25	-0.5	-0.5	-0.5	-0.5	-0.5	linear	0.025	TRUE	100	NA	NA	0	0.5	FALSE	3	mixmodel	0.7291	-0.03487913944438079	0.008974982012462078	0	10000
4	250	0	250	500	750	2	0	1	0.25	0.25	0.25	0.25	-0.5	-0.5	-0.5	-0.5	-0.5	linear	0.025	TRUE	100	NA	NA	0	0.5	FALSE	3	mixmodel_AR1	0.7223	-0.036898673149315005	0.009453161166020645	0	10000
4	250	0	250	500	750	2	0	1	0.25	0.25	0.25	0.25	-0.5	-0.5	-0.5	-0.5	-0.5	linear	0.025	TRUE	100	NA	NA	0	0.5	FALSE	3	mixmodel_AR1_cal	0.7197	-0.037156917276558524	0.009376368004204797	0	10000
4	250	0	250	500	750	2	0	1	0.25	0.25	0.25	0.25	-0.5	-0.5	-0.5	-0.5	-0.5	linear	0.025	TRUE	100	NA	NA	0	0.5	FALSE	3	mixmodel_cal	0.599	-0.06938837937619904	0.012118894192663798	0	10000
4	250	0	250	500	750	2	0	1	0.25	0.25	0.25	0.25	-0.5	-0.5	-0.5	-0.5	-0.5	linear	0.025	TRUE	100	NA	NA	0	0.5	FALSE	3	sepmodel	0.7949	4.017994172698707e-4	0.008176707856989032	0	10000
4	250	0	250	500	750	2	0	1	0.25	0.25	0.25	0.25	-0.5	-0.5	-0.5	-0.5	-0.5	linear	0.025	TRUE	100	NA	NA	0	0.5	FALSE	4	fixmodel	0.8365	3.0860096929190024e-4	0.007259745701977772	0	10000
4	250	0	250	500	750	2	0	1	0.25	0.25	0.25	0.25	-0.5	-0.5	-0.5	-0.5	-0.5	linear	0.025	TRUE	100	NA	NA	0	0.5	FALSE	4	mixmodel	0.6989	-0.04365458373426921	0.009731427830880346	0	10000
4	250	0	250	500	750	2	0	1	0.25	0.25	0.25	0.25	-0.5	-0.5	-0.5	-0.5	-0.5	linear	0.025	TRUE	100	NA	NA	0	0.5	FALSE	4	mixmodel_AR1	0.7205	-0.03669959311577608	0.009369733946665274	0	10000
4	250	0	250	500	750	2	0	1	0.25	0.25	0.25	0.25	-0.5	-0.5	-0.5	-0.5	-0.5	linear	0.025	TRUE	100	NA	NA	0	0.5	FALSE	4	mixmodel_AR1_cal	0.7305	-0.03658568404407912	0.009192378584578118	0	10000
4	250	0	250	500	750	2	0	1	0.25	0.25	0.25	0.25	-0.5	-0.5	-0.5	-0.5	-0.5	linear	0.025	TRUE	100	NA	NA	0	0.5	FALSE	4	mixmodel_cal	0.5367	-0.08589402240113568	0.014787517768737076	0	10000
4	250	0	250	500	750	2	0	1	0.25	0.25	0.25	0.25	-0.5	-0.5	-0.5	-0.5	-0.5	linear	0.025	TRUE	100	NA	NA	0	0.5	FALSE	4	sepmodel	0.7954	2.9205203180556343e-5	0.008048382607063184	0	10000
4	250	0	250	500	750	2	0	1	0.25	0.25	0.25	0.25	-0.375	-0.375	-0.375	-0.375	-0.375	linear	0.025	TRUE	25	NA	NA	0	0.5	FALSE	2	fixmodel	0.8236	-1.1403607648786132e-5	0.007370700971085944	0	10000
4	250	0	250	500	750	2	0	1	0.25	0.25	0.25	0.25	-0.375	-0.375	-0.375	-0.375	-0.375	linear	0.025	TRUE	25	NA	NA	0	0.5	FALSE	2	mixmodel	0.7719	-0.0231797658923895	0.007643876193606223	0	10000
4	250	0	250	500	750	2	0	1	0.25	0.25	0.25	0.25	-0.375	-0.375	-0.375	-0.375	-0.375	linear	0.025	TRUE	25	NA	NA	0	0.5	FALSE	2	mixmodel_AR1	0.7553	-0.02913330528016574	0.007920112543201746	0	10000
4	250	0	250	500	750	2	0	1	0.25	0.25	0.25	0.25	-0.375	-0.375	-0.375	-0.375	-0.375	linear	0.025	TRUE	25	NA	NA	0	0.5	FALSE	2	mixmodel_AR1_cal	0.7505	-0.03169073147400073	0.007978437221316843	0	10000
4	250	0	250	500	750	2	0	1	0.25	0.25	0.25	0.25	-0.375	-0.375	-0.375	-0.375	-0.375	linear	0.025	TRUE	25	NA	NA	0	0.5	FALSE	2	mixmodel_cal	0.7186	-0.04154205071003034	0.008329426080811882	0	10000
4	250	0	250	500	750	2	0	1	0.25	0.25	0.25	0.25	-0.375	-0.375	-0.375	-0.375	-0.375	linear	0.025	TRUE	25	NA	NA	0	0.5	FALSE	2	sepmodel	0.7964	-9.492948241422465e-5	0.007945466757443826	0	10000
4	250	0	250	500	750	2	0	1	0.25	0.25	0.25	0.25	-0.375	-0.375	-0.375	-0.375	-0.375	linear	0.025	TRUE	25	NA	NA	0	0.5	FALSE	3	fixmodel	0.8263	-8.825845384152586e-4	0.007563635985697666	0	10000
4	250	0	250	500	750	2	0	1	0.25	0.25	0.25	0.25	-0.375	-0.375	-0.375	-0.375	-0.375	linear	0.025	TRUE	25	NA	NA	0	0.5	FALSE	3	mixmodel	0.7146	-0.039733343662538625	0.009167508521969011	0	10000
4	250	0	250	500	750	2	0	1	0.25	0.25	0.25	0.25	-0.375	-0.375	-0.375	-0.375	-0.375	linear	0.025	TRUE	25	NA	NA	0	0.5	FALSE	3	mixmodel_AR1	0.6999	-0.04443071152937076	0.009800417667080348	0	10000
4	250	0	250	500	750	2	0	1	0.25	0.25	0.25	0.25	-0.375	-0.375	-0.375	-0.375	-0.375	linear	0.025	TRUE	25	NA	NA	0	0.5	FALSE	3	mixmodel_AR1_cal	0.687	-0.04883971664489557	0.010220058493620229	0	10000
4	250	0	250	500	750	2	0	1	0.25	0.25	0.25	0.25	-0.375	-0.375	-0.375	-0.375	-0.375	linear	0.025	TRUE	25	NA	NA	0	0.5	FALSE	3	mixmodel_cal	0.5816	-0.07784621836228897	0.012536559667046553	0	10000
4	250	0	250	500	750	2	0	1	0.25	0.25	0.25	0.25	-0.375	-0.375	-0.375	-0.375	-0.375	linear	0.025	TRUE	25	NA	NA	0	0.5	FALSE	3	sepmodel	0.7891	-8.096989794711257e-4	0.008263917469039135	0	10000
4	250	0	250	500	750	2	0	1	0.25	0.25	0.25	0.25	-0.375	-0.375	-0.375	-0.375	-0.375	linear	0.025	TRUE	25	NA	NA	0	0.5	FALSE	4	fixmodel	0.8339	-5.48072372591593e-4	0.0071619531678152725	0	10000
4	250	0	250	500	750	2	0	1	0.25	0.25	0.25	0.25	-0.375	-0.375	-0.375	-0.375	-0.375	linear	0.025	TRUE	25	NA	NA	0	0.5	FALSE	4	mixmodel	0.679	-0.051080220302432575	0.010164801790084683	0	10000
4	250	0	250	500	750	2	0	1	0.25	0.25	0.25	0.25	-0.375	-0.375	-0.375	-0.375	-0.375	linear	0.025	TRUE	25	NA	NA	0	0.5	FALSE	4	mixmodel_AR1	0.6884	-0.048261680117248976	0.010344737990214242	0	10000
4	250	0	250	500	750	2	0	1	0.25	0.25	0.25	0.25	-0.375	-0.375	-0.375	-0.375	-0.375	linear	0.025	TRUE	25	NA	NA	0	0.5	FALSE	4	mixmodel_AR1_cal	0.6673	-0.05391319155938346	0.011177656112145174	0	10000
4	250	0	250	500	750	2	0	1	0.25	0.25	0.25	0.25	-0.375	-0.375	-0.375	-0.375	-0.375	linear	0.025	TRUE	25	NA	NA	0	0.5	FALSE	4	mixmodel_cal	0.4719	-0.10326662538175733	0.016645545293743513	0	10000
4	250	0	250	500	750	2	0	1	0.25	0.25	0.25	0.25	-0.375	-0.375	-0.375	-0.375	-0.375	linear	0.025	TRUE	25	NA	NA	0	0.5	FALSE	4	sepmodel	0.7911	-4.3381258671197425e-4	0.007919052868496108	0	10000
4	250	0	250	500	750	2	0	1	0.25	0.25	0.25	0.25	-0.375	-0.375	-0.375	-0.375	-0.375	linear	0.025	TRUE	50	NA	NA	0	0.5	FALSE	2	fixmodel	0.8219	-3.4594781932368e-4	0.007528859879775212	0	10000
4	250	0	250	500	750	2	0	1	0.25	0.25	0.25	0.25	-0.375	-0.375	-0.375	-0.375	-0.375	linear	0.025	TRUE	50	NA	NA	0	0.5	FALSE	2	mixmodel	0.774	-0.02327084376887919	0.00778844590175059	0	10000
4	250	0	250	500	750	2	0	1	0.25	0.25	0.25	0.25	-0.375	-0.375	-0.375	-0.375	-0.375	linear	0.025	TRUE	50	NA	NA	0	0.5	FALSE	2	mixmodel_AR1	0.7578	-0.02924468534179955	0.008060881747455747	0	10000
4	250	0	250	500	750	2	0	1	0.25	0.25	0.25	0.25	-0.375	-0.375	-0.375	-0.375	-0.375	linear	0.025	TRUE	50	NA	NA	0	0.5	FALSE	2	mixmodel_AR1_cal	0.7533	-0.03082767118798638	0.008097476392403161	0	10000
4	250	0	250	500	750	2	0	1	0.25	0.25	0.25	0.25	-0.375	-0.375	-0.375	-0.375	-0.375	linear	0.025	TRUE	50	NA	NA	0	0.5	FALSE	2	mixmodel_cal	0.7256	-0.03939299164866628	0.008389772794408933	0	10000
4	250	0	250	500	750	2	0	1	0.25	0.25	0.25	0.25	-0.375	-0.375	-0.375	-0.375	-0.375	linear	0.025	TRUE	50	NA	NA	0	0.5	FALSE	2	sepmodel	0.7925	-5.114805174864743e-4	0.008081717104929657	0	10000
4	250	0	250	500	750	2	0	1	0.25	0.25	0.25	0.25	-0.375	-0.375	-0.375	-0.375	-0.375	linear	0.025	TRUE	50	NA	NA	0	0.5	FALSE	3	fixmodel	0.8324	-3.841765519407385e-4	0.007297034679250595	0	10000
4	250	0	250	500	750	2	0	1	0.25	0.25	0.25	0.25	-0.375	-0.375	-0.375	-0.375	-0.375	linear	0.025	TRUE	50	NA	NA	0	0.5	FALSE	3	mixmodel	0.7201	-0.038779938772533495	0.008814138448984654	0	10000
4	250	0	250	500	750	2	0	1	0.25	0.25	0.25	0.25	-0.375	-0.375	-0.375	-0.375	-0.375	linear	0.025	TRUE	50	NA	NA	0	0.5	FALSE	3	mixmodel_AR1	0.7054	-0.04333373501490996	0.009400990464906637	0	10000
4	250	0	250	500	750	2	0	1	0.25	0.25	0.25	0.25	-0.375	-0.375	-0.375	-0.375	-0.375	linear	0.025	TRUE	50	NA	NA	0	0.5	FALSE	3	mixmodel_AR1_cal	0.6979	-0.04525188906150097	0.009578011627913227	0	10000
4	250	0	250	500	750	2	0	1	0.25	0.25	0.25	0.25	-0.375	-0.375	-0.375	-0.375	-0.375	linear	0.025	TRUE	50	NA	NA	0	0.5	FALSE	3	mixmodel_cal	0.6019	-0.07253233900438665	0.011544642220095465	0	10000
4	250	0	250	500	750	2	0	1	0.25	0.25	0.25	0.25	-0.375	-0.375	-0.375	-0.375	-0.375	linear	0.025	TRUE	50	NA	NA	0	0.5	FALSE	3	sepmodel	0.7944	1.0671673777759198e-4	0.008045432085902473	0	10000
4	250	0	250	500	750	2	0	1	0.25	0.25	0.25	0.25	-0.375	-0.375	-0.375	-0.375	-0.375	linear	0.025	TRUE	50	NA	NA	0	0.5	FALSE	4	fixmodel	0.8393	-9.039509450574431e-6	0.007155770300020694	0	10000
4	250	0	250	500	750	2	0	1	0.25	0.25	0.25	0.25	-0.375	-0.375	-0.375	-0.375	-0.375	linear	0.025	TRUE	50	NA	NA	0	0.5	FALSE	4	mixmodel	0.6849	-0.0502393493489541	0.010029513815890807	0	10000
4	250	0	250	500	750	2	0	1	0.25	0.25	0.25	0.25	-0.375	-0.375	-0.375	-0.375	-0.375	linear	0.025	TRUE	50	NA	NA	0	0.5	FALSE	4	mixmodel_AR1	0.6947	-0.04734531445908149	0.01025960718354945	0	10000
4	250	0	250	500	750	2	0	1	0.25	0.25	0.25	0.25	-0.375	-0.375	-0.375	-0.375	-0.375	linear	0.025	TRUE	50	NA	NA	0	0.5	FALSE	4	mixmodel_AR1_cal	0.6918	-0.04889522672062453	0.010411742923133223	0	10000
4	250	0	250	500	750	2	0	1	0.25	0.25	0.25	0.25	-0.375	-0.375	-0.375	-0.375	-0.375	linear	0.025	TRUE	50	NA	NA	0	0.5	FALSE	4	mixmodel_cal	0.5141	-0.0949482514524966	0.015196077201423895	0	10000
4	250	0	250	500	750	2	0	1	0.25	0.25	0.25	0.25	-0.375	-0.375	-0.375	-0.375	-0.375	linear	0.025	TRUE	50	NA	NA	0	0.5	FALSE	4	sepmodel	0.8001	3.365816345831634e-4	0.007967686309164846	0	10000
4	250	0	250	500	750	2	0	1	0.25	0.25	0.25	0.25	-0.375	-0.375	-0.375	-0.375	-0.375	linear	0.025	TRUE	100	NA	NA	0	0.5	FALSE	2	fixmodel	0.8237	-2.162962778136783e-4	0.007500462885144152	0	10000
4	250	0	250	500	750	2	0	1	0.25	0.25	0.25	0.25	-0.375	-0.375	-0.375	-0.375	-0.375	linear	0.025	TRUE	100	NA	NA	0	0.5	FALSE	2	mixmodel	0.7704	-0.023401042750137987	0.007783818536877969	0	10000
4	250	0	250	500	750	2	0	1	0.25	0.25	0.25	0.25	-0.375	-0.375	-0.375	-0.375	-0.375	linear	0.025	TRUE	100	NA	NA	0	0.5	FALSE	2	mixmodel_AR1	0.7568	-0.02936111853590398	0.008038294598037786	0	10000
4	250	0	250	500	750	2	0	1	0.25	0.25	0.25	0.25	-0.375	-0.375	-0.375	-0.375	-0.375	linear	0.025	TRUE	100	NA	NA	0	0.5	FALSE	2	mixmodel_AR1_cal	0.7509	-0.03101769488310615	0.008025672487632989	0	10000
4	250	0	250	500	750	2	0	1	0.25	0.25	0.25	0.25	-0.375	-0.375	-0.375	-0.375	-0.375	linear	0.025	TRUE	100	NA	NA	0	0.5	FALSE	2	mixmodel_cal	0.738	-0.03551195639856785	0.0081485970698782	0	10000
4	250	0	250	500	750	2	0	1	0.25	0.25	0.25	0.25	-0.375	-0.375	-0.375	-0.375	-0.375	linear	0.025	TRUE	100	NA	NA	0	0.5	FALSE	2	sepmodel	0.7951	-3.775047969916715e-5	0.008070068461644755	0	10000
4	250	0	250	500	750	2	0	1	0.25	0.25	0.25	0.25	-0.375	-0.375	-0.375	-0.375	-0.375	linear	0.025	TRUE	100	NA	NA	0	0.5	FALSE	3	fixmodel	0.8301	-2.6585393357927853e-4	0.007228512335582307	0	10000
4	250	0	250	500	750	2	0	1	0.25	0.25	0.25	0.25	-0.375	-0.375	-0.375	-0.375	-0.375	linear	0.025	TRUE	100	NA	NA	0	0.5	FALSE	3	mixmodel	0.7211	-0.03905182076043911	0.008815132950382134	0	10000
4	250	0	250	500	750	2	0	1	0.25	0.25	0.25	0.25	-0.375	-0.375	-0.375	-0.375	-0.375	linear	0.025	TRUE	100	NA	NA	0	0.5	FALSE	3	mixmodel_AR1	0.7092	-0.04374093465663679	0.009388982929886965	0	10000
4	250	0	250	500	750	2	0	1	0.25	0.25	0.25	0.25	-0.375	-0.375	-0.375	-0.375	-0.375	linear	0.025	TRUE	100	NA	NA	0	0.5	FALSE	3	mixmodel_AR1_cal	0.7048	-0.044511606524612043	0.009427627423835185	0	10000
4	250	0	250	500	750	2	0	1	0.25	0.25	0.25	0.25	-0.375	-0.375	-0.375	-0.375	-0.375	linear	0.025	TRUE	100	NA	NA	0	0.5	FALSE	3	mixmodel_cal	0.6402	-0.06282133873616325	0.010563457410429963	0	10000
4	250	0	250	500	750	2	0	1	0.25	0.25	0.25	0.25	-0.375	-0.375	-0.375	-0.375	-0.375	linear	0.025	TRUE	100	NA	NA	0	0.5	FALSE	3	sepmodel	0.798	9.066410728733787e-5	0.007867873656219033	0	10000
4	250	0	250	500	750	2	0	1	0.25	0.25	0.25	0.25	-0.375	-0.375	-0.375	-0.375	-0.375	linear	0.025	TRUE	100	NA	NA	0	0.5	FALSE	4	fixmodel	0.8363	-3.9749946293848886e-4	0.007163352305730114	0	10000
4	250	0	250	500	750	2	0	1	0.25	0.25	0.25	0.25	-0.375	-0.375	-0.375	-0.375	-0.375	linear	0.025	TRUE	100	NA	NA	0	0.5	FALSE	4	mixmodel	0.6793	-0.05067806683649045	0.010072980316044864	0	10000
4	250	0	250	500	750	2	0	1	0.25	0.25	0.25	0.25	-0.375	-0.375	-0.375	-0.375	-0.375	linear	0.025	TRUE	100	NA	NA	0	0.5	FALSE	4	mixmodel_AR1	0.6876	-0.047778666005008893	0.010243223806546634	0	10000
4	250	0	250	500	750	2	0	1	0.25	0.25	0.25	0.25	-0.375	-0.375	-0.375	-0.375	-0.375	linear	0.025	TRUE	100	NA	NA	0	0.5	FALSE	4	mixmodel_AR1_cal	0.6915	-0.04755861753279149	0.010151310177586272	0	10000
4	250	0	250	500	750	2	0	1	0.25	0.25	0.25	0.25	-0.375	-0.375	-0.375	-0.375	-0.375	linear	0.025	TRUE	100	NA	NA	0	0.5	FALSE	4	mixmodel_cal	0.5705	-0.08098632247124851	0.013174491291166749	0	10000
4	250	0	250	500	750	2	0	1	0.25	0.25	0.25	0.25	-0.375	-0.375	-0.375	-0.375	-0.375	linear	0.025	TRUE	100	NA	NA	0	0.5	FALSE	4	sepmodel	0.7986	9.745862938320589e-5	0.007951971745184614	0	10000
4	250	0	250	500	750	2	0	1	0.25	0.25	0.25	0.25	-0.25	-0.25	-0.25	-0.25	-0.25	linear	0.025	TRUE	25	NA	NA	0	0.5	FALSE	2	fixmodel	0.8184	-0.0013801602502726904	0.007411474700011711	0	10000
4	250	0	250	500	750	2	0	1	0.25	0.25	0.25	0.25	-0.25	-0.25	-0.25	-0.25	-0.25	linear	0.025	TRUE	25	NA	NA	0	0.5	FALSE	2	mixmodel	0.7905	-0.02006189336164804	0.007324986717051806	0	10000
4	250	0	250	500	750	2	0	1	0.25	0.25	0.25	0.25	-0.25	-0.25	-0.25	-0.25	-0.25	linear	0.025	TRUE	25	NA	NA	0	0.5	FALSE	2	mixmodel_AR1	0.7804	-0.024235616366533638	0.007451259904789425	0	10000
4	250	0	250	500	750	2	0	1	0.25	0.25	0.25	0.25	-0.25	-0.25	-0.25	-0.25	-0.25	linear	0.025	TRUE	25	NA	NA	0	0.5	FALSE	2	mixmodel_AR1_cal	0.7763	-0.02570167179627686	0.007443891716321746	0	10000
4	250	0	250	500	750	2	0	1	0.25	0.25	0.25	0.25	-0.25	-0.25	-0.25	-0.25	-0.25	linear	0.025	TRUE	25	NA	NA	0	0.5	FALSE	2	mixmodel_cal	0.7665	-0.02926344760950906	0.007518552880690595	0	10000
4	250	0	250	500	750	2	0	1	0.25	0.25	0.25	0.25	-0.25	-0.25	-0.25	-0.25	-0.25	linear	0.025	TRUE	25	NA	NA	0	0.5	FALSE	2	sepmodel	0.7902	-0.0017183594945115383	0.007955723376417936	0	10000
4	250	0	250	500	750	2	0	1	0.25	0.25	0.25	0.25	-0.25	-0.25	-0.25	-0.25	-0.25	linear	0.025	TRUE	25	NA	NA	0	0.5	FALSE	3	fixmodel	0.8231	-0.002352772776621409	0.007444646731675661	0	10000
4	250	0	250	500	750	2	0	1	0.25	0.25	0.25	0.25	-0.25	-0.25	-0.25	-0.25	-0.25	linear	0.025	TRUE	25	NA	NA	0	0.5	FALSE	3	mixmodel	0.7453	-0.03722593483037754	0.008316807136399372	0	10000
4	250	0	250	500	750	2	0	1	0.25	0.25	0.25	0.25	-0.25	-0.25	-0.25	-0.25	-0.25	linear	0.025	TRUE	25	NA	NA	0	0.5	FALSE	3	mixmodel_AR1	0.7339	-0.04207983867380148	0.008701851438972267	0	10000
4	250	0	250	500	750	2	0	1	0.25	0.25	0.25	0.25	-0.25	-0.25	-0.25	-0.25	-0.25	linear	0.025	TRUE	25	NA	NA	0	0.5	FALSE	3	mixmodel_AR1_cal	0.7245	-0.04458989592085907	0.008828245293124115	0	10000
4	250	0	250	500	750	2	0	1	0.25	0.25	0.25	0.25	-0.25	-0.25	-0.25	-0.25	-0.25	linear	0.025	TRUE	25	NA	NA	0	0.5	FALSE	3	mixmodel_cal	0.6902	-0.054943804545639914	0.009345610500438948	0	10000
4	250	0	250	500	750	2	0	1	0.25	0.25	0.25	0.25	-0.25	-0.25	-0.25	-0.25	-0.25	linear	0.025	TRUE	25	NA	NA	0	0.5	FALSE	3	sepmodel	0.786	-0.002467344358437399	0.00807751826416712	0	10000
4	250	0	250	500	750	2	0	1	0.25	0.25	0.25	0.25	-0.25	-0.25	-0.25	-0.25	-0.25	linear	0.025	TRUE	25	NA	NA	0	0.5	FALSE	4	fixmodel	0.8276	-0.0018586333345709076	0.007260593744251986	0	10000
4	250	0	250	500	750	2	0	1	0.25	0.25	0.25	0.25	-0.25	-0.25	-0.25	-0.25	-0.25	linear	0.025	TRUE	25	NA	NA	0	0.5	FALSE	4	mixmodel	0.7064	-0.049556886918966765	0.009270051703006358	0	10000
4	250	0	250	500	750	2	0	1	0.25	0.25	0.25	0.25	-0.25	-0.25	-0.25	-0.25	-0.25	linear	0.025	TRUE	25	NA	NA	0	0.5	FALSE	4	mixmodel_AR1	0.7028	-0.05143908890981603	0.00969378672617556	0	10000
4	250	0	250	500	750	2	0	1	0.25	0.25	0.25	0.25	-0.25	-0.25	-0.25	-0.25	-0.25	linear	0.025	TRUE	25	NA	NA	0	0.5	FALSE	4	mixmodel_AR1_cal	0.6917	-0.05438181818546594	0.009897272050719517	0	10000
4	250	0	250	500	750	2	0	1	0.25	0.25	0.25	0.25	-0.25	-0.25	-0.25	-0.25	-0.25	linear	0.025	TRUE	25	NA	NA	0	0.5	FALSE	4	mixmodel_cal	0.6341	-0.07222391324644177	0.011186331240269015	0	10000
4	250	0	250	500	750	2	0	1	0.25	0.25	0.25	0.25	-0.25	-0.25	-0.25	-0.25	-0.25	linear	0.025	TRUE	25	NA	NA	0	0.5	FALSE	4	sepmodel	0.7865	-0.0017133254556272073	0.0080714261778477	0	10000
4	250	0	250	500	750	2	0	1	0.25	0.25	0.25	0.25	-0.25	-0.25	-0.25	-0.25	-0.25	linear	0.025	TRUE	50	NA	NA	0	0.5	FALSE	2	fixmodel	0.8171	-9.927840948777127e-4	0.007551077593385944	0	10000
4	250	0	250	500	750	2	0	1	0.25	0.25	0.25	0.25	-0.25	-0.25	-0.25	-0.25	-0.25	linear	0.025	TRUE	50	NA	NA	0	0.5	FALSE	2	mixmodel	0.786	-0.019816061723102758	0.0074880491865932305	0	10000
4	250	0	250	500	750	2	0	1	0.25	0.25	0.25	0.25	-0.25	-0.25	-0.25	-0.25	-0.25	linear	0.025	TRUE	50	NA	NA	0	0.5	FALSE	2	mixmodel_AR1	0.7776	-0.023994803008272624	0.007595461842311251	0	10000
4	250	0	250	500	750	2	0	1	0.25	0.25	0.25	0.25	-0.25	-0.25	-0.25	-0.25	-0.25	linear	0.025	TRUE	50	NA	NA	0	0.5	FALSE	2	mixmodel_AR1_cal	0.778	-0.024849713759783714	0.0075653611125664575	0	10000
4	250	0	250	500	750	2	0	1	0.25	0.25	0.25	0.25	-0.25	-0.25	-0.25	-0.25	-0.25	linear	0.025	TRUE	50	NA	NA	0	0.5	FALSE	2	mixmodel_cal	0.7668	-0.027917201136563947	0.007593440392409239	0	10000
4	250	0	250	500	750	2	0	1	0.25	0.25	0.25	0.25	-0.25	-0.25	-0.25	-0.25	-0.25	linear	0.025	TRUE	50	NA	NA	0	0.5	FALSE	2	sepmodel	0.7907	-7.33792753625699e-4	0.008051692008165917	0	10000
4	250	0	250	500	750	2	0	1	0.25	0.25	0.25	0.25	-0.25	-0.25	-0.25	-0.25	-0.25	linear	0.025	TRUE	50	NA	NA	0	0.5	FALSE	3	fixmodel	0.8299	-6.885726183484773e-4	0.007513429150869179	0	10000
4	250	0	250	500	750	2	0	1	0.25	0.25	0.25	0.25	-0.25	-0.25	-0.25	-0.25	-0.25	linear	0.025	TRUE	50	NA	NA	0	0.5	FALSE	3	mixmodel	0.7507	-0.03558980874232429	0.008262005084191363	0	10000
4	250	0	250	500	750	2	0	1	0.25	0.25	0.25	0.25	-0.25	-0.25	-0.25	-0.25	-0.25	linear	0.025	TRUE	50	NA	NA	0	0.5	FALSE	3	mixmodel_AR1	0.7358	-0.04053348713861879	0.00863116416437546	0	10000
4	250	0	250	500	750	2	0	1	0.25	0.25	0.25	0.25	-0.25	-0.25	-0.25	-0.25	-0.25	linear	0.025	TRUE	50	NA	NA	0	0.5	FALSE	3	mixmodel_AR1_cal	0.7346	-0.041441493601761234	0.008667431184075595	0	10000
4	250	0	250	500	750	2	0	1	0.25	0.25	0.25	0.25	-0.25	-0.25	-0.25	-0.25	-0.25	linear	0.025	TRUE	50	NA	NA	0	0.5	FALSE	3	mixmodel_cal	0.7057	-0.05104770133718921	0.009079694959993825	0	10000
4	250	0	250	500	750	2	0	1	0.25	0.25	0.25	0.25	-0.25	-0.25	-0.25	-0.25	-0.25	linear	0.025	TRUE	50	NA	NA	0	0.5	FALSE	3	sepmodel	0.7997	-2.7992398958593025e-4	0.008160478562832842	0	10000
4	250	0	250	500	750	2	0	1	0.25	0.25	0.25	0.25	-0.25	-0.25	-0.25	-0.25	-0.25	linear	0.025	TRUE	50	NA	NA	0	0.5	FALSE	4	fixmodel	0.8314	-0.0013925231598679595	0.007204612914630996	0	10000
4	250	0	250	500	750	2	0	1	0.25	0.25	0.25	0.25	-0.25	-0.25	-0.25	-0.25	-0.25	linear	0.025	TRUE	50	NA	NA	0	0.5	FALSE	4	mixmodel	0.7108	-0.04903914719570495	0.009128309692570887	0	10000
4	250	0	250	500	750	2	0	1	0.25	0.25	0.25	0.25	-0.25	-0.25	-0.25	-0.25	-0.25	linear	0.025	TRUE	50	NA	NA	0	0.5	FALSE	4	mixmodel_AR1	0.7065	-0.051092991651144504	0.009598988169767158	0	10000
4	250	0	250	500	750	2	0	1	0.25	0.25	0.25	0.25	-0.25	-0.25	-0.25	-0.25	-0.25	linear	0.025	TRUE	50	NA	NA	0	0.5	FALSE	4	mixmodel_AR1_cal	0.7044	-0.051586178944989645	0.00959654017379595	0	10000
4	250	0	250	500	750	2	0	1	0.25	0.25	0.25	0.25	-0.25	-0.25	-0.25	-0.25	-0.25	linear	0.025	TRUE	50	NA	NA	0	0.5	FALSE	4	mixmodel_cal	0.6457	-0.06880716887912103	0.010692836894361235	0	10000
4	250	0	250	500	750	2	0	1	0.25	0.25	0.25	0.25	-0.25	-0.25	-0.25	-0.25	-0.25	linear	0.025	TRUE	50	NA	NA	0	0.5	FALSE	4	sepmodel	0.7934	-8.897804137357851e-4	0.007948795641346033	0	10000
4	250	0	250	500	750	2	0	1	0.25	0.25	0.25	0.25	-0.25	-0.25	-0.25	-0.25	-0.25	linear	0.025	TRUE	100	NA	NA	0	0.5	FALSE	2	fixmodel	0.8252	5.513770504551132e-4	0.007439875984654014	0	10000
4	250	0	250	500	750	2	0	1	0.25	0.25	0.25	0.25	-0.25	-0.25	-0.25	-0.25	-0.25	linear	0.025	TRUE	100	NA	NA	0	0.5	FALSE	2	mixmodel	0.7976	-0.018067000860384798	0.007290799190055261	0	10000
4	250	0	250	500	750	2	0	1	0.25	0.25	0.25	0.25	-0.25	-0.25	-0.25	-0.25	-0.25	linear	0.025	TRUE	100	NA	NA	0	0.5	FALSE	2	mixmodel_AR1	0.7888	-0.02238058754227128	0.007397288967653538	0	10000
4	250	0	250	500	750	2	0	1	0.25	0.25	0.25	0.25	-0.25	-0.25	-0.25	-0.25	-0.25	linear	0.025	TRUE	100	NA	NA	0	0.5	FALSE	2	mixmodel_AR1_cal	0.787	-0.023332864415708282	0.007376810446102126	0	10000
4	250	0	250	500	750	2	0	1	0.25	0.25	0.25	0.25	-0.25	-0.25	-0.25	-0.25	-0.25	linear	0.025	TRUE	100	NA	NA	0	0.5	FALSE	2	mixmodel_cal	0.7826	-0.02467553793505531	0.007369991596774322	0	10000
4	250	0	250	500	750	2	0	1	0.25	0.25	0.25	0.25	-0.25	-0.25	-0.25	-0.25	-0.25	linear	0.025	TRUE	100	NA	NA	0	0.5	FALSE	2	sepmodel	0.7985	0.001032402772846092	0.007998379144958328	0	10000
4	250	0	250	500	750	2	0	1	0.25	0.25	0.25	0.25	-0.25	-0.25	-0.25	-0.25	-0.25	linear	0.025	TRUE	100	NA	NA	0	0.5	FALSE	3	fixmodel	0.8383	0.0012752817049674879	0.00728003570304339	0	10000
4	250	0	250	500	750	2	0	1	0.25	0.25	0.25	0.25	-0.25	-0.25	-0.25	-0.25	-0.25	linear	0.025	TRUE	100	NA	NA	0	0.5	FALSE	3	mixmodel	0.7661	-0.03341085931728072	0.007859255025617535	0	10000
4	250	0	250	500	750	2	0	1	0.25	0.25	0.25	0.25	-0.25	-0.25	-0.25	-0.25	-0.25	linear	0.025	TRUE	100	NA	NA	0	0.5	FALSE	3	mixmodel_AR1	0.7546	-0.03838339798970607	0.00822202101868391	0	10000
4	250	0	250	500	750	2	0	1	0.25	0.25	0.25	0.25	-0.25	-0.25	-0.25	-0.25	-0.25	linear	0.025	TRUE	100	NA	NA	0	0.5	FALSE	3	mixmodel_AR1_cal	0.7513	-0.03912499178407974	0.008236347567295525	0	10000
4	250	0	250	500	750	2	0	1	0.25	0.25	0.25	0.25	-0.25	-0.25	-0.25	-0.25	-0.25	linear	0.025	TRUE	100	NA	NA	0	0.5	FALSE	3	mixmodel_cal	0.731	-0.04542742603587736	0.008372037346387287	0	10000
4	250	0	250	500	750	2	0	1	0.25	0.25	0.25	0.25	-0.25	-0.25	-0.25	-0.25	-0.25	linear	0.025	TRUE	100	NA	NA	0	0.5	FALSE	3	sepmodel	0.8012	0.0013055626837387274	0.007957031625394517	0	10000
4	250	0	250	500	750	2	0	1	0.25	0.25	0.25	0.25	-0.25	-0.25	-0.25	-0.25	-0.25	linear	0.025	TRUE	100	NA	NA	0	0.5	FALSE	4	fixmodel	0.8411	5.2157767841382946e-5	0.007204339891842671	0	10000
4	250	0	250	500	750	2	0	1	0.25	0.25	0.25	0.25	-0.25	-0.25	-0.25	-0.25	-0.25	linear	0.025	TRUE	100	NA	NA	0	0.5	FALSE	4	mixmodel	0.7205	-0.047478606707752224	0.009062383723621417	0	10000
4	250	0	250	500	750	2	0	1	0.25	0.25	0.25	0.25	-0.25	-0.25	-0.25	-0.25	-0.25	linear	0.025	TRUE	100	NA	NA	0	0.5	FALSE	4	mixmodel_AR1	0.7117	-0.04947804134138064	0.009523719180001358	0	10000
4	250	0	250	500	750	2	0	1	0.25	0.25	0.25	0.25	-0.25	-0.25	-0.25	-0.25	-0.25	linear	0.025	TRUE	100	NA	NA	0	0.5	FALSE	4	mixmodel_AR1_cal	0.715	-0.04909105128612251	0.00946328523740165	0	10000
4	250	0	250	500	750	2	0	1	0.25	0.25	0.25	0.25	-0.25	-0.25	-0.25	-0.25	-0.25	linear	0.025	TRUE	100	NA	NA	0	0.5	FALSE	4	mixmodel_cal	0.6757	-0.061820685755797126	0.010052552703209337	0	10000
4	250	0	250	500	750	2	0	1	0.25	0.25	0.25	0.25	-0.25	-0.25	-0.25	-0.25	-0.25	linear	0.025	TRUE	100	NA	NA	0	0.5	FALSE	4	sepmodel	0.8008	2.3801879386389186e-5	0.0079278880206522	0	10000
4	250	0	250	500	750	2	0	1	0.25	0.25	0.25	0.25	-0.125	-0.125	-0.125	-0.125	-0.125	linear	0.025	TRUE	25	NA	NA	0	0.5	FALSE	2	fixmodel	0.8239	2.6008292569614015e-4	0.007542219100571699	0	10000
4	250	0	250	500	750	2	0	1	0.25	0.25	0.25	0.25	-0.125	-0.125	-0.125	-0.125	-0.125	linear	0.025	TRUE	25	NA	NA	0	0.5	FALSE	2	mixmodel	0.8245	-0.010167454099643071	0.007012904280038471	0	10000
4	250	0	250	500	750	2	0	1	0.25	0.25	0.25	0.25	-0.125	-0.125	-0.125	-0.125	-0.125	linear	0.025	TRUE	25	NA	NA	0	0.5	FALSE	2	mixmodel_AR1	0.8218	-0.012109583386909624	0.007023714476600551	0	10000
4	250	0	250	500	750	2	0	1	0.25	0.25	0.25	0.25	-0.125	-0.125	-0.125	-0.125	-0.125	linear	0.025	TRUE	25	NA	NA	0	0.5	FALSE	2	mixmodel_AR1_cal	0.8242	-0.012529105165018047	0.006954447365393333	0	10000
4	250	0	250	500	750	2	0	1	0.25	0.25	0.25	0.25	-0.125	-0.125	-0.125	-0.125	-0.125	linear	0.025	TRUE	25	NA	NA	0	0.5	FALSE	2	mixmodel_cal	0.8212	-0.013667499855902805	0.006911482576276758	0	10000
4	250	0	250	500	750	2	0	1	0.25	0.25	0.25	0.25	-0.125	-0.125	-0.125	-0.125	-0.125	linear	0.025	TRUE	25	NA	NA	0	0.5	FALSE	2	sepmodel	0.8018	7.442083045814408e-4	0.0080647123075387	0	10000
4	250	0	250	500	750	2	0	1	0.25	0.25	0.25	0.25	-0.125	-0.125	-0.125	-0.125	-0.125	linear	0.025	TRUE	25	NA	NA	0	0.5	FALSE	3	fixmodel	0.8306	-0.001045947615392066	0.007254351719106259	0	10000
4	250	0	250	500	750	2	0	1	0.25	0.25	0.25	0.25	-0.125	-0.125	-0.125	-0.125	-0.125	linear	0.025	TRUE	25	NA	NA	0	0.5	FALSE	3	mixmodel	0.8214	-0.021725946640168133	0.006786516516337785	0	10000
4	250	0	250	500	750	2	0	1	0.25	0.25	0.25	0.25	-0.125	-0.125	-0.125	-0.125	-0.125	linear	0.025	TRUE	25	NA	NA	0	0.5	FALSE	3	mixmodel_AR1	0.8185	-0.024272685508914104	0.006829129777363368	0	10000
4	250	0	250	500	750	2	0	1	0.25	0.25	0.25	0.25	-0.125	-0.125	-0.125	-0.125	-0.125	linear	0.025	TRUE	25	NA	NA	0	0.5	FALSE	3	mixmodel_AR1_cal	0.8171	-0.024795441429996883	0.006819589331925077	0	10000
4	250	0	250	500	750	2	0	1	0.25	0.25	0.25	0.25	-0.125	-0.125	-0.125	-0.125	-0.125	linear	0.025	TRUE	25	NA	NA	0	0.5	FALSE	3	mixmodel_cal	0.8098	-0.02738604426005316	0.006828719959399544	0	10000
4	250	0	250	500	750	2	0	1	0.25	0.25	0.25	0.25	-0.125	-0.125	-0.125	-0.125	-0.125	linear	0.025	TRUE	25	NA	NA	0	0.5	FALSE	3	sepmodel	0.7972	-5.422124272342016e-4	0.007890634817862506	0	10000
4	250	0	250	500	750	2	0	1	0.25	0.25	0.25	0.25	-0.125	-0.125	-0.125	-0.125	-0.125	linear	0.025	TRUE	25	NA	NA	0	0.5	FALSE	4	fixmodel	0.8404	0.0012714192487633762	0.007207497980275406	0	10000
4	250	0	250	500	750	2	0	1	0.25	0.25	0.25	0.25	-0.125	-0.125	-0.125	-0.125	-0.125	linear	0.025	TRUE	25	NA	NA	0	0.5	FALSE	4	mixmodel	0.812	-0.027793889064662684	0.006952851490454541	0	10000
4	250	0	250	500	750	2	0	1	0.25	0.25	0.25	0.25	-0.125	-0.125	-0.125	-0.125	-0.125	linear	0.025	TRUE	25	NA	NA	0	0.5	FALSE	4	mixmodel_AR1	0.8086	-0.0300192951092329	0.007078168931623077	0	10000
4	250	0	250	500	750	2	0	1	0.25	0.25	0.25	0.25	-0.125	-0.125	-0.125	-0.125	-0.125	linear	0.025	TRUE	25	NA	NA	0	0.5	FALSE	4	mixmodel_AR1_cal	0.8084	-0.030351660372600942	0.0070451804243747375	0	10000
4	250	0	250	500	750	2	0	1	0.25	0.25	0.25	0.25	-0.125	-0.125	-0.125	-0.125	-0.125	linear	0.025	TRUE	25	NA	NA	0	0.5	FALSE	4	mixmodel_cal	0.7996	-0.034308229192390044	0.007107205220214634	0	10000
4	250	0	250	500	750	2	0	1	0.25	0.25	0.25	0.25	-0.125	-0.125	-0.125	-0.125	-0.125	linear	0.025	TRUE	25	NA	NA	0	0.5	FALSE	4	sepmodel	0.8018	0.0017916527648149038	0.007984302271905974	0	10000
4	250	0	250	500	750	2	0	1	0.25	0.25	0.25	0.25	-0.125	-0.125	-0.125	-0.125	-0.125	linear	0.025	TRUE	50	NA	NA	0	0.5	FALSE	2	fixmodel	0.8237	-1.8257007659639268e-4	0.007352964613060663	0	10000
4	250	0	250	500	750	2	0	1	0.25	0.25	0.25	0.25	-0.125	-0.125	-0.125	-0.125	-0.125	linear	0.025	TRUE	50	NA	NA	0	0.5	FALSE	2	mixmodel	0.8276	-0.010732703352615022	0.006877525060419756	0	10000
4	250	0	250	500	750	2	0	1	0.25	0.25	0.25	0.25	-0.125	-0.125	-0.125	-0.125	-0.125	linear	0.025	TRUE	50	NA	NA	0	0.5	FALSE	2	mixmodel_AR1	0.8263	-0.012844123114195553	0.006879715885979323	0	10000
4	250	0	250	500	750	2	0	1	0.25	0.25	0.25	0.25	-0.125	-0.125	-0.125	-0.125	-0.125	linear	0.025	TRUE	50	NA	NA	0	0.5	FALSE	2	mixmodel_AR1_cal	0.8274	-0.013241059677244323	0.0068207730632415765	0	10000
4	250	0	250	500	750	2	0	1	0.25	0.25	0.25	0.25	-0.125	-0.125	-0.125	-0.125	-0.125	linear	0.025	TRUE	50	NA	NA	0	0.5	FALSE	2	mixmodel_cal	0.8233	-0.014047977589187653	0.006821783073291857	0	10000
4	250	0	250	500	750	2	0	1	0.25	0.25	0.25	0.25	-0.125	-0.125	-0.125	-0.125	-0.125	linear	0.025	TRUE	50	NA	NA	0	0.5	FALSE	2	sepmodel	0.7974	3.095408945320811e-5	0.007898062436145525	0	10000
4	250	0	250	500	750	2	0	1	0.25	0.25	0.25	0.25	-0.125	-0.125	-0.125	-0.125	-0.125	linear	0.025	TRUE	50	NA	NA	0	0.5	FALSE	3	fixmodel	0.8259	-7.476859495059871e-4	0.007514133158387835	0	10000
4	250	0	250	500	750	2	0	1	0.25	0.25	0.25	0.25	-0.125	-0.125	-0.125	-0.125	-0.125	linear	0.025	TRUE	50	NA	NA	0	0.5	FALSE	3	mixmodel	0.8116	-0.021417518284502366	0.007002614560209185	0	10000
4	250	0	250	500	750	2	0	1	0.25	0.25	0.25	0.25	-0.125	-0.125	-0.125	-0.125	-0.125	linear	0.025	TRUE	50	NA	NA	0	0.5	FALSE	3	mixmodel_AR1	0.8108	-0.024083973000717032	0.0070565276019081205	0	10000
4	250	0	250	500	750	2	0	1	0.25	0.25	0.25	0.25	-0.125	-0.125	-0.125	-0.125	-0.125	linear	0.025	TRUE	50	NA	NA	0	0.5	FALSE	3	mixmodel_AR1_cal	0.8099	-0.02429766865004477	0.0070354752015312815	0	10000
4	250	0	250	500	750	2	0	1	0.25	0.25	0.25	0.25	-0.125	-0.125	-0.125	-0.125	-0.125	linear	0.025	TRUE	50	NA	NA	0	0.5	FALSE	3	mixmodel_cal	0.8053	-0.026366966327059597	0.0070039742980964334	0	10000
4	250	0	250	500	750	2	0	1	0.25	0.25	0.25	0.25	-0.125	-0.125	-0.125	-0.125	-0.125	linear	0.025	TRUE	50	NA	NA	0	0.5	FALSE	3	sepmodel	0.7894	-6.599185399108212e-4	0.008245810348465646	0	10000
4	250	0	250	500	750	2	0	1	0.25	0.25	0.25	0.25	-0.125	-0.125	-0.125	-0.125	-0.125	linear	0.025	TRUE	50	NA	NA	0	0.5	FALSE	4	fixmodel	0.8314	-0.0013435918510338188	0.007225403715623306	0	10000
4	250	0	250	500	750	2	0	1	0.25	0.25	0.25	0.25	-0.125	-0.125	-0.125	-0.125	-0.125	linear	0.025	TRUE	50	NA	NA	0	0.5	FALSE	4	mixmodel	0.8035	-0.03071684182736415	0.007087149690246306	0	10000
4	250	0	250	500	750	2	0	1	0.25	0.25	0.25	0.25	-0.125	-0.125	-0.125	-0.125	-0.125	linear	0.025	TRUE	50	NA	NA	0	0.5	FALSE	4	mixmodel_AR1	0.8011	-0.033070599663959165	0.007234937779307594	0	10000
4	250	0	250	500	750	2	0	1	0.25	0.25	0.25	0.25	-0.125	-0.125	-0.125	-0.125	-0.125	linear	0.025	TRUE	50	NA	NA	0	0.5	FALSE	4	mixmodel_AR1_cal	0.8041	-0.03283584695386126	0.0071779074135644785	0	10000
4	250	0	250	500	750	2	0	1	0.25	0.25	0.25	0.25	-0.125	-0.125	-0.125	-0.125	-0.125	linear	0.025	TRUE	50	NA	NA	0	0.5	FALSE	4	mixmodel_cal	0.7925	-0.03620075135375712	0.00722417654226903	0	10000
4	250	0	250	500	750	2	0	1	0.25	0.25	0.25	0.25	-0.125	-0.125	-0.125	-0.125	-0.125	linear	0.025	TRUE	50	NA	NA	0	0.5	FALSE	4	sepmodel	0.7912	-0.0017091323278363869	0.007970114186496945	0	10000
4	250	0	250	500	750	2	0	1	0.25	0.25	0.25	0.25	-0.125	-0.125	-0.125	-0.125	-0.125	linear	0.025	TRUE	100	NA	NA	0	0.5	FALSE	2	fixmodel	0.828	7.795693993428569e-4	0.0075106650974202105	0	10000
4	250	0	250	500	750	2	0	1	0.25	0.25	0.25	0.25	-0.125	-0.125	-0.125	-0.125	-0.125	linear	0.025	TRUE	100	NA	NA	0	0.5	FALSE	2	mixmodel	0.8265	-0.009991695935044398	0.006997104042651721	0	10000
4	250	0	250	500	750	2	0	1	0.25	0.25	0.25	0.25	-0.125	-0.125	-0.125	-0.125	-0.125	linear	0.025	TRUE	100	NA	NA	0	0.5	FALSE	2	mixmodel_AR1	0.8245	-0.01204813600502773	0.006999294643824788	0	10000
4	250	0	250	500	750	2	0	1	0.25	0.25	0.25	0.25	-0.125	-0.125	-0.125	-0.125	-0.125	linear	0.025	TRUE	100	NA	NA	0	0.5	FALSE	2	mixmodel_AR1_cal	0.8251	-0.012446097304179931	0.006937552166441499	0	10000
4	250	0	250	500	750	2	0	1	0.25	0.25	0.25	0.25	-0.125	-0.125	-0.125	-0.125	-0.125	linear	0.025	TRUE	100	NA	NA	0	0.5	FALSE	2	mixmodel_cal	0.8233	-0.012544714936994753	0.006937616815324387	0	10000
4	250	0	250	500	750	2	0	1	0.25	0.25	0.25	0.25	-0.125	-0.125	-0.125	-0.125	-0.125	linear	0.025	TRUE	100	NA	NA	0	0.5	FALSE	2	sepmodel	0.7996	6.950986070063137e-4	0.008015464800437116	0	10000
4	250	0	250	500	750	2	0	1	0.25	0.25	0.25	0.25	-0.125	-0.125	-0.125	-0.125	-0.125	linear	0.025	TRUE	100	NA	NA	0	0.5	FALSE	3	fixmodel	0.8332	8.947923975359574e-4	0.007407778236177866	0	10000
4	250	0	250	500	750	2	0	1	0.25	0.25	0.25	0.25	-0.125	-0.125	-0.125	-0.125	-0.125	linear	0.025	TRUE	100	NA	NA	0	0.5	FALSE	3	mixmodel	0.8226	-0.020187103335158232	0.006887108931299479	0	10000
4	250	0	250	500	750	2	0	1	0.25	0.25	0.25	0.25	-0.125	-0.125	-0.125	-0.125	-0.125	linear	0.025	TRUE	100	NA	NA	0	0.5	FALSE	3	mixmodel_AR1	0.8205	-0.022691840551264407	0.006944233520069354	0	10000
4	250	0	250	500	750	2	0	1	0.25	0.25	0.25	0.25	-0.125	-0.125	-0.125	-0.125	-0.125	linear	0.025	TRUE	100	NA	NA	0	0.5	FALSE	3	mixmodel_AR1_cal	0.8201	-0.02290462570465656	0.006939865994263142	0	10000
4	250	0	250	500	750	2	0	1	0.25	0.25	0.25	0.25	-0.125	-0.125	-0.125	-0.125	-0.125	linear	0.025	TRUE	100	NA	NA	0	0.5	FALSE	3	mixmodel_cal	0.815	-0.024003121589036634	0.006914191772934461	0	10000
4	250	0	250	500	750	2	0	1	0.25	0.25	0.25	0.25	-0.125	-0.125	-0.125	-0.125	-0.125	linear	0.025	TRUE	100	NA	NA	0	0.5	FALSE	3	sepmodel	0.7984	0.0010612013811445418	0.008114233633006007	0	10000
4	250	0	250	500	750	2	0	1	0.25	0.25	0.25	0.25	-0.125	-0.125	-0.125	-0.125	-0.125	linear	0.025	TRUE	100	NA	NA	0	0.5	FALSE	4	fixmodel	0.839	9.249738292999405e-4	0.007349673727384894	0	10000
4	250	0	250	500	750	2	0	1	0.25	0.25	0.25	0.25	-0.125	-0.125	-0.125	-0.125	-0.125	linear	0.025	TRUE	100	NA	NA	0	0.5	FALSE	4	mixmodel	0.809	-0.028775875536615224	0.00706642274224384	0	10000
4	250	0	250	500	750	2	0	1	0.25	0.25	0.25	0.25	-0.125	-0.125	-0.125	-0.125	-0.125	linear	0.025	TRUE	100	NA	NA	0	0.5	FALSE	4	mixmodel_AR1	0.8083	-0.030998467968694043	0.007194457212656653	0	10000
4	250	0	250	500	750	2	0	1	0.25	0.25	0.25	0.25	-0.125	-0.125	-0.125	-0.125	-0.125	linear	0.025	TRUE	100	NA	NA	0	0.5	FALSE	4	mixmodel_AR1_cal	0.8071	-0.03071335731655016	0.007165644459569921	0	10000
4	250	0	250	500	750	2	0	1	0.25	0.25	0.25	0.25	-0.125	-0.125	-0.125	-0.125	-0.125	linear	0.025	TRUE	100	NA	NA	0	0.5	FALSE	4	mixmodel_cal	0.8009	-0.03280664151859551	0.007127255806941523	0	10000
4	250	0	250	500	750	2	0	1	0.25	0.25	0.25	0.25	-0.125	-0.125	-0.125	-0.125	-0.125	linear	0.025	TRUE	100	NA	NA	0	0.5	FALSE	4	sepmodel	0.799	0.0011938709483436893	0.008136349957831543	0	10000
4	250	0	250	500	750	2	0	1	0.25	0.25	0.25	0.25	0	0	0	0	0	linear	0.025	TRUE	25	NA	NA	0	0.5	FALSE	2	fixmodel	0.8243	2.5496768521896917e-4	0.007430391079305669	0	10000
4	250	0	250	500	750	2	0	1	0.25	0.25	0.25	0.25	0	0	0	0	0	linear	0.025	TRUE	25	NA	NA	0	0.5	FALSE	2	mixmodel	0.8593	2.3482421940742757e-4	0.006790457101012654	0	10000
4	250	0	250	500	750	2	0	1	0.25	0.25	0.25	0.25	0	0	0	0	0	linear	0.025	TRUE	25	NA	NA	0	0.5	FALSE	2	mixmodel_AR1	0.8635	2.883117275394101e-4	0.006768948033077355	0	10000
4	250	0	250	500	750	2	0	1	0.25	0.25	0.25	0.25	0	0	0	0	0	linear	0.025	TRUE	25	NA	NA	0	0.5	FALSE	2	mixmodel_AR1_cal	0.8643	2.0888345617480915e-4	0.0067135058421737785	0	10000
4	250	0	250	500	750	2	0	1	0.25	0.25	0.25	0.25	0	0	0	0	0	linear	0.025	TRUE	25	NA	NA	0	0.5	FALSE	2	mixmodel_cal	0.8631	3.027367587654879e-4	0.006687493062286365	0	10000
4	250	0	250	500	750	2	0	1	0.25	0.25	0.25	0.25	0	0	0	0	0	linear	0.025	TRUE	25	NA	NA	0	0.5	FALSE	2	sepmodel	0.7929	3.506257006377258e-5	0.008011455812299723	0	10000
4	250	0	250	500	750	2	0	1	0.25	0.25	0.25	0.25	0	0	0	0	0	linear	0.025	TRUE	25	NA	NA	0	0.5	FALSE	3	fixmodel	0.8298	-9.36818993540876e-4	0.007170539014765379	0	10000
4	250	0	250	500	750	2	0	1	0.25	0.25	0.25	0.25	0	0	0	0	0	linear	0.025	TRUE	25	NA	NA	0	0.5	FALSE	3	mixmodel	0.8808	-9.696488563103698e-4	0.006154062548564229	0	10000
4	250	0	250	500	750	2	0	1	0.25	0.25	0.25	0.25	0	0	0	0	0	linear	0.025	TRUE	25	NA	NA	0	0.5	FALSE	3	mixmodel_AR1	0.8827	-9.607793937120592e-4	0.0061106924195932074	0	10000
4	250	0	250	500	750	2	0	1	0.25	0.25	0.25	0.25	0	0	0	0	0	linear	0.025	TRUE	25	NA	NA	0	0.5	FALSE	3	mixmodel_AR1_cal	0.8817	-0.001062589120621477	0.006109564658577875	0	10000
4	250	0	250	500	750	2	0	1	0.25	0.25	0.25	0.25	0	0	0	0	0	linear	0.025	TRUE	25	NA	NA	0	0.5	FALSE	3	mixmodel_cal	0.8816	-9.571748226381038e-4	0.006071439623800452	0	10000
4	250	0	250	500	750	2	0	1	0.25	0.25	0.25	0.25	0	0	0	0	0	linear	0.025	TRUE	25	NA	NA	0	0.5	FALSE	3	sepmodel	0.7976	-6.761450371003296e-4	0.007784717998753269	0	10000
4	250	0	250	500	750	2	0	1	0.25	0.25	0.25	0.25	0	0	0	0	0	linear	0.025	TRUE	25	NA	NA	0	0.5	FALSE	4	fixmodel	0.8359	-3.276317969347405e-4	0.007113181376865121	0	10000
4	250	0	250	500	750	2	0	1	0.25	0.25	0.25	0.25	0	0	0	0	0	linear	0.025	TRUE	25	NA	NA	0	0.5	FALSE	4	mixmodel	0.8991	-3.6025291959910865e-4	0.005871947534407185	0	10000
4	250	0	250	500	750	2	0	1	0.25	0.25	0.25	0.25	0	0	0	0	0	linear	0.025	TRUE	25	NA	NA	0	0.5	FALSE	4	mixmodel_AR1	0.9034	-3.694556907396641e-4	0.005835551081707219	0	10000
4	250	0	250	500	750	2	0	1	0.25	0.25	0.25	0.25	0	0	0	0	0	linear	0.025	TRUE	25	NA	NA	0	0.5	FALSE	4	mixmodel_AR1_cal	0.9026	-4.532326927899519e-4	0.005830653451713591	0	10000
4	250	0	250	500	750	2	0	1	0.25	0.25	0.25	0.25	0	0	0	0	0	linear	0.025	TRUE	25	NA	NA	0	0.5	FALSE	4	mixmodel_cal	0.9037	-3.438448667209345e-4	0.0057886725847654	0	10000
4	250	0	250	500	750	2	0	1	0.25	0.25	0.25	0.25	0	0	0	0	0	linear	0.025	TRUE	25	NA	NA	0	0.5	FALSE	4	sepmodel	0.7976	1.4300508465797302e-4	0.00791626471296088	0	10000
4	250	0	250	500	750	2	0	1	0.25	0.25	0.25	0.25	0	0	0	0	0	linear	0.025	TRUE	50	NA	NA	0	0.5	FALSE	2	fixmodel	0.8281	-5.979773246113343e-5	0.007392379268599333	0	10000
4	250	0	250	500	750	2	0	1	0.25	0.25	0.25	0.25	0	0	0	0	0	linear	0.025	TRUE	50	NA	NA	0	0.5	FALSE	2	mixmodel	0.8605	-4.633787923979308e-4	0.006701765014430884	0	10000
4	250	0	250	500	750	2	0	1	0.25	0.25	0.25	0.25	0	0	0	0	0	linear	0.025	TRUE	50	NA	NA	0	0.5	FALSE	2	mixmodel_AR1	0.8645	-5.587521420697936e-4	0.006674472276292173	0	10000
4	250	0	250	500	750	2	0	1	0.25	0.25	0.25	0.25	0	0	0	0	0	linear	0.025	TRUE	50	NA	NA	0	0.5	FALSE	2	mixmodel_AR1_cal	0.8668	-3.9746048019250054e-4	0.006643770282909304	0	10000
4	250	0	250	500	750	2	0	1	0.25	0.25	0.25	0.25	0	0	0	0	0	linear	0.025	TRUE	50	NA	NA	0	0.5	FALSE	2	mixmodel_cal	0.8654	-4.452925956099201e-4	0.00662023766372724	0	10000
4	250	0	250	500	750	2	0	1	0.25	0.25	0.25	0.25	0	0	0	0	0	linear	0.025	TRUE	50	NA	NA	0	0.5	FALSE	2	sepmodel	0.7994	-3.14070438024726e-5	0.007906207156396134	0	10000
4	250	0	250	500	750	2	0	1	0.25	0.25	0.25	0.25	0	0	0	0	0	linear	0.025	TRUE	50	NA	NA	0	0.5	FALSE	3	fixmodel	0.8287	-1.9596092456507843e-4	0.007357718001875089	0	10000
4	250	0	250	500	750	2	0	1	0.25	0.25	0.25	0.25	0	0	0	0	0	linear	0.025	TRUE	50	NA	NA	0	0.5	FALSE	3	mixmodel	0.8794	-8.073953901265936e-4	0.006267548743248912	0	10000
4	250	0	250	500	750	2	0	1	0.25	0.25	0.25	0.25	0	0	0	0	0	linear	0.025	TRUE	50	NA	NA	0	0.5	FALSE	3	mixmodel_AR1	0.8821	-9.245396166175672e-4	0.006220816021701977	0	10000
4	250	0	250	500	750	2	0	1	0.25	0.25	0.25	0.25	0	0	0	0	0	linear	0.025	TRUE	50	NA	NA	0	0.5	FALSE	3	mixmodel_AR1_cal	0.8828	-8.359036180345105e-4	0.006211826191254207	0	10000
4	250	0	250	500	750	2	0	1	0.25	0.25	0.25	0.25	0	0	0	0	0	linear	0.025	TRUE	50	NA	NA	0	0.5	FALSE	3	mixmodel_cal	0.8828	-8.533947691838176e-4	0.006194818667391784	0	10000
4	250	0	250	500	750	2	0	1	0.25	0.25	0.25	0.25	0	0	0	0	0	linear	0.025	TRUE	50	NA	NA	0	0.5	FALSE	3	sepmodel	0.793	-1.4806517077312591e-5	0.008016848541651711	0	10000
4	250	0	250	500	750	2	0	1	0.25	0.25	0.25	0.25	0	0	0	0	0	linear	0.025	TRUE	50	NA	NA	0	0.5	FALSE	4	fixmodel	0.8372	-4.1599589713036853e-4	0.007286683932744254	0	10000
4	250	0	250	500	750	2	0	1	0.25	0.25	0.25	0.25	0	0	0	0	0	linear	0.025	TRUE	50	NA	NA	0	0.5	FALSE	4	mixmodel	0.8982	-6.996824140717305e-4	0.006058797472595788	0	10000
4	250	0	250	500	750	2	0	1	0.25	0.25	0.25	0.25	0	0	0	0	0	linear	0.025	TRUE	50	NA	NA	0	0.5	FALSE	4	mixmodel_AR1	0.9023	-7.907152281578453e-4	0.006020457902739138	0	10000
4	250	0	250	500	750	2	0	1	0.25	0.25	0.25	0.25	0	0	0	0	0	linear	0.025	TRUE	50	NA	NA	0	0.5	FALSE	4	mixmodel_AR1_cal	0.9012	-7.424583132021905e-4	0.00602122947525742	0	10000
4	250	0	250	500	750	2	0	1	0.25	0.25	0.25	0.25	0	0	0	0	0	linear	0.025	TRUE	50	NA	NA	0	0.5	FALSE	4	mixmodel_cal	0.9008	-7.296615854972539e-4	0.005987405657377371	0	10000
4	250	0	250	500	750	2	0	1	0.25	0.25	0.25	0.25	0	0	0	0	0	linear	0.025	TRUE	50	NA	NA	0	0.5	FALSE	4	sepmodel	0.7952	-2.537440384409333e-4	0.00806681914554204	0	10000
4	250	0	250	500	750	2	0	1	0.25	0.25	0.25	0.25	0	0	0	0	0	linear	0.025	TRUE	100	NA	NA	0	0.5	FALSE	2	fixmodel	0.829	1.576918604488439e-4	0.007535335171134365	0	10000
4	250	0	250	500	750	2	0	1	0.25	0.25	0.25	0.25	0	0	0	0	0	linear	0.025	TRUE	100	NA	NA	0	0.5	FALSE	2	mixmodel	0.8643	1.2282688253065647e-4	0.0068424816225850955	0	10000
4	250	0	250	500	750	2	0	1	0.25	0.25	0.25	0.25	0	0	0	0	0	linear	0.025	TRUE	100	NA	NA	0	0.5	FALSE	2	mixmodel_AR1	0.868	3.789644974731573e-5	0.006811570033724503	0	10000
4	250	0	250	500	750	2	0	1	0.25	0.25	0.25	0.25	0	0	0	0	0	linear	0.025	TRUE	100	NA	NA	0	0.5	FALSE	2	mixmodel_AR1_cal	0.8683	-1.0241493977410824e-4	0.0067557464539353	0	10000
4	250	0	250	500	750	2	0	1	0.25	0.25	0.25	0.25	0	0	0	0	0	linear	0.025	TRUE	100	NA	NA	0	0.5	FALSE	2	mixmodel_cal	0.8667	-1.0968393940051502e-4	0.006751947053408489	0	10000
4	250	0	250	500	750	2	0	1	0.25	0.25	0.25	0.25	0	0	0	0	0	linear	0.025	TRUE	100	NA	NA	0	0.5	FALSE	2	sepmodel	0.8069	4.996563893721644e-4	0.008131518252520918	0	10000
4	250	0	250	500	750	2	0	1	0.25	0.25	0.25	0.25	0	0	0	0	0	linear	0.025	TRUE	100	NA	NA	0	0.5	FALSE	3	fixmodel	0.8314	-5.751866469332641e-4	0.007252292283589863	0	10000
4	250	0	250	500	750	2	0	1	0.25	0.25	0.25	0.25	0	0	0	0	0	linear	0.025	TRUE	100	NA	NA	0	0.5	FALSE	3	mixmodel	0.8837	-4.8078781973988534e-4	0.006265716000102784	0	10000
4	250	0	250	500	750	2	0	1	0.25	0.25	0.25	0.25	0	0	0	0	0	linear	0.025	TRUE	100	NA	NA	0	0.5	FALSE	3	mixmodel_AR1	0.8872	-5.513098861253109e-4	0.006211082572947887	0	10000
4	250	0	250	500	750	2	0	1	0.25	0.25	0.25	0.25	0	0	0	0	0	linear	0.025	TRUE	100	NA	NA	0	0.5	FALSE	3	mixmodel_AR1_cal	0.887	-5.745291357969718e-4	0.006214181063916949	0	10000
4	250	0	250	500	750	2	0	1	0.25	0.25	0.25	0.25	0	0	0	0	0	linear	0.025	TRUE	100	NA	NA	0	0.5	FALSE	3	mixmodel_cal	0.8857	-6.304048227236645e-4	0.006195554541719823	0	10000
4	250	0	250	500	750	2	0	1	0.25	0.25	0.25	0.25	0	0	0	0	0	linear	0.025	TRUE	100	NA	NA	0	0.5	FALSE	3	sepmodel	0.8004	-2.0562352903701363e-5	0.007931947082035304	0	10000
4	250	0	250	500	750	2	0	1	0.25	0.25	0.25	0.25	0	0	0	0	0	linear	0.025	TRUE	100	NA	NA	0	0.5	FALSE	4	fixmodel	0.8313	-7.363500656664308e-4	0.007381915971522828	0	10000
4	250	0	250	500	750	2	0	1	0.25	0.25	0.25	0.25	0	0	0	0	0	linear	0.025	TRUE	100	NA	NA	0	0.5	FALSE	4	mixmodel	0.8928	-4.104342226224867e-4	0.006120393354641169	0	10000
4	250	0	250	500	750	2	0	1	0.25	0.25	0.25	0.25	0	0	0	0	0	linear	0.025	TRUE	100	NA	NA	0	0.5	FALSE	4	mixmodel_AR1	0.8974	-4.060922603037148e-4	0.006076728147074826	0	10000
4	250	0	250	500	750	2	0	1	0.25	0.25	0.25	0.25	0	0	0	0	0	linear	0.025	TRUE	100	NA	NA	0	0.5	FALSE	4	mixmodel_AR1_cal	0.898	-5.18016575019003e-4	0.0060692243926657044	0	10000
4	250	0	250	500	750	2	0	1	0.25	0.25	0.25	0.25	0	0	0	0	0	linear	0.025	TRUE	100	NA	NA	0	0.5	FALSE	4	mixmodel_cal	0.8972	-5.97097448254949e-4	0.00604947962989968	0	10000
4	250	0	250	500	750	2	0	1	0.25	0.25	0.25	0.25	0	0	0	0	0	linear	0.025	TRUE	100	NA	NA	0	0.5	FALSE	4	sepmodel	0.7984	-3.031042587954449e-4	0.008225745879391878	0	10000
4	250	0	250	500	750	2	0	1	0.25	0.25	0.25	0.25	0.125	0.125	0.125	0.125	0.125	linear	0.025	TRUE	25	NA	NA	0	0.5	FALSE	2	fixmodel	0.8245	-2.746493229458327e-6	0.007394379253858771	0	10000
4	250	0	250	500	750	2	0	1	0.25	0.25	0.25	0.25	0.125	0.125	0.125	0.125	0.125	linear	0.025	TRUE	25	NA	NA	0	0.5	FALSE	2	mixmodel	0.8832	0.010626862882444407	0.0068972225432920396	0	10000
4	250	0	250	500	750	2	0	1	0.25	0.25	0.25	0.25	0.125	0.125	0.125	0.125	0.125	linear	0.025	TRUE	25	NA	NA	0	0.5	FALSE	2	mixmodel_AR1	0.8907	0.012707174950164733	0.006903633752717193	0	10000
4	250	0	250	500	750	2	0	1	0.25	0.25	0.25	0.25	0.125	0.125	0.125	0.125	0.125	linear	0.025	TRUE	25	NA	NA	0	0.5	FALSE	2	mixmodel_AR1_cal	0.8944	0.013032230149858753	0.0068484989789665655	0	10000
4	250	0	250	500	750	2	0	1	0.25	0.25	0.25	0.25	0.125	0.125	0.125	0.125	0.125	linear	0.025	TRUE	25	NA	NA	0	0.5	FALSE	2	mixmodel_cal	0.897	0.014224501761674254	0.006839635798026965	0	10000
4	250	0	250	500	750	2	0	1	0.25	0.25	0.25	0.25	0.125	0.125	0.125	0.125	0.125	linear	0.025	TRUE	25	NA	NA	0	0.5	FALSE	2	sepmodel	0.8029	7.15428484833528e-4	0.007843026662640454	0	10000
4	250	0	250	500	750	2	0	1	0.25	0.25	0.25	0.25	0.125	0.125	0.125	0.125	0.125	linear	0.025	TRUE	25	NA	NA	0	0.5	FALSE	3	fixmodel	0.8291	-9.469120780230455e-4	0.007258906748581784	0	10000
4	250	0	250	500	750	2	0	1	0.25	0.25	0.25	0.25	0.125	0.125	0.125	0.125	0.125	linear	0.025	TRUE	25	NA	NA	0	0.5	FALSE	3	mixmodel	0.9198	0.019799352288434838	0.006783816413508873	0	10000
4	250	0	250	500	750	2	0	1	0.25	0.25	0.25	0.25	0.125	0.125	0.125	0.125	0.125	linear	0.025	TRUE	25	NA	NA	0	0.5	FALSE	3	mixmodel_AR1	0.9296	0.022444064710528604	0.00683324865270395	0	10000
4	250	0	250	500	750	2	0	1	0.25	0.25	0.25	0.25	0.125	0.125	0.125	0.125	0.125	linear	0.025	TRUE	25	NA	NA	0	0.5	FALSE	3	mixmodel_AR1_cal	0.9307	0.022946283278322727	0.006831688292528086	0	10000
4	250	0	250	500	750	2	0	1	0.25	0.25	0.25	0.25	0.125	0.125	0.125	0.125	0.125	linear	0.025	TRUE	25	NA	NA	0	0.5	FALSE	3	mixmodel_cal	0.938	0.025551715759649835	0.006834499422989926	0	10000
4	250	0	250	500	750	2	0	1	0.25	0.25	0.25	0.25	0.125	0.125	0.125	0.125	0.125	linear	0.025	TRUE	25	NA	NA	0	0.5	FALSE	3	sepmodel	0.7943	-8.995973800182132e-4	0.007878938072024631	0	10000
4	250	0	250	500	750	2	0	1	0.25	0.25	0.25	0.25	0.125	0.125	0.125	0.125	0.125	linear	0.025	TRUE	25	NA	NA	0	0.5	FALSE	4	fixmodel	0.8368	-1.9740613039614808e-4	0.0072763732195837896	0	10000
4	250	0	250	500	750	2	0	1	0.25	0.25	0.25	0.25	0.125	0.125	0.125	0.125	0.125	linear	0.025	TRUE	25	NA	NA	0	0.5	FALSE	4	mixmodel	0.9431	0.028878907972954886	0.007092727518143867	0	10000
4	250	0	250	500	750	2	0	1	0.25	0.25	0.25	0.25	0.125	0.125	0.125	0.125	0.125	linear	0.025	TRUE	25	NA	NA	0	0.5	FALSE	4	mixmodel_AR1	0.9486	0.031321097200933776	0.007216923725019042	0	10000
4	250	0	250	500	750	2	0	1	0.25	0.25	0.25	0.25	0.125	0.125	0.125	0.125	0.125	linear	0.025	TRUE	25	NA	NA	0	0.5	FALSE	4	mixmodel_AR1_cal	0.9499	0.03144251070955443	0.007183642619555784	0	10000
4	250	0	250	500	750	2	0	1	0.25	0.25	0.25	0.25	0.125	0.125	0.125	0.125	0.125	linear	0.025	TRUE	25	NA	NA	0	0.5	FALSE	4	mixmodel_cal	0.9578	0.035419949896981794	0.007220284338932184	0	10000
4	250	0	250	500	750	2	0	1	0.25	0.25	0.25	0.25	0.125	0.125	0.125	0.125	0.125	linear	0.025	TRUE	25	NA	NA	0	0.5	FALSE	4	sepmodel	0.799	-1.527034340820931e-4	0.008017193408239953	0	10000
4	250	0	250	500	750	2	0	1	0.25	0.25	0.25	0.25	0.125	0.125	0.125	0.125	0.125	linear	0.025	TRUE	50	NA	NA	0	0.5	FALSE	2	fixmodel	0.8246	1.5447672959240897e-4	0.00745948580619083	0	10000
4	250	0	250	500	750	2	0	1	0.25	0.25	0.25	0.25	0.125	0.125	0.125	0.125	0.125	linear	0.025	TRUE	50	NA	NA	0	0.5	FALSE	2	mixmodel	0.8841	0.010849293735710797	0.006937910616053936	0	10000
4	250	0	250	500	750	2	0	1	0.25	0.25	0.25	0.25	0.125	0.125	0.125	0.125	0.125	linear	0.025	TRUE	50	NA	NA	0	0.5	FALSE	2	mixmodel_AR1	0.8959	0.01298122158718305	0.006928463370333746	0	10000
4	250	0	250	500	750	2	0	1	0.25	0.25	0.25	0.25	0.125	0.125	0.125	0.125	0.125	linear	0.025	TRUE	50	NA	NA	0	0.5	FALSE	2	mixmodel_AR1_cal	0.8958	0.013199451361352513	0.006882303138502995	0	10000
4	250	0	250	500	750	2	0	1	0.25	0.25	0.25	0.25	0.125	0.125	0.125	0.125	0.125	linear	0.025	TRUE	50	NA	NA	0	0.5	FALSE	2	mixmodel_cal	0.8973	0.013981497991079424	0.006873130540144619	0	10000
4	250	0	250	500	750	2	0	1	0.25	0.25	0.25	0.25	0.125	0.125	0.125	0.125	0.125	linear	0.025	TRUE	50	NA	NA	0	0.5	FALSE	2	sepmodel	0.7947	-3.6412623341248513e-4	0.007991129167995933	0	10000
4	250	0	250	500	750	2	0	1	0.25	0.25	0.25	0.25	0.125	0.125	0.125	0.125	0.125	linear	0.025	TRUE	50	NA	NA	0	0.5	FALSE	3	fixmodel	0.8318	2.5372337465069146e-4	0.007416418321316239	0	10000
4	250	0	250	500	750	2	0	1	0.25	0.25	0.25	0.25	0.125	0.125	0.125	0.125	0.125	linear	0.025	TRUE	50	NA	NA	0	0.5	FALSE	3	mixmodel	0.9224	0.021038800364222676	0.0069267262050353605	0	10000
4	250	0	250	500	750	2	0	1	0.25	0.25	0.25	0.25	0.125	0.125	0.125	0.125	0.125	linear	0.025	TRUE	50	NA	NA	0	0.5	FALSE	3	mixmodel_AR1	0.9296	0.02355567926594116	0.006977412801457635	0	10000
4	250	0	250	500	750	2	0	1	0.25	0.25	0.25	0.25	0.125	0.125	0.125	0.125	0.125	linear	0.025	TRUE	50	NA	NA	0	0.5	FALSE	3	mixmodel_AR1_cal	0.9307	0.02382006842409504	0.006979899568630908	0	10000
4	250	0	250	500	750	2	0	1	0.25	0.25	0.25	0.25	0.125	0.125	0.125	0.125	0.125	linear	0.025	TRUE	50	NA	NA	0	0.5	FALSE	3	mixmodel_cal	0.937	0.025930957827818818	0.006972153288491191	0	10000
4	250	0	250	500	750	2	0	1	0.25	0.25	0.25	0.25	0.125	0.125	0.125	0.125	0.125	linear	0.025	TRUE	50	NA	NA	0	0.5	FALSE	3	sepmodel	0.7967	5.4398627527685045e-5	0.008155422761757935	0	10000
4	250	0	250	500	750	2	0	1	0.25	0.25	0.25	0.25	0.125	0.125	0.125	0.125	0.125	linear	0.025	TRUE	50	NA	NA	0	0.5	FALSE	4	fixmodel	0.8375	7.680141609771447e-4	0.00725441563851159	0	10000
4	250	0	250	500	750	2	0	1	0.25	0.25	0.25	0.25	0.125	0.125	0.125	0.125	0.125	linear	0.025	TRUE	50	NA	NA	0	0.5	FALSE	4	mixmodel	0.9428	0.02966488070459676	0.007060040880674742	0	10000
4	250	0	250	500	750	2	0	1	0.25	0.25	0.25	0.25	0.125	0.125	0.125	0.125	0.125	linear	0.025	TRUE	50	NA	NA	0	0.5	FALSE	4	mixmodel_AR1	0.9472	0.031909386104321966	0.0072064475420623685	0	10000
4	250	0	250	500	750	2	0	1	0.25	0.25	0.25	0.25	0.125	0.125	0.125	0.125	0.125	linear	0.025	TRUE	50	NA	NA	0	0.5	FALSE	4	mixmodel_AR1_cal	0.948	0.03178001823117317	0.007186082770102266	0	10000
4	250	0	250	500	750	2	0	1	0.25	0.25	0.25	0.25	0.125	0.125	0.125	0.125	0.125	linear	0.025	TRUE	50	NA	NA	0	0.5	FALSE	4	mixmodel_cal	0.9571	0.03525084265752359	0.007224064556334563	0	10000
4	250	0	250	500	750	2	0	1	0.25	0.25	0.25	0.25	0.125	0.125	0.125	0.125	0.125	linear	0.025	TRUE	50	NA	NA	0	0.5	FALSE	4	sepmodel	0.7992	0.0010092150526161787	0.008069586667121223	0	10000
4	250	0	250	500	750	2	0	1	0.25	0.25	0.25	0.25	0.125	0.125	0.125	0.125	0.125	linear	0.025	TRUE	100	NA	NA	0	0.5	FALSE	2	fixmodel	0.8224	1.2915771679064742e-4	0.0076082980193050605	0	10000
4	250	0	250	500	750	2	0	1	0.25	0.25	0.25	0.25	0.125	0.125	0.125	0.125	0.125	linear	0.025	TRUE	100	NA	NA	0	0.5	FALSE	2	mixmodel	0.8806	0.010686595069291508	0.007051983902568214	0	10000
4	250	0	250	500	750	2	0	1	0.25	0.25	0.25	0.25	0.125	0.125	0.125	0.125	0.125	linear	0.025	TRUE	100	NA	NA	0	0.5	FALSE	2	mixmodel_AR1	0.8895	0.012717163426768575	0.007060929503521645	0	10000
4	250	0	250	500	750	2	0	1	0.25	0.25	0.25	0.25	0.125	0.125	0.125	0.125	0.125	linear	0.025	TRUE	100	NA	NA	0	0.5	FALSE	2	mixmodel_AR1_cal	0.8917	0.013033752314414525	0.0069824904722092926	0	10000
4	250	0	250	500	750	2	0	1	0.25	0.25	0.25	0.25	0.125	0.125	0.125	0.125	0.125	linear	0.025	TRUE	100	NA	NA	0	0.5	FALSE	2	mixmodel_cal	0.8923	0.013174037112717401	0.006960154489940685	0	10000
4	250	0	250	500	750	2	0	1	0.25	0.25	0.25	0.25	0.125	0.125	0.125	0.125	0.125	linear	0.025	TRUE	100	NA	NA	0	0.5	FALSE	2	sepmodel	0.7957	6.961804078564089e-5	0.008171404115257007	0	10000
4	250	0	250	500	750	2	0	1	0.25	0.25	0.25	0.25	0.125	0.125	0.125	0.125	0.125	linear	0.025	TRUE	100	NA	NA	0	0.5	FALSE	3	fixmodel	0.8265	-6.432637136414295e-4	0.007397994975649758	0	10000
4	250	0	250	500	750	2	0	1	0.25	0.25	0.25	0.25	0.125	0.125	0.125	0.125	0.125	linear	0.025	TRUE	100	NA	NA	0	0.5	FALSE	3	mixmodel	0.9162	0.020018145530496533	0.00697316777971026	0	10000
4	250	0	250	500	750	2	0	1	0.25	0.25	0.25	0.25	0.125	0.125	0.125	0.125	0.125	linear	0.025	TRUE	100	NA	NA	0	0.5	FALSE	3	mixmodel_AR1	0.9251	0.022725048977080983	0.007034447972454542	0	10000
4	250	0	250	500	750	2	0	1	0.25	0.25	0.25	0.25	0.125	0.125	0.125	0.125	0.125	linear	0.025	TRUE	100	NA	NA	0	0.5	FALSE	3	mixmodel_AR1_cal	0.9265	0.022908464603444027	0.0070416796880172034	0	10000
4	250	0	250	500	750	2	0	1	0.25	0.25	0.25	0.25	0.125	0.125	0.125	0.125	0.125	linear	0.025	TRUE	100	NA	NA	0	0.5	FALSE	3	mixmodel_cal	0.9293	0.02393910845130413	0.006998194367884445	0	10000
4	250	0	250	500	750	2	0	1	0.25	0.25	0.25	0.25	0.125	0.125	0.125	0.125	0.125	linear	0.025	TRUE	100	NA	NA	0	0.5	FALSE	3	sepmodel	0.7904	-8.249038428605847e-4	0.008031082899333509	0	10000
4	250	0	250	500	750	2	0	1	0.25	0.25	0.25	0.25	0.125	0.125	0.125	0.125	0.125	linear	0.025	TRUE	100	NA	NA	0	0.5	FALSE	4	fixmodel	0.837	0.0013286600520046946	0.007352024062694763	0	10000
4	250	0	250	500	750	2	0	1	0.25	0.25	0.25	0.25	0.125	0.125	0.125	0.125	0.125	linear	0.025	TRUE	100	NA	NA	0	0.5	FALSE	4	mixmodel	0.9454	0.0299540796954909	0.007124348466435449	0	10000
4	250	0	250	500	750	2	0	1	0.25	0.25	0.25	0.25	0.125	0.125	0.125	0.125	0.125	linear	0.025	TRUE	100	NA	NA	0	0.5	FALSE	4	mixmodel_AR1	0.9508	0.032313414988821544	0.007283636829369653	0	10000
4	250	0	250	500	750	2	0	1	0.25	0.25	0.25	0.25	0.125	0.125	0.125	0.125	0.125	linear	0.025	TRUE	100	NA	NA	0	0.5	FALSE	4	mixmodel_AR1_cal	0.9508	0.03224360701863637	0.007225924853985659	0	10000
4	250	0	250	500	750	2	0	1	0.25	0.25	0.25	0.25	0.125	0.125	0.125	0.125	0.125	linear	0.025	TRUE	100	NA	NA	0	0.5	FALSE	4	mixmodel_cal	0.9573	0.03400098445611876	0.007181924462386024	0	10000
4	250	0	250	500	750	2	0	1	0.25	0.25	0.25	0.25	0.125	0.125	0.125	0.125	0.125	linear	0.025	TRUE	100	NA	NA	0	0.5	FALSE	4	sepmodel	0.8001	0.0011470821271157246	0.008173183207031198	0	10000
4	250	0	250	500	750	2	0	1	0.25	0.25	0.25	0.25	0.25	0.25	0.25	0.25	0.25	linear	0.025	TRUE	25	NA	NA	0	0.5	FALSE	2	fixmodel	0.8306	-3.178636003350377e-4	0.00734012202410517	0	10000
4	250	0	250	500	750	2	0	1	0.25	0.25	0.25	0.25	0.25	0.25	0.25	0.25	0.25	linear	0.025	TRUE	25	NA	NA	0	0.5	FALSE	2	mixmodel	0.8997	0.018569216111664576	0.007213517704576064	0	10000
4	250	0	250	500	750	2	0	1	0.25	0.25	0.25	0.25	0.25	0.25	0.25	0.25	0.25	linear	0.025	TRUE	25	NA	NA	0	0.5	FALSE	2	mixmodel_AR1	0.9125	0.02286646680877041	0.007348098131602107	0	10000
4	250	0	250	500	750	2	0	1	0.25	0.25	0.25	0.25	0.25	0.25	0.25	0.25	0.25	linear	0.025	TRUE	25	NA	NA	0	0.5	FALSE	2	mixmodel_AR1_cal	0.9177	0.024431043747138333	0.007310980854820797	0	10000
4	250	0	250	500	750	2	0	1	0.25	0.25	0.25	0.25	0.25	0.25	0.25	0.25	0.25	linear	0.025	TRUE	25	NA	NA	0	0.5	FALSE	2	mixmodel_cal	0.9258	0.02804953121019969	0.007382615636281207	0	10000
4	250	0	250	500	750	2	0	1	0.25	0.25	0.25	0.25	0.25	0.25	0.25	0.25	0.25	linear	0.025	TRUE	25	NA	NA	0	0.5	FALSE	2	sepmodel	0.7987	-3.822759417194729e-4	0.007961077984649045	0	10000
4	250	0	250	500	750	2	0	1	0.25	0.25	0.25	0.25	0.25	0.25	0.25	0.25	0.25	linear	0.025	TRUE	25	NA	NA	0	0.5	FALSE	3	fixmodel	0.8324	-2.9249870525400806e-4	0.0072069562891689965	0	10000
4	250	0	250	500	750	2	0	1	0.25	0.25	0.25	0.25	0.25	0.25	0.25	0.25	0.25	linear	0.025	TRUE	25	NA	NA	0	0.5	FALSE	3	mixmodel	0.931	0.03433974311351727	0.007847577290621573	0	10000
4	250	0	250	500	750	2	0	1	0.25	0.25	0.25	0.25	0.25	0.25	0.25	0.25	0.25	linear	0.025	TRUE	25	NA	NA	0	0.5	FALSE	3	mixmodel_AR1	0.9409	0.03923212692433786	0.008191778081293363	0	10000
4	250	0	250	500	750	2	0	1	0.25	0.25	0.25	0.25	0.25	0.25	0.25	0.25	0.25	linear	0.025	TRUE	25	NA	NA	0	0.5	FALSE	3	mixmodel_AR1_cal	0.9466	0.041734635493090574	0.008310660991226867	0	10000
4	250	0	250	500	750	2	0	1	0.25	0.25	0.25	0.25	0.25	0.25	0.25	0.25	0.25	linear	0.025	TRUE	25	NA	NA	0	0.5	FALSE	3	mixmodel_cal	0.9705	0.052173982167532905	0.008750037906573815	0	10000
4	250	0	250	500	750	2	0	1	0.25	0.25	0.25	0.25	0.25	0.25	0.25	0.25	0.25	linear	0.025	TRUE	25	NA	NA	0	0.5	FALSE	3	sepmodel	0.7951	-5.682914815430391e-4	0.00796081632718726	0	10000
4	250	0	250	500	750	2	0	1	0.25	0.25	0.25	0.25	0.25	0.25	0.25	0.25	0.25	linear	0.025	TRUE	25	NA	NA	0	0.5	FALSE	4	fixmodel	0.8365	1.3681374675568652e-6	0.007447183112689898	0	10000
4	250	0	250	500	750	2	0	1	0.25	0.25	0.25	0.25	0.25	0.25	0.25	0.25	0.25	linear	0.025	TRUE	25	NA	NA	0	0.5	FALSE	4	mixmodel	0.9496	0.04736136290968859	0.009269031195783579	0	10000
4	250	0	250	500	750	2	0	1	0.25	0.25	0.25	0.25	0.25	0.25	0.25	0.25	0.25	linear	0.025	TRUE	25	NA	NA	0	0.5	FALSE	4	mixmodel_AR1	0.9488	0.04934910482187359	0.00971146956832196	0	10000
4	250	0	250	500	750	2	0	1	0.25	0.25	0.25	0.25	0.25	0.25	0.25	0.25	0.25	linear	0.025	TRUE	25	NA	NA	0	0.5	FALSE	4	mixmodel_AR1_cal	0.9533	0.05231936295982413	0.009880197035400221	0	10000
4	250	0	250	500	750	2	0	1	0.25	0.25	0.25	0.25	0.25	0.25	0.25	0.25	0.25	linear	0.025	TRUE	25	NA	NA	0	0.5	FALSE	4	mixmodel_cal	0.9834	0.07022564867136295	0.010983208175010325	0	10000
4	250	0	250	500	750	2	0	1	0.25	0.25	0.25	0.25	0.25	0.25	0.25	0.25	0.25	linear	0.025	TRUE	25	NA	NA	0	0.5	FALSE	4	sepmodel	0.7951	-1.9108479247639595e-4	0.008264530305894885	0	10000
4	250	0	250	500	750	2	0	1	0.25	0.25	0.25	0.25	0.25	0.25	0.25	0.25	0.25	linear	0.025	TRUE	50	NA	NA	0	0.5	FALSE	2	fixmodel	0.8279	-8.057628676542912e-5	0.007301979859214043	0	10000
4	250	0	250	500	750	2	0	1	0.25	0.25	0.25	0.25	0.25	0.25	0.25	0.25	0.25	linear	0.025	TRUE	50	NA	NA	0	0.5	FALSE	2	mixmodel	0.897	0.018698344677294036	0.007161077299063675	0	10000
4	250	0	250	500	750	2	0	1	0.25	0.25	0.25	0.25	0.25	0.25	0.25	0.25	0.25	linear	0.025	TRUE	50	NA	NA	0	0.5	FALSE	2	mixmodel_AR1	0.9097	0.02296445709126109	0.007283933181204946	0	10000
4	250	0	250	500	750	2	0	1	0.25	0.25	0.25	0.25	0.25	0.25	0.25	0.25	0.25	linear	0.025	TRUE	50	NA	NA	0	0.5	FALSE	2	mixmodel_AR1_cal	0.9147	0.023758318919248816	0.007261326060306037	0	10000
4	250	0	250	500	750	2	0	1	0.25	0.25	0.25	0.25	0.25	0.25	0.25	0.25	0.25	linear	0.025	TRUE	50	NA	NA	0	0.5	FALSE	2	mixmodel_cal	0.921	0.02666833619160593	0.007288459844309459	0	10000
4	250	0	250	500	750	2	0	1	0.25	0.25	0.25	0.25	0.25	0.25	0.25	0.25	0.25	linear	0.025	TRUE	50	NA	NA	0	0.5	FALSE	2	sepmodel	0.7976	1.6115501831908785e-4	0.0078102059684088026	0	10000
4	250	0	250	500	750	2	0	1	0.25	0.25	0.25	0.25	0.25	0.25	0.25	0.25	0.25	linear	0.025	TRUE	50	NA	NA	0	0.5	FALSE	3	fixmodel	0.8308	3.88640054408401e-4	0.007321721537865053	0	10000
4	250	0	250	500	750	2	0	1	0.25	0.25	0.25	0.25	0.25	0.25	0.25	0.25	0.25	linear	0.025	TRUE	50	NA	NA	0	0.5	FALSE	3	mixmodel	0.9347	0.035433253569388826	0.008122340835558978	0	10000
4	250	0	250	500	750	2	0	1	0.25	0.25	0.25	0.25	0.25	0.25	0.25	0.25	0.25	linear	0.025	TRUE	50	NA	NA	0	0.5	FALSE	3	mixmodel_AR1	0.943	0.04024802834023767	0.008496359471087412	0	10000
4	250	0	250	500	750	2	0	1	0.25	0.25	0.25	0.25	0.25	0.25	0.25	0.25	0.25	linear	0.025	TRUE	50	NA	NA	0	0.5	FALSE	3	mixmodel_AR1_cal	0.9467	0.04140660708819746	0.008500499204092187	0	10000
4	250	0	250	500	750	2	0	1	0.25	0.25	0.25	0.25	0.25	0.25	0.25	0.25	0.25	linear	0.025	TRUE	50	NA	NA	0	0.5	FALSE	3	mixmodel_cal	0.9658	0.05064189683492643	0.008873165564854863	0	10000
4	250	0	250	500	750	2	0	1	0.25	0.25	0.25	0.25	0.25	0.25	0.25	0.25	0.25	linear	0.025	TRUE	50	NA	NA	0	0.5	FALSE	3	sepmodel	0.7961	3.7304953902530304e-4	0.007917642712413329	0	10000
4	250	0	250	500	750	2	0	1	0.25	0.25	0.25	0.25	0.25	0.25	0.25	0.25	0.25	linear	0.025	TRUE	50	NA	NA	0	0.5	FALSE	4	fixmodel	0.8296	-4.613446697649448e-4	0.0073196564518694844	0	10000
4	250	0	250	500	750	2	0	1	0.25	0.25	0.25	0.25	0.25	0.25	0.25	0.25	0.25	linear	0.025	TRUE	50	NA	NA	0	0.5	FALSE	4	mixmodel	0.9507	0.04723434979000539	0.009111698482234943	0	10000
4	250	0	250	500	750	2	0	1	0.25	0.25	0.25	0.25	0.25	0.25	0.25	0.25	0.25	linear	0.025	TRUE	50	NA	NA	0	0.5	FALSE	4	mixmodel_AR1	0.9498	0.049140939009135326	0.00955008864278356	0	10000
4	250	0	250	500	750	2	0	1	0.25	0.25	0.25	0.25	0.25	0.25	0.25	0.25	0.25	linear	0.025	TRUE	50	NA	NA	0	0.5	FALSE	4	mixmodel_AR1_cal	0.95	0.049861410051431444	0.009570060516623092	0	10000
4	250	0	250	500	750	2	0	1	0.25	0.25	0.25	0.25	0.25	0.25	0.25	0.25	0.25	linear	0.025	TRUE	50	NA	NA	0	0.5	FALSE	4	mixmodel_cal	0.9831	0.06661304290509619	0.01052600321054495	0	10000
4	250	0	250	500	750	2	0	1	0.25	0.25	0.25	0.25	0.25	0.25	0.25	0.25	0.25	linear	0.025	TRUE	50	NA	NA	0	0.5	FALSE	4	sepmodel	0.7868	-6.6454495839219e-4	0.008090339760557213	0	10000
4	250	0	250	500	750	2	0	1	0.25	0.25	0.25	0.25	0.25	0.25	0.25	0.25	0.25	linear	0.025	TRUE	100	NA	NA	0	0.5	FALSE	2	fixmodel	0.8247	-4.867506496947219e-4	0.007544417188010972	0	10000
4	250	0	250	500	750	2	0	1	0.25	0.25	0.25	0.25	0.25	0.25	0.25	0.25	0.25	linear	0.025	TRUE	100	NA	NA	0	0.5	FALSE	2	mixmodel	0.8974	0.018241744357234174	0.007369686986200262	0	10000
4	250	0	250	500	750	2	0	1	0.25	0.25	0.25	0.25	0.25	0.25	0.25	0.25	0.25	linear	0.025	TRUE	100	NA	NA	0	0.5	FALSE	2	mixmodel_AR1	0.9091	0.022447306296467243	0.0074817732469000765	0	10000
4	250	0	250	500	750	2	0	1	0.25	0.25	0.25	0.25	0.25	0.25	0.25	0.25	0.25	linear	0.025	TRUE	100	NA	NA	0	0.5	FALSE	2	mixmodel_AR1_cal	0.9122	0.02332864014524977	0.007442525853376661	0	10000
4	250	0	250	500	750	2	0	1	0.25	0.25	0.25	0.25	0.25	0.25	0.25	0.25	0.25	linear	0.025	TRUE	100	NA	NA	0	0.5	FALSE	2	mixmodel_cal	0.9169	0.024615049847986084	0.007423997508214941	0	10000
4	250	0	250	500	750	2	0	1	0.25	0.25	0.25	0.25	0.25	0.25	0.25	0.25	0.25	linear	0.025	TRUE	100	NA	NA	0	0.5	FALSE	2	sepmodel	0.798	-3.547666019132601e-4	0.0080656752411782575	0	10000
4	250	0	250	500	750	2	0	1	0.25	0.25	0.25	0.25	0.25	0.25	0.25	0.25	0.25	linear	0.025	TRUE	100	NA	NA	0	0.5	FALSE	3	fixmodel	0.8276	-2.2615174945607688e-4	0.007429421643350315	0	10000
4	250	0	250	500	750	2	0	1	0.25	0.25	0.25	0.25	0.25	0.25	0.25	0.25	0.25	linear	0.025	TRUE	100	NA	NA	0	0.5	FALSE	3	mixmodel	0.9297	0.03470050485964312	0.008120358921983883	0	10000
4	250	0	250	500	750	2	0	1	0.25	0.25	0.25	0.25	0.25	0.25	0.25	0.25	0.25	linear	0.025	TRUE	100	NA	NA	0	0.5	FALSE	3	mixmodel_AR1	0.9379	0.03965939916785966	0.008481071434095716	0	10000
4	250	0	250	500	750	2	0	1	0.25	0.25	0.25	0.25	0.25	0.25	0.25	0.25	0.25	linear	0.025	TRUE	100	NA	NA	0	0.5	FALSE	3	mixmodel_AR1_cal	0.9418	0.04033309110858883	0.00849754267434657	0	10000
4	250	0	250	500	750	2	0	1	0.25	0.25	0.25	0.25	0.25	0.25	0.25	0.25	0.25	linear	0.025	TRUE	100	NA	NA	0	0.5	FALSE	3	mixmodel_cal	0.9584	0.04673611074829855	0.008611375907153553	0	10000
4	250	0	250	500	750	2	0	1	0.25	0.25	0.25	0.25	0.25	0.25	0.25	0.25	0.25	linear	0.025	TRUE	100	NA	NA	0	0.5	FALSE	3	sepmodel	0.7921	-5.181759774739439e-4	0.008060010138138006	0	10000
4	250	0	250	500	750	2	0	1	0.25	0.25	0.25	0.25	0.25	0.25	0.25	0.25	0.25	linear	0.025	TRUE	100	NA	NA	0	0.5	FALSE	4	fixmodel	0.8365	-6.166429220418731e-4	0.007269881877939419	0	10000
4	250	0	250	500	750	2	0	1	0.25	0.25	0.25	0.25	0.25	0.25	0.25	0.25	0.25	linear	0.025	TRUE	100	NA	NA	0	0.5	FALSE	4	mixmodel	0.9525	0.047181072462565324	0.009098495464873978	0	10000
4	250	0	250	500	750	2	0	1	0.25	0.25	0.25	0.25	0.25	0.25	0.25	0.25	0.25	linear	0.025	TRUE	100	NA	NA	0	0.5	FALSE	4	mixmodel_AR1	0.9497	0.049095929625515455	0.009498756813232895	0	10000
4	250	0	250	500	750	2	0	1	0.25	0.25	0.25	0.25	0.25	0.25	0.25	0.25	0.25	linear	0.025	TRUE	100	NA	NA	0	0.5	FALSE	4	mixmodel_AR1_cal	0.9517	0.048877904573811734	0.009449272304460752	0	10000
4	250	0	250	500	750	2	0	1	0.25	0.25	0.25	0.25	0.25	0.25	0.25	0.25	0.25	linear	0.025	TRUE	100	NA	NA	0	0.5	FALSE	4	mixmodel_cal	0.9773	0.06176554609976103	0.010039564166268616	0	10000
4	250	0	250	500	750	2	0	1	0.25	0.25	0.25	0.25	0.25	0.25	0.25	0.25	0.25	linear	0.025	TRUE	100	NA	NA	0	0.5	FALSE	4	sepmodel	0.7921	-6.855248544623596e-4	0.00798238445305367	0	10000
4	250	0	250	500	750	2	0	1	0.25	0.25	0.25	0.25	0.375	0.375	0.375	0.375	0.375	linear	0.025	TRUE	25	NA	NA	0	0.5	FALSE	2	fixmodel	0.8306	0.0015186573693586097	0.007530308296556843	0	10000
4	250	0	250	500	750	2	0	1	0.25	0.25	0.25	0.25	0.375	0.375	0.375	0.375	0.375	linear	0.025	TRUE	25	NA	NA	0	0.5	FALSE	2	mixmodel	0.9008	0.024626245016493967	0.00788417457867781	0	10000
4	250	0	250	500	750	2	0	1	0.25	0.25	0.25	0.25	0.375	0.375	0.375	0.375	0.375	linear	0.025	TRUE	25	NA	NA	0	0.5	FALSE	2	mixmodel_AR1	0.9162	0.030555582988027626	0.008154394852835799	0	10000
4	250	0	250	500	750	2	0	1	0.25	0.25	0.25	0.25	0.375	0.375	0.375	0.375	0.375	linear	0.025	TRUE	25	NA	NA	0	0.5	FALSE	2	mixmodel_AR1_cal	0.9228	0.033433348200183614	0.008217943976506322	0	10000
4	250	0	250	500	750	2	0	1	0.25	0.25	0.25	0.25	0.375	0.375	0.375	0.375	0.375	linear	0.025	TRUE	25	NA	NA	0	0.5	FALSE	2	mixmodel_cal	0.9444	0.04316819224520577	0.008609681722710413	0	10000
4	250	0	250	500	750	2	0	1	0.25	0.25	0.25	0.25	0.375	0.375	0.375	0.375	0.375	linear	0.025	TRUE	25	NA	NA	0	0.5	FALSE	2	sepmodel	0.7993	0.001594453029909318	0.008086655274798018	0	10000
4	250	0	250	500	750	2	0	1	0.25	0.25	0.25	0.25	0.375	0.375	0.375	0.375	0.375	linear	0.025	TRUE	25	NA	NA	0	0.5	FALSE	3	fixmodel	0.8289	5.586891407654223e-4	0.007550468401791216	0	10000
4	250	0	250	500	750	2	0	1	0.25	0.25	0.25	0.25	0.375	0.375	0.375	0.375	0.375	linear	0.025	TRUE	25	NA	NA	0	0.5	FALSE	3	mixmodel	0.927	0.039047400621751334	0.009125370963198936	0	10000
4	250	0	250	500	750	2	0	1	0.25	0.25	0.25	0.25	0.375	0.375	0.375	0.375	0.375	linear	0.025	TRUE	25	NA	NA	0	0.5	FALSE	3	mixmodel_AR1	0.9328	0.0436242595709475	0.00973430518642525	0	10000
4	250	0	250	500	750	2	0	1	0.25	0.25	0.25	0.25	0.375	0.375	0.375	0.375	0.375	linear	0.025	TRUE	25	NA	NA	0	0.5	FALSE	3	mixmodel_AR1_cal	0.9417	0.04862770674757881	0.010165355498604874	0	10000
4	250	0	250	500	750	2	0	1	0.25	0.25	0.25	0.25	0.375	0.375	0.375	0.375	0.375	linear	0.025	TRUE	25	NA	NA	0	0.5	FALSE	3	mixmodel_cal	0.9845	0.0775887951796318	0.012487587996340126	0	10000
4	250	0	250	500	750	2	0	1	0.25	0.25	0.25	0.25	0.375	0.375	0.375	0.375	0.375	linear	0.025	TRUE	25	NA	NA	0	0.5	FALSE	3	sepmodel	0.7916	3.8542761879086586e-4	0.008288039872137403	0	10000
4	250	0	250	500	750	2	0	1	0.25	0.25	0.25	0.25	0.375	0.375	0.375	0.375	0.375	linear	0.025	TRUE	25	NA	NA	0	0.5	FALSE	4	fixmodel	0.834	2.4870930053996033e-4	0.007425583938265064	0	10000
4	250	0	250	500	750	2	0	1	0.25	0.25	0.25	0.25	0.375	0.375	0.375	0.375	0.375	linear	0.025	TRUE	25	NA	NA	0	0.5	FALSE	4	mixmodel	0.9401	0.0503417525209415	0.010319258153396363	0	10000
4	250	0	250	500	750	2	0	1	0.25	0.25	0.25	0.25	0.375	0.375	0.375	0.375	0.375	linear	0.025	TRUE	25	NA	NA	0	0.5	FALSE	4	mixmodel_AR1	0.9294	0.04741216091516924	0.01050979549583127	0	10000
4	250	0	250	500	750	2	0	1	0.25	0.25	0.25	0.25	0.375	0.375	0.375	0.375	0.375	linear	0.025	TRUE	25	NA	NA	0	0.5	FALSE	4	mixmodel_AR1_cal	0.9368	0.053455973169723836	0.011258439928289699	0	10000
4	250	0	250	500	750	2	0	1	0.25	0.25	0.25	0.25	0.375	0.375	0.375	0.375	0.375	linear	0.025	TRUE	25	NA	NA	0	0.5	FALSE	4	mixmodel_cal	0.9923	0.10286464204366755	0.01676581484018587	0	10000
4	250	0	250	500	750	2	0	1	0.25	0.25	0.25	0.25	0.375	0.375	0.375	0.375	0.375	linear	0.025	TRUE	25	NA	NA	0	0.5	FALSE	4	sepmodel	0.7914	-9.543714549548033e-5	0.00829217125395359	0	10000
4	250	0	250	500	750	2	0	1	0.25	0.25	0.25	0.25	0.375	0.375	0.375	0.375	0.375	linear	0.025	TRUE	50	NA	NA	0	0.5	FALSE	2	fixmodel	0.8218	4.7403709784673426e-4	0.007573677412216636	0	10000
4	250	0	250	500	750	2	0	1	0.25	0.25	0.25	0.25	0.375	0.375	0.375	0.375	0.375	linear	0.025	TRUE	50	NA	NA	0	0.5	FALSE	2	mixmodel	0.8984	0.02351988976541195	0.007829779412193838	0	10000
4	250	0	250	500	750	2	0	1	0.25	0.25	0.25	0.25	0.375	0.375	0.375	0.375	0.375	linear	0.025	TRUE	50	NA	NA	0	0.5	FALSE	2	mixmodel_AR1	0.9144	0.029604298625721216	0.008115971987629094	0	10000
4	250	0	250	500	750	2	0	1	0.25	0.25	0.25	0.25	0.375	0.375	0.375	0.375	0.375	linear	0.025	TRUE	50	NA	NA	0	0.5	FALSE	2	mixmodel_AR1_cal	0.92	0.0314243168480297	0.008152374493697987	0	10000
4	250	0	250	500	750	2	0	1	0.25	0.25	0.25	0.25	0.375	0.375	0.375	0.375	0.375	linear	0.025	TRUE	50	NA	NA	0	0.5	FALSE	2	mixmodel_cal	0.9408	0.039726195616465086	0.008427996209874715	0	10000
4	250	0	250	500	750	2	0	1	0.25	0.25	0.25	0.25	0.375	0.375	0.375	0.375	0.375	linear	0.025	TRUE	50	NA	NA	0	0.5	FALSE	2	sepmodel	0.7922	1.058756081356193e-4	0.008154630069354882	0	10000
4	250	0	250	500	750	2	0	1	0.25	0.25	0.25	0.25	0.375	0.375	0.375	0.375	0.375	linear	0.025	TRUE	50	NA	NA	0	0.5	FALSE	3	fixmodel	0.8362	0.0012316839274819121	0.0071151080285508555	0	10000
4	250	0	250	500	750	2	0	1	0.25	0.25	0.25	0.25	0.375	0.375	0.375	0.375	0.375	linear	0.025	TRUE	50	NA	NA	0	0.5	FALSE	3	mixmodel	0.9338	0.03996406538677432	0.008728418386257158	0	10000
4	250	0	250	500	750	2	0	1	0.25	0.25	0.25	0.25	0.375	0.375	0.375	0.375	0.375	linear	0.025	TRUE	50	NA	NA	0	0.5	FALSE	3	mixmodel_AR1	0.9388	0.04479574369084093	0.009358495405076814	0	10000
4	250	0	250	500	750	2	0	1	0.25	0.25	0.25	0.25	0.375	0.375	0.375	0.375	0.375	linear	0.025	TRUE	50	NA	NA	0	0.5	FALSE	3	mixmodel_AR1_cal	0.9406	0.04652512120558739	0.00950902609737149	0	10000
4	250	0	250	500	750	2	0	1	0.25	0.25	0.25	0.25	0.375	0.375	0.375	0.375	0.375	linear	0.025	TRUE	50	NA	NA	0	0.5	FALSE	3	mixmodel_cal	0.9826	0.07340308494707647	0.011663670136280665	0	10000
4	250	0	250	500	750	2	0	1	0.25	0.25	0.25	0.25	0.375	0.375	0.375	0.375	0.375	linear	0.025	TRUE	50	NA	NA	0	0.5	FALSE	3	sepmodel	0.7991	0.0010741742782820274	0.007816759751033613	0	10000
4	250	0	250	500	750	2	0	1	0.25	0.25	0.25	0.25	0.375	0.375	0.375	0.375	0.375	linear	0.025	TRUE	50	NA	NA	0	0.5	FALSE	4	fixmodel	0.841	5.261320918350809e-4	0.00724368111546138	0	10000
4	250	0	250	500	750	2	0	1	0.25	0.25	0.25	0.25	0.375	0.375	0.375	0.375	0.375	linear	0.025	TRUE	50	NA	NA	0	0.5	FALSE	4	mixmodel	0.943	0.05110474474295198	0.010221777775128765	0	10000
4	250	0	250	500	750	2	0	1	0.25	0.25	0.25	0.25	0.375	0.375	0.375	0.375	0.375	linear	0.025	TRUE	50	NA	NA	0	0.5	FALSE	4	mixmodel_AR1	0.9346	0.04835633131487016	0.01042351081839269	0	10000
4	250	0	250	500	750	2	0	1	0.25	0.25	0.25	0.25	0.375	0.375	0.375	0.375	0.375	linear	0.025	TRUE	50	NA	NA	0	0.5	FALSE	4	mixmodel_AR1_cal	0.9378	0.049772553679459056	0.010617857925729784	0	10000
4	250	0	250	500	750	2	0	1	0.25	0.25	0.25	0.25	0.375	0.375	0.375	0.375	0.375	linear	0.025	TRUE	50	NA	NA	0	0.5	FALSE	4	mixmodel_cal	0.9918	0.09567913260931236	0.015460423565530436	0	10000
4	250	0	250	500	750	2	0	1	0.25	0.25	0.25	0.25	0.375	0.375	0.375	0.375	0.375	linear	0.025	TRUE	50	NA	NA	0	0.5	FALSE	4	sepmodel	0.7998	5.283241553913087e-4	0.008013082859382962	0	10000
4	250	0	250	500	750	2	0	1	0.25	0.25	0.25	0.25	0.375	0.375	0.375	0.375	0.375	linear	0.025	TRUE	100	NA	NA	0	0.5	FALSE	2	fixmodel	0.8222	5.666914657900008e-4	0.00746795026657634	0	10000
4	250	0	250	500	750	2	0	1	0.25	0.25	0.25	0.25	0.375	0.375	0.375	0.375	0.375	linear	0.025	TRUE	100	NA	NA	0	0.5	FALSE	2	mixmodel	0.8982	0.023858417158000012	0.007805547406083938	0	10000
4	250	0	250	500	750	2	0	1	0.25	0.25	0.25	0.25	0.375	0.375	0.375	0.375	0.375	linear	0.025	TRUE	100	NA	NA	0	0.5	FALSE	2	mixmodel_AR1	0.9147	0.029823479409028526	0.008079276856458043	0	10000
4	250	0	250	500	750	2	0	1	0.25	0.25	0.25	0.25	0.375	0.375	0.375	0.375	0.375	linear	0.025	TRUE	100	NA	NA	0	0.5	FALSE	2	mixmodel_AR1_cal	0.9178	0.03144849821086808	0.00810523602078554	0	10000
4	250	0	250	500	750	2	0	1	0.25	0.25	0.25	0.25	0.375	0.375	0.375	0.375	0.375	linear	0.025	TRUE	100	NA	NA	0	0.5	FALSE	2	mixmodel_cal	0.9282	0.0360311475939968	0.008209355684363928	0	10000
4	250	0	250	500	750	2	0	1	0.25	0.25	0.25	0.25	0.375	0.375	0.375	0.375	0.375	linear	0.025	TRUE	100	NA	NA	0	0.5	FALSE	2	sepmodel	0.7972	7.358612268546577e-4	0.008066468225219205	0	10000
4	250	0	250	500	750	2	0	1	0.25	0.25	0.25	0.25	0.375	0.375	0.375	0.375	0.375	linear	0.025	TRUE	100	NA	NA	0	0.5	FALSE	3	fixmodel	0.8362	0.0010344341149796604	0.007247855357918472	0	10000
4	250	0	250	500	750	2	0	1	0.25	0.25	0.25	0.25	0.375	0.375	0.375	0.375	0.375	linear	0.025	TRUE	100	NA	NA	0	0.5	FALSE	3	mixmodel	0.93	0.03955167749522187	0.008854022005580645	0	10000
4	250	0	250	500	750	2	0	1	0.25	0.25	0.25	0.25	0.375	0.375	0.375	0.375	0.375	linear	0.025	TRUE	100	NA	NA	0	0.5	FALSE	3	mixmodel_AR1	0.937	0.04434646602828422	0.009451936768493428	0	10000
4	250	0	250	500	750	2	0	1	0.25	0.25	0.25	0.25	0.375	0.375	0.375	0.375	0.375	linear	0.025	TRUE	100	NA	NA	0	0.5	FALSE	3	mixmodel_AR1_cal	0.9386	0.04501591441951363	0.009496235435212138	0	10000
4	250	0	250	500	750	2	0	1	0.25	0.25	0.25	0.25	0.375	0.375	0.375	0.375	0.375	linear	0.025	TRUE	100	NA	NA	0	0.5	FALSE	3	mixmodel_cal	0.9737	0.06344118276020558	0.010668511634066777	0	10000
4	250	0	250	500	750	2	0	1	0.25	0.25	0.25	0.25	0.375	0.375	0.375	0.375	0.375	linear	0.025	TRUE	100	NA	NA	0	0.5	FALSE	3	sepmodel	0.7982	0.0012130146161765856	0.007986326890875297	0	10000
4	250	0	250	500	750	2	0	1	0.25	0.25	0.25	0.25	0.375	0.375	0.375	0.375	0.375	linear	0.025	TRUE	100	NA	NA	0	0.5	FALSE	4	fixmodel	0.8418	4.818970211493685e-4	0.0069971948730338015	0	10000
4	250	0	250	500	750	2	0	1	0.25	0.25	0.25	0.25	0.375	0.375	0.375	0.375	0.375	linear	0.025	TRUE	100	NA	NA	0	0.5	FALSE	4	mixmodel	0.9507	0.050898182431035784	0.009912921016144676	0	10000
4	250	0	250	500	750	2	0	1	0.25	0.25	0.25	0.25	0.375	0.375	0.375	0.375	0.375	linear	0.025	TRUE	100	NA	NA	0	0.5	FALSE	4	mixmodel_AR1	0.9413	0.04800714988751855	0.01008450339958808	0	10000
4	250	0	250	500	750	2	0	1	0.25	0.25	0.25	0.25	0.375	0.375	0.375	0.375	0.375	linear	0.025	TRUE	100	NA	NA	0	0.5	FALSE	4	mixmodel_AR1_cal	0.9424	0.047828754587425186	0.009985561795776397	0	10000
4	250	0	250	500	750	2	0	1	0.25	0.25	0.25	0.25	0.375	0.375	0.375	0.375	0.375	linear	0.025	TRUE	100	NA	NA	0	0.5	FALSE	4	mixmodel_cal	0.9837	0.08141021478906042	0.013161683158669056	0	10000
4	250	0	250	500	750	2	0	1	0.25	0.25	0.25	0.25	0.375	0.375	0.375	0.375	0.375	linear	0.025	TRUE	100	NA	NA	0	0.5	FALSE	4	sepmodel	0.8016	5.144951534738968e-4	0.007779537696093285	0	10000
4	250	0	250	500	750	2	0	1	0.25	0.25	0.25	0.25	0.5	0.5	0.5	0.5	0.5	linear	0.025	TRUE	25	NA	NA	0	0.5	FALSE	2	fixmodel	0.826	9.297837068084862e-4	0.007565944873757967	0	10000
4	250	0	250	500	750	2	0	1	0.25	0.25	0.25	0.25	0.5	0.5	0.5	0.5	0.5	linear	0.025	TRUE	25	NA	NA	0	0.5	FALSE	2	mixmodel	0.8933	0.024851840530633225	0.008144364748581852	0	10000
4	250	0	250	500	750	2	0	1	0.25	0.25	0.25	0.25	0.5	0.5	0.5	0.5	0.5	linear	0.025	TRUE	25	NA	NA	0	0.5	FALSE	2	mixmodel_AR1	0.9087	0.03131201722979107	0.008523505438059104	0	10000
4	250	0	250	500	750	2	0	1	0.25	0.25	0.25	0.25	0.5	0.5	0.5	0.5	0.5	linear	0.025	TRUE	25	NA	NA	0	0.5	FALSE	2	mixmodel_AR1_cal	0.917	0.03456797881812186	0.008734436396583278	0	10000
4	250	0	250	500	750	2	0	1	0.25	0.25	0.25	0.25	0.5	0.5	0.5	0.5	0.5	linear	0.025	TRUE	25	NA	NA	0	0.5	FALSE	2	mixmodel_cal	0.9592	0.05504744093229286	0.009942661911598035	0	10000
4	250	0	250	500	750	2	0	1	0.25	0.25	0.25	0.25	0.5	0.5	0.5	0.5	0.5	linear	0.025	TRUE	25	NA	NA	0	0.5	FALSE	2	sepmodel	0.7985	6.453072387290639e-4	0.0080397025401395	0	10000
4	250	0	250	500	750	2	0	1	0.25	0.25	0.25	0.25	0.5	0.5	0.5	0.5	0.5	linear	0.025	TRUE	25	NA	NA	0	0.5	FALSE	3	fixmodel	0.8339	8.111928648408839e-4	0.0073303378104407225	0	10000
4	250	0	250	500	750	2	0	1	0.25	0.25	0.25	0.25	0.5	0.5	0.5	0.5	0.5	linear	0.025	TRUE	25	NA	NA	0	0.5	FALSE	3	mixmodel	0.9176	0.03630218254679626	0.00892919653389281	0	10000
4	250	0	250	500	750	2	0	1	0.25	0.25	0.25	0.25	0.5	0.5	0.5	0.5	0.5	linear	0.025	TRUE	25	NA	NA	0	0.5	FALSE	3	mixmodel_AR1	0.9171	0.03815694676963089	0.009374595443157075	0	10000
4	250	0	250	500	750	2	0	1	0.25	0.25	0.25	0.25	0.5	0.5	0.5	0.5	0.5	linear	0.025	TRUE	25	NA	NA	0	0.5	FALSE	3	mixmodel_AR1_cal	0.9228	0.04300093541639592	0.010066792584193688	0	10000
4	250	0	250	500	750	2	0	1	0.25	0.25	0.25	0.25	0.5	0.5	0.5	0.5	0.5	linear	0.025	TRUE	25	NA	NA	0	0.5	FALSE	3	mixmodel_cal	0.9932	0.1002233028130817	0.016378503240534865	0	10000
4	250	0	250	500	750	2	0	1	0.25	0.25	0.25	0.25	0.5	0.5	0.5	0.5	0.5	linear	0.025	TRUE	25	NA	NA	0	0.5	FALSE	3	sepmodel	0.7952	8.54390809513186e-4	0.00807473290474437	0	10000
4	250	0	250	500	750	2	0	1	0.25	0.25	0.25	0.25	0.5	0.5	0.5	0.5	0.5	linear	0.025	TRUE	25	NA	NA	0	0.5	FALSE	4	fixmodel	0.8342	-7.241947575951993e-4	0.007202880259189447	0	10000
4	250	0	250	500	750	2	0	1	0.25	0.25	0.25	0.25	0.5	0.5	0.5	0.5	0.5	linear	0.025	TRUE	25	NA	NA	0	0.5	FALSE	4	mixmodel	0.9307	0.04323566419288898	0.009613120629949843	0	10000
4	250	0	250	500	750	2	0	1	0.25	0.25	0.25	0.25	0.5	0.5	0.5	0.5	0.5	linear	0.025	TRUE	25	NA	NA	0	0.5	FALSE	4	mixmodel_AR1	0.9192	0.036081219599211144	0.00921706651660759	0	10000
4	250	0	250	500	750	2	0	1	0.25	0.25	0.25	0.25	0.5	0.5	0.5	0.5	0.5	linear	0.025	TRUE	25	NA	NA	0	0.5	FALSE	4	mixmodel_AR1_cal	0.9209	0.04060273390278912	0.010173080146695516	0	10000
4	250	0	250	500	750	2	0	1	0.25	0.25	0.25	0.25	0.5	0.5	0.5	0.5	0.5	linear	0.025	TRUE	25	NA	NA	0	0.5	FALSE	4	mixmodel_cal	0.9971	0.13031759886313593	0.02325538661240095	0	10000
4	250	0	250	500	750	2	0	1	0.25	0.25	0.25	0.25	0.5	0.5	0.5	0.5	0.5	linear	0.025	TRUE	25	NA	NA	0	0.5	FALSE	4	sepmodel	0.7905	-6.319679796051029e-4	0.007960709219519873	0	10000
4	250	0	250	500	750	2	0	1	0.25	0.25	0.25	0.25	0.5	0.5	0.5	0.5	0.5	linear	0.025	TRUE	50	NA	NA	0	0.5	FALSE	2	fixmodel	0.8227	-2.7769488206157015e-4	0.007556417327480227	0	10000
4	250	0	250	500	750	2	0	1	0.25	0.25	0.25	0.25	0.5	0.5	0.5	0.5	0.5	linear	0.025	TRUE	50	NA	NA	0	0.5	FALSE	2	mixmodel	0.8935	0.023552224752466978	0.008007488439714492	0	10000
4	250	0	250	500	750	2	0	1	0.25	0.25	0.25	0.25	0.5	0.5	0.5	0.5	0.5	linear	0.025	TRUE	50	NA	NA	0	0.5	FALSE	2	mixmodel_AR1	0.911	0.030103655146071627	0.008354213527092104	0	10000
4	250	0	250	500	750	2	0	1	0.25	0.25	0.25	0.25	0.5	0.5	0.5	0.5	0.5	linear	0.025	TRUE	50	NA	NA	0	0.5	FALSE	2	mixmodel_AR1_cal	0.9143	0.03199162249414324	0.008438266944012566	0	10000
4	250	0	250	500	750	2	0	1	0.25	0.25	0.25	0.25	0.5	0.5	0.5	0.5	0.5	linear	0.025	TRUE	50	NA	NA	0	0.5	FALSE	2	mixmodel_cal	0.9515	0.049314035853957675	0.00931575171312947	0	10000
4	250	0	250	500	750	2	0	1	0.25	0.25	0.25	0.25	0.5	0.5	0.5	0.5	0.5	linear	0.025	TRUE	50	NA	NA	0	0.5	FALSE	2	sepmodel	0.7929	-4.213306643461476e-4	0.008047060486949477	0	10000
4	250	0	250	500	750	2	0	1	0.25	0.25	0.25	0.25	0.5	0.5	0.5	0.5	0.5	linear	0.025	TRUE	50	NA	NA	0	0.5	FALSE	3	fixmodel	0.8352	-1.528791835946139e-5	0.00724314577411454	0	10000
4	250	0	250	500	750	2	0	1	0.25	0.25	0.25	0.25	0.5	0.5	0.5	0.5	0.5	linear	0.025	TRUE	50	NA	NA	0	0.5	FALSE	3	mixmodel	0.9193	0.03552442935508946	0.00877779597535372	0	10000
4	250	0	250	500	750	2	0	1	0.25	0.25	0.25	0.25	0.5	0.5	0.5	0.5	0.5	linear	0.025	TRUE	50	NA	NA	0	0.5	FALSE	3	mixmodel_AR1	0.9207	0.037316621483960456	0.00920802299835249	0	10000
4	250	0	250	500	750	2	0	1	0.25	0.25	0.25	0.25	0.5	0.5	0.5	0.5	0.5	linear	0.025	TRUE	50	NA	NA	0	0.5	FALSE	3	mixmodel_AR1_cal	0.922	0.038358885224103065	0.009300982526729248	0	10000
4	250	0	250	500	750	2	0	1	0.25	0.25	0.25	0.25	0.5	0.5	0.5	0.5	0.5	linear	0.025	TRUE	50	NA	NA	0	0.5	FALSE	3	mixmodel_cal	0.9868	0.08874043013211622	0.014413673355791884	0	10000
4	250	0	250	500	750	2	0	1	0.25	0.25	0.25	0.25	0.5	0.5	0.5	0.5	0.5	linear	0.025	TRUE	50	NA	NA	0	0.5	FALSE	3	sepmodel	0.7932	-5.338233743341621e-4	0.007983074636755119	0	10000
4	250	0	250	500	750	2	0	1	0.25	0.25	0.25	0.25	0.5	0.5	0.5	0.5	0.5	linear	0.025	TRUE	50	NA	NA	0	0.5	FALSE	4	fixmodel	0.8319	-6.70820885901251e-4	0.0073343372297163065	0	10000
4	250	0	250	500	750	2	0	1	0.25	0.25	0.25	0.25	0.5	0.5	0.5	0.5	0.5	linear	0.025	TRUE	50	NA	NA	0	0.5	FALSE	4	mixmodel	0.9294	0.0433365504963208	0.009786060814789933	0	10000
4	250	0	250	500	750	2	0	1	0.25	0.25	0.25	0.25	0.5	0.5	0.5	0.5	0.5	linear	0.025	TRUE	50	NA	NA	0	0.5	FALSE	4	mixmodel_AR1	0.9173	0.03630497421206394	0.009437767461974824	0	10000
4	250	0	250	500	750	2	0	1	0.25	0.25	0.25	0.25	0.5	0.5	0.5	0.5	0.5	linear	0.025	TRUE	50	NA	NA	0	0.5	FALSE	4	mixmodel_AR1_cal	0.9184	0.03672746103783047	0.009543234482076885	0	10000
4	250	0	250	500	750	2	0	1	0.25	0.25	0.25	0.25	0.5	0.5	0.5	0.5	0.5	linear	0.025	TRUE	50	NA	NA	0	0.5	FALSE	4	mixmodel_cal	0.9933	0.11302202369181022	0.019487016333726855	0	10000
4	250	0	250	500	750	2	0	1	0.25	0.25	0.25	0.25	0.5	0.5	0.5	0.5	0.5	linear	0.025	TRUE	50	NA	NA	0	0.5	FALSE	4	sepmodel	0.7945	-2.1087425736130013e-4	0.008044343985226528	0	10000
4	250	0	250	500	750	2	0	1	0.25	0.25	0.25	0.25	0.5	0.5	0.5	0.5	0.5	linear	0.025	TRUE	100	NA	NA	0	0.5	FALSE	2	fixmodel	0.8318	0.0011551008117523796	0.007349038506477413	0	10000
4	250	0	250	500	750	2	0	1	0.25	0.25	0.25	0.25	0.5	0.5	0.5	0.5	0.5	linear	0.025	TRUE	100	NA	NA	0	0.5	FALSE	2	mixmodel	0.8993	0.025070096787629562	0.007914292400061418	0	10000
4	250	0	250	500	750	2	0	1	0.25	0.25	0.25	0.25	0.5	0.5	0.5	0.5	0.5	linear	0.025	TRUE	100	NA	NA	0	0.5	FALSE	2	mixmodel_AR1	0.915	0.03179577364239436	0.008317361876187701	0	10000
4	250	0	250	500	750	2	0	1	0.25	0.25	0.25	0.25	0.5	0.5	0.5	0.5	0.5	linear	0.025	TRUE	100	NA	NA	0	0.5	FALSE	2	mixmodel_AR1_cal	0.918	0.03329632220122256	0.008351657505871407	0	10000
4	250	0	250	500	750	2	0	1	0.25	0.25	0.25	0.25	0.5	0.5	0.5	0.5	0.5	linear	0.025	TRUE	100	NA	NA	0	0.5	FALSE	2	mixmodel_cal	0.9411	0.043520890252901935	0.0087968021471966	0	10000
4	250	0	250	500	750	2	0	1	0.25	0.25	0.25	0.25	0.5	0.5	0.5	0.5	0.5	linear	0.025	TRUE	100	NA	NA	0	0.5	FALSE	2	sepmodel	0.7994	0.001397438406973665	0.007911909550390363	0	10000
4	250	0	250	500	750	2	0	1	0.25	0.25	0.25	0.25	0.5	0.5	0.5	0.5	0.5	linear	0.025	TRUE	100	NA	NA	0	0.5	FALSE	3	fixmodel	0.8384	4.7964928018174354e-5	0.007147219142399503	0	10000
4	250	0	250	500	750	2	0	1	0.25	0.25	0.25	0.25	0.5	0.5	0.5	0.5	0.5	linear	0.025	TRUE	100	NA	NA	0	0.5	FALSE	3	mixmodel	0.9234	0.035533371082181166	0.008693478474000312	0	10000
4	250	0	250	500	750	2	0	1	0.25	0.25	0.25	0.25	0.5	0.5	0.5	0.5	0.5	linear	0.025	TRUE	100	NA	NA	0	0.5	FALSE	3	mixmodel_AR1	0.9232	0.037335433740349526	0.009125663695853915	0	10000
4	250	0	250	500	750	2	0	1	0.25	0.25	0.25	0.25	0.5	0.5	0.5	0.5	0.5	linear	0.025	TRUE	100	NA	NA	0	0.5	FALSE	3	mixmodel_AR1_cal	0.9257	0.037935042971793606	0.009107960853205681	0	10000
4	250	0	250	500	750	2	0	1	0.25	0.25	0.25	0.25	0.5	0.5	0.5	0.5	0.5	linear	0.025	TRUE	100	NA	NA	0	0.5	FALSE	3	mixmodel_cal	0.9703	0.07008504564020115	0.011913436914755231	0	10000
4	250	0	250	500	750	2	0	1	0.25	0.25	0.25	0.25	0.5	0.5	0.5	0.5	0.5	linear	0.025	TRUE	100	NA	NA	0	0.5	FALSE	3	sepmodel	0.7993	9.160778409430614e-5	0.007783100878860489	0	10000
4	250	0	250	500	750	2	0	1	0.25	0.25	0.25	0.25	0.5	0.5	0.5	0.5	0.5	linear	0.025	TRUE	100	NA	NA	0	0.5	FALSE	4	fixmodel	0.8392	-8.177564811659148e-4	0.007065891345144686	0	10000
4	250	0	250	500	750	2	0	1	0.25	0.25	0.25	0.25	0.5	0.5	0.5	0.5	0.5	linear	0.025	TRUE	100	NA	NA	0	0.5	FALSE	4	mixmodel	0.9323	0.04310114066103238	0.009467756742412677	0	10000
4	250	0	250	500	750	2	0	1	0.25	0.25	0.25	0.25	0.5	0.5	0.5	0.5	0.5	linear	0.025	TRUE	100	NA	NA	0	0.5	FALSE	4	mixmodel_AR1	0.9186	0.03589869120173939	0.0090516109438538	0	10000
4	250	0	250	500	750	2	0	1	0.25	0.25	0.25	0.25	0.5	0.5	0.5	0.5	0.5	linear	0.025	TRUE	100	NA	NA	0	0.5	FALSE	4	mixmodel_AR1_cal	0.9225	0.03600359732896166	0.008978199361842285	0	10000
4	250	0	250	500	750	2	0	1	0.25	0.25	0.25	0.25	0.5	0.5	0.5	0.5	0.5	linear	0.025	TRUE	100	NA	NA	0	0.5	FALSE	4	mixmodel_cal	0.9797	0.08563021236151362	0.01456278730645609	0	10000
4	250	0	250	500	750	2	0	1	0.25	0.25	0.25	0.25	0.5	0.5	0.5	0.5	0.5	linear	0.025	TRUE	100	NA	NA	0	0.5	FALSE	4	sepmodel	0.7963	-8.922018914784727e-4	0.007790090693525553	0	10000
4	250	0	250	500	750	2	0	1	0.25	0.25	0.25	0.25	-0.5	-0.5	-0.5	-0.5	-0.5	stepwise_2	0.025	TRUE	25	NA	NA	0	0.5	FALSE	2	fixmodel	0.8209	-0.0010437072782287333	0.0073548772283269885	0	10000
4	250	0	250	500	750	2	0	1	0.25	0.25	0.25	0.25	-0.5	-0.5	-0.5	-0.5	-0.5	stepwise_2	0.025	TRUE	25	NA	NA	0	0.5	FALSE	2	mixmodel	0.8019	-0.0075666887489992205	0.007423704035042714	0	10000
4	250	0	250	500	750	2	0	1	0.25	0.25	0.25	0.25	-0.5	-0.5	-0.5	-0.5	-0.5	stepwise_2	0.025	TRUE	25	NA	NA	0	0.5	FALSE	2	mixmodel_AR1	0.7992	-0.008851766006197002	0.007434614505355005	0	10000
4	250	0	250	500	750	2	0	1	0.25	0.25	0.25	0.25	-0.5	-0.5	-0.5	-0.5	-0.5	stepwise_2	0.025	TRUE	25	NA	NA	0	0.5	FALSE	2	mixmodel_AR1_cal	0.755	-0.02309761883071298	0.007870658944198267	0	10000
4	250	0	250	500	750	2	0	1	0.25	0.25	0.25	0.25	-0.5	-0.5	-0.5	-0.5	-0.5	stepwise_2	0.025	TRUE	25	NA	NA	0	0.5	FALSE	2	mixmodel_cal	0.5629	-0.06752171743763026	0.01210099232734024	0	10000
4	250	0	250	500	750	2	0	1	0.25	0.25	0.25	0.25	-0.5	-0.5	-0.5	-0.5	-0.5	stepwise_2	0.025	TRUE	25	NA	NA	0	0.5	FALSE	2	sepmodel	0.744	-0.0013244038345455167	0.007879586706021981	0	10000
4	250	0	250	500	750	2	0	1	0.25	0.25	0.25	0.25	-0.5	-0.5	-0.5	-0.5	-0.5	stepwise_2	0.025	TRUE	25	NA	NA	0	0.5	FALSE	3	fixmodel	0.8329	-3.422787965422974e-5	0.007346948701243661	0	10000
4	250	0	250	500	750	2	0	1	0.25	0.25	0.25	0.25	-0.5	-0.5	-0.5	-0.5	-0.5	stepwise_2	0.025	TRUE	25	NA	NA	0	0.5	FALSE	3	mixmodel	0.8024	-0.010137989060872286	0.0074866035033637895	0	10000
4	250	0	250	500	750	2	0	1	0.25	0.25	0.25	0.25	-0.5	-0.5	-0.5	-0.5	-0.5	stepwise_2	0.025	TRUE	25	NA	NA	0	0.5	FALSE	3	mixmodel_AR1	0.8031	-0.009699492633608264	0.007463338031773736	0	10000
4	250	0	250	500	750	2	0	1	0.25	0.25	0.25	0.25	-0.5	-0.5	-0.5	-0.5	-0.5	stepwise_2	0.025	TRUE	25	NA	NA	0	0.5	FALSE	3	mixmodel_AR1_cal	0.7507	-0.02555413265094694	0.008006688057627815	0	10000
4	250	0	250	500	750	2	0	1	0.25	0.25	0.25	0.25	-0.5	-0.5	-0.5	-0.5	-0.5	stepwise_2	0.025	TRUE	25	NA	NA	0	0.5	FALSE	3	mixmodel_cal	0.399	-0.10709196232914811	0.019282510185719255	0	10000
4	250	0	250	500	750	2	0	1	0.25	0.25	0.25	0.25	-0.5	-0.5	-0.5	-0.5	-0.5	stepwise_2	0.025	TRUE	25	NA	NA	0	0.5	FALSE	3	sepmodel	0.7806	-3.518265114629347e-4	0.007958998526337923	0	10000
4	250	0	250	500	750	2	0	1	0.25	0.25	0.25	0.25	-0.5	-0.5	-0.5	-0.5	-0.5	stepwise_2	0.025	TRUE	25	NA	NA	0	0.5	FALSE	4	fixmodel	0.832	-5.664797656602699e-4	0.0072964511785804055	0	10000
4	250	0	250	500	750	2	0	1	0.25	0.25	0.25	0.25	-0.5	-0.5	-0.5	-0.5	-0.5	stepwise_2	0.025	TRUE	25	NA	NA	0	0.5	FALSE	4	mixmodel	0.7971	-0.012923752973048177	0.007506111276623321	0	10000
4	250	0	250	500	750	2	0	1	0.25	0.25	0.25	0.25	-0.5	-0.5	-0.5	-0.5	-0.5	stepwise_2	0.025	TRUE	25	NA	NA	0	0.5	FALSE	4	mixmodel_AR1	0.8017	-0.011733156210244962	0.007458303100325861	0	10000
4	250	0	250	500	750	2	0	1	0.25	0.25	0.25	0.25	-0.5	-0.5	-0.5	-0.5	-0.5	stepwise_2	0.025	TRUE	25	NA	NA	0	0.5	FALSE	4	mixmodel_AR1_cal	0.7441	-0.028191348696959617	0.008107503181633361	0	10000
4	250	0	250	500	750	2	0	1	0.25	0.25	0.25	0.25	-0.5	-0.5	-0.5	-0.5	-0.5	stepwise_2	0.025	TRUE	25	NA	NA	0	0.5	FALSE	4	mixmodel_cal	0.3573	-0.11821708405741345	0.021728937365157797	0	10000
4	250	0	250	500	750	2	0	1	0.25	0.25	0.25	0.25	-0.5	-0.5	-0.5	-0.5	-0.5	stepwise_2	0.025	TRUE	25	NA	NA	0	0.5	FALSE	4	sepmodel	0.794	-7.347974728035397e-4	0.008049775473086333	0	10000
4	250	0	250	500	750	2	0	1	0.25	0.25	0.25	0.25	-0.5	-0.5	-0.5	-0.5	-0.5	stepwise_2	0.025	TRUE	50	NA	NA	0	0.5	FALSE	2	fixmodel	0.8259	1.365535303307667e-4	0.007518533882657839	0	10000
4	250	0	250	500	750	2	0	1	0.25	0.25	0.25	0.25	-0.5	-0.5	-0.5	-0.5	-0.5	stepwise_2	0.025	TRUE	50	NA	NA	0	0.5	FALSE	2	mixmodel	0.8054	-0.00638314187632819	0.007574700058878118	0	10000
4	250	0	250	500	750	2	0	1	0.25	0.25	0.25	0.25	-0.5	-0.5	-0.5	-0.5	-0.5	stepwise_2	0.025	TRUE	50	NA	NA	0	0.5	FALSE	2	mixmodel_AR1	0.8029	-0.007673761343177727	0.007584164187489072	0	10000
4	250	0	250	500	750	2	0	1	0.25	0.25	0.25	0.25	-0.5	-0.5	-0.5	-0.5	-0.5	stepwise_2	0.025	TRUE	50	NA	NA	0	0.5	FALSE	2	mixmodel_AR1_cal	0.7662	-0.01968561218332523	0.007878817889178403	0	10000
4	250	0	250	500	750	2	0	1	0.25	0.25	0.25	0.25	-0.5	-0.5	-0.5	-0.5	-0.5	stepwise_2	0.025	TRUE	50	NA	NA	0	0.5	FALSE	2	mixmodel_cal	0.7118	-0.032897099469378445	0.008690172531300912	0	10000
4	250	0	250	500	750	2	0	1	0.25	0.25	0.25	0.25	-0.5	-0.5	-0.5	-0.5	-0.5	stepwise_2	0.025	TRUE	50	NA	NA	0	0.5	FALSE	2	sepmodel	0.7481	6.010464345315174e-4	0.00810573170749518	0	10000
4	250	0	250	500	750	2	0	1	0.25	0.25	0.25	0.25	-0.5	-0.5	-0.5	-0.5	-0.5	stepwise_2	0.025	TRUE	50	NA	NA	0	0.5	FALSE	3	fixmodel	0.8325	0.0011497273649087154	0.0076173723992733955	0	10000
4	250	0	250	500	750	2	0	1	0.25	0.25	0.25	0.25	-0.5	-0.5	-0.5	-0.5	-0.5	stepwise_2	0.025	TRUE	50	NA	NA	0	0.5	FALSE	3	mixmodel	0.8009	-0.008948630091514276	0.007733823997041183	0	10000
4	250	0	250	500	750	2	0	1	0.25	0.25	0.25	0.25	-0.5	-0.5	-0.5	-0.5	-0.5	stepwise_2	0.025	TRUE	50	NA	NA	0	0.5	FALSE	3	mixmodel_AR1	0.8034	-0.008514452242528345	0.007711737054285684	0	10000
4	250	0	250	500	750	2	0	1	0.25	0.25	0.25	0.25	-0.5	-0.5	-0.5	-0.5	-0.5	stepwise_2	0.025	TRUE	50	NA	NA	0	0.5	FALSE	3	mixmodel_AR1_cal	0.7599	-0.02254101349251615	0.008130679296843961	0	10000
4	250	0	250	500	750	2	0	1	0.25	0.25	0.25	0.25	-0.5	-0.5	-0.5	-0.5	-0.5	stepwise_2	0.025	TRUE	50	NA	NA	0	0.5	FALSE	3	mixmodel_cal	0.6346	-0.05304521447928119	0.010652531611882197	0	10000
4	250	0	250	500	750	2	0	1	0.25	0.25	0.25	0.25	-0.5	-0.5	-0.5	-0.5	-0.5	stepwise_2	0.025	TRUE	50	NA	NA	0	0.5	FALSE	3	sepmodel	0.7853	0.001791641105564135	0.008320668153571463	0	10000
4	250	0	250	500	750	2	0	1	0.25	0.25	0.25	0.25	-0.5	-0.5	-0.5	-0.5	-0.5	stepwise_2	0.025	TRUE	50	NA	NA	0	0.5	FALSE	4	fixmodel	0.8356	-5.3689126271571074e-5	0.007116394937419604	0	10000
4	250	0	250	500	750	2	0	1	0.25	0.25	0.25	0.25	-0.5	-0.5	-0.5	-0.5	-0.5	stepwise_2	0.025	TRUE	50	NA	NA	0	0.5	FALSE	4	mixmodel	0.8022	-0.012404563632321638	0.0073105034424031795	0	10000
4	250	0	250	500	750	2	0	1	0.25	0.25	0.25	0.25	-0.5	-0.5	-0.5	-0.5	-0.5	stepwise_2	0.025	TRUE	50	NA	NA	0	0.5	FALSE	4	mixmodel_AR1	0.8065	-0.011223812660335808	0.0072640132897649244	0	10000
4	250	0	250	500	750	2	0	1	0.25	0.25	0.25	0.25	-0.5	-0.5	-0.5	-0.5	-0.5	stepwise_2	0.025	TRUE	50	NA	NA	0	0.5	FALSE	4	mixmodel_AR1_cal	0.7587	-0.025507603802814947	0.0077670864302533445	0	10000
4	250	0	250	500	750	2	0	1	0.25	0.25	0.25	0.25	-0.5	-0.5	-0.5	-0.5	-0.5	stepwise_2	0.025	TRUE	50	NA	NA	0	0.5	FALSE	4	mixmodel_cal	0.6168	-0.05984324959847839	0.010911084043992735	0	10000
4	250	0	250	500	750	2	0	1	0.25	0.25	0.25	0.25	-0.5	-0.5	-0.5	-0.5	-0.5	stepwise_2	0.025	TRUE	50	NA	NA	0	0.5	FALSE	4	sepmodel	0.7976	5.172631814999242e-4	0.007941464436994491	0	10000
4	250	0	250	500	750	2	0	1	0.25	0.25	0.25	0.25	-0.5	-0.5	-0.5	-0.5	-0.5	stepwise_2	0.025	TRUE	100	NA	NA	0	0.5	FALSE	2	fixmodel	0.8216	-8.200664892049959e-4	0.007582877498042449	0	10000
4	250	0	250	500	750	2	0	1	0.25	0.25	0.25	0.25	-0.5	-0.5	-0.5	-0.5	-0.5	stepwise_2	0.025	TRUE	100	NA	NA	0	0.5	FALSE	2	mixmodel	0.805	-0.007345463718488787	0.007650198258060387	0	10000
4	250	0	250	500	750	2	0	1	0.25	0.25	0.25	0.25	-0.5	-0.5	-0.5	-0.5	-0.5	stepwise_2	0.025	TRUE	100	NA	NA	0	0.5	FALSE	2	mixmodel_AR1	0.8028	-0.008635331459791758	0.007662454593133646	0	10000
4	250	0	250	500	750	2	0	1	0.25	0.25	0.25	0.25	-0.5	-0.5	-0.5	-0.5	-0.5	stepwise_2	0.025	TRUE	100	NA	NA	0	0.5	FALSE	2	mixmodel_AR1_cal	0.6927	-0.039190148796922404	0.009008996376973217	0	10000
4	250	0	250	500	750	2	0	1	0.25	0.25	0.25	0.25	-0.5	-0.5	-0.5	-0.5	-0.5	stepwise_2	0.025	TRUE	100	NA	NA	0	0.5	FALSE	2	mixmodel_cal	0.6714	-0.043196357537885914	0.009388544194910248	0	10000
4	250	0	250	500	750	2	0	1	0.25	0.25	0.25	0.25	-0.5	-0.5	-0.5	-0.5	-0.5	stepwise_2	0.025	TRUE	100	NA	NA	0	0.5	FALSE	2	sepmodel	0.746	-8.113601443533449e-4	0.008110079544158393	0	10000
4	250	0	250	500	750	2	0	1	0.25	0.25	0.25	0.25	-0.5	-0.5	-0.5	-0.5	-0.5	stepwise_2	0.025	TRUE	100	NA	NA	0	0.5	FALSE	3	fixmodel	0.8234	-0.0023817534481407414	0.007467295994702254	0	10000
4	250	0	250	500	750	2	0	1	0.25	0.25	0.25	0.25	-0.5	-0.5	-0.5	-0.5	-0.5	stepwise_2	0.025	TRUE	100	NA	NA	0	0.5	FALSE	3	mixmodel	0.7897	-0.012488875164879917	0.007652819121353467	0	10000
4	250	0	250	500	750	2	0	1	0.25	0.25	0.25	0.25	-0.5	-0.5	-0.5	-0.5	-0.5	stepwise_2	0.025	TRUE	100	NA	NA	0	0.5	FALSE	3	mixmodel_AR1	0.7917	-0.012050207757463528	0.007628261172732191	0	10000
4	250	0	250	500	750	2	0	1	0.25	0.25	0.25	0.25	-0.5	-0.5	-0.5	-0.5	-0.5	stepwise_2	0.025	TRUE	100	NA	NA	0	0.5	FALSE	3	mixmodel_AR1_cal	0.7212	-0.03162707656946264	0.008468748406108447	0	10000
4	250	0	250	500	750	2	0	1	0.25	0.25	0.25	0.25	-0.5	-0.5	-0.5	-0.5	-0.5	stepwise_2	0.025	TRUE	100	NA	NA	0	0.5	FALSE	3	mixmodel_cal	0.6912	-0.03878056571958238	0.009053766542399254	0	10000
4	250	0	250	500	750	2	0	1	0.25	0.25	0.25	0.25	-0.5	-0.5	-0.5	-0.5	-0.5	stepwise_2	0.025	TRUE	100	NA	NA	0	0.5	FALSE	3	sepmodel	0.7701	-0.0024913909147146734	0.008142954472295188	0	10000
4	250	0	250	500	750	2	0	1	0.25	0.25	0.25	0.25	-0.5	-0.5	-0.5	-0.5	-0.5	stepwise_2	0.025	TRUE	100	NA	NA	0	0.5	FALSE	4	fixmodel	0.8332	-6.424984724684655e-4	0.007225401405173108	0	10000
4	250	0	250	500	750	2	0	1	0.25	0.25	0.25	0.25	-0.5	-0.5	-0.5	-0.5	-0.5	stepwise_2	0.025	TRUE	100	NA	NA	0	0.5	FALSE	4	mixmodel	0.7957	-0.013002073914181202	0.007434649319421048	0	10000
4	250	0	250	500	750	2	0	1	0.25	0.25	0.25	0.25	-0.5	-0.5	-0.5	-0.5	-0.5	stepwise_2	0.025	TRUE	100	NA	NA	0	0.5	FALSE	4	mixmodel_AR1	0.8007	-0.011818704533577558	0.007388240600576144	0	10000
4	250	0	250	500	750	2	0	1	0.25	0.25	0.25	0.25	-0.5	-0.5	-0.5	-0.5	-0.5	stepwise_2	0.025	TRUE	100	NA	NA	0	0.5	FALSE	4	mixmodel_AR1_cal	0.6934	-0.041874714163559076	0.00896327262851879	0	10000
4	250	0	250	500	750	2	0	1	0.25	0.25	0.25	0.25	-0.5	-0.5	-0.5	-0.5	-0.5	stepwise_2	0.025	TRUE	100	NA	NA	0	0.5	FALSE	4	mixmodel_cal	0.6328	-0.055655525364411075	0.010400981450757137	0	10000
4	250	0	250	500	750	2	0	1	0.25	0.25	0.25	0.25	-0.5	-0.5	-0.5	-0.5	-0.5	stepwise_2	0.025	TRUE	100	NA	NA	0	0.5	FALSE	4	sepmodel	0.7947	-7.338956256829907e-4	0.007950678939597517	0	10000
4	250	0	250	500	750	2	0	1	0.25	0.25	0.25	0.25	-0.375	-0.375	-0.375	-0.375	-0.375	stepwise_2	0.025	TRUE	25	NA	NA	0	0.5	FALSE	2	fixmodel	0.8226	-4.771670857620433e-4	0.007561616037496536	0	10000
4	250	0	250	500	750	2	0	1	0.25	0.25	0.25	0.25	-0.375	-0.375	-0.375	-0.375	-0.375	stepwise_2	0.025	TRUE	25	NA	NA	0	0.5	FALSE	2	mixmodel	0.794	-0.009096968766273346	0.007667420740601408	0	10000
4	250	0	250	500	750	2	0	1	0.25	0.25	0.25	0.25	-0.375	-0.375	-0.375	-0.375	-0.375	stepwise_2	0.025	TRUE	25	NA	NA	0	0.5	FALSE	2	mixmodel_AR1	0.7894	-0.010825395110744249	0.007685279069717083	0	10000
4	250	0	250	500	750	2	0	1	0.25	0.25	0.25	0.25	-0.375	-0.375	-0.375	-0.375	-0.375	stepwise_2	0.025	TRUE	25	NA	NA	0	0.5	FALSE	2	mixmodel_AR1_cal	0.7532	-0.0234945476274977	0.008030880534887213	0	10000
4	250	0	250	500	750	2	0	1	0.25	0.25	0.25	0.25	-0.375	-0.375	-0.375	-0.375	-0.375	stepwise_2	0.025	TRUE	25	NA	NA	0	0.5	FALSE	2	mixmodel_cal	0.4857	-0.08472955356954265	0.014957899407731762	0	10000
4	250	0	250	500	750	2	0	1	0.25	0.25	0.25	0.25	-0.375	-0.375	-0.375	-0.375	-0.375	stepwise_2	0.025	TRUE	25	NA	NA	0	0.5	FALSE	2	sepmodel	0.7653	-1.4839203677146905e-4	0.0081032441735839	0	10000
4	250	0	250	500	750	2	0	1	0.25	0.25	0.25	0.25	-0.375	-0.375	-0.375	-0.375	-0.375	stepwise_2	0.025	TRUE	25	NA	NA	0	0.5	FALSE	3	fixmodel	0.8319	-1.3980501937716634e-6	0.007288305013178776	0	10000
4	250	0	250	500	750	2	0	1	0.25	0.25	0.25	0.25	-0.375	-0.375	-0.375	-0.375	-0.375	stepwise_2	0.025	TRUE	25	NA	NA	0	0.5	FALSE	3	mixmodel	0.7915	-0.013380106304617317	0.0075300931201259845	0	10000
4	250	0	250	500	750	2	0	1	0.25	0.25	0.25	0.25	-0.375	-0.375	-0.375	-0.375	-0.375	stepwise_2	0.025	TRUE	25	NA	NA	0	0.5	FALSE	3	mixmodel_AR1	0.7949	-0.012740583076607526	0.007490250786259022	0	10000
4	250	0	250	500	750	2	0	1	0.25	0.25	0.25	0.25	-0.375	-0.375	-0.375	-0.375	-0.375	stepwise_2	0.025	TRUE	25	NA	NA	0	0.5	FALSE	3	mixmodel_AR1_cal	0.7507	-0.026727808530381522	0.008013392683414979	0	10000
4	250	0	250	500	750	2	0	1	0.25	0.25	0.25	0.25	-0.375	-0.375	-0.375	-0.375	-0.375	stepwise_2	0.025	TRUE	25	NA	NA	0	0.5	FALSE	3	mixmodel_cal	0.2846	-0.13466270560419563	0.026009985543589784	0	10000
4	250	0	250	500	750	2	0	1	0.25	0.25	0.25	0.25	-0.375	-0.375	-0.375	-0.375	-0.375	stepwise_2	0.025	TRUE	25	NA	NA	0	0.5	FALSE	3	sepmodel	0.7863	4.541087643165319e-4	0.00796940749569161	0	10000
4	250	0	250	500	750	2	0	1	0.25	0.25	0.25	0.25	-0.375	-0.375	-0.375	-0.375	-0.375	stepwise_2	0.025	TRUE	25	NA	NA	0	0.5	FALSE	4	fixmodel	0.8314	-0.001586006898036124	0.007321008891025341	0	10000
4	250	0	250	500	750	2	0	1	0.25	0.25	0.25	0.25	-0.375	-0.375	-0.375	-0.375	-0.375	stepwise_2	0.025	TRUE	25	NA	NA	0	0.5	FALSE	4	mixmodel	0.7784	-0.01793830073619676	0.007713483936636234	0	10000
4	250	0	250	500	750	2	0	1	0.25	0.25	0.25	0.25	-0.375	-0.375	-0.375	-0.375	-0.375	stepwise_2	0.025	TRUE	25	NA	NA	0	0.5	FALSE	4	mixmodel_AR1	0.7869	-0.015947261184062672	0.007612816723196116	0	10000
4	250	0	250	500	750	2	0	1	0.25	0.25	0.25	0.25	-0.375	-0.375	-0.375	-0.375	-0.375	stepwise_2	0.025	TRUE	25	NA	NA	0	0.5	FALSE	4	mixmodel_AR1_cal	0.739	-0.030218315196432317	0.008223879782702339	0	10000
4	250	0	250	500	750	2	0	1	0.25	0.25	0.25	0.25	-0.375	-0.375	-0.375	-0.375	-0.375	stepwise_2	0.025	TRUE	25	NA	NA	0	0.5	FALSE	4	mixmodel_cal	0.2438	-0.14898718810059516	0.03007914212631272	0	10000
4	250	0	250	500	750	2	0	1	0.25	0.25	0.25	0.25	-0.375	-0.375	-0.375	-0.375	-0.375	stepwise_2	0.025	TRUE	25	NA	NA	0	0.5	FALSE	4	sepmodel	0.7948	-0.00140380826715544	0.008096536652002771	0	10000
4	250	0	250	500	750	2	0	1	0.25	0.25	0.25	0.25	-0.375	-0.375	-0.375	-0.375	-0.375	stepwise_2	0.025	TRUE	50	NA	NA	0	0.5	FALSE	2	fixmodel	0.8216	-9.420791326831908e-4	0.007347533636334787	0	10000
4	250	0	250	500	750	2	0	1	0.25	0.25	0.25	0.25	-0.375	-0.375	-0.375	-0.375	-0.375	stepwise_2	0.025	TRUE	50	NA	NA	0	0.5	FALSE	2	mixmodel	0.7941	-0.009545350967707186	0.007461651278335955	0	10000
4	250	0	250	500	750	2	0	1	0.25	0.25	0.25	0.25	-0.375	-0.375	-0.375	-0.375	-0.375	stepwise_2	0.025	TRUE	50	NA	NA	0	0.5	FALSE	2	mixmodel_AR1	0.7918	-0.011275630356003574	0.007485097992947857	0	10000
4	250	0	250	500	750	2	0	1	0.25	0.25	0.25	0.25	-0.375	-0.375	-0.375	-0.375	-0.375	stepwise_2	0.025	TRUE	50	NA	NA	0	0.5	FALSE	2	mixmodel_AR1_cal	0.7571	-0.022579239564225063	0.007803627391675905	0	10000
4	250	0	250	500	750	2	0	1	0.25	0.25	0.25	0.25	-0.375	-0.375	-0.375	-0.375	-0.375	stepwise_2	0.025	TRUE	50	NA	NA	0	0.5	FALSE	2	mixmodel_cal	0.6676	-0.044426412467841826	0.00945992175779723	0	10000
4	250	0	250	500	750	2	0	1	0.25	0.25	0.25	0.25	-0.375	-0.375	-0.375	-0.375	-0.375	stepwise_2	0.025	TRUE	50	NA	NA	0	0.5	FALSE	2	sepmodel	0.7655	-0.0013953380199881527	0.007817567281822504	0	10000
4	250	0	250	500	750	2	0	1	0.25	0.25	0.25	0.25	-0.375	-0.375	-0.375	-0.375	-0.375	stepwise_2	0.025	TRUE	50	NA	NA	0	0.5	FALSE	3	fixmodel	0.8266	-0.0015232766786386469	0.00733319805287818	0	10000
4	250	0	250	500	750	2	0	1	0.25	0.25	0.25	0.25	-0.375	-0.375	-0.375	-0.375	-0.375	stepwise_2	0.025	TRUE	50	NA	NA	0	0.5	FALSE	3	mixmodel	0.7841	-0.014887018117041339	0.007614136924623874	0	10000
4	250	0	250	500	750	2	0	1	0.25	0.25	0.25	0.25	-0.375	-0.375	-0.375	-0.375	-0.375	stepwise_2	0.025	TRUE	50	NA	NA	0	0.5	FALSE	3	mixmodel_AR1	0.7876	-0.014270213816863428	0.007575676333265939	0	10000
4	250	0	250	500	750	2	0	1	0.25	0.25	0.25	0.25	-0.375	-0.375	-0.375	-0.375	-0.375	stepwise_2	0.025	TRUE	50	NA	NA	0	0.5	FALSE	3	mixmodel_AR1_cal	0.745	-0.027163801101210562	0.008094687206616876	0	10000
4	250	0	250	500	750	2	0	1	0.25	0.25	0.25	0.25	-0.375	-0.375	-0.375	-0.375	-0.375	stepwise_2	0.025	TRUE	50	NA	NA	0	0.5	FALSE	3	mixmodel_cal	0.5566	-0.07189055415878776	0.012853065479301798	0	10000
4	250	0	250	500	750	2	0	1	0.25	0.25	0.25	0.25	-0.375	-0.375	-0.375	-0.375	-0.375	stepwise_2	0.025	TRUE	50	NA	NA	0	0.5	FALSE	3	sepmodel	0.7861	-0.0018719629376749657	0.008042191562448172	0	10000
4	250	0	250	500	750	2	0	1	0.25	0.25	0.25	0.25	-0.375	-0.375	-0.375	-0.375	-0.375	stepwise_2	0.025	TRUE	50	NA	NA	0	0.5	FALSE	4	fixmodel	0.8342	-6.474239683659e-4	0.007216992590599782	0	10000
4	250	0	250	500	750	2	0	1	0.25	0.25	0.25	0.25	-0.375	-0.375	-0.375	-0.375	-0.375	stepwise_2	0.025	TRUE	50	NA	NA	0	0.5	FALSE	4	mixmodel	0.781	-0.016965418333588316	0.0075743437933545035	0	10000
4	250	0	250	500	750	2	0	1	0.25	0.25	0.25	0.25	-0.375	-0.375	-0.375	-0.375	-0.375	stepwise_2	0.025	TRUE	50	NA	NA	0	0.5	FALSE	4	mixmodel_AR1	0.7892	-0.014985321185266498	0.007478580010138323	0	10000
4	250	0	250	500	750	2	0	1	0.25	0.25	0.25	0.25	-0.375	-0.375	-0.375	-0.375	-0.375	stepwise_2	0.025	TRUE	50	NA	NA	0	0.5	FALSE	4	mixmodel_AR1_cal	0.7484	-0.02785547664469101	0.008006465749461105	0	10000
4	250	0	250	500	750	2	0	1	0.25	0.25	0.25	0.25	-0.375	-0.375	-0.375	-0.375	-0.375	stepwise_2	0.025	TRUE	50	NA	NA	0	0.5	FALSE	4	mixmodel_cal	0.5342	-0.07856579075777713	0.01374423704603974	0	10000
4	250	0	250	500	750	2	0	1	0.25	0.25	0.25	0.25	-0.375	-0.375	-0.375	-0.375	-0.375	stepwise_2	0.025	TRUE	50	NA	NA	0	0.5	FALSE	4	sepmodel	0.7911	-9.307332792997621e-4	0.008112701787363546	0	10000
4	250	0	250	500	750	2	0	1	0.25	0.25	0.25	0.25	-0.375	-0.375	-0.375	-0.375	-0.375	stepwise_2	0.025	TRUE	100	NA	NA	0	0.5	FALSE	2	fixmodel	0.8285	7.503812490532625e-4	0.007510521270516718	0	10000
4	250	0	250	500	750	2	0	1	0.25	0.25	0.25	0.25	-0.375	-0.375	-0.375	-0.375	-0.375	stepwise_2	0.025	TRUE	100	NA	NA	0	0.5	FALSE	2	mixmodel	0.8011	-0.007857399295422523	0.007597303674396399	0	10000
4	250	0	250	500	750	2	0	1	0.25	0.25	0.25	0.25	-0.375	-0.375	-0.375	-0.375	-0.375	stepwise_2	0.025	TRUE	100	NA	NA	0	0.5	FALSE	2	mixmodel_AR1	0.7972	-0.009584447322550708	0.007617121987741075	0	10000
4	250	0	250	500	750	2	0	1	0.25	0.25	0.25	0.25	-0.375	-0.375	-0.375	-0.375	-0.375	stepwise_2	0.025	TRUE	100	NA	NA	0	0.5	FALSE	2	mixmodel_AR1_cal	0.7183	-0.03322911022246887	0.008489007713261831	0	10000
4	250	0	250	500	750	2	0	1	0.25	0.25	0.25	0.25	-0.375	-0.375	-0.375	-0.375	-0.375	stepwise_2	0.025	TRUE	100	NA	NA	0	0.5	FALSE	2	mixmodel_cal	0.6855	-0.04025788500847418	0.009096351441858008	0	10000
4	250	0	250	500	750	2	0	1	0.25	0.25	0.25	0.25	-0.375	-0.375	-0.375	-0.375	-0.375	stepwise_2	0.025	TRUE	100	NA	NA	0	0.5	FALSE	2	sepmodel	0.772	7.640636273060188e-4	0.008075180126142709	0	10000
4	250	0	250	500	750	2	0	1	0.25	0.25	0.25	0.25	-0.375	-0.375	-0.375	-0.375	-0.375	stepwise_2	0.025	TRUE	100	NA	NA	0	0.5	FALSE	3	fixmodel	0.8321	-8.502472050155317e-4	0.007254269412266146	0	10000
4	250	0	250	500	750	2	0	1	0.25	0.25	0.25	0.25	-0.375	-0.375	-0.375	-0.375	-0.375	stepwise_2	0.025	TRUE	100	NA	NA	0	0.5	FALSE	3	mixmodel	0.7905	-0.014207826995882184	0.0075182836648302566	0	10000
4	250	0	250	500	750	2	0	1	0.25	0.25	0.25	0.25	-0.375	-0.375	-0.375	-0.375	-0.375	stepwise_2	0.025	TRUE	100	NA	NA	0	0.5	FALSE	3	mixmodel_AR1	0.7936	-0.013572167961729355	0.007479782702140902	0	10000
4	250	0	250	500	750	2	0	1	0.25	0.25	0.25	0.25	-0.375	-0.375	-0.375	-0.375	-0.375	stepwise_2	0.025	TRUE	100	NA	NA	0	0.5	FALSE	3	mixmodel_AR1_cal	0.7367	-0.03024930830901851	0.008179027607575213	0	10000
4	250	0	250	500	750	2	0	1	0.25	0.25	0.25	0.25	-0.375	-0.375	-0.375	-0.375	-0.375	stepwise_2	0.025	TRUE	100	NA	NA	0	0.5	FALSE	3	mixmodel_cal	0.6788	-0.04325230103634845	0.009294070801323258	0	10000
4	250	0	250	500	750	2	0	1	0.25	0.25	0.25	0.25	-0.375	-0.375	-0.375	-0.375	-0.375	stepwise_2	0.025	TRUE	100	NA	NA	0	0.5	FALSE	3	sepmodel	0.7824	-0.001258931393360073	0.007926304777884849	0	10000
4	250	0	250	500	750	2	0	1	0.25	0.25	0.25	0.25	-0.375	-0.375	-0.375	-0.375	-0.375	stepwise_2	0.025	TRUE	100	NA	NA	0	0.5	FALSE	4	fixmodel	0.839	9.278574485568685e-4	0.007260947932298448	0	10000
4	250	0	250	500	750	2	0	1	0.25	0.25	0.25	0.25	-0.375	-0.375	-0.375	-0.375	-0.375	stepwise_2	0.025	TRUE	100	NA	NA	0	0.5	FALSE	4	mixmodel	0.7917	-0.015384304877818519	0.00757145432177307	0	10000
4	250	0	250	500	750	2	0	1	0.25	0.25	0.25	0.25	-0.375	-0.375	-0.375	-0.375	-0.375	stepwise_2	0.025	TRUE	100	NA	NA	0	0.5	FALSE	4	mixmodel_AR1	0.7985	-0.013388319615932677	0.0074797165957164674	0	10000
4	250	0	250	500	750	2	0	1	0.25	0.25	0.25	0.25	-0.375	-0.375	-0.375	-0.375	-0.375	stepwise_2	0.025	TRUE	100	NA	NA	0	0.5	FALSE	4	mixmodel_AR1_cal	0.7176	-0.03657011529865764	0.008551423353685583	0	10000
4	250	0	250	500	750	2	0	1	0.25	0.25	0.25	0.25	-0.375	-0.375	-0.375	-0.375	-0.375	stepwise_2	0.025	TRUE	100	NA	NA	0	0.5	FALSE	4	mixmodel_cal	0.6261	-0.05731087847640626	0.010673964870492481	0	10000
4	250	0	250	500	750	2	0	1	0.25	0.25	0.25	0.25	-0.375	-0.375	-0.375	-0.375	-0.375	stepwise_2	0.025	TRUE	100	NA	NA	0	0.5	FALSE	4	sepmodel	0.8007	8.61640600411224e-4	0.008006545525133123	0	10000
4	250	0	250	500	750	2	0	1	0.25	0.25	0.25	0.25	-0.25	-0.25	-0.25	-0.25	-0.25	stepwise_2	0.025	TRUE	25	NA	NA	0	0.5	FALSE	2	fixmodel	0.8266	6.761909806815985e-5	0.007398919431860518	0	10000
4	250	0	250	500	750	2	0	1	0.25	0.25	0.25	0.25	-0.25	-0.25	-0.25	-0.25	-0.25	stepwise_2	0.025	TRUE	25	NA	NA	0	0.5	FALSE	2	mixmodel	0.7889	-0.012457725298574425	0.007602343729754897	0	10000
4	250	0	250	500	750	2	0	1	0.25	0.25	0.25	0.25	-0.25	-0.25	-0.25	-0.25	-0.25	stepwise_2	0.025	TRUE	25	NA	NA	0	0.5	FALSE	2	mixmodel_AR1	0.7833	-0.015088356147702391	0.007666545896662626	0	10000
4	250	0	250	500	750	2	0	1	0.25	0.25	0.25	0.25	-0.25	-0.25	-0.25	-0.25	-0.25	stepwise_2	0.025	TRUE	25	NA	NA	0	0.5	FALSE	2	mixmodel_AR1_cal	0.7521	-0.024502806201333827	0.00796112095107395	0	10000
4	250	0	250	500	750	2	0	1	0.25	0.25	0.25	0.25	-0.25	-0.25	-0.25	-0.25	-0.25	stepwise_2	0.025	TRUE	25	NA	NA	0	0.5	FALSE	2	mixmodel_cal	0.4198	-0.1006816364143673	0.01753024674532812	0	10000
4	250	0	250	500	750	2	0	1	0.25	0.25	0.25	0.25	-0.25	-0.25	-0.25	-0.25	-0.25	stepwise_2	0.025	TRUE	25	NA	NA	0	0.5	FALSE	2	sepmodel	0.7883	1.280137165216478e-4	0.007931811482999337	0	10000
4	250	0	250	500	750	2	0	1	0.25	0.25	0.25	0.25	-0.25	-0.25	-0.25	-0.25	-0.25	stepwise_2	0.025	TRUE	25	NA	NA	0	0.5	FALSE	3	fixmodel	0.8283	4.8622622777594657e-4	0.007500465140252738	0	10000
4	250	0	250	500	750	2	0	1	0.25	0.25	0.25	0.25	-0.25	-0.25	-0.25	-0.25	-0.25	stepwise_2	0.025	TRUE	25	NA	NA	0	0.5	FALSE	3	mixmodel	0.7653	-0.01909158589604591	0.008003517541345588	0	10000
4	250	0	250	500	750	2	0	1	0.25	0.25	0.25	0.25	-0.25	-0.25	-0.25	-0.25	-0.25	stepwise_2	0.025	TRUE	25	NA	NA	0	0.5	FALSE	3	mixmodel_AR1	0.7693	-0.018011928745514185	0.00793682482101298	0	10000
4	250	0	250	500	750	2	0	1	0.25	0.25	0.25	0.25	-0.25	-0.25	-0.25	-0.25	-0.25	stepwise_2	0.025	TRUE	25	NA	NA	0	0.5	FALSE	3	mixmodel_AR1_cal	0.7355	-0.028765962036505093	0.008398261230293516	0	10000
4	250	0	250	500	750	2	0	1	0.25	0.25	0.25	0.25	-0.25	-0.25	-0.25	-0.25	-0.25	stepwise_2	0.025	TRUE	25	NA	NA	0	0.5	FALSE	3	mixmodel_cal	0.2157	-0.15893740479450102	0.0330837558053667	0	10000
4	250	0	250	500	750	2	0	1	0.25	0.25	0.25	0.25	-0.25	-0.25	-0.25	-0.25	-0.25	stepwise_2	0.025	TRUE	25	NA	NA	0	0.5	FALSE	3	sepmodel	0.7888	7.058855410212865e-4	0.008267019815253508	0	10000
4	250	0	250	500	750	2	0	1	0.25	0.25	0.25	0.25	-0.25	-0.25	-0.25	-0.25	-0.25	stepwise_2	0.025	TRUE	25	NA	NA	0	0.5	FALSE	4	fixmodel	0.8426	0.0011333676697702017	0.007243069836057112	0	10000
4	250	0	250	500	750	2	0	1	0.25	0.25	0.25	0.25	-0.25	-0.25	-0.25	-0.25	-0.25	stepwise_2	0.025	TRUE	25	NA	NA	0	0.5	FALSE	4	mixmodel	0.7668	-0.02269211726415895	0.007908289955859056	0	10000
4	250	0	250	500	750	2	0	1	0.25	0.25	0.25	0.25	-0.25	-0.25	-0.25	-0.25	-0.25	stepwise_2	0.025	TRUE	25	NA	NA	0	0.5	FALSE	4	mixmodel_AR1	0.7814	-0.018834355911073988	0.007690033366667817	0	10000
4	250	0	250	500	750	2	0	1	0.25	0.25	0.25	0.25	-0.25	-0.25	-0.25	-0.25	-0.25	stepwise_2	0.025	TRUE	25	NA	NA	0	0.5	FALSE	4	mixmodel_AR1_cal	0.7467	-0.029455484402288172	0.00815079439890003	0	10000
4	250	0	250	500	750	2	0	1	0.25	0.25	0.25	0.25	-0.25	-0.25	-0.25	-0.25	-0.25	stepwise_2	0.025	TRUE	25	NA	NA	0	0.5	FALSE	4	mixmodel_cal	0.173	-0.17252089735541773	0.037184179964278315	0	10000
4	250	0	250	500	750	2	0	1	0.25	0.25	0.25	0.25	-0.25	-0.25	-0.25	-0.25	-0.25	stepwise_2	0.025	TRUE	25	NA	NA	0	0.5	FALSE	4	sepmodel	0.803	0.0015326654490677466	0.008091068463537795	0	10000
4	250	0	250	500	750	2	0	1	0.25	0.25	0.25	0.25	-0.25	-0.25	-0.25	-0.25	-0.25	stepwise_2	0.025	TRUE	50	NA	NA	0	0.5	FALSE	2	fixmodel	0.8226	3.4160384095623504e-4	0.007470161617196826	0	10000
4	250	0	250	500	750	2	0	1	0.25	0.25	0.25	0.25	-0.25	-0.25	-0.25	-0.25	-0.25	stepwise_2	0.025	TRUE	50	NA	NA	0	0.5	FALSE	2	mixmodel	0.7872	-0.01220671056747062	0.007666160392520801	0	10000
4	250	0	250	500	750	2	0	1	0.25	0.25	0.25	0.25	-0.25	-0.25	-0.25	-0.25	-0.25	stepwise_2	0.025	TRUE	50	NA	NA	0	0.5	FALSE	2	mixmodel_AR1	0.7807	-0.014828007320087157	0.007734356474143508	0	10000
4	250	0	250	500	750	2	0	1	0.25	0.25	0.25	0.25	-0.25	-0.25	-0.25	-0.25	-0.25	stepwise_2	0.025	TRUE	50	NA	NA	0	0.5	FALSE	2	mixmodel_AR1_cal	0.7539	-0.023648785539847776	0.007972691673419264	0	10000
4	250	0	250	500	750	2	0	1	0.25	0.25	0.25	0.25	-0.25	-0.25	-0.25	-0.25	-0.25	stepwise_2	0.025	TRUE	50	NA	NA	0	0.5	FALSE	2	mixmodel_cal	0.6042	-0.06045825469589307	0.011341833690948188	0	10000
4	250	0	250	500	750	2	0	1	0.25	0.25	0.25	0.25	-0.25	-0.25	-0.25	-0.25	-0.25	stepwise_2	0.025	TRUE	50	NA	NA	0	0.5	FALSE	2	sepmodel	0.7829	2.2219207067554692e-4	0.008077517940153994	0	10000
4	250	0	250	500	750	2	0	1	0.25	0.25	0.25	0.25	-0.25	-0.25	-0.25	-0.25	-0.25	stepwise_2	0.025	TRUE	50	NA	NA	0	0.5	FALSE	3	fixmodel	0.8305	-6.094519765748488e-4	0.007376956439888909	0	10000
4	250	0	250	500	750	2	0	1	0.25	0.25	0.25	0.25	-0.25	-0.25	-0.25	-0.25	-0.25	stepwise_2	0.025	TRUE	50	NA	NA	0	0.5	FALSE	3	mixmodel	0.7709	-0.020191435571147925	0.007919203348716767	0	10000
4	250	0	250	500	750	2	0	1	0.25	0.25	0.25	0.25	-0.25	-0.25	-0.25	-0.25	-0.25	stepwise_2	0.025	TRUE	50	NA	NA	0	0.5	FALSE	3	mixmodel_AR1	0.7769	-0.019099243930804307	0.007848937046980784	0	10000
4	250	0	250	500	750	2	0	1	0.25	0.25	0.25	0.25	-0.25	-0.25	-0.25	-0.25	-0.25	stepwise_2	0.025	TRUE	50	NA	NA	0	0.5	FALSE	3	mixmodel_AR1_cal	0.7401	-0.029381821310988928	0.008293496965040344	0	10000
4	250	0	250	500	750	2	0	1	0.25	0.25	0.25	0.25	-0.25	-0.25	-0.25	-0.25	-0.25	stepwise_2	0.025	TRUE	50	NA	NA	0	0.5	FALSE	3	mixmodel_cal	0.4529	-0.09783610567189067	0.01754697361887374	0	10000
4	250	0	250	500	750	2	0	1	0.25	0.25	0.25	0.25	-0.25	-0.25	-0.25	-0.25	-0.25	stepwise_2	0.025	TRUE	50	NA	NA	0	0.5	FALSE	3	sepmodel	0.7887	-7.845040502623551e-4	0.00816879180040709	0	10000
4	250	0	250	500	750	2	0	1	0.25	0.25	0.25	0.25	-0.25	-0.25	-0.25	-0.25	-0.25	stepwise_2	0.025	TRUE	50	NA	NA	0	0.5	FALSE	4	fixmodel	0.8361	-3.2951984229974434e-4	0.007226742273830767	0	10000
4	250	0	250	500	750	2	0	1	0.25	0.25	0.25	0.25	-0.25	-0.25	-0.25	-0.25	-0.25	stepwise_2	0.025	TRUE	50	NA	NA	0	0.5	FALSE	4	mixmodel	0.7635	-0.024148853370926145	0.007957592966914359	0	10000
4	250	0	250	500	750	2	0	1	0.25	0.25	0.25	0.25	-0.25	-0.25	-0.25	-0.25	-0.25	stepwise_2	0.025	TRUE	50	NA	NA	0	0.5	FALSE	4	mixmodel_AR1	0.7767	-0.02027648481886376	0.007728756634446733	0	10000
4	250	0	250	500	750	2	0	1	0.25	0.25	0.25	0.25	-0.25	-0.25	-0.25	-0.25	-0.25	stepwise_2	0.025	TRUE	50	NA	NA	0	0.5	FALSE	4	mixmodel_AR1_cal	0.7436	-0.03019751742280481	0.00819901582415803	0	10000
4	250	0	250	500	750	2	0	1	0.25	0.25	0.25	0.25	-0.25	-0.25	-0.25	-0.25	-0.25	stepwise_2	0.025	TRUE	50	NA	NA	0	0.5	FALSE	4	mixmodel_cal	0.4184	-0.10743357030986869	0.019341514981924917	0	10000
4	250	0	250	500	750	2	0	1	0.25	0.25	0.25	0.25	-0.25	-0.25	-0.25	-0.25	-0.25	stepwise_2	0.025	TRUE	50	NA	NA	0	0.5	FALSE	4	sepmodel	0.7936	-7.272386391293847e-4	0.008002331639239014	0	10000
4	250	0	250	500	750	2	0	1	0.25	0.25	0.25	0.25	-0.25	-0.25	-0.25	-0.25	-0.25	stepwise_2	0.025	TRUE	100	NA	NA	0	0.5	FALSE	2	fixmodel	0.8282	4.77555161331259e-4	0.0075057930663515755	0	10000
4	250	0	250	500	750	2	0	1	0.25	0.25	0.25	0.25	-0.25	-0.25	-0.25	-0.25	-0.25	stepwise_2	0.025	TRUE	100	NA	NA	0	0.5	FALSE	2	mixmodel	0.7882	-0.012037288508672616	0.007697888059614281	0	10000
4	250	0	250	500	750	2	0	1	0.25	0.25	0.25	0.25	-0.25	-0.25	-0.25	-0.25	-0.25	stepwise_2	0.025	TRUE	100	NA	NA	0	0.5	FALSE	2	mixmodel_AR1	0.7816	-0.014672784755982422	0.007759673428896692	0	10000
4	250	0	250	500	750	2	0	1	0.25	0.25	0.25	0.25	-0.25	-0.25	-0.25	-0.25	-0.25	stepwise_2	0.025	TRUE	100	NA	NA	0	0.5	FALSE	2	mixmodel_AR1_cal	0.7294	-0.030641754957953123	0.008344290429651572	0	10000
4	250	0	250	500	750	2	0	1	0.25	0.25	0.25	0.25	-0.25	-0.25	-0.25	-0.25	-0.25	stepwise_2	0.025	TRUE	100	NA	NA	0	0.5	FALSE	2	mixmodel_cal	0.6711	-0.044123672732394675	0.009503388748183319	0	10000
4	250	0	250	500	750	2	0	1	0.25	0.25	0.25	0.25	-0.25	-0.25	-0.25	-0.25	-0.25	stepwise_2	0.025	TRUE	100	NA	NA	0	0.5	FALSE	2	sepmodel	0.7899	8.547971766562481e-4	0.008065445338371516	0	10000
4	250	0	250	500	750	2	0	1	0.25	0.25	0.25	0.25	-0.25	-0.25	-0.25	-0.25	-0.25	stepwise_2	0.025	TRUE	100	NA	NA	0	0.5	FALSE	3	fixmodel	0.8325	0.0013423743833211208	0.007305698479520902	0	10000
4	250	0	250	500	750	2	0	1	0.25	0.25	0.25	0.25	-0.25	-0.25	-0.25	-0.25	-0.25	stepwise_2	0.025	TRUE	100	NA	NA	0	0.5	FALSE	3	mixmodel	0.7691	-0.01820431343346123	0.0077730521918811905	0	10000
4	250	0	250	500	750	2	0	1	0.25	0.25	0.25	0.25	-0.25	-0.25	-0.25	-0.25	-0.25	stepwise_2	0.025	TRUE	100	NA	NA	0	0.5	FALSE	3	mixmodel_AR1	0.775	-0.017124263686403626	0.007702758881566002	0	10000
4	250	0	250	500	750	2	0	1	0.25	0.25	0.25	0.25	-0.25	-0.25	-0.25	-0.25	-0.25	stepwise_2	0.025	TRUE	100	NA	NA	0	0.5	FALSE	3	mixmodel_AR1_cal	0.7335	-0.029901507869928776	0.00826959087499467	0	10000
4	250	0	250	500	750	2	0	1	0.25	0.25	0.25	0.25	-0.25	-0.25	-0.25	-0.25	-0.25	stepwise_2	0.025	TRUE	100	NA	NA	0	0.5	FALSE	3	mixmodel_cal	0.6362	-0.054935143474954234	0.010726946958031938	0	10000
4	250	0	250	500	750	2	0	1	0.25	0.25	0.25	0.25	-0.25	-0.25	-0.25	-0.25	-0.25	stepwise_2	0.025	TRUE	100	NA	NA	0	0.5	FALSE	3	sepmodel	0.8004	0.001748910722993566	0.007975766877160942	0	10000
4	250	0	250	500	750	2	0	1	0.25	0.25	0.25	0.25	-0.25	-0.25	-0.25	-0.25	-0.25	stepwise_2	0.025	TRUE	100	NA	NA	0	0.5	FALSE	4	fixmodel	0.8388	5.75137239174613e-5	0.007120144961441449	0	10000
4	250	0	250	500	750	2	0	1	0.25	0.25	0.25	0.25	-0.25	-0.25	-0.25	-0.25	-0.25	stepwise_2	0.025	TRUE	100	NA	NA	0	0.5	FALSE	4	mixmodel	0.7652	-0.023755617404557425	0.00783998494610571	0	10000
4	250	0	250	500	750	2	0	1	0.25	0.25	0.25	0.25	-0.25	-0.25	-0.25	-0.25	-0.25	stepwise_2	0.025	TRUE	100	NA	NA	0	0.5	FALSE	4	mixmodel_AR1	0.7801	-0.01990424073849374	0.007619058736103188	0	10000
4	250	0	250	500	750	2	0	1	0.25	0.25	0.25	0.25	-0.25	-0.25	-0.25	-0.25	-0.25	stepwise_2	0.025	TRUE	100	NA	NA	0	0.5	FALSE	4	mixmodel_AR1_cal	0.7257	-0.03587522099280191	0.008435497124698684	0	10000
4	250	0	250	500	750	2	0	1	0.25	0.25	0.25	0.25	-0.25	-0.25	-0.25	-0.25	-0.25	stepwise_2	0.025	TRUE	100	NA	NA	0	0.5	FALSE	4	mixmodel_cal	0.5797	-0.06998196849024056	0.012360480717046086	0	10000
4	250	0	250	500	750	2	0	1	0.25	0.25	0.25	0.25	-0.25	-0.25	-0.25	-0.25	-0.25	stepwise_2	0.025	TRUE	100	NA	NA	0	0.5	FALSE	4	sepmodel	0.8028	3.4638647700102794e-4	0.007835748034464941	0	10000
4	250	0	250	500	750	2	0	1	0.25	0.25	0.25	0.25	-0.125	-0.125	-0.125	-0.125	-0.125	stepwise_2	0.025	TRUE	25	NA	NA	0	0.5	FALSE	2	fixmodel	0.8296	7.848811954823801e-4	0.007358499359858638	0	10000
4	250	0	250	500	750	2	0	1	0.25	0.25	0.25	0.25	-0.125	-0.125	-0.125	-0.125	-0.125	stepwise_2	0.025	TRUE	25	NA	NA	0	0.5	FALSE	2	mixmodel	0.766	-0.020705705815754195	0.00787264370592768	0	10000
4	250	0	250	500	750	2	0	1	0.25	0.25	0.25	0.25	-0.125	-0.125	-0.125	-0.125	-0.125	stepwise_2	0.025	TRUE	25	NA	NA	0	0.5	FALSE	2	mixmodel_AR1	0.7457	-0.026928926612992645	0.008253224036199805	0	10000
4	250	0	250	500	750	2	0	1	0.25	0.25	0.25	0.25	-0.125	-0.125	-0.125	-0.125	-0.125	stepwise_2	0.025	TRUE	25	NA	NA	0	0.5	FALSE	2	mixmodel_AR1_cal	0.7191	-0.035280493001270424	0.008827120465751032	0	10000
4	250	0	250	500	750	2	0	1	0.25	0.25	0.25	0.25	-0.125	-0.125	-0.125	-0.125	-0.125	stepwise_2	0.025	TRUE	25	NA	NA	0	0.5	FALSE	2	mixmodel_cal	0.5679	-0.0740934130725567	0.012210241605170528	0	10000
4	250	0	250	500	750	2	0	1	0.25	0.25	0.25	0.25	-0.125	-0.125	-0.125	-0.125	-0.125	stepwise_2	0.025	TRUE	25	NA	NA	0	0.5	FALSE	2	sepmodel	0.8003	0.001023574997793135	0.007974062694209487	0	10000
4	250	0	250	500	750	2	0	1	0.25	0.25	0.25	0.25	-0.125	-0.125	-0.125	-0.125	-0.125	stepwise_2	0.025	TRUE	25	NA	NA	0	0.5	FALSE	3	fixmodel	0.8369	-4.46498035880547e-4	0.007137971114753684	0	10000
4	250	0	250	500	750	2	0	1	0.25	0.25	0.25	0.25	-0.125	-0.125	-0.125	-0.125	-0.125	stepwise_2	0.025	TRUE	25	NA	NA	0	0.5	FALSE	3	mixmodel	0.7266	-0.035026626482651445	0.008735888754258772	0	10000
4	250	0	250	500	750	2	0	1	0.25	0.25	0.25	0.25	-0.125	-0.125	-0.125	-0.125	-0.125	stepwise_2	0.025	TRUE	25	NA	NA	0	0.5	FALSE	3	mixmodel_AR1	0.7239	-0.03609671928705562	0.009044258457667795	0	10000
4	250	0	250	500	750	2	0	1	0.25	0.25	0.25	0.25	-0.125	-0.125	-0.125	-0.125	-0.125	stepwise_2	0.025	TRUE	25	NA	NA	0	0.5	FALSE	3	mixmodel_AR1_cal	0.6756	-0.04763317227505484	0.01046213486543149	0	10000
4	250	0	250	500	750	2	0	1	0.25	0.25	0.25	0.25	-0.125	-0.125	-0.125	-0.125	-0.125	stepwise_2	0.025	TRUE	25	NA	NA	0	0.5	FALSE	3	mixmodel_cal	0.3827	-0.11709128146963763	0.019980448553814482	0	10000
4	250	0	250	500	750	2	0	1	0.25	0.25	0.25	0.25	-0.125	-0.125	-0.125	-0.125	-0.125	stepwise_2	0.025	TRUE	25	NA	NA	0	0.5	FALSE	3	sepmodel	0.7979	-3.28202236496169e-4	0.007902543912245952	0	10000
4	250	0	250	500	750	2	0	1	0.25	0.25	0.25	0.25	-0.125	-0.125	-0.125	-0.125	-0.125	stepwise_2	0.025	TRUE	25	NA	NA	0	0.5	FALSE	4	fixmodel	0.8389	4.182481176321227e-4	0.0071113701841978355	0	10000
4	250	0	250	500	750	2	0	1	0.25	0.25	0.25	0.25	-0.125	-0.125	-0.125	-0.125	-0.125	stepwise_2	0.025	TRUE	25	NA	NA	0	0.5	FALSE	4	mixmodel	0.7187	-0.040756232540921436	0.009138989205003192	0	10000
4	250	0	250	500	750	2	0	1	0.25	0.25	0.25	0.25	-0.125	-0.125	-0.125	-0.125	-0.125	stepwise_2	0.025	TRUE	25	NA	NA	0	0.5	FALSE	4	mixmodel_AR1	0.7309	-0.03661618517097021	0.009086689634198506	0	10000
4	250	0	250	500	750	2	0	1	0.25	0.25	0.25	0.25	-0.125	-0.125	-0.125	-0.125	-0.125	stepwise_2	0.025	TRUE	25	NA	NA	0	0.5	FALSE	4	mixmodel_AR1_cal	0.6833	-0.04798182160154732	0.010673399505408262	0	10000
4	250	0	250	500	750	2	0	1	0.25	0.25	0.25	0.25	-0.125	-0.125	-0.125	-0.125	-0.125	stepwise_2	0.025	TRUE	25	NA	NA	0	0.5	FALSE	4	mixmodel_cal	0.3447	-0.12746532076680556	0.02231041753181209	0	10000
4	250	0	250	500	750	2	0	1	0.25	0.25	0.25	0.25	-0.125	-0.125	-0.125	-0.125	-0.125	stepwise_2	0.025	TRUE	25	NA	NA	0	0.5	FALSE	4	sepmodel	0.8036	6.485945178420308e-4	0.007902846703560682	0	10000
4	250	0	250	500	750	2	0	1	0.25	0.25	0.25	0.25	-0.125	-0.125	-0.125	-0.125	-0.125	stepwise_2	0.025	TRUE	50	NA	NA	0	0.5	FALSE	2	fixmodel	0.8279	1.4015090786089046e-4	0.007407576988269921	0	10000
4	250	0	250	500	750	2	0	1	0.25	0.25	0.25	0.25	-0.125	-0.125	-0.125	-0.125	-0.125	stepwise_2	0.025	TRUE	50	NA	NA	0	0.5	FALSE	2	mixmodel	0.7634	-0.02139919127457301	0.007954634481642492	0	10000
4	250	0	250	500	750	2	0	1	0.25	0.25	0.25	0.25	-0.125	-0.125	-0.125	-0.125	-0.125	stepwise_2	0.025	TRUE	50	NA	NA	0	0.5	FALSE	2	mixmodel_AR1	0.7459	-0.027605199827057187	0.008342040352777467	0	10000
4	250	0	250	500	750	2	0	1	0.25	0.25	0.25	0.25	-0.125	-0.125	-0.125	-0.125	-0.125	stepwise_2	0.025	TRUE	50	NA	NA	0	0.5	FALSE	2	mixmodel_AR1_cal	0.7253	-0.03382648220519662	0.00872410665700724	0	10000
4	250	0	250	500	750	2	0	1	0.25	0.25	0.25	0.25	-0.125	-0.125	-0.125	-0.125	-0.125	stepwise_2	0.025	TRUE	50	NA	NA	0	0.5	FALSE	2	mixmodel_cal	0.6072	-0.06461781717858754	0.011192162344783247	0	10000
4	250	0	250	500	750	2	0	1	0.25	0.25	0.25	0.25	-0.125	-0.125	-0.125	-0.125	-0.125	stepwise_2	0.025	TRUE	50	NA	NA	0	0.5	FALSE	2	sepmodel	0.7962	1.3336608900733538e-4	0.00797796395055555	0	10000
4	250	0	250	500	750	2	0	1	0.25	0.25	0.25	0.25	-0.125	-0.125	-0.125	-0.125	-0.125	stepwise_2	0.025	TRUE	50	NA	NA	0	0.5	FALSE	3	fixmodel	0.8387	0.0017058889195167035	0.007188277902672876	0	10000
4	250	0	250	500	750	2	0	1	0.25	0.25	0.25	0.25	-0.125	-0.125	-0.125	-0.125	-0.125	stepwise_2	0.025	TRUE	50	NA	NA	0	0.5	FALSE	3	mixmodel	0.7291	-0.03295041307530145	0.008651103704977098	0	10000
4	250	0	250	500	750	2	0	1	0.25	0.25	0.25	0.25	-0.125	-0.125	-0.125	-0.125	-0.125	stepwise_2	0.025	TRUE	50	NA	NA	0	0.5	FALSE	3	mixmodel_AR1	0.725	-0.03396712455659641	0.008944322556255744	0	10000
4	250	0	250	500	750	2	0	1	0.25	0.25	0.25	0.25	-0.125	-0.125	-0.125	-0.125	-0.125	stepwise_2	0.025	TRUE	50	NA	NA	0	0.5	FALSE	3	mixmodel_AR1_cal	0.6983	-0.042040437271767234	0.009733862368155032	0	10000
4	250	0	250	500	750	2	0	1	0.25	0.25	0.25	0.25	-0.125	-0.125	-0.125	-0.125	-0.125	stepwise_2	0.025	TRUE	50	NA	NA	0	0.5	FALSE	3	mixmodel_cal	0.4588	-0.10021728094776744	0.016790447667758165	0	10000
4	250	0	250	500	750	2	0	1	0.25	0.25	0.25	0.25	-0.125	-0.125	-0.125	-0.125	-0.125	stepwise_2	0.025	TRUE	50	NA	NA	0	0.5	FALSE	3	sepmodel	0.8001	0.0015240437312555612	0.007936820294199464	0	10000
4	250	0	250	500	750	2	0	1	0.25	0.25	0.25	0.25	-0.125	-0.125	-0.125	-0.125	-0.125	stepwise_2	0.025	TRUE	50	NA	NA	0	0.5	FALSE	4	fixmodel	0.8355	4.5640397894680716e-4	0.007235651687638276	0	10000
4	250	0	250	500	750	2	0	1	0.25	0.25	0.25	0.25	-0.125	-0.125	-0.125	-0.125	-0.125	stepwise_2	0.025	TRUE	50	NA	NA	0	0.5	FALSE	4	mixmodel	0.7071	-0.04069636576372586	0.009252825703644463	0	10000
4	250	0	250	500	750	2	0	1	0.25	0.25	0.25	0.25	-0.125	-0.125	-0.125	-0.125	-0.125	stepwise_2	0.025	TRUE	50	NA	NA	0	0.5	FALSE	4	mixmodel_AR1	0.7235	-0.03637514508709706	0.009180750229863992	0	10000
4	250	0	250	500	750	2	0	1	0.25	0.25	0.25	0.25	-0.125	-0.125	-0.125	-0.125	-0.125	stepwise_2	0.025	TRUE	50	NA	NA	0	0.5	FALSE	4	mixmodel_AR1_cal	0.6956	-0.04395172946887108	0.009972537605700719	0	10000
4	250	0	250	500	750	2	0	1	0.25	0.25	0.25	0.25	-0.125	-0.125	-0.125	-0.125	-0.125	stepwise_2	0.025	TRUE	50	NA	NA	0	0.5	FALSE	4	mixmodel_cal	0.4263	-0.11114655424049473	0.01894369199894294	0	10000
4	250	0	250	500	750	2	0	1	0.25	0.25	0.25	0.25	-0.125	-0.125	-0.125	-0.125	-0.125	stepwise_2	0.025	TRUE	50	NA	NA	0	0.5	FALSE	4	sepmodel	0.7953	5.713108517490206e-4	0.008083582907895303	0	10000
4	250	0	250	500	750	2	0	1	0.25	0.25	0.25	0.25	-0.125	-0.125	-0.125	-0.125	-0.125	stepwise_2	0.025	TRUE	100	NA	NA	0	0.5	FALSE	2	fixmodel	0.8242	-9.00719712808029e-4	0.007443229137083701	0	10000
4	250	0	250	500	750	2	0	1	0.25	0.25	0.25	0.25	-0.125	-0.125	-0.125	-0.125	-0.125	stepwise_2	0.025	TRUE	100	NA	NA	0	0.5	FALSE	2	mixmodel	0.7613	-0.022440738796501054	0.00804273108552346	0	10000
4	250	0	250	500	750	2	0	1	0.25	0.25	0.25	0.25	-0.125	-0.125	-0.125	-0.125	-0.125	stepwise_2	0.025	TRUE	100	NA	NA	0	0.5	FALSE	2	mixmodel_AR1	0.7428	-0.028715827720151167	0.008450380669970498	0	10000
4	250	0	250	500	750	2	0	1	0.25	0.25	0.25	0.25	-0.125	-0.125	-0.125	-0.125	-0.125	stepwise_2	0.025	TRUE	100	NA	NA	0	0.5	FALSE	2	mixmodel_AR1_cal	0.7186	-0.03676120771674611	0.008887150117702592	0	10000
4	250	0	250	500	750	2	0	1	0.25	0.25	0.25	0.25	-0.125	-0.125	-0.125	-0.125	-0.125	stepwise_2	0.025	TRUE	100	NA	NA	0	0.5	FALSE	2	mixmodel_cal	0.6499	-0.053083576813223864	0.010113913567607505	0	10000
4	250	0	250	500	750	2	0	1	0.25	0.25	0.25	0.25	-0.125	-0.125	-0.125	-0.125	-0.125	stepwise_2	0.025	TRUE	100	NA	NA	0	0.5	FALSE	2	sepmodel	0.7901	-9.628789752811919e-4	0.008043468547043792	0	10000
4	250	0	250	500	750	2	0	1	0.25	0.25	0.25	0.25	-0.125	-0.125	-0.125	-0.125	-0.125	stepwise_2	0.025	TRUE	100	NA	NA	0	0.5	FALSE	3	fixmodel	0.828	-0.0017768762805259353	0.0071361289569129936	0	10000
4	250	0	250	500	750	2	0	1	0.25	0.25	0.25	0.25	-0.125	-0.125	-0.125	-0.125	-0.125	stepwise_2	0.025	TRUE	100	NA	NA	0	0.5	FALSE	3	mixmodel	0.7222	-0.03650485352221879	0.008842853102156796	0	10000
4	250	0	250	500	750	2	0	1	0.25	0.25	0.25	0.25	-0.125	-0.125	-0.125	-0.125	-0.125	stepwise_2	0.025	TRUE	100	NA	NA	0	0.5	FALSE	3	mixmodel_AR1	0.7203	-0.03764746421861719	0.00916047612654167	0	10000
4	250	0	250	500	750	2	0	1	0.25	0.25	0.25	0.25	-0.125	-0.125	-0.125	-0.125	-0.125	stepwise_2	0.025	TRUE	100	NA	NA	0	0.5	FALSE	3	mixmodel_AR1_cal	0.6898	-0.04557285520384097	0.009875741870331004	0	10000
4	250	0	250	500	750	2	0	1	0.25	0.25	0.25	0.25	-0.125	-0.125	-0.125	-0.125	-0.125	stepwise_2	0.025	TRUE	100	NA	NA	0	0.5	FALSE	3	mixmodel_cal	0.5485	-0.08026016178229714	0.01376133298801456	0	10000
4	250	0	250	500	750	2	0	1	0.25	0.25	0.25	0.25	-0.125	-0.125	-0.125	-0.125	-0.125	stepwise_2	0.025	TRUE	100	NA	NA	0	0.5	FALSE	3	sepmodel	0.7934	-0.0018092937462910277	0.007821356894181647	0	10000
4	250	0	250	500	750	2	0	1	0.25	0.25	0.25	0.25	-0.125	-0.125	-0.125	-0.125	-0.125	stepwise_2	0.025	TRUE	100	NA	NA	0	0.5	FALSE	4	fixmodel	0.8398	8.080608870120228e-5	0.0071503384780250935	0	10000
4	250	0	250	500	750	2	0	1	0.25	0.25	0.25	0.25	-0.125	-0.125	-0.125	-0.125	-0.125	stepwise_2	0.025	TRUE	100	NA	NA	0	0.5	FALSE	4	mixmodel	0.7091	-0.04112748663094774	0.009212247707381374	0	10000
4	250	0	250	500	750	2	0	1	0.25	0.25	0.25	0.25	-0.125	-0.125	-0.125	-0.125	-0.125	stepwise_2	0.025	TRUE	100	NA	NA	0	0.5	FALSE	4	mixmodel_AR1	0.7263	-0.036936073760749165	0.009145280430912357	0	10000
4	250	0	250	500	750	2	0	1	0.25	0.25	0.25	0.25	-0.125	-0.125	-0.125	-0.125	-0.125	stepwise_2	0.025	TRUE	100	NA	NA	0	0.5	FALSE	4	mixmodel_AR1_cal	0.6959	-0.045348638201090107	0.009828457262325884	0	10000
4	250	0	250	500	750	2	0	1	0.25	0.25	0.25	0.25	-0.125	-0.125	-0.125	-0.125	-0.125	stepwise_2	0.025	TRUE	100	NA	NA	0	0.5	FALSE	4	mixmodel_cal	0.5213	-0.08838578181385313	0.014965843579647031	0	10000
4	250	0	250	500	750	2	0	1	0.25	0.25	0.25	0.25	-0.125	-0.125	-0.125	-0.125	-0.125	stepwise_2	0.025	TRUE	100	NA	NA	0	0.5	FALSE	4	sepmodel	0.7997	7.894323943584246e-5	0.007994244418694842	0	10000
4	250	0	250	500	750	2	0	1	0.25	0.25	0.25	0.25	0	0	0	0	0	stepwise_2	0.025	TRUE	25	NA	NA	0	0.5	FALSE	2	fixmodel	0.8261	3.5649546789872635e-4	0.007441818134921688	0	10000
4	250	0	250	500	750	2	0	1	0.25	0.25	0.25	0.25	0	0	0	0	0	stepwise_2	0.025	TRUE	25	NA	NA	0	0.5	FALSE	2	mixmodel	0.865	4.7107719711778057e-4	0.0067308613419782126	0	10000
4	250	0	250	500	750	2	0	1	0.25	0.25	0.25	0.25	0	0	0	0	0	stepwise_2	0.025	TRUE	25	NA	NA	0	0.5	FALSE	2	mixmodel_AR1	0.8656	4.4569096437355627e-4	0.006716529496763469	0	10000
4	250	0	250	500	750	2	0	1	0.25	0.25	0.25	0.25	0	0	0	0	0	stepwise_2	0.025	TRUE	25	NA	NA	0	0.5	FALSE	2	mixmodel_AR1_cal	0.8692	3.240093393387359e-4	0.006667829654197993	0	10000
4	250	0	250	500	750	2	0	1	0.25	0.25	0.25	0.25	0	0	0	0	0	stepwise_2	0.025	TRUE	25	NA	NA	0	0.5	FALSE	2	mixmodel_cal	0.8686	3.338322632932545e-4	0.006653816210879291	0	10000
4	250	0	250	500	750	2	0	1	0.25	0.25	0.25	0.25	0	0	0	0	0	stepwise_2	0.025	TRUE	25	NA	NA	0	0.5	FALSE	2	sepmodel	0.8002	-4.565695596047803e-5	0.008048202224997676	0	10000
4	250	0	250	500	750	2	0	1	0.25	0.25	0.25	0.25	0	0	0	0	0	stepwise_2	0.025	TRUE	25	NA	NA	0	0.5	FALSE	3	fixmodel	0.8383	6.67240402832281e-4	0.007232093722887502	0	10000
4	250	0	250	500	750	2	0	1	0.25	0.25	0.25	0.25	0	0	0	0	0	stepwise_2	0.025	TRUE	25	NA	NA	0	0.5	FALSE	3	mixmodel	0.8867	5.970418770045009e-4	0.006166860217648562	0	10000
4	250	0	250	500	750	2	0	1	0.25	0.25	0.25	0.25	0	0	0	0	0	stepwise_2	0.025	TRUE	25	NA	NA	0	0.5	FALSE	3	mixmodel_AR1	0.8906	5.908282315923434e-4	0.006102579667771615	0	10000
4	250	0	250	500	750	2	0	1	0.25	0.25	0.25	0.25	0	0	0	0	0	stepwise_2	0.025	TRUE	25	NA	NA	0	0.5	FALSE	3	mixmodel_AR1_cal	0.8911	5.482089828821806e-4	0.006106178009976787	0	10000
4	250	0	250	500	750	2	0	1	0.25	0.25	0.25	0.25	0	0	0	0	0	stepwise_2	0.025	TRUE	25	NA	NA	0	0.5	FALSE	3	mixmodel_cal	0.8909	5.776305697783422e-4	0.006075124742774798	0	10000
4	250	0	250	500	750	2	0	1	0.25	0.25	0.25	0.25	0	0	0	0	0	stepwise_2	0.025	TRUE	25	NA	NA	0	0.5	FALSE	3	sepmodel	0.7971	5.552206106603128e-4	0.007933223498679674	0	10000
4	250	0	250	500	750	2	0	1	0.25	0.25	0.25	0.25	0	0	0	0	0	stepwise_2	0.025	TRUE	25	NA	NA	0	0.5	FALSE	4	fixmodel	0.8359	-6.49325767330351e-4	0.007184048453467497	0	10000
4	250	0	250	500	750	2	0	1	0.25	0.25	0.25	0.25	0	0	0	0	0	stepwise_2	0.025	TRUE	25	NA	NA	0	0.5	FALSE	4	mixmodel	0.8991	-3.5955951556656927e-4	0.005920735921213059	0	10000
4	250	0	250	500	750	2	0	1	0.25	0.25	0.25	0.25	0	0	0	0	0	stepwise_2	0.025	TRUE	25	NA	NA	0	0.5	FALSE	4	mixmodel_AR1	0.9018	-3.4928391725837135e-4	0.0058891006178732035	0	10000
4	250	0	250	500	750	2	0	1	0.25	0.25	0.25	0.25	0	0	0	0	0	stepwise_2	0.025	TRUE	25	NA	NA	0	0.5	FALSE	4	mixmodel_AR1_cal	0.9021	-3.52013108513213e-4	0.005875145922268877	0	10000
4	250	0	250	500	750	2	0	1	0.25	0.25	0.25	0.25	0	0	0	0	0	stepwise_2	0.025	TRUE	25	NA	NA	0	0.5	FALSE	4	mixmodel_cal	0.9026	-3.311558313399312e-4	0.005823049112504168	0	10000
4	250	0	250	500	750	2	0	1	0.25	0.25	0.25	0.25	0	0	0	0	0	stepwise_2	0.025	TRUE	25	NA	NA	0	0.5	FALSE	4	sepmodel	0.7942	-8.370299260702356e-4	0.007972181689414536	0	10000
4	250	0	250	500	750	2	0	1	0.25	0.25	0.25	0.25	0	0	0	0	0	stepwise_2	0.025	TRUE	50	NA	NA	0	0.5	FALSE	2	fixmodel	0.827	8.461083945250114e-4	0.007592178821471005	0	10000
4	250	0	250	500	750	2	0	1	0.25	0.25	0.25	0.25	0	0	0	0	0	stepwise_2	0.025	TRUE	50	NA	NA	0	0.5	FALSE	2	mixmodel	0.8595	2.6547446301441476e-4	0.006916315747785411	0	10000
4	250	0	250	500	750	2	0	1	0.25	0.25	0.25	0.25	0	0	0	0	0	stepwise_2	0.025	TRUE	50	NA	NA	0	0.5	FALSE	2	mixmodel_AR1	0.8619	2.4882595164709575e-4	0.00689471365478265	0	10000
4	250	0	250	500	750	2	0	1	0.25	0.25	0.25	0.25	0	0	0	0	0	stepwise_2	0.025	TRUE	50	NA	NA	0	0.5	FALSE	2	mixmodel_AR1_cal	0.8636	1.9285586246458767e-4	0.006841803259489589	0	10000
4	250	0	250	500	750	2	0	1	0.25	0.25	0.25	0.25	0	0	0	0	0	stepwise_2	0.025	TRUE	50	NA	NA	0	0.5	FALSE	2	mixmodel_cal	0.86240000000000006	2.328855868287973e-4	0.006825946937611506	0	10000
4	250	0	250	500	750	2	0	1	0.25	0.25	0.25	0.25	0	0	0	0	0	stepwise_2	0.025	TRUE	50	NA	NA	0	0.5	FALSE	2	sepmodel	0.7998	9.378124228932667e-4	0.008130478473150697	0	10000
4	250	0	250	500	750	2	0	1	0.25	0.25	0.25	0.25	0	0	0	0	0	stepwise_2	0.025	TRUE	50	NA	NA	0	0.5	FALSE	3	fixmodel	0.8304	-8.644591903610065e-4	0.007138105657805436	0	10000
4	250	0	250	500	750	2	0	1	0.25	0.25	0.25	0.25	0	0	0	0	0	stepwise_2	0.025	TRUE	50	NA	NA	0	0.5	FALSE	3	mixmodel	0.8827	-0.0010895683605563712	0.006178813737504412	0	10000
4	250	0	250	500	750	2	0	1	0.25	0.25	0.25	0.25	0	0	0	0	0	stepwise_2	0.025	TRUE	50	NA	NA	0	0.5	FALSE	3	mixmodel_AR1	0.887	-0.00109410325770021	0.00613418687374701	0	10000
4	250	0	250	500	750	2	0	1	0.25	0.25	0.25	0.25	0	0	0	0	0	stepwise_2	0.025	TRUE	50	NA	NA	0	0.5	FALSE	3	mixmodel_AR1_cal	0.8861	-0.0011958212347848033	0.0061457030790484524	0	10000
4	250	0	250	500	750	2	0	1	0.25	0.25	0.25	0.25	0	0	0	0	0	stepwise_2	0.025	TRUE	50	NA	NA	0	0.5	FALSE	3	mixmodel_cal	0.8859	-0.0011166115071639935	0.006112168156276707	0	10000
4	250	0	250	500	750	2	0	1	0.25	0.25	0.25	0.25	0	0	0	0	0	stepwise_2	0.025	TRUE	50	NA	NA	0	0.5	FALSE	3	sepmodel	0.7974	-4.1681981870476736e-4	0.007840803950317792	0	10000
4	250	0	250	500	750	2	0	1	0.25	0.25	0.25	0.25	0	0	0	0	0	stepwise_2	0.025	TRUE	50	NA	NA	0	0.5	FALSE	4	fixmodel	0.8373	0.0010056242914335436	0.007356278054232964	0	10000
4	250	0	250	500	750	2	0	1	0.25	0.25	0.25	0.25	0	0	0	0	0	stepwise_2	0.025	TRUE	50	NA	NA	0	0.5	FALSE	4	mixmodel	0.8956	5.898345940070622e-4	0.006092963077954435	0	10000
4	250	0	250	500	750	2	0	1	0.25	0.25	0.25	0.25	0	0	0	0	0	stepwise_2	0.025	TRUE	50	NA	NA	0	0.5	FALSE	4	mixmodel_AR1	0.8992	5.653693907972145e-4	0.006053151897588979	0	10000
4	250	0	250	500	750	2	0	1	0.25	0.25	0.25	0.25	0	0	0	0	0	stepwise_2	0.025	TRUE	50	NA	NA	0	0.5	FALSE	4	mixmodel_AR1_cal	0.8995	5.007425499242771e-4	0.006046420932236905	0	10000
4	250	0	250	500	750	2	0	1	0.25	0.25	0.25	0.25	0	0	0	0	0	stepwise_2	0.025	TRUE	50	NA	NA	0	0.5	FALSE	4	mixmodel_cal	0.9002	5.89171690316908e-4	0.006008170583234045	0	10000
4	250	0	250	500	750	2	0	1	0.25	0.25	0.25	0.25	0	0	0	0	0	stepwise_2	0.025	TRUE	50	NA	NA	0	0.5	FALSE	4	sepmodel	0.7978	0.0013727753119567993	0.008168714909700036	0	10000
4	250	0	250	500	750	2	0	1	0.25	0.25	0.25	0.25	0	0	0	0	0	stepwise_2	0.025	TRUE	100	NA	NA	0	0.5	FALSE	2	fixmodel	0.8179	-0.0010095537684526952	0.007748884255603568	0	10000
4	250	0	250	500	750	2	0	1	0.25	0.25	0.25	0.25	0	0	0	0	0	stepwise_2	0.025	TRUE	100	NA	NA	0	0.5	FALSE	2	mixmodel	0.8515	-7.66550699718032e-4	0.00701788416947749	0	10000
4	250	0	250	500	750	2	0	1	0.25	0.25	0.25	0.25	0	0	0	0	0	stepwise_2	0.025	TRUE	100	NA	NA	0	0.5	FALSE	2	mixmodel_AR1	0.8568	-7.286079412362123e-4	0.006979997789600978	0	10000
4	250	0	250	500	750	2	0	1	0.25	0.25	0.25	0.25	0	0	0	0	0	stepwise_2	0.025	TRUE	100	NA	NA	0	0.5	FALSE	2	mixmodel_AR1_cal	0.8572	-6.654057300718595e-4	0.006922448281386444	0	10000
4	250	0	250	500	750	2	0	1	0.25	0.25	0.25	0.25	0	0	0	0	0	stepwise_2	0.025	TRUE	100	NA	NA	0	0.5	FALSE	2	mixmodel_cal	0.8549	-6.917898095765608e-4	0.006934954076409284	0	10000
4	250	0	250	500	750	2	0	1	0.25	0.25	0.25	0.25	0	0	0	0	0	stepwise_2	0.025	TRUE	100	NA	NA	0	0.5	FALSE	2	sepmodel	0.7865	-0.0010513860625099164	0.008283871546037224	0	10000
4	250	0	250	500	750	2	0	1	0.25	0.25	0.25	0.25	0	0	0	0	0	stepwise_2	0.025	TRUE	100	NA	NA	0	0.5	FALSE	3	fixmodel	0.8249	-0.00222361313031214	0.007467806233083683	0	10000
4	250	0	250	500	750	2	0	1	0.25	0.25	0.25	0.25	0	0	0	0	0	stepwise_2	0.025	TRUE	100	NA	NA	0	0.5	FALSE	3	mixmodel	0.8762	-0.001803708353549603	0.006408026315818503	0	10000
4	250	0	250	500	750	2	0	1	0.25	0.25	0.25	0.25	0	0	0	0	0	stepwise_2	0.025	TRUE	100	NA	NA	0	0.5	FALSE	3	mixmodel_AR1	0.8809	-0.0017214528314234577	0.006362997730182367	0	10000
4	250	0	250	500	750	2	0	1	0.25	0.25	0.25	0.25	0	0	0	0	0	stepwise_2	0.025	TRUE	100	NA	NA	0	0.5	FALSE	3	mixmodel_AR1_cal	0.881	-0.001728952652911847	0.006361627753858793	0	10000
4	250	0	250	500	750	2	0	1	0.25	0.25	0.25	0.25	0	0	0	0	0	stepwise_2	0.025	TRUE	100	NA	NA	0	0.5	FALSE	3	mixmodel_cal	0.88	-0.0018064283794354385	0.006342450717521069	0	10000
4	250	0	250	500	750	2	0	1	0.25	0.25	0.25	0.25	0	0	0	0	0	stepwise_2	0.025	TRUE	100	NA	NA	0	0.5	FALSE	3	sepmodel	0.7903	-0.0020764026662640385	0.00819617979830984	0	10000
4	250	0	250	500	750	2	0	1	0.25	0.25	0.25	0.25	0	0	0	0	0	stepwise_2	0.025	TRUE	100	NA	NA	0	0.5	FALSE	4	fixmodel	0.8306	-0.001996776654906362	0.00713840926241623	0	10000
4	250	0	250	500	750	2	0	1	0.25	0.25	0.25	0.25	0	0	0	0	0	stepwise_2	0.025	TRUE	100	NA	NA	0	0.5	FALSE	4	mixmodel	0.8954	-0.0015687522246816499	0.005882768585781553	0	10000
4	250	0	250	500	750	2	0	1	0.25	0.25	0.25	0.25	0	0	0	0	0	stepwise_2	0.025	TRUE	100	NA	NA	0	0.5	FALSE	4	mixmodel_AR1	0.9002	-0.0015301358141391283	0.005841431678037324	0	10000
4	250	0	250	500	750	2	0	1	0.25	0.25	0.25	0.25	0	0	0	0	0	stepwise_2	0.025	TRUE	100	NA	NA	0	0.5	FALSE	4	mixmodel_AR1_cal	0.9008	-0.0015401585429083095	0.005827356542120304	0	10000
4	250	0	250	500	750	2	0	1	0.25	0.25	0.25	0.25	0	0	0	0	0	stepwise_2	0.025	TRUE	100	NA	NA	0	0.5	FALSE	4	mixmodel_cal	0.8991	-0.00163074224197691	0.005817930922548958	0	10000
4	250	0	250	500	750	2	0	1	0.25	0.25	0.25	0.25	0	0	0	0	0	stepwise_2	0.025	TRUE	100	NA	NA	0	0.5	FALSE	4	sepmodel	0.7931	-0.002237448627268548	0.007913439388264082	0	10000
4	250	0	250	500	750	2	0	1	0.25	0.25	0.25	0.25	0.125	0.125	0.125	0.125	0.125	stepwise_2	0.025	TRUE	25	NA	NA	0	0.5	FALSE	2	fixmodel	0.8169	-0.0018057737267077637	0.007359550961205559	0	10000
4	250	0	250	500	750	2	0	1	0.25	0.25	0.25	0.25	0.125	0.125	0.125	0.125	0.125	stepwise_2	0.025	TRUE	25	NA	NA	0	0.5	FALSE	2	mixmodel	0.8805	0.019785094047632446	0.00784096669290241	0	10000
4	250	0	250	500	750	2	0	1	0.25	0.25	0.25	0.25	0.125	0.125	0.125	0.125	0.125	stepwise_2	0.025	TRUE	25	NA	NA	0	0.5	FALSE	2	mixmodel_AR1	0.8942	0.02600468880444449	0.008211387870989809	0	10000
4	250	0	250	500	750	2	0	1	0.25	0.25	0.25	0.25	0.125	0.125	0.125	0.125	0.125	stepwise_2	0.025	TRUE	25	NA	NA	0	0.5	FALSE	2	mixmodel_AR1_cal	0.9118	0.034891604432228655	0.008854228946891059	0	10000
4	250	0	250	500	750	2	0	1	0.25	0.25	0.25	0.25	0.125	0.125	0.125	0.125	0.125	stepwise_2	0.025	TRUE	25	NA	NA	0	0.5	FALSE	2	mixmodel_cal	0.9773	0.07298705821832711	0.012014851508435526	0	10000
4	250	0	250	500	750	2	0	1	0.25	0.25	0.25	0.25	0.125	0.125	0.125	0.125	0.125	stepwise_2	0.025	TRUE	25	NA	NA	0	0.5	FALSE	2	sepmodel	0.7899	-0.0019027343214535108	0.00790292643393153	0	10000
4	250	0	250	500	750	2	0	1	0.25	0.25	0.25	0.25	0.125	0.125	0.125	0.125	0.125	stepwise_2	0.025	TRUE	25	NA	NA	0	0.5	FALSE	3	fixmodel	0.8262	-9.715168990690536e-4	0.007444674353417764	0	10000
4	250	0	250	500	750	2	0	1	0.25	0.25	0.25	0.25	0.125	0.125	0.125	0.125	0.125	stepwise_2	0.025	TRUE	25	NA	NA	0	0.5	FALSE	3	mixmodel	0.9074	0.03379880831268624	0.00899877505540443	0	10000
4	250	0	250	500	750	2	0	1	0.25	0.25	0.25	0.25	0.125	0.125	0.125	0.125	0.125	stepwise_2	0.025	TRUE	25	NA	NA	0	0.5	FALSE	3	mixmodel_AR1	0.9079	0.03493656835635265	0.009312515411996658	0	10000
4	250	0	250	500	750	2	0	1	0.25	0.25	0.25	0.25	0.125	0.125	0.125	0.125	0.125	stepwise_2	0.025	TRUE	25	NA	NA	0	0.5	FALSE	3	mixmodel_AR1_cal	0.9215	0.047237148519427105	0.010820008926120693	0	10000
4	250	0	250	500	750	2	0	1	0.25	0.25	0.25	0.25	0.125	0.125	0.125	0.125	0.125	stepwise_2	0.025	TRUE	25	NA	NA	0	0.5	FALSE	3	mixmodel_cal	0.9953	0.11540616289041038	0.01983819052674989	0	10000
4	250	0	250	500	750	2	0	1	0.25	0.25	0.25	0.25	0.125	0.125	0.125	0.125	0.125	stepwise_2	0.025	TRUE	25	NA	NA	0	0.5	FALSE	3	sepmodel	0.7929	-9.028506644118732e-4	0.008132140478553188	0	10000
4	250	0	250	500	750	2	0	1	0.25	0.25	0.25	0.25	0.125	0.125	0.125	0.125	0.125	stepwise_2	0.025	TRUE	25	NA	NA	0	0.5	FALSE	4	fixmodel	0.8379	-7.953136785202719e-4	0.007083770406762568	0	10000
4	250	0	250	500	750	2	0	1	0.25	0.25	0.25	0.25	0.125	0.125	0.125	0.125	0.125	stepwise_2	0.025	TRUE	25	NA	NA	0	0.5	FALSE	4	mixmodel	0.9301	0.040549418833007604	0.009091453235941425	0	10000
4	250	0	250	500	750	2	0	1	0.25	0.25	0.25	0.25	0.125	0.125	0.125	0.125	0.125	stepwise_2	0.025	TRUE	25	NA	NA	0	0.5	FALSE	4	mixmodel_AR1	0.9197	0.03632777198028306	0.009026991774701815	0	10000
4	250	0	250	500	750	2	0	1	0.25	0.25	0.25	0.25	0.125	0.125	0.125	0.125	0.125	stepwise_2	0.025	TRUE	25	NA	NA	0	0.5	FALSE	4	mixmodel_AR1_cal	0.9326	0.0483107441303595	0.010687760454140917	0	10000
4	250	0	250	500	750	2	0	1	0.25	0.25	0.25	0.25	0.125	0.125	0.125	0.125	0.125	stepwise_2	0.025	TRUE	25	NA	NA	0	0.5	FALSE	4	mixmodel_cal	0.9982	0.12644065460652099	0.022029463453553222	0	10000
4	250	0	250	500	750	2	0	1	0.25	0.25	0.25	0.25	0.125	0.125	0.125	0.125	0.125	stepwise_2	0.025	TRUE	25	NA	NA	0	0.5	FALSE	4	sepmodel	0.7946	-6.963818711063483e-4	0.00788833044126646	0	10000
4	250	0	250	500	750	2	0	1	0.25	0.25	0.25	0.25	0.125	0.125	0.125	0.125	0.125	stepwise_2	0.025	TRUE	50	NA	NA	0	0.5	FALSE	2	fixmodel	0.8229	1.1568643466878259e-4	0.007535719586556936	0	10000
4	250	0	250	500	750	2	0	1	0.25	0.25	0.25	0.25	0.125	0.125	0.125	0.125	0.125	stepwise_2	0.025	TRUE	50	NA	NA	0	0.5	FALSE	2	mixmodel	0.8847	0.021669017370868453	0.008088853138707363	0	10000
4	250	0	250	500	750	2	0	1	0.25	0.25	0.25	0.25	0.125	0.125	0.125	0.125	0.125	stepwise_2	0.025	TRUE	50	NA	NA	0	0.5	FALSE	2	mixmodel_AR1	0.8972	0.027952948603728853	0.008491519456404533	0	10000
4	250	0	250	500	750	2	0	1	0.25	0.25	0.25	0.25	0.125	0.125	0.125	0.125	0.125	stepwise_2	0.025	TRUE	50	NA	NA	0	0.5	FALSE	2	mixmodel_AR1_cal	0.9139	0.034018569602404444	0.008836750375415328	0	10000
4	250	0	250	500	750	2	0	1	0.25	0.25	0.25	0.25	0.125	0.125	0.125	0.125	0.125	stepwise_2	0.025	TRUE	50	NA	NA	0	0.5	FALSE	2	mixmodel_cal	0.9623	0.064866011033845275	0.011308317573373547	0	10000
4	250	0	250	500	750	2	0	1	0.25	0.25	0.25	0.25	0.125	0.125	0.125	0.125	0.125	stepwise_2	0.025	TRUE	50	NA	NA	0	0.5	FALSE	2	sepmodel	0.7893	-7.716635780781318e-5	0.008155779430361913	0	10000
4	250	0	250	500	750	2	0	1	0.25	0.25	0.25	0.25	0.125	0.125	0.125	0.125	0.125	stepwise_2	0.025	TRUE	50	NA	NA	0	0.5	FALSE	3	fixmodel	0.8347	1.653115515381316e-4	0.007105377474667796	0	10000
4	250	0	250	500	750	2	0	1	0.25	0.25	0.25	0.25	0.125	0.125	0.125	0.125	0.125	stepwise_2	0.025	TRUE	50	NA	NA	0	0.5	FALSE	3	mixmodel	0.9176	0.034756541445380526	0.008677065971859124	0	10000
4	250	0	250	500	750	2	0	1	0.25	0.25	0.25	0.25	0.125	0.125	0.125	0.125	0.125	stepwise_2	0.025	TRUE	50	NA	NA	0	0.5	FALSE	3	mixmodel_AR1	0.9155	0.035829403817928075	0.008988692187965578	0	10000
4	250	0	250	500	750	2	0	1	0.25	0.25	0.25	0.25	0.125	0.125	0.125	0.125	0.125	stepwise_2	0.025	TRUE	50	NA	NA	0	0.5	FALSE	3	mixmodel_AR1_cal	0.9263	0.04377630318457336	0.009776228006258537	0	10000
4	250	0	250	500	750	2	0	1	0.25	0.25	0.25	0.25	0.125	0.125	0.125	0.125	0.125	stepwise_2	0.025	TRUE	50	NA	NA	0	0.5	FALSE	3	mixmodel_cal	0.9906	0.10220257121306113	0.017061211134965403	0	10000
4	250	0	250	500	750	2	0	1	0.25	0.25	0.25	0.25	0.125	0.125	0.125	0.125	0.125	stepwise_2	0.025	TRUE	50	NA	NA	0	0.5	FALSE	3	sepmodel	0.7959	-2.0449794632817166e-4	0.007784539233758325	0	10000
4	250	0	250	500	750	2	0	1	0.25	0.25	0.25	0.25	0.125	0.125	0.125	0.125	0.125	stepwise_2	0.025	TRUE	50	NA	NA	0	0.5	FALSE	4	fixmodel	0.8383	4.306434230423069e-4	0.007088663529114628	0	10000
4	250	0	250	500	750	2	0	1	0.25	0.25	0.25	0.25	0.125	0.125	0.125	0.125	0.125	stepwise_2	0.025	TRUE	50	NA	NA	0	0.5	FALSE	4	mixmodel	0.9317	0.04161347436175054	0.009191961094584884	0	10000
4	250	0	250	500	750	2	0	1	0.25	0.25	0.25	0.25	0.125	0.125	0.125	0.125	0.125	stepwise_2	0.025	TRUE	50	NA	NA	0	0.5	FALSE	4	mixmodel_AR1	0.9205	0.03736621541287965	0.009105098182162496	0	10000
4	250	0	250	500	750	2	0	1	0.25	0.25	0.25	0.25	0.125	0.125	0.125	0.125	0.125	stepwise_2	0.025	TRUE	50	NA	NA	0	0.5	FALSE	4	mixmodel_AR1_cal	0.9326	0.04467483489748196	0.009907644414585928	0	10000
4	250	0	250	500	750	2	0	1	0.25	0.25	0.25	0.25	0.125	0.125	0.125	0.125	0.125	stepwise_2	0.025	TRUE	50	NA	NA	0	0.5	FALSE	4	mixmodel_cal	0.9948	0.11218410177043693	0.019072848130889105	0	10000
4	250	0	250	500	750	2	0	1	0.25	0.25	0.25	0.25	0.125	0.125	0.125	0.125	0.125	stepwise_2	0.025	TRUE	50	NA	NA	0	0.5	FALSE	4	sepmodel	0.8001	1.318859696408378e-4	0.00791057729774643	0	10000
4	250	0	250	500	750	2	0	1	0.25	0.25	0.25	0.25	0.125	0.125	0.125	0.125	0.125	stepwise_2	0.025	TRUE	100	NA	NA	0	0.5	FALSE	2	fixmodel	0.8226	-9.743735144707229e-5	0.007398427181338005	0	10000
4	250	0	250	500	750	2	0	1	0.25	0.25	0.25	0.25	0.125	0.125	0.125	0.125	0.125	stepwise_2	0.025	TRUE	100	NA	NA	0	0.5	FALSE	2	mixmodel	0.8861	0.02138775807932116	0.007931199325068148	0	10000
4	250	0	250	500	750	2	0	1	0.25	0.25	0.25	0.25	0.125	0.125	0.125	0.125	0.125	stepwise_2	0.025	TRUE	100	NA	NA	0	0.5	FALSE	2	mixmodel_AR1	0.9022	0.027632400853960005	0.00832880146850997	0	10000
4	250	0	250	500	750	2	0	1	0.25	0.25	0.25	0.25	0.125	0.125	0.125	0.125	0.125	stepwise_2	0.025	TRUE	100	NA	NA	0	0.5	FALSE	2	mixmodel_AR1_cal	0.9213	0.03549169205559734	0.008687342725811424	0	10000
4	250	0	250	500	750	2	0	1	0.25	0.25	0.25	0.25	0.125	0.125	0.125	0.125	0.125	stepwise_2	0.025	TRUE	100	NA	NA	0	0.5	FALSE	2	mixmodel_cal	0.9478	0.051923543218242434	0.009891827837778755	0	10000
4	250	0	250	500	750	2	0	1	0.25	0.25	0.25	0.25	0.125	0.125	0.125	0.125	0.125	stepwise_2	0.025	TRUE	100	NA	NA	0	0.5	FALSE	2	sepmodel	0.7958	8.308419275179211e-5	0.007916019883990379	0	10000
4	250	0	250	500	750	2	0	1	0.25	0.25	0.25	0.25	0.125	0.125	0.125	0.125	0.125	stepwise_2	0.025	TRUE	100	NA	NA	0	0.5	FALSE	3	fixmodel	0.8367	2.366130155483424e-4	0.007131381766412281	0	10000
4	250	0	250	500	750	2	0	1	0.25	0.25	0.25	0.25	0.125	0.125	0.125	0.125	0.125	stepwise_2	0.025	TRUE	100	NA	NA	0	0.5	FALSE	3	mixmodel	0.9152	0.03488416493694044	0.00870638405466426	0	10000
4	250	0	250	500	750	2	0	1	0.25	0.25	0.25	0.25	0.125	0.125	0.125	0.125	0.125	stepwise_2	0.025	TRUE	100	NA	NA	0	0.5	FALSE	3	mixmodel_AR1	0.9154	0.035867464494465165	0.009000770756751505	0	10000
4	250	0	250	500	750	2	0	1	0.25	0.25	0.25	0.25	0.125	0.125	0.125	0.125	0.125	stepwise_2	0.025	TRUE	100	NA	NA	0	0.5	FALSE	3	mixmodel_AR1_cal	0.93	0.04370604985497826	0.009650243923568736	0	10000
4	250	0	250	500	750	2	0	1	0.25	0.25	0.25	0.25	0.125	0.125	0.125	0.125	0.125	stepwise_2	0.025	TRUE	100	NA	NA	0	0.5	FALSE	3	mixmodel_cal	0.9745	0.07852809498882941	0.013463004498990393	0	10000
4	250	0	250	500	750	2	0	1	0.25	0.25	0.25	0.25	0.125	0.125	0.125	0.125	0.125	stepwise_2	0.025	TRUE	100	NA	NA	0	0.5	FALSE	3	sepmodel	0.8014	-7.562714341625317e-5	0.007782450062380027	0	10000
4	250	0	250	500	750	2	0	1	0.25	0.25	0.25	0.25	0.125	0.125	0.125	0.125	0.125	stepwise_2	0.025	TRUE	100	NA	NA	0	0.5	FALSE	4	fixmodel	0.8337	1.6819526749761656e-4	0.007159441303043234	0	10000
4	250	0	250	500	750	2	0	1	0.25	0.25	0.25	0.25	0.125	0.125	0.125	0.125	0.125	stepwise_2	0.025	TRUE	100	NA	NA	0	0.5	FALSE	4	mixmodel	0.931	0.04144052045748733	0.009230814857142142	0	10000
4	250	0	250	500	750	2	0	1	0.25	0.25	0.25	0.25	0.125	0.125	0.125	0.125	0.125	stepwise_2	0.025	TRUE	100	NA	NA	0	0.5	FALSE	4	mixmodel_AR1	0.9216	0.03713800311595165	0.009140444508032863	0	10000
4	250	0	250	500	750	2	0	1	0.25	0.25	0.25	0.25	0.125	0.125	0.125	0.125	0.125	stepwise_2	0.025	TRUE	100	NA	NA	0	0.5	FALSE	4	mixmodel_AR1_cal	0.9358	0.045695430169948474	0.009847097956524033	0	10000
4	250	0	250	500	750	2	0	1	0.25	0.25	0.25	0.25	0.125	0.125	0.125	0.125	0.125	stepwise_2	0.025	TRUE	100	NA	NA	0	0.5	FALSE	4	mixmodel_cal	0.9822	0.08855841413641719	0.01495735533726795	0	10000
4	250	0	250	500	750	2	0	1	0.25	0.25	0.25	0.25	0.125	0.125	0.125	0.125	0.125	stepwise_2	0.025	TRUE	100	NA	NA	0	0.5	FALSE	4	sepmodel	0.7993	1.4429694100450827e-5	0.0079176841009258	0	10000
4	250	0	250	500	750	2	0	1	0.25	0.25	0.25	0.25	0.25	0.25	0.25	0.25	0.25	stepwise_2	0.025	TRUE	25	NA	NA	0	0.5	FALSE	2	fixmodel	0.8205	-2.6498578971473396e-6	0.007495744976396677	0	10000
4	250	0	250	500	750	2	0	1	0.25	0.25	0.25	0.25	0.25	0.25	0.25	0.25	0.25	stepwise_2	0.025	TRUE	25	NA	NA	0	0.5	FALSE	2	mixmodel	0.8566	0.01251809456684542	0.007695591890780194	0	10000
4	250	0	250	500	750	2	0	1	0.25	0.25	0.25	0.25	0.25	0.25	0.25	0.25	0.25	stepwise_2	0.025	TRUE	25	NA	NA	0	0.5	FALSE	2	mixmodel_AR1	0.8654	0.015148543576319196	0.007762664013580105	0	10000
4	250	0	250	500	750	2	0	1	0.25	0.25	0.25	0.25	0.25	0.25	0.25	0.25	0.25	stepwise_2	0.025	TRUE	25	NA	NA	0	0.5	FALSE	2	mixmodel_AR1_cal	0.8903	0.024677823319334425	0.008065598142697824	0	10000
4	250	0	250	500	750	2	0	1	0.25	0.25	0.25	0.25	0.25	0.25	0.25	0.25	0.25	stepwise_2	0.025	TRUE	25	NA	NA	0	0.5	FALSE	2	mixmodel_cal	0.9851	0.10080923360452669	0.01768670572221708	0	10000
4	250	0	250	500	750	2	0	1	0.25	0.25	0.25	0.25	0.25	0.25	0.25	0.25	0.25	stepwise_2	0.025	TRUE	25	NA	NA	0	0.5	FALSE	2	sepmodel	0.7838	-1.5800598109297344e-5	0.008033467403105208	0	10000
4	250	0	250	500	750	2	0	1	0.25	0.25	0.25	0.25	0.25	0.25	0.25	0.25	0.25	stepwise_2	0.025	TRUE	25	NA	NA	0	0.5	FALSE	3	fixmodel	0.8318	5.942208855290262e-4	0.007335109368918458	0	10000
4	250	0	250	500	750	2	0	1	0.25	0.25	0.25	0.25	0.25	0.25	0.25	0.25	0.25	stepwise_2	0.025	TRUE	25	NA	NA	0	0.5	FALSE	3	mixmodel	0.884	0.020168219026587317	0.007873399009906737	0	10000
4	250	0	250	500	750	2	0	1	0.25	0.25	0.25	0.25	0.25	0.25	0.25	0.25	0.25	stepwise_2	0.025	TRUE	25	NA	NA	0	0.5	FALSE	3	mixmodel_AR1	0.8826	0.01909604298200743	0.007806503143391906	0	10000
4	250	0	250	500	750	2	0	1	0.25	0.25	0.25	0.25	0.25	0.25	0.25	0.25	0.25	stepwise_2	0.025	TRUE	25	NA	NA	0	0.5	FALSE	3	mixmodel_AR1_cal	0.9052	0.029890590726726472	0.008287515174741519	0	10000
4	250	0	250	500	750	2	0	1	0.25	0.25	0.25	0.25	0.25	0.25	0.25	0.25	0.25	stepwise_2	0.025	TRUE	25	NA	NA	0	0.5	FALSE	3	mixmodel_cal	0.9979	0.16010805965395475	0.0332905143442556	0	10000
4	250	0	250	500	750	2	0	1	0.25	0.25	0.25	0.25	0.25	0.25	0.25	0.25	0.25	stepwise_2	0.025	TRUE	25	NA	NA	0	0.5	FALSE	3	sepmodel	0.7972	6.581392875810168e-4	0.0079619648431421	0	10000
4	250	0	250	500	750	2	0	1	0.25	0.25	0.25	0.25	0.25	0.25	0.25	0.25	0.25	stepwise_2	0.025	TRUE	25	NA	NA	0	0.5	FALSE	4	fixmodel	0.8385	6.880758043728352e-5	0.007236073182942325	0	10000
4	250	0	250	500	750	2	0	1	0.25	0.25	0.25	0.25	0.25	0.25	0.25	0.25	0.25	stepwise_2	0.025	TRUE	25	NA	NA	0	0.5	FALSE	4	mixmodel	0.8982	0.02388301120511323	0.007961762115957869	0	10000
4	250	0	250	500	750	2	0	1	0.25	0.25	0.25	0.25	0.25	0.25	0.25	0.25	0.25	stepwise_2	0.025	TRUE	25	NA	NA	0	0.5	FALSE	4	mixmodel_AR1	0.8905	0.020027446114761212	0.0077331542314067955	0	10000
4	250	0	250	500	750	2	0	1	0.25	0.25	0.25	0.25	0.25	0.25	0.25	0.25	0.25	stepwise_2	0.025	TRUE	25	NA	NA	0	0.5	FALSE	4	mixmodel_AR1_cal	0.9143	0.03060109095122272	0.008223313259073457	0	10000
4	250	0	250	500	750	2	0	1	0.25	0.25	0.25	0.25	0.25	0.25	0.25	0.25	0.25	stepwise_2	0.025	TRUE	25	NA	NA	0	0.5	FALSE	4	mixmodel_cal	0.9987	0.17376788624593326	0.03769698589057475	0	10000
4	250	0	250	500	750	2	0	1	0.25	0.25	0.25	0.25	0.25	0.25	0.25	0.25	0.25	stepwise_2	0.025	TRUE	25	NA	NA	0	0.5	FALSE	4	sepmodel	0.8023	3.521683527670369e-4	0.007951658248156544	0	10000
4	250	0	250	500	750	2	0	1	0.25	0.25	0.25	0.25	0.25	0.25	0.25	0.25	0.25	stepwise_2	0.025	TRUE	50	NA	NA	0	0.5	FALSE	2	fixmodel	0.8293	0.00110371790565491	0.007334490029152652	0	10000
4	250	0	250	500	750	2	0	1	0.25	0.25	0.25	0.25	0.25	0.25	0.25	0.25	0.25	stepwise_2	0.025	TRUE	50	NA	NA	0	0.5	FALSE	2	mixmodel	0.8641	0.01365359875720638	0.007564829255303893	0	10000
4	250	0	250	500	750	2	0	1	0.25	0.25	0.25	0.25	0.25	0.25	0.25	0.25	0.25	stepwise_2	0.025	TRUE	50	NA	NA	0	0.5	FALSE	2	mixmodel_AR1	0.8736	0.016286858822206013	0.007635180838333475	0	10000
4	250	0	250	500	750	2	0	1	0.25	0.25	0.25	0.25	0.25	0.25	0.25	0.25	0.25	stepwise_2	0.025	TRUE	50	NA	NA	0	0.5	FALSE	2	mixmodel_AR1_cal	0.8971	0.02497699314017131	0.007916104962511121	0	10000
4	250	0	250	500	750	2	0	1	0.25	0.25	0.25	0.25	0.25	0.25	0.25	0.25	0.25	stepwise_2	0.025	TRUE	50	NA	NA	0	0.5	FALSE	2	mixmodel_cal	0.9505	0.06176510461956511	0.011346803191522623	0	10000
4	250	0	250	500	750	2	0	1	0.25	0.25	0.25	0.25	0.25	0.25	0.25	0.25	0.25	stepwise_2	0.025	TRUE	50	NA	NA	0	0.5	FALSE	2	sepmodel	0.789	0.001308158149062168	0.007893812003391074	0	10000
4	250	0	250	500	750	2	0	1	0.25	0.25	0.25	0.25	0.25	0.25	0.25	0.25	0.25	stepwise_2	0.025	TRUE	50	NA	NA	0	0.5	FALSE	3	fixmodel	0.8361	2.984661714238471e-4	0.007156802685986143	0	10000
4	250	0	250	500	750	2	0	1	0.25	0.25	0.25	0.25	0.25	0.25	0.25	0.25	0.25	stepwise_2	0.025	TRUE	50	NA	NA	0	0.5	FALSE	3	mixmodel	0.8862	0.019895209000608094	0.007688158735660635	0	10000
4	250	0	250	500	750	2	0	1	0.25	0.25	0.25	0.25	0.25	0.25	0.25	0.25	0.25	stepwise_2	0.025	TRUE	50	NA	NA	0	0.5	FALSE	3	mixmodel_AR1	0.885	0.018811914846883066	0.007614519034596978	0	10000
4	250	0	250	500	750	2	0	1	0.25	0.25	0.25	0.25	0.25	0.25	0.25	0.25	0.25	stepwise_2	0.025	TRUE	50	NA	NA	0	0.5	FALSE	3	mixmodel_AR1_cal	0.9091	0.02899171161729414	0.008076917669338667	0	10000
4	250	0	250	500	750	2	0	1	0.25	0.25	0.25	0.25	0.25	0.25	0.25	0.25	0.25	stepwise_2	0.025	TRUE	50	NA	NA	0	0.5	FALSE	3	mixmodel_cal	0.9817	0.09747550446694839	0.017274647220710794	0	10000
4	250	0	250	500	750	2	0	1	0.25	0.25	0.25	0.25	0.25	0.25	0.25	0.25	0.25	stepwise_2	0.025	TRUE	50	NA	NA	0	0.5	FALSE	3	sepmodel	0.8023	7.944302272144716e-4	0.007845836855198839	0	10000
4	250	0	250	500	750	2	0	1	0.25	0.25	0.25	0.25	0.25	0.25	0.25	0.25	0.25	stepwise_2	0.025	TRUE	50	NA	NA	0	0.5	FALSE	4	fixmodel	0.8324	-0.0017276007694925252	0.007066505077270828	0	10000
4	250	0	250	500	750	2	0	1	0.25	0.25	0.25	0.25	0.25	0.25	0.25	0.25	0.25	stepwise_2	0.025	TRUE	50	NA	NA	0	0.5	FALSE	4	mixmodel	0.8926	0.022120369713388252	0.00770608204474859	0	10000
4	250	0	250	500	750	2	0	1	0.25	0.25	0.25	0.25	0.25	0.25	0.25	0.25	0.25	stepwise_2	0.025	TRUE	50	NA	NA	0	0.5	FALSE	4	mixmodel_AR1	0.8844	0.018262048507295292	0.007492730055113486	0	10000
4	250	0	250	500	750	2	0	1	0.25	0.25	0.25	0.25	0.25	0.25	0.25	0.25	0.25	stepwise_2	0.025	TRUE	50	NA	NA	0	0.5	FALSE	4	mixmodel_AR1_cal	0.909	0.02811825418571191	0.007916019943398812	0	10000
4	250	0	250	500	750	2	0	1	0.25	0.25	0.25	0.25	0.25	0.25	0.25	0.25	0.25	stepwise_2	0.025	TRUE	50	NA	NA	0	0.5	FALSE	4	mixmodel_cal	0.9858	0.10534392927951483	0.018757147004922717	0	10000
4	250	0	250	500	750	2	0	1	0.25	0.25	0.25	0.25	0.25	0.25	0.25	0.25	0.25	stepwise_2	0.025	TRUE	50	NA	NA	0	0.5	FALSE	4	sepmodel	0.797	-0.0012844878188648513	0.00789417374609219	0	10000
4	250	0	250	500	750	2	0	1	0.25	0.25	0.25	0.25	0.25	0.25	0.25	0.25	0.25	stepwise_2	0.025	TRUE	100	NA	NA	0	0.5	FALSE	2	fixmodel	0.8264	-2.993421651634646e-4	0.00745189713441393	0	10000
4	250	0	250	500	750	2	0	1	0.25	0.25	0.25	0.25	0.25	0.25	0.25	0.25	0.25	stepwise_2	0.025	TRUE	100	NA	NA	0	0.5	FALSE	2	mixmodel	0.8631	0.012213355172052087	0.007644055610360167	0	10000
4	250	0	250	500	750	2	0	1	0.25	0.25	0.25	0.25	0.25	0.25	0.25	0.25	0.25	stepwise_2	0.025	TRUE	100	NA	NA	0	0.5	FALSE	2	mixmodel_AR1	0.871	0.014808519101942533	0.007700349138190197	0	10000
4	250	0	250	500	750	2	0	1	0.25	0.25	0.25	0.25	0.25	0.25	0.25	0.25	0.25	stepwise_2	0.025	TRUE	100	NA	NA	0	0.5	FALSE	2	mixmodel_AR1_cal	0.91	0.030455665222092886	0.008217593396573216	0	10000
4	250	0	250	500	750	2	0	1	0.25	0.25	0.25	0.25	0.25	0.25	0.25	0.25	0.25	stepwise_2	0.025	TRUE	100	NA	NA	0	0.5	FALSE	2	mixmodel_cal	0.9306	0.04394506208957315	0.009375844866798332	0	10000
4	250	0	250	500	750	2	0	1	0.25	0.25	0.25	0.25	0.25	0.25	0.25	0.25	0.25	stepwise_2	0.025	TRUE	100	NA	NA	0	0.5	FALSE	2	sepmodel	0.7817	-6.240700997850915e-4	0.008019165601200626	0	10000
4	250	0	250	500	750	2	0	1	0.25	0.25	0.25	0.25	0.25	0.25	0.25	0.25	0.25	stepwise_2	0.025	TRUE	100	NA	NA	0	0.5	FALSE	3	fixmodel	0.824	-0.001976379134616092	0.007398849187218912	0	10000
4	250	0	250	500	750	2	0	1	0.25	0.25	0.25	0.25	0.25	0.25	0.25	0.25	0.25	stepwise_2	0.025	TRUE	100	NA	NA	0	0.5	FALSE	3	mixmodel	0.877	0.01761210957904904	0.007848597877548526	0	10000
4	250	0	250	500	750	2	0	1	0.25	0.25	0.25	0.25	0.25	0.25	0.25	0.25	0.25	stepwise_2	0.025	TRUE	100	NA	NA	0	0.5	FALSE	3	mixmodel_AR1	0.8758	0.016542039733363142	0.0077844784138999265	0	10000
4	250	0	250	500	750	2	0	1	0.25	0.25	0.25	0.25	0.25	0.25	0.25	0.25	0.25	stepwise_2	0.025	TRUE	100	NA	NA	0	0.5	FALSE	3	mixmodel_AR1_cal	0.9068	0.029160331823464274	0.008320866572201336	0	10000
4	250	0	250	500	750	2	0	1	0.25	0.25	0.25	0.25	0.25	0.25	0.25	0.25	0.25	stepwise_2	0.025	TRUE	100	NA	NA	0	0.5	FALSE	3	mixmodel_cal	0.9442	0.05420876678777779	0.010754802441608646	0	10000
4	250	0	250	500	750	2	0	1	0.25	0.25	0.25	0.25	0.25	0.25	0.25	0.25	0.25	stepwise_2	0.025	TRUE	100	NA	NA	0	0.5	FALSE	3	sepmodel	0.7841	-0.0021525239382527723	0.008161318086729328	0	10000
4	250	0	250	500	750	2	0	1	0.25	0.25	0.25	0.25	0.25	0.25	0.25	0.25	0.25	stepwise_2	0.025	TRUE	100	NA	NA	0	0.5	FALSE	4	fixmodel	0.8371	-3.797247770408577e-5	0.007292354177507145	0	10000
4	250	0	250	500	750	2	0	1	0.25	0.25	0.25	0.25	0.25	0.25	0.25	0.25	0.25	stepwise_2	0.025	TRUE	100	NA	NA	0	0.5	FALSE	4	mixmodel	0.8961	0.023777492855561924	0.00801219451961647	0	10000
4	250	0	250	500	750	2	0	1	0.25	0.25	0.25	0.25	0.25	0.25	0.25	0.25	0.25	stepwise_2	0.025	TRUE	100	NA	NA	0	0.5	FALSE	4	mixmodel_AR1	0.8888	0.019917916010748125	0.007782202513805376	0	10000
4	250	0	250	500	750	2	0	1	0.25	0.25	0.25	0.25	0.25	0.25	0.25	0.25	0.25	stepwise_2	0.025	TRUE	100	NA	NA	0	0.5	FALSE	4	mixmodel_AR1_cal	0.9244	0.03573039654107728	0.008599063840407551	0	10000
4	250	0	250	500	750	2	0	1	0.25	0.25	0.25	0.25	0.25	0.25	0.25	0.25	0.25	stepwise_2	0.025	TRUE	100	NA	NA	0	0.5	FALSE	4	mixmodel_cal	0.9644	0.06977284391082993	0.012510999620519355	0	10000
4	250	0	250	500	750	2	0	1	0.25	0.25	0.25	0.25	0.25	0.25	0.25	0.25	0.25	stepwise_2	0.025	TRUE	100	NA	NA	0	0.5	FALSE	4	sepmodel	0.7962	-1.3240416275878933e-4	0.008054124431977373	0	10000
4	250	0	250	500	750	2	0	1	0.25	0.25	0.25	0.25	0.375	0.375	0.375	0.375	0.375	stepwise_2	0.025	TRUE	25	NA	NA	0	0.5	FALSE	2	fixmodel	0.8243	4.589721818367699e-4	0.007418644087359509	0	10000
4	250	0	250	500	750	2	0	1	0.25	0.25	0.25	0.25	0.375	0.375	0.375	0.375	0.375	stepwise_2	0.025	TRUE	25	NA	NA	0	0.5	FALSE	2	mixmodel	0.8467	0.009048572655085768	0.0075205270100690115	0	10000
4	250	0	250	500	750	2	0	1	0.25	0.25	0.25	0.25	0.375	0.375	0.375	0.375	0.375	stepwise_2	0.025	TRUE	25	NA	NA	0	0.5	FALSE	2	mixmodel_AR1	0.8529	0.010776664418047486	0.007540453642857924	0	10000
4	250	0	250	500	750	2	0	1	0.25	0.25	0.25	0.25	0.375	0.375	0.375	0.375	0.375	stepwise_2	0.025	TRUE	25	NA	NA	0	0.5	FALSE	2	mixmodel_AR1_cal	0.8892	0.023443187198074516	0.007898626159429852	0	10000
4	250	0	250	500	750	2	0	1	0.25	0.25	0.25	0.25	0.375	0.375	0.375	0.375	0.375	stepwise_2	0.025	TRUE	25	NA	NA	0	0.5	FALSE	2	mixmodel_cal	0.9716	0.08450013355359297	0.014762517936132305	0	10000
4	250	0	250	500	750	2	0	1	0.25	0.25	0.25	0.25	0.375	0.375	0.375	0.375	0.375	stepwise_2	0.025	TRUE	25	NA	NA	0	0.5	FALSE	2	sepmodel	0.7711	2.8592711874618997e-4	0.007987936515222496	0	10000
4	250	0	250	500	750	2	0	1	0.25	0.25	0.25	0.25	0.375	0.375	0.375	0.375	0.375	stepwise_2	0.025	TRUE	25	NA	NA	0	0.5	FALSE	3	fixmodel	0.836	4.377062115164447e-4	0.007298984596065549	0	10000
4	250	0	250	500	750	2	0	1	0.25	0.25	0.25	0.25	0.375	0.375	0.375	0.375	0.375	stepwise_2	0.025	TRUE	25	NA	NA	0	0.5	FALSE	3	mixmodel	0.8706	0.013777889893797487	0.007551281302173446	0	10000
4	250	0	250	500	750	2	0	1	0.25	0.25	0.25	0.25	0.375	0.375	0.375	0.375	0.375	stepwise_2	0.025	TRUE	25	NA	NA	0	0.5	FALSE	3	mixmodel_AR1	0.8702	0.013154215371517248	0.0075171685575163094	0	10000
4	250	0	250	500	750	2	0	1	0.25	0.25	0.25	0.25	0.375	0.375	0.375	0.375	0.375	stepwise_2	0.025	TRUE	25	NA	NA	0	0.5	FALSE	3	mixmodel_AR1_cal	0.9024	0.027130434671378302	0.008061699523508407	0	10000
4	250	0	250	500	750	2	0	1	0.25	0.25	0.25	0.25	0.375	0.375	0.375	0.375	0.375	stepwise_2	0.025	TRUE	25	NA	NA	0	0.5	FALSE	3	mixmodel_cal	0.9938	0.1348992070571548	0.026108243554106094	0	10000
4	250	0	250	500	750	2	0	1	0.25	0.25	0.25	0.25	0.375	0.375	0.375	0.375	0.375	stepwise_2	0.025	TRUE	25	NA	NA	0	0.5	FALSE	3	sepmodel	0.7898	3.614242979939627e-4	0.00801327722788108	0	10000
4	250	0	250	500	750	2	0	1	0.25	0.25	0.25	0.25	0.375	0.375	0.375	0.375	0.375	stepwise_2	0.025	TRUE	25	NA	NA	0	0.5	FALSE	4	fixmodel	0.8413	8.863751783428938e-4	0.007325996371942305	0	10000
4	250	0	250	500	750	2	0	1	0.25	0.25	0.25	0.25	0.375	0.375	0.375	0.375	0.375	stepwise_2	0.025	TRUE	25	NA	NA	0	0.5	FALSE	4	mixmodel	0.8829	0.017181439544405968	0.007694005091388711	0	10000
4	250	0	250	500	750	2	0	1	0.25	0.25	0.25	0.25	0.375	0.375	0.375	0.375	0.375	stepwise_2	0.025	TRUE	25	NA	NA	0	0.5	FALSE	4	mixmodel_AR1	0.8793	0.01520438328368276	0.007595274308324884	0	10000
4	250	0	250	500	750	2	0	1	0.25	0.25	0.25	0.25	0.375	0.375	0.375	0.375	0.375	stepwise_2	0.025	TRUE	25	NA	NA	0	0.5	FALSE	4	mixmodel_AR1_cal	0.9115	0.029412770879596116	0.008186908290913278	0	10000
4	250	0	250	500	750	2	0	1	0.25	0.25	0.25	0.25	0.375	0.375	0.375	0.375	0.375	stepwise_2	0.025	TRUE	25	NA	NA	0	0.5	FALSE	4	mixmodel_cal	0.9956	0.147884837304737	0.02978725073260707	0	10000
4	250	0	250	500	750	2	0	1	0.25	0.25	0.25	0.25	0.375	0.375	0.375	0.375	0.375	stepwise_2	0.025	TRUE	25	NA	NA	0	0.5	FALSE	4	sepmodel	0.8025	0.001386933704133976	0.008129951720105942	0	10000
4	250	0	250	500	750	2	0	1	0.25	0.25	0.25	0.25	0.375	0.375	0.375	0.375	0.375	stepwise_2	0.025	TRUE	50	NA	NA	0	0.5	FALSE	2	fixmodel	0.8247	6.858674963078636e-4	0.007613578821693802	0	10000
4	250	0	250	500	750	2	0	1	0.25	0.25	0.25	0.25	0.375	0.375	0.375	0.375	0.375	stepwise_2	0.025	TRUE	50	NA	NA	0	0.5	FALSE	2	mixmodel	0.8502	0.009295975908956552	0.0077216244909452105	0	10000
4	250	0	250	500	750	2	0	1	0.25	0.25	0.25	0.25	0.375	0.375	0.375	0.375	0.375	stepwise_2	0.025	TRUE	50	NA	NA	0	0.5	FALSE	2	mixmodel_AR1	0.8555	0.011021143697236016	0.007741097798247968	0	10000
4	250	0	250	500	750	2	0	1	0.25	0.25	0.25	0.25	0.375	0.375	0.375	0.375	0.375	stepwise_2	0.025	TRUE	50	NA	NA	0	0.5	FALSE	2	mixmodel_AR1_cal	0.8862	0.02239641461535316	0.008064238322418425	0	10000
4	250	0	250	500	750	2	0	1	0.25	0.25	0.25	0.25	0.375	0.375	0.375	0.375	0.375	stepwise_2	0.025	TRUE	50	NA	NA	0	0.5	FALSE	2	mixmodel_cal	0.9228	0.044246258392684916	0.009696819794204043	0	10000
4	250	0	250	500	750	2	0	1	0.25	0.25	0.25	0.25	0.375	0.375	0.375	0.375	0.375	stepwise_2	0.025	TRUE	50	NA	NA	0	0.5	FALSE	2	sepmodel	0.7668	6.548179512045704e-4	0.008164831126365185	0	10000
4	250	0	250	500	750	2	0	1	0.25	0.25	0.25	0.25	0.375	0.375	0.375	0.375	0.375	stepwise_2	0.025	TRUE	50	NA	NA	0	0.5	FALSE	3	fixmodel	0.8409	7.285591729838343e-4	0.007042228760362342	0	10000
4	250	0	250	500	750	2	0	1	0.25	0.25	0.25	0.25	0.375	0.375	0.375	0.375	0.375	stepwise_2	0.025	TRUE	50	NA	NA	0	0.5	FALSE	3	mixmodel	0.8739	0.01408242146334987	0.007297254781525751	0	10000
4	250	0	250	500	750	2	0	1	0.25	0.25	0.25	0.25	0.375	0.375	0.375	0.375	0.375	stepwise_2	0.025	TRUE	50	NA	NA	0	0.5	FALSE	3	mixmodel_AR1	0.8734	0.013472592137058356	0.007258899297580341	0	10000
4	250	0	250	500	750	2	0	1	0.25	0.25	0.25	0.25	0.375	0.375	0.375	0.375	0.375	stepwise_2	0.025	TRUE	50	NA	NA	0	0.5	FALSE	3	mixmodel_AR1_cal	0.9047	0.02653861850522771	0.00776839384636893	0	10000
4	250	0	250	500	750	2	0	1	0.25	0.25	0.25	0.25	0.375	0.375	0.375	0.375	0.375	stepwise_2	0.025	TRUE	50	NA	NA	0	0.5	FALSE	3	mixmodel_cal	0.9635	0.07128343635766919	0.01245511224022879	0	10000
4	250	0	250	500	750	2	0	1	0.25	0.25	0.25	0.25	0.375	0.375	0.375	0.375	0.375	stepwise_2	0.025	TRUE	50	NA	NA	0	0.5	FALSE	3	sepmodel	0.7938	6.924206683625879e-4	0.00779802503591624	0	10000
4	250	0	250	500	750	2	0	1	0.25	0.25	0.25	0.25	0.375	0.375	0.375	0.375	0.375	stepwise_2	0.025	TRUE	50	NA	NA	0	0.5	FALSE	4	fixmodel	0.8317	-0.0011932878102590722	0.007185581607875613	0	10000
4	250	0	250	500	750	2	0	1	0.25	0.25	0.25	0.25	0.375	0.375	0.375	0.375	0.375	stepwise_2	0.025	TRUE	50	NA	NA	0	0.5	FALSE	4	mixmodel	0.8772	0.015115741296117688	0.007483934836034312	0	10000
4	250	0	250	500	750	2	0	1	0.25	0.25	0.25	0.25	0.375	0.375	0.375	0.375	0.375	stepwise_2	0.025	TRUE	50	NA	NA	0	0.5	FALSE	4	mixmodel_AR1	0.8731	0.013129061924324437	0.0073968083818210136	0	10000
4	250	0	250	500	750	2	0	1	0.25	0.25	0.25	0.25	0.375	0.375	0.375	0.375	0.375	stepwise_2	0.025	TRUE	50	NA	NA	0	0.5	FALSE	4	mixmodel_AR1_cal	0.9031	0.026031863553097726	0.007867241421189736	0	10000
4	250	0	250	500	750	2	0	1	0.25	0.25	0.25	0.25	0.375	0.375	0.375	0.375	0.375	stepwise_2	0.025	TRUE	50	NA	NA	0	0.5	FALSE	4	mixmodel_cal	0.9722	0.07673622752799367	0.013428134784812789	0	10000
4	250	0	250	500	750	2	0	1	0.25	0.25	0.25	0.25	0.375	0.375	0.375	0.375	0.375	stepwise_2	0.025	TRUE	50	NA	NA	0	0.5	FALSE	4	sepmodel	0.7923	-0.001475145150458132	0.00791566420945673	0	10000
4	250	0	250	500	750	2	0	1	0.25	0.25	0.25	0.25	0.375	0.375	0.375	0.375	0.375	stepwise_2	0.025	TRUE	100	NA	NA	0	0.5	FALSE	2	fixmodel	0.8242	5.183316184307424e-4	0.007497911168811561	0	10000
4	250	0	250	500	750	2	0	1	0.25	0.25	0.25	0.25	0.375	0.375	0.375	0.375	0.375	stepwise_2	0.025	TRUE	100	NA	NA	0	0.5	FALSE	2	mixmodel	0.8489	0.00911740902574249	0.007602897823128174	0	10000
4	250	0	250	500	750	2	0	1	0.25	0.25	0.25	0.25	0.375	0.375	0.375	0.375	0.375	stepwise_2	0.025	TRUE	100	NA	NA	0	0.5	FALSE	2	mixmodel_AR1	0.8549	0.01083203037573798	0.0076213317462641445	0	10000
4	250	0	250	500	750	2	0	1	0.25	0.25	0.25	0.25	0.375	0.375	0.375	0.375	0.375	stepwise_2	0.025	TRUE	100	NA	NA	0	0.5	FALSE	2	mixmodel_AR1_cal	0.913	0.03458793940751687	0.008556842134790925	0	10000
4	250	0	250	500	750	2	0	1	0.25	0.25	0.25	0.25	0.375	0.375	0.375	0.375	0.375	stepwise_2	0.025	TRUE	100	NA	NA	0	0.5	FALSE	2	mixmodel_cal	0.922	0.04162173476105217	0.009176997217081272	0	10000
4	250	0	250	500	750	2	0	1	0.25	0.25	0.25	0.25	0.375	0.375	0.375	0.375	0.375	stepwise_2	0.025	TRUE	100	NA	NA	0	0.5	FALSE	2	sepmodel	0.771	4.8202477591937113e-4	0.008000095336269742	0	10000
4	250	0	250	500	750	2	0	1	0.25	0.25	0.25	0.25	0.375	0.375	0.375	0.375	0.375	stepwise_2	0.025	TRUE	100	NA	NA	0	0.5	FALSE	3	fixmodel	0.8303	-0.0012396920446564878	0.007259637643472226	0	10000
4	250	0	250	500	750	2	0	1	0.25	0.25	0.25	0.25	0.375	0.375	0.375	0.375	0.375	stepwise_2	0.025	TRUE	100	NA	NA	0	0.5	FALSE	3	mixmodel	0.8684	0.012107802778298059	0.007466852207035842	0	10000
4	250	0	250	500	750	2	0	1	0.25	0.25	0.25	0.25	0.375	0.375	0.375	0.375	0.375	stepwise_2	0.025	TRUE	100	NA	NA	0	0.5	FALSE	3	mixmodel_AR1	0.8685	0.011484035230424969	0.007430989577051103	0	10000
4	250	0	250	500	750	2	0	1	0.25	0.25	0.25	0.25	0.375	0.375	0.375	0.375	0.375	stepwise_2	0.025	TRUE	100	NA	NA	0	0.5	FALSE	3	mixmodel_AR1_cal	0.904	0.028311877145821462	0.008090131087855642	0	10000
4	250	0	250	500	750	2	0	1	0.25	0.25	0.25	0.25	0.375	0.375	0.375	0.375	0.375	stepwise_2	0.025	TRUE	100	NA	NA	0	0.5	FALSE	3	mixmodel_cal	0.9231	0.04125415964288184	0.009137634555768074	0	10000
4	250	0	250	500	750	2	0	1	0.25	0.25	0.25	0.25	0.375	0.375	0.375	0.375	0.375	stepwise_2	0.025	TRUE	100	NA	NA	0	0.5	FALSE	3	sepmodel	0.7837	-0.001492085285105534	0.008041552152704093	0	10000
4	250	0	250	500	750	2	0	1	0.25	0.25	0.25	0.25	0.375	0.375	0.375	0.375	0.375	stepwise_2	0.025	TRUE	100	NA	NA	0	0.5	FALSE	4	fixmodel	0.8372	-0.0010060659434002288	0.007065584020543971	0	10000
4	250	0	250	500	750	2	0	1	0.25	0.25	0.25	0.25	0.375	0.375	0.375	0.375	0.375	stepwise_2	0.025	TRUE	100	NA	NA	0	0.5	FALSE	4	mixmodel	0.8811	0.015299709948943932	0.007373030266031687	0	10000
4	250	0	250	500	750	2	0	1	0.25	0.25	0.25	0.25	0.375	0.375	0.375	0.375	0.375	stepwise_2	0.025	TRUE	100	NA	NA	0	0.5	FALSE	4	mixmodel_AR1	0.8775	0.013327095341754682	0.007284424272041185	0	10000
4	250	0	250	500	750	2	0	1	0.25	0.25	0.25	0.25	0.375	0.375	0.375	0.375	0.375	stepwise_2	0.025	TRUE	100	NA	NA	0	0.5	FALSE	4	mixmodel_AR1_cal	0.9275	0.036687496477919176	0.008393453897527088	0	10000
4	250	0	250	500	750	2	0	1	0.25	0.25	0.25	0.25	0.375	0.375	0.375	0.375	0.375	stepwise_2	0.025	TRUE	100	NA	NA	0	0.5	FALSE	4	mixmodel_cal	0.954	0.05738254785566953	0.01050736151389712	0	10000
4	250	0	250	500	750	2	0	1	0.25	0.25	0.25	0.25	0.375	0.375	0.375	0.375	0.375	stepwise_2	0.025	TRUE	100	NA	NA	0	0.5	FALSE	4	sepmodel	0.7958	-8.280483842550397e-4	0.007928661548174685	0	10000
4	250	0	250	500	750	2	0	1	0.25	0.25	0.25	0.25	0.5	0.5	0.5	0.5	0.5	stepwise_2	0.025	TRUE	25	NA	NA	0	0.5	FALSE	2	fixmodel	0.8225	5.24730288556335e-5	0.007453865858515988	0	10000
4	250	0	250	500	750	2	0	1	0.25	0.25	0.25	0.25	0.5	0.5	0.5	0.5	0.5	stepwise_2	0.025	TRUE	25	NA	NA	0	0.5	FALSE	2	mixmodel	0.8412	0.0065731860786653025	0.007512220126594115	0	10000
4	250	0	250	500	750	2	0	1	0.25	0.25	0.25	0.25	0.5	0.5	0.5	0.5	0.5	stepwise_2	0.025	TRUE	25	NA	NA	0	0.5	FALSE	2	mixmodel_AR1	0.8454	0.007870322703703709	0.007521660422427262	0	10000
4	250	0	250	500	750	2	0	1	0.25	0.25	0.25	0.25	0.5	0.5	0.5	0.5	0.5	stepwise_2	0.025	TRUE	25	NA	NA	0	0.5	FALSE	2	mixmodel_AR1_cal	0.8818	0.02216194204756846	0.007895209520468087	0	10000
4	250	0	250	500	750	2	0	1	0.25	0.25	0.25	0.25	0.5	0.5	0.5	0.5	0.5	stepwise_2	0.025	TRUE	25	NA	NA	0	0.5	FALSE	2	mixmodel_cal	0.9542	0.06646110711530512	0.012067554030395148	0	10000
4	250	0	250	500	750	2	0	1	0.25	0.25	0.25	0.25	0.5	0.5	0.5	0.5	0.5	stepwise_2	0.025	TRUE	25	NA	NA	0	0.5	FALSE	2	sepmodel	0.7459	-3.449530325485611e-5	0.007928334903779059	0	10000
4	250	0	250	500	750	2	0	1	0.25	0.25	0.25	0.25	0.5	0.5	0.5	0.5	0.5	stepwise_2	0.025	TRUE	25	NA	NA	0	0.5	FALSE	3	fixmodel	0.8317	-5.1979210313102015e-5	0.007327315977735593	0	10000
4	250	0	250	500	750	2	0	1	0.25	0.25	0.25	0.25	0.5	0.5	0.5	0.5	0.5	stepwise_2	0.025	TRUE	25	NA	NA	0	0.5	FALSE	3	mixmodel	0.8606	0.010042435814653477	0.007467046151630419	0	10000
4	250	0	250	500	750	2	0	1	0.25	0.25	0.25	0.25	0.5	0.5	0.5	0.5	0.5	stepwise_2	0.025	TRUE	25	NA	NA	0	0.5	FALSE	3	mixmodel_AR1	0.86	0.009612399336069638	0.007447008415147276	0	10000
4	250	0	250	500	750	2	0	1	0.25	0.25	0.25	0.25	0.5	0.5	0.5	0.5	0.5	stepwise_2	0.025	TRUE	25	NA	NA	0	0.5	FALSE	3	mixmodel_AR1_cal	0.8998	0.025441724496115804	0.007988876197170381	0	10000
4	250	0	250	500	750	2	0	1	0.25	0.25	0.25	0.25	0.5	0.5	0.5	0.5	0.5	stepwise_2	0.025	TRUE	25	NA	NA	0	0.5	FALSE	3	mixmodel_cal	0.9857	0.10680222955739278	0.019190989381006912	0	10000
4	250	0	250	500	750	2	0	1	0.25	0.25	0.25	0.25	0.5	0.5	0.5	0.5	0.5	stepwise_2	0.025	TRUE	25	NA	NA	0	0.5	FALSE	3	sepmodel	0.7831	2.0201513026205973e-4	0.008061689288822284	0	10000
4	250	0	250	500	750	2	0	1	0.25	0.25	0.25	0.25	0.5	0.5	0.5	0.5	0.5	stepwise_2	0.025	TRUE	25	NA	NA	0	0.5	FALSE	4	fixmodel	0.8325	-3.979628498153271e-4	0.007292176432846474	0	10000
4	250	0	250	500	750	2	0	1	0.25	0.25	0.25	0.25	0.5	0.5	0.5	0.5	0.5	stepwise_2	0.025	TRUE	25	NA	NA	0	0.5	FALSE	4	mixmodel	0.8666	0.011947296782033896	0.007477718688830966	0	10000
4	250	0	250	500	750	2	0	1	0.25	0.25	0.25	0.25	0.5	0.5	0.5	0.5	0.5	stepwise_2	0.025	TRUE	25	NA	NA	0	0.5	FALSE	4	mixmodel_AR1	0.8642	0.010763177055834142	0.007431315014027892	0	10000
4	250	0	250	500	750	2	0	1	0.25	0.25	0.25	0.25	0.5	0.5	0.5	0.5	0.5	stepwise_2	0.025	TRUE	25	NA	NA	0	0.5	FALSE	4	mixmodel_AR1_cal	0.9047	0.02725208625281754	0.00803438795921834	0	10000
4	250	0	250	500	750	2	0	1	0.25	0.25	0.25	0.25	0.5	0.5	0.5	0.5	0.5	stepwise_2	0.025	TRUE	25	NA	NA	0	0.5	FALSE	4	mixmodel_cal	0.9902	0.11717793700513769	0.0214552590911132	0	10000
4	250	0	250	500	750	2	0	1	0.25	0.25	0.25	0.25	0.5	0.5	0.5	0.5	0.5	stepwise_2	0.025	TRUE	25	NA	NA	0	0.5	FALSE	4	sepmodel	0.7934	-2.878079183614072e-4	0.00809321283356191	0	10000
4	250	0	250	500	750	2	0	1	0.25	0.25	0.25	0.25	0.5	0.5	0.5	0.5	0.5	stepwise_2	0.025	TRUE	50	NA	NA	0	0.5	FALSE	2	fixmodel	0.8248	7.988103085066396e-4	0.007569644143780249	0	10000
4	250	0	250	500	750	2	0	1	0.25	0.25	0.25	0.25	0.5	0.5	0.5	0.5	0.5	stepwise_2	0.025	TRUE	50	NA	NA	0	0.5	FALSE	2	mixmodel	0.8438	0.007319874881325004	0.0076360610853495135	0	10000
4	250	0	250	500	750	2	0	1	0.25	0.25	0.25	0.25	0.5	0.5	0.5	0.5	0.5	stepwise_2	0.025	TRUE	50	NA	NA	0	0.5	FALSE	2	mixmodel_AR1	0.849	0.008604196911009571	0.0076477270831718965	0	10000
4	250	0	250	500	750	2	0	1	0.25	0.25	0.25	0.25	0.5	0.5	0.5	0.5	0.5	stepwise_2	0.025	TRUE	50	NA	NA	0	0.5	FALSE	2	mixmodel_AR1_cal	0.8823	0.020665140649427066	0.007956551111780502	0	10000
4	250	0	250	500	750	2	0	1	0.25	0.25	0.25	0.25	0.5	0.5	0.5	0.5	0.5	stepwise_2	0.025	TRUE	50	NA	NA	0	0.5	FALSE	2	mixmodel_cal	0.9074	0.03400276472977038	0.008809736104437355	0	10000
4	250	0	250	500	750	2	0	1	0.25	0.25	0.25	0.25	0.5	0.5	0.5	0.5	0.5	stepwise_2	0.025	TRUE	50	NA	NA	0	0.5	FALSE	2	sepmodel	0.7487	9.636938480221672e-4	0.008143204172032868	0	10000
4	250	0	250	500	750	2	0	1	0.25	0.25	0.25	0.25	0.5	0.5	0.5	0.5	0.5	stepwise_2	0.025	TRUE	50	NA	NA	0	0.5	FALSE	3	fixmodel	0.831	-4.842813242587163e-4	0.007298198388189984	0	10000
4	250	0	250	500	750	2	0	1	0.25	0.25	0.25	0.25	0.5	0.5	0.5	0.5	0.5	stepwise_2	0.025	TRUE	50	NA	NA	0	0.5	FALSE	3	mixmodel	0.8596	0.009622039642774083	0.007427878079887069	0	10000
4	250	0	250	500	750	2	0	1	0.25	0.25	0.25	0.25	0.5	0.5	0.5	0.5	0.5	stepwise_2	0.025	TRUE	50	NA	NA	0	0.5	FALSE	3	mixmodel_AR1	0.8596	0.009180132807294282	0.007405489840565629	0	10000
4	250	0	250	500	750	2	0	1	0.25	0.25	0.25	0.25	0.5	0.5	0.5	0.5	0.5	stepwise_2	0.025	TRUE	50	NA	NA	0	0.5	FALSE	3	mixmodel_AR1_cal	0.8946	0.02330259187258559	0.007837517781543754	0	10000
4	250	0	250	500	750	2	0	1	0.25	0.25	0.25	0.25	0.5	0.5	0.5	0.5	0.5	stepwise_2	0.025	TRUE	50	NA	NA	0	0.5	FALSE	3	mixmodel_cal	0.943	0.05385654927111222	0.010411158065956367	0	10000
4	250	0	250	500	750	2	0	1	0.25	0.25	0.25	0.25	0.5	0.5	0.5	0.5	0.5	stepwise_2	0.025	TRUE	50	NA	NA	0	0.5	FALSE	3	sepmodel	0.7794	-2.395025304496174e-4	0.007909055111540324	0	10000
4	250	0	250	500	750	2	0	1	0.25	0.25	0.25	0.25	0.5	0.5	0.5	0.5	0.5	stepwise_2	0.025	TRUE	50	NA	NA	0	0.5	FALSE	4	fixmodel	0.8389	-1.5692870515843148e-5	0.007327969434841716	0	10000
4	250	0	250	500	750	2	0	1	0.25	0.25	0.25	0.25	0.5	0.5	0.5	0.5	0.5	stepwise_2	0.025	TRUE	50	NA	NA	0	0.5	FALSE	4	mixmodel	0.8686	0.012340420329544485	0.007523753158759773	0	10000
4	250	0	250	500	750	2	0	1	0.25	0.25	0.25	0.25	0.5	0.5	0.5	0.5	0.5	stepwise_2	0.025	TRUE	50	NA	NA	0	0.5	FALSE	4	mixmodel_AR1	0.8664	0.011153481769100968	0.0074775565117674615	0	10000
4	250	0	250	500	750	2	0	1	0.25	0.25	0.25	0.25	0.5	0.5	0.5	0.5	0.5	stepwise_2	0.025	TRUE	50	NA	NA	0	0.5	FALSE	4	mixmodel_AR1_cal	0.8972	0.02552032042646253	0.008009122844963128	0	10000
4	250	0	250	500	750	2	0	1	0.25	0.25	0.25	0.25	0.5	0.5	0.5	0.5	0.5	stepwise_2	0.025	TRUE	50	NA	NA	0	0.5	FALSE	4	mixmodel_cal	0.9524	0.059893136321376515	0.01115334884918444	0	10000
4	250	0	250	500	750	2	0	1	0.25	0.25	0.25	0.25	0.5	0.5	0.5	0.5	0.5	stepwise_2	0.025	TRUE	50	NA	NA	0	0.5	FALSE	4	sepmodel	0.7979	-5.34162439032631e-5	0.0080820557908124	0	10000
4	250	0	250	500	750	2	0	1	0.25	0.25	0.25	0.25	0.5	0.5	0.5	0.5	0.5	stepwise_2	0.025	TRUE	100	NA	NA	0	0.5	FALSE	2	fixmodel	0.824	1.9867336440000563e-4	0.007508541772913828	0	10000
4	250	0	250	500	750	2	0	1	0.25	0.25	0.25	0.25	0.5	0.5	0.5	0.5	0.5	stepwise_2	0.025	TRUE	100	NA	NA	0	0.5	FALSE	2	mixmodel	0.8416	0.006730672201746569	0.007567448569861066	0	10000
4	250	0	250	500	750	2	0	1	0.25	0.25	0.25	0.25	0.5	0.5	0.5	0.5	0.5	stepwise_2	0.025	TRUE	100	NA	NA	0	0.5	FALSE	2	mixmodel_AR1	0.8461	0.008026966497149823	0.00757718175474362	0	10000
4	250	0	250	500	750	2	0	1	0.25	0.25	0.25	0.25	0.5	0.5	0.5	0.5	0.5	stepwise_2	0.025	TRUE	100	NA	NA	0	0.5	FALSE	2	mixmodel_AR1_cal	0.9185	0.03864137637678896	0.00888092546079232	0	10000
4	250	0	250	500	750	2	0	1	0.25	0.25	0.25	0.25	0.5	0.5	0.5	0.5	0.5	stepwise_2	0.025	TRUE	100	NA	NA	0	0.5	FALSE	2	mixmodel_cal	0.9245	0.042627411759063386	0.00925458335593229	0	10000
4	250	0	250	500	750	2	0	1	0.25	0.25	0.25	0.25	0.5	0.5	0.5	0.5	0.5	stepwise_2	0.025	TRUE	100	NA	NA	0	0.5	FALSE	2	sepmodel	0.743	3.6264202143354503e-4	0.00803489562323714	0	10000
4	250	0	250	500	750	2	0	1	0.25	0.25	0.25	0.25	0.5	0.5	0.5	0.5	0.5	stepwise_2	0.025	TRUE	100	NA	NA	0	0.5	FALSE	3	fixmodel	0.8311	9.210115340982029e-5	0.007426219796822195	0	10000
4	250	0	250	500	750	2	0	1	0.25	0.25	0.25	0.25	0.5	0.5	0.5	0.5	0.5	stepwise_2	0.025	TRUE	100	NA	NA	0	0.5	FALSE	3	mixmodel	0.8586	0.010197247251974835	0.007564105059416001	0	10000
4	250	0	250	500	750	2	0	1	0.25	0.25	0.25	0.25	0.5	0.5	0.5	0.5	0.5	stepwise_2	0.025	TRUE	100	NA	NA	0	0.5	FALSE	3	mixmodel_AR1	0.8587	0.009769224830663725	0.0075396477942420576	0	10000
4	250	0	250	500	750	2	0	1	0.25	0.25	0.25	0.25	0.5	0.5	0.5	0.5	0.5	stepwise_2	0.025	TRUE	100	NA	NA	0	0.5	FALSE	3	mixmodel_AR1_cal	0.9029	0.029422692631814913	0.008295009884455013	0	10000
4	250	0	250	500	750	2	0	1	0.25	0.25	0.25	0.25	0.5	0.5	0.5	0.5	0.5	stepwise_2	0.025	TRUE	100	NA	NA	0	0.5	FALSE	3	mixmodel_cal	0.9123	0.03652132875539656	0.008840103265501815	0	10000
4	250	0	250	500	750	2	0	1	0.25	0.25	0.25	0.25	0.5	0.5	0.5	0.5	0.5	stepwise_2	0.025	TRUE	100	NA	NA	0	0.5	FALSE	3	sepmodel	0.7806	3.250798235622826e-4	0.008140418292389363	0	10000
4	250	0	250	500	750	2	0	1	0.25	0.25	0.25	0.25	0.5	0.5	0.5	0.5	0.5	stepwise_2	0.025	TRUE	100	NA	NA	0	0.5	FALSE	4	fixmodel	0.8365	-6.652663851244969e-4	0.007067088973993406	0	10000
4	250	0	250	500	750	2	0	1	0.25	0.25	0.25	0.25	0.5	0.5	0.5	0.5	0.5	stepwise_2	0.025	TRUE	100	NA	NA	0	0.5	FALSE	4	mixmodel	0.8703	0.011698893013481822	0.0072428488390278425	0	10000
4	250	0	250	500	750	2	0	1	0.25	0.25	0.25	0.25	0.5	0.5	0.5	0.5	0.5	stepwise_2	0.025	TRUE	100	NA	NA	0	0.5	FALSE	4	mixmodel_AR1	0.8674	0.010526772269849466	0.007199689713013754	0	10000
4	250	0	250	500	750	2	0	1	0.25	0.25	0.25	0.25	0.5	0.5	0.5	0.5	0.5	stepwise_2	0.025	TRUE	100	NA	NA	0	0.5	FALSE	4	mixmodel_AR1_cal	0.9311	0.04035550575945602	0.008683958845418713	0	10000
4	250	0	250	500	750	2	0	1	0.25	0.25	0.25	0.25	0.5	0.5	0.5	0.5	0.5	stepwise_2	0.025	TRUE	100	NA	NA	0	0.5	FALSE	4	mixmodel_cal	0.9505	0.05410630669143993	0.010074909244977679	0	10000
4	250	0	250	500	750	2	0	1	0.25	0.25	0.25	0.25	0.5	0.5	0.5	0.5	0.5	stepwise_2	0.025	TRUE	100	NA	NA	0	0.5	FALSE	4	sepmodel	0.7936	-5.540440013529235e-4	0.007867891775545794	0	10000
4	250	0	250	500	750	2	0	1	0.25	0.25	0.25	0.25	-0.5	-0.5	-0.5	-0.5	-0.5	inv_u	0.025	TRUE	25	NA	750	0	0.5	FALSE	2	fixmodel	0.821	-8.473190958953869e-4	0.007432719746662112	0	10000
4	250	0	250	500	750	2	0	1	0.25	0.25	0.25	0.25	-0.5	-0.5	-0.5	-0.5	-0.5	inv_u	0.025	TRUE	25	NA	750	0	0.5	FALSE	2	mixmodel	0.7679	-0.026033543797259865	0.00778878698176382	0	10000
4	250	0	250	500	750	2	0	1	0.25	0.25	0.25	0.25	-0.5	-0.5	-0.5	-0.5	-0.5	inv_u	0.025	TRUE	25	NA	750	0	0.5	FALSE	2	mixmodel_AR1	0.7525	-0.03162298293315707	0.008010364431903186	0	10000
4	250	0	250	500	750	2	0	1	0.25	0.25	0.25	0.25	-0.5	-0.5	-0.5	-0.5	-0.5	inv_u	0.025	TRUE	25	NA	750	0	0.5	FALSE	2	mixmodel_AR1_cal	0.7533	-0.032134522577112606	0.008003764064944203	0	10000
4	250	0	250	500	750	2	0	1	0.25	0.25	0.25	0.25	-0.5	-0.5	-0.5	-0.5	-0.5	inv_u	0.025	TRUE	25	NA	750	0	0.5	FALSE	2	mixmodel_cal	0.7241	-0.040210321726704745	0.008319095883673645	0	10000
4	250	0	250	500	750	2	0	1	0.25	0.25	0.25	0.25	-0.5	-0.5	-0.5	-0.5	-0.5	inv_u	0.025	TRUE	25	NA	750	0	0.5	FALSE	2	sepmodel	0.7938	-1.6673274113307424e-4	0.00806196930012291	0	10000
4	250	0	250	500	750	2	0	1	0.25	0.25	0.25	0.25	-0.5	-0.5	-0.5	-0.5	-0.5	inv_u	0.025	TRUE	25	NA	750	0	0.5	FALSE	3	fixmodel	0.8262	-3.8462727543353467e-4	0.007399705377051759	0	10000
4	250	0	250	500	750	2	0	1	0.25	0.25	0.25	0.25	-0.5	-0.5	-0.5	-0.5	-0.5	inv_u	0.025	TRUE	25	NA	750	0	0.5	FALSE	3	mixmodel	0.8022	-0.02170928234990511	0.0071630573830931766	0	10000
4	250	0	250	500	750	2	0	1	0.25	0.25	0.25	0.25	-0.5	-0.5	-0.5	-0.5	-0.5	inv_u	0.025	TRUE	25	NA	750	0	0.5	FALSE	3	mixmodel_AR1	0.7958	-0.026653759663706516	0.007338920993636533	0	10000
4	250	0	250	500	750	2	0	1	0.25	0.25	0.25	0.25	-0.5	-0.5	-0.5	-0.5	-0.5	inv_u	0.025	TRUE	25	NA	750	0	0.5	FALSE	3	mixmodel_AR1_cal	0.797	-0.025399415193427033	0.007279197035196116	0	10000
4	250	0	250	500	750	2	0	1	0.25	0.25	0.25	0.25	-0.5	-0.5	-0.5	-0.5	-0.5	inv_u	0.025	TRUE	25	NA	750	0	0.5	FALSE	3	mixmodel_cal	0.7786	-0.03374142838776088	0.007438488576467805	0	10000
4	250	0	250	500	750	2	0	1	0.25	0.25	0.25	0.25	-0.5	-0.5	-0.5	-0.5	-0.5	inv_u	0.025	TRUE	25	NA	750	0	0.5	FALSE	3	sepmodel	0.7914	2.6493133980744996e-4	0.008075384400962067	0	10000
4	250	0	250	500	750	2	0	1	0.25	0.25	0.25	0.25	-0.5	-0.5	-0.5	-0.5	-0.5	inv_u	0.025	TRUE	25	NA	750	0	0.5	FALSE	4	fixmodel	0.837	9.625875174285053e-4	0.007192220378452789	0	10000
4	250	0	250	500	750	2	0	1	0.25	0.25	0.25	0.25	-0.5	-0.5	-0.5	-0.5	-0.5	inv_u	0.025	TRUE	25	NA	750	0	0.5	FALSE	4	mixmodel	0.896	0.006704730639630188	0.006284654522369613	0	10000
4	250	0	250	500	750	2	0	1	0.25	0.25	0.25	0.25	-0.5	-0.5	-0.5	-0.5	-0.5	inv_u	0.025	TRUE	25	NA	750	0	0.5	FALSE	4	mixmodel_AR1	0.9017	0.006367482100714929	0.006269790707051562	0	10000
4	250	0	250	500	750	2	0	1	0.25	0.25	0.25	0.25	-0.5	-0.5	-0.5	-0.5	-0.5	inv_u	0.025	TRUE	25	NA	750	0	0.5	FALSE	4	mixmodel_AR1_cal	0.8901	0.001982385670317862	0.006222378301192378	0	10000
4	250	0	250	500	750	2	0	1	0.25	0.25	0.25	0.25	-0.5	-0.5	-0.5	-0.5	-0.5	inv_u	0.025	TRUE	25	NA	750	0	0.5	FALSE	4	mixmodel_cal	0.9058	0.003669524213771817	0.005986448067757612	0	10000
4	250	0	250	500	750	2	0	1	0.25	0.25	0.25	0.25	-0.5	-0.5	-0.5	-0.5	-0.5	inv_u	0.025	TRUE	25	NA	750	0	0.5	FALSE	4	sepmodel	0.7991	0.0010259546532520349	0.007934990422098066	0	10000
4	250	0	250	500	750	2	0	1	0.25	0.25	0.25	0.25	-0.5	-0.5	-0.5	-0.5	-0.5	inv_u	0.025	TRUE	50	NA	750	0	0.5	FALSE	2	fixmodel	0.8227	1.7693496801846805e-4	0.007515479437797799	0	10000
4	250	0	250	500	750	2	0	1	0.25	0.25	0.25	0.25	-0.5	-0.5	-0.5	-0.5	-0.5	inv_u	0.025	TRUE	50	NA	750	0	0.5	FALSE	2	mixmodel	0.765	-0.02492031647188252	0.007851009973301482	0	10000
4	250	0	250	500	750	2	0	1	0.25	0.25	0.25	0.25	-0.5	-0.5	-0.5	-0.5	-0.5	inv_u	0.025	TRUE	50	NA	750	0	0.5	FALSE	2	mixmodel_AR1	0.7534	-0.030337513637818714	0.008058787677124696	0	10000
4	250	0	250	500	750	2	0	1	0.25	0.25	0.25	0.25	-0.5	-0.5	-0.5	-0.5	-0.5	inv_u	0.025	TRUE	50	NA	750	0	0.5	FALSE	2	mixmodel_AR1_cal	0.7554	-0.03009351337711603	0.007957524442677092	0	10000
4	250	0	250	500	750	2	0	1	0.25	0.25	0.25	0.25	-0.5	-0.5	-0.5	-0.5	-0.5	inv_u	0.025	TRUE	50	NA	750	0	0.5	FALSE	2	mixmodel_cal	0.7357	-0.03684368106108151	0.008143992356598465	0	10000
4	250	0	250	500	750	2	0	1	0.25	0.25	0.25	0.25	-0.5	-0.5	-0.5	-0.5	-0.5	inv_u	0.025	TRUE	50	NA	750	0	0.5	FALSE	2	sepmodel	0.7961	-2.2209329947978635e-4	0.008006096759738473	0	10000
4	250	0	250	500	750	2	0	1	0.25	0.25	0.25	0.25	-0.5	-0.5	-0.5	-0.5	-0.5	inv_u	0.025	TRUE	50	NA	750	0	0.5	FALSE	3	fixmodel	0.8291	2.4497879806899785e-4	0.007239690148280314	0	10000
4	250	0	250	500	750	2	0	1	0.25	0.25	0.25	0.25	-0.5	-0.5	-0.5	-0.5	-0.5	inv_u	0.025	TRUE	50	NA	750	0	0.5	FALSE	3	mixmodel	0.8042	-0.021136686896792024	0.007034334216324231	0	10000
4	250	0	250	500	750	2	0	1	0.25	0.25	0.25	0.25	-0.5	-0.5	-0.5	-0.5	-0.5	inv_u	0.025	TRUE	50	NA	750	0	0.5	FALSE	3	mixmodel_AR1	0.7977	-0.025920128879228337	0.007192983700763013	0	10000
4	250	0	250	500	750	2	0	1	0.25	0.25	0.25	0.25	-0.5	-0.5	-0.5	-0.5	-0.5	inv_u	0.025	TRUE	50	NA	750	0	0.5	FALSE	3	mixmodel_AR1_cal	0.8022	-0.024149617429928213	0.007130998376928614	0	10000
4	250	0	250	500	750	2	0	1	0.25	0.25	0.25	0.25	-0.5	-0.5	-0.5	-0.5	-0.5	inv_u	0.025	TRUE	50	NA	750	0	0.5	FALSE	3	mixmodel_cal	0.7864	-0.03108211341273719	0.00724279382113983	0	10000
4	250	0	250	500	750	2	0	1	0.25	0.25	0.25	0.25	-0.5	-0.5	-0.5	-0.5	-0.5	inv_u	0.025	TRUE	50	NA	750	0	0.5	FALSE	3	sepmodel	0.7965	-2.3732071329930493e-5	0.00786680929508988	0	10000
4	250	0	250	500	750	2	0	1	0.25	0.25	0.25	0.25	-0.5	-0.5	-0.5	-0.5	-0.5	inv_u	0.025	TRUE	50	NA	750	0	0.5	FALSE	4	fixmodel	0.8366	-4.5623345665321834e-4	0.007184217903820185	0	10000
4	250	0	250	500	750	2	0	1	0.25	0.25	0.25	0.25	-0.5	-0.5	-0.5	-0.5	-0.5	inv_u	0.025	TRUE	50	NA	750	0	0.5	FALSE	4	mixmodel	0.8964	0.005448596364381869	0.0062366076226200535	0	10000
4	250	0	250	500	750	2	0	1	0.25	0.25	0.25	0.25	-0.5	-0.5	-0.5	-0.5	-0.5	inv_u	0.025	TRUE	50	NA	750	0	0.5	FALSE	4	mixmodel_AR1	0.9009	0.0051085119131520605	0.006224345922570312	0	10000
4	250	0	250	500	750	2	0	1	0.25	0.25	0.25	0.25	-0.5	-0.5	-0.5	-0.5	-0.5	inv_u	0.025	TRUE	50	NA	750	0	0.5	FALSE	4	mixmodel_AR1_cal	0.8871	6.725165813306663e-4	0.0062184386734771575	0	10000
4	250	0	250	500	750	2	0	1	0.25	0.25	0.25	0.25	-0.5	-0.5	-0.5	-0.5	-0.5	inv_u	0.025	TRUE	50	NA	750	0	0.5	FALSE	4	mixmodel_cal	0.9008	0.0022294506458024584	0.0059575144275232856	0	10000
4	250	0	250	500	750	2	0	1	0.25	0.25	0.25	0.25	-0.5	-0.5	-0.5	-0.5	-0.5	inv_u	0.025	TRUE	50	NA	750	0	0.5	FALSE	4	sepmodel	0.7953	-3.9205733160927223e-4	0.00793622272750462	0	10000
4	250	0	250	500	750	2	0	1	0.25	0.25	0.25	0.25	-0.5	-0.5	-0.5	-0.5	-0.5	inv_u	0.025	TRUE	100	NA	750	0	0.5	FALSE	2	fixmodel	0.8204	-2.6428876352483467e-4	0.007591595326966867	0	10000
4	250	0	250	500	750	2	0	1	0.25	0.25	0.25	0.25	-0.5	-0.5	-0.5	-0.5	-0.5	inv_u	0.025	TRUE	100	NA	750	0	0.5	FALSE	2	mixmodel	0.7643	-0.02519916970364632	0.007947400891842274	0	10000
4	250	0	250	500	750	2	0	1	0.25	0.25	0.25	0.25	-0.5	-0.5	-0.5	-0.5	-0.5	inv_u	0.025	TRUE	100	NA	750	0	0.5	FALSE	2	mixmodel_AR1	0.7506	-0.030827830859473604	0.008147744872316722	0	10000
4	250	0	250	500	750	2	0	1	0.25	0.25	0.25	0.25	-0.5	-0.5	-0.5	-0.5	-0.5	inv_u	0.025	TRUE	100	NA	750	0	0.5	FALSE	2	mixmodel_AR1_cal	0.7504	-0.030620911549316492	0.008046852679452236	0	10000
4	250	0	250	500	750	2	0	1	0.25	0.25	0.25	0.25	-0.5	-0.5	-0.5	-0.5	-0.5	inv_u	0.025	TRUE	100	NA	750	0	0.5	FALSE	2	mixmodel_cal	0.743	-0.0328931600186637	0.008033650880129114	0	10000
4	250	0	250	500	750	2	0	1	0.25	0.25	0.25	0.25	-0.5	-0.5	-0.5	-0.5	-0.5	inv_u	0.025	TRUE	100	NA	750	0	0.5	FALSE	2	sepmodel	0.7937	-2.971796225024579e-4	0.00806522812123896	0	10000
4	250	0	250	500	750	2	0	1	0.25	0.25	0.25	0.25	-0.5	-0.5	-0.5	-0.5	-0.5	inv_u	0.025	TRUE	100	NA	750	0	0.5	FALSE	3	fixmodel	0.8342	-2.497422607449884e-6	0.007311578095921763	0	10000
4	250	0	250	500	750	2	0	1	0.25	0.25	0.25	0.25	-0.5	-0.5	-0.5	-0.5	-0.5	inv_u	0.025	TRUE	100	NA	750	0	0.5	FALSE	3	mixmodel	0.809	-0.021440647930469434	0.007047625736976161	0	10000
4	250	0	250	500	750	2	0	1	0.25	0.25	0.25	0.25	-0.5	-0.5	-0.5	-0.5	-0.5	inv_u	0.025	TRUE	100	NA	750	0	0.5	FALSE	3	mixmodel_AR1	0.8021	-0.026490880961197994	0.007204630063326424	0	10000
4	250	0	250	500	750	2	0	1	0.25	0.25	0.25	0.25	-0.5	-0.5	-0.5	-0.5	-0.5	inv_u	0.025	TRUE	100	NA	750	0	0.5	FALSE	3	mixmodel_AR1_cal	0.8074	-0.024563823939043716	0.007108840245306189	0	10000
4	250	0	250	500	750	2	0	1	0.25	0.25	0.25	0.25	-0.5	-0.5	-0.5	-0.5	-0.5	inv_u	0.025	TRUE	100	NA	750	0	0.5	FALSE	3	mixmodel_cal	0.8008	-0.027653564273070714	0.007081854954700648	0	10000
4	250	0	250	500	750	2	0	1	0.25	0.25	0.25	0.25	-0.5	-0.5	-0.5	-0.5	-0.5	inv_u	0.025	TRUE	100	NA	750	0	0.5	FALSE	3	sepmodel	0.7964	-3.342988344363956e-4	0.008007410217473962	0	10000
4	250	0	250	500	750	2	0	1	0.25	0.25	0.25	0.25	-0.5	-0.5	-0.5	-0.5	-0.5	inv_u	0.025	TRUE	100	NA	750	0	0.5	FALSE	4	fixmodel	0.8419	0.0014461892933837935	0.007253917220611745	0	10000
4	250	0	250	500	750	2	0	1	0.25	0.25	0.25	0.25	-0.5	-0.5	-0.5	-0.5	-0.5	inv_u	0.025	TRUE	100	NA	750	0	0.5	FALSE	4	mixmodel	0.8975	0.007339216330589781	0.006272063157876057	0	10000
4	250	0	250	500	750	2	0	1	0.25	0.25	0.25	0.25	-0.5	-0.5	-0.5	-0.5	-0.5	inv_u	0.025	TRUE	100	NA	750	0	0.5	FALSE	4	mixmodel_AR1	0.9016	0.006952147363936223	0.00624052925415877	0	10000
4	250	0	250	500	750	2	0	1	0.25	0.25	0.25	0.25	-0.5	-0.5	-0.5	-0.5	-0.5	inv_u	0.025	TRUE	100	NA	750	0	0.5	FALSE	4	mixmodel_AR1_cal	0.8896	0.0027079804613046794	0.006216261107822152	0	10000
4	250	0	250	500	750	2	0	1	0.25	0.25	0.25	0.25	-0.5	-0.5	-0.5	-0.5	-0.5	inv_u	0.025	TRUE	100	NA	750	0	0.5	FALSE	4	mixmodel_cal	0.8985	0.004097864019595828	0.006046169173015854	0	10000
4	250	0	250	500	750	2	0	1	0.25	0.25	0.25	0.25	-0.5	-0.5	-0.5	-0.5	-0.5	inv_u	0.025	TRUE	100	NA	750	0	0.5	FALSE	4	sepmodel	0.8015	0.0013545592965691227	0.007995473766787883	0	10000
4	250	0	250	500	750	2	0	1	0.25	0.25	0.25	0.25	-0.375	-0.375	-0.375	-0.375	-0.375	inv_u	0.025	TRUE	25	NA	750	0	0.5	FALSE	2	fixmodel	0.8199	-0.0016280002928446527	0.00740549887475392	0	10000
4	250	0	250	500	750	2	0	1	0.25	0.25	0.25	0.25	-0.375	-0.375	-0.375	-0.375	-0.375	inv_u	0.025	TRUE	25	NA	750	0	0.5	FALSE	2	mixmodel	0.7812	-0.02259751437893681	0.007509869120799411	0	10000
4	250	0	250	500	750	2	0	1	0.25	0.25	0.25	0.25	-0.375	-0.375	-0.375	-0.375	-0.375	inv_u	0.025	TRUE	25	NA	750	0	0.5	FALSE	2	mixmodel_AR1	0.7742	-0.026591400918924715	0.0076237067079310585	0	10000
4	250	0	250	500	750	2	0	1	0.25	0.25	0.25	0.25	-0.375	-0.375	-0.375	-0.375	-0.375	inv_u	0.025	TRUE	25	NA	750	0	0.5	FALSE	2	mixmodel_AR1_cal	0.7723	-0.027053940405028374	0.007598662447118399	0	10000
4	250	0	250	500	750	2	0	1	0.25	0.25	0.25	0.25	-0.375	-0.375	-0.375	-0.375	-0.375	inv_u	0.025	TRUE	25	NA	750	0	0.5	FALSE	2	mixmodel_cal	0.76	-0.031328162570378605	0.00771275043763652	0	10000
4	250	0	250	500	750	2	0	1	0.25	0.25	0.25	0.25	-0.375	-0.375	-0.375	-0.375	-0.375	inv_u	0.025	TRUE	25	NA	750	0	0.5	FALSE	2	sepmodel	0.7899	-0.001504546755192676	0.007956463539953442	0	10000
4	250	0	250	500	750	2	0	1	0.25	0.25	0.25	0.25	-0.375	-0.375	-0.375	-0.375	-0.375	inv_u	0.025	TRUE	25	NA	750	0	0.5	FALSE	3	fixmodel	0.8257	-0.0021266757803512838	0.007298618142999521	0	10000
4	250	0	250	500	750	2	0	1	0.25	0.25	0.25	0.25	-0.375	-0.375	-0.375	-0.375	-0.375	inv_u	0.025	TRUE	25	NA	750	0	0.5	FALSE	3	mixmodel	0.8161	-0.020051628895751638	0.006882455049149566	0	10000
4	250	0	250	500	750	2	0	1	0.25	0.25	0.25	0.25	-0.375	-0.375	-0.375	-0.375	-0.375	inv_u	0.025	TRUE	25	NA	750	0	0.5	FALSE	3	mixmodel_AR1	0.8105	-0.023766064801712842	0.006960754065328446	0	10000
4	250	0	250	500	750	2	0	1	0.25	0.25	0.25	0.25	-0.375	-0.375	-0.375	-0.375	-0.375	inv_u	0.025	TRUE	25	NA	750	0	0.5	FALSE	3	mixmodel_AR1_cal	0.8135	-0.02300114687358711	0.006936792824035688	0	10000
4	250	0	250	500	750	2	0	1	0.25	0.25	0.25	0.25	-0.375	-0.375	-0.375	-0.375	-0.375	inv_u	0.025	TRUE	25	NA	750	0	0.5	FALSE	3	mixmodel_cal	0.8042	-0.027168179342333898	0.0069779279287003875	0	10000
4	250	0	250	500	750	2	0	1	0.25	0.25	0.25	0.25	-0.375	-0.375	-0.375	-0.375	-0.375	inv_u	0.025	TRUE	25	NA	750	0	0.5	FALSE	3	sepmodel	0.7947	-0.002055007452685282	0.007979707060198475	0	10000
4	250	0	250	500	750	2	0	1	0.25	0.25	0.25	0.25	-0.375	-0.375	-0.375	-0.375	-0.375	inv_u	0.025	TRUE	25	NA	750	0	0.5	FALSE	4	fixmodel	0.8364	-6.84618931404614e-4	0.007037236952785457	0	10000
4	250	0	250	500	750	2	0	1	0.25	0.25	0.25	0.25	-0.375	-0.375	-0.375	-0.375	-0.375	inv_u	0.025	TRUE	25	NA	750	0	0.5	FALSE	4	mixmodel	0.9034	0.0039655546809633	0.005980461672786721	0	10000
4	250	0	250	500	750	2	0	1	0.25	0.25	0.25	0.25	-0.375	-0.375	-0.375	-0.375	-0.375	inv_u	0.025	TRUE	25	NA	750	0	0.5	FALSE	4	mixmodel_AR1	0.9081	0.003790155682078262	0.005947865152182653	0	10000
4	250	0	250	500	750	2	0	1	0.25	0.25	0.25	0.25	-0.375	-0.375	-0.375	-0.375	-0.375	inv_u	0.025	TRUE	25	NA	750	0	0.5	FALSE	4	mixmodel_AR1_cal	0.9006	9.21263495982802e-4	0.005923256246693952	0	10000
4	250	0	250	500	750	2	0	1	0.25	0.25	0.25	0.25	-0.375	-0.375	-0.375	-0.375	-0.375	inv_u	0.025	TRUE	25	NA	750	0	0.5	FALSE	4	mixmodel_cal	0.9082	0.0017482717410030775	0.005826886740647588	0	10000
4	250	0	250	500	750	2	0	1	0.25	0.25	0.25	0.25	-0.375	-0.375	-0.375	-0.375	-0.375	inv_u	0.025	TRUE	25	NA	750	0	0.5	FALSE	4	sepmodel	0.7952	-8.399993498005047e-4	0.007784529147796412	0	10000
4	250	0	250	500	750	2	0	1	0.25	0.25	0.25	0.25	-0.375	-0.375	-0.375	-0.375	-0.375	inv_u	0.025	TRUE	50	NA	750	0	0.5	FALSE	2	fixmodel	0.827	-3.9868496050007754e-4	0.007351117752820785	0	10000
4	250	0	250	500	750	2	0	1	0.25	0.25	0.25	0.25	-0.375	-0.375	-0.375	-0.375	-0.375	inv_u	0.025	TRUE	50	NA	750	0	0.5	FALSE	2	mixmodel	0.789	-0.021260824006286216	0.00730001281151778	0	10000
4	250	0	250	500	750	2	0	1	0.25	0.25	0.25	0.25	-0.375	-0.375	-0.375	-0.375	-0.375	inv_u	0.025	TRUE	50	NA	750	0	0.5	FALSE	2	mixmodel_AR1	0.7816	-0.025209139273843443	0.007405776382329105	0	10000
4	250	0	250	500	750	2	0	1	0.25	0.25	0.25	0.25	-0.375	-0.375	-0.375	-0.375	-0.375	inv_u	0.025	TRUE	50	NA	750	0	0.5	FALSE	2	mixmodel_AR1_cal	0.7817	-0.025449691593702237	0.007382491114368693	0	10000
4	250	0	250	500	750	2	0	1	0.25	0.25	0.25	0.25	-0.375	-0.375	-0.375	-0.375	-0.375	inv_u	0.025	TRUE	50	NA	750	0	0.5	FALSE	2	mixmodel_cal	0.7722	-0.028496346314068194	0.0074225956412303255	0	10000
4	250	0	250	500	750	2	0	1	0.25	0.25	0.25	0.25	-0.375	-0.375	-0.375	-0.375	-0.375	inv_u	0.025	TRUE	50	NA	750	0	0.5	FALSE	2	sepmodel	0.798	-2.5743887418821238e-5	0.00784442857283725	0	10000
4	250	0	250	500	750	2	0	1	0.25	0.25	0.25	0.25	-0.375	-0.375	-0.375	-0.375	-0.375	inv_u	0.025	TRUE	50	NA	750	0	0.5	FALSE	3	fixmodel	0.8295	-9.454167717570201e-4	0.007335615320727676	0	10000
4	250	0	250	500	750	2	0	1	0.25	0.25	0.25	0.25	-0.375	-0.375	-0.375	-0.375	-0.375	inv_u	0.025	TRUE	50	NA	750	0	0.5	FALSE	3	mixmodel	0.8222	-0.018770361369190035	0.006814354860948252	0	10000
4	250	0	250	500	750	2	0	1	0.25	0.25	0.25	0.25	-0.375	-0.375	-0.375	-0.375	-0.375	inv_u	0.025	TRUE	50	NA	750	0	0.5	FALSE	3	mixmodel_AR1	0.8179	-0.022330319728254198	0.006872578605056076	0	10000
4	250	0	250	500	750	2	0	1	0.25	0.25	0.25	0.25	-0.375	-0.375	-0.375	-0.375	-0.375	inv_u	0.025	TRUE	50	NA	750	0	0.5	FALSE	3	mixmodel_AR1_cal	0.82	-0.02137229236309484	0.006835548210994829	0	10000
4	250	0	250	500	750	2	0	1	0.25	0.25	0.25	0.25	-0.375	-0.375	-0.375	-0.375	-0.375	inv_u	0.025	TRUE	50	NA	750	0	0.5	FALSE	3	mixmodel_cal	0.8149	-0.024547967762583178	0.0068417807679787244	0	10000
4	250	0	250	500	750	2	0	1	0.25	0.25	0.25	0.25	-0.375	-0.375	-0.375	-0.375	-0.375	inv_u	0.025	TRUE	50	NA	750	0	0.5	FALSE	3	sepmodel	0.7951	-8.207476033368252e-4	0.0080207890288214	0	10000
4	250	0	250	500	750	2	0	1	0.25	0.25	0.25	0.25	-0.375	-0.375	-0.375	-0.375	-0.375	inv_u	0.025	TRUE	50	NA	750	0	0.5	FALSE	4	fixmodel	0.835	-0.0010487604729775923	0.007164389891592869	0	10000
4	250	0	250	500	750	2	0	1	0.25	0.25	0.25	0.25	-0.375	-0.375	-0.375	-0.375	-0.375	inv_u	0.025	TRUE	50	NA	750	0	0.5	FALSE	4	mixmodel	0.9003	0.003832848029431764	0.0060403231573384316	0	10000
4	250	0	250	500	750	2	0	1	0.25	0.25	0.25	0.25	-0.375	-0.375	-0.375	-0.375	-0.375	inv_u	0.025	TRUE	50	NA	750	0	0.5	FALSE	4	mixmodel_AR1	0.905	0.003659239591788937	0.005996738131678696	0	10000
4	250	0	250	500	750	2	0	1	0.25	0.25	0.25	0.25	-0.375	-0.375	-0.375	-0.375	-0.375	inv_u	0.025	TRUE	50	NA	750	0	0.5	FALSE	4	mixmodel_AR1_cal	0.8972	5.67172814480932e-4	0.006007718543075631	0	10000
4	250	0	250	500	750	2	0	1	0.25	0.25	0.25	0.25	-0.375	-0.375	-0.375	-0.375	-0.375	inv_u	0.025	TRUE	50	NA	750	0	0.5	FALSE	4	mixmodel_cal	0.9034	0.0016992019978410914	0.0059025197177305835	0	10000
4	250	0	250	500	750	2	0	1	0.25	0.25	0.25	0.25	-0.375	-0.375	-0.375	-0.375	-0.375	inv_u	0.025	TRUE	50	NA	750	0	0.5	FALSE	4	sepmodel	0.7914	-0.0012791073899947117	0.007979446255513428	0	10000
4	250	0	250	500	750	2	0	1	0.25	0.25	0.25	0.25	-0.375	-0.375	-0.375	-0.375	-0.375	inv_u	0.025	TRUE	100	NA	750	0	0.5	FALSE	2	fixmodel	0.826	1.3934487919706984e-4	0.007544829807085093	0	10000
4	250	0	250	500	750	2	0	1	0.25	0.25	0.25	0.25	-0.375	-0.375	-0.375	-0.375	-0.375	inv_u	0.025	TRUE	100	NA	750	0	0.5	FALSE	2	mixmodel	0.7823	-0.021108486815932272	0.007559291947289449	0	10000
4	250	0	250	500	750	2	0	1	0.25	0.25	0.25	0.25	-0.375	-0.375	-0.375	-0.375	-0.375	inv_u	0.025	TRUE	100	NA	750	0	0.5	FALSE	2	mixmodel_AR1	0.7747	-0.025150575654981317	0.0076674163399192904	0	10000
4	250	0	250	500	750	2	0	1	0.25	0.25	0.25	0.25	-0.375	-0.375	-0.375	-0.375	-0.375	inv_u	0.025	TRUE	100	NA	750	0	0.5	FALSE	2	mixmodel_AR1_cal	0.7762	-0.0254982600026454	0.007627600997813052	0	10000
4	250	0	250	500	750	2	0	1	0.25	0.25	0.25	0.25	-0.375	-0.375	-0.375	-0.375	-0.375	inv_u	0.025	TRUE	100	NA	750	0	0.5	FALSE	2	mixmodel_cal	0.7718	-0.026370111845153744	0.007606588484204622	0	10000
4	250	0	250	500	750	2	0	1	0.25	0.25	0.25	0.25	-0.375	-0.375	-0.375	-0.375	-0.375	inv_u	0.025	TRUE	100	NA	750	0	0.5	FALSE	2	sepmodel	0.7954	9.683723424385436e-5	0.007980492915167108	0	10000
4	250	0	250	500	750	2	0	1	0.25	0.25	0.25	0.25	-0.375	-0.375	-0.375	-0.375	-0.375	inv_u	0.025	TRUE	100	NA	750	0	0.5	FALSE	3	fixmodel	0.8293	-5.697926203788553e-5	0.007293117053130932	0	10000
4	250	0	250	500	750	2	0	1	0.25	0.25	0.25	0.25	-0.375	-0.375	-0.375	-0.375	-0.375	inv_u	0.025	TRUE	100	NA	750	0	0.5	FALSE	3	mixmodel	0.8198	-0.01883430460829087	0.006840252660878172	0	10000
4	250	0	250	500	750	2	0	1	0.25	0.25	0.25	0.25	-0.375	-0.375	-0.375	-0.375	-0.375	inv_u	0.025	TRUE	100	NA	750	0	0.5	FALSE	3	mixmodel_AR1	0.8159	-0.022567803466846337	0.006901211941419013	0	10000
4	250	0	250	500	750	2	0	1	0.25	0.25	0.25	0.25	-0.375	-0.375	-0.375	-0.375	-0.375	inv_u	0.025	TRUE	100	NA	750	0	0.5	FALSE	3	mixmodel_AR1_cal	0.8178	-0.021534388218139952	0.006863645122430134	0	10000
4	250	0	250	500	750	2	0	1	0.25	0.25	0.25	0.25	-0.375	-0.375	-0.375	-0.375	-0.375	inv_u	0.025	TRUE	100	NA	750	0	0.5	FALSE	3	mixmodel_cal	0.815	-0.022918099243449036	0.006812672593904355	0	10000
4	250	0	250	500	750	2	0	1	0.25	0.25	0.25	0.25	-0.375	-0.375	-0.375	-0.375	-0.375	inv_u	0.025	TRUE	100	NA	750	0	0.5	FALSE	3	sepmodel	0.7922	-2.2282851938544226e-4	0.007992891132954334	0	10000
4	250	0	250	500	750	2	0	1	0.25	0.25	0.25	0.25	-0.375	-0.375	-0.375	-0.375	-0.375	inv_u	0.025	TRUE	100	NA	750	0	0.5	FALSE	4	fixmodel	0.84	-1.3105454205069247e-4	0.007197508135163126	0	10000
4	250	0	250	500	750	2	0	1	0.25	0.25	0.25	0.25	-0.375	-0.375	-0.375	-0.375	-0.375	inv_u	0.025	TRUE	100	NA	750	0	0.5	FALSE	4	mixmodel	0.9021	0.003921858431696866	0.006111372319414941	0	10000
4	250	0	250	500	750	2	0	1	0.25	0.25	0.25	0.25	-0.375	-0.375	-0.375	-0.375	-0.375	inv_u	0.025	TRUE	100	NA	750	0	0.5	FALSE	4	mixmodel_AR1	0.9065	0.003582974473846309	0.006076193301865977	0	10000
4	250	0	250	500	750	2	0	1	0.25	0.25	0.25	0.25	-0.375	-0.375	-0.375	-0.375	-0.375	inv_u	0.025	TRUE	100	NA	750	0	0.5	FALSE	4	mixmodel_AR1_cal	0.8978	6.971328858465416e-4	0.006053171111750103	0	10000
4	250	0	250	500	750	2	0	1	0.25	0.25	0.25	0.25	-0.375	-0.375	-0.375	-0.375	-0.375	inv_u	0.025	TRUE	100	NA	750	0	0.5	FALSE	4	mixmodel_cal	0.9035	0.0013884308582827458	0.005948640815076751	0	10000
4	250	0	250	500	750	2	0	1	0.25	0.25	0.25	0.25	-0.375	-0.375	-0.375	-0.375	-0.375	inv_u	0.025	TRUE	100	NA	750	0	0.5	FALSE	4	sepmodel	0.7956	-2.8433656628664984e-4	0.008026242293824775	0	10000
4	250	0	250	500	750	2	0	1	0.25	0.25	0.25	0.25	-0.25	-0.25	-0.25	-0.25	-0.25	inv_u	0.025	TRUE	25	NA	750	0	0.5	FALSE	2	fixmodel	0.8255	4.086276754937282e-4	0.007496627105189237	0	10000
4	250	0	250	500	750	2	0	1	0.25	0.25	0.25	0.25	-0.25	-0.25	-0.25	-0.25	-0.25	inv_u	0.025	TRUE	25	NA	750	0	0.5	FALSE	2	mixmodel	0.8081	-0.014500360878047982	0.007128738657296313	0	10000
4	250	0	250	500	750	2	0	1	0.25	0.25	0.25	0.25	-0.25	-0.25	-0.25	-0.25	-0.25	inv_u	0.025	TRUE	25	NA	750	0	0.5	FALSE	2	mixmodel_AR1	0.8061	-0.01685671682202277	0.007149979851525705	0	10000
4	250	0	250	500	750	2	0	1	0.25	0.25	0.25	0.25	-0.25	-0.25	-0.25	-0.25	-0.25	inv_u	0.025	TRUE	25	NA	750	0	0.5	FALSE	2	mixmodel_AR1_cal	0.8068	-0.017428843820880485	0.007090352333543223	0	10000
4	250	0	250	500	750	2	0	1	0.25	0.25	0.25	0.25	-0.25	-0.25	-0.25	-0.25	-0.25	inv_u	0.025	TRUE	25	NA	750	0	0.5	FALSE	2	mixmodel_cal	0.8018	-0.019531354060083855	0.007078223149842759	0	10000
4	250	0	250	500	750	2	0	1	0.25	0.25	0.25	0.25	-0.25	-0.25	-0.25	-0.25	-0.25	inv_u	0.025	TRUE	25	NA	750	0	0.5	FALSE	2	sepmodel	0.7961	5.350139759152997e-4	0.008071181408079612	0	10000
4	250	0	250	500	750	2	0	1	0.25	0.25	0.25	0.25	-0.25	-0.25	-0.25	-0.25	-0.25	inv_u	0.025	TRUE	25	NA	750	0	0.5	FALSE	3	fixmodel	0.8328	3.100651727210889e-4	0.0074784546023141186	0	10000
4	250	0	250	500	750	2	0	1	0.25	0.25	0.25	0.25	-0.25	-0.25	-0.25	-0.25	-0.25	inv_u	0.025	TRUE	25	NA	750	0	0.5	FALSE	3	mixmodel	0.8422	-0.012691814536184535	0.0066652084746144655	0	10000
4	250	0	250	500	750	2	0	1	0.25	0.25	0.25	0.25	-0.25	-0.25	-0.25	-0.25	-0.25	inv_u	0.025	TRUE	25	NA	750	0	0.5	FALSE	3	mixmodel_AR1	0.8411	-0.014876911429492153	0.006658471624914531	0	10000
4	250	0	250	500	750	2	0	1	0.25	0.25	0.25	0.25	-0.25	-0.25	-0.25	-0.25	-0.25	inv_u	0.025	TRUE	25	NA	750	0	0.5	FALSE	3	mixmodel_AR1_cal	0.8434	-0.014507736310403722	0.006620823900853548	0	10000
4	250	0	250	500	750	2	0	1	0.25	0.25	0.25	0.25	-0.25	-0.25	-0.25	-0.25	-0.25	inv_u	0.025	TRUE	25	NA	750	0	0.5	FALSE	3	mixmodel_cal	0.84	-0.016364865150768425	0.006565357581480491	0	10000
4	250	0	250	500	750	2	0	1	0.25	0.25	0.25	0.25	-0.25	-0.25	-0.25	-0.25	-0.25	inv_u	0.025	TRUE	25	NA	750	0	0.5	FALSE	3	sepmodel	0.7931	4.8376855802600575e-4	0.008149753167638038	0	10000
4	250	0	250	500	750	2	0	1	0.25	0.25	0.25	0.25	-0.25	-0.25	-0.25	-0.25	-0.25	inv_u	0.025	TRUE	25	NA	750	0	0.5	FALSE	4	fixmodel	0.8403	0.001125803180740872	0.007300087002260012	0	10000
4	250	0	250	500	750	2	0	1	0.25	0.25	0.25	0.25	-0.25	-0.25	-0.25	-0.25	-0.25	inv_u	0.025	TRUE	25	NA	750	0	0.5	FALSE	4	mixmodel	0.8988	0.004457131280580817	0.006110642746272108	0	10000
4	250	0	250	500	750	2	0	1	0.25	0.25	0.25	0.25	-0.25	-0.25	-0.25	-0.25	-0.25	inv_u	0.025	TRUE	25	NA	750	0	0.5	FALSE	4	mixmodel_AR1	0.9019	0.004383594214269729	0.006076685341807821	0	10000
4	250	0	250	500	750	2	0	1	0.25	0.25	0.25	0.25	-0.25	-0.25	-0.25	-0.25	-0.25	inv_u	0.025	TRUE	25	NA	750	0	0.5	FALSE	4	mixmodel_AR1_cal	0.8998	0.0026117225854721095	0.006045302764122293	0	10000
4	250	0	250	500	750	2	0	1	0.25	0.25	0.25	0.25	-0.25	-0.25	-0.25	-0.25	-0.25	inv_u	0.025	TRUE	25	NA	750	0	0.5	FALSE	4	mixmodel_cal	0.9028	0.0030961691279705853	0.005937204606440402	0	10000
4	250	0	250	500	750	2	0	1	0.25	0.25	0.25	0.25	-0.25	-0.25	-0.25	-0.25	-0.25	inv_u	0.025	TRUE	25	NA	750	0	0.5	FALSE	4	sepmodel	0.8031	0.0014287938490808048	0.008142640499129007	0	10000
4	250	0	250	500	750	2	0	1	0.25	0.25	0.25	0.25	-0.25	-0.25	-0.25	-0.25	-0.25	inv_u	0.025	TRUE	50	NA	750	0	0.5	FALSE	2	fixmodel	0.8167	-2.3048714695431778e-4	0.007462308722023437	0	10000
4	250	0	250	500	750	2	0	1	0.25	0.25	0.25	0.25	-0.25	-0.25	-0.25	-0.25	-0.25	inv_u	0.025	TRUE	50	NA	750	0	0.5	FALSE	2	mixmodel	0.8056	-0.01549343664682573	0.007084652439134923	0	10000
4	250	0	250	500	750	2	0	1	0.25	0.25	0.25	0.25	-0.25	-0.25	-0.25	-0.25	-0.25	inv_u	0.025	TRUE	50	NA	750	0	0.5	FALSE	2	mixmodel_AR1	0.8021	-0.017999420626135614	0.007101615757884267	0	10000
4	250	0	250	500	750	2	0	1	0.25	0.25	0.25	0.25	-0.25	-0.25	-0.25	-0.25	-0.25	inv_u	0.025	TRUE	50	NA	750	0	0.5	FALSE	2	mixmodel_AR1_cal	0.8022	-0.018356839985455117	0.0070921966609780495	0	10000
4	250	0	250	500	750	2	0	1	0.25	0.25	0.25	0.25	-0.25	-0.25	-0.25	-0.25	-0.25	inv_u	0.025	TRUE	50	NA	750	0	0.5	FALSE	2	mixmodel_cal	0.7984	-0.019766208902058022	0.007090117349422481	0	10000
4	250	0	250	500	750	2	0	1	0.25	0.25	0.25	0.25	-0.25	-0.25	-0.25	-0.25	-0.25	inv_u	0.025	TRUE	50	NA	750	0	0.5	FALSE	2	sepmodel	0.7935	-1.102185858403878e-4	0.007992423366546594	0	10000
4	250	0	250	500	750	2	0	1	0.25	0.25	0.25	0.25	-0.25	-0.25	-0.25	-0.25	-0.25	inv_u	0.025	TRUE	50	NA	750	0	0.5	FALSE	3	fixmodel	0.8256	-3.712382772158696e-4	0.007482585914091033	0	10000
4	250	0	250	500	750	2	0	1	0.25	0.25	0.25	0.25	-0.25	-0.25	-0.25	-0.25	-0.25	inv_u	0.025	TRUE	50	NA	750	0	0.5	FALSE	3	mixmodel	0.8376	-0.013826076019709853	0.006644742365744291	0	10000
4	250	0	250	500	750	2	0	1	0.25	0.25	0.25	0.25	-0.25	-0.25	-0.25	-0.25	-0.25	inv_u	0.025	TRUE	50	NA	750	0	0.5	FALSE	3	mixmodel_AR1	0.8368	-0.016161875886344247	0.0066338138251107286	0	10000
4	250	0	250	500	750	2	0	1	0.25	0.25	0.25	0.25	-0.25	-0.25	-0.25	-0.25	-0.25	inv_u	0.025	TRUE	50	NA	750	0	0.5	FALSE	3	mixmodel_AR1_cal	0.8355	-0.015740569854395783	0.006627948432033062	0	10000
4	250	0	250	500	750	2	0	1	0.25	0.25	0.25	0.25	-0.25	-0.25	-0.25	-0.25	-0.25	inv_u	0.025	TRUE	50	NA	750	0	0.5	FALSE	3	mixmodel_cal	0.8341	-0.01710356200311928	0.0065720149572985305	0	10000
4	250	0	250	500	750	2	0	1	0.25	0.25	0.25	0.25	-0.25	-0.25	-0.25	-0.25	-0.25	inv_u	0.025	TRUE	50	NA	750	0	0.5	FALSE	3	sepmodel	0.7874	-1.846692126285169e-4	0.008214597488375872	0	10000
4	250	0	250	500	750	2	0	1	0.25	0.25	0.25	0.25	-0.25	-0.25	-0.25	-0.25	-0.25	inv_u	0.025	TRUE	50	NA	750	0	0.5	FALSE	4	fixmodel	0.8415	4.132719605900022e-4	0.007010841787013201	0	10000
4	250	0	250	500	750	2	0	1	0.25	0.25	0.25	0.25	-0.25	-0.25	-0.25	-0.25	-0.25	inv_u	0.025	TRUE	50	NA	750	0	0.5	FALSE	4	mixmodel	0.9037	0.0032433457189987676	0.00587384823774634	0	10000
4	250	0	250	500	750	2	0	1	0.25	0.25	0.25	0.25	-0.25	-0.25	-0.25	-0.25	-0.25	inv_u	0.025	TRUE	50	NA	750	0	0.5	FALSE	4	mixmodel_AR1	0.9079	0.003008861615549808	0.005837743918070181	0	10000
4	250	0	250	500	750	2	0	1	0.25	0.25	0.25	0.25	-0.25	-0.25	-0.25	-0.25	-0.25	inv_u	0.025	TRUE	50	NA	750	0	0.5	FALSE	4	mixmodel_AR1_cal	0.9048	0.0013645264733604032	0.005820112912879656	0	10000
4	250	0	250	500	750	2	0	1	0.25	0.25	0.25	0.25	-0.25	-0.25	-0.25	-0.25	-0.25	inv_u	0.025	TRUE	50	NA	750	0	0.5	FALSE	4	mixmodel_cal	0.9065	0.001668278095051254	0.005761626621896106	0	10000
4	250	0	250	500	750	2	0	1	0.25	0.25	0.25	0.25	-0.25	-0.25	-0.25	-0.25	-0.25	inv_u	0.025	TRUE	50	NA	750	0	0.5	FALSE	4	sepmodel	0.8046	6.396614928779368e-4	0.007742070933964121	0	10000
4	250	0	250	500	750	2	0	1	0.25	0.25	0.25	0.25	-0.25	-0.25	-0.25	-0.25	-0.25	inv_u	0.025	TRUE	100	NA	750	0	0.5	FALSE	2	fixmodel	0.8256	-6.181836038562561e-5	0.007343480812366765	0	10000
4	250	0	250	500	750	2	0	1	0.25	0.25	0.25	0.25	-0.25	-0.25	-0.25	-0.25	-0.25	inv_u	0.025	TRUE	100	NA	750	0	0.5	FALSE	2	mixmodel	0.8155	-0.014922624751424713	0.006996055635757189	0	10000
4	250	0	250	500	750	2	0	1	0.25	0.25	0.25	0.25	-0.25	-0.25	-0.25	-0.25	-0.25	inv_u	0.025	TRUE	100	NA	750	0	0.5	FALSE	2	mixmodel_AR1	0.8129	-0.017320152366405113	0.007008990402939199	0	10000
4	250	0	250	500	750	2	0	1	0.25	0.25	0.25	0.25	-0.25	-0.25	-0.25	-0.25	-0.25	inv_u	0.025	TRUE	100	NA	750	0	0.5	FALSE	2	mixmodel_AR1_cal	0.8132	-0.017708716006751227	0.006975057768990989	0	10000
4	250	0	250	500	750	2	0	1	0.25	0.25	0.25	0.25	-0.25	-0.25	-0.25	-0.25	-0.25	inv_u	0.025	TRUE	100	NA	750	0	0.5	FALSE	2	mixmodel_cal	0.8098	-0.017872609666131776	0.0069538591827480005	0	10000
4	250	0	250	500	750	2	0	1	0.25	0.25	0.25	0.25	-0.25	-0.25	-0.25	-0.25	-0.25	inv_u	0.025	TRUE	100	NA	750	0	0.5	FALSE	2	sepmodel	0.798	1.818355541265841e-4	0.007851435471016691	0	10000
4	250	0	250	500	750	2	0	1	0.25	0.25	0.25	0.25	-0.25	-0.25	-0.25	-0.25	-0.25	inv_u	0.025	TRUE	100	NA	750	0	0.5	FALSE	3	fixmodel	0.8275	-4.669195841365365e-4	0.007389160495904456	0	10000
4	250	0	250	500	750	2	0	1	0.25	0.25	0.25	0.25	-0.25	-0.25	-0.25	-0.25	-0.25	inv_u	0.025	TRUE	100	NA	750	0	0.5	FALSE	3	mixmodel	0.8398	-0.013490712992548809	0.006626739600252572	0	10000
4	250	0	250	500	750	2	0	1	0.25	0.25	0.25	0.25	-0.25	-0.25	-0.25	-0.25	-0.25	inv_u	0.025	TRUE	100	NA	750	0	0.5	FALSE	3	mixmodel_AR1	0.8379	-0.01564185868810199	0.006622473740783199	0	10000
4	250	0	250	500	750	2	0	1	0.25	0.25	0.25	0.25	-0.25	-0.25	-0.25	-0.25	-0.25	inv_u	0.025	TRUE	100	NA	750	0	0.5	FALSE	3	mixmodel_AR1_cal	0.8387	-0.01519469472668667	0.006606722633673185	0	10000
4	250	0	250	500	750	2	0	1	0.25	0.25	0.25	0.25	-0.25	-0.25	-0.25	-0.25	-0.25	inv_u	0.025	TRUE	100	NA	750	0	0.5	FALSE	3	mixmodel_cal	0.8363	-0.015618960414449849	0.006558725881669464	0	10000
4	250	0	250	500	750	2	0	1	0.25	0.25	0.25	0.25	-0.25	-0.25	-0.25	-0.25	-0.25	inv_u	0.025	TRUE	100	NA	750	0	0.5	FALSE	3	sepmodel	0.7935	-4.090459600135292e-4	0.00810691054819599	0	10000
4	250	0	250	500	750	2	0	1	0.25	0.25	0.25	0.25	-0.25	-0.25	-0.25	-0.25	-0.25	inv_u	0.025	TRUE	100	NA	750	0	0.5	FALSE	4	fixmodel	0.8331	-9.078258890276805e-4	0.0072080087919077634	0	10000
4	250	0	250	500	750	2	0	1	0.25	0.25	0.25	0.25	-0.25	-0.25	-0.25	-0.25	-0.25	inv_u	0.025	TRUE	100	NA	750	0	0.5	FALSE	4	mixmodel	0.8985	0.0023027267421951683	0.005974234663038023	0	10000
4	250	0	250	500	750	2	0	1	0.25	0.25	0.25	0.25	-0.25	-0.25	-0.25	-0.25	-0.25	inv_u	0.025	TRUE	100	NA	750	0	0.5	FALSE	4	mixmodel_AR1	0.9019	0.0022485614039339957	0.005936861054059019	0	10000
4	250	0	250	500	750	2	0	1	0.25	0.25	0.25	0.25	-0.25	-0.25	-0.25	-0.25	-0.25	inv_u	0.025	TRUE	100	NA	750	0	0.5	FALSE	4	mixmodel_AR1_cal	0.8989	5.066157143544307e-4	0.005920797079195635	0	10000
4	250	0	250	500	750	2	0	1	0.25	0.25	0.25	0.25	-0.25	-0.25	-0.25	-0.25	-0.25	inv_u	0.025	TRUE	100	NA	750	0	0.5	FALSE	4	mixmodel_cal	0.9002	8.036595633542039e-4	0.005867559333415863	0	10000
4	250	0	250	500	750	2	0	1	0.25	0.25	0.25	0.25	-0.25	-0.25	-0.25	-0.25	-0.25	inv_u	0.025	TRUE	100	NA	750	0	0.5	FALSE	4	sepmodel	0.7911	-0.0010918260040019545	0.0079807325671602	0	10000
4	250	0	250	500	750	2	0	1	0.25	0.25	0.25	0.25	-0.125	-0.125	-0.125	-0.125	-0.125	inv_u	0.025	TRUE	25	NA	750	0	0.5	FALSE	2	fixmodel	0.8199	-0.0012468044816366776	0.007411956146134906	0	10000
4	250	0	250	500	750	2	0	1	0.25	0.25	0.25	0.25	-0.125	-0.125	-0.125	-0.125	-0.125	inv_u	0.025	TRUE	25	NA	750	0	0.5	FALSE	2	mixmodel	0.8325	-0.009183166205865883	0.00683419203815442	0	10000
4	250	0	250	500	750	2	0	1	0.25	0.25	0.25	0.25	-0.125	-0.125	-0.125	-0.125	-0.125	inv_u	0.025	TRUE	25	NA	750	0	0.5	FALSE	2	mixmodel_AR1	0.8347	-0.01028724103133216	0.006815967879322748	0	10000
4	250	0	250	500	750	2	0	1	0.25	0.25	0.25	0.25	-0.125	-0.125	-0.125	-0.125	-0.125	inv_u	0.025	TRUE	25	NA	750	0	0.5	FALSE	2	mixmodel_AR1_cal	0.8344	-0.010599183287987734	0.00676772641655976	0	10000
4	250	0	250	500	750	2	0	1	0.25	0.25	0.25	0.25	-0.125	-0.125	-0.125	-0.125	-0.125	inv_u	0.025	TRUE	25	NA	750	0	0.5	FALSE	2	mixmodel_cal	0.8322	-0.011288551998924345	0.006757597504025548	0	10000
4	250	0	250	500	750	2	0	1	0.25	0.25	0.25	0.25	-0.125	-0.125	-0.125	-0.125	-0.125	inv_u	0.025	TRUE	25	NA	750	0	0.5	FALSE	2	sepmodel	0.7964	-0.0010139267750274045	0.007911122826203945	0	10000
4	250	0	250	500	750	2	0	1	0.25	0.25	0.25	0.25	-0.125	-0.125	-0.125	-0.125	-0.125	inv_u	0.025	TRUE	25	NA	750	0	0.5	FALSE	3	fixmodel	0.8319	-6.405065919895164e-4	0.007371705738880753	0	10000
4	250	0	250	500	750	2	0	1	0.25	0.25	0.25	0.25	-0.125	-0.125	-0.125	-0.125	-0.125	inv_u	0.025	TRUE	25	NA	750	0	0.5	FALSE	3	mixmodel	0.8617	-0.007833322829880715	0.006470487948527704	0	10000
4	250	0	250	500	750	2	0	1	0.25	0.25	0.25	0.25	-0.125	-0.125	-0.125	-0.125	-0.125	inv_u	0.025	TRUE	25	NA	750	0	0.5	FALSE	3	mixmodel_AR1	0.8636	-0.008919908152707271	0.006433256282668778	0	10000
4	250	0	250	500	750	2	0	1	0.25	0.25	0.25	0.25	-0.125	-0.125	-0.125	-0.125	-0.125	inv_u	0.025	TRUE	25	NA	750	0	0.5	FALSE	3	mixmodel_AR1_cal	0.8639	-0.008762763115648812	0.006426883705529241	0	10000
4	250	0	250	500	750	2	0	1	0.25	0.25	0.25	0.25	-0.125	-0.125	-0.125	-0.125	-0.125	inv_u	0.025	TRUE	25	NA	750	0	0.5	FALSE	3	mixmodel_cal	0.8623	-0.009373710915773834	0.006389304837776177	0	10000
4	250	0	250	500	750	2	0	1	0.25	0.25	0.25	0.25	-0.125	-0.125	-0.125	-0.125	-0.125	inv_u	0.025	TRUE	25	NA	750	0	0.5	FALSE	3	sepmodel	0.7928	-2.2395605523837974e-4	0.008152733985727752	0	10000
4	250	0	250	500	750	2	0	1	0.25	0.25	0.25	0.25	-0.125	-0.125	-0.125	-0.125	-0.125	inv_u	0.025	TRUE	25	NA	750	0	0.5	FALSE	4	fixmodel	0.8321	-5.252631255345885e-4	0.007114417052416764	0	10000
4	250	0	250	500	750	2	0	1	0.25	0.25	0.25	0.25	-0.125	-0.125	-0.125	-0.125	-0.125	inv_u	0.025	TRUE	25	NA	750	0	0.5	FALSE	4	mixmodel	0.8972	8.032906869650859e-4	0.005940182269531377	0	10000
4	250	0	250	500	750	2	0	1	0.25	0.25	0.25	0.25	-0.125	-0.125	-0.125	-0.125	-0.125	inv_u	0.025	TRUE	25	NA	750	0	0.5	FALSE	4	mixmodel_AR1	0.9011	6.799678574671455e-4	0.005904398858682322	0	10000
4	250	0	250	500	750	2	0	1	0.25	0.25	0.25	0.25	-0.125	-0.125	-0.125	-0.125	-0.125	inv_u	0.025	TRUE	25	NA	750	0	0.5	FALSE	4	mixmodel_AR1_cal	0.8995	5.5006229456577106e-5	0.005894221507388534	0	10000
4	250	0	250	500	750	2	0	1	0.25	0.25	0.25	0.25	-0.125	-0.125	-0.125	-0.125	-0.125	inv_u	0.025	TRUE	25	NA	750	0	0.5	FALSE	4	mixmodel_cal	0.9015	2.1324743621538314e-4	0.005844690149130209	0	10000
4	250	0	250	500	750	2	0	1	0.25	0.25	0.25	0.25	-0.125	-0.125	-0.125	-0.125	-0.125	inv_u	0.025	TRUE	25	NA	750	0	0.5	FALSE	4	sepmodel	0.7943	-4.3315591210231305e-5	0.00796588276289795	0	10000
4	250	0	250	500	750	2	0	1	0.25	0.25	0.25	0.25	-0.125	-0.125	-0.125	-0.125	-0.125	inv_u	0.025	TRUE	50	NA	750	0	0.5	FALSE	2	fixmodel	0.8216	-6.46724126952316e-4	0.007441180938350434	0	10000
4	250	0	250	500	750	2	0	1	0.25	0.25	0.25	0.25	-0.125	-0.125	-0.125	-0.125	-0.125	inv_u	0.025	TRUE	50	NA	750	0	0.5	FALSE	2	mixmodel	0.8315	-0.008528462529623956	0.006813129601499832	0	10000
4	250	0	250	500	750	2	0	1	0.25	0.25	0.25	0.25	-0.125	-0.125	-0.125	-0.125	-0.125	inv_u	0.025	TRUE	50	NA	750	0	0.5	FALSE	2	mixmodel_AR1	0.833	-0.009664365092441637	0.006789768644679809	0	10000
4	250	0	250	500	750	2	0	1	0.25	0.25	0.25	0.25	-0.125	-0.125	-0.125	-0.125	-0.125	inv_u	0.025	TRUE	50	NA	750	0	0.5	FALSE	2	mixmodel_AR1_cal	0.8346	-0.009875328704084235	0.0067535432866510535	0	10000
4	250	0	250	500	750	2	0	1	0.25	0.25	0.25	0.25	-0.125	-0.125	-0.125	-0.125	-0.125	inv_u	0.025	TRUE	50	NA	750	0	0.5	FALSE	2	mixmodel_cal	0.8311	-0.010282620407382578	0.006729298908034941	0	10000
4	250	0	250	500	750	2	0	1	0.25	0.25	0.25	0.25	-0.125	-0.125	-0.125	-0.125	-0.125	inv_u	0.025	TRUE	50	NA	750	0	0.5	FALSE	2	sepmodel	0.7877	-8.842190866750697e-4	0.008021245816763096	0	10000
4	250	0	250	500	750	2	0	1	0.25	0.25	0.25	0.25	-0.125	-0.125	-0.125	-0.125	-0.125	inv_u	0.025	TRUE	50	NA	750	0	0.5	FALSE	3	fixmodel	0.8307	-2.7479056026424696e-4	0.007424347942397682	0	10000
4	250	0	250	500	750	2	0	1	0.25	0.25	0.25	0.25	-0.125	-0.125	-0.125	-0.125	-0.125	inv_u	0.025	TRUE	50	NA	750	0	0.5	FALSE	3	mixmodel	0.8605	-0.007172816600971133	0.00638238741874967	0	10000
4	250	0	250	500	750	2	0	1	0.25	0.25	0.25	0.25	-0.125	-0.125	-0.125	-0.125	-0.125	inv_u	0.025	TRUE	50	NA	750	0	0.5	FALSE	3	mixmodel_AR1	0.8637	-0.008121662360670152	0.006338808986305019	0	10000
4	250	0	250	500	750	2	0	1	0.25	0.25	0.25	0.25	-0.125	-0.125	-0.125	-0.125	-0.125	inv_u	0.025	TRUE	50	NA	750	0	0.5	FALSE	3	mixmodel_AR1_cal	0.864	-0.007888481430457468	0.006321539684982437	0	10000
4	250	0	250	500	750	2	0	1	0.25	0.25	0.25	0.25	-0.125	-0.125	-0.125	-0.125	-0.125	inv_u	0.025	TRUE	50	NA	750	0	0.5	FALSE	3	mixmodel_cal	0.8621	-0.008338823162707702	0.006281706227854473	0	10000
4	250	0	250	500	750	2	0	1	0.25	0.25	0.25	0.25	-0.125	-0.125	-0.125	-0.125	-0.125	inv_u	0.025	TRUE	50	NA	750	0	0.5	FALSE	3	sepmodel	0.7972	-2.0451459854983615e-4	0.00820023377768172	0	10000
4	250	0	250	500	750	2	0	1	0.25	0.25	0.25	0.25	-0.125	-0.125	-0.125	-0.125	-0.125	inv_u	0.025	TRUE	50	NA	750	0	0.5	FALSE	4	fixmodel	0.837	-0.001459742585121847	0.007152856829589753	0	10000
4	250	0	250	500	750	2	0	1	0.25	0.25	0.25	0.25	-0.125	-0.125	-0.125	-0.125	-0.125	inv_u	0.025	TRUE	50	NA	750	0	0.5	FALSE	4	mixmodel	0.8997	1.8369673156759577e-4	0.005933129310984512	0	10000
4	250	0	250	500	750	2	0	1	0.25	0.25	0.25	0.25	-0.125	-0.125	-0.125	-0.125	-0.125	inv_u	0.025	TRUE	50	NA	750	0	0.5	FALSE	4	mixmodel_AR1	0.9041	1.4799208332333917e-4	0.005905389565423798	0	10000
4	250	0	250	500	750	2	0	1	0.25	0.25	0.25	0.25	-0.125	-0.125	-0.125	-0.125	-0.125	inv_u	0.025	TRUE	50	NA	750	0	0.5	FALSE	4	mixmodel_AR1_cal	0.9009	-5.686659366810879e-4	0.005890932461664881	0	10000
4	250	0	250	500	750	2	0	1	0.25	0.25	0.25	0.25	-0.125	-0.125	-0.125	-0.125	-0.125	inv_u	0.025	TRUE	50	NA	750	0	0.5	FALSE	4	mixmodel_cal	0.9015	-3.7986362935979223e-4	0.005839707035263022	0	10000
4	250	0	250	500	750	2	0	1	0.25	0.25	0.25	0.25	-0.125	-0.125	-0.125	-0.125	-0.125	inv_u	0.025	TRUE	50	NA	750	0	0.5	FALSE	4	sepmodel	0.7941	-0.0015092883091369434	0.007889375535256758	0	10000
4	250	0	250	500	750	2	0	1	0.25	0.25	0.25	0.25	-0.125	-0.125	-0.125	-0.125	-0.125	inv_u	0.025	TRUE	100	NA	750	0	0.5	FALSE	2	fixmodel	0.8214	-3.865081752579948e-4	0.007595539518373379	0	10000
4	250	0	250	500	750	2	0	1	0.25	0.25	0.25	0.25	-0.125	-0.125	-0.125	-0.125	-0.125	inv_u	0.025	TRUE	100	NA	750	0	0.5	FALSE	2	mixmodel	0.836	-0.008205901456684438	0.006943261312974156	0	10000
4	250	0	250	500	750	2	0	1	0.25	0.25	0.25	0.25	-0.125	-0.125	-0.125	-0.125	-0.125	inv_u	0.025	TRUE	100	NA	750	0	0.5	FALSE	2	mixmodel_AR1	0.8368	-0.009399809286306219	0.006915408843084179	0	10000
4	250	0	250	500	750	2	0	1	0.25	0.25	0.25	0.25	-0.125	-0.125	-0.125	-0.125	-0.125	inv_u	0.025	TRUE	100	NA	750	0	0.5	FALSE	2	mixmodel_AR1_cal	0.8382	-0.009619711002703474	0.006855824481174431	0	10000
4	250	0	250	500	750	2	0	1	0.25	0.25	0.25	0.25	-0.125	-0.125	-0.125	-0.125	-0.125	inv_u	0.025	TRUE	100	NA	750	0	0.5	FALSE	2	mixmodel_cal	0.8362	-0.009554509529493445	0.006850970585651322	0	10000
4	250	0	250	500	750	2	0	1	0.25	0.25	0.25	0.25	-0.125	-0.125	-0.125	-0.125	-0.125	inv_u	0.025	TRUE	100	NA	750	0	0.5	FALSE	2	sepmodel	0.7957	-4.438152864500363e-5	0.008146326402205578	0	10000
4	250	0	250	500	750	2	0	1	0.25	0.25	0.25	0.25	-0.125	-0.125	-0.125	-0.125	-0.125	inv_u	0.025	TRUE	100	NA	750	0	0.5	FALSE	3	fixmodel	0.8288	-2.709476655682479e-4	0.007388269536281493	0	10000
4	250	0	250	500	750	2	0	1	0.25	0.25	0.25	0.25	-0.125	-0.125	-0.125	-0.125	-0.125	inv_u	0.025	TRUE	100	NA	750	0	0.5	FALSE	3	mixmodel	0.8647	-0.007611166837357053	0.006364404027832295	0	10000
4	250	0	250	500	750	2	0	1	0.25	0.25	0.25	0.25	-0.125	-0.125	-0.125	-0.125	-0.125	inv_u	0.025	TRUE	100	NA	750	0	0.5	FALSE	3	mixmodel_AR1	0.867	-0.008609292696351157	0.006316241054877902	0	10000
4	250	0	250	500	750	2	0	1	0.25	0.25	0.25	0.25	-0.125	-0.125	-0.125	-0.125	-0.125	inv_u	0.025	TRUE	100	NA	750	0	0.5	FALSE	3	mixmodel_AR1_cal	0.8673	-0.008522215656455721	0.006314424131978044	0	10000
4	250	0	250	500	750	2	0	1	0.25	0.25	0.25	0.25	-0.125	-0.125	-0.125	-0.125	-0.125	inv_u	0.025	TRUE	100	NA	750	0	0.5	FALSE	3	mixmodel_cal	0.8662	-0.008494062280181361	0.006293786379069089	0	10000
4	250	0	250	500	750	2	0	1	0.25	0.25	0.25	0.25	-0.125	-0.125	-0.125	-0.125	-0.125	inv_u	0.025	TRUE	100	NA	750	0	0.5	FALSE	3	sepmodel	0.7983	-2.575000474188708e-4	0.008086419147831968	0	10000
4	250	0	250	500	750	2	0	1	0.25	0.25	0.25	0.25	-0.125	-0.125	-0.125	-0.125	-0.125	inv_u	0.025	TRUE	100	NA	750	0	0.5	FALSE	4	fixmodel	0.8316	5.356673778369975e-4	0.007399847185620454	0	10000
4	250	0	250	500	750	2	0	1	0.25	0.25	0.25	0.25	-0.125	-0.125	-0.125	-0.125	-0.125	inv_u	0.025	TRUE	100	NA	750	0	0.5	FALSE	4	mixmodel	0.8949	0.0016452237146117451	0.006183859646169314	0	10000
4	250	0	250	500	750	2	0	1	0.25	0.25	0.25	0.25	-0.125	-0.125	-0.125	-0.125	-0.125	inv_u	0.025	TRUE	100	NA	750	0	0.5	FALSE	4	mixmodel_AR1	0.9009	0.0015697955728377919	0.006136162786436032	0	10000
4	250	0	250	500	750	2	0	1	0.25	0.25	0.25	0.25	-0.125	-0.125	-0.125	-0.125	-0.125	inv_u	0.025	TRUE	100	NA	750	0	0.5	FALSE	4	mixmodel_AR1_cal	0.8984	8.129847904127502e-4	0.006129767394436113	0	10000
4	250	0	250	500	750	2	0	1	0.25	0.25	0.25	0.25	-0.125	-0.125	-0.125	-0.125	-0.125	inv_u	0.025	TRUE	100	NA	750	0	0.5	FALSE	4	mixmodel_cal	0.8983	9.805857402672698e-4	0.006105167423265626	0	10000
4	250	0	250	500	750	2	0	1	0.25	0.25	0.25	0.25	-0.125	-0.125	-0.125	-0.125	-0.125	inv_u	0.025	TRUE	100	NA	750	0	0.5	FALSE	4	sepmodel	0.7915	3.6032214729748605e-4	0.008190077862727019	0	10000
4	250	0	250	500	750	2	0	1	0.25	0.25	0.25	0.25	0	0	0	0	0	inv_u	0.025	TRUE	25	NA	750	0	0.5	FALSE	2	fixmodel	0.8181	-0.0014847465473000442	0.007474350641534389	0	10000
4	250	0	250	500	750	2	0	1	0.25	0.25	0.25	0.25	0	0	0	0	0	inv_u	0.025	TRUE	25	NA	750	0	0.5	FALSE	2	mixmodel	0.8568	-0.0010752485447450635	0.006792396259607617	0	10000
4	250	0	250	500	750	2	0	1	0.25	0.25	0.25	0.25	0	0	0	0	0	inv_u	0.025	TRUE	25	NA	750	0	0.5	FALSE	2	mixmodel_AR1	0.8603	-9.999869240495307e-4	0.006767759418581782	0	10000
4	250	0	250	500	750	2	0	1	0.25	0.25	0.25	0.25	0	0	0	0	0	inv_u	0.025	TRUE	25	NA	750	0	0.5	FALSE	2	mixmodel_AR1_cal	0.8619	-0.0010344839943697128	0.0067278778465876266	0	10000
4	250	0	250	500	750	2	0	1	0.25	0.25	0.25	0.25	0	0	0	0	0	inv_u	0.025	TRUE	25	NA	750	0	0.5	FALSE	2	mixmodel_cal	0.8609	-0.0010425207259992077	0.006710851661047805	0	10000
4	250	0	250	500	750	2	0	1	0.25	0.25	0.25	0.25	0	0	0	0	0	inv_u	0.025	TRUE	25	NA	750	0	0.5	FALSE	2	sepmodel	0.7949	-0.0013134003965171019	0.007977577260513794	0	10000
4	250	0	250	500	750	2	0	1	0.25	0.25	0.25	0.25	0	0	0	0	0	inv_u	0.025	TRUE	25	NA	750	0	0.5	FALSE	3	fixmodel	0.832	-0.0011860724104408478	0.007372477584198998	0	10000
4	250	0	250	500	750	2	0	1	0.25	0.25	0.25	0.25	0	0	0	0	0	inv_u	0.025	TRUE	25	NA	750	0	0.5	FALSE	3	mixmodel	0.8841	-5.401301710157827e-4	0.006301479241853286	0	10000
4	250	0	250	500	750	2	0	1	0.25	0.25	0.25	0.25	0	0	0	0	0	inv_u	0.025	TRUE	25	NA	750	0	0.5	FALSE	3	mixmodel_AR1	0.8882	-5.154957998396125e-4	0.006251019805385023	0	10000
4	250	0	250	500	750	2	0	1	0.25	0.25	0.25	0.25	0	0	0	0	0	inv_u	0.025	TRUE	25	NA	750	0	0.5	FALSE	3	mixmodel_AR1_cal	0.8871	-5.653805839399576e-4	0.006244851576290231	0	10000
4	250	0	250	500	750	2	0	1	0.25	0.25	0.25	0.25	0	0	0	0	0	inv_u	0.025	TRUE	25	NA	750	0	0.5	FALSE	3	mixmodel_cal	0.8881	-5.949438727253654e-4	0.00621252333958751	0	10000
4	250	0	250	500	750	2	0	1	0.25	0.25	0.25	0.25	0	0	0	0	0	inv_u	0.025	TRUE	25	NA	750	0	0.5	FALSE	3	sepmodel	0.7934	-0.0011091204507841347	0.007984088935118693	0	10000
4	250	0	250	500	750	2	0	1	0.25	0.25	0.25	0.25	0	0	0	0	0	inv_u	0.025	TRUE	25	NA	750	0	0.5	FALSE	4	fixmodel	0.831	-0.0011039097601685363	0.0073484499486499025	0	10000
4	250	0	250	500	750	2	0	1	0.25	0.25	0.25	0.25	0	0	0	0	0	inv_u	0.025	TRUE	25	NA	750	0	0.5	FALSE	4	mixmodel	0.8918	-5.927488534814378e-4	0.006050912238525294	0	10000
4	250	0	250	500	750	2	0	1	0.25	0.25	0.25	0.25	0	0	0	0	0	inv_u	0.025	TRUE	25	NA	750	0	0.5	FALSE	4	mixmodel_AR1	0.8963	-5.678287163068045e-4	0.006026142220598784	0	10000
4	250	0	250	500	750	2	0	1	0.25	0.25	0.25	0.25	0	0	0	0	0	inv_u	0.025	TRUE	25	NA	750	0	0.5	FALSE	4	mixmodel_AR1_cal	0.8962	-5.498243714772603e-4	0.006005419848984911	0	10000
4	250	0	250	500	750	2	0	1	0.25	0.25	0.25	0.25	0	0	0	0	0	inv_u	0.025	TRUE	25	NA	750	0	0.5	FALSE	4	mixmodel_cal	0.8986	-6.241961134685862e-4	0.005968772489872726	0	10000
4	250	0	250	500	750	2	0	1	0.25	0.25	0.25	0.25	0	0	0	0	0	inv_u	0.025	TRUE	25	NA	750	0	0.5	FALSE	4	sepmodel	0.7895	-0.001242748963212405	0.008223182781414007	0	10000
4	250	0	250	500	750	2	0	1	0.25	0.25	0.25	0.25	0	0	0	0	0	inv_u	0.025	TRUE	50	NA	750	0	0.5	FALSE	2	fixmodel	0.8232	7.196479654236029e-5	0.007397707857153123	0	10000
4	250	0	250	500	750	2	0	1	0.25	0.25	0.25	0.25	0	0	0	0	0	inv_u	0.025	TRUE	50	NA	750	0	0.5	FALSE	2	mixmodel	0.8574	-6.906163697297021e-5	0.006720795576880992	0	10000
4	250	0	250	500	750	2	0	1	0.25	0.25	0.25	0.25	0	0	0	0	0	inv_u	0.025	TRUE	50	NA	750	0	0.5	FALSE	2	mixmodel_AR1	0.8628	-5.650236226531689e-5	0.0066916596672993035	0	10000
4	250	0	250	500	750	2	0	1	0.25	0.25	0.25	0.25	0	0	0	0	0	inv_u	0.025	TRUE	50	NA	750	0	0.5	FALSE	2	mixmodel_AR1_cal	0.864	-9.30309894525345e-6	0.006630865647183767	0	10000
4	250	0	250	500	750	2	0	1	0.25	0.25	0.25	0.25	0	0	0	0	0	inv_u	0.025	TRUE	50	NA	750	0	0.5	FALSE	2	mixmodel_cal	0.8621	7.1103358193502e-6	0.006614786891772276	0	10000
4	250	0	250	500	750	2	0	1	0.25	0.25	0.25	0.25	0	0	0	0	0	inv_u	0.025	TRUE	50	NA	750	0	0.5	FALSE	2	sepmodel	0.7954	-2.0053318432422407e-4	0.007916437408244522	0	10000
4	250	0	250	500	750	2	0	1	0.25	0.25	0.25	0.25	0	0	0	0	0	inv_u	0.025	TRUE	50	NA	750	0	0.5	FALSE	3	fixmodel	0.8299	-3.3687917196158695e-5	0.0073306032310751414	0	10000
4	250	0	250	500	750	2	0	1	0.25	0.25	0.25	0.25	0	0	0	0	0	inv_u	0.025	TRUE	50	NA	750	0	0.5	FALSE	3	mixmodel	0.8827	-3.71437632343408e-4	0.006337563336714497	0	10000
4	250	0	250	500	750	2	0	1	0.25	0.25	0.25	0.25	0	0	0	0	0	inv_u	0.025	TRUE	50	NA	750	0	0.5	FALSE	3	mixmodel_AR1	0.8884	-4.418954543116616e-4	0.006282756848288336	0	10000
4	250	0	250	500	750	2	0	1	0.25	0.25	0.25	0.25	0	0	0	0	0	inv_u	0.025	TRUE	50	NA	750	0	0.5	FALSE	3	mixmodel_AR1_cal	0.8874	-3.8755142458889906e-4	0.006283452108355383	0	10000
4	250	0	250	500	750	2	0	1	0.25	0.25	0.25	0.25	0	0	0	0	0	inv_u	0.025	TRUE	50	NA	750	0	0.5	FALSE	3	mixmodel_cal	0.8889	-3.7892197845820134e-4	0.006239233405613802	0	10000
4	250	0	250	500	750	2	0	1	0.25	0.25	0.25	0.25	0	0	0	0	0	inv_u	0.025	TRUE	50	NA	750	0	0.5	FALSE	3	sepmodel	0.7926	-5.132626493856756e-4	0.0080901495874159	0	10000
4	250	0	250	500	750	2	0	1	0.25	0.25	0.25	0.25	0	0	0	0	0	inv_u	0.025	TRUE	50	NA	750	0	0.5	FALSE	4	fixmodel	0.8351	2.564491411328569e-4	0.00726856215363602	0	10000
4	250	0	250	500	750	2	0	1	0.25	0.25	0.25	0.25	0	0	0	0	0	inv_u	0.025	TRUE	50	NA	750	0	0.5	FALSE	4	mixmodel	0.8908	-1.5192254647832817e-4	0.006111536598441787	0	10000
4	250	0	250	500	750	2	0	1	0.25	0.25	0.25	0.25	0	0	0	0	0	inv_u	0.025	TRUE	50	NA	750	0	0.5	FALSE	4	mixmodel_AR1	0.896	-1.7287605737007882e-4	0.006072409981763422	0	10000
4	250	0	250	500	750	2	0	1	0.25	0.25	0.25	0.25	0	0	0	0	0	inv_u	0.025	TRUE	50	NA	750	0	0.5	FALSE	4	mixmodel_AR1_cal	0.8951	-8.26711321770562e-5	0.00606992256010381	0	10000
4	250	0	250	500	750	2	0	1	0.25	0.25	0.25	0.25	0	0	0	0	0	inv_u	0.025	TRUE	50	NA	750	0	0.5	FALSE	4	mixmodel_cal	0.8951	-1.293155960516793e-4	0.006020040430694768	0	10000
4	250	0	250	500	750	2	0	1	0.25	0.25	0.25	0.25	0	0	0	0	0	inv_u	0.025	TRUE	50	NA	750	0	0.5	FALSE	4	sepmodel	0.7895	-3.565774182400542e-4	0.008089559233663498	0	10000
4	250	0	250	500	750	2	0	1	0.25	0.25	0.25	0.25	0	0	0	0	0	inv_u	0.025	TRUE	100	NA	750	0	0.5	FALSE	2	fixmodel	0.8306	0.001656671411646878	0.007448907855082287	0	10000
4	250	0	250	500	750	2	0	1	0.25	0.25	0.25	0.25	0	0	0	0	0	inv_u	0.025	TRUE	100	NA	750	0	0.5	FALSE	2	mixmodel	0.8651	0.001469104550683234	0.006766722357091894	0	10000
4	250	0	250	500	750	2	0	1	0.25	0.25	0.25	0.25	0	0	0	0	0	inv_u	0.025	TRUE	100	NA	750	0	0.5	FALSE	2	mixmodel_AR1	0.8682	0.0013781347894544185	0.006733705548917813	0	10000
4	250	0	250	500	750	2	0	1	0.25	0.25	0.25	0.25	0	0	0	0	0	inv_u	0.025	TRUE	100	NA	750	0	0.5	FALSE	2	mixmodel_AR1_cal	0.8699	0.0014891009357063945	0.006682033955458935	0	10000
4	250	0	250	500	750	2	0	1	0.25	0.25	0.25	0.25	0	0	0	0	0	inv_u	0.025	TRUE	100	NA	750	0	0.5	FALSE	2	mixmodel_cal	0.8682	0.0014944668539978191	0.0066874098407395275	0	10000
4	250	0	250	500	750	2	0	1	0.25	0.25	0.25	0.25	0	0	0	0	0	inv_u	0.025	TRUE	100	NA	750	0	0.5	FALSE	2	sepmodel	0.8063	0.0016754701313857097	0.007953757337479501	0	10000
4	250	0	250	500	750	2	0	1	0.25	0.25	0.25	0.25	0	0	0	0	0	inv_u	0.025	TRUE	100	NA	750	0	0.5	FALSE	3	fixmodel	0.8403	0.0013665965547623089	0.007165057574022601	0	10000
4	250	0	250	500	750	2	0	1	0.25	0.25	0.25	0.25	0	0	0	0	0	inv_u	0.025	TRUE	100	NA	750	0	0.5	FALSE	3	mixmodel	0.889	9.169570316168549e-4	0.006184581325741737	0	10000
4	250	0	250	500	750	2	0	1	0.25	0.25	0.25	0.25	0	0	0	0	0	inv_u	0.025	TRUE	100	NA	750	0	0.5	FALSE	3	mixmodel_AR1	0.8925	7.730565972339587e-4	0.006142384727455407	0	10000
4	250	0	250	500	750	2	0	1	0.25	0.25	0.25	0.25	0	0	0	0	0	inv_u	0.025	TRUE	100	NA	750	0	0.5	FALSE	3	mixmodel_AR1_cal	0.8919	7.725657617371711e-4	0.00613557779652396	0	10000
4	250	0	250	500	750	2	0	1	0.25	0.25	0.25	0.25	0	0	0	0	0	inv_u	0.025	TRUE	100	NA	750	0	0.5	FALSE	3	mixmodel_cal	0.8917	8.225023439411466e-4	0.006119306854556857	0	10000
4	250	0	250	500	750	2	0	1	0.25	0.25	0.25	0.25	0	0	0	0	0	inv_u	0.025	TRUE	100	NA	750	0	0.5	FALSE	3	sepmodel	0.8004	0.0010622887518624592	0.007877224305829218	0	10000
4	250	0	250	500	750	2	0	1	0.25	0.25	0.25	0.25	0	0	0	0	0	inv_u	0.025	TRUE	100	NA	750	0	0.5	FALSE	4	fixmodel	0.8414	0.0010681130282233068	0.007265219116783267	0	10000
4	250	0	250	500	750	2	0	1	0.25	0.25	0.25	0.25	0	0	0	0	0	inv_u	0.025	TRUE	100	NA	750	0	0.5	FALSE	4	mixmodel	0.9004	7.595376606960071e-4	0.0060291575621089	0	10000
4	250	0	250	500	750	2	0	1	0.25	0.25	0.25	0.25	0	0	0	0	0	inv_u	0.025	TRUE	100	NA	750	0	0.5	FALSE	4	mixmodel_AR1	0.9054	6.760196723425996e-4	0.005980642660915387	0	10000
4	250	0	250	500	750	2	0	1	0.25	0.25	0.25	0.25	0	0	0	0	0	inv_u	0.025	TRUE	100	NA	750	0	0.5	FALSE	4	mixmodel_AR1_cal	0.906	6.24380046923917e-4	0.005985738276046401	0	10000
4	250	0	250	500	750	2	0	1	0.25	0.25	0.25	0.25	0	0	0	0	0	inv_u	0.025	TRUE	100	NA	750	0	0.5	FALSE	4	mixmodel_cal	0.9047	6.549534727629003e-4	0.005966204662762846	0	10000
4	250	0	250	500	750	2	0	1	0.25	0.25	0.25	0.25	0	0	0	0	0	inv_u	0.025	TRUE	100	NA	750	0	0.5	FALSE	4	sepmodel	0.7989	9.174778669395605e-4	0.008144167502108154	0	10000
4	250	0	250	500	750	2	0	1	0.25	0.25	0.25	0.25	0.125	0.125	0.125	0.125	0.125	inv_u	0.025	TRUE	25	NA	750	0	0.5	FALSE	2	fixmodel	0.8254	6.595140680534709e-4	0.007503499706427557	0	10000
4	250	0	250	500	750	2	0	1	0.25	0.25	0.25	0.25	0.125	0.125	0.125	0.125	0.125	inv_u	0.025	TRUE	25	NA	750	0	0.5	FALSE	2	mixmodel	0.8772	0.008559307211101992	0.006866425268642981	0	10000
4	250	0	250	500	750	2	0	1	0.25	0.25	0.25	0.25	0.125	0.125	0.125	0.125	0.125	inv_u	0.025	TRUE	25	NA	750	0	0.5	FALSE	2	mixmodel_AR1	0.8852	0.009696203669923914	0.006850673628888553	0	10000
4	250	0	250	500	750	2	0	1	0.25	0.25	0.25	0.25	0.125	0.125	0.125	0.125	0.125	inv_u	0.025	TRUE	25	NA	750	0	0.5	FALSE	2	mixmodel_AR1_cal	0.8869	0.009902297543193706	0.006809087766102442	0	10000
4	250	0	250	500	750	2	0	1	0.25	0.25	0.25	0.25	0.125	0.125	0.125	0.125	0.125	inv_u	0.025	TRUE	25	NA	750	0	0.5	FALSE	2	mixmodel_cal	0.8899	0.010634162121427879	0.0067791500194387426	0	10000
4	250	0	250	500	750	2	0	1	0.25	0.25	0.25	0.25	0.125	0.125	0.125	0.125	0.125	inv_u	0.025	TRUE	25	NA	750	0	0.5	FALSE	2	sepmodel	0.7964	6.853528940556974e-4	0.00805138707843486	0	10000
4	250	0	250	500	750	2	0	1	0.25	0.25	0.25	0.25	0.125	0.125	0.125	0.125	0.125	inv_u	0.025	TRUE	25	NA	750	0	0.5	FALSE	3	fixmodel	0.829	-3.1419813850838316e-4	0.0073578621787023174	0	10000
4	250	0	250	500	750	2	0	1	0.25	0.25	0.25	0.25	0.125	0.125	0.125	0.125	0.125	inv_u	0.025	TRUE	25	NA	750	0	0.5	FALSE	3	mixmodel	0.8975	0.006919562414338676	0.006383422625655285	0	10000
4	250	0	250	500	750	2	0	1	0.25	0.25	0.25	0.25	0.125	0.125	0.125	0.125	0.125	inv_u	0.025	TRUE	25	NA	750	0	0.5	FALSE	3	mixmodel_AR1	0.9052	0.008012907292488599	0.006340578246004425	0	10000
4	250	0	250	500	750	2	0	1	0.25	0.25	0.25	0.25	0.125	0.125	0.125	0.125	0.125	inv_u	0.025	TRUE	25	NA	750	0	0.5	FALSE	3	mixmodel_AR1_cal	0.9043	0.007843563689885437	0.006344087820662717	0	10000
4	250	0	250	500	750	2	0	1	0.25	0.25	0.25	0.25	0.125	0.125	0.125	0.125	0.125	inv_u	0.025	TRUE	25	NA	750	0	0.5	FALSE	3	mixmodel_cal	0.907	0.00854558902800205	0.006284697153410701	0	10000
4	250	0	250	500	750	2	0	1	0.25	0.25	0.25	0.25	0.125	0.125	0.125	0.125	0.125	inv_u	0.025	TRUE	25	NA	750	0	0.5	FALSE	3	sepmodel	0.7909	-3.620350621682817e-4	0.00814780125955532	0	10000
4	250	0	250	500	750	2	0	1	0.25	0.25	0.25	0.25	0.125	0.125	0.125	0.125	0.125	inv_u	0.025	TRUE	25	NA	750	0	0.5	FALSE	4	fixmodel	0.8416	-2.2257708456068604e-4	0.007244033672701059	0	10000
4	250	0	250	500	750	2	0	1	0.25	0.25	0.25	0.25	0.125	0.125	0.125	0.125	0.125	inv_u	0.025	TRUE	25	NA	750	0	0.5	FALSE	4	mixmodel	0.8954	-0.0015720020130032166	0.0059887298397274785	0	10000
4	250	0	250	500	750	2	0	1	0.25	0.25	0.25	0.25	0.125	0.125	0.125	0.125	0.125	inv_u	0.025	TRUE	25	NA	750	0	0.5	FALSE	4	mixmodel_AR1	0.9008	-0.001506655377735387	0.005938638511522452	0	10000
4	250	0	250	500	750	2	0	1	0.25	0.25	0.25	0.25	0.125	0.125	0.125	0.125	0.125	inv_u	0.025	TRUE	25	NA	750	0	0.5	FALSE	4	mixmodel_AR1_cal	0.9026	-7.254547705189598e-4	0.0059349890732723065	0	10000
4	250	0	250	500	750	2	0	1	0.25	0.25	0.25	0.25	0.125	0.125	0.125	0.125	0.125	inv_u	0.025	TRUE	25	NA	750	0	0.5	FALSE	4	mixmodel_cal	0.9048	-8.107512471162721e-4	0.005865723609964913	0	10000
4	250	0	250	500	750	2	0	1	0.25	0.25	0.25	0.25	0.125	0.125	0.125	0.125	0.125	inv_u	0.025	TRUE	25	NA	750	0	0.5	FALSE	4	sepmodel	0.7944	-5.99456474576779e-4	0.008067420655544938	0	10000
4	250	0	250	500	750	2	0	1	0.25	0.25	0.25	0.25	0.125	0.125	0.125	0.125	0.125	inv_u	0.025	TRUE	50	NA	750	0	0.5	FALSE	2	fixmodel	0.8246	-8.737051431226594e-5	0.007321613070523262	0	10000
4	250	0	250	500	750	2	0	1	0.25	0.25	0.25	0.25	0.125	0.125	0.125	0.125	0.125	inv_u	0.025	TRUE	50	NA	750	0	0.5	FALSE	2	mixmodel	0.8799	0.007737391433257735	0.006782695880541655	0	10000
4	250	0	250	500	750	2	0	1	0.25	0.25	0.25	0.25	0.125	0.125	0.125	0.125	0.125	inv_u	0.025	TRUE	50	NA	750	0	0.5	FALSE	2	mixmodel_AR1	0.8851	0.008895872586395084	0.00676591307650133	0	10000
4	250	0	250	500	750	2	0	1	0.25	0.25	0.25	0.25	0.125	0.125	0.125	0.125	0.125	inv_u	0.025	TRUE	50	NA	750	0	0.5	FALSE	2	mixmodel_AR1_cal	0.8864	0.009088863103277126	0.0067250011065095846	0	10000
4	250	0	250	500	750	2	0	1	0.25	0.25	0.25	0.25	0.125	0.125	0.125	0.125	0.125	inv_u	0.025	TRUE	50	NA	750	0	0.5	FALSE	2	mixmodel_cal	0.888	0.009570770720368453	0.006717316615952115	0	10000
4	250	0	250	500	750	2	0	1	0.25	0.25	0.25	0.25	0.125	0.125	0.125	0.125	0.125	inv_u	0.025	TRUE	50	NA	750	0	0.5	FALSE	2	sepmodel	0.7973	3.41572606411549e-5	0.007845280863357371	0	10000
4	250	0	250	500	750	2	0	1	0.25	0.25	0.25	0.25	0.125	0.125	0.125	0.125	0.125	inv_u	0.025	TRUE	50	NA	750	0	0.5	FALSE	3	fixmodel	0.8316	1.2969117830201698e-4	0.007357663543841887	0	10000
4	250	0	250	500	750	2	0	1	0.25	0.25	0.25	0.25	0.125	0.125	0.125	0.125	0.125	inv_u	0.025	TRUE	50	NA	750	0	0.5	FALSE	3	mixmodel	0.8949	0.007352513414024077	0.006431763657851542	0	10000
4	250	0	250	500	750	2	0	1	0.25	0.25	0.25	0.25	0.125	0.125	0.125	0.125	0.125	inv_u	0.025	TRUE	50	NA	750	0	0.5	FALSE	3	mixmodel_AR1	0.9031	0.00837904259676386	0.006379187145122236	0	10000
4	250	0	250	500	750	2	0	1	0.25	0.25	0.25	0.25	0.125	0.125	0.125	0.125	0.125	inv_u	0.025	TRUE	50	NA	750	0	0.5	FALSE	3	mixmodel_AR1_cal	0.9011	0.008191709952573473	0.006376973497208225	0	10000
4	250	0	250	500	750	2	0	1	0.25	0.25	0.25	0.25	0.125	0.125	0.125	0.125	0.125	inv_u	0.025	TRUE	50	NA	750	0	0.5	FALSE	3	mixmodel_cal	0.9014	0.00861315024738873	0.006344109267960095	0	10000
4	250	0	250	500	750	2	0	1	0.25	0.25	0.25	0.25	0.125	0.125	0.125	0.125	0.125	inv_u	0.025	TRUE	50	NA	750	0	0.5	FALSE	3	sepmodel	0.79990000000000006	1.5833530100068882e-4	0.007979599683157304	0	10000
4	250	0	250	500	750	2	0	1	0.25	0.25	0.25	0.25	0.125	0.125	0.125	0.125	0.125	inv_u	0.025	TRUE	50	NA	750	0	0.5	FALSE	4	fixmodel	0.8391	0.001860213811500956	0.007238402460746184	0	10000
4	250	0	250	500	750	2	0	1	0.25	0.25	0.25	0.25	0.125	0.125	0.125	0.125	0.125	inv_u	0.025	TRUE	50	NA	750	0	0.5	FALSE	4	mixmodel	0.8928	1.6333824504778668e-4	0.00597169437842075	0	10000
4	250	0	250	500	750	2	0	1	0.25	0.25	0.25	0.25	0.125	0.125	0.125	0.125	0.125	inv_u	0.025	TRUE	50	NA	750	0	0.5	FALSE	4	mixmodel_AR1	0.8979	2.5873025687576495e-4	0.00593391087422402	0	10000
4	250	0	250	500	750	2	0	1	0.25	0.25	0.25	0.25	0.125	0.125	0.125	0.125	0.125	inv_u	0.025	TRUE	50	NA	750	0	0.5	FALSE	4	mixmodel_AR1_cal	0.8987	9.633421186732212e-4	0.005921548117580916	0	10000
4	250	0	250	500	750	2	0	1	0.25	0.25	0.25	0.25	0.125	0.125	0.125	0.125	0.125	inv_u	0.025	TRUE	50	NA	750	0	0.5	FALSE	4	mixmodel_cal	0.8984	8.6369878559867e-4	0.00588206788011742	0	10000
4	250	0	250	500	750	2	0	1	0.25	0.25	0.25	0.25	0.125	0.125	0.125	0.125	0.125	inv_u	0.025	TRUE	50	NA	750	0	0.5	FALSE	4	sepmodel	0.8008	0.0020078112161590377	0.008058895237118288	0	10000
4	250	0	250	500	750	2	0	1	0.25	0.25	0.25	0.25	0.125	0.125	0.125	0.125	0.125	inv_u	0.025	TRUE	100	NA	750	0	0.5	FALSE	2	fixmodel	0.8233	2.217298643537138e-4	0.00756597826183408	0	10000
4	250	0	250	500	750	2	0	1	0.25	0.25	0.25	0.25	0.125	0.125	0.125	0.125	0.125	inv_u	0.025	TRUE	100	NA	750	0	0.5	FALSE	2	mixmodel	0.8733	0.007898488919414057	0.006994834429115448	0	10000
4	250	0	250	500	750	2	0	1	0.25	0.25	0.25	0.25	0.125	0.125	0.125	0.125	0.125	inv_u	0.025	TRUE	100	NA	750	0	0.5	FALSE	2	mixmodel_AR1	0.8786	0.009040184539986904	0.006958381807564854	0	10000
4	250	0	250	500	750	2	0	1	0.25	0.25	0.25	0.25	0.125	0.125	0.125	0.125	0.125	inv_u	0.025	TRUE	100	NA	750	0	0.5	FALSE	2	mixmodel_AR1_cal	0.8812	0.00935041984383503	0.0069425352710182275	0	10000
4	250	0	250	500	750	2	0	1	0.25	0.25	0.25	0.25	0.125	0.125	0.125	0.125	0.125	inv_u	0.025	TRUE	100	NA	750	0	0.5	FALSE	2	mixmodel_cal	0.8794	0.009284870791584634	0.006944117276288793	0	10000
4	250	0	250	500	750	2	0	1	0.25	0.25	0.25	0.25	0.125	0.125	0.125	0.125	0.125	inv_u	0.025	TRUE	100	NA	750	0	0.5	FALSE	2	sepmodel	0.7953	-9.354385997102165e-5	0.008021222722247411	0	10000
4	250	0	250	500	750	2	0	1	0.25	0.25	0.25	0.25	0.125	0.125	0.125	0.125	0.125	inv_u	0.025	TRUE	100	NA	750	0	0.5	FALSE	3	fixmodel	0.8318	-0.0011757872009171746	0.007150496390402046	0	10000
4	250	0	250	500	750	2	0	1	0.25	0.25	0.25	0.25	0.125	0.125	0.125	0.125	0.125	inv_u	0.025	TRUE	100	NA	750	0	0.5	FALSE	3	mixmodel	0.8978	0.005531855790293178	0.006236199951901736	0	10000
4	250	0	250	500	750	2	0	1	0.25	0.25	0.25	0.25	0.125	0.125	0.125	0.125	0.125	inv_u	0.025	TRUE	100	NA	750	0	0.5	FALSE	3	mixmodel_AR1	0.9054	0.006576011455697894	0.006209374953818419	0	10000
4	250	0	250	500	750	2	0	1	0.25	0.25	0.25	0.25	0.125	0.125	0.125	0.125	0.125	inv_u	0.025	TRUE	100	NA	750	0	0.5	FALSE	3	mixmodel_AR1_cal	0.9031	0.006430154296292604	0.00621422597270895	0	10000
4	250	0	250	500	750	2	0	1	0.25	0.25	0.25	0.25	0.125	0.125	0.125	0.125	0.125	inv_u	0.025	TRUE	100	NA	750	0	0.5	FALSE	3	mixmodel_cal	0.9029	0.006445303565523825	0.006179286540522302	0	10000
4	250	0	250	500	750	2	0	1	0.25	0.25	0.25	0.25	0.125	0.125	0.125	0.125	0.125	inv_u	0.025	TRUE	100	NA	750	0	0.5	FALSE	3	sepmodel	0.7976	-0.0012581486561895707	0.007757282572413215	0	10000
4	250	0	250	500	750	2	0	1	0.25	0.25	0.25	0.25	0.125	0.125	0.125	0.125	0.125	inv_u	0.025	TRUE	100	NA	750	0	0.5	FALSE	4	fixmodel	0.8328	-4.6860569794793884e-4	0.00729456691804845	0	10000
4	250	0	250	500	750	2	0	1	0.25	0.25	0.25	0.25	0.125	0.125	0.125	0.125	0.125	inv_u	0.025	TRUE	100	NA	750	0	0.5	FALSE	4	mixmodel	0.8884	-0.0021881652141748143	0.006036180269993638	0	10000
4	250	0	250	500	750	2	0	1	0.25	0.25	0.25	0.25	0.125	0.125	0.125	0.125	0.125	inv_u	0.025	TRUE	100	NA	750	0	0.5	FALSE	4	mixmodel_AR1	0.8919	-0.0021212680891528695	0.006003448501664153	0	10000
4	250	0	250	500	750	2	0	1	0.25	0.25	0.25	0.25	0.125	0.125	0.125	0.125	0.125	inv_u	0.025	TRUE	100	NA	750	0	0.5	FALSE	4	mixmodel_AR1_cal	0.8925	-0.001406425470105762	0.006002588700561685	0	10000
4	250	0	250	500	750	2	0	1	0.25	0.25	0.25	0.25	0.125	0.125	0.125	0.125	0.125	inv_u	0.025	TRUE	100	NA	750	0	0.5	FALSE	4	mixmodel_cal	0.8914	-0.0015116076736277951	0.0059715578214753215	0	10000
4	250	0	250	500	750	2	0	1	0.25	0.25	0.25	0.25	0.125	0.125	0.125	0.125	0.125	inv_u	0.025	TRUE	100	NA	750	0	0.5	FALSE	4	sepmodel	0.7942	-5.423304051863792e-4	0.008116835005032793	0	10000
4	250	0	250	500	750	2	0	1	0.25	0.25	0.25	0.25	0.25	0.25	0.25	0.25	0.25	inv_u	0.025	TRUE	25	NA	750	0	0.5	FALSE	2	fixmodel	0.8136	-0.001160211276164858	0.007712123301318661	0	10000
4	250	0	250	500	750	2	0	1	0.25	0.25	0.25	0.25	0.25	0.25	0.25	0.25	0.25	inv_u	0.025	TRUE	25	NA	750	0	0.5	FALSE	2	mixmodel	0.8885	0.014254835597916864	0.007309210615338017	0	10000
4	250	0	250	500	750	2	0	1	0.25	0.25	0.25	0.25	0.25	0.25	0.25	0.25	0.25	inv_u	0.025	TRUE	25	NA	750	0	0.5	FALSE	2	mixmodel_AR1	0.8968	0.01673855902641672	0.00729255082119336	0	10000
4	250	0	250	500	750	2	0	1	0.25	0.25	0.25	0.25	0.25	0.25	0.25	0.25	0.25	inv_u	0.025	TRUE	25	NA	750	0	0.5	FALSE	2	mixmodel_AR1_cal	0.8992	0.017163868234491876	0.007274987767513228	0	10000
4	250	0	250	500	750	2	0	1	0.25	0.25	0.25	0.25	0.25	0.25	0.25	0.25	0.25	inv_u	0.025	TRUE	25	NA	750	0	0.5	FALSE	2	mixmodel_cal	0.9047	0.019086417618622585	0.007263599695145611	0	10000
4	250	0	250	500	750	2	0	1	0.25	0.25	0.25	0.25	0.25	0.25	0.25	0.25	0.25	inv_u	0.025	TRUE	25	NA	750	0	0.5	FALSE	2	sepmodel	0.7886	-0.0014622125515487236	0.008275862490359196	0	10000
4	250	0	250	500	750	2	0	1	0.25	0.25	0.25	0.25	0.25	0.25	0.25	0.25	0.25	inv_u	0.025	TRUE	25	NA	750	0	0.5	FALSE	3	fixmodel	0.8344	-5.370499996624435e-4	0.007142968432055156	0	10000
4	250	0	250	500	750	2	0	1	0.25	0.25	0.25	0.25	0.25	0.25	0.25	0.25	0.25	inv_u	0.025	TRUE	25	NA	750	0	0.5	FALSE	3	mixmodel	0.9096	0.013012898713305354	0.00643006567464693	0	10000
4	250	0	250	500	750	2	0	1	0.25	0.25	0.25	0.25	0.25	0.25	0.25	0.25	0.25	inv_u	0.025	TRUE	25	NA	750	0	0.5	FALSE	3	mixmodel_AR1	0.9195	0.015417320444514993	0.006435816377443153	0	10000
4	250	0	250	500	750	2	0	1	0.25	0.25	0.25	0.25	0.25	0.25	0.25	0.25	0.25	inv_u	0.025	TRUE	25	NA	750	0	0.5	FALSE	3	mixmodel_AR1_cal	0.9189	0.014858281742887006	0.006416499882758222	0	10000
4	250	0	250	500	750	2	0	1	0.25	0.25	0.25	0.25	0.25	0.25	0.25	0.25	0.25	inv_u	0.025	TRUE	25	NA	750	0	0.5	FALSE	3	mixmodel_cal	0.9237	0.016632136484179383	0.006395397505347111	0	10000
4	250	0	250	500	750	2	0	1	0.25	0.25	0.25	0.25	0.25	0.25	0.25	0.25	0.25	inv_u	0.025	TRUE	25	NA	750	0	0.5	FALSE	3	sepmodel	0.7993	-8.879761054482115e-4	0.007846057301489092	0	10000
4	250	0	250	500	750	2	0	1	0.25	0.25	0.25	0.25	0.25	0.25	0.25	0.25	0.25	inv_u	0.025	TRUE	25	NA	750	0	0.5	FALSE	4	fixmodel	0.837	1.1711287793251865e-4	0.0072145405586946515	0	10000
4	250	0	250	500	750	2	0	1	0.25	0.25	0.25	0.25	0.25	0.25	0.25	0.25	0.25	inv_u	0.025	TRUE	25	NA	750	0	0.5	FALSE	4	mixmodel	0.8839	-0.0028770404742422236	0.006013086104875496	0	10000
4	250	0	250	500	750	2	0	1	0.25	0.25	0.25	0.25	0.25	0.25	0.25	0.25	0.25	inv_u	0.025	TRUE	25	NA	750	0	0.5	FALSE	4	mixmodel_AR1	0.8896	-0.0027211406095698893	0.005977526243190576	0	10000
4	250	0	250	500	750	2	0	1	0.25	0.25	0.25	0.25	0.25	0.25	0.25	0.25	0.25	inv_u	0.025	TRUE	25	NA	750	0	0.5	FALSE	4	mixmodel_AR1_cal	0.8943	-0.0010410044900677315	0.005960822610901557	0	10000
4	250	0	250	500	750	2	0	1	0.25	0.25	0.25	0.25	0.25	0.25	0.25	0.25	0.25	inv_u	0.025	TRUE	25	NA	750	0	0.5	FALSE	4	mixmodel_cal	0.8963	-0.001605255393150545	0.005860121387940273	0	10000
4	250	0	250	500	750	2	0	1	0.25	0.25	0.25	0.25	0.25	0.25	0.25	0.25	0.25	inv_u	0.025	TRUE	25	NA	750	0	0.5	FALSE	4	sepmodel	0.7983	-3.8742537888274905e-5	0.008048450432651543	0	10000
4	250	0	250	500	750	2	0	1	0.25	0.25	0.25	0.25	0.25	0.25	0.25	0.25	0.25	inv_u	0.025	TRUE	50	NA	750	0	0.5	FALSE	2	fixmodel	0.8182	-0.0013230987067201715	0.007482431664210634	0	10000
4	250	0	250	500	750	2	0	1	0.25	0.25	0.25	0.25	0.25	0.25	0.25	0.25	0.25	inv_u	0.025	TRUE	50	NA	750	0	0.5	FALSE	2	mixmodel	0.8907	0.013857483590503166	0.007041134373853529	0	10000
4	250	0	250	500	750	2	0	1	0.25	0.25	0.25	0.25	0.25	0.25	0.25	0.25	0.25	inv_u	0.025	TRUE	50	NA	750	0	0.5	FALSE	2	mixmodel_AR1	0.8996	0.01631787274221953	0.00705260873661868	0	10000
4	250	0	250	500	750	2	0	1	0.25	0.25	0.25	0.25	0.25	0.25	0.25	0.25	0.25	inv_u	0.025	TRUE	50	NA	750	0	0.5	FALSE	2	mixmodel_AR1_cal	0.9032	0.01655524018183852	0.007034898434355014	0	10000
4	250	0	250	500	750	2	0	1	0.25	0.25	0.25	0.25	0.25	0.25	0.25	0.25	0.25	inv_u	0.025	TRUE	50	NA	750	0	0.5	FALSE	2	mixmodel_cal	0.9048	0.017952841000079704	0.007019398330562094	0	10000
4	250	0	250	500	750	2	0	1	0.25	0.25	0.25	0.25	0.25	0.25	0.25	0.25	0.25	inv_u	0.025	TRUE	50	NA	750	0	0.5	FALSE	2	sepmodel	0.7951	-8.533180042288892e-4	0.007954243559975262	0	10000
4	250	0	250	500	750	2	0	1	0.25	0.25	0.25	0.25	0.25	0.25	0.25	0.25	0.25	inv_u	0.025	TRUE	50	NA	750	0	0.5	FALSE	3	fixmodel	0.8319	6.43381722832981e-4	0.007389793453641543	0	10000
4	250	0	250	500	750	2	0	1	0.25	0.25	0.25	0.25	0.25	0.25	0.25	0.25	0.25	inv_u	0.025	TRUE	50	NA	750	0	0.5	FALSE	3	mixmodel	0.9056	0.014003147677859066	0.006655165700539799	0	10000
4	250	0	250	500	750	2	0	1	0.25	0.25	0.25	0.25	0.25	0.25	0.25	0.25	0.25	inv_u	0.025	TRUE	50	NA	750	0	0.5	FALSE	3	mixmodel_AR1	0.9171	0.016271246736709724	0.006640899739715429	0	10000
4	250	0	250	500	750	2	0	1	0.25	0.25	0.25	0.25	0.25	0.25	0.25	0.25	0.25	inv_u	0.025	TRUE	50	NA	750	0	0.5	FALSE	3	mixmodel_AR1_cal	0.9138	0.015744247135223342	0.006633882185085482	0	10000
4	250	0	250	500	750	2	0	1	0.25	0.25	0.25	0.25	0.25	0.25	0.25	0.25	0.25	inv_u	0.025	TRUE	50	NA	750	0	0.5	FALSE	3	mixmodel_cal	0.92	0.017160350763855095	0.006588971700735675	0	10000
4	250	0	250	500	750	2	0	1	0.25	0.25	0.25	0.25	0.25	0.25	0.25	0.25	0.25	inv_u	0.025	TRUE	50	NA	750	0	0.5	FALSE	3	sepmodel	0.7971	0.0010617771653815896	0.008132033382476152	0	10000
4	250	0	250	500	750	2	0	1	0.25	0.25	0.25	0.25	0.25	0.25	0.25	0.25	0.25	inv_u	0.025	TRUE	50	NA	750	0	0.5	FALSE	4	fixmodel	0.8405	3.8486140813172407e-4	0.007234185597344189	0	10000
4	250	0	250	500	750	2	0	1	0.25	0.25	0.25	0.25	0.25	0.25	0.25	0.25	0.25	inv_u	0.025	TRUE	50	NA	750	0	0.5	FALSE	4	mixmodel	0.8877	-0.002713748918968542	0.005984063431121887	0	10000
4	250	0	250	500	750	2	0	1	0.25	0.25	0.25	0.25	0.25	0.25	0.25	0.25	0.25	inv_u	0.025	TRUE	50	NA	750	0	0.5	FALSE	4	mixmodel_AR1	0.8945	-0.0025127873495708916	0.005952433427913357	0	10000
4	250	0	250	500	750	2	0	1	0.25	0.25	0.25	0.25	0.25	0.25	0.25	0.25	0.25	inv_u	0.025	TRUE	50	NA	750	0	0.5	FALSE	4	mixmodel_AR1_cal	0.8985	-8.644551224029821e-4	0.005942166154039326	0	10000
4	250	0	250	500	750	2	0	1	0.25	0.25	0.25	0.25	0.25	0.25	0.25	0.25	0.25	inv_u	0.025	TRUE	50	NA	750	0	0.5	FALSE	4	mixmodel_cal	0.9003	-0.0011509770608253919	0.0058390046084530085	0	10000
4	250	0	250	500	750	2	0	1	0.25	0.25	0.25	0.25	0.25	0.25	0.25	0.25	0.25	inv_u	0.025	TRUE	50	NA	750	0	0.5	FALSE	4	sepmodel	0.8016	4.946050193857056e-4	0.008064532065917764	0	10000
4	250	0	250	500	750	2	0	1	0.25	0.25	0.25	0.25	0.25	0.25	0.25	0.25	0.25	inv_u	0.025	TRUE	100	NA	750	0	0.5	FALSE	2	fixmodel	0.825	7.388492803432312e-4	0.007478000567499822	0	10000
4	250	0	250	500	750	2	0	1	0.25	0.25	0.25	0.25	0.25	0.25	0.25	0.25	0.25	inv_u	0.025	TRUE	100	NA	750	0	0.5	FALSE	2	mixmodel	0.8907	0.01573262392681558	0.007111132753824335	0	10000
4	250	0	250	500	750	2	0	1	0.25	0.25	0.25	0.25	0.25	0.25	0.25	0.25	0.25	inv_u	0.025	TRUE	100	NA	750	0	0.5	FALSE	2	mixmodel_AR1	0.9024	0.018112343995430304	0.007128047794528488	0	10000
4	250	0	250	500	750	2	0	1	0.25	0.25	0.25	0.25	0.25	0.25	0.25	0.25	0.25	inv_u	0.025	TRUE	100	NA	750	0	0.5	FALSE	2	mixmodel_AR1_cal	0.9045	0.0186016980015922	0.007093672157166942	0	10000
4	250	0	250	500	750	2	0	1	0.25	0.25	0.25	0.25	0.25	0.25	0.25	0.25	0.25	inv_u	0.025	TRUE	100	NA	750	0	0.5	FALSE	2	mixmodel_cal	0.903	0.018609412670640636	0.0070891248106909315	0	10000
4	250	0	250	500	750	2	0	1	0.25	0.25	0.25	0.25	0.25	0.25	0.25	0.25	0.25	inv_u	0.025	TRUE	100	NA	750	0	0.5	FALSE	2	sepmodel	0.7947	6.400126275046096e-4	0.008086232828270982	0	10000
4	250	0	250	500	750	2	0	1	0.25	0.25	0.25	0.25	0.25	0.25	0.25	0.25	0.25	inv_u	0.025	TRUE	100	NA	750	0	0.5	FALSE	3	fixmodel	0.8326	1.3710808752252744e-4	0.007302929769496368	0	10000
4	250	0	250	500	750	2	0	1	0.25	0.25	0.25	0.25	0.25	0.25	0.25	0.25	0.25	inv_u	0.025	TRUE	100	NA	750	0	0.5	FALSE	3	mixmodel	0.9046	0.013021990388101746	0.006551098455526102	0	10000
4	250	0	250	500	750	2	0	1	0.25	0.25	0.25	0.25	0.25	0.25	0.25	0.25	0.25	inv_u	0.025	TRUE	100	NA	750	0	0.5	FALSE	3	mixmodel_AR1	0.9139	0.015231838717440644	0.006541332904070704	0	10000
4	250	0	250	500	750	2	0	1	0.25	0.25	0.25	0.25	0.25	0.25	0.25	0.25	0.25	inv_u	0.025	TRUE	100	NA	750	0	0.5	FALSE	3	mixmodel_AR1_cal	0.912	0.014770856338216828	0.006526246066730348	0	10000
4	250	0	250	500	750	2	0	1	0.25	0.25	0.25	0.25	0.25	0.25	0.25	0.25	0.25	inv_u	0.025	TRUE	100	NA	750	0	0.5	FALSE	3	mixmodel_cal	0.9134	0.015052334139932578	0.006495072929650636	0	10000
4	250	0	250	500	750	2	0	1	0.25	0.25	0.25	0.25	0.25	0.25	0.25	0.25	0.25	inv_u	0.025	TRUE	100	NA	750	0	0.5	FALSE	3	sepmodel	0.7974	2.6352016208349387e-4	0.008008993901730044	0	10000
4	250	0	250	500	750	2	0	1	0.25	0.25	0.25	0.25	0.25	0.25	0.25	0.25	0.25	inv_u	0.025	TRUE	100	NA	750	0	0.5	FALSE	4	fixmodel	0.8328	-3.12862505653261e-4	0.007292575783945965	0	10000
4	250	0	250	500	750	2	0	1	0.25	0.25	0.25	0.25	0.25	0.25	0.25	0.25	0.25	inv_u	0.025	TRUE	100	NA	750	0	0.5	FALSE	4	mixmodel	0.877	-0.003644733296303857	0.00616711286094162	0	10000
4	250	0	250	500	750	2	0	1	0.25	0.25	0.25	0.25	0.25	0.25	0.25	0.25	0.25	inv_u	0.025	TRUE	100	NA	750	0	0.5	FALSE	4	mixmodel_AR1	0.8833	-0.0034977742113452403	0.006127930521705502	0	10000
4	250	0	250	500	750	2	0	1	0.25	0.25	0.25	0.25	0.25	0.25	0.25	0.25	0.25	inv_u	0.025	TRUE	100	NA	750	0	0.5	FALSE	4	mixmodel_AR1_cal	0.8877	-0.0018431030071935116	0.006106585515342377	0	10000
4	250	0	250	500	750	2	0	1	0.25	0.25	0.25	0.25	0.25	0.25	0.25	0.25	0.25	inv_u	0.025	TRUE	100	NA	750	0	0.5	FALSE	4	mixmodel_cal	0.8864	-0.0021361353258232793	0.006050511927749019	0	10000
4	250	0	250	500	750	2	0	1	0.25	0.25	0.25	0.25	0.25	0.25	0.25	0.25	0.25	inv_u	0.025	TRUE	100	NA	750	0	0.5	FALSE	4	sepmodel	0.7884	-5.873861008243752e-4	0.008088112387550358	0	10000
4	250	0	250	500	750	2	0	1	0.25	0.25	0.25	0.25	0.375	0.375	0.375	0.375	0.375	inv_u	0.025	TRUE	25	NA	750	0	0.5	FALSE	2	fixmodel	0.8252	5.223163276945314e-4	0.007550596819921971	0	10000
4	250	0	250	500	750	2	0	1	0.25	0.25	0.25	0.25	0.375	0.375	0.375	0.375	0.375	inv_u	0.025	TRUE	25	NA	750	0	0.5	FALSE	2	mixmodel	0.9032	0.021250439388263546	0.007508326874329069	0	10000
4	250	0	250	500	750	2	0	1	0.25	0.25	0.25	0.25	0.375	0.375	0.375	0.375	0.375	inv_u	0.025	TRUE	25	NA	750	0	0.5	FALSE	2	mixmodel_AR1	0.9153	0.025182165269905785	0.00759538719450946	0	10000
4	250	0	250	500	750	2	0	1	0.25	0.25	0.25	0.25	0.375	0.375	0.375	0.375	0.375	inv_u	0.025	TRUE	25	NA	750	0	0.5	FALSE	2	mixmodel_AR1_cal	0.9189	0.025815850914425287	0.00757455342711486	0	10000
4	250	0	250	500	750	2	0	1	0.25	0.25	0.25	0.25	0.375	0.375	0.375	0.375	0.375	inv_u	0.025	TRUE	25	NA	750	0	0.5	FALSE	2	mixmodel_cal	0.9288	0.029896117722753267	0.0076386760612236655	0	10000
4	250	0	250	500	750	2	0	1	0.25	0.25	0.25	0.25	0.375	0.375	0.375	0.375	0.375	inv_u	0.025	TRUE	25	NA	750	0	0.5	FALSE	2	sepmodel	0.7922	5.165174785425385e-4	0.008110908665324318	0	10000
4	250	0	250	500	750	2	0	1	0.25	0.25	0.25	0.25	0.375	0.375	0.375	0.375	0.375	inv_u	0.025	TRUE	25	NA	750	0	0.5	FALSE	3	fixmodel	0.8288	-8.202346614682963e-5	0.007415116851075315	0	10000
4	250	0	250	500	750	2	0	1	0.25	0.25	0.25	0.25	0.375	0.375	0.375	0.375	0.375	inv_u	0.025	TRUE	25	NA	750	0	0.5	FALSE	3	mixmodel	0.9118	0.018102505523477336	0.006890104017476441	0	10000
4	250	0	250	500	750	2	0	1	0.25	0.25	0.25	0.25	0.375	0.375	0.375	0.375	0.375	inv_u	0.025	TRUE	25	NA	750	0	0.5	FALSE	3	mixmodel_AR1	0.9258	0.02174944197412151	0.0069375340250832935	0	10000
4	250	0	250	500	750	2	0	1	0.25	0.25	0.25	0.25	0.375	0.375	0.375	0.375	0.375	inv_u	0.025	TRUE	25	NA	750	0	0.5	FALSE	3	mixmodel_AR1_cal	0.923	0.021013469004421824	0.006903407543792348	0	10000
4	250	0	250	500	750	2	0	1	0.25	0.25	0.25	0.25	0.375	0.375	0.375	0.375	0.375	inv_u	0.025	TRUE	25	NA	750	0	0.5	FALSE	3	mixmodel_cal	0.9341	0.02498871379311944	0.006931202173232089	0	10000
4	250	0	250	500	750	2	0	1	0.25	0.25	0.25	0.25	0.375	0.375	0.375	0.375	0.375	inv_u	0.025	TRUE	25	NA	750	0	0.5	FALSE	3	sepmodel	0.79	-4.0808253324144486e-4	0.008160096296930038	0	10000
4	250	0	250	500	750	2	0	1	0.25	0.25	0.25	0.25	0.375	0.375	0.375	0.375	0.375	inv_u	0.025	TRUE	25	NA	750	0	0.5	FALSE	4	fixmodel	0.8379	-3.971111709182456e-5	0.007105275527175436	0	10000
4	250	0	250	500	750	2	0	1	0.25	0.25	0.25	0.25	0.375	0.375	0.375	0.375	0.375	inv_u	0.025	TRUE	25	NA	750	0	0.5	FALSE	4	mixmodel	0.8814	-0.0045442778446827745	0.006116177606557258	0	10000
4	250	0	250	500	750	2	0	1	0.25	0.25	0.25	0.25	0.375	0.375	0.375	0.375	0.375	inv_u	0.025	TRUE	25	NA	750	0	0.5	FALSE	4	mixmodel_AR1	0.8878	-0.004262366868336186	0.006087285108262894	0	10000
4	250	0	250	500	750	2	0	1	0.25	0.25	0.25	0.25	0.375	0.375	0.375	0.375	0.375	inv_u	0.025	TRUE	25	NA	750	0	0.5	FALSE	4	mixmodel_AR1_cal	0.894	-0.0013862982603485671	0.006062809376588546	0	10000
4	250	0	250	500	750	2	0	1	0.25	0.25	0.25	0.25	0.375	0.375	0.375	0.375	0.375	inv_u	0.025	TRUE	25	NA	750	0	0.5	FALSE	4	mixmodel_cal	0.8981	-0.0026074896358086607	0.005925357132532797	0	10000
4	250	0	250	500	750	2	0	1	0.25	0.25	0.25	0.25	0.375	0.375	0.375	0.375	0.375	inv_u	0.025	TRUE	25	NA	750	0	0.5	FALSE	4	sepmodel	0.7964	-3.26278402917188e-4	0.00799013759072588	0	10000
4	250	0	250	500	750	2	0	1	0.25	0.25	0.25	0.25	0.375	0.375	0.375	0.375	0.375	inv_u	0.025	TRUE	50	NA	750	0	0.5	FALSE	2	fixmodel	0.8307	8.194137548752704e-4	0.007425969469352664	0	10000
4	250	0	250	500	750	2	0	1	0.25	0.25	0.25	0.25	0.375	0.375	0.375	0.375	0.375	inv_u	0.025	TRUE	50	NA	750	0	0.5	FALSE	2	mixmodel	0.903	0.02186789205621263	0.007475905557759538	0	10000
4	250	0	250	500	750	2	0	1	0.25	0.25	0.25	0.25	0.375	0.375	0.375	0.375	0.375	inv_u	0.025	TRUE	50	NA	750	0	0.5	FALSE	2	mixmodel_AR1	0.915	0.025948901896043063	0.00757504335429478	0	10000
4	250	0	250	500	750	2	0	1	0.25	0.25	0.25	0.25	0.375	0.375	0.375	0.375	0.375	inv_u	0.025	TRUE	50	NA	750	0	0.5	FALSE	2	mixmodel_AR1_cal	0.9185	0.026131943424469957	0.007497694614458969	0	10000
4	250	0	250	500	750	2	0	1	0.25	0.25	0.25	0.25	0.375	0.375	0.375	0.375	0.375	inv_u	0.025	TRUE	50	NA	750	0	0.5	FALSE	2	mixmodel_cal	0.9254	0.029292642491630726	0.007543197740410998	0	10000
4	250	0	250	500	750	2	0	1	0.25	0.25	0.25	0.25	0.375	0.375	0.375	0.375	0.375	inv_u	0.025	TRUE	50	NA	750	0	0.5	FALSE	2	sepmodel	0.8005	8.843546784082012e-4	0.007945158521322415	0	10000
4	250	0	250	500	750	2	0	1	0.25	0.25	0.25	0.25	0.375	0.375	0.375	0.375	0.375	inv_u	0.025	TRUE	50	NA	750	0	0.5	FALSE	3	fixmodel	0.8337	3.57046457886672e-4	0.007083505597778206	0	10000
4	250	0	250	500	750	2	0	1	0.25	0.25	0.25	0.25	0.375	0.375	0.375	0.375	0.375	inv_u	0.025	TRUE	50	NA	750	0	0.5	FALSE	3	mixmodel	0.9161	0.018693528845354968	0.006629388603451548	0	10000
4	250	0	250	500	750	2	0	1	0.25	0.25	0.25	0.25	0.375	0.375	0.375	0.375	0.375	inv_u	0.025	TRUE	50	NA	750	0	0.5	FALSE	3	mixmodel_AR1	0.9282	0.022419591079579804	0.006692699302693398	0	10000
4	250	0	250	500	750	2	0	1	0.25	0.25	0.25	0.25	0.375	0.375	0.375	0.375	0.375	inv_u	0.025	TRUE	50	NA	750	0	0.5	FALSE	3	mixmodel_AR1_cal	0.9265	0.02137169809417048	0.00664233518170397	0	10000
4	250	0	250	500	750	2	0	1	0.25	0.25	0.25	0.25	0.375	0.375	0.375	0.375	0.375	inv_u	0.025	TRUE	50	NA	750	0	0.5	FALSE	3	mixmodel_cal	0.9354	0.02462994613350706	0.006668391629386621	0	10000
4	250	0	250	500	750	2	0	1	0.25	0.25	0.25	0.25	0.375	0.375	0.375	0.375	0.375	inv_u	0.025	TRUE	50	NA	750	0	0.5	FALSE	3	sepmodel	0.7974	4.5536592379575544e-4	0.007823052918692246	0	10000
4	250	0	250	500	750	2	0	1	0.25	0.25	0.25	0.25	0.375	0.375	0.375	0.375	0.375	inv_u	0.025	TRUE	50	NA	750	0	0.5	FALSE	4	fixmodel	0.8406	-5.348922903693718e-6	0.0071859341572375075	0	10000
4	250	0	250	500	750	2	0	1	0.25	0.25	0.25	0.25	0.375	0.375	0.375	0.375	0.375	inv_u	0.025	TRUE	50	NA	750	0	0.5	FALSE	4	mixmodel	0.8796	-0.004434968241395637	0.006147694193094763	0	10000
4	250	0	250	500	750	2	0	1	0.25	0.25	0.25	0.25	0.375	0.375	0.375	0.375	0.375	inv_u	0.025	TRUE	50	NA	750	0	0.5	FALSE	4	mixmodel_AR1	0.8844	-0.0041813867753700195	0.006116981677219882	0	10000
4	250	0	250	500	750	2	0	1	0.25	0.25	0.25	0.25	0.375	0.375	0.375	0.375	0.375	inv_u	0.025	TRUE	50	NA	750	0	0.5	FALSE	4	mixmodel_AR1_cal	0.8905	-0.0012071547235934172	0.0060931580269344395	0	10000
4	250	0	250	500	750	2	0	1	0.25	0.25	0.25	0.25	0.375	0.375	0.375	0.375	0.375	inv_u	0.025	TRUE	50	NA	750	0	0.5	FALSE	4	mixmodel_cal	0.8935	-0.002191846470528688	0.005966619065141298	0	10000
4	250	0	250	500	750	2	0	1	0.25	0.25	0.25	0.25	0.375	0.375	0.375	0.375	0.375	inv_u	0.025	TRUE	50	NA	750	0	0.5	FALSE	4	sepmodel	0.796	8.885409519169227e-5	0.008029080362141353	0	10000
4	250	0	250	500	750	2	0	1	0.25	0.25	0.25	0.25	0.375	0.375	0.375	0.375	0.375	inv_u	0.025	TRUE	100	NA	750	0	0.5	FALSE	2	fixmodel	0.8251	4.933355677097612e-4	0.007585633644314022	0	10000
4	250	0	250	500	750	2	0	1	0.25	0.25	0.25	0.25	0.375	0.375	0.375	0.375	0.375	inv_u	0.025	TRUE	100	NA	750	0	0.5	FALSE	2	mixmodel	0.9002	0.021512672755854455	0.007591067612261627	0	10000
4	250	0	250	500	750	2	0	1	0.25	0.25	0.25	0.25	0.375	0.375	0.375	0.375	0.375	inv_u	0.025	TRUE	100	NA	750	0	0.5	FALSE	2	mixmodel_AR1	0.9137	0.025455168118938377	0.007659272178380816	0	10000
4	250	0	250	500	750	2	0	1	0.25	0.25	0.25	0.25	0.375	0.375	0.375	0.375	0.375	inv_u	0.025	TRUE	100	NA	750	0	0.5	FALSE	2	mixmodel_AR1_cal	0.9162	0.025949023088442907	0.007652692975808153	0	10000
4	250	0	250	500	750	2	0	1	0.25	0.25	0.25	0.25	0.375	0.375	0.375	0.375	0.375	inv_u	0.025	TRUE	100	NA	750	0	0.5	FALSE	2	mixmodel_cal	0.9172	0.026832804717847027	0.007618354677789533	0	10000
4	250	0	250	500	750	2	0	1	0.25	0.25	0.25	0.25	0.375	0.375	0.375	0.375	0.375	inv_u	0.025	TRUE	100	NA	750	0	0.5	FALSE	2	sepmodel	0.7938	6.149336801831375e-4	0.008180145723307353	0	10000
4	250	0	250	500	750	2	0	1	0.25	0.25	0.25	0.25	0.375	0.375	0.375	0.375	0.375	inv_u	0.025	TRUE	100	NA	750	0	0.5	FALSE	3	fixmodel	0.8347	6.234157963836918e-4	0.007245685691787114	0	10000
4	250	0	250	500	750	2	0	1	0.25	0.25	0.25	0.25	0.375	0.375	0.375	0.375	0.375	inv_u	0.025	TRUE	100	NA	750	0	0.5	FALSE	3	mixmodel	0.9175	0.0190291138661365	0.006818798432719435	0	10000
4	250	0	250	500	750	2	0	1	0.25	0.25	0.25	0.25	0.375	0.375	0.375	0.375	0.375	inv_u	0.025	TRUE	100	NA	750	0	0.5	FALSE	3	mixmodel_AR1	0.929	0.022575257970211086	0.006878402193519162	0	10000
4	250	0	250	500	750	2	0	1	0.25	0.25	0.25	0.25	0.375	0.375	0.375	0.375	0.375	inv_u	0.025	TRUE	100	NA	750	0	0.5	FALSE	3	mixmodel_AR1_cal	0.9265	0.02155158783310734	0.006842019923989235	0	10000
4	250	0	250	500	750	2	0	1	0.25	0.25	0.25	0.25	0.375	0.375	0.375	0.375	0.375	inv_u	0.025	TRUE	100	NA	750	0	0.5	FALSE	3	mixmodel_cal	0.9308	0.022868036134644127	0.006792249830695437	0	10000
4	250	0	250	500	750	2	0	1	0.25	0.25	0.25	0.25	0.375	0.375	0.375	0.375	0.375	inv_u	0.025	TRUE	100	NA	750	0	0.5	FALSE	3	sepmodel	0.803	8.809123689477702e-4	0.007907073289462803	0	10000
4	250	0	250	500	750	2	0	1	0.25	0.25	0.25	0.25	0.375	0.375	0.375	0.375	0.375	inv_u	0.025	TRUE	100	NA	750	0	0.5	FALSE	4	fixmodel	0.8374	-2.7579386282725504e-4	0.007056501783367461	0	10000
4	250	0	250	500	750	2	0	1	0.25	0.25	0.25	0.25	0.375	0.375	0.375	0.375	0.375	inv_u	0.025	TRUE	100	NA	750	0	0.5	FALSE	4	mixmodel	0.8794	-0.004522494350444545	0.0060264865552948545	0	10000
4	250	0	250	500	750	2	0	1	0.25	0.25	0.25	0.25	0.375	0.375	0.375	0.375	0.375	inv_u	0.025	TRUE	100	NA	750	0	0.5	FALSE	4	mixmodel_AR1	0.8844	-0.004335108955987405	0.005989056491993365	0	10000
4	250	0	250	500	750	2	0	1	0.25	0.25	0.25	0.25	0.375	0.375	0.375	0.375	0.375	inv_u	0.025	TRUE	100	NA	750	0	0.5	FALSE	4	mixmodel_AR1_cal	0.8918	-0.0015370465634697678	0.005984451119530732	0	10000
4	250	0	250	500	750	2	0	1	0.25	0.25	0.25	0.25	0.375	0.375	0.375	0.375	0.375	inv_u	0.025	TRUE	100	NA	750	0	0.5	FALSE	4	mixmodel_cal	0.8927	-0.0022875775784624453	0.005880467806941364	0	10000
4	250	0	250	500	750	2	0	1	0.25	0.25	0.25	0.25	0.375	0.375	0.375	0.375	0.375	inv_u	0.025	TRUE	100	NA	750	0	0.5	FALSE	4	sepmodel	0.7948	-3.793198871115847e-4	0.007848328290512805	0	10000
4	250	0	250	500	750	2	0	1	0.25	0.25	0.25	0.25	0.5	0.5	0.5	0.5	0.5	inv_u	0.025	TRUE	25	NA	750	0	0.5	FALSE	2	fixmodel	0.8256	0.0010004085350423498	0.007527581164935744	0	10000
4	250	0	250	500	750	2	0	1	0.25	0.25	0.25	0.25	0.5	0.5	0.5	0.5	0.5	inv_u	0.025	TRUE	25	NA	750	0	0.5	FALSE	2	mixmodel	0.908	0.025854017244121823	0.00786442775782377	0	10000
4	250	0	250	500	750	2	0	1	0.25	0.25	0.25	0.25	0.5	0.5	0.5	0.5	0.5	inv_u	0.025	TRUE	25	NA	750	0	0.5	FALSE	2	mixmodel_AR1	0.9221	0.03146395776775183	0.008087195846955325	0	10000
4	250	0	250	500	750	2	0	1	0.25	0.25	0.25	0.25	0.5	0.5	0.5	0.5	0.5	inv_u	0.025	TRUE	25	NA	750	0	0.5	FALSE	2	mixmodel_AR1_cal	0.9267	0.032014415250444565	0.008045768034512023	0	10000
4	250	0	250	500	750	2	0	1	0.25	0.25	0.25	0.25	0.5	0.5	0.5	0.5	0.5	inv_u	0.025	TRUE	25	NA	750	0	0.5	FALSE	2	mixmodel_cal	0.942	0.04005730339225658	0.008327247755435063	0	10000
4	250	0	250	500	750	2	0	1	0.25	0.25	0.25	0.25	0.5	0.5	0.5	0.5	0.5	inv_u	0.025	TRUE	25	NA	750	0	0.5	FALSE	2	sepmodel	0.7978	0.0010654633754473277	0.008041395932681255	0	10000
4	250	0	250	500	750	2	0	1	0.25	0.25	0.25	0.25	0.5	0.5	0.5	0.5	0.5	inv_u	0.025	TRUE	25	NA	750	0	0.5	FALSE	3	fixmodel	0.8292	3.1404548159609066e-5	0.007519025455401704	0	10000
4	250	0	250	500	750	2	0	1	0.25	0.25	0.25	0.25	0.5	0.5	0.5	0.5	0.5	inv_u	0.025	TRUE	25	NA	750	0	0.5	FALSE	3	mixmodel	0.9098	0.02123261094006196	0.0072229333831965925	0	10000
4	250	0	250	500	750	2	0	1	0.25	0.25	0.25	0.25	0.5	0.5	0.5	0.5	0.5	inv_u	0.025	TRUE	25	NA	750	0	0.5	FALSE	3	mixmodel_AR1	0.9229	0.026121040967367753	0.00737965274230516	0	10000
4	250	0	250	500	750	2	0	1	0.25	0.25	0.25	0.25	0.5	0.5	0.5	0.5	0.5	inv_u	0.025	TRUE	25	NA	750	0	0.5	FALSE	3	mixmodel_AR1_cal	0.923	0.02503188079663868	0.007298963444481185	0	10000
4	250	0	250	500	750	2	0	1	0.25	0.25	0.25	0.25	0.5	0.5	0.5	0.5	0.5	inv_u	0.025	TRUE	25	NA	750	0	0.5	FALSE	3	mixmodel_cal	0.9441	0.033140948068449846	0.007433313316409361	0	10000
4	250	0	250	500	750	2	0	1	0.25	0.25	0.25	0.25	0.5	0.5	0.5	0.5	0.5	inv_u	0.025	TRUE	25	NA	750	0	0.5	FALSE	3	sepmodel	0.7933	2.566136229990037e-4	0.008210405834783949	0	10000
4	250	0	250	500	750	2	0	1	0.25	0.25	0.25	0.25	0.5	0.5	0.5	0.5	0.5	inv_u	0.025	TRUE	25	NA	750	0	0.5	FALSE	4	fixmodel	0.8359	-4.969747471774429e-4	0.007250840553111587	0	10000
4	250	0	250	500	750	2	0	1	0.25	0.25	0.25	0.25	0.5	0.5	0.5	0.5	0.5	inv_u	0.025	TRUE	25	NA	750	0	0.5	FALSE	4	mixmodel	0.8647	-0.006600817493337433	0.006247827063265722	0	10000
4	250	0	250	500	750	2	0	1	0.25	0.25	0.25	0.25	0.5	0.5	0.5	0.5	0.5	inv_u	0.025	TRUE	25	NA	750	0	0.5	FALSE	4	mixmodel_AR1	0.8706	-0.00624914042218917	0.006217879757404295	0	10000
4	250	0	250	500	750	2	0	1	0.25	0.25	0.25	0.25	0.5	0.5	0.5	0.5	0.5	inv_u	0.025	TRUE	25	NA	750	0	0.5	FALSE	4	mixmodel_AR1_cal	0.8841	-0.00205651439890902	0.006149098849033598	0	10000
4	250	0	250	500	750	2	0	1	0.25	0.25	0.25	0.25	0.5	0.5	0.5	0.5	0.5	inv_u	0.025	TRUE	25	NA	750	0	0.5	FALSE	4	mixmodel_cal	0.8899	-0.0036155238961131163	0.00594074007305344	0	10000
4	250	0	250	500	750	2	0	1	0.25	0.25	0.25	0.25	0.5	0.5	0.5	0.5	0.5	inv_u	0.025	TRUE	25	NA	750	0	0.5	FALSE	4	sepmodel	0.7906	-5.57414814230842e-4	0.008125603722338226	0	10000
4	250	0	250	500	750	2	0	1	0.25	0.25	0.25	0.25	0.5	0.5	0.5	0.5	0.5	inv_u	0.025	TRUE	50	NA	750	0	0.5	FALSE	2	fixmodel	0.826	0.001110369534241022	0.007576645998066093	0	10000
4	250	0	250	500	750	2	0	1	0.25	0.25	0.25	0.25	0.5	0.5	0.5	0.5	0.5	inv_u	0.025	TRUE	50	NA	750	0	0.5	FALSE	2	mixmodel	0.9053	0.02606618620983269	0.007952635781927411	0	10000
4	250	0	250	500	750	2	0	1	0.25	0.25	0.25	0.25	0.5	0.5	0.5	0.5	0.5	inv_u	0.025	TRUE	50	NA	750	0	0.5	FALSE	2	mixmodel_AR1	0.9195	0.031664832810244084	0.008164097201644552	0	10000
4	250	0	250	500	750	2	0	1	0.25	0.25	0.25	0.25	0.5	0.5	0.5	0.5	0.5	inv_u	0.025	TRUE	50	NA	750	0	0.5	FALSE	2	mixmodel_AR1_cal	0.9217	0.03148519158540767	0.008114382166756052	0	10000
4	250	0	250	500	750	2	0	1	0.25	0.25	0.25	0.25	0.5	0.5	0.5	0.5	0.5	inv_u	0.025	TRUE	50	NA	750	0	0.5	FALSE	2	mixmodel_cal	0.9373	0.0379695093763905	0.008292132330271974	0	10000
4	250	0	250	500	750	2	0	1	0.25	0.25	0.25	0.25	0.5	0.5	0.5	0.5	0.5	inv_u	0.025	TRUE	50	NA	750	0	0.5	FALSE	2	sepmodel	0.7955	7.26835445968418e-4	0.008171450633013782	0	10000
4	250	0	250	500	750	2	0	1	0.25	0.25	0.25	0.25	0.5	0.5	0.5	0.5	0.5	inv_u	0.025	TRUE	50	NA	750	0	0.5	FALSE	3	fixmodel	0.8344	-1.3440716448115042e-4	0.0073233801697715805	0	10000
4	250	0	250	500	750	2	0	1	0.25	0.25	0.25	0.25	0.5	0.5	0.5	0.5	0.5	inv_u	0.025	TRUE	50	NA	750	0	0.5	FALSE	3	mixmodel	0.9131	0.021388161869556974	0.007013031440356234	0	10000
4	250	0	250	500	750	2	0	1	0.25	0.25	0.25	0.25	0.5	0.5	0.5	0.5	0.5	inv_u	0.025	TRUE	50	NA	750	0	0.5	FALSE	3	mixmodel_AR1	0.9293	0.02621430916894779	0.007169436004705809	0	10000
4	250	0	250	500	750	2	0	1	0.25	0.25	0.25	0.25	0.5	0.5	0.5	0.5	0.5	inv_u	0.025	TRUE	50	NA	750	0	0.5	FALSE	3	mixmodel_AR1_cal	0.9248	0.02438175222085382	0.0070902070337264915	0	10000
4	250	0	250	500	750	2	0	1	0.25	0.25	0.25	0.25	0.5	0.5	0.5	0.5	0.5	inv_u	0.025	TRUE	50	NA	750	0	0.5	FALSE	3	mixmodel_cal	0.9423	0.03109875228500799	0.007193467382522121	0	10000
4	250	0	250	500	750	2	0	1	0.25	0.25	0.25	0.25	0.5	0.5	0.5	0.5	0.5	inv_u	0.025	TRUE	50	NA	750	0	0.5	FALSE	3	sepmodel	0.799	-1.4090197830010312e-4	0.008049028481062372	0	10000
4	250	0	250	500	750	2	0	1	0.25	0.25	0.25	0.25	0.5	0.5	0.5	0.5	0.5	inv_u	0.025	TRUE	50	NA	750	0	0.5	FALSE	4	fixmodel	0.8365	-2.3312238772227163e-4	0.007129256936525962	0	10000
4	250	0	250	500	750	2	0	1	0.25	0.25	0.25	0.25	0.5	0.5	0.5	0.5	0.5	inv_u	0.025	TRUE	50	NA	750	0	0.5	FALSE	4	mixmodel	0.8665	-0.005917167988943558	0.006147622436866222	0	10000
4	250	0	250	500	750	2	0	1	0.25	0.25	0.25	0.25	0.5	0.5	0.5	0.5	0.5	inv_u	0.025	TRUE	50	NA	750	0	0.5	FALSE	4	mixmodel_AR1	0.8758	-0.005606570845339486	0.0061361095809186654	0	10000
4	250	0	250	500	750	2	0	1	0.25	0.25	0.25	0.25	0.5	0.5	0.5	0.5	0.5	inv_u	0.025	TRUE	50	NA	750	0	0.5	FALSE	4	mixmodel_AR1_cal	0.8865	-0.0011647801380462778	0.006097908134734794	0	10000
4	250	0	250	500	750	2	0	1	0.25	0.25	0.25	0.25	0.5	0.5	0.5	0.5	0.5	inv_u	0.025	TRUE	50	NA	750	0	0.5	FALSE	4	mixmodel_cal	0.8922	-0.0029255859243564604	0.005854062573868212	0	10000
4	250	0	250	500	750	2	0	1	0.25	0.25	0.25	0.25	0.5	0.5	0.5	0.5	0.5	inv_u	0.025	TRUE	50	NA	750	0	0.5	FALSE	4	sepmodel	0.794	-1.266086442130409e-4	0.007954564117286084	0	10000
4	250	0	250	500	750	2	0	1	0.25	0.25	0.25	0.25	0.5	0.5	0.5	0.5	0.5	inv_u	0.025	TRUE	100	NA	750	0	0.5	FALSE	2	fixmodel	0.8217	-4.489768479172669e-4	0.007499650895838653	0	10000
4	250	0	250	500	750	2	0	1	0.25	0.25	0.25	0.25	0.5	0.5	0.5	0.5	0.5	inv_u	0.025	TRUE	100	NA	750	0	0.5	FALSE	2	mixmodel	0.9052	0.024409095091241395	0.007744005799434767	0	10000
4	250	0	250	500	750	2	0	1	0.25	0.25	0.25	0.25	0.5	0.5	0.5	0.5	0.5	inv_u	0.025	TRUE	100	NA	750	0	0.5	FALSE	2	mixmodel_AR1	0.92	0.03001312702029286	0.00793230288017638	0	10000
4	250	0	250	500	750	2	0	1	0.25	0.25	0.25	0.25	0.5	0.5	0.5	0.5	0.5	inv_u	0.025	TRUE	100	NA	750	0	0.5	FALSE	2	mixmodel_AR1_cal	0.922	0.029992316069024944	0.00782795105794874	0	10000
4	250	0	250	500	750	2	0	1	0.25	0.25	0.25	0.25	0.5	0.5	0.5	0.5	0.5	inv_u	0.025	TRUE	100	NA	750	0	0.5	FALSE	2	mixmodel_cal	0.9293	0.032314336684987476	0.00785479930873314	0	10000
4	250	0	250	500	750	2	0	1	0.25	0.25	0.25	0.25	0.5	0.5	0.5	0.5	0.5	inv_u	0.025	TRUE	100	NA	750	0	0.5	FALSE	2	sepmodel	0.7912	-5.111684700316873e-4	0.008071126050047055	0	10000
4	250	0	250	500	750	2	0	1	0.25	0.25	0.25	0.25	0.5	0.5	0.5	0.5	0.5	inv_u	0.025	TRUE	100	NA	750	0	0.5	FALSE	3	fixmodel	0.8299	-5.3296084046579815e-5	0.007333721017388131	0	10000
4	250	0	250	500	750	2	0	1	0.25	0.25	0.25	0.25	0.5	0.5	0.5	0.5	0.5	inv_u	0.025	TRUE	100	NA	750	0	0.5	FALSE	3	mixmodel	0.9161	0.021412734770216206	0.007056020544751998	0	10000
4	250	0	250	500	750	2	0	1	0.25	0.25	0.25	0.25	0.5	0.5	0.5	0.5	0.5	inv_u	0.025	TRUE	100	NA	750	0	0.5	FALSE	3	mixmodel_AR1	0.9321	0.0262544961058356	0.007208992509943715	0	10000
4	250	0	250	500	750	2	0	1	0.25	0.25	0.25	0.25	0.5	0.5	0.5	0.5	0.5	inv_u	0.025	TRUE	100	NA	750	0	0.5	FALSE	3	mixmodel_AR1_cal	0.9289	0.024424494019262197	0.0071162377978084964	0	10000
4	250	0	250	500	750	2	0	1	0.25	0.25	0.25	0.25	0.5	0.5	0.5	0.5	0.5	inv_u	0.025	TRUE	100	NA	750	0	0.5	FALSE	3	mixmodel_cal	0.9372	0.02762589952919244	0.007106934181334054	0	10000
4	250	0	250	500	750	2	0	1	0.25	0.25	0.25	0.25	0.5	0.5	0.5	0.5	0.5	inv_u	0.025	TRUE	100	NA	750	0	0.5	FALSE	3	sepmodel	0.7928	-3.8008486365566645e-4	0.007972054020192541	0	10000
4	250	0	250	500	750	2	0	1	0.25	0.25	0.25	0.25	0.5	0.5	0.5	0.5	0.5	inv_u	0.025	TRUE	100	NA	750	0	0.5	FALSE	4	fixmodel	0.8397	-1.1864627788628662e-4	0.007163662510568872	0	10000
4	250	0	250	500	750	2	0	1	0.25	0.25	0.25	0.25	0.5	0.5	0.5	0.5	0.5	inv_u	0.025	TRUE	100	NA	750	0	0.5	FALSE	4	mixmodel	0.8695	-0.006084749530864483	0.006109665142701578	0	10000
4	250	0	250	500	750	2	0	1	0.25	0.25	0.25	0.25	0.5	0.5	0.5	0.5	0.5	inv_u	0.025	TRUE	100	NA	750	0	0.5	FALSE	4	mixmodel_AR1	0.8778	-0.005749310077028209	0.00607880709020203	0	10000
4	250	0	250	500	750	2	0	1	0.25	0.25	0.25	0.25	0.5	0.5	0.5	0.5	0.5	inv_u	0.025	TRUE	100	NA	750	0	0.5	FALSE	4	mixmodel_AR1_cal	0.8887	-0.0015492471782828467	0.0060521438763988505	0	10000
4	250	0	250	500	750	2	0	1	0.25	0.25	0.25	0.25	0.5	0.5	0.5	0.5	0.5	inv_u	0.025	TRUE	100	NA	750	0	0.5	FALSE	4	mixmodel_cal	0.89	-0.002742865057854422	0.00588130333171237	0	10000
4	250	0	250	500	750	2	0	1	0.25	0.25	0.25	0.25	0.5	0.5	0.5	0.5	0.5	inv_u	0.025	TRUE	100	NA	750	0	0.5	FALSE	4	sepmodel	0.7982	-5.051684967880511e-4	0.007928902184194437	0	10000
4	250	0	250	500	750	2	0	1	0.25	0.25	0.25	0.25	-0.5	-0.5	-0.5	-0.5	-0.5	seasonal	0.025	TRUE	25	1	NA	0	0.5	FALSE	2	fixmodel	0.8219	-2.3087588841079238e-4	0.007484205175024331	0	10000
4	250	0	250	500	750	2	0	1	0.25	0.25	0.25	0.25	-0.5	-0.5	-0.5	-0.5	-0.5	seasonal	0.025	TRUE	25	1	NA	0	0.5	FALSE	2	mixmodel	0.8353	0.0035543905732204934	0.007409472948657478	0	10000
4	250	0	250	500	750	2	0	1	0.25	0.25	0.25	0.25	-0.5	-0.5	-0.5	-0.5	-0.5	seasonal	0.025	TRUE	25	1	NA	0	0.5	FALSE	2	mixmodel_AR1	0.8293	0.0015682933522695025	0.007410539973897447	0	10000
4	250	0	250	500	750	2	0	1	0.25	0.25	0.25	0.25	-0.5	-0.5	-0.5	-0.5	-0.5	seasonal	0.025	TRUE	25	1	NA	0	0.5	FALSE	2	mixmodel_AR1_cal	0.8317	-6.508769597198675e-4	0.0073008607401388375	0	10000
4	250	0	250	500	750	2	0	1	0.25	0.25	0.25	0.25	-0.5	-0.5	-0.5	-0.5	-0.5	seasonal	0.025	TRUE	25	1	NA	0	0.5	FALSE	2	mixmodel_cal	0.912	0.029996882552144204	0.007917276621129395	0	10000
4	250	0	250	500	750	2	0	1	0.25	0.25	0.25	0.25	-0.5	-0.5	-0.5	-0.5	-0.5	seasonal	0.025	TRUE	25	1	NA	0	0.5	FALSE	2	sepmodel	0.7587	-3.67757008869189e-4	0.007989423016714018	0	10000
4	250	0	250	500	750	2	0	1	0.25	0.25	0.25	0.25	-0.5	-0.5	-0.5	-0.5	-0.5	seasonal	0.025	TRUE	25	1	NA	0	0.5	FALSE	3	fixmodel	0.8357	0.0014805207772748187	0.007334541219204781	0	10000
4	250	0	250	500	750	2	0	1	0.25	0.25	0.25	0.25	-0.5	-0.5	-0.5	-0.5	-0.5	seasonal	0.025	TRUE	25	1	NA	0	0.5	FALSE	3	mixmodel	0.8707	0.013451047834043413	0.0075136093650772055	0	10000
4	250	0	250	500	750	2	0	1	0.25	0.25	0.25	0.25	-0.5	-0.5	-0.5	-0.5	-0.5	seasonal	0.025	TRUE	25	1	NA	0	0.5	FALSE	3	mixmodel_AR1	0.8638	0.01024730949960646	0.007405233873461131	0	10000
4	250	0	250	500	750	2	0	1	0.25	0.25	0.25	0.25	-0.5	-0.5	-0.5	-0.5	-0.5	seasonal	0.025	TRUE	25	1	NA	0	0.5	FALSE	3	mixmodel_AR1_cal	0.8716	0.011460468557726125	0.0073646263501506385	0	10000
4	250	0	250	500	750	2	0	1	0.25	0.25	0.25	0.25	-0.5	-0.5	-0.5	-0.5	-0.5	seasonal	0.025	TRUE	25	1	NA	0	0.5	FALSE	3	mixmodel_cal	0.988	0.10538851913549603	0.01831512693944209	0	10000
4	250	0	250	500	750	2	0	1	0.25	0.25	0.25	0.25	-0.5	-0.5	-0.5	-0.5	-0.5	seasonal	0.025	TRUE	25	1	NA	0	0.5	FALSE	3	sepmodel	0.7779	0.0012946271609890385	0.007986978703390444	0	10000
4	250	0	250	500	750	2	0	1	0.25	0.25	0.25	0.25	-0.5	-0.5	-0.5	-0.5	-0.5	seasonal	0.025	TRUE	25	1	NA	0	0.5	FALSE	4	fixmodel	0.833	2.183795101896115e-4	0.007195757726463524	0	10000
4	250	0	250	500	750	2	0	1	0.25	0.25	0.25	0.25	-0.5	-0.5	-0.5	-0.5	-0.5	seasonal	0.025	TRUE	25	1	NA	0	0.5	FALSE	4	mixmodel	0.8859	0.01968478690880106	0.007657185299140939	0	10000
4	250	0	250	500	750	2	0	1	0.25	0.25	0.25	0.25	-0.5	-0.5	-0.5	-0.5	-0.5	seasonal	0.025	TRUE	25	1	NA	0	0.5	FALSE	4	mixmodel_AR1	0.8753	0.014750285261778635	0.007440702773021399	0	10000
4	250	0	250	500	750	2	0	1	0.25	0.25	0.25	0.25	-0.5	-0.5	-0.5	-0.5	-0.5	seasonal	0.025	TRUE	25	1	NA	0	0.5	FALSE	4	mixmodel_AR1_cal	0.8784	0.013324261562483716	0.00730791256182518	0	10000
4	250	0	250	500	750	2	0	1	0.25	0.25	0.25	0.25	-0.5	-0.5	-0.5	-0.5	-0.5	seasonal	0.025	TRUE	25	1	NA	0	0.5	FALSE	4	mixmodel_cal	0.9957	0.1361560227492013	0.02581665610121031	0	10000
4	250	0	250	500	750	2	0	1	0.25	0.25	0.25	0.25	-0.5	-0.5	-0.5	-0.5	-0.5	seasonal	0.025	TRUE	25	1	NA	0	0.5	FALSE	4	sepmodel	0.7911	1.222003134528444e-4	0.008030003748550334	0	10000
4	250	0	250	500	750	2	0	1	0.25	0.25	0.25	0.25	-0.5	-0.5	-0.5	-0.5	-0.5	seasonal	0.025	TRUE	50	1	NA	0	0.5	FALSE	2	fixmodel	0.8174	-5.730527888744188e-5	0.007579286623285465	0	10000
4	250	0	250	500	750	2	0	1	0.25	0.25	0.25	0.25	-0.5	-0.5	-0.5	-0.5	-0.5	seasonal	0.025	TRUE	50	1	NA	0	0.5	FALSE	2	mixmodel	0.8317	0.003760689440047175	0.007507649250534039	0	10000
4	250	0	250	500	750	2	0	1	0.25	0.25	0.25	0.25	-0.5	-0.5	-0.5	-0.5	-0.5	seasonal	0.025	TRUE	50	1	NA	0	0.5	FALSE	2	mixmodel_AR1	0.8272	0.0017560737011570726	0.007506638374512257	0	10000
4	250	0	250	500	750	2	0	1	0.25	0.25	0.25	0.25	-0.5	-0.5	-0.5	-0.5	-0.5	seasonal	0.025	TRUE	50	1	NA	0	0.5	FALSE	2	mixmodel_AR1_cal	0.8283	-4.6095600329593194e-4	0.007402690806543473	0	10000
4	250	0	250	500	750	2	0	1	0.25	0.25	0.25	0.25	-0.5	-0.5	-0.5	-0.5	-0.5	seasonal	0.025	TRUE	50	1	NA	0	0.5	FALSE	2	mixmodel_cal	0.8795	0.019300698179452347	0.007690189862228715	0	10000
4	250	0	250	500	750	2	0	1	0.25	0.25	0.25	0.25	-0.5	-0.5	-0.5	-0.5	-0.5	seasonal	0.025	TRUE	50	1	NA	0	0.5	FALSE	2	sepmodel	0.7558	-2.8140451421250663e-4	0.008116185115026367	0	10000
4	250	0	250	500	750	2	0	1	0.25	0.25	0.25	0.25	-0.5	-0.5	-0.5	-0.5	-0.5	seasonal	0.025	TRUE	50	1	NA	0	0.5	FALSE	3	fixmodel	0.8295	-1.9185159675546909e-4	0.007312961715788373	0	10000
4	250	0	250	500	750	2	0	1	0.25	0.25	0.25	0.25	-0.5	-0.5	-0.5	-0.5	-0.5	seasonal	0.025	TRUE	50	1	NA	0	0.5	FALSE	3	mixmodel	0.8625	0.011789611375258949	0.007452024853233369	0	10000
4	250	0	250	500	750	2	0	1	0.25	0.25	0.25	0.25	-0.5	-0.5	-0.5	-0.5	-0.5	seasonal	0.025	TRUE	50	1	NA	0	0.5	FALSE	3	mixmodel_AR1	0.8568	0.008594904135982769	0.007355367967987038	0	10000
4	250	0	250	500	750	2	0	1	0.25	0.25	0.25	0.25	-0.5	-0.5	-0.5	-0.5	-0.5	seasonal	0.025	TRUE	50	1	NA	0	0.5	FALSE	3	mixmodel_AR1_cal	0.8652	0.010405273184918405	0.007323310960096232	0	10000
4	250	0	250	500	750	2	0	1	0.25	0.25	0.25	0.25	-0.5	-0.5	-0.5	-0.5	-0.5	seasonal	0.025	TRUE	50	1	NA	0	0.5	FALSE	3	mixmodel_cal	0.9525	0.059283001632374925	0.010820459809508534	0	10000
4	250	0	250	500	750	2	0	1	0.25	0.25	0.25	0.25	-0.5	-0.5	-0.5	-0.5	-0.5	seasonal	0.025	TRUE	50	1	NA	0	0.5	FALSE	3	sepmodel	0.7705	-3.6917519961955175e-4	0.008031865457163584	0	10000
4	250	0	250	500	750	2	0	1	0.25	0.25	0.25	0.25	-0.5	-0.5	-0.5	-0.5	-0.5	seasonal	0.025	TRUE	50	1	NA	0	0.5	FALSE	4	fixmodel	0.8279	-0.0010349031793311478	0.007398702037062485	0	10000
4	250	0	250	500	750	2	0	1	0.25	0.25	0.25	0.25	-0.5	-0.5	-0.5	-0.5	-0.5	seasonal	0.025	TRUE	50	1	NA	0	0.5	FALSE	4	mixmodel	0.8783	0.01844035521888172	0.007813239227820146	0	10000
4	250	0	250	500	750	2	0	1	0.25	0.25	0.25	0.25	-0.5	-0.5	-0.5	-0.5	-0.5	seasonal	0.025	TRUE	50	1	NA	0	0.5	FALSE	4	mixmodel_AR1	0.868	0.013517106147444799	0.007608088961226154	0	10000
4	250	0	250	500	750	2	0	1	0.25	0.25	0.25	0.25	-0.5	-0.5	-0.5	-0.5	-0.5	seasonal	0.025	TRUE	50	1	NA	0	0.5	FALSE	4	mixmodel_AR1_cal	0.8705	0.012482856749821655	0.007492520255990478	0	10000
4	250	0	250	500	750	2	0	1	0.25	0.25	0.25	0.25	-0.5	-0.5	-0.5	-0.5	-0.5	seasonal	0.025	TRUE	50	1	NA	0	0.5	FALSE	4	mixmodel_cal	0.9687	0.07729670681741718	0.013532695163400542	0	10000
4	250	0	250	500	750	2	0	1	0.25	0.25	0.25	0.25	-0.5	-0.5	-0.5	-0.5	-0.5	seasonal	0.025	TRUE	50	1	NA	0	0.5	FALSE	4	sepmodel	0.7872	-9.82332518366024e-4	0.00817784914412785	0	10000
4	250	0	250	500	750	2	0	1	0.25	0.25	0.25	0.25	-0.5	-0.5	-0.5	-0.5	-0.5	seasonal	0.025	TRUE	100	1	NA	0	0.5	FALSE	2	fixmodel	0.8236	8.335882166005671e-4	0.007434845938121107	0	10000
4	250	0	250	500	750	2	0	1	0.25	0.25	0.25	0.25	-0.5	-0.5	-0.5	-0.5	-0.5	seasonal	0.025	TRUE	100	1	NA	0	0.5	FALSE	2	mixmodel	0.8362	0.0046653084763899925	0.007372090870945216	0	10000
4	250	0	250	500	750	2	0	1	0.25	0.25	0.25	0.25	-0.5	-0.5	-0.5	-0.5	-0.5	seasonal	0.025	TRUE	100	1	NA	0	0.5	FALSE	2	mixmodel_AR1	0.8322	0.0026395957856507214	0.007370495007925125	0	10000
4	250	0	250	500	750	2	0	1	0.25	0.25	0.25	0.25	-0.5	-0.5	-0.5	-0.5	-0.5	seasonal	0.025	TRUE	100	1	NA	0	0.5	FALSE	2	mixmodel_AR1_cal	0.8302	-0.001295657010562202	0.007229751780368816	0	10000
4	250	0	250	500	750	2	0	1	0.25	0.25	0.25	0.25	-0.5	-0.5	-0.5	-0.5	-0.5	seasonal	0.025	TRUE	100	1	NA	0	0.5	FALSE	2	mixmodel_cal	0.859	0.010108923940737384	0.007323982831710988	0	10000
4	250	0	250	500	750	2	0	1	0.25	0.25	0.25	0.25	-0.5	-0.5	-0.5	-0.5	-0.5	seasonal	0.025	TRUE	100	1	NA	0	0.5	FALSE	2	sepmodel	0.7602	9.944345184875003e-4	0.008029588344609678	0	10000
4	250	0	250	500	750	2	0	1	0.25	0.25	0.25	0.25	-0.5	-0.5	-0.5	-0.5	-0.5	seasonal	0.025	TRUE	100	1	NA	0	0.5	FALSE	3	fixmodel	0.8265	2.245498733068556e-4	0.007363814979417829	0	10000
4	250	0	250	500	750	2	0	1	0.25	0.25	0.25	0.25	-0.5	-0.5	-0.5	-0.5	-0.5	seasonal	0.025	TRUE	100	1	NA	0	0.5	FALSE	3	mixmodel	0.8635	0.012217274762304954	0.007512124530777358	0	10000
4	250	0	250	500	750	2	0	1	0.25	0.25	0.25	0.25	-0.5	-0.5	-0.5	-0.5	-0.5	seasonal	0.025	TRUE	100	1	NA	0	0.5	FALSE	3	mixmodel_AR1	0.8558	0.009017887195964231	0.007411571721575278	0	10000
4	250	0	250	500	750	2	0	1	0.25	0.25	0.25	0.25	-0.5	-0.5	-0.5	-0.5	-0.5	seasonal	0.025	TRUE	100	1	NA	0	0.5	FALSE	3	mixmodel_AR1_cal	0.8651	0.011240756834003673	0.007399602290572999	0	10000
4	250	0	250	500	750	2	0	1	0.25	0.25	0.25	0.25	-0.5	-0.5	-0.5	-0.5	-0.5	seasonal	0.025	TRUE	100	1	NA	0	0.5	FALSE	3	mixmodel_cal	0.9106	0.03112329438209126	0.008346121288122807	0	10000
4	250	0	250	500	750	2	0	1	0.25	0.25	0.25	0.25	-0.5	-0.5	-0.5	-0.5	-0.5	seasonal	0.025	TRUE	100	1	NA	0	0.5	FALSE	3	sepmodel	0.7694	5.190146738683671e-4	0.008060525900558327	0	10000
4	250	0	250	500	750	2	0	1	0.25	0.25	0.25	0.25	-0.5	-0.5	-0.5	-0.5	-0.5	seasonal	0.025	TRUE	100	1	NA	0	0.5	FALSE	4	fixmodel	0.8451	0.0025000925455226494	0.00720231764738765	0	10000
4	250	0	250	500	750	2	0	1	0.25	0.25	0.25	0.25	-0.5	-0.5	-0.5	-0.5	-0.5	seasonal	0.025	TRUE	100	1	NA	0	0.5	FALSE	4	mixmodel	0.8955	0.021979024116275392	0.00776008405106963	0	10000
4	250	0	250	500	750	2	0	1	0.25	0.25	0.25	0.25	-0.5	-0.5	-0.5	-0.5	-0.5	seasonal	0.025	TRUE	100	1	NA	0	0.5	FALSE	4	mixmodel_AR1	0.8878	0.017045912000392606	0.0075221213268064704	0	10000
4	250	0	250	500	750	2	0	1	0.25	0.25	0.25	0.25	-0.5	-0.5	-0.5	-0.5	-0.5	seasonal	0.025	TRUE	100	1	NA	0	0.5	FALSE	4	mixmodel_AR1_cal	0.8947	0.019533334280678334	0.007506700319587354	0	10000
4	250	0	250	500	750	2	0	1	0.25	0.25	0.25	0.25	-0.5	-0.5	-0.5	-0.5	-0.5	seasonal	0.025	TRUE	100	1	NA	0	0.5	FALSE	4	mixmodel_cal	0.94	0.04689754265077831	0.009458050891439217	0	10000
4	250	0	250	500	750	2	0	1	0.25	0.25	0.25	0.25	-0.5	-0.5	-0.5	-0.5	-0.5	seasonal	0.025	TRUE	100	1	NA	0	0.5	FALSE	4	sepmodel	0.8024	0.0027357100821882308	0.008042545346216847	0	10000
4	250	0	250	500	750	2	0	1	0.25	0.25	0.25	0.25	-0.375	-0.375	-0.375	-0.375	-0.375	seasonal	0.025	TRUE	25	1	NA	0	0.5	FALSE	2	fixmodel	0.8246	-0.0010528260416274543	0.007240975642921261	0	10000
4	250	0	250	500	750	2	0	1	0.25	0.25	0.25	0.25	-0.375	-0.375	-0.375	-0.375	-0.375	seasonal	0.025	TRUE	25	1	NA	0	0.5	FALSE	2	mixmodel	0.8436	0.0035814928461895866	0.007117184092547338	0	10000
4	250	0	250	500	750	2	0	1	0.25	0.25	0.25	0.25	-0.375	-0.375	-0.375	-0.375	-0.375	seasonal	0.025	TRUE	25	1	NA	0	0.5	FALSE	2	mixmodel_AR1	0.842	0.0021484638368688843	0.007134234722524373	0	10000
4	250	0	250	500	750	2	0	1	0.25	0.25	0.25	0.25	-0.375	-0.375	-0.375	-0.375	-0.375	seasonal	0.025	TRUE	25	1	NA	0	0.5	FALSE	2	mixmodel_AR1_cal	0.8403	-4.180734678933659e-4	0.0070140858200762905	0	10000
4	250	0	250	500	750	2	0	1	0.25	0.25	0.25	0.25	-0.375	-0.375	-0.375	-0.375	-0.375	seasonal	0.025	TRUE	25	1	NA	0	0.5	FALSE	2	mixmodel_cal	0.9145	0.027069672478271557	0.007381096861684583	0	10000
4	250	0	250	500	750	2	0	1	0.25	0.25	0.25	0.25	-0.375	-0.375	-0.375	-0.375	-0.375	seasonal	0.025	TRUE	25	1	NA	0	0.5	FALSE	2	sepmodel	0.778	-6.91204802218769e-4	0.007783801602930135	0	10000
4	250	0	250	500	750	2	0	1	0.25	0.25	0.25	0.25	-0.375	-0.375	-0.375	-0.375	-0.375	seasonal	0.025	TRUE	25	1	NA	0	0.5	FALSE	3	fixmodel	0.8317	-4.103961302388095e-5	0.0073729683576611	0	10000
4	250	0	250	500	750	2	0	1	0.25	0.25	0.25	0.25	-0.375	-0.375	-0.375	-0.375	-0.375	seasonal	0.025	TRUE	25	1	NA	0	0.5	FALSE	3	mixmodel	0.8726	0.01544865223202735	0.007602039943743064	0	10000
4	250	0	250	500	750	2	0	1	0.25	0.25	0.25	0.25	-0.375	-0.375	-0.375	-0.375	-0.375	seasonal	0.025	TRUE	25	1	NA	0	0.5	FALSE	3	mixmodel_AR1	0.8657	0.011657680762118764	0.007462625535029458	0	10000
4	250	0	250	500	750	2	0	1	0.25	0.25	0.25	0.25	-0.375	-0.375	-0.375	-0.375	-0.375	seasonal	0.025	TRUE	25	1	NA	0	0.5	FALSE	3	mixmodel_AR1_cal	0.8715	0.012676988546593333	0.00741431140389152	0	10000
4	250	0	250	500	750	2	0	1	0.25	0.25	0.25	0.25	-0.375	-0.375	-0.375	-0.375	-0.375	seasonal	0.025	TRUE	25	1	NA	0	0.5	FALSE	3	mixmodel_cal	0.9929	0.10948450285004355	0.018832232141557097	0	10000
4	250	0	250	500	750	2	0	1	0.25	0.25	0.25	0.25	-0.375	-0.375	-0.375	-0.375	-0.375	seasonal	0.025	TRUE	25	1	NA	0	0.5	FALSE	3	sepmodel	0.7824	-2.5075811311415434e-4	0.008018746353223768	0	10000
4	250	0	250	500	750	2	0	1	0.25	0.25	0.25	0.25	-0.375	-0.375	-0.375	-0.375	-0.375	seasonal	0.025	TRUE	25	1	NA	0	0.5	FALSE	4	fixmodel	0.8429	0.0019901249529416113	0.007324205388698043	0	10000
4	250	0	250	500	750	2	0	1	0.25	0.25	0.25	0.25	-0.375	-0.375	-0.375	-0.375	-0.375	seasonal	0.025	TRUE	25	1	NA	0	0.5	FALSE	4	mixmodel	0.9032	0.026941573497424785	0.008163902155016759	0	10000
4	250	0	250	500	750	2	0	1	0.25	0.25	0.25	0.25	-0.375	-0.375	-0.375	-0.375	-0.375	seasonal	0.025	TRUE	25	1	NA	0	0.5	FALSE	4	mixmodel_AR1	0.8918	0.020780790815899328	0.007821416029112044	0	10000
4	250	0	250	500	750	2	0	1	0.25	0.25	0.25	0.25	-0.375	-0.375	-0.375	-0.375	-0.375	seasonal	0.025	TRUE	25	1	NA	0	0.5	FALSE	4	mixmodel_AR1_cal	0.8914	0.018624900477705486	0.007613330571063654	0	10000
4	250	0	250	500	750	2	0	1	0.25	0.25	0.25	0.25	-0.375	-0.375	-0.375	-0.375	-0.375	seasonal	0.025	TRUE	25	1	NA	0	0.5	FALSE	4	mixmodel_cal	0.9977	0.1452406138404309	0.028035187641738082	0	10000
4	250	0	250	500	750	2	0	1	0.25	0.25	0.25	0.25	-0.375	-0.375	-0.375	-0.375	-0.375	seasonal	0.025	TRUE	25	1	NA	0	0.5	FALSE	4	sepmodel	0.7998	0.0017193303101827799	0.008122188210415413	0	10000
4	250	0	250	500	750	2	0	1	0.25	0.25	0.25	0.25	-0.375	-0.375	-0.375	-0.375	-0.375	seasonal	0.025	TRUE	50	1	NA	0	0.5	FALSE	2	fixmodel	0.8273	0.0015232057177991636	0.0075195184370744446	0	10000
4	250	0	250	500	750	2	0	1	0.25	0.25	0.25	0.25	-0.375	-0.375	-0.375	-0.375	-0.375	seasonal	0.025	TRUE	50	1	NA	0	0.5	FALSE	2	mixmodel	0.8463	0.006167367906780166	0.007408875479635687	0	10000
4	250	0	250	500	750	2	0	1	0.25	0.25	0.25	0.25	-0.375	-0.375	-0.375	-0.375	-0.375	seasonal	0.025	TRUE	50	1	NA	0	0.5	FALSE	2	mixmodel_AR1	0.8432	0.004701398982800825	0.007407827976958102	0	10000
4	250	0	250	500	750	2	0	1	0.25	0.25	0.25	0.25	-0.375	-0.375	-0.375	-0.375	-0.375	seasonal	0.025	TRUE	50	1	NA	0	0.5	FALSE	2	mixmodel_AR1_cal	0.8424	0.0020789634173851382	0.007303870812938506	0	10000
4	250	0	250	500	750	2	0	1	0.25	0.25	0.25	0.25	-0.375	-0.375	-0.375	-0.375	-0.375	seasonal	0.025	TRUE	50	1	NA	0	0.5	FALSE	2	mixmodel_cal	0.897	0.022479903070271836	0.007584240691783734	0	10000
4	250	0	250	500	750	2	0	1	0.25	0.25	0.25	0.25	-0.375	-0.375	-0.375	-0.375	-0.375	seasonal	0.025	TRUE	50	1	NA	0	0.5	FALSE	2	sepmodel	0.7821	0.0015922150746167667	0.008104639187808122	0	10000
4	250	0	250	500	750	2	0	1	0.25	0.25	0.25	0.25	-0.375	-0.375	-0.375	-0.375	-0.375	seasonal	0.025	TRUE	50	1	NA	0	0.5	FALSE	3	fixmodel	0.838	0.0026983026168012707	0.0072696410506225195	0	10000
4	250	0	250	500	750	2	0	1	0.25	0.25	0.25	0.25	-0.375	-0.375	-0.375	-0.375	-0.375	seasonal	0.025	TRUE	50	1	NA	0	0.5	FALSE	3	mixmodel	0.882	0.01818983394834876	0.007584096731423983	0	10000
4	250	0	250	500	750	2	0	1	0.25	0.25	0.25	0.25	-0.375	-0.375	-0.375	-0.375	-0.375	seasonal	0.025	TRUE	50	1	NA	0	0.5	FALSE	3	mixmodel_AR1	0.8747	0.014410135189982624	0.007422611575140154	0	10000
4	250	0	250	500	750	2	0	1	0.25	0.25	0.25	0.25	-0.375	-0.375	-0.375	-0.375	-0.375	seasonal	0.025	TRUE	50	1	NA	0	0.5	FALSE	3	mixmodel_AR1_cal	0.8811	0.015700798062425685	0.007407870534238586	0	10000
4	250	0	250	500	750	2	0	1	0.25	0.25	0.25	0.25	-0.375	-0.375	-0.375	-0.375	-0.375	seasonal	0.025	TRUE	50	1	NA	0	0.5	FALSE	3	mixmodel_cal	0.9717	0.07347761419562032	0.01254194328454503	0	10000
4	250	0	250	500	750	2	0	1	0.25	0.25	0.25	0.25	-0.375	-0.375	-0.375	-0.375	-0.375	seasonal	0.025	TRUE	50	1	NA	0	0.5	FALSE	3	sepmodel	0.7894	0.002486492846831797	0.007956761107561027	0	10000
4	250	0	250	500	750	2	0	1	0.25	0.25	0.25	0.25	-0.375	-0.375	-0.375	-0.375	-0.375	seasonal	0.025	TRUE	50	1	NA	0	0.5	FALSE	4	fixmodel	0.8383	0.0015990874306577717	0.0073817904766789915	0	10000
4	250	0	250	500	750	2	0	1	0.25	0.25	0.25	0.25	-0.375	-0.375	-0.375	-0.375	-0.375	seasonal	0.025	TRUE	50	1	NA	0	0.5	FALSE	4	mixmodel	0.8982	0.026529486603589936	0.008197127000698043	0	10000
4	250	0	250	500	750	2	0	1	0.25	0.25	0.25	0.25	-0.375	-0.375	-0.375	-0.375	-0.375	seasonal	0.025	TRUE	50	1	NA	0	0.5	FALSE	4	mixmodel_AR1	0.8873	0.020390972539542092	0.007861078408882283	0	10000
4	250	0	250	500	750	2	0	1	0.25	0.25	0.25	0.25	-0.375	-0.375	-0.375	-0.375	-0.375	seasonal	0.025	TRUE	50	1	NA	0	0.5	FALSE	4	mixmodel_AR1_cal	0.8867	0.018565855347710592	0.007675223472902493	0	10000
4	250	0	250	500	750	2	0	1	0.25	0.25	0.25	0.25	-0.375	-0.375	-0.375	-0.375	-0.375	seasonal	0.025	TRUE	50	1	NA	0	0.5	FALSE	4	mixmodel_cal	0.9824	0.09456184427431912	0.01638529582052914	0	10000
4	250	0	250	500	750	2	0	1	0.25	0.25	0.25	0.25	-0.375	-0.375	-0.375	-0.375	-0.375	seasonal	0.025	TRUE	50	1	NA	0	0.5	FALSE	4	sepmodel	0.794	0.0016684993542241669	0.008228004695943912	0	10000
4	250	0	250	500	750	2	0	1	0.25	0.25	0.25	0.25	-0.375	-0.375	-0.375	-0.375	-0.375	seasonal	0.025	TRUE	100	1	NA	0	0.5	FALSE	2	fixmodel	0.8249	6.578556227631167e-4	0.007529253226400562	0	10000
4	250	0	250	500	750	2	0	1	0.25	0.25	0.25	0.25	-0.375	-0.375	-0.375	-0.375	-0.375	seasonal	0.025	TRUE	100	1	NA	0	0.5	FALSE	2	mixmodel	0.8426	0.005305156159652258	0.00742536407063307	0	10000
4	250	0	250	500	750	2	0	1	0.25	0.25	0.25	0.25	-0.375	-0.375	-0.375	-0.375	-0.375	seasonal	0.025	TRUE	100	1	NA	0	0.5	FALSE	2	mixmodel_AR1	0.839	0.0038353298570619697	0.007438979792985561	0	10000
4	250	0	250	500	750	2	0	1	0.25	0.25	0.25	0.25	-0.375	-0.375	-0.375	-0.375	-0.375	seasonal	0.025	TRUE	100	1	NA	0	0.5	FALSE	2	mixmodel_AR1_cal	0.8364	-2.3938911679187257e-4	0.00730291572126168	0	10000
4	250	0	250	500	750	2	0	1	0.25	0.25	0.25	0.25	-0.375	-0.375	-0.375	-0.375	-0.375	seasonal	0.025	TRUE	100	1	NA	0	0.5	FALSE	2	mixmodel_cal	0.8703	0.012524713771827418	0.007408989113183252	0	10000
4	250	0	250	500	750	2	0	1	0.25	0.25	0.25	0.25	-0.375	-0.375	-0.375	-0.375	-0.375	seasonal	0.025	TRUE	100	1	NA	0	0.5	FALSE	2	sepmodel	0.7773	0.0010663144106615883	0.008089738240031659	0	10000
4	250	0	250	500	750	2	0	1	0.25	0.25	0.25	0.25	-0.375	-0.375	-0.375	-0.375	-0.375	seasonal	0.025	TRUE	100	1	NA	0	0.5	FALSE	3	fixmodel	0.8311	-6.300322184093428e-4	0.007224891639971149	0	10000
4	250	0	250	500	750	2	0	1	0.25	0.25	0.25	0.25	-0.375	-0.375	-0.375	-0.375	-0.375	seasonal	0.025	TRUE	100	1	NA	0	0.5	FALSE	3	mixmodel	0.8768	0.014907705067517847	0.00744430928127615	0	10000
4	250	0	250	500	750	2	0	1	0.25	0.25	0.25	0.25	-0.375	-0.375	-0.375	-0.375	-0.375	seasonal	0.025	TRUE	100	1	NA	0	0.5	FALSE	3	mixmodel_AR1	0.8699	0.01111846543958022	0.007312416854928331	0	10000
4	250	0	250	500	750	2	0	1	0.25	0.25	0.25	0.25	-0.375	-0.375	-0.375	-0.375	-0.375	seasonal	0.025	TRUE	100	1	NA	0	0.5	FALSE	3	mixmodel_AR1_cal	0.8768	0.012967437845266142	0.007318904189295073	0	10000
4	250	0	250	500	750	2	0	1	0.25	0.25	0.25	0.25	-0.375	-0.375	-0.375	-0.375	-0.375	seasonal	0.025	TRUE	100	1	NA	0	0.5	FALSE	3	mixmodel_cal	0.9261	0.03854681723033188	0.008735189323240864	0	10000
4	250	0	250	500	750	2	0	1	0.25	0.25	0.25	0.25	-0.375	-0.375	-0.375	-0.375	-0.375	seasonal	0.025	TRUE	100	1	NA	0	0.5	FALSE	3	sepmodel	0.7797	-2.1882771340610556e-4	0.007953999281819793	0	10000
4	250	0	250	500	750	2	0	1	0.25	0.25	0.25	0.25	-0.375	-0.375	-0.375	-0.375	-0.375	seasonal	0.025	TRUE	100	1	NA	0	0.5	FALSE	4	fixmodel	0.8327	-7.830988805592251e-4	0.007208595014466416	0	10000
4	250	0	250	500	750	2	0	1	0.25	0.25	0.25	0.25	-0.375	-0.375	-0.375	-0.375	-0.375	seasonal	0.025	TRUE	100	1	NA	0	0.5	FALSE	4	mixmodel	0.8963	0.024202213096786843	0.007921951252179643	0	10000
4	250	0	250	500	750	2	0	1	0.25	0.25	0.25	0.25	-0.375	-0.375	-0.375	-0.375	-0.375	seasonal	0.025	TRUE	100	1	NA	0	0.5	FALSE	4	mixmodel_AR1	0.8839	0.01803804268027562	0.007610939589445764	0	10000
4	250	0	250	500	750	2	0	1	0.25	0.25	0.25	0.25	-0.375	-0.375	-0.375	-0.375	-0.375	seasonal	0.025	TRUE	100	1	NA	0	0.5	FALSE	4	mixmodel_AR1_cal	0.8901	0.01881566547170907	0.007507034354294026	0	10000
4	250	0	250	500	750	2	0	1	0.25	0.25	0.25	0.25	-0.375	-0.375	-0.375	-0.375	-0.375	seasonal	0.025	TRUE	100	1	NA	0	0.5	FALSE	4	mixmodel_cal	0.9472	0.05319469425977496	0.010139121418748847	0	10000
4	250	0	250	500	750	2	0	1	0.25	0.25	0.25	0.25	-0.375	-0.375	-0.375	-0.375	-0.375	seasonal	0.025	TRUE	100	1	NA	0	0.5	FALSE	4	sepmodel	0.7957	-7.832044226318299e-4	0.008067409340487096	0	10000
4	250	0	250	500	750	2	0	1	0.25	0.25	0.25	0.25	-0.25	-0.25	-0.25	-0.25	-0.25	seasonal	0.025	TRUE	25	1	NA	0	0.5	FALSE	2	fixmodel	0.8345	0.002391786417412371	0.007234069265604119	0	10000
4	250	0	250	500	750	2	0	1	0.25	0.25	0.25	0.25	-0.25	-0.25	-0.25	-0.25	-0.25	seasonal	0.025	TRUE	25	1	NA	0	0.5	FALSE	2	mixmodel	0.8601	0.00813518455506147	0.007030875186677945	0	10000
4	250	0	250	500	750	2	0	1	0.25	0.25	0.25	0.25	-0.25	-0.25	-0.25	-0.25	-0.25	seasonal	0.025	TRUE	25	1	NA	0	0.5	FALSE	2	mixmodel_AR1	0.8637	0.008951848612835472	0.007107862262308124	0	10000
4	250	0	250	500	750	2	0	1	0.25	0.25	0.25	0.25	-0.25	-0.25	-0.25	-0.25	-0.25	seasonal	0.025	TRUE	25	1	NA	0	0.5	FALSE	2	mixmodel_AR1_cal	0.8588	0.00568384734381954	0.006924455117069687	0	10000
4	250	0	250	500	750	2	0	1	0.25	0.25	0.25	0.25	-0.25	-0.25	-0.25	-0.25	-0.25	seasonal	0.025	TRUE	25	1	NA	0	0.5	FALSE	2	mixmodel_cal	0.9152	0.023459055943909807	0.007063349797776772	0	10000
4	250	0	250	500	750	2	0	1	0.25	0.25	0.25	0.25	-0.25	-0.25	-0.25	-0.25	-0.25	seasonal	0.025	TRUE	25	1	NA	0	0.5	FALSE	2	sepmodel	0.7966	0.0021405115526535426	0.0077425851299777375	0	10000
4	250	0	250	500	750	2	0	1	0.25	0.25	0.25	0.25	-0.25	-0.25	-0.25	-0.25	-0.25	seasonal	0.025	TRUE	25	1	NA	0	0.5	FALSE	3	fixmodel	0.8403	0.0015900062785558831	0.0071219649435856555	0	10000
4	250	0	250	500	750	2	0	1	0.25	0.25	0.25	0.25	-0.25	-0.25	-0.25	-0.25	-0.25	seasonal	0.025	TRUE	25	1	NA	0	0.5	FALSE	3	mixmodel	0.8982	0.023259155470065972	0.007620285075550446	0	10000
4	250	0	250	500	750	2	0	1	0.25	0.25	0.25	0.25	-0.25	-0.25	-0.25	-0.25	-0.25	seasonal	0.025	TRUE	25	1	NA	0	0.5	FALSE	3	mixmodel_AR1	0.8914	0.01956748284173425	0.007483232906454065	0	10000
4	250	0	250	500	750	2	0	1	0.25	0.25	0.25	0.25	-0.25	-0.25	-0.25	-0.25	-0.25	seasonal	0.025	TRUE	25	1	NA	0	0.5	FALSE	3	mixmodel_AR1_cal	0.8937	0.020409476835093386	0.0075439758845316455	0	10000
4	250	0	250	500	750	2	0	1	0.25	0.25	0.25	0.25	-0.25	-0.25	-0.25	-0.25	-0.25	seasonal	0.025	TRUE	25	1	NA	0	0.5	FALSE	3	mixmodel_cal	0.9909	0.09793844482718042	0.015903251554644005	0	10000
4	250	0	250	500	750	2	0	1	0.25	0.25	0.25	0.25	-0.25	-0.25	-0.25	-0.25	-0.25	seasonal	0.025	TRUE	25	1	NA	0	0.5	FALSE	3	sepmodel	0.7976	0.0016589746701277156	0.007792719870007041	0	10000
4	250	0	250	500	750	2	0	1	0.25	0.25	0.25	0.25	-0.25	-0.25	-0.25	-0.25	-0.25	seasonal	0.025	TRUE	25	1	NA	0	0.5	FALSE	4	fixmodel	0.8413	0.0018099226205575958	0.007263965299205529	0	10000
4	250	0	250	500	750	2	0	1	0.25	0.25	0.25	0.25	-0.25	-0.25	-0.25	-0.25	-0.25	seasonal	0.025	TRUE	25	1	NA	0	0.5	FALSE	4	mixmodel	0.9212	0.035637259859852444	0.008692643029247878	0	10000
4	250	0	250	500	750	2	0	1	0.25	0.25	0.25	0.25	-0.25	-0.25	-0.25	-0.25	-0.25	seasonal	0.025	TRUE	25	1	NA	0	0.5	FALSE	4	mixmodel_AR1	0.9086	0.028836957035497497	0.008308179252667604	0	10000
4	250	0	250	500	750	2	0	1	0.25	0.25	0.25	0.25	-0.25	-0.25	-0.25	-0.25	-0.25	seasonal	0.025	TRUE	25	1	NA	0	0.5	FALSE	4	mixmodel_AR1_cal	0.906	0.02655099708198046	0.008173092585907383	0	10000
4	250	0	250	500	750	2	0	1	0.25	0.25	0.25	0.25	-0.25	-0.25	-0.25	-0.25	-0.25	seasonal	0.025	TRUE	25	1	NA	0	0.5	FALSE	4	mixmodel_cal	0.997	0.12848619593757918	0.02284728688026666	0	10000
4	250	0	250	500	750	2	0	1	0.25	0.25	0.25	0.25	-0.25	-0.25	-0.25	-0.25	-0.25	seasonal	0.025	TRUE	25	1	NA	0	0.5	FALSE	4	sepmodel	0.7996	0.00165557238550289	0.008118436945684293	0	10000
4	250	0	250	500	750	2	0	1	0.25	0.25	0.25	0.25	-0.25	-0.25	-0.25	-0.25	-0.25	seasonal	0.025	TRUE	50	1	NA	0	0.5	FALSE	2	fixmodel	0.8255	-3.1247956122709475e-4	0.007473876191960431	0	10000
4	250	0	250	500	750	2	0	1	0.25	0.25	0.25	0.25	-0.25	-0.25	-0.25	-0.25	-0.25	seasonal	0.025	TRUE	50	1	NA	0	0.5	FALSE	2	mixmodel	0.8531	0.0054328709109328546	0.007224310920792838	0	10000
4	250	0	250	500	750	2	0	1	0.25	0.25	0.25	0.25	-0.25	-0.25	-0.25	-0.25	-0.25	seasonal	0.025	TRUE	50	1	NA	0	0.5	FALSE	2	mixmodel_AR1	0.8573	0.006221475677694463	0.007271748323438858	0	10000
4	250	0	250	500	750	2	0	1	0.25	0.25	0.25	0.25	-0.25	-0.25	-0.25	-0.25	-0.25	seasonal	0.025	TRUE	50	1	NA	0	0.5	FALSE	2	mixmodel_AR1_cal	0.8519	0.0029349786332239615	0.007115411324051973	0	10000
4	250	0	250	500	750	2	0	1	0.25	0.25	0.25	0.25	-0.25	-0.25	-0.25	-0.25	-0.25	seasonal	0.025	TRUE	50	1	NA	0	0.5	FALSE	2	mixmodel_cal	0.8987	0.018764364146295152	0.007157188928266177	0	10000
4	250	0	250	500	750	2	0	1	0.25	0.25	0.25	0.25	-0.25	-0.25	-0.25	-0.25	-0.25	seasonal	0.025	TRUE	50	1	NA	0	0.5	FALSE	2	sepmodel	0.7851	1.658470240912734e-4	0.008017136893307894	0	10000
4	250	0	250	500	750	2	0	1	0.25	0.25	0.25	0.25	-0.25	-0.25	-0.25	-0.25	-0.25	seasonal	0.025	TRUE	50	1	NA	0	0.5	FALSE	3	fixmodel	0.8259	-9.034453987416906e-4	0.007396399165654739	0	10000
4	250	0	250	500	750	2	0	1	0.25	0.25	0.25	0.25	-0.25	-0.25	-0.25	-0.25	-0.25	seasonal	0.025	TRUE	50	1	NA	0	0.5	FALSE	3	mixmodel	0.8891	0.020763319961765603	0.007800798016916694	0	10000
4	250	0	250	500	750	2	0	1	0.25	0.25	0.25	0.25	-0.25	-0.25	-0.25	-0.25	-0.25	seasonal	0.025	TRUE	50	1	NA	0	0.5	FALSE	3	mixmodel_AR1	0.8806	0.017079915360820135	0.007686322106866759	0	10000
4	250	0	250	500	750	2	0	1	0.25	0.25	0.25	0.25	-0.25	-0.25	-0.25	-0.25	-0.25	seasonal	0.025	TRUE	50	1	NA	0	0.5	FALSE	3	mixmodel_AR1_cal	0.8866	0.017791685035789612	0.00765876140505536	0	10000
4	250	0	250	500	750	2	0	1	0.25	0.25	0.25	0.25	-0.25	-0.25	-0.25	-0.25	-0.25	seasonal	0.025	TRUE	50	1	NA	0	0.5	FALSE	3	mixmodel_cal	0.9789	0.07534635409799424	0.01255779599560085	0	10000
4	250	0	250	500	750	2	0	1	0.25	0.25	0.25	0.25	-0.25	-0.25	-0.25	-0.25	-0.25	seasonal	0.025	TRUE	50	1	NA	0	0.5	FALSE	3	sepmodel	0.7862	-4.190632187391711e-4	0.008032359041342202	0	10000
4	250	0	250	500	750	2	0	1	0.25	0.25	0.25	0.25	-0.25	-0.25	-0.25	-0.25	-0.25	seasonal	0.025	TRUE	50	1	NA	0	0.5	FALSE	4	fixmodel	0.8324	-2.8674520005631074e-4	0.007210536657400148	0	10000
4	250	0	250	500	750	2	0	1	0.25	0.25	0.25	0.25	-0.25	-0.25	-0.25	-0.25	-0.25	seasonal	0.025	TRUE	50	1	NA	0	0.5	FALSE	4	mixmodel	0.9176	0.03358325756589105	0.008493209602408743	0	10000
4	250	0	250	500	750	2	0	1	0.25	0.25	0.25	0.25	-0.25	-0.25	-0.25	-0.25	-0.25	seasonal	0.025	TRUE	50	1	NA	0	0.5	FALSE	4	mixmodel_AR1	0.9026	0.02680318267473652	0.00814168761606964	0	10000
4	250	0	250	500	750	2	0	1	0.25	0.25	0.25	0.25	-0.25	-0.25	-0.25	-0.25	-0.25	seasonal	0.025	TRUE	50	1	NA	0	0.5	FALSE	4	mixmodel_AR1_cal	0.9006	0.024192978160899874	0.007874140377315235	0	10000
4	250	0	250	500	750	2	0	1	0.25	0.25	0.25	0.25	-0.25	-0.25	-0.25	-0.25	-0.25	seasonal	0.025	TRUE	50	1	NA	0	0.5	FALSE	4	mixmodel_cal	0.9894	0.09941796156120812	0.01668176329559732	0	10000
4	250	0	250	500	750	2	0	1	0.25	0.25	0.25	0.25	-0.25	-0.25	-0.25	-0.25	-0.25	seasonal	0.025	TRUE	50	1	NA	0	0.5	FALSE	4	sepmodel	0.7929	-1.433393998627051e-5	0.007934888464359155	0	10000
4	250	0	250	500	750	2	0	1	0.25	0.25	0.25	0.25	-0.25	-0.25	-0.25	-0.25	-0.25	seasonal	0.025	TRUE	100	1	NA	0	0.5	FALSE	2	fixmodel	0.8223	-2.875848113512265e-4	0.007429655496014903	0	10000
4	250	0	250	500	750	2	0	1	0.25	0.25	0.25	0.25	-0.25	-0.25	-0.25	-0.25	-0.25	seasonal	0.025	TRUE	100	1	NA	0	0.5	FALSE	2	mixmodel	0.8487	0.005518254605114585	0.0072192786770376325	0	10000
4	250	0	250	500	750	2	0	1	0.25	0.25	0.25	0.25	-0.25	-0.25	-0.25	-0.25	-0.25	seasonal	0.025	TRUE	100	1	NA	0	0.5	FALSE	2	mixmodel_AR1	0.8539	0.006419068412866794	0.007286807176163196	0	10000
4	250	0	250	500	750	2	0	1	0.25	0.25	0.25	0.25	-0.25	-0.25	-0.25	-0.25	-0.25	seasonal	0.025	TRUE	100	1	NA	0	0.5	FALSE	2	mixmodel_AR1_cal	0.845	0.0019485527523954848	0.007119160831808504	0	10000
4	250	0	250	500	750	2	0	1	0.25	0.25	0.25	0.25	-0.25	-0.25	-0.25	-0.25	-0.25	seasonal	0.025	TRUE	100	1	NA	0	0.5	FALSE	2	mixmodel_cal	0.8826	0.013876160907713417	0.007179707714298725	0	10000
4	250	0	250	500	750	2	0	1	0.25	0.25	0.25	0.25	-0.25	-0.25	-0.25	-0.25	-0.25	seasonal	0.025	TRUE	100	1	NA	0	0.5	FALSE	2	sepmodel	0.7838	-7.331685283715132e-4	0.008034608887957834	0	10000
4	250	0	250	500	750	2	0	1	0.25	0.25	0.25	0.25	-0.25	-0.25	-0.25	-0.25	-0.25	seasonal	0.025	TRUE	100	1	NA	0	0.5	FALSE	3	fixmodel	0.83	1.2732108776530456e-4	0.007235151402451385	0	10000
4	250	0	250	500	750	2	0	1	0.25	0.25	0.25	0.25	-0.25	-0.25	-0.25	-0.25	-0.25	seasonal	0.025	TRUE	100	1	NA	0	0.5	FALSE	3	mixmodel	0.8904	0.021812113961652994	0.007695090913014346	0	10000
4	250	0	250	500	750	2	0	1	0.25	0.25	0.25	0.25	-0.25	-0.25	-0.25	-0.25	-0.25	seasonal	0.025	TRUE	100	1	NA	0	0.5	FALSE	3	mixmodel_AR1	0.8833	0.018147426881040804	0.007565955217413759	0	10000
4	250	0	250	500	750	2	0	1	0.25	0.25	0.25	0.25	-0.25	-0.25	-0.25	-0.25	-0.25	seasonal	0.025	TRUE	100	1	NA	0	0.5	FALSE	3	mixmodel_AR1_cal	0.8889	0.019188694824779143	0.007543730533542919	0	10000
4	250	0	250	500	750	2	0	1	0.25	0.25	0.25	0.25	-0.25	-0.25	-0.25	-0.25	-0.25	seasonal	0.025	TRUE	100	1	NA	0	0.5	FALSE	3	mixmodel_cal	0.9483	0.05035155371282277	0.009649449660144733	0	10000
4	250	0	250	500	750	2	0	1	0.25	0.25	0.25	0.25	-0.25	-0.25	-0.25	-0.25	-0.25	seasonal	0.025	TRUE	100	1	NA	0	0.5	FALSE	3	sepmodel	0.7891	1.79907154395182e-4	0.0079866230391723355	0	10000
4	250	0	250	500	750	2	0	1	0.25	0.25	0.25	0.25	-0.25	-0.25	-0.25	-0.25	-0.25	seasonal	0.025	TRUE	100	1	NA	0	0.5	FALSE	4	fixmodel	0.8328	-7.582036889497318e-4	0.007164268828791756	0	10000
4	250	0	250	500	750	2	0	1	0.25	0.25	0.25	0.25	-0.25	-0.25	-0.25	-0.25	-0.25	seasonal	0.025	TRUE	100	1	NA	0	0.5	FALSE	4	mixmodel	0.9186	0.03320632421841892	0.008466208814251959	0	10000
4	250	0	250	500	750	2	0	1	0.25	0.25	0.25	0.25	-0.25	-0.25	-0.25	-0.25	-0.25	seasonal	0.025	TRUE	100	1	NA	0	0.5	FALSE	4	mixmodel_AR1	0.9041	0.026387384554387393	0.008110303578470777	0	10000
4	250	0	250	500	750	2	0	1	0.25	0.25	0.25	0.25	-0.25	-0.25	-0.25	-0.25	-0.25	seasonal	0.025	TRUE	100	1	NA	0	0.5	FALSE	4	mixmodel_AR1_cal	0.9078	0.02561733300323689	0.007913308120772917	0	10000
4	250	0	250	500	750	2	0	1	0.25	0.25	0.25	0.25	-0.25	-0.25	-0.25	-0.25	-0.25	seasonal	0.025	TRUE	100	1	NA	0	0.5	FALSE	4	mixmodel_cal	0.9663	0.06632774737843139	0.01161067596016256	0	10000
4	250	0	250	500	750	2	0	1	0.25	0.25	0.25	0.25	-0.25	-0.25	-0.25	-0.25	-0.25	seasonal	0.025	TRUE	100	1	NA	0	0.5	FALSE	4	sepmodel	0.7921	-7.312657755568816e-4	0.007955708754166483	0	10000
4	250	0	250	500	750	2	0	1	0.25	0.25	0.25	0.25	-0.125	-0.125	-0.125	-0.125	-0.125	seasonal	0.025	TRUE	25	1	NA	0	0.5	FALSE	2	fixmodel	0.8272	6.418298607553314e-4	0.007425190341263973	0	10000
4	250	0	250	500	750	2	0	1	0.25	0.25	0.25	0.25	-0.125	-0.125	-0.125	-0.125	-0.125	seasonal	0.025	TRUE	25	1	NA	0	0.5	FALSE	2	mixmodel	0.8644	0.006591644616682111	0.006950936069278166	0	10000
4	250	0	250	500	750	2	0	1	0.25	0.25	0.25	0.25	-0.125	-0.125	-0.125	-0.125	-0.125	seasonal	0.025	TRUE	25	1	NA	0	0.5	FALSE	2	mixmodel_AR1	0.876	0.009733283318647975	0.007005616197443848	0	10000
4	250	0	250	500	750	2	0	1	0.25	0.25	0.25	0.25	-0.125	-0.125	-0.125	-0.125	-0.125	seasonal	0.025	TRUE	25	1	NA	0	0.5	FALSE	2	mixmodel_AR1_cal	0.8771	0.007916855247846622	0.006842287897741509	0	10000
4	250	0	250	500	750	2	0	1	0.25	0.25	0.25	0.25	-0.125	-0.125	-0.125	-0.125	-0.125	seasonal	0.025	TRUE	25	1	NA	0	0.5	FALSE	2	mixmodel_cal	0.8903	0.011432721827099469	0.006775596630867511	0	10000
4	250	0	250	500	750	2	0	1	0.25	0.25	0.25	0.25	-0.125	-0.125	-0.125	-0.125	-0.125	seasonal	0.025	TRUE	25	1	NA	0	0.5	FALSE	2	sepmodel	0.8002	0.001143410654087966	0.007961920745948172	0	10000
4	250	0	250	500	750	2	0	1	0.25	0.25	0.25	0.25	-0.125	-0.125	-0.125	-0.125	-0.125	seasonal	0.025	TRUE	25	1	NA	0	0.5	FALSE	3	fixmodel	0.8301	2.82618055921916e-5	0.00741826258139679	0	10000
4	250	0	250	500	750	2	0	1	0.25	0.25	0.25	0.25	-0.125	-0.125	-0.125	-0.125	-0.125	seasonal	0.025	TRUE	25	1	NA	0	0.5	FALSE	3	mixmodel	0.9206	0.029087483978165667	0.007904868283472493	0	10000
4	250	0	250	500	750	2	0	1	0.25	0.25	0.25	0.25	-0.125	-0.125	-0.125	-0.125	-0.125	seasonal	0.025	TRUE	25	1	NA	0	0.5	FALSE	3	mixmodel_AR1	0.9228	0.031228582651130304	0.008154431851899287	0	10000
4	250	0	250	500	750	2	0	1	0.25	0.25	0.25	0.25	-0.125	-0.125	-0.125	-0.125	-0.125	seasonal	0.025	TRUE	25	1	NA	0	0.5	FALSE	3	mixmodel_AR1_cal	0.9281	0.03395023811357763	0.008266102727471435	0	10000
4	250	0	250	500	750	2	0	1	0.25	0.25	0.25	0.25	-0.125	-0.125	-0.125	-0.125	-0.125	seasonal	0.025	TRUE	25	1	NA	0	0.5	FALSE	3	mixmodel_cal	0.9691	0.05564136733571754	0.009433286219697046	0	10000
4	250	0	250	500	750	2	0	1	0.25	0.25	0.25	0.25	-0.125	-0.125	-0.125	-0.125	-0.125	seasonal	0.025	TRUE	25	1	NA	0	0.5	FALSE	3	sepmodel	0.7976	7.430076640412796e-4	0.008082353623977778	0	10000
4	250	0	250	500	750	2	0	1	0.25	0.25	0.25	0.25	-0.125	-0.125	-0.125	-0.125	-0.125	seasonal	0.025	TRUE	25	1	NA	0	0.5	FALSE	4	fixmodel	0.8393	6.461481234262135e-4	0.007257690364788889	0	10000
4	250	0	250	500	750	2	0	1	0.25	0.25	0.25	0.25	-0.125	-0.125	-0.125	-0.125	-0.125	seasonal	0.025	TRUE	25	1	NA	0	0.5	FALSE	4	mixmodel	0.9444	0.042546560850193205	0.00875524101227531	0	10000
4	250	0	250	500	750	2	0	1	0.25	0.25	0.25	0.25	-0.125	-0.125	-0.125	-0.125	-0.125	seasonal	0.025	TRUE	25	1	NA	0	0.5	FALSE	4	mixmodel_AR1	0.9424	0.04323963999134498	0.00914485848922356	0	10000
4	250	0	250	500	750	2	0	1	0.25	0.25	0.25	0.25	-0.125	-0.125	-0.125	-0.125	-0.125	seasonal	0.025	TRUE	25	1	NA	0	0.5	FALSE	4	mixmodel_AR1_cal	0.9455	0.04522526007325625	0.00930069513390535	0	10000
4	250	0	250	500	750	2	0	1	0.25	0.25	0.25	0.25	-0.125	-0.125	-0.125	-0.125	-0.125	seasonal	0.025	TRUE	25	1	NA	0	0.5	FALSE	4	mixmodel_cal	0.9857	0.07441209004955768	0.011497639881297345	0	10000
4	250	0	250	500	750	2	0	1	0.25	0.25	0.25	0.25	-0.125	-0.125	-0.125	-0.125	-0.125	seasonal	0.025	TRUE	25	1	NA	0	0.5	FALSE	4	sepmodel	0.8018	0.0012092564577194202	0.008076177358670803	0	10000
4	250	0	250	500	750	2	0	1	0.25	0.25	0.25	0.25	-0.125	-0.125	-0.125	-0.125	-0.125	seasonal	0.025	TRUE	50	1	NA	0	0.5	FALSE	2	fixmodel	0.8226	-4.4300286684331963e-4	0.007497602259676221	0	10000
4	250	0	250	500	750	2	0	1	0.25	0.25	0.25	0.25	-0.125	-0.125	-0.125	-0.125	-0.125	seasonal	0.025	TRUE	50	1	NA	0	0.5	FALSE	2	mixmodel	0.8642	0.00548681872238219	0.007059289043084099	0	10000
4	250	0	250	500	750	2	0	1	0.25	0.25	0.25	0.25	-0.125	-0.125	-0.125	-0.125	-0.125	seasonal	0.025	TRUE	50	1	NA	0	0.5	FALSE	2	mixmodel_AR1	0.8777	0.008546136776908115	0.007084609909197996	0	10000
4	250	0	250	500	750	2	0	1	0.25	0.25	0.25	0.25	-0.125	-0.125	-0.125	-0.125	-0.125	seasonal	0.025	TRUE	50	1	NA	0	0.5	FALSE	2	mixmodel_AR1_cal	0.8758	0.006244695486425229	0.006954464068211712	0	10000
4	250	0	250	500	750	2	0	1	0.25	0.25	0.25	0.25	-0.125	-0.125	-0.125	-0.125	-0.125	seasonal	0.025	TRUE	50	1	NA	0	0.5	FALSE	2	mixmodel_cal	0.89	0.010200247217257395	0.0068982710910777826	0	10000
4	250	0	250	500	750	2	0	1	0.25	0.25	0.25	0.25	-0.125	-0.125	-0.125	-0.125	-0.125	seasonal	0.025	TRUE	50	1	NA	0	0.5	FALSE	2	sepmodel	0.7924	-5.11638994583085e-4	0.00796327727982535	0	10000
4	250	0	250	500	750	2	0	1	0.25	0.25	0.25	0.25	-0.125	-0.125	-0.125	-0.125	-0.125	seasonal	0.025	TRUE	50	1	NA	0	0.5	FALSE	3	fixmodel	0.8334	-5.49758137281693e-4	0.007206396316980398	0	10000
4	250	0	250	500	750	2	0	1	0.25	0.25	0.25	0.25	-0.125	-0.125	-0.125	-0.125	-0.125	seasonal	0.025	TRUE	50	1	NA	0	0.5	FALSE	3	mixmodel	0.9192	0.028512025343986683	0.007692522448394492	0	10000
4	250	0	250	500	750	2	0	1	0.25	0.25	0.25	0.25	-0.125	-0.125	-0.125	-0.125	-0.125	seasonal	0.025	TRUE	50	1	NA	0	0.5	FALSE	3	mixmodel_AR1	0.9221	0.030783183349778587	0.007957606932678014	0	10000
4	250	0	250	500	750	2	0	1	0.25	0.25	0.25	0.25	-0.125	-0.125	-0.125	-0.125	-0.125	seasonal	0.025	TRUE	50	1	NA	0	0.5	FALSE	3	mixmodel_AR1_cal	0.9244	0.031149055531098348	0.007911141825396373	0	10000
4	250	0	250	500	750	2	0	1	0.25	0.25	0.25	0.25	-0.125	-0.125	-0.125	-0.125	-0.125	seasonal	0.025	TRUE	50	1	NA	0	0.5	FALSE	3	mixmodel_cal	0.9663	0.05134627737409283	0.008868906238970586	0	10000
4	250	0	250	500	750	2	0	1	0.25	0.25	0.25	0.25	-0.125	-0.125	-0.125	-0.125	-0.125	seasonal	0.025	TRUE	50	1	NA	0	0.5	FALSE	3	sepmodel	0.7927	-8.365455272278495e-4	0.00799898343829332	0	10000
4	250	0	250	500	750	2	0	1	0.25	0.25	0.25	0.25	-0.125	-0.125	-0.125	-0.125	-0.125	seasonal	0.025	TRUE	50	1	NA	0	0.5	FALSE	4	fixmodel	0.8386	0.001152957236868051	0.007218918440334737	0	10000
4	250	0	250	500	750	2	0	1	0.25	0.25	0.25	0.25	-0.125	-0.125	-0.125	-0.125	-0.125	seasonal	0.025	TRUE	50	1	NA	0	0.5	FALSE	4	mixmodel	0.9434	0.043259232075905235	0.008777185256694336	0	10000
4	250	0	250	500	750	2	0	1	0.25	0.25	0.25	0.25	-0.125	-0.125	-0.125	-0.125	-0.125	seasonal	0.025	TRUE	50	1	NA	0	0.5	FALSE	4	mixmodel_AR1	0.9396	0.04387232258357503	0.009123586749833832	0	10000
4	250	0	250	500	750	2	0	1	0.25	0.25	0.25	0.25	-0.125	-0.125	-0.125	-0.125	-0.125	seasonal	0.025	TRUE	50	1	NA	0	0.5	FALSE	4	mixmodel_AR1_cal	0.942	0.0427503173334989	0.008981316170731335	0	10000
4	250	0	250	500	750	2	0	1	0.25	0.25	0.25	0.25	-0.125	-0.125	-0.125	-0.125	-0.125	seasonal	0.025	TRUE	50	1	NA	0	0.5	FALSE	4	mixmodel_cal	0.9842	0.06974871429007506	0.010958858350537944	0	10000
4	250	0	250	500	750	2	0	1	0.25	0.25	0.25	0.25	-0.125	-0.125	-0.125	-0.125	-0.125	seasonal	0.025	TRUE	50	1	NA	0	0.5	FALSE	4	sepmodel	0.8003	0.0010329060173592734	0.00801368775396761	0	10000
4	250	0	250	500	750	2	0	1	0.25	0.25	0.25	0.25	-0.125	-0.125	-0.125	-0.125	-0.125	seasonal	0.025	TRUE	100	1	NA	0	0.5	FALSE	2	fixmodel	0.8219	-8.345838373892008e-4	0.007508924853767949	0	10000
4	250	0	250	500	750	2	0	1	0.25	0.25	0.25	0.25	-0.125	-0.125	-0.125	-0.125	-0.125	seasonal	0.025	TRUE	100	1	NA	0	0.5	FALSE	2	mixmodel	0.8613	0.00509186588276269	0.007018316671303353	0	10000
4	250	0	250	500	750	2	0	1	0.25	0.25	0.25	0.25	-0.125	-0.125	-0.125	-0.125	-0.125	seasonal	0.025	TRUE	100	1	NA	0	0.5	FALSE	2	mixmodel_AR1	0.8753	0.008231503171607327	0.007048723335890155	0	10000
4	250	0	250	500	750	2	0	1	0.25	0.25	0.25	0.25	-0.125	-0.125	-0.125	-0.125	-0.125	seasonal	0.025	TRUE	100	1	NA	0	0.5	FALSE	2	mixmodel_AR1_cal	0.8727	0.005665147132575835	0.006896409124728761	0	10000
4	250	0	250	500	750	2	0	1	0.25	0.25	0.25	0.25	-0.125	-0.125	-0.125	-0.125	-0.125	seasonal	0.025	TRUE	100	1	NA	0	0.5	FALSE	2	mixmodel_cal	0.8841	0.009278479766103923	0.006865749551528692	0	10000
4	250	0	250	500	750	2	0	1	0.25	0.25	0.25	0.25	-0.125	-0.125	-0.125	-0.125	-0.125	seasonal	0.025	TRUE	100	1	NA	0	0.5	FALSE	2	sepmodel	0.7936	-7.851455117227669e-4	0.008026278288981704	0	10000
4	250	0	250	500	750	2	0	1	0.25	0.25	0.25	0.25	-0.125	-0.125	-0.125	-0.125	-0.125	seasonal	0.025	TRUE	100	1	NA	0	0.5	FALSE	3	fixmodel	0.8306	-6.227430118780807e-4	0.0073816761802186475	0	10000
4	250	0	250	500	750	2	0	1	0.25	0.25	0.25	0.25	-0.125	-0.125	-0.125	-0.125	-0.125	seasonal	0.025	TRUE	100	1	NA	0	0.5	FALSE	3	mixmodel	0.9184	0.028520585045409507	0.007824588691363859	0	10000
4	250	0	250	500	750	2	0	1	0.25	0.25	0.25	0.25	-0.125	-0.125	-0.125	-0.125	-0.125	seasonal	0.025	TRUE	100	1	NA	0	0.5	FALSE	3	mixmodel_AR1	0.921	0.030730317622008143	0.008087189218714621	0	10000
4	250	0	250	500	750	2	0	1	0.25	0.25	0.25	0.25	-0.125	-0.125	-0.125	-0.125	-0.125	seasonal	0.025	TRUE	100	1	NA	0	0.5	FALSE	3	mixmodel_AR1_cal	0.9227	0.031210230302361135	0.008083827241173019	0	10000
4	250	0	250	500	750	2	0	1	0.25	0.25	0.25	0.25	-0.125	-0.125	-0.125	-0.125	-0.125	seasonal	0.025	TRUE	100	1	NA	0	0.5	FALSE	3	mixmodel_cal	0.957	0.04534099787731626	0.008631959813575337	0	10000
4	250	0	250	500	750	2	0	1	0.25	0.25	0.25	0.25	-0.125	-0.125	-0.125	-0.125	-0.125	seasonal	0.025	TRUE	100	1	NA	0	0.5	FALSE	3	sepmodel	0.7923	-1.8156342516876585e-4	0.008070872743786048	0	10000
4	250	0	250	500	750	2	0	1	0.25	0.25	0.25	0.25	-0.125	-0.125	-0.125	-0.125	-0.125	seasonal	0.025	TRUE	100	1	NA	0	0.5	FALSE	4	fixmodel	0.8325	-5.815411218996002e-4	0.007199283568816155	0	10000
4	250	0	250	500	750	2	0	1	0.25	0.25	0.25	0.25	-0.125	-0.125	-0.125	-0.125	-0.125	seasonal	0.025	TRUE	100	1	NA	0	0.5	FALSE	4	mixmodel	0.9434	0.0413947400475578	0.008617235322224286	0	10000
4	250	0	250	500	750	2	0	1	0.25	0.25	0.25	0.25	-0.125	-0.125	-0.125	-0.125	-0.125	seasonal	0.025	TRUE	100	1	NA	0	0.5	FALSE	4	mixmodel_AR1	0.94	0.04207397111022438	0.00898304760981896	0	10000
4	250	0	250	500	750	2	0	1	0.25	0.25	0.25	0.25	-0.125	-0.125	-0.125	-0.125	-0.125	seasonal	0.025	TRUE	100	1	NA	0	0.5	FALSE	4	mixmodel_AR1_cal	0.941	0.04111290091472629	0.00882054977668561	0	10000
4	250	0	250	500	750	2	0	1	0.25	0.25	0.25	0.25	-0.125	-0.125	-0.125	-0.125	-0.125	seasonal	0.025	TRUE	100	1	NA	0	0.5	FALSE	4	mixmodel_cal	0.9767	0.05982239795120191	0.009875229510782207	0	10000
4	250	0	250	500	750	2	0	1	0.25	0.25	0.25	0.25	-0.125	-0.125	-0.125	-0.125	-0.125	seasonal	0.025	TRUE	100	1	NA	0	0.5	FALSE	4	sepmodel	0.7912	-3.580505710615513e-4	0.007937592411354636	0	10000
4	250	0	250	500	750	2	0	1	0.25	0.25	0.25	0.25	0	0	0	0	0	seasonal	0.025	TRUE	25	1	NA	0	0.5	FALSE	2	fixmodel	0.8217	-1.9818025402556914e-4	0.007496020365958157	0	10000
4	250	0	250	500	750	2	0	1	0.25	0.25	0.25	0.25	0	0	0	0	0	seasonal	0.025	TRUE	25	1	NA	0	0.5	FALSE	2	mixmodel	0.8564	3.4206385558335385e-5	0.0067778395708821375	0	10000
4	250	0	250	500	750	2	0	1	0.25	0.25	0.25	0.25	0	0	0	0	0	seasonal	0.025	TRUE	25	1	NA	0	0.5	FALSE	2	mixmodel_AR1	0.8611	1.0941248081572193e-4	0.0067521701234956755	0	10000
4	250	0	250	500	750	2	0	1	0.25	0.25	0.25	0.25	0	0	0	0	0	seasonal	0.025	TRUE	25	1	NA	0	0.5	FALSE	2	mixmodel_AR1_cal	0.8634	6.10432573457136e-5	0.006696100334376688	0	10000
4	250	0	250	500	750	2	0	1	0.25	0.25	0.25	0.25	0	0	0	0	0	seasonal	0.025	TRUE	25	1	NA	0	0.5	FALSE	2	mixmodel_cal	0.8619	1.5695038358189142e-4	0.006659555381176683	0	10000
4	250	0	250	500	750	2	0	1	0.25	0.25	0.25	0.25	0	0	0	0	0	seasonal	0.025	TRUE	25	1	NA	0	0.5	FALSE	2	sepmodel	0.7984	-1.8823410236305677e-4	0.00800838413702382	0	10000
4	250	0	250	500	750	2	0	1	0.25	0.25	0.25	0.25	0	0	0	0	0	seasonal	0.025	TRUE	25	1	NA	0	0.5	FALSE	3	fixmodel	0.8361	8.046279061912351e-4	0.007219937564023994	0	10000
4	250	0	250	500	750	2	0	1	0.25	0.25	0.25	0.25	0	0	0	0	0	seasonal	0.025	TRUE	25	1	NA	0	0.5	FALSE	3	mixmodel	0.8896	0.0010826381045937665	0.006161950372385382	0	10000
4	250	0	250	500	750	2	0	1	0.25	0.25	0.25	0.25	0	0	0	0	0	seasonal	0.025	TRUE	25	1	NA	0	0.5	FALSE	3	mixmodel_AR1	0.8928	0.0010762775915555893	0.006113359975401899	0	10000
4	250	0	250	500	750	2	0	1	0.25	0.25	0.25	0.25	0	0	0	0	0	seasonal	0.025	TRUE	25	1	NA	0	0.5	FALSE	3	mixmodel_AR1_cal	0.8938	0.001079426269033915	0.0061073559824198695	0	10000
4	250	0	250	500	750	2	0	1	0.25	0.25	0.25	0.25	0	0	0	0	0	seasonal	0.025	TRUE	25	1	NA	0	0.5	FALSE	3	mixmodel_cal	0.8938	0.0010742700315551485	0.0060727129466391395	0	10000
4	250	0	250	500	750	2	0	1	0.25	0.25	0.25	0.25	0	0	0	0	0	seasonal	0.025	TRUE	25	1	NA	0	0.5	FALSE	3	sepmodel	0.7989	0.0010588878980989074	0.007843937206402451	0	10000
4	250	0	250	500	750	2	0	1	0.25	0.25	0.25	0.25	0	0	0	0	0	seasonal	0.025	TRUE	25	1	NA	0	0.5	FALSE	4	fixmodel	0.8388	-5.242674508338026e-4	0.007104916302164232	0	10000
4	250	0	250	500	750	2	0	1	0.25	0.25	0.25	0.25	0	0	0	0	0	seasonal	0.025	TRUE	25	1	NA	0	0.5	FALSE	4	mixmodel	0.8974	-1.120290734627653e-4	0.005823512018668868	0	10000
4	250	0	250	500	750	2	0	1	0.25	0.25	0.25	0.25	0	0	0	0	0	seasonal	0.025	TRUE	25	1	NA	0	0.5	FALSE	4	mixmodel_AR1	0.9002	-1.492152639079742e-4	0.005790804739873552	0	10000
4	250	0	250	500	750	2	0	1	0.25	0.25	0.25	0.25	0	0	0	0	0	seasonal	0.025	TRUE	25	1	NA	0	0.5	FALSE	4	mixmodel_AR1_cal	0.9003	-1.5649481244277765e-4	0.00578543543962663	0	10000
4	250	0	250	500	750	2	0	1	0.25	0.25	0.25	0.25	0	0	0	0	0	seasonal	0.025	TRUE	25	1	NA	0	0.5	FALSE	4	mixmodel_cal	0.9014	-1.2056319190781518e-4	0.00575533003899354	0	10000
4	250	0	250	500	750	2	0	1	0.25	0.25	0.25	0.25	0	0	0	0	0	seasonal	0.025	TRUE	25	1	NA	0	0.5	FALSE	4	sepmodel	0.8	-2.457655656920835e-4	0.007817617438943365	0	10000
4	250	0	250	500	750	2	0	1	0.25	0.25	0.25	0.25	0	0	0	0	0	seasonal	0.025	TRUE	50	1	NA	0	0.5	FALSE	2	fixmodel	0.829	0.0010685250621829292	0.0075508057300979195	0	10000
4	250	0	250	500	750	2	0	1	0.25	0.25	0.25	0.25	0	0	0	0	0	seasonal	0.025	TRUE	50	1	NA	0	0.5	FALSE	2	mixmodel	0.8633	9.320225530590979e-4	0.006842075896711197	0	10000
4	250	0	250	500	750	2	0	1	0.25	0.25	0.25	0.25	0	0	0	0	0	seasonal	0.025	TRUE	50	1	NA	0	0.5	FALSE	2	mixmodel_AR1	0.866	9.240706999625415e-4	0.006792988286619049	0	10000
4	250	0	250	500	750	2	0	1	0.25	0.25	0.25	0.25	0	0	0	0	0	seasonal	0.025	TRUE	50	1	NA	0	0.5	FALSE	2	mixmodel_AR1_cal	0.868	8.567251395869927e-4	0.006747243351350774	0	10000
4	250	0	250	500	750	2	0	1	0.25	0.25	0.25	0.25	0	0	0	0	0	seasonal	0.025	TRUE	50	1	NA	0	0.5	FALSE	2	mixmodel_cal	0.8671	8.872121610767539e-4	0.006726813027247986	0	10000
4	250	0	250	500	750	2	0	1	0.25	0.25	0.25	0.25	0	0	0	0	0	seasonal	0.025	TRUE	50	1	NA	0	0.5	FALSE	2	sepmodel	0.8045	0.0013547090200497127	0.008059914634567665	0	10000
4	250	0	250	500	750	2	0	1	0.25	0.25	0.25	0.25	0	0	0	0	0	seasonal	0.025	TRUE	50	1	NA	0	0.5	FALSE	3	fixmodel	0.8306	0.0014186279670804598	0.007448355555655679	0	10000
4	250	0	250	500	750	2	0	1	0.25	0.25	0.25	0.25	0	0	0	0	0	seasonal	0.025	TRUE	50	1	NA	0	0.5	FALSE	3	mixmodel	0.8817	0.0011368641118655197	0.006342397245887283	0	10000
4	250	0	250	500	750	2	0	1	0.25	0.25	0.25	0.25	0	0	0	0	0	seasonal	0.025	TRUE	50	1	NA	0	0.5	FALSE	3	mixmodel_AR1	0.8859	0.0011555002922224384	0.006287650075397119	0	10000
4	250	0	250	500	750	2	0	1	0.25	0.25	0.25	0.25	0	0	0	0	0	seasonal	0.025	TRUE	50	1	NA	0	0.5	FALSE	3	mixmodel_AR1_cal	0.8846	0.001155192600151961	0.0062957642928753626	0	10000
4	250	0	250	500	750	2	0	1	0.25	0.25	0.25	0.25	0	0	0	0	0	seasonal	0.025	TRUE	50	1	NA	0	0.5	FALSE	3	mixmodel_cal	0.8841	0.0012364436065749411	0.006281831920208053	0	10000
4	250	0	250	500	750	2	0	1	0.25	0.25	0.25	0.25	0	0	0	0	0	seasonal	0.025	TRUE	50	1	NA	0	0.5	FALSE	3	sepmodel	0.7992	0.0016755149672170687	0.008163223598381585	0	10000
4	250	0	250	500	750	2	0	1	0.25	0.25	0.25	0.25	0	0	0	0	0	seasonal	0.025	TRUE	50	1	NA	0	0.5	FALSE	4	fixmodel	0.8339	3.375772732922459e-4	0.007486851988113927	0	10000
4	250	0	250	500	750	2	0	1	0.25	0.25	0.25	0.25	0	0	0	0	0	seasonal	0.025	TRUE	50	1	NA	0	0.5	FALSE	4	mixmodel	0.8955	7.69998721553134e-5	0.006142954745034548	0	10000
4	250	0	250	500	750	2	0	1	0.25	0.25	0.25	0.25	0	0	0	0	0	seasonal	0.025	TRUE	50	1	NA	0	0.5	FALSE	4	mixmodel_AR1	0.8998	4.6076179786115056e-5	0.0060989093770682365	0	10000
4	250	0	250	500	750	2	0	1	0.25	0.25	0.25	0.25	0	0	0	0	0	seasonal	0.025	TRUE	50	1	NA	0	0.5	FALSE	4	mixmodel_AR1_cal	0.8989	-5.7617756920391065e-5	0.006096361435929866	0	10000
4	250	0	250	500	750	2	0	1	0.25	0.25	0.25	0.25	0	0	0	0	0	seasonal	0.025	TRUE	50	1	NA	0	0.5	FALSE	4	mixmodel_cal	0.8992	2.93254318248604e-5	0.006055905705825184	0	10000
4	250	0	250	500	750	2	0	1	0.25	0.25	0.25	0.25	0	0	0	0	0	seasonal	0.025	TRUE	50	1	NA	0	0.5	FALSE	4	sepmodel	0.7962	4.568435612693335e-4	0.008164312949416984	0	10000
4	250	0	250	500	750	2	0	1	0.25	0.25	0.25	0.25	0	0	0	0	0	seasonal	0.025	TRUE	100	1	NA	0	0.5	FALSE	2	fixmodel	0.8225	-0.001570649902856709	0.007448666933082795	0	10000
4	250	0	250	500	750	2	0	1	0.25	0.25	0.25	0.25	0	0	0	0	0	seasonal	0.025	TRUE	100	1	NA	0	0.5	FALSE	2	mixmodel	0.8539	-0.0013072521172063894	0.006803219727752063	0	10000
4	250	0	250	500	750	2	0	1	0.25	0.25	0.25	0.25	0	0	0	0	0	seasonal	0.025	TRUE	100	1	NA	0	0.5	FALSE	2	mixmodel_AR1	0.8568	-0.001272684435874443	0.006766691667677303	0	10000
4	250	0	250	500	750	2	0	1	0.25	0.25	0.25	0.25	0	0	0	0	0	seasonal	0.025	TRUE	100	1	NA	0	0.5	FALSE	2	mixmodel_AR1_cal	0.8593	-0.0012419043383144006	0.006729013245887547	0	10000
4	250	0	250	500	750	2	0	1	0.25	0.25	0.25	0.25	0	0	0	0	0	seasonal	0.025	TRUE	100	1	NA	0	0.5	FALSE	2	mixmodel_cal	0.8579	-0.0012535126667881011	0.006725453370208774	0	10000
4	250	0	250	500	750	2	0	1	0.25	0.25	0.25	0.25	0	0	0	0	0	seasonal	0.025	TRUE	100	1	NA	0	0.5	FALSE	2	sepmodel	0.7921	-0.0017583134493323604	0.0079199972591394	0	10000
4	250	0	250	500	750	2	0	1	0.25	0.25	0.25	0.25	0	0	0	0	0	seasonal	0.025	TRUE	100	1	NA	0	0.5	FALSE	3	fixmodel	0.8316	8.665663265954667e-4	0.0073590358381300115	0	10000
4	250	0	250	500	750	2	0	1	0.25	0.25	0.25	0.25	0	0	0	0	0	seasonal	0.025	TRUE	100	1	NA	0	0.5	FALSE	3	mixmodel	0.8845	9.872735099141147e-4	0.006363105966982252	0	10000
4	250	0	250	500	750	2	0	1	0.25	0.25	0.25	0.25	0	0	0	0	0	seasonal	0.025	TRUE	100	1	NA	0	0.5	FALSE	3	mixmodel_AR1	0.889	0.0010365760665498633	0.0063289436497512746	0	10000
4	250	0	250	500	750	2	0	1	0.25	0.25	0.25	0.25	0	0	0	0	0	seasonal	0.025	TRUE	100	1	NA	0	0.5	FALSE	3	mixmodel_AR1_cal	0.8868	0.0010271477497606713	0.006342798241833842	0	10000
4	250	0	250	500	750	2	0	1	0.25	0.25	0.25	0.25	0	0	0	0	0	seasonal	0.025	TRUE	100	1	NA	0	0.5	FALSE	3	mixmodel_cal	0.8847	0.0010224355253420055	0.006320655641486994	0	10000
4	250	0	250	500	750	2	0	1	0.25	0.25	0.25	0.25	0	0	0	0	0	seasonal	0.025	TRUE	100	1	NA	0	0.5	FALSE	3	sepmodel	0.8003	0.001147799633180234	0.008046201862453374	0	10000
4	250	0	250	500	750	2	0	1	0.25	0.25	0.25	0.25	0	0	0	0	0	seasonal	0.025	TRUE	100	1	NA	0	0.5	FALSE	4	fixmodel	0.8396	7.195553172439971e-4	0.007159038391404576	0	10000
4	250	0	250	500	750	2	0	1	0.25	0.25	0.25	0.25	0	0	0	0	0	seasonal	0.025	TRUE	100	1	NA	0	0.5	FALSE	4	mixmodel	0.9009	5.309220566036557e-4	0.005934104743494828	0	10000
4	250	0	250	500	750	2	0	1	0.25	0.25	0.25	0.25	0	0	0	0	0	seasonal	0.025	TRUE	100	1	NA	0	0.5	FALSE	4	mixmodel_AR1	0.9038	5.825072083829133e-4	0.0058986847554030565	0	10000
4	250	0	250	500	750	2	0	1	0.25	0.25	0.25	0.25	0	0	0	0	0	seasonal	0.025	TRUE	100	1	NA	0	0.5	FALSE	4	mixmodel_AR1_cal	0.905	6.151949540526855e-4	0.0059002322080844065	0	10000
4	250	0	250	500	750	2	0	1	0.25	0.25	0.25	0.25	0	0	0	0	0	seasonal	0.025	TRUE	100	1	NA	0	0.5	FALSE	4	mixmodel_cal	0.9034	5.678643563482922e-4	0.005892044788912081	0	10000
4	250	0	250	500	750	2	0	1	0.25	0.25	0.25	0.25	0	0	0	0	0	seasonal	0.025	TRUE	100	1	NA	0	0.5	FALSE	4	sepmodel	0.7964	9.656887340798707e-4	0.00801152695737212	0	10000
4	250	0	250	500	750	2	0	1	0.25	0.25	0.25	0.25	0.125	0.125	0.125	0.125	0.125	seasonal	0.025	TRUE	25	1	NA	0	0.5	FALSE	2	fixmodel	0.823	4.032815650076058e-4	0.007546623764536816	0	10000
4	250	0	250	500	750	2	0	1	0.25	0.25	0.25	0.25	0.125	0.125	0.125	0.125	0.125	seasonal	0.025	TRUE	25	1	NA	0	0.5	FALSE	2	mixmodel	0.8281	-0.005457642802868787	0.007091992522817998	0	10000
4	250	0	250	500	750	2	0	1	0.25	0.25	0.25	0.25	0.125	0.125	0.125	0.125	0.125	seasonal	0.025	TRUE	25	1	NA	0	0.5	FALSE	2	mixmodel_AR1	0.8258	-0.008703724946491659	0.00713150939113206	0	10000
4	250	0	250	500	750	2	0	1	0.25	0.25	0.25	0.25	0.125	0.125	0.125	0.125	0.125	seasonal	0.025	TRUE	25	1	NA	0	0.5	FALSE	2	mixmodel_AR1_cal	0.8356	-0.006706046782870185	0.006999282376069394	0	10000
4	250	0	250	500	750	2	0	1	0.25	0.25	0.25	0.25	0.125	0.125	0.125	0.125	0.125	seasonal	0.025	TRUE	25	1	NA	0	0.5	FALSE	2	mixmodel_cal	0.8302	-0.010303938431826394	0.006918814957129962	0	10000
4	250	0	250	500	750	2	0	1	0.25	0.25	0.25	0.25	0.125	0.125	0.125	0.125	0.125	seasonal	0.025	TRUE	25	1	NA	0	0.5	FALSE	2	sepmodel	0.7932	4.6870230442402997e-4	0.008085048248271769	0	10000
4	250	0	250	500	750	2	0	1	0.25	0.25	0.25	0.25	0.125	0.125	0.125	0.125	0.125	seasonal	0.025	TRUE	25	1	NA	0	0.5	FALSE	3	fixmodel	0.8353	-5.332124357975526e-5	0.00729227907974628	0	10000
4	250	0	250	500	750	2	0	1	0.25	0.25	0.25	0.25	0.125	0.125	0.125	0.125	0.125	seasonal	0.025	TRUE	25	1	NA	0	0.5	FALSE	3	mixmodel	0.7692	-0.029300350720914286	0.007803402430072243	0	10000
4	250	0	250	500	750	2	0	1	0.25	0.25	0.25	0.25	0.125	0.125	0.125	0.125	0.125	seasonal	0.025	TRUE	25	1	NA	0	0.5	FALSE	3	mixmodel_AR1	0.7648	-0.03155980191088018	0.008073418616464515	0	10000
4	250	0	250	500	750	2	0	1	0.25	0.25	0.25	0.25	0.125	0.125	0.125	0.125	0.125	seasonal	0.025	TRUE	25	1	NA	0	0.5	FALSE	3	mixmodel_AR1_cal	0.76	-0.03396944517908639	0.008193280184320464	0	10000
4	250	0	250	500	750	2	0	1	0.25	0.25	0.25	0.25	0.125	0.125	0.125	0.125	0.125	seasonal	0.025	TRUE	25	1	NA	0	0.5	FALSE	3	mixmodel_cal	0.6937	-0.05567469703463687	0.009373620832051477	0	10000
4	250	0	250	500	750	2	0	1	0.25	0.25	0.25	0.25	0.125	0.125	0.125	0.125	0.125	seasonal	0.025	TRUE	25	1	NA	0	0.5	FALSE	3	sepmodel	0.7975	3.848296111514013e-4	0.008018727893326864	0	10000
4	250	0	250	500	750	2	0	1	0.25	0.25	0.25	0.25	0.125	0.125	0.125	0.125	0.125	seasonal	0.025	TRUE	25	1	NA	0	0.5	FALSE	4	fixmodel	0.8309	-0.0014044853179684049	0.007264886150601077	0	10000
4	250	0	250	500	750	2	0	1	0.25	0.25	0.25	0.25	0.125	0.125	0.125	0.125	0.125	seasonal	0.025	TRUE	25	1	NA	0	0.5	FALSE	4	mixmodel	0.7202	-0.04364308387965547	0.008883800456370518	0	10000
4	250	0	250	500	750	2	0	1	0.25	0.25	0.25	0.25	0.125	0.125	0.125	0.125	0.125	seasonal	0.025	TRUE	25	1	NA	0	0.5	FALSE	4	mixmodel_AR1	0.7215	-0.044285869867598825	0.009237282816886416	0	10000
4	250	0	250	500	750	2	0	1	0.25	0.25	0.25	0.25	0.125	0.125	0.125	0.125	0.125	seasonal	0.025	TRUE	25	1	NA	0	0.5	FALSE	4	mixmodel_AR1_cal	0.7159	-0.04587963874865041	0.00934917714056121	0	10000
4	250	0	250	500	750	2	0	1	0.25	0.25	0.25	0.25	0.125	0.125	0.125	0.125	0.125	seasonal	0.025	TRUE	25	1	NA	0	0.5	FALSE	4	mixmodel_cal	0.6202	-0.07509886649942421	0.011674095996808046	0	10000
4	250	0	250	500	750	2	0	1	0.25	0.25	0.25	0.25	0.125	0.125	0.125	0.125	0.125	seasonal	0.025	TRUE	25	1	NA	0	0.5	FALSE	4	sepmodel	0.7921	-0.0012104976594365965	0.00807699612366624	0	10000
4	250	0	250	500	750	2	0	1	0.25	0.25	0.25	0.25	0.125	0.125	0.125	0.125	0.125	seasonal	0.025	TRUE	50	1	NA	0	0.5	FALSE	2	fixmodel	0.8312	0.0012539266645521764	0.007374174909202516	0	10000
4	250	0	250	500	750	2	0	1	0.25	0.25	0.25	0.25	0.125	0.125	0.125	0.125	0.125	seasonal	0.025	TRUE	50	1	NA	0	0.5	FALSE	2	mixmodel	0.8374	-0.004988336165977209	0.0068859586170140355	0	10000
4	250	0	250	500	750	2	0	1	0.25	0.25	0.25	0.25	0.125	0.125	0.125	0.125	0.125	seasonal	0.025	TRUE	50	1	NA	0	0.5	FALSE	2	mixmodel_AR1	0.8331	-0.008117967317715852	0.00690519897770968	0	10000
4	250	0	250	500	750	2	0	1	0.25	0.25	0.25	0.25	0.125	0.125	0.125	0.125	0.125	seasonal	0.025	TRUE	50	1	NA	0	0.5	FALSE	2	mixmodel_AR1_cal	0.8414	-0.00586215756348061	0.006798941570126899	0	10000
4	250	0	250	500	750	2	0	1	0.25	0.25	0.25	0.25	0.125	0.125	0.125	0.125	0.125	seasonal	0.025	TRUE	50	1	NA	0	0.5	FALSE	2	mixmodel_cal	0.8334	-0.009731047499258962	0.006732462697526187	0	10000
4	250	0	250	500	750	2	0	1	0.25	0.25	0.25	0.25	0.125	0.125	0.125	0.125	0.125	seasonal	0.025	TRUE	50	1	NA	0	0.5	FALSE	2	sepmodel	0.7939	9.560315629960357e-4	0.007949648730017744	0	10000
4	250	0	250	500	750	2	0	1	0.25	0.25	0.25	0.25	0.125	0.125	0.125	0.125	0.125	seasonal	0.025	TRUE	50	1	NA	0	0.5	FALSE	3	fixmodel	0.832	-0.0011653213363050031	0.0073437082984929795	0	10000
4	250	0	250	500	750	2	0	1	0.25	0.25	0.25	0.25	0.125	0.125	0.125	0.125	0.125	seasonal	0.025	TRUE	50	1	NA	0	0.5	FALSE	3	mixmodel	0.7664	-0.030243275407056517	0.007900540682813612	0	10000
4	250	0	250	500	750	2	0	1	0.25	0.25	0.25	0.25	0.125	0.125	0.125	0.125	0.125	seasonal	0.025	TRUE	50	1	NA	0	0.5	FALSE	3	mixmodel_AR1	0.762	-0.03243576390709385	0.008187275614510173	0	10000
4	250	0	250	500	750	2	0	1	0.25	0.25	0.25	0.25	0.125	0.125	0.125	0.125	0.125	seasonal	0.025	TRUE	50	1	NA	0	0.5	FALSE	3	mixmodel_AR1_cal	0.7638	-0.032992768812129925	0.008161100266214416	0	10000
4	250	0	250	500	750	2	0	1	0.25	0.25	0.25	0.25	0.125	0.125	0.125	0.125	0.125	seasonal	0.025	TRUE	50	1	NA	0	0.5	FALSE	3	mixmodel_cal	0.697	-0.05324963360013451	0.009130212574531834	0	10000
4	250	0	250	500	750	2	0	1	0.25	0.25	0.25	0.25	0.125	0.125	0.125	0.125	0.125	seasonal	0.025	TRUE	50	1	NA	0	0.5	FALSE	3	sepmodel	0.7983	-0.0011443677638997766	0.007985214731800217	0	10000
4	250	0	250	500	750	2	0	1	0.25	0.25	0.25	0.25	0.125	0.125	0.125	0.125	0.125	seasonal	0.025	TRUE	50	1	NA	0	0.5	FALSE	4	fixmodel	0.8348	2.9062375137898912e-5	0.007293000960393198	0	10000
4	250	0	250	500	750	2	0	1	0.25	0.25	0.25	0.25	0.125	0.125	0.125	0.125	0.125	seasonal	0.025	TRUE	50	1	NA	0	0.5	FALSE	4	mixmodel	0.7265	-0.04205953409493044	0.008762749526918712	0	10000
4	250	0	250	500	750	2	0	1	0.25	0.25	0.25	0.25	0.125	0.125	0.125	0.125	0.125	seasonal	0.025	TRUE	50	1	NA	0	0.5	FALSE	4	mixmodel_AR1	0.7244	-0.0427025293367896	0.009130872225510312	0	10000
4	250	0	250	500	750	2	0	1	0.25	0.25	0.25	0.25	0.125	0.125	0.125	0.125	0.125	seasonal	0.025	TRUE	50	1	NA	0	0.5	FALSE	4	mixmodel_AR1_cal	0.7305	-0.04177342525589318	0.009015797995192898	0	10000
4	250	0	250	500	750	2	0	1	0.25	0.25	0.25	0.25	0.125	0.125	0.125	0.125	0.125	seasonal	0.025	TRUE	50	1	NA	0	0.5	FALSE	4	mixmodel_cal	0.6373	-0.0688017093948097	0.010865222562055426	0	10000
4	250	0	250	500	750	2	0	1	0.25	0.25	0.25	0.25	0.125	0.125	0.125	0.125	0.125	seasonal	0.025	TRUE	50	1	NA	0	0.5	FALSE	4	sepmodel	0.7917	-9.035272419141581e-5	0.00806643017053932	0	10000
4	250	0	250	500	750	2	0	1	0.25	0.25	0.25	0.25	0.125	0.125	0.125	0.125	0.125	seasonal	0.025	TRUE	100	1	NA	0	0.5	FALSE	2	fixmodel	0.8246	0.001067099761632633	0.007431387673755453	0	10000
4	250	0	250	500	750	2	0	1	0.25	0.25	0.25	0.25	0.125	0.125	0.125	0.125	0.125	seasonal	0.025	TRUE	100	1	NA	0	0.5	FALSE	2	mixmodel	0.8297	-0.00507757790889215	0.0069369412894579666	0	10000
4	250	0	250	500	750	2	0	1	0.25	0.25	0.25	0.25	0.125	0.125	0.125	0.125	0.125	seasonal	0.025	TRUE	100	1	NA	0	0.5	FALSE	2	mixmodel_AR1	0.8246	-0.008149977927628328	0.0069642585739292774	0	10000
4	250	0	250	500	750	2	0	1	0.25	0.25	0.25	0.25	0.125	0.125	0.125	0.125	0.125	seasonal	0.025	TRUE	100	1	NA	0	0.5	FALSE	2	mixmodel_AR1_cal	0.8369	-0.005810795128417991	0.0068433501016317904	0	10000
4	250	0	250	500	750	2	0	1	0.25	0.25	0.25	0.25	0.125	0.125	0.125	0.125	0.125	seasonal	0.025	TRUE	100	1	NA	0	0.5	FALSE	2	mixmodel_cal	0.827	-0.009341367929467716	0.006795017544162207	0	10000
4	250	0	250	500	750	2	0	1	0.25	0.25	0.25	0.25	0.125	0.125	0.125	0.125	0.125	seasonal	0.025	TRUE	100	1	NA	0	0.5	FALSE	2	sepmodel	0.7966	0.0011232971396412793	0.007960612006205526	0	10000
4	250	0	250	500	750	2	0	1	0.25	0.25	0.25	0.25	0.125	0.125	0.125	0.125	0.125	seasonal	0.025	TRUE	100	1	NA	0	0.5	FALSE	3	fixmodel	0.8283	4.4271654844186116e-4	0.007476710874383678	0	10000
4	250	0	250	500	750	2	0	1	0.25	0.25	0.25	0.25	0.125	0.125	0.125	0.125	0.125	seasonal	0.025	TRUE	100	1	NA	0	0.5	FALSE	3	mixmodel	0.7659	-0.028744069738718573	0.007920562816993746	0	10000
4	250	0	250	500	750	2	0	1	0.25	0.25	0.25	0.25	0.125	0.125	0.125	0.125	0.125	seasonal	0.025	TRUE	100	1	NA	0	0.5	FALSE	3	mixmodel_AR1	0.7624	-0.030912785509044263	0.008174671255547333	0	10000
4	250	0	250	500	750	2	0	1	0.25	0.25	0.25	0.25	0.125	0.125	0.125	0.125	0.125	seasonal	0.025	TRUE	100	1	NA	0	0.5	FALSE	3	mixmodel_AR1_cal	0.763	-0.03125498823757996	0.00813642155144727	0	10000
4	250	0	250	500	750	2	0	1	0.25	0.25	0.25	0.25	0.125	0.125	0.125	0.125	0.125	seasonal	0.025	TRUE	100	1	NA	0	0.5	FALSE	3	mixmodel_cal	0.7191	-0.045541937490039465	0.008661669368376933	0	10000
4	250	0	250	500	750	2	0	1	0.25	0.25	0.25	0.25	0.125	0.125	0.125	0.125	0.125	seasonal	0.025	TRUE	100	1	NA	0	0.5	FALSE	3	sepmodel	0.7911	5.429964250725009e-4	0.008117675289952166	0	10000
4	250	0	250	500	750	2	0	1	0.25	0.25	0.25	0.25	0.125	0.125	0.125	0.125	0.125	seasonal	0.025	TRUE	100	1	NA	0	0.5	FALSE	4	fixmodel	0.8366	2.8646726766527513e-5	0.007270955934656187	0	10000
4	250	0	250	500	750	2	0	1	0.25	0.25	0.25	0.25	0.125	0.125	0.125	0.125	0.125	seasonal	0.025	TRUE	100	1	NA	0	0.5	FALSE	4	mixmodel	0.7292	-0.04201571981904692	0.008728373820825447	0	10000
4	250	0	250	500	750	2	0	1	0.25	0.25	0.25	0.25	0.125	0.125	0.125	0.125	0.125	seasonal	0.025	TRUE	100	1	NA	0	0.5	FALSE	4	mixmodel_AR1	0.7268	-0.04256564726641164	0.009073733577071775	0	10000
4	250	0	250	500	750	2	0	1	0.25	0.25	0.25	0.25	0.125	0.125	0.125	0.125	0.125	seasonal	0.025	TRUE	100	1	NA	0	0.5	FALSE	4	mixmodel_AR1_cal	0.7327	-0.041455367749391965	0.0089297212403898	0	10000
4	250	0	250	500	750	2	0	1	0.25	0.25	0.25	0.25	0.125	0.125	0.125	0.125	0.125	seasonal	0.025	TRUE	100	1	NA	0	0.5	FALSE	4	mixmodel_cal	0.6716	-0.06025396691379774	0.00997421058396691	0	10000
4	250	0	250	500	750	2	0	1	0.25	0.25	0.25	0.25	0.125	0.125	0.125	0.125	0.125	seasonal	0.025	TRUE	100	1	NA	0	0.5	FALSE	4	sepmodel	0.7997	3.414526194048448e-4	0.007986049084087015	0	10000
4	250	0	250	500	750	2	0	1	0.25	0.25	0.25	0.25	0.25	0.25	0.25	0.25	0.25	seasonal	0.025	TRUE	25	1	NA	0	0.5	FALSE	2	fixmodel	0.8257	-4.2374163653108635e-4	0.007402822098381681	0	10000
4	250	0	250	500	750	2	0	1	0.25	0.25	0.25	0.25	0.25	0.25	0.25	0.25	0.25	seasonal	0.025	TRUE	25	1	NA	0	0.5	FALSE	2	mixmodel	0.8191	-0.006259941225420267	0.007182054830813748	0	10000
4	250	0	250	500	750	2	0	1	0.25	0.25	0.25	0.25	0.25	0.25	0.25	0.25	0.25	seasonal	0.025	TRUE	25	1	NA	0	0.5	FALSE	2	mixmodel_AR1	0.8193	-0.007108265018233202	0.00725939515366203	0	10000
4	250	0	250	500	750	2	0	1	0.25	0.25	0.25	0.25	0.25	0.25	0.25	0.25	0.25	seasonal	0.025	TRUE	25	1	NA	0	0.5	FALSE	2	mixmodel_AR1_cal	0.8336	-0.003971006473341356	0.007094518974067536	0	10000
4	250	0	250	500	750	2	0	1	0.25	0.25	0.25	0.25	0.25	0.25	0.25	0.25	0.25	seasonal	0.025	TRUE	25	1	NA	0	0.5	FALSE	2	mixmodel_cal	0.7886	-0.0217414689392239	0.0071545626836859244	0	10000
4	250	0	250	500	750	2	0	1	0.25	0.25	0.25	0.25	0.25	0.25	0.25	0.25	0.25	seasonal	0.025	TRUE	25	1	NA	0	0.5	FALSE	2	sepmodel	0.7898	-3.567848116639008e-4	0.007939035642600475	0	10000
4	250	0	250	500	750	2	0	1	0.25	0.25	0.25	0.25	0.25	0.25	0.25	0.25	0.25	seasonal	0.025	TRUE	25	1	NA	0	0.5	FALSE	3	fixmodel	0.8276	-0.0014999614462385305	0.00717981719034028	0	10000
4	250	0	250	500	750	2	0	1	0.25	0.25	0.25	0.25	0.25	0.25	0.25	0.25	0.25	seasonal	0.025	TRUE	25	1	NA	0	0.5	FALSE	3	mixmodel	0.7681	-0.023296313586012737	0.00770896637792713	0	10000
4	250	0	250	500	750	2	0	1	0.25	0.25	0.25	0.25	0.25	0.25	0.25	0.25	0.25	seasonal	0.025	TRUE	25	1	NA	0	0.5	FALSE	3	mixmodel_AR1	0.7821	-0.01960825628107938	0.007575703225045849	0	10000
4	250	0	250	500	750	2	0	1	0.25	0.25	0.25	0.25	0.25	0.25	0.25	0.25	0.25	seasonal	0.025	TRUE	25	1	NA	0	0.5	FALSE	3	mixmodel_AR1_cal	0.782	-0.020609108349675862	0.007615794371112244	0	10000
4	250	0	250	500	750	2	0	1	0.25	0.25	0.25	0.25	0.25	0.25	0.25	0.25	0.25	seasonal	0.025	TRUE	25	1	NA	0	0.5	FALSE	3	mixmodel_cal	0.4703	-0.0978895629074396	0.01593664530406254	0	10000
4	250	0	250	500	750	2	0	1	0.25	0.25	0.25	0.25	0.25	0.25	0.25	0.25	0.25	seasonal	0.025	TRUE	25	1	NA	0	0.5	FALSE	3	sepmodel	0.7916	-0.0015746609198640773	0.007831893518426752	0	10000
4	250	0	250	500	750	2	0	1	0.25	0.25	0.25	0.25	0.25	0.25	0.25	0.25	0.25	seasonal	0.025	TRUE	25	1	NA	0	0.5	FALSE	4	fixmodel	0.8302	-0.0015977927010799834	0.007375135940850364	0	10000
4	250	0	250	500	750	2	0	1	0.25	0.25	0.25	0.25	0.25	0.25	0.25	0.25	0.25	seasonal	0.025	TRUE	25	1	NA	0	0.5	FALSE	4	mixmodel	0.7194	-0.03567005838764902	0.008834591302484502	0	10000
4	250	0	250	500	750	2	0	1	0.25	0.25	0.25	0.25	0.25	0.25	0.25	0.25	0.25	seasonal	0.025	TRUE	25	1	NA	0	0.5	FALSE	4	mixmodel_AR1	0.7458	-0.028843760087130795	0.008453046246124467	0	10000
4	250	0	250	500	750	2	0	1	0.25	0.25	0.25	0.25	0.25	0.25	0.25	0.25	0.25	seasonal	0.025	TRUE	25	1	NA	0	0.5	FALSE	4	mixmodel_AR1_cal	0.7601	-0.026554347708251488	0.008307755306016157	0	10000
4	250	0	250	500	750	2	0	1	0.25	0.25	0.25	0.25	0.25	0.25	0.25	0.25	0.25	seasonal	0.025	TRUE	25	1	NA	0	0.5	FALSE	4	mixmodel_cal	0.3408	-0.12827921091770472	0.022909899747014458	0	10000
4	250	0	250	500	750	2	0	1	0.25	0.25	0.25	0.25	0.25	0.25	0.25	0.25	0.25	seasonal	0.025	TRUE	25	1	NA	0	0.5	FALSE	4	sepmodel	0.7872	-0.0015858768216710738	0.008119207511893212	0	10000
4	250	0	250	500	750	2	0	1	0.25	0.25	0.25	0.25	0.25	0.25	0.25	0.25	0.25	seasonal	0.025	TRUE	50	1	NA	0	0.5	FALSE	2	fixmodel	0.8245	-3.871024433507558e-4	0.007434410429548919	0	10000
4	250	0	250	500	750	2	0	1	0.25	0.25	0.25	0.25	0.25	0.25	0.25	0.25	0.25	seasonal	0.025	TRUE	50	1	NA	0	0.5	FALSE	2	mixmodel	0.8163	-0.0061341559631890785	0.007200403341589324	0	10000
4	250	0	250	500	750	2	0	1	0.25	0.25	0.25	0.25	0.25	0.25	0.25	0.25	0.25	seasonal	0.025	TRUE	50	1	NA	0	0.5	FALSE	2	mixmodel_AR1	0.817	-0.006922813478274405	0.0072601308481965695	0	10000
4	250	0	250	500	750	2	0	1	0.25	0.25	0.25	0.25	0.25	0.25	0.25	0.25	0.25	seasonal	0.025	TRUE	50	1	NA	0	0.5	FALSE	2	mixmodel_AR1_cal	0.8314	-0.0035030294191835815	0.007110131090742756	0	10000
4	250	0	250	500	750	2	0	1	0.25	0.25	0.25	0.25	0.25	0.25	0.25	0.25	0.25	seasonal	0.025	TRUE	50	1	NA	0	0.5	FALSE	2	mixmodel_cal	0.7898	-0.019274167085312623	0.007161473455175208	0	10000
4	250	0	250	500	750	2	0	1	0.25	0.25	0.25	0.25	0.25	0.25	0.25	0.25	0.25	seasonal	0.025	TRUE	50	1	NA	0	0.5	FALSE	2	sepmodel	0.7857	-5.059912052830138e-4	0.00801249856402378	0	10000
4	250	0	250	500	750	2	0	1	0.25	0.25	0.25	0.25	0.25	0.25	0.25	0.25	0.25	seasonal	0.025	TRUE	50	1	NA	0	0.5	FALSE	3	fixmodel	0.8307	-6.987354052829744e-4	0.007214252883110535	0	10000
4	250	0	250	500	750	2	0	1	0.25	0.25	0.25	0.25	0.25	0.25	0.25	0.25	0.25	seasonal	0.025	TRUE	50	1	NA	0	0.5	FALSE	3	mixmodel	0.7675	-0.022364261522195887	0.007694128323151846	0	10000
4	250	0	250	500	750	2	0	1	0.25	0.25	0.25	0.25	0.25	0.25	0.25	0.25	0.25	seasonal	0.025	TRUE	50	1	NA	0	0.5	FALSE	3	mixmodel_AR1	0.782	-0.018667453451406534	0.0075591997291381404	0	10000
4	250	0	250	500	750	2	0	1	0.25	0.25	0.25	0.25	0.25	0.25	0.25	0.25	0.25	seasonal	0.025	TRUE	50	1	NA	0	0.5	FALSE	3	mixmodel_AR1_cal	0.7824	-0.019188008553243048	0.00750444496113254	0	10000
4	250	0	250	500	750	2	0	1	0.25	0.25	0.25	0.25	0.25	0.25	0.25	0.25	0.25	seasonal	0.025	TRUE	50	1	NA	0	0.5	FALSE	3	mixmodel_cal	0.5663	-0.07662566261287639	0.012607300339493732	0	10000
4	250	0	250	500	750	2	0	1	0.25	0.25	0.25	0.25	0.25	0.25	0.25	0.25	0.25	seasonal	0.025	TRUE	50	1	NA	0	0.5	FALSE	3	sepmodel	0.7855	-7.459474864722409e-4	0.007942030142060151	0	10000
4	250	0	250	500	750	2	0	1	0.25	0.25	0.25	0.25	0.25	0.25	0.25	0.25	0.25	seasonal	0.025	TRUE	50	1	NA	0	0.5	FALSE	4	fixmodel	0.8345	-8.979830863859795e-4	0.007155621547806119	0	10000
4	250	0	250	500	750	2	0	1	0.25	0.25	0.25	0.25	0.25	0.25	0.25	0.25	0.25	seasonal	0.025	TRUE	50	1	NA	0	0.5	FALSE	4	mixmodel	0.7296	-0.03482503422873563	0.00852933004587937	0	10000
4	250	0	250	500	750	2	0	1	0.25	0.25	0.25	0.25	0.25	0.25	0.25	0.25	0.25	seasonal	0.025	TRUE	50	1	NA	0	0.5	FALSE	4	mixmodel_AR1	0.754	-0.02801135356511113	0.008138137041277924	0	10000
4	250	0	250	500	750	2	0	1	0.25	0.25	0.25	0.25	0.25	0.25	0.25	0.25	0.25	seasonal	0.025	TRUE	50	1	NA	0	0.5	FALSE	4	mixmodel_AR1_cal	0.7676	-0.025264511027830738	0.00785867101084042	0	10000
4	250	0	250	500	750	2	0	1	0.25	0.25	0.25	0.25	0.25	0.25	0.25	0.25	0.25	seasonal	0.025	TRUE	50	1	NA	0	0.5	FALSE	4	mixmodel_cal	0.4601	-0.10052703750065335	0.016905758795300596	0	10000
4	250	0	250	500	750	2	0	1	0.25	0.25	0.25	0.25	0.25	0.25	0.25	0.25	0.25	seasonal	0.025	TRUE	50	1	NA	0	0.5	FALSE	4	sepmodel	0.794	-0.0010836729742581554	0.008015707070737345	0	10000
4	250	0	250	500	750	2	0	1	0.25	0.25	0.25	0.25	0.25	0.25	0.25	0.25	0.25	seasonal	0.025	TRUE	100	1	NA	0	0.5	FALSE	2	fixmodel	0.8209	-1.1735297582718759e-4	0.007466202198567868	0	10000
4	250	0	250	500	750	2	0	1	0.25	0.25	0.25	0.25	0.25	0.25	0.25	0.25	0.25	seasonal	0.025	TRUE	100	1	NA	0	0.5	FALSE	2	mixmodel	0.8144	-0.005941189859077076	0.00722124381849374	0	10000
4	250	0	250	500	750	2	0	1	0.25	0.25	0.25	0.25	0.25	0.25	0.25	0.25	0.25	seasonal	0.025	TRUE	100	1	NA	0	0.5	FALSE	2	mixmodel_AR1	0.8156	-0.00668819725295659	0.007279053303937108	0	10000
4	250	0	250	500	750	2	0	1	0.25	0.25	0.25	0.25	0.25	0.25	0.25	0.25	0.25	seasonal	0.025	TRUE	100	1	NA	0	0.5	FALSE	2	mixmodel_AR1_cal	0.8356	-0.002505224633170925	0.007117254734405807	0	10000
4	250	0	250	500	750	2	0	1	0.25	0.25	0.25	0.25	0.25	0.25	0.25	0.25	0.25	seasonal	0.025	TRUE	100	1	NA	0	0.5	FALSE	2	mixmodel_cal	0.7994	-0.01439155510159658	0.0071583005208722015	0	10000
4	250	0	250	500	750	2	0	1	0.25	0.25	0.25	0.25	0.25	0.25	0.25	0.25	0.25	seasonal	0.025	TRUE	100	1	NA	0	0.5	FALSE	2	sepmodel	0.7882	-1.244705539646084e-4	0.00801934323456136	0	10000
4	250	0	250	500	750	2	0	1	0.25	0.25	0.25	0.25	0.25	0.25	0.25	0.25	0.25	seasonal	0.025	TRUE	100	1	NA	0	0.5	FALSE	3	fixmodel	0.8289	-8.13493917397864e-4	0.007235249361994576	0	10000
4	250	0	250	500	750	2	0	1	0.25	0.25	0.25	0.25	0.25	0.25	0.25	0.25	0.25	seasonal	0.025	TRUE	100	1	NA	0	0.5	FALSE	3	mixmodel	0.768	-0.022461278976810627	0.007720191819630229	0	10000
4	250	0	250	500	750	2	0	1	0.25	0.25	0.25	0.25	0.25	0.25	0.25	0.25	0.25	seasonal	0.025	TRUE	100	1	NA	0	0.5	FALSE	3	mixmodel_AR1	0.7827	-0.018730446034005862	0.007583189745696138	0	10000
4	250	0	250	500	750	2	0	1	0.25	0.25	0.25	0.25	0.25	0.25	0.25	0.25	0.25	seasonal	0.025	TRUE	100	1	NA	0	0.5	FALSE	3	mixmodel_AR1_cal	0.7806	-0.019881560984657896	0.00755072842356918	0	10000
4	250	0	250	500	750	2	0	1	0.25	0.25	0.25	0.25	0.25	0.25	0.25	0.25	0.25	seasonal	0.025	TRUE	100	1	NA	0	0.5	FALSE	3	mixmodel_cal	0.6654	-0.05115661308382035	0.009689069686256905	0	10000
4	250	0	250	500	750	2	0	1	0.25	0.25	0.25	0.25	0.25	0.25	0.25	0.25	0.25	seasonal	0.025	TRUE	100	1	NA	0	0.5	FALSE	3	sepmodel	0.7854	-6.827562831834344e-4	0.007923383386609186	0	10000
4	250	0	250	500	750	2	0	1	0.25	0.25	0.25	0.25	0.25	0.25	0.25	0.25	0.25	seasonal	0.025	TRUE	100	1	NA	0	0.5	FALSE	4	fixmodel	0.8357	-1.656530357464238e-4	0.007015996825456621	0	10000
4	250	0	250	500	750	2	0	1	0.25	0.25	0.25	0.25	0.25	0.25	0.25	0.25	0.25	seasonal	0.025	TRUE	100	1	NA	0	0.5	FALSE	4	mixmodel	0.7371	-0.03400700619525275	0.008347525040199592	0	10000
4	250	0	250	500	750	2	0	1	0.25	0.25	0.25	0.25	0.25	0.25	0.25	0.25	0.25	seasonal	0.025	TRUE	100	1	NA	0	0.5	FALSE	4	mixmodel_AR1	0.762	-0.02718498521892963	0.007976272597736474	0	10000
4	250	0	250	500	750	2	0	1	0.25	0.25	0.25	0.25	0.25	0.25	0.25	0.25	0.25	seasonal	0.025	TRUE	100	1	NA	0	0.5	FALSE	4	mixmodel_AR1_cal	0.7687	-0.026544774330207715	0.00777361007478372	0	10000
4	250	0	250	500	750	2	0	1	0.25	0.25	0.25	0.25	0.25	0.25	0.25	0.25	0.25	seasonal	0.025	TRUE	100	1	NA	0	0.5	FALSE	4	mixmodel_cal	0.613	-0.06730339495366537	0.011545732812481281	0	10000
4	250	0	250	500	750	2	0	1	0.25	0.25	0.25	0.25	0.25	0.25	0.25	0.25	0.25	seasonal	0.025	TRUE	100	1	NA	0	0.5	FALSE	4	sepmodel	0.8009	2.0966040937240023e-4	0.007790607455416686	0	10000
4	250	0	250	500	750	2	0	1	0.25	0.25	0.25	0.25	0.375	0.375	0.375	0.375	0.375	seasonal	0.025	TRUE	25	1	NA	0	0.5	FALSE	2	fixmodel	0.8285	0.001216429458285016	0.00738339937663146	0	10000
4	250	0	250	500	750	2	0	1	0.25	0.25	0.25	0.25	0.375	0.375	0.375	0.375	0.375	seasonal	0.025	TRUE	25	1	NA	0	0.5	FALSE	2	mixmodel	0.8193	-0.0034707062462590718	0.0072566459239211765	0	10000
4	250	0	250	500	750	2	0	1	0.25	0.25	0.25	0.25	0.375	0.375	0.375	0.375	0.375	seasonal	0.025	TRUE	25	1	NA	0	0.5	FALSE	2	mixmodel_AR1	0.8269	-0.0020201367729450284	0.007276615514514931	0	10000
4	250	0	250	500	750	2	0	1	0.25	0.25	0.25	0.25	0.375	0.375	0.375	0.375	0.375	seasonal	0.025	TRUE	25	1	NA	0	0.5	FALSE	2	mixmodel_AR1_cal	0.8387	5.977872085882267e-4	0.007165456151040457	0	10000
4	250	0	250	500	750	2	0	1	0.25	0.25	0.25	0.25	0.375	0.375	0.375	0.375	0.375	seasonal	0.025	TRUE	25	1	NA	0	0.5	FALSE	2	mixmodel_cal	0.7611	-0.027228507915571756	0.007520423766314955	0	10000
4	250	0	250	500	750	2	0	1	0.25	0.25	0.25	0.25	0.375	0.375	0.375	0.375	0.375	seasonal	0.025	TRUE	25	1	NA	0	0.5	FALSE	2	sepmodel	0.7836	0.0012335673046208937	0.007963889902473873	0	10000
4	250	0	250	500	750	2	0	1	0.25	0.25	0.25	0.25	0.375	0.375	0.375	0.375	0.375	seasonal	0.025	TRUE	25	1	NA	0	0.5	FALSE	3	fixmodel	0.8282	-8.38864850996036e-4	0.007179412712052227	0	10000
4	250	0	250	500	750	2	0	1	0.25	0.25	0.25	0.25	0.375	0.375	0.375	0.375	0.375	seasonal	0.025	TRUE	25	1	NA	0	0.5	FALSE	3	mixmodel	0.7821	-0.016346520486363727	0.007434074236395057	0	10000
4	250	0	250	500	750	2	0	1	0.25	0.25	0.25	0.25	0.375	0.375	0.375	0.375	0.375	seasonal	0.025	TRUE	25	1	NA	0	0.5	FALSE	3	mixmodel_AR1	0.7962	-0.012566704012274988	0.007287542923349446	0	10000
4	250	0	250	500	750	2	0	1	0.25	0.25	0.25	0.25	0.375	0.375	0.375	0.375	0.375	seasonal	0.025	TRUE	25	1	NA	0	0.5	FALSE	3	mixmodel_AR1_cal	0.8001	-0.013540853077756277	0.007249659387660272	0	10000
4	250	0	250	500	750	2	0	1	0.25	0.25	0.25	0.25	0.375	0.375	0.375	0.375	0.375	seasonal	0.025	TRUE	25	1	NA	0	0.5	FALSE	3	mixmodel_cal	0.3982	-0.11049880628255766	0.018968325707659127	0	10000
4	250	0	250	500	750	2	0	1	0.25	0.25	0.25	0.25	0.375	0.375	0.375	0.375	0.375	seasonal	0.025	TRUE	25	1	NA	0	0.5	FALSE	3	sepmodel	0.7801	-5.828052823810183e-4	0.007911462233957209	0	10000
4	250	0	250	500	750	2	0	1	0.25	0.25	0.25	0.25	0.375	0.375	0.375	0.375	0.375	seasonal	0.025	TRUE	25	1	NA	0	0.5	FALSE	4	fixmodel	0.8348	-2.572766951428247e-4	0.007195478287733649	0	10000
4	250	0	250	500	750	2	0	1	0.25	0.25	0.25	0.25	0.375	0.375	0.375	0.375	0.375	seasonal	0.025	TRUE	25	1	NA	0	0.5	FALSE	4	mixmodel	0.7565	-0.025227682266889297	0.007941878092166971	0	10000
4	250	0	250	500	750	2	0	1	0.25	0.25	0.25	0.25	0.375	0.375	0.375	0.375	0.375	seasonal	0.025	TRUE	25	1	NA	0	0.5	FALSE	4	mixmodel_AR1	0.7778	-0.019075500575399397	0.007621353527346361	0	10000
4	250	0	250	500	750	2	0	1	0.25	0.25	0.25	0.25	0.375	0.375	0.375	0.375	0.375	seasonal	0.025	TRUE	25	1	NA	0	0.5	FALSE	4	mixmodel_AR1_cal	0.7932	-0.01672052001232854	0.007422070620591367	0	10000
4	250	0	250	500	750	2	0	1	0.25	0.25	0.25	0.25	0.375	0.375	0.375	0.375	0.375	seasonal	0.025	TRUE	25	1	NA	0	0.5	FALSE	4	mixmodel_cal	0.2634	-0.14375622157204673	0.0275668196339537	0	10000
4	250	0	250	500	750	2	0	1	0.25	0.25	0.25	0.25	0.375	0.375	0.375	0.375	0.375	seasonal	0.025	TRUE	25	1	NA	0	0.5	FALSE	4	sepmodel	0.7906	-3.1968395265004714e-4	0.0079871765681086	0	10000
4	250	0	250	500	750	2	0	1	0.25	0.25	0.25	0.25	0.375	0.375	0.375	0.375	0.375	seasonal	0.025	TRUE	50	1	NA	0	0.5	FALSE	2	fixmodel	0.824	0.0016754912704753167	0.007355924504579153	0	10000
4	250	0	250	500	750	2	0	1	0.25	0.25	0.25	0.25	0.375	0.375	0.375	0.375	0.375	seasonal	0.025	TRUE	50	1	NA	0	0.5	FALSE	2	mixmodel	0.815	-0.003044738934936501	0.007228212863838623	0	10000
4	250	0	250	500	750	2	0	1	0.25	0.25	0.25	0.25	0.375	0.375	0.375	0.375	0.375	seasonal	0.025	TRUE	50	1	NA	0	0.5	FALSE	2	mixmodel_AR1	0.8212	-0.0015414568914007302	0.00723931975487568	0	10000
4	250	0	250	500	750	2	0	1	0.25	0.25	0.25	0.25	0.375	0.375	0.375	0.375	0.375	seasonal	0.025	TRUE	50	1	NA	0	0.5	FALSE	2	mixmodel_AR1_cal	0.8349	9.32648470156317e-4	0.00714205436425508	0	10000
4	250	0	250	500	750	2	0	1	0.25	0.25	0.25	0.25	0.375	0.375	0.375	0.375	0.375	seasonal	0.025	TRUE	50	1	NA	0	0.5	FALSE	2	mixmodel_cal	0.775	-0.019454341217273446	0.007323479147253734	0	10000
4	250	0	250	500	750	2	0	1	0.25	0.25	0.25	0.25	0.375	0.375	0.375	0.375	0.375	seasonal	0.025	TRUE	50	1	NA	0	0.5	FALSE	2	sepmodel	0.7794	0.001687880834879384	0.007844484362845017	0	10000
4	250	0	250	500	750	2	0	1	0.25	0.25	0.25	0.25	0.375	0.375	0.375	0.375	0.375	seasonal	0.025	TRUE	50	1	NA	0	0.5	FALSE	3	fixmodel	0.8273	-6.587006718975968e-4	0.007277566530342365	0	10000
4	250	0	250	500	750	2	0	1	0.25	0.25	0.25	0.25	0.375	0.375	0.375	0.375	0.375	seasonal	0.025	TRUE	50	1	NA	0	0.5	FALSE	3	mixmodel	0.7812	-0.016233900686114553	0.007533731669688212	0	10000
4	250	0	250	500	750	2	0	1	0.25	0.25	0.25	0.25	0.375	0.375	0.375	0.375	0.375	seasonal	0.025	TRUE	50	1	NA	0	0.5	FALSE	3	mixmodel_AR1	0.7969	-0.012441503119856624	0.0073897730276323475	0	10000
4	250	0	250	500	750	2	0	1	0.25	0.25	0.25	0.25	0.375	0.375	0.375	0.375	0.375	seasonal	0.025	TRUE	50	1	NA	0	0.5	FALSE	3	mixmodel_AR1_cal	0.7964	-0.013858730877378517	0.007358261242488057	0	10000
4	250	0	250	500	750	2	0	1	0.25	0.25	0.25	0.25	0.375	0.375	0.375	0.375	0.375	seasonal	0.025	TRUE	50	1	NA	0	0.5	FALSE	3	mixmodel_cal	0.572	-0.07158921299729792	0.012290181002193966	0	10000
4	250	0	250	500	750	2	0	1	0.25	0.25	0.25	0.25	0.375	0.375	0.375	0.375	0.375	seasonal	0.025	TRUE	50	1	NA	0	0.5	FALSE	3	sepmodel	0.7787	-7.157087775569047e-4	0.007977863821793474	0	10000
4	250	0	250	500	750	2	0	1	0.25	0.25	0.25	0.25	0.375	0.375	0.375	0.375	0.375	seasonal	0.025	TRUE	50	1	NA	0	0.5	FALSE	4	fixmodel	0.8384	8.222921685449192e-4	0.0071033684430174635	0	10000
4	250	0	250	500	750	2	0	1	0.25	0.25	0.25	0.25	0.375	0.375	0.375	0.375	0.375	seasonal	0.025	TRUE	50	1	NA	0	0.5	FALSE	4	mixmodel	0.7621	-0.0241771098893105	0.0078076535792570316	0	10000
4	250	0	250	500	750	2	0	1	0.25	0.25	0.25	0.25	0.375	0.375	0.375	0.375	0.375	seasonal	0.025	TRUE	50	1	NA	0	0.5	FALSE	4	mixmodel_AR1	0.7816	-0.018017495774109042	0.007491776617568763	0	10000
4	250	0	250	500	750	2	0	1	0.25	0.25	0.25	0.25	0.375	0.375	0.375	0.375	0.375	seasonal	0.025	TRUE	50	1	NA	0	0.5	FALSE	4	mixmodel_AR1_cal	0.7944	-0.016265516440895918	0.007304848625919361	0	10000
4	250	0	250	500	750	2	0	1	0.25	0.25	0.25	0.25	0.375	0.375	0.375	0.375	0.375	seasonal	0.025	TRUE	50	1	NA	0	0.5	FALSE	4	mixmodel_cal	0.483	-0.09222159184847882	0.015672725875348494	0	10000
4	250	0	250	500	750	2	0	1	0.25	0.25	0.25	0.25	0.375	0.375	0.375	0.375	0.375	seasonal	0.025	TRUE	50	1	NA	0	0.5	FALSE	4	sepmodel	0.7983	4.875210897283935e-4	0.00781088917427784	0	10000
4	250	0	250	500	750	2	0	1	0.25	0.25	0.25	0.25	0.375	0.375	0.375	0.375	0.375	seasonal	0.025	TRUE	100	1	NA	0	0.5	FALSE	2	fixmodel	0.8251	-1.4664429464482649e-5	0.00727126829592111	0	10000
4	250	0	250	500	750	2	0	1	0.25	0.25	0.25	0.25	0.375	0.375	0.375	0.375	0.375	seasonal	0.025	TRUE	100	1	NA	0	0.5	FALSE	2	mixmodel	0.8162	-0.004724041801040946	0.007147783385849237	0	10000
4	250	0	250	500	750	2	0	1	0.25	0.25	0.25	0.25	0.375	0.375	0.375	0.375	0.375	seasonal	0.025	TRUE	100	1	NA	0	0.5	FALSE	2	mixmodel_AR1	0.8229	-0.0032169965763578566	0.007157906480733999	0	10000
4	250	0	250	500	750	2	0	1	0.25	0.25	0.25	0.25	0.375	0.375	0.375	0.375	0.375	seasonal	0.025	TRUE	100	1	NA	0	0.5	FALSE	2	mixmodel_AR1_cal	0.8417	8.0244966469093e-4	0.007032952126866033	0	10000
4	250	0	250	500	750	2	0	1	0.25	0.25	0.25	0.25	0.375	0.375	0.375	0.375	0.375	seasonal	0.025	TRUE	100	1	NA	0	0.5	FALSE	2	mixmodel_cal	0.805	-0.011976763130650773	0.0071210034270063	0	10000
4	250	0	250	500	750	2	0	1	0.25	0.25	0.25	0.25	0.375	0.375	0.375	0.375	0.375	seasonal	0.025	TRUE	100	1	NA	0	0.5	FALSE	2	sepmodel	0.781	3.004111184541777e-4	0.007764344017010549	0	10000
4	250	0	250	500	750	2	0	1	0.25	0.25	0.25	0.25	0.375	0.375	0.375	0.375	0.375	seasonal	0.025	TRUE	100	1	NA	0	0.5	FALSE	3	fixmodel	0.8321	6.100436544780475e-4	0.007413823222974357	0	10000
4	250	0	250	500	750	2	0	1	0.25	0.25	0.25	0.25	0.375	0.375	0.375	0.375	0.375	seasonal	0.025	TRUE	100	1	NA	0	0.5	FALSE	3	mixmodel	0.7876	-0.014923954158113019	0.007623615077785638	0	10000
4	250	0	250	500	750	2	0	1	0.25	0.25	0.25	0.25	0.375	0.375	0.375	0.375	0.375	seasonal	0.025	TRUE	100	1	NA	0	0.5	FALSE	3	mixmodel_AR1	0.8034	-0.011131087961632499	0.007488745561446309	0	10000
4	250	0	250	500	750	2	0	1	0.25	0.25	0.25	0.25	0.375	0.375	0.375	0.375	0.375	seasonal	0.025	TRUE	100	1	NA	0	0.5	FALSE	3	mixmodel_AR1_cal	0.79990000000000006	-0.013038648738184002	0.007491606078658132	0	10000
4	250	0	250	500	750	2	0	1	0.25	0.25	0.25	0.25	0.375	0.375	0.375	0.375	0.375	seasonal	0.025	TRUE	100	1	NA	0	0.5	FALSE	3	mixmodel_cal	0.7072	-0.038661680339889266	0.00890826942669424	0	10000
4	250	0	250	500	750	2	0	1	0.25	0.25	0.25	0.25	0.375	0.375	0.375	0.375	0.375	seasonal	0.025	TRUE	100	1	NA	0	0.5	FALSE	3	sepmodel	0.7892	7.891294453863469e-4	0.008109159629738662	0	10000
4	250	0	250	500	750	2	0	1	0.25	0.25	0.25	0.25	0.375	0.375	0.375	0.375	0.375	seasonal	0.025	TRUE	100	1	NA	0	0.5	FALSE	4	fixmodel	0.8288	-7.559485146635192e-4	0.007348878888154221	0	10000
4	250	0	250	500	750	2	0	1	0.25	0.25	0.25	0.25	0.375	0.375	0.375	0.375	0.375	seasonal	0.025	TRUE	100	1	NA	0	0.5	FALSE	4	mixmodel	0.7491	-0.025721447095436955	0.008119804646201698	0	10000
4	250	0	250	500	750	2	0	1	0.25	0.25	0.25	0.25	0.375	0.375	0.375	0.375	0.375	seasonal	0.025	TRUE	100	1	NA	0	0.5	FALSE	4	mixmodel_AR1	0.7721	-0.019552668937333654	0.007789805805066133	0	10000
4	250	0	250	500	750	2	0	1	0.25	0.25	0.25	0.25	0.375	0.375	0.375	0.375	0.375	seasonal	0.025	TRUE	100	1	NA	0	0.5	FALSE	4	mixmodel_AR1_cal	0.7763	-0.0203854751762683	0.007694882802975298	0	10000
4	250	0	250	500	750	2	0	1	0.25	0.25	0.25	0.25	0.375	0.375	0.375	0.375	0.375	seasonal	0.025	TRUE	100	1	NA	0	0.5	FALSE	4	mixmodel_cal	0.6436	-0.05475764859164409	0.010417565083225005	0	10000
4	250	0	250	500	750	2	0	1	0.25	0.25	0.25	0.25	0.375	0.375	0.375	0.375	0.375	seasonal	0.025	TRUE	100	1	NA	0	0.5	FALSE	4	sepmodel	0.786	-6.126494962558123e-4	0.008197992697731261	0	10000
4	250	0	250	500	750	2	0	1	0.25	0.25	0.25	0.25	0.5	0.5	0.5	0.5	0.5	seasonal	0.025	TRUE	25	1	NA	0	0.5	FALSE	2	fixmodel	0.8227	-6.028174812460656e-4	0.0074522984909174235	0	10000
4	250	0	250	500	750	2	0	1	0.25	0.25	0.25	0.25	0.5	0.5	0.5	0.5	0.5	seasonal	0.025	TRUE	25	1	NA	0	0.5	FALSE	2	mixmodel	0.8148	-0.004432706844608862	0.007383600422066929	0	10000
4	250	0	250	500	750	2	0	1	0.25	0.25	0.25	0.25	0.5	0.5	0.5	0.5	0.5	seasonal	0.025	TRUE	25	1	NA	0	0.5	FALSE	2	mixmodel_AR1	0.8213	-0.002418208175462102	0.007379293153364533	0	10000
4	250	0	250	500	750	2	0	1	0.25	0.25	0.25	0.25	0.5	0.5	0.5	0.5	0.5	seasonal	0.025	TRUE	25	1	NA	0	0.5	FALSE	2	mixmodel_AR1_cal	0.8355	-1.8806505053281015e-4	0.007269676210544696	0	10000
4	250	0	250	500	750	2	0	1	0.25	0.25	0.25	0.25	0.5	0.5	0.5	0.5	0.5	seasonal	0.025	TRUE	25	1	NA	0	0.5	FALSE	2	mixmodel_cal	0.7422	-0.03115408030203493	0.007937618312387089	0	10000
4	250	0	250	500	750	2	0	1	0.25	0.25	0.25	0.25	0.5	0.5	0.5	0.5	0.5	seasonal	0.025	TRUE	25	1	NA	0	0.5	FALSE	2	sepmodel	0.7591	-7.630807556522323e-4	0.007978503683723728	0	10000
4	250	0	250	500	750	2	0	1	0.25	0.25	0.25	0.25	0.5	0.5	0.5	0.5	0.5	seasonal	0.025	TRUE	25	1	NA	0	0.5	FALSE	3	fixmodel	0.8255	-0.0011337098029116862	0.0072017059230927265	0	10000
4	250	0	250	500	750	2	0	1	0.25	0.25	0.25	0.25	0.5	0.5	0.5	0.5	0.5	seasonal	0.025	TRUE	25	1	NA	0	0.5	FALSE	3	mixmodel	0.7903	-0.013127134700886955	0.00737293907464088	0	10000
4	250	0	250	500	750	2	0	1	0.25	0.25	0.25	0.25	0.5	0.5	0.5	0.5	0.5	seasonal	0.025	TRUE	25	1	NA	0	0.5	FALSE	3	mixmodel_AR1	0.8024	-0.009938484230730363	0.007267796810517106	0	10000
4	250	0	250	500	750	2	0	1	0.25	0.25	0.25	0.25	0.5	0.5	0.5	0.5	0.5	seasonal	0.025	TRUE	25	1	NA	0	0.5	FALSE	3	mixmodel_AR1_cal	0.8014	-0.0114167315633164	0.007232127098807911	0	10000
4	250	0	250	500	750	2	0	1	0.25	0.25	0.25	0.25	0.5	0.5	0.5	0.5	0.5	seasonal	0.025	TRUE	25	1	NA	0	0.5	FALSE	3	mixmodel_cal	0.4153	-0.10563705324501221	0.01820662836121381	0	10000
4	250	0	250	500	750	2	0	1	0.25	0.25	0.25	0.25	0.5	0.5	0.5	0.5	0.5	seasonal	0.025	TRUE	25	1	NA	0	0.5	FALSE	3	sepmodel	0.7676	-0.001151764839897973	0.007902096829605808	0	10000
4	250	0	250	500	750	2	0	1	0.25	0.25	0.25	0.25	0.5	0.5	0.5	0.5	0.5	seasonal	0.025	TRUE	25	1	NA	0	0.5	FALSE	4	fixmodel	0.8321	-5.10675681558618e-4	0.007300205324040506	0	10000
4	250	0	250	500	750	2	0	1	0.25	0.25	0.25	0.25	0.5	0.5	0.5	0.5	0.5	seasonal	0.025	TRUE	25	1	NA	0	0.5	FALSE	4	mixmodel	0.7708	-0.019977157897942865	0.007775846734759642	0	10000
4	250	0	250	500	750	2	0	1	0.25	0.25	0.25	0.25	0.5	0.5	0.5	0.5	0.5	seasonal	0.025	TRUE	25	1	NA	0	0.5	FALSE	4	mixmodel_AR1	0.7876	-0.015049701687386617	0.007553034090838175	0	10000
4	250	0	250	500	750	2	0	1	0.25	0.25	0.25	0.25	0.5	0.5	0.5	0.5	0.5	seasonal	0.025	TRUE	25	1	NA	0	0.5	FALSE	4	mixmodel_AR1_cal	0.8006	-0.013673994631469226	0.0074242518528173625	0	10000
4	250	0	250	500	750	2	0	1	0.25	0.25	0.25	0.25	0.5	0.5	0.5	0.5	0.5	seasonal	0.025	TRUE	25	1	NA	0	0.5	FALSE	4	mixmodel_cal	0.2876	-0.1368510162078467	0.026090963067793804	0	10000
4	250	0	250	500	750	2	0	1	0.25	0.25	0.25	0.25	0.5	0.5	0.5	0.5	0.5	seasonal	0.025	TRUE	25	1	NA	0	0.5	FALSE	4	sepmodel	0.7868	-4.758264291983968e-4	0.008051111587437591	0	10000
4	250	0	250	500	750	2	0	1	0.25	0.25	0.25	0.25	0.5	0.5	0.5	0.5	0.5	seasonal	0.025	TRUE	50	1	NA	0	0.5	FALSE	2	fixmodel	0.8223	-5.440073129362869e-4	0.007394368177638865	0	10000
4	250	0	250	500	750	2	0	1	0.25	0.25	0.25	0.25	0.5	0.5	0.5	0.5	0.5	seasonal	0.025	TRUE	50	1	NA	0	0.5	FALSE	2	mixmodel	0.814	-0.004335512771554502	0.007333708731075153	0	10000
4	250	0	250	500	750	2	0	1	0.25	0.25	0.25	0.25	0.5	0.5	0.5	0.5	0.5	seasonal	0.025	TRUE	50	1	NA	0	0.5	FALSE	2	mixmodel_AR1	0.8206	-0.002345595313115549	0.007332154219228448	0	10000
4	250	0	250	500	750	2	0	1	0.25	0.25	0.25	0.25	0.5	0.5	0.5	0.5	0.5	seasonal	0.025	TRUE	50	1	NA	0	0.5	FALSE	2	mixmodel_AR1_cal	0.8341	-1.5626141933514545e-4	0.007256492028448538	0	10000
4	250	0	250	500	750	2	0	1	0.25	0.25	0.25	0.25	0.5	0.5	0.5	0.5	0.5	seasonal	0.025	TRUE	50	1	NA	0	0.5	FALSE	2	mixmodel_cal	0.7696	-0.019886546498452437	0.007555345233979589	0	10000
4	250	0	250	500	750	2	0	1	0.25	0.25	0.25	0.25	0.5	0.5	0.5	0.5	0.5	seasonal	0.025	TRUE	50	1	NA	0	0.5	FALSE	2	sepmodel	0.756	-8.302096414201183e-4	0.007990706729234423	0	10000
4	250	0	250	500	750	2	0	1	0.25	0.25	0.25	0.25	0.5	0.5	0.5	0.5	0.5	seasonal	0.025	TRUE	50	1	NA	0	0.5	FALSE	3	fixmodel	0.8283	2.2884951114470479e-4	0.007205663475844827	0	10000
4	250	0	250	500	750	2	0	1	0.25	0.25	0.25	0.25	0.5	0.5	0.5	0.5	0.5	seasonal	0.025	TRUE	50	1	NA	0	0.5	FALSE	3	mixmodel	0.7936	-0.011723586082167637	0.007342891063502886	0	10000
4	250	0	250	500	750	2	0	1	0.25	0.25	0.25	0.25	0.5	0.5	0.5	0.5	0.5	seasonal	0.025	TRUE	50	1	NA	0	0.5	FALSE	3	mixmodel_AR1	0.8071	-0.008537229217204628	0.007246175745692058	0	10000
4	250	0	250	500	750	2	0	1	0.25	0.25	0.25	0.25	0.5	0.5	0.5	0.5	0.5	seasonal	0.025	TRUE	50	1	NA	0	0.5	FALSE	3	mixmodel_AR1_cal	0.8055	-0.010388867382994478	0.007233730686500387	0	10000
4	250	0	250	500	750	2	0	1	0.25	0.25	0.25	0.25	0.5	0.5	0.5	0.5	0.5	seasonal	0.025	TRUE	50	1	NA	0	0.5	FALSE	3	mixmodel_cal	0.6208	-0.05912978710420494	0.010705969785680475	0	10000
4	250	0	250	500	750	2	0	1	0.25	0.25	0.25	0.25	0.5	0.5	0.5	0.5	0.5	seasonal	0.025	TRUE	50	1	NA	0	0.5	FALSE	3	sepmodel	0.7714	-1.0250355841155325e-4	0.007881272307546962	0	10000
4	250	0	250	500	750	2	0	1	0.25	0.25	0.25	0.25	0.5	0.5	0.5	0.5	0.5	seasonal	0.025	TRUE	50	1	NA	0	0.5	FALSE	4	fixmodel	0.837	2.2884100160769114e-4	0.0072349586494880515	0	10000
4	250	0	250	500	750	2	0	1	0.25	0.25	0.25	0.25	0.5	0.5	0.5	0.5	0.5	seasonal	0.025	TRUE	50	1	NA	0	0.5	FALSE	4	mixmodel	0.7759	-0.019206780229306965	0.007681387763962418	0	10000
4	250	0	250	500	750	2	0	1	0.25	0.25	0.25	0.25	0.5	0.5	0.5	0.5	0.5	seasonal	0.025	TRUE	50	1	NA	0	0.5	FALSE	4	mixmodel_AR1	0.7939	-0.014287125371142273	0.007469448288341569	0	10000
4	250	0	250	500	750	2	0	1	0.25	0.25	0.25	0.25	0.5	0.5	0.5	0.5	0.5	seasonal	0.025	TRUE	50	1	NA	0	0.5	FALSE	4	mixmodel_AR1_cal	0.8057	-0.013258490230833551	0.007357291422045572	0	10000
4	250	0	250	500	750	2	0	1	0.25	0.25	0.25	0.25	0.5	0.5	0.5	0.5	0.5	seasonal	0.025	TRUE	50	1	NA	0	0.5	FALSE	4	mixmodel_cal	0.5439	-0.07789319695613918	0.013468610096868117	0	10000
4	250	0	250	500	750	2	0	1	0.25	0.25	0.25	0.25	0.5	0.5	0.5	0.5	0.5	seasonal	0.025	TRUE	50	1	NA	0	0.5	FALSE	4	sepmodel	0.7891	2.2247596884122093e-4	0.008053384320273822	0	10000
4	250	0	250	500	750	2	0	1	0.25	0.25	0.25	0.25	0.5	0.5	0.5	0.5	0.5	seasonal	0.025	TRUE	100	1	NA	0	0.5	FALSE	2	fixmodel	0.819	-4.7389410494453303e-4	0.007568179755503223	0	10000
4	250	0	250	500	750	2	0	1	0.25	0.25	0.25	0.25	0.5	0.5	0.5	0.5	0.5	seasonal	0.025	TRUE	100	1	NA	0	0.5	FALSE	2	mixmodel	0.8099	-0.004303307509998912	0.007506370644847545	0	10000
4	250	0	250	500	750	2	0	1	0.25	0.25	0.25	0.25	0.5	0.5	0.5	0.5	0.5	seasonal	0.025	TRUE	100	1	NA	0	0.5	FALSE	2	mixmodel_AR1	0.8167	-0.0023049748138815177	0.007502685334883114	0	10000
4	250	0	250	500	750	2	0	1	0.25	0.25	0.25	0.25	0.5	0.5	0.5	0.5	0.5	seasonal	0.025	TRUE	100	1	NA	0	0.5	FALSE	2	mixmodel_AR1_cal	0.8388	0.0016883684053520358	0.007404614762005264	0	10000
4	250	0	250	500	750	2	0	1	0.25	0.25	0.25	0.25	0.5	0.5	0.5	0.5	0.5	seasonal	0.025	TRUE	100	1	NA	0	0.5	FALSE	2	mixmodel_cal	0.8038	-0.009750952876670905	0.007487216134900708	0	10000
4	250	0	250	500	750	2	0	1	0.25	0.25	0.25	0.25	0.5	0.5	0.5	0.5	0.5	seasonal	0.025	TRUE	100	1	NA	0	0.5	FALSE	2	sepmodel	0.7549	-7.379575152543978e-4	0.008186581792096885	0	10000
4	250	0	250	500	750	2	0	1	0.25	0.25	0.25	0.25	0.5	0.5	0.5	0.5	0.5	seasonal	0.025	TRUE	100	1	NA	0	0.5	FALSE	3	fixmodel	0.8296	-2.4486250749179066e-4	0.007238972552420227	0	10000
4	250	0	250	500	750	2	0	1	0.25	0.25	0.25	0.25	0.5	0.5	0.5	0.5	0.5	seasonal	0.025	TRUE	100	1	NA	0	0.5	FALSE	3	mixmodel	0.7949	-0.01222904577693794	0.007389680347629583	0	10000
4	250	0	250	500	750	2	0	1	0.25	0.25	0.25	0.25	0.5	0.5	0.5	0.5	0.5	seasonal	0.025	TRUE	100	1	NA	0	0.5	FALSE	3	mixmodel_AR1	0.8071	-0.009040666790958793	0.007291238540041622	0	10000
4	250	0	250	500	750	2	0	1	0.25	0.25	0.25	0.25	0.5	0.5	0.5	0.5	0.5	seasonal	0.025	TRUE	100	1	NA	0	0.5	FALSE	3	mixmodel_AR1_cal	0.806	-0.0113164397234659	0.007279708933411528	0	10000
4	250	0	250	500	750	2	0	1	0.25	0.25	0.25	0.25	0.5	0.5	0.5	0.5	0.5	seasonal	0.025	TRUE	100	1	NA	0	0.5	FALSE	3	mixmodel_cal	0.7301	-0.031208416866199403	0.008229074454147776	0	10000
4	250	0	250	500	750	2	0	1	0.25	0.25	0.25	0.25	0.5	0.5	0.5	0.5	0.5	seasonal	0.025	TRUE	100	1	NA	0	0.5	FALSE	3	sepmodel	0.7728	-2.612042650799271e-4	0.007860628749135247	0	10000
4	250	0	250	500	750	2	0	1	0.25	0.25	0.25	0.25	0.5	0.5	0.5	0.5	0.5	seasonal	0.025	TRUE	100	1	NA	0	0.5	FALSE	4	fixmodel	0.8281	-0.0012613652202027972	0.0072293363443208265	0	10000
4	250	0	250	500	750	2	0	1	0.25	0.25	0.25	0.25	0.5	0.5	0.5	0.5	0.5	seasonal	0.025	TRUE	100	1	NA	0	0.5	FALSE	4	mixmodel	0.763	-0.02073266670091741	0.007737041846587758	0	10000
4	250	0	250	500	750	2	0	1	0.25	0.25	0.25	0.25	0.5	0.5	0.5	0.5	0.5	seasonal	0.025	TRUE	100	1	NA	0	0.5	FALSE	4	mixmodel_AR1	0.7817	-0.015811052337584945	0.007509799888625011	0	10000
4	250	0	250	500	750	2	0	1	0.25	0.25	0.25	0.25	0.5	0.5	0.5	0.5	0.5	seasonal	0.025	TRUE	100	1	NA	0	0.5	FALSE	4	mixmodel_AR1_cal	0.7805	-0.01830027933614108	0.007490740771531165	0	10000
4	250	0	250	500	750	2	0	1	0.25	0.25	0.25	0.25	0.5	0.5	0.5	0.5	0.5	seasonal	0.025	TRUE	100	1	NA	0	0.5	FALSE	4	mixmodel_cal	0.6779	-0.045680687019875925	0.009380654246316828	0	10000
4	250	0	250	500	750	2	0	1	0.25	0.25	0.25	0.25	0.5	0.5	0.5	0.5	0.5	seasonal	0.025	TRUE	100	1	NA	0	0.5	FALSE	4	sepmodel	0.7773	-0.001514530196500866	0.00802109667493794	0	10000
4	250	0	250	500	750	2	0	1	0.25	0.25	0.25	0.25	-0.5	-0.5	-0.5	-0.5	-0.5	seasonal	0.025	TRUE	25	2	NA	0	0.5	FALSE	2	fixmodel	0.819	-7.07702818020296e-5	0.007517507499151128	0	10000
4	250	0	250	500	750	2	0	1	0.25	0.25	0.25	0.25	-0.5	-0.5	-0.5	-0.5	-0.5	seasonal	0.025	TRUE	25	2	NA	0	0.5	FALSE	2	mixmodel	0.838	0.006023417279844016	0.007511329722851701	0	10000
4	250	0	250	500	750	2	0	1	0.25	0.25	0.25	0.25	-0.5	-0.5	-0.5	-0.5	-0.5	seasonal	0.025	TRUE	25	2	NA	0	0.5	FALSE	2	mixmodel_AR1	0.8423	0.007334804963471176	0.007522633528914979	0	10000
4	250	0	250	500	750	2	0	1	0.25	0.25	0.25	0.25	-0.5	-0.5	-0.5	-0.5	-0.5	seasonal	0.025	TRUE	25	2	NA	0	0.5	FALSE	2	mixmodel_AR1_cal	0.848	0.005512508013053725	0.007396122560605503	0	10000
4	250	0	250	500	750	2	0	1	0.25	0.25	0.25	0.25	-0.5	-0.5	-0.5	-0.5	-0.5	seasonal	0.025	TRUE	25	2	NA	0	0.5	FALSE	2	mixmodel_cal	0.9079	0.03034389645032435	0.00809837488231019	0	10000
4	250	0	250	500	750	2	0	1	0.25	0.25	0.25	0.25	-0.5	-0.5	-0.5	-0.5	-0.5	seasonal	0.025	TRUE	25	2	NA	0	0.5	FALSE	2	sepmodel	0.7653	7.390666959866632e-5	0.00800860112236795	0	10000
4	250	0	250	500	750	2	0	1	0.25	0.25	0.25	0.25	-0.5	-0.5	-0.5	-0.5	-0.5	seasonal	0.025	TRUE	25	2	NA	0	0.5	FALSE	3	fixmodel	0.8212	-3.824660397465773e-4	0.007447114990982116	0	10000
4	250	0	250	500	750	2	0	1	0.25	0.25	0.25	0.25	-0.5	-0.5	-0.5	-0.5	-0.5	seasonal	0.025	TRUE	25	2	NA	0	0.5	FALSE	3	mixmodel	0.8527	0.008878065356500323	0.007460759869736034	0	10000
4	250	0	250	500	750	2	0	1	0.25	0.25	0.25	0.25	-0.5	-0.5	-0.5	-0.5	-0.5	seasonal	0.025	TRUE	25	2	NA	0	0.5	FALSE	3	mixmodel_AR1	0.8627	0.011679803870029294	0.007480501019363059	0	10000
4	250	0	250	500	750	2	0	1	0.25	0.25	0.25	0.25	-0.5	-0.5	-0.5	-0.5	-0.5	seasonal	0.025	TRUE	25	2	NA	0	0.5	FALSE	3	mixmodel_AR1_cal	0.8614	0.008658808539740654	0.007422158742810924	0	10000
4	250	0	250	500	750	2	0	1	0.25	0.25	0.25	0.25	-0.5	-0.5	-0.5	-0.5	-0.5	seasonal	0.025	TRUE	25	2	NA	0	0.5	FALSE	3	mixmodel_cal	0.9437	0.04423815193698703	0.008879487642834902	0	10000
4	250	0	250	500	750	2	0	1	0.25	0.25	0.25	0.25	-0.5	-0.5	-0.5	-0.5	-0.5	seasonal	0.025	TRUE	25	2	NA	0	0.5	FALSE	3	sepmodel	0.7573	-4.264177783480391e-5	0.00810903773405901	0	10000
4	250	0	250	500	750	2	0	1	0.25	0.25	0.25	0.25	-0.5	-0.5	-0.5	-0.5	-0.5	seasonal	0.025	TRUE	25	2	NA	0	0.5	FALSE	4	fixmodel	0.8254	-0.0010187379590117433	0.0070870588767236176	0	10000
4	250	0	250	500	750	2	0	1	0.25	0.25	0.25	0.25	-0.5	-0.5	-0.5	-0.5	-0.5	seasonal	0.025	TRUE	25	2	NA	0	0.5	FALSE	4	mixmodel	0.8513	0.005862916148581088	0.006971842470817146	0	10000
4	250	0	250	500	750	2	0	1	0.25	0.25	0.25	0.25	-0.5	-0.5	-0.5	-0.5	-0.5	seasonal	0.025	TRUE	25	2	NA	0	0.5	FALSE	4	mixmodel_AR1	0.8584	0.007888815714316459	0.006973088060146705	0	10000
4	250	0	250	500	750	2	0	1	0.25	0.25	0.25	0.25	-0.5	-0.5	-0.5	-0.5	-0.5	seasonal	0.025	TRUE	25	2	NA	0	0.5	FALSE	4	mixmodel_AR1_cal	0.8413	-5.276236266380971e-4	0.006938211000523681	0	10000
4	250	0	250	500	750	2	0	1	0.25	0.25	0.25	0.25	-0.5	-0.5	-0.5	-0.5	-0.5	seasonal	0.025	TRUE	25	2	NA	0	0.5	FALSE	4	mixmodel_cal	0.9282	0.028410817673893935	0.007188115440442618	0	10000
4	250	0	250	500	750	2	0	1	0.25	0.25	0.25	0.25	-0.5	-0.5	-0.5	-0.5	-0.5	seasonal	0.025	TRUE	25	2	NA	0	0.5	FALSE	4	sepmodel	0.7604	-8.957929509402068e-4	0.007896978515956471	0	10000
4	250	0	250	500	750	2	0	1	0.25	0.25	0.25	0.25	-0.5	-0.5	-0.5	-0.5	-0.5	seasonal	0.025	TRUE	50	2	NA	0	0.5	FALSE	2	fixmodel	0.8164	3.9949058084248335e-5	0.0074310023955197445	0	10000
4	250	0	250	500	750	2	0	1	0.25	0.25	0.25	0.25	-0.5	-0.5	-0.5	-0.5	-0.5	seasonal	0.025	TRUE	50	2	NA	0	0.5	FALSE	2	mixmodel	0.8372	0.006122310324476475	0.007425533927929346	0	10000
4	250	0	250	500	750	2	0	1	0.25	0.25	0.25	0.25	-0.5	-0.5	-0.5	-0.5	-0.5	seasonal	0.025	TRUE	50	2	NA	0	0.5	FALSE	2	mixmodel_AR1	0.8419	0.0074333133425253575	0.007437211013153104	0	10000
4	250	0	250	500	750	2	0	1	0.25	0.25	0.25	0.25	-0.5	-0.5	-0.5	-0.5	-0.5	seasonal	0.025	TRUE	50	2	NA	0	0.5	FALSE	2	mixmodel_AR1_cal	0.8468	0.005815857060973393	0.007320081889626726	0	10000
4	250	0	250	500	750	2	0	1	0.25	0.25	0.25	0.25	-0.5	-0.5	-0.5	-0.5	-0.5	seasonal	0.025	TRUE	50	2	NA	0	0.5	FALSE	2	mixmodel_cal	0.8757	0.017213880393233606	0.0074978137279570695	0	10000
4	250	0	250	500	750	2	0	1	0.25	0.25	0.25	0.25	-0.5	-0.5	-0.5	-0.5	-0.5	seasonal	0.025	TRUE	50	2	NA	0	0.5	FALSE	2	sepmodel	0.7628	-1.5501322949025066e-4	0.00795033523393344	0	10000
4	250	0	250	500	750	2	0	1	0.25	0.25	0.25	0.25	-0.5	-0.5	-0.5	-0.5	-0.5	seasonal	0.025	TRUE	50	2	NA	0	0.5	FALSE	3	fixmodel	0.8249	-8.372295597989642e-5	0.007237280848369221	0	10000
4	250	0	250	500	750	2	0	1	0.25	0.25	0.25	0.25	-0.5	-0.5	-0.5	-0.5	-0.5	seasonal	0.025	TRUE	50	2	NA	0	0.5	FALSE	3	mixmodel	0.8547	0.009166645609714362	0.0072637183276357134	0	10000
4	250	0	250	500	750	2	0	1	0.25	0.25	0.25	0.25	-0.5	-0.5	-0.5	-0.5	-0.5	seasonal	0.025	TRUE	50	2	NA	0	0.5	FALSE	3	mixmodel_AR1	0.8653	0.011953500519352714	0.007289188562545867	0	10000
4	250	0	250	500	750	2	0	1	0.25	0.25	0.25	0.25	-0.5	-0.5	-0.5	-0.5	-0.5	seasonal	0.025	TRUE	50	2	NA	0	0.5	FALSE	3	mixmodel_AR1_cal	0.864	0.00921258876659634	0.007217001252456154	0	10000
4	250	0	250	500	750	2	0	1	0.25	0.25	0.25	0.25	-0.5	-0.5	-0.5	-0.5	-0.5	seasonal	0.025	TRUE	50	2	NA	0	0.5	FALSE	3	mixmodel_cal	0.907	0.02600373920523419	0.007595716437410536	0	10000
4	250	0	250	500	750	2	0	1	0.25	0.25	0.25	0.25	-0.5	-0.5	-0.5	-0.5	-0.5	seasonal	0.025	TRUE	50	2	NA	0	0.5	FALSE	3	sepmodel	0.7572	-7.208371304808885e-4	0.007913319115876375	0	10000
4	250	0	250	500	750	2	0	1	0.25	0.25	0.25	0.25	-0.5	-0.5	-0.5	-0.5	-0.5	seasonal	0.025	TRUE	50	2	NA	0	0.5	FALSE	4	fixmodel	0.8284	1.6871133191124105e-4	0.0072402179036562255	0	10000
4	250	0	250	500	750	2	0	1	0.25	0.25	0.25	0.25	-0.5	-0.5	-0.5	-0.5	-0.5	seasonal	0.025	TRUE	50	2	NA	0	0.5	FALSE	4	mixmodel	0.8522	0.007057345145131328	0.007144712580405139	0	10000
4	250	0	250	500	750	2	0	1	0.25	0.25	0.25	0.25	-0.5	-0.5	-0.5	-0.5	-0.5	seasonal	0.025	TRUE	50	2	NA	0	0.5	FALSE	4	mixmodel_AR1	0.8598	0.009073196743008312	0.007152792495329761	0	10000
4	250	0	250	500	750	2	0	1	0.25	0.25	0.25	0.25	-0.5	-0.5	-0.5	-0.5	-0.5	seasonal	0.025	TRUE	50	2	NA	0	0.5	FALSE	4	mixmodel_AR1_cal	0.8454	9.408023290215828e-4	0.007108761079404318	0	10000
4	250	0	250	500	750	2	0	1	0.25	0.25	0.25	0.25	-0.5	-0.5	-0.5	-0.5	-0.5	seasonal	0.025	TRUE	50	2	NA	0	0.5	FALSE	4	mixmodel_cal	0.8976	0.018537639551728904	0.0071270373506233334	0	10000
4	250	0	250	500	750	2	0	1	0.25	0.25	0.25	0.25	-0.5	-0.5	-0.5	-0.5	-0.5	seasonal	0.025	TRUE	50	2	NA	0	0.5	FALSE	4	sepmodel	0.7626	-3.478018724336148e-4	0.007954539838922381	0	10000
4	250	0	250	500	750	2	0	1	0.25	0.25	0.25	0.25	-0.5	-0.5	-0.5	-0.5	-0.5	seasonal	0.025	TRUE	100	2	NA	0	0.5	FALSE	2	fixmodel	0.8146	-4.8517620437691766e-5	0.007459110381337187	0	10000
4	250	0	250	500	750	2	0	1	0.25	0.25	0.25	0.25	-0.5	-0.5	-0.5	-0.5	-0.5	seasonal	0.025	TRUE	100	2	NA	0	0.5	FALSE	2	mixmodel	0.8379	0.006001271472022296	0.007453788461335319	0	10000
4	250	0	250	500	750	2	0	1	0.25	0.25	0.25	0.25	-0.5	-0.5	-0.5	-0.5	-0.5	seasonal	0.025	TRUE	100	2	NA	0	0.5	FALSE	2	mixmodel_AR1	0.8429	0.007305766217989862	0.0074654854327242445	0	10000
4	250	0	250	500	750	2	0	1	0.25	0.25	0.25	0.25	-0.5	-0.5	-0.5	-0.5	-0.5	seasonal	0.025	TRUE	100	2	NA	0	0.5	FALSE	2	mixmodel_AR1_cal	0.8632	0.009785332608374074	0.007372500783103293	0	10000
4	250	0	250	500	750	2	0	1	0.25	0.25	0.25	0.25	-0.5	-0.5	-0.5	-0.5	-0.5	seasonal	0.025	TRUE	100	2	NA	0	0.5	FALSE	2	mixmodel_cal	0.8709	0.013074040431405583	0.007420150391755558	0	10000
4	250	0	250	500	750	2	0	1	0.25	0.25	0.25	0.25	-0.5	-0.5	-0.5	-0.5	-0.5	seasonal	0.025	TRUE	100	2	NA	0	0.5	FALSE	2	sepmodel	0.7624	-3.891159647311314e-5	0.007993874100555161	0	10000
4	250	0	250	500	750	2	0	1	0.25	0.25	0.25	0.25	-0.5	-0.5	-0.5	-0.5	-0.5	seasonal	0.025	TRUE	100	2	NA	0	0.5	FALSE	3	fixmodel	0.8203	-6.343072498576707e-4	0.007337232371697579	0	10000
4	250	0	250	500	750	2	0	1	0.25	0.25	0.25	0.25	-0.5	-0.5	-0.5	-0.5	-0.5	seasonal	0.025	TRUE	100	2	NA	0	0.5	FALSE	3	mixmodel	0.851	0.00857484412694264	0.007347320494523131	0	10000
4	250	0	250	500	750	2	0	1	0.25	0.25	0.25	0.25	-0.5	-0.5	-0.5	-0.5	-0.5	seasonal	0.025	TRUE	100	2	NA	0	0.5	FALSE	3	mixmodel_AR1	0.8604	0.011353880104743986	0.007364577285143338	0	10000
4	250	0	250	500	750	2	0	1	0.25	0.25	0.25	0.25	-0.5	-0.5	-0.5	-0.5	-0.5	seasonal	0.025	TRUE	100	2	NA	0	0.5	FALSE	3	mixmodel_AR1_cal	0.8603	0.009937373039004624	0.007339715287523419	0	10000
4	250	0	250	500	750	2	0	1	0.25	0.25	0.25	0.25	-0.5	-0.5	-0.5	-0.5	-0.5	seasonal	0.025	TRUE	100	2	NA	0	0.5	FALSE	3	mixmodel_cal	0.8768	0.014836599300403394	0.00736001667618181	0	10000
4	250	0	250	500	750	2	0	1	0.25	0.25	0.25	0.25	-0.5	-0.5	-0.5	-0.5	-0.5	seasonal	0.025	TRUE	100	2	NA	0	0.5	FALSE	3	sepmodel	0.7589	-6.500412682728751e-4	0.008018986076703063	0	10000
4	250	0	250	500	750	2	0	1	0.25	0.25	0.25	0.25	-0.5	-0.5	-0.5	-0.5	-0.5	seasonal	0.025	TRUE	100	2	NA	0	0.5	FALSE	4	fixmodel	0.8308	6.33924788650726e-4	0.007213391735509137	0	10000
4	250	0	250	500	750	2	0	1	0.25	0.25	0.25	0.25	-0.5	-0.5	-0.5	-0.5	-0.5	seasonal	0.025	TRUE	100	2	NA	0	0.5	FALSE	4	mixmodel	0.857	0.007462127156924599	0.007117758221216453	0	10000
4	250	0	250	500	750	2	0	1	0.25	0.25	0.25	0.25	-0.5	-0.5	-0.5	-0.5	-0.5	seasonal	0.025	TRUE	100	2	NA	0	0.5	FALSE	4	mixmodel_AR1	0.8652	0.009481772690709727	0.007124030559333692	0	10000
4	250	0	250	500	750	2	0	1	0.25	0.25	0.25	0.25	-0.5	-0.5	-0.5	-0.5	-0.5	seasonal	0.025	TRUE	100	2	NA	0	0.5	FALSE	4	mixmodel_AR1_cal	0.8385	-0.002074549905314362	0.007064146613201292	0	10000
4	250	0	250	500	750	2	0	1	0.25	0.25	0.25	0.25	-0.5	-0.5	-0.5	-0.5	-0.5	seasonal	0.025	TRUE	100	2	NA	0	0.5	FALSE	4	mixmodel_cal	0.8664	0.00672226619860219	0.006938752455457626	0	10000
4	250	0	250	500	750	2	0	1	0.25	0.25	0.25	0.25	-0.5	-0.5	-0.5	-0.5	-0.5	seasonal	0.025	TRUE	100	2	NA	0	0.5	FALSE	4	sepmodel	0.765	5.891883951798962e-4	0.007996198732561547	0	10000
4	250	0	250	500	750	2	0	1	0.25	0.25	0.25	0.25	-0.375	-0.375	-0.375	-0.375	-0.375	seasonal	0.025	TRUE	25	2	NA	0	0.5	FALSE	2	fixmodel	0.8221	3.519816608628458e-4	0.007527325245472184	0	10000
[truncated: 431 more rows]
