# Supplementary material for: Statistical Modeling to Adjust for Time Trends in Adaptive Platform Trials Utilizing Non‐Concurrent Controls
Source: Biom J. 2025 Jun 10;67(3):e70059. doi: 10.1002/bimj.70059 (PMC12150008; doi:10.1002/bimj.70059)
Supplement: Supplementary file 1 — Supporting Information [file BIMJ-67-e70059-s002.zip › simulations/results/results_setting_2_pow.csv]

num_arms	n_arm	d1	d2	d3	d4	period_blocks	mu0	sigma	theta1	theta2	theta3	theta4	lambda0	lambda1	lambda2	lambda3	lambda4	trend	alpha	ncc	unit_size	n_wave	N_peak	trend_mean	trend_var	study_arm	model	reject_h0	bias	MSE	failed	nsim
4	250	0	250	500	750	2	0	1	0.25	0.25	0.25	0.25	-0.5	-0.5	-0.5	-0.5	-0.5	linear	0.025	TRUE	25	NA	NA	0	0.5	2	fixmodel	0.8259	-3.1635948289278327e-4	0.007376245019665801	0	10000
4	250	0	250	500	750	2	0	1	0.25	0.25	0.25	0.25	-0.5	-0.5	-0.5	-0.5	-0.5	linear	0.025	TRUE	25	NA	NA	0	0.5	2	fixmodel_cal	0.8232	-3.202567440056709e-4	0.0074188692097872004	0	10000
4	250	0	250	500	750	2	0	1	0.25	0.25	0.25	0.25	-0.5	-0.5	-0.5	-0.5	-0.5	linear	0.025	TRUE	25	NA	NA	0	0.5	2	sepmodel	0.7939	-3.1198916413021304e-4	0.00799301409343883	0	10000
4	250	0	250	500	750	2	0	1	0.25	0.25	0.25	0.25	-0.5	-0.5	-0.5	-0.5	-0.5	linear	0.025	TRUE	25	NA	NA	0	0.5	3	fixmodel	0.8328	-7.7866276743589e-4	0.0072364900000466015	0	10000
4	250	0	250	500	750	2	0	1	0.25	0.25	0.25	0.25	-0.5	-0.5	-0.5	-0.5	-0.5	linear	0.025	TRUE	25	NA	NA	0	0.5	3	fixmodel_cal	0.8286	-7.641069647588682e-4	0.007274381079176588	0	10000
4	250	0	250	500	750	2	0	1	0.25	0.25	0.25	0.25	-0.5	-0.5	-0.5	-0.5	-0.5	linear	0.025	TRUE	25	NA	NA	0	0.5	3	sepmodel	0.7933	-9.031175643783633e-4	0.007837079078204095	0	10000
4	250	0	250	500	750	2	0	1	0.25	0.25	0.25	0.25	-0.5	-0.5	-0.5	-0.5	-0.5	linear	0.025	TRUE	25	NA	NA	0	0.5	4	fixmodel	0.8337	-9.588907354726137e-4	0.007224394502545138	0	10000
4	250	0	250	500	750	2	0	1	0.25	0.25	0.25	0.25	-0.5	-0.5	-0.5	-0.5	-0.5	linear	0.025	TRUE	25	NA	NA	0	0.5	4	fixmodel_cal	0.832	-8.859663171564355e-4	0.007260635030601236	0	10000
4	250	0	250	500	750	2	0	1	0.25	0.25	0.25	0.25	-0.5	-0.5	-0.5	-0.5	-0.5	linear	0.025	TRUE	25	NA	NA	0	0.5	4	sepmodel	0.7925	-0.0010830116903264636	0.007942061108687762	0	10000
4	250	0	250	500	750	2	0	1	0.25	0.25	0.25	0.25	-0.5	-0.5	-0.5	-0.5	-0.5	linear	0.025	TRUE	50	NA	NA	0	0.5	2	fixmodel	0.8249	-2.713176695869357e-6	0.007433576681890222	0	10000
4	250	0	250	500	750	2	0	1	0.25	0.25	0.25	0.25	-0.5	-0.5	-0.5	-0.5	-0.5	linear	0.025	TRUE	50	NA	NA	0	0.5	2	fixmodel_cal	0.825	-7.520940141583421e-5	0.007429195824402909	0	10000
4	250	0	250	500	750	2	0	1	0.25	0.25	0.25	0.25	-0.5	-0.5	-0.5	-0.5	-0.5	linear	0.025	TRUE	50	NA	NA	0	0.5	2	sepmodel	0.7896	-2.2637397484208017e-4	0.007940939894236948	0	10000
4	250	0	250	500	750	2	0	1	0.25	0.25	0.25	0.25	-0.5	-0.5	-0.5	-0.5	-0.5	linear	0.025	TRUE	50	NA	NA	0	0.5	3	fixmodel	0.8366	0.0013642057194341915	0.007269247790094298	0	10000
4	250	0	250	500	750	2	0	1	0.25	0.25	0.25	0.25	-0.5	-0.5	-0.5	-0.5	-0.5	linear	0.025	TRUE	50	NA	NA	0	0.5	3	fixmodel_cal	0.8358	0.0011961609998280213	0.007275342972854361	0	10000
4	250	0	250	500	750	2	0	1	0.25	0.25	0.25	0.25	-0.5	-0.5	-0.5	-0.5	-0.5	linear	0.025	TRUE	50	NA	NA	0	0.5	3	sepmodel	0.8012	0.0011618610942525545	0.00798048998737191	0	10000
4	250	0	250	500	750	2	0	1	0.25	0.25	0.25	0.25	-0.5	-0.5	-0.5	-0.5	-0.5	linear	0.025	TRUE	50	NA	NA	0	0.5	4	fixmodel	0.8467	0.0016906858902784405	0.006908418359372389	0	10000
4	250	0	250	500	750	2	0	1	0.25	0.25	0.25	0.25	-0.5	-0.5	-0.5	-0.5	-0.5	linear	0.025	TRUE	50	NA	NA	0	0.5	4	fixmodel_cal	0.8443	0.0015916536817210639	0.0069244623173364	0	10000
4	250	0	250	500	750	2	0	1	0.25	0.25	0.25	0.25	-0.5	-0.5	-0.5	-0.5	-0.5	linear	0.025	TRUE	50	NA	NA	0	0.5	4	sepmodel	0.8054	0.0016118000748934905	0.007709139997990943	0	10000
4	250	0	250	500	750	2	0	1	0.25	0.25	0.25	0.25	-0.5	-0.5	-0.5	-0.5	-0.5	linear	0.025	TRUE	75	NA	NA	0	0.5	2	fixmodel	0.823	-8.111890344469185e-4	0.0073711612862646355	0	10000
4	250	0	250	500	750	2	0	1	0.25	0.25	0.25	0.25	-0.5	-0.5	-0.5	-0.5	-0.5	linear	0.025	TRUE	75	NA	NA	0	0.5	2	fixmodel_cal	0.8272	-0.0012656390776056795	0.007306821511810176	0	10000
4	250	0	250	500	750	2	0	1	0.25	0.25	0.25	0.25	-0.5	-0.5	-0.5	-0.5	-0.5	linear	0.025	TRUE	75	NA	NA	0	0.5	2	sepmodel	0.7978	-7.782373838591267e-4	0.007874287643265298	0	10000
4	250	0	250	500	750	2	0	1	0.25	0.25	0.25	0.25	-0.5	-0.5	-0.5	-0.5	-0.5	linear	0.025	TRUE	75	NA	NA	0	0.5	3	fixmodel	0.8309	1.0708132195562289e-4	0.007370026171051732	0	10000
4	250	0	250	500	750	2	0	1	0.25	0.25	0.25	0.25	-0.5	-0.5	-0.5	-0.5	-0.5	linear	0.025	TRUE	75	NA	NA	0	0.5	3	fixmodel_cal	0.832	-4.287297638254301e-4	0.007323321305646545	0	10000
4	250	0	250	500	750	2	0	1	0.25	0.25	0.25	0.25	-0.5	-0.5	-0.5	-0.5	-0.5	linear	0.025	TRUE	75	NA	NA	0	0.5	3	sepmodel	0.7957	8.627314351357878e-5	0.008016671420711882	0	10000
4	250	0	250	500	750	2	0	1	0.25	0.25	0.25	0.25	-0.5	-0.5	-0.5	-0.5	-0.5	linear	0.025	TRUE	75	NA	NA	0	0.5	4	fixmodel	0.8394	9.578126379054067e-4	0.007223591220882142	0	10000
4	250	0	250	500	750	2	0	1	0.25	0.25	0.25	0.25	-0.5	-0.5	-0.5	-0.5	-0.5	linear	0.025	TRUE	75	NA	NA	0	0.5	4	fixmodel_cal	0.8385	6.096553779832771e-4	0.007220982271521659	0	10000
4	250	0	250	500	750	2	0	1	0.25	0.25	0.25	0.25	-0.5	-0.5	-0.5	-0.5	-0.5	linear	0.025	TRUE	75	NA	NA	0	0.5	4	sepmodel	0.798	9.320749249173858e-4	0.007912811814678134	0	10000
4	250	0	250	500	750	2	0	1	0.25	0.25	0.25	0.25	-0.5	-0.5	-0.5	-0.5	-0.5	linear	0.025	TRUE	100	NA	NA	0	0.5	2	fixmodel	0.823	3.911634847185214e-5	0.007491890179212068	0	10000
4	250	0	250	500	750	2	0	1	0.25	0.25	0.25	0.25	-0.5	-0.5	-0.5	-0.5	-0.5	linear	0.025	TRUE	100	NA	NA	0	0.5	2	fixmodel_cal	0.8266	-8.341539365833384e-4	0.007397733516636296	0	10000
4	250	0	250	500	750	2	0	1	0.25	0.25	0.25	0.25	-0.5	-0.5	-0.5	-0.5	-0.5	linear	0.025	TRUE	100	NA	NA	0	0.5	2	sepmodel	0.7924	1.5240335702266813e-5	0.008033028015190064	0	10000
4	250	0	250	500	750	2	0	1	0.25	0.25	0.25	0.25	-0.5	-0.5	-0.5	-0.5	-0.5	linear	0.025	TRUE	100	NA	NA	0	0.5	3	fixmodel	0.8353	6.639365403724216e-4	0.007257813321403267	0	10000
4	250	0	250	500	750	2	0	1	0.25	0.25	0.25	0.25	-0.5	-0.5	-0.5	-0.5	-0.5	linear	0.025	TRUE	100	NA	NA	0	0.5	3	fixmodel_cal	0.8343	2.1292069309806533e-5	0.007247808305958991	0	10000
4	250	0	250	500	750	2	0	1	0.25	0.25	0.25	0.25	-0.5	-0.5	-0.5	-0.5	-0.5	linear	0.025	TRUE	100	NA	NA	0	0.5	3	sepmodel	0.8007	2.524595716716551e-4	0.007965899569953515	0	10000
4	250	0	250	500	750	2	0	1	0.25	0.25	0.25	0.25	-0.5	-0.5	-0.5	-0.5	-0.5	linear	0.025	TRUE	100	NA	NA	0	0.5	4	fixmodel	0.8373	-2.5195941941171453e-5	0.0071855779909394445	0	10000
4	250	0	250	500	750	2	0	1	0.25	0.25	0.25	0.25	-0.5	-0.5	-0.5	-0.5	-0.5	linear	0.025	TRUE	100	NA	NA	0	0.5	4	fixmodel_cal	0.8383	-0.0011486093637717064	0.007139727344791862	0	10000
4	250	0	250	500	750	2	0	1	0.25	0.25	0.25	0.25	-0.5	-0.5	-0.5	-0.5	-0.5	linear	0.025	TRUE	100	NA	NA	0	0.5	4	sepmodel	0.7989	-8.101092369340188e-5	0.0079884204303706	0	10000
4	250	0	250	500	750	2	0	1	0.25	0.25	0.25	0.25	-0.5	-0.5	-0.5	-0.5	-0.5	linear	0.025	TRUE	125	NA	NA	0	0.5	2	fixmodel	0.8305	0.0015808402443211662	0.007382405468156266	0	10000
4	250	0	250	500	750	2	0	1	0.25	0.25	0.25	0.25	-0.5	-0.5	-0.5	-0.5	-0.5	linear	0.025	TRUE	125	NA	NA	0	0.5	2	fixmodel_cal	0.8291	0.0013196136024376261	0.00739529471965852	0	10000
4	250	0	250	500	750	2	0	1	0.25	0.25	0.25	0.25	-0.5	-0.5	-0.5	-0.5	-0.5	linear	0.025	TRUE	125	NA	NA	0	0.5	2	sepmodel	0.7989	0.001569557320040835	0.00797190044647808	0	10000
4	250	0	250	500	750	2	0	1	0.25	0.25	0.25	0.25	-0.5	-0.5	-0.5	-0.5	-0.5	linear	0.025	TRUE	125	NA	NA	0	0.5	3	fixmodel	0.8343	2.1154646056024924e-4	0.0072456103198870235	0	10000
4	250	0	250	500	750	2	0	1	0.25	0.25	0.25	0.25	-0.5	-0.5	-0.5	-0.5	-0.5	linear	0.025	TRUE	125	NA	NA	0	0.5	3	fixmodel_cal	0.8322	-2.5825483687504357e-4	0.007251015366272643	0	10000
4	250	0	250	500	750	2	0	1	0.25	0.25	0.25	0.25	-0.5	-0.5	-0.5	-0.5	-0.5	linear	0.025	TRUE	125	NA	NA	0	0.5	3	sepmodel	0.7965	3.0539096961019747e-4	0.007977461289988098	0	10000
4	250	0	250	500	750	2	0	1	0.25	0.25	0.25	0.25	-0.5	-0.5	-0.5	-0.5	-0.5	linear	0.025	TRUE	125	NA	NA	0	0.5	4	fixmodel	0.8372	3.6050819883627134e-4	0.007222224038601548	0	10000
4	250	0	250	500	750	2	0	1	0.25	0.25	0.25	0.25	-0.5	-0.5	-0.5	-0.5	-0.5	linear	0.025	TRUE	125	NA	NA	0	0.5	4	fixmodel_cal	0.8353	9.131567413228872e-5	0.007232104690673393	0	10000
4	250	0	250	500	750	2	0	1	0.25	0.25	0.25	0.25	-0.5	-0.5	-0.5	-0.5	-0.5	linear	0.025	TRUE	125	NA	NA	0	0.5	4	sepmodel	0.7973	4.976185993571351e-4	0.007935159287989066	0	10000
4	250	0	250	500	750	2	0	1	0.25	0.25	0.25	0.25	-0.5	-0.5	-0.5	-0.5	-0.5	linear	0.025	TRUE	150	NA	NA	0	0.5	2	fixmodel	0.8256	4.984929160700682e-4	0.007448394948406827	0	10000
4	250	0	250	500	750	2	0	1	0.25	0.25	0.25	0.25	-0.5	-0.5	-0.5	-0.5	-0.5	linear	0.025	TRUE	150	NA	NA	0	0.5	2	fixmodel_cal	0.8264	-0.0014513129623702325	0.0073249586627185045	0	10000
4	250	0	250	500	750	2	0	1	0.25	0.25	0.25	0.25	-0.5	-0.5	-0.5	-0.5	-0.5	linear	0.025	TRUE	150	NA	NA	0	0.5	2	sepmodel	0.8007	6.897613108730812e-4	0.00795209796754875	0	10000
4	250	0	250	500	750	2	0	1	0.25	0.25	0.25	0.25	-0.5	-0.5	-0.5	-0.5	-0.5	linear	0.025	TRUE	150	NA	NA	0	0.5	3	fixmodel	0.8362	3.944506517648405e-4	0.007202354502401535	0	10000
4	250	0	250	500	750	2	0	1	0.25	0.25	0.25	0.25	-0.5	-0.5	-0.5	-0.5	-0.5	linear	0.025	TRUE	150	NA	NA	0	0.5	3	fixmodel_cal	0.833	-0.002194151977558402	0.007134881610825433	0	10000
4	250	0	250	500	750	2	0	1	0.25	0.25	0.25	0.25	-0.5	-0.5	-0.5	-0.5	-0.5	linear	0.025	TRUE	150	NA	NA	0	0.5	3	sepmodel	0.7974	3.826006191109018e-4	0.007871650933986151	0	10000
4	250	0	250	500	750	2	0	1	0.25	0.25	0.25	0.25	-0.5	-0.5	-0.5	-0.5	-0.5	linear	0.025	TRUE	150	NA	NA	0	0.5	4	fixmodel	0.8396	2.974773439055349e-4	0.00715474497144238	0	10000
4	250	0	250	500	750	2	0	1	0.25	0.25	0.25	0.25	-0.5	-0.5	-0.5	-0.5	-0.5	linear	0.025	TRUE	150	NA	NA	0	0.5	4	fixmodel_cal	0.8361	-0.0012253021987001312	0.007135672495571561	0	10000
4	250	0	250	500	750	2	0	1	0.25	0.25	0.25	0.25	-0.5	-0.5	-0.5	-0.5	-0.5	linear	0.025	TRUE	150	NA	NA	0	0.5	4	sepmodel	0.7973	5.229970414850871e-5	0.007919381708243344	0	10000
4	250	0	250	500	750	2	0	1	0.25	0.25	0.25	0.25	-0.5	-0.5	-0.5	-0.5	-0.5	linear	0.025	TRUE	175	NA	NA	0	0.5	2	fixmodel	0.8228	-0.0010048005645187982	0.007355015125524662	0	10000
4	250	0	250	500	750	2	0	1	0.25	0.25	0.25	0.25	-0.5	-0.5	-0.5	-0.5	-0.5	linear	0.025	TRUE	175	NA	NA	0	0.5	2	fixmodel_cal	0.8239	-0.0039960957342425685	0.007192412267978818	0	10000
4	250	0	250	500	750	2	0	1	0.25	0.25	0.25	0.25	-0.5	-0.5	-0.5	-0.5	-0.5	linear	0.025	TRUE	175	NA	NA	0	0.5	2	sepmodel	0.7942	-8.634990615334788e-4	0.007988566328073883	0	10000
4	250	0	250	500	750	2	0	1	0.25	0.25	0.25	0.25	-0.5	-0.5	-0.5	-0.5	-0.5	linear	0.025	TRUE	175	NA	NA	0	0.5	3	fixmodel	0.8308	-6.556874426301741e-4	0.007275992131357768	0	10000
4	250	0	250	500	750	2	0	1	0.25	0.25	0.25	0.25	-0.5	-0.5	-0.5	-0.5	-0.5	linear	0.025	TRUE	175	NA	NA	0	0.5	3	fixmodel_cal	0.8245	-0.0031799168128476946	0.007239284806687133	0	10000
4	250	0	250	500	750	2	0	1	0.25	0.25	0.25	0.25	-0.5	-0.5	-0.5	-0.5	-0.5	linear	0.025	TRUE	175	NA	NA	0	0.5	3	sepmodel	0.7921	-5.649599194688072e-4	0.007966221247566711	0	10000
4	250	0	250	500	750	2	0	1	0.25	0.25	0.25	0.25	-0.5	-0.5	-0.5	-0.5	-0.5	linear	0.025	TRUE	175	NA	NA	0	0.5	4	fixmodel	0.8395	-2.0459150946773918e-5	0.007170263465975113	0	10000
4	250	0	250	500	750	2	0	1	0.25	0.25	0.25	0.25	-0.5	-0.5	-0.5	-0.5	-0.5	linear	0.025	TRUE	175	NA	NA	0	0.5	4	fixmodel_cal	0.8346	-0.0030681942616594335	0.007087504647475799	0	10000
4	250	0	250	500	750	2	0	1	0.25	0.25	0.25	0.25	-0.5	-0.5	-0.5	-0.5	-0.5	linear	0.025	TRUE	175	NA	NA	0	0.5	4	sepmodel	0.7966	2.162090787469397e-4	0.007939555932602501	0	10000
4	250	0	250	500	750	2	0	1	0.25	0.25	0.25	0.25	-0.5	-0.5	-0.5	-0.5	-0.5	linear	0.025	TRUE	200	NA	NA	0	0.5	2	fixmodel	0.8256	-6.536931243736701e-4	0.007392508128069202	0	10000
4	250	0	250	500	750	2	0	1	0.25	0.25	0.25	0.25	-0.5	-0.5	-0.5	-0.5	-0.5	linear	0.025	TRUE	200	NA	NA	0	0.5	2	fixmodel_cal	0.8217	-0.003661235702802014	0.007273055597103957	0	10000
4	250	0	250	500	750	2	0	1	0.25	0.25	0.25	0.25	-0.5	-0.5	-0.5	-0.5	-0.5	linear	0.025	TRUE	200	NA	NA	0	0.5	2	sepmodel	0.7958	-0.0011277277212948284	0.007919160009792816	0	10000
4	250	0	250	500	750	2	0	1	0.25	0.25	0.25	0.25	-0.5	-0.5	-0.5	-0.5	-0.5	linear	0.025	TRUE	200	NA	NA	0	0.5	3	fixmodel	0.8379	9.207735830745626e-4	0.007058477351535957	0	10000
4	250	0	250	500	750	2	0	1	0.25	0.25	0.25	0.25	-0.5	-0.5	-0.5	-0.5	-0.5	linear	0.025	TRUE	200	NA	NA	0	0.5	3	fixmodel_cal	0.8324	-0.003512255198934851	0.006940801147806336	0	10000
4	250	0	250	500	750	2	0	1	0.25	0.25	0.25	0.25	-0.5	-0.5	-0.5	-0.5	-0.5	linear	0.025	TRUE	200	NA	NA	0	0.5	3	sepmodel	0.7977	0.0010232567417182102	0.007704541880982593	0	10000
4	250	0	250	500	750	2	0	1	0.25	0.25	0.25	0.25	-0.5	-0.5	-0.5	-0.5	-0.5	linear	0.025	TRUE	200	NA	NA	0	0.5	4	fixmodel	0.8328	-0.001203307104729737	0.0071655673358740355	0	10000
4	250	0	250	500	750	2	0	1	0.25	0.25	0.25	0.25	-0.5	-0.5	-0.5	-0.5	-0.5	linear	0.025	TRUE	200	NA	NA	0	0.5	4	fixmodel_cal	0.8287	-0.0050965447831839645	0.007120574068389438	0	10000
4	250	0	250	500	750	2	0	1	0.25	0.25	0.25	0.25	-0.5	-0.5	-0.5	-0.5	-0.5	linear	0.025	TRUE	200	NA	NA	0	0.5	4	sepmodel	0.7935	-0.0010774816510911956	0.007956001107291789	0	10000
4	250	0	250	500	750	2	0	1	0.25	0.25	0.25	0.25	-0.5	-0.5	-0.5	-0.5	-0.5	linear	0.025	TRUE	225	NA	NA	0	0.5	2	fixmodel	0.8165	-0.0010539807616003006	0.007487350935647824	0	10000
4	250	0	250	500	750	2	0	1	0.25	0.25	0.25	0.25	-0.5	-0.5	-0.5	-0.5	-0.5	linear	0.025	TRUE	225	NA	NA	0	0.5	2	fixmodel_cal	0.8193	-0.0030785818492076182	0.0073747885486997655	0	10000
4	250	0	250	500	750	2	0	1	0.25	0.25	0.25	0.25	-0.5	-0.5	-0.5	-0.5	-0.5	linear	0.025	TRUE	225	NA	NA	0	0.5	2	sepmodel	0.7883	-0.0013569047149896863	0.00802233221402284	0	10000
4	250	0	250	500	750	2	0	1	0.25	0.25	0.25	0.25	-0.5	-0.5	-0.5	-0.5	-0.5	linear	0.025	TRUE	225	NA	NA	0	0.5	3	fixmodel	0.8331	4.915901216359613e-4	0.007331102304715026	0	10000
4	250	0	250	500	750	2	0	1	0.25	0.25	0.25	0.25	-0.5	-0.5	-0.5	-0.5	-0.5	linear	0.025	TRUE	225	NA	NA	0	0.5	3	fixmodel_cal	0.8292	-0.002675231341551755	0.007235200761900403	0	10000
4	250	0	250	500	750	2	0	1	0.25	0.25	0.25	0.25	-0.5	-0.5	-0.5	-0.5	-0.5	linear	0.025	TRUE	225	NA	NA	0	0.5	3	sepmodel	0.7972	3.273449370717732e-4	0.008035158947012956	0	10000
4	250	0	250	500	750	2	0	1	0.25	0.25	0.25	0.25	-0.5	-0.5	-0.5	-0.5	-0.5	linear	0.025	TRUE	225	NA	NA	0	0.5	4	fixmodel	0.8437	0.0012999477947067632	0.007206801978578867	0	10000
4	250	0	250	500	750	2	0	1	0.25	0.25	0.25	0.25	-0.5	-0.5	-0.5	-0.5	-0.5	linear	0.025	TRUE	225	NA	NA	0	0.5	4	fixmodel_cal	0.8347	-0.00296975913163515	0.007089290921828363	0	10000
4	250	0	250	500	750	2	0	1	0.25	0.25	0.25	0.25	-0.5	-0.5	-0.5	-0.5	-0.5	linear	0.025	TRUE	225	NA	NA	0	0.5	4	sepmodel	0.7986	9.553781304161728e-4	0.008033536680971282	0	10000
4	250	0	250	500	750	2	0	1	0.25	0.25	0.25	0.25	-0.5	-0.5	-0.5	-0.5	-0.5	linear	0.025	TRUE	250	NA	NA	0	0.5	2	fixmodel	0.8287	6.43371072649436e-4	0.007360258248494001	0	10000
4	250	0	250	500	750	2	0	1	0.25	0.25	0.25	0.25	-0.5	-0.5	-0.5	-0.5	-0.5	linear	0.025	TRUE	250	NA	NA	0	0.5	2	fixmodel_cal	0.8246	-2.125484314953245e-4	0.007361743692974407	0	10000
4	250	0	250	500	750	2	0	1	0.25	0.25	0.25	0.25	-0.5	-0.5	-0.5	-0.5	-0.5	linear	0.025	TRUE	250	NA	NA	0	0.5	2	sepmodel	0.7969	2.9094859716169083e-4	0.007957536595471344	0	10000
4	250	0	250	500	750	2	0	1	0.25	0.25	0.25	0.25	-0.5	-0.5	-0.5	-0.5	-0.5	linear	0.025	TRUE	250	NA	NA	0	0.5	3	fixmodel	0.8373	0.0010572673467912695	0.0072256695283021985	0	10000
4	250	0	250	500	750	2	0	1	0.25	0.25	0.25	0.25	-0.5	-0.5	-0.5	-0.5	-0.5	linear	0.025	TRUE	250	NA	NA	0	0.5	3	fixmodel_cal	0.8309	-9.530990187933228e-4	0.007216109904721261	0	10000
4	250	0	250	500	750	2	0	1	0.25	0.25	0.25	0.25	-0.5	-0.5	-0.5	-0.5	-0.5	linear	0.025	TRUE	250	NA	NA	0	0.5	3	sepmodel	0.8006	8.063579747966474e-4	0.007843901890820496	0	10000
4	250	0	250	500	750	2	0	1	0.25	0.25	0.25	0.25	-0.5	-0.5	-0.5	-0.5	-0.5	linear	0.025	TRUE	250	NA	NA	0	0.5	4	fixmodel	0.8384	4.214969592089756e-4	0.007081372077368468	0	10000
4	250	0	250	500	750	2	0	1	0.25	0.25	0.25	0.25	-0.5	-0.5	-0.5	-0.5	-0.5	linear	0.025	TRUE	250	NA	NA	0	0.5	4	fixmodel_cal	0.8339	-0.0018267390532425692	0.0070687255563068215	0	10000
4	250	0	250	500	750	2	0	1	0.25	0.25	0.25	0.25	-0.5	-0.5	-0.5	-0.5	-0.5	linear	0.025	TRUE	250	NA	NA	0	0.5	4	sepmodel	0.7987	3.5527472202518664e-4	0.007902855786517825	0	10000
4	250	0	250	500	750	2	0	1	0.25	0.25	0.25	0.25	-0.5	-0.5	-0.5	-0.5	-0.5	linear	0.025	TRUE	275	NA	NA	0	0.5	2	fixmodel	0.8298	5.019144164799975e-4	0.007321560091453601	0	10000
4	250	0	250	500	750	2	0	1	0.25	0.25	0.25	0.25	-0.5	-0.5	-0.5	-0.5	-0.5	linear	0.025	TRUE	275	NA	NA	0	0.5	2	fixmodel_cal	0.8249	-0.002738240982244723	0.007225404001862303	0	10000
4	250	0	250	500	750	2	0	1	0.25	0.25	0.25	0.25	-0.5	-0.5	-0.5	-0.5	-0.5	linear	0.025	TRUE	275	NA	NA	0	0.5	2	sepmodel	0.798	5.569819014232972e-4	0.007851311382377877	0	10000
4	250	0	250	500	750	2	0	1	0.25	0.25	0.25	0.25	-0.5	-0.5	-0.5	-0.5	-0.5	linear	0.025	TRUE	275	NA	NA	0	0.5	3	fixmodel	0.8299	-6.350674153283412e-4	0.0073458168080442025	0	10000
4	250	0	250	500	750	2	0	1	0.25	0.25	0.25	0.25	-0.5	-0.5	-0.5	-0.5	-0.5	linear	0.025	TRUE	275	NA	NA	0	0.5	3	fixmodel_cal	0.8177	-0.005972759344039903	0.007285489524641279	0	10000
4	250	0	250	500	750	2	0	1	0.25	0.25	0.25	0.25	-0.5	-0.5	-0.5	-0.5	-0.5	linear	0.025	TRUE	275	NA	NA	0	0.5	3	sepmodel	0.7917	-5.970120694368878e-4	0.007975529301658225	0	10000
4	250	0	250	500	750	2	0	1	0.25	0.25	0.25	0.25	-0.5	-0.5	-0.5	-0.5	-0.5	linear	0.025	TRUE	275	NA	NA	0	0.5	4	fixmodel	0.8322	3.6647183485697565e-4	0.0073322859332924	0	10000
4	250	0	250	500	750	2	0	1	0.25	0.25	0.25	0.25	-0.5	-0.5	-0.5	-0.5	-0.5	linear	0.025	TRUE	275	NA	NA	0	0.5	4	fixmodel_cal	0.8229	-0.005593644245152541	0.0072258718156186195	0	10000
4	250	0	250	500	750	2	0	1	0.25	0.25	0.25	0.25	-0.5	-0.5	-0.5	-0.5	-0.5	linear	0.025	TRUE	275	NA	NA	0	0.5	4	sepmodel	0.7906	5.558059776333956e-4	0.008107282305411842	0	10000
4	250	0	250	500	750	2	0	1	0.25	0.25	0.25	0.25	-0.5	-0.5	-0.5	-0.5	-0.5	linear	0.025	TRUE	300	NA	NA	0	0.5	2	fixmodel	0.8251	5.09242011238833e-4	0.0074167644702940495	0	10000
4	250	0	250	500	750	2	0	1	0.25	0.25	0.25	0.25	-0.5	-0.5	-0.5	-0.5	-0.5	linear	0.025	TRUE	300	NA	NA	0	0.5	2	fixmodel_cal	0.8167	-0.004772911379598412	0.007249196387138952	0	10000
4	250	0	250	500	750	2	0	1	0.25	0.25	0.25	0.25	-0.5	-0.5	-0.5	-0.5	-0.5	linear	0.025	TRUE	300	NA	NA	0	0.5	2	sepmodel	0.7914	2.0595243999640966e-4	0.00792659357419343	0	10000
4	250	0	250	500	750	2	0	1	0.25	0.25	0.25	0.25	-0.5	-0.5	-0.5	-0.5	-0.5	linear	0.025	TRUE	300	NA	NA	0	0.5	3	fixmodel	0.8289	6.952220114799688e-5	0.007475713694690831	0	10000
4	250	0	250	500	750	2	0	1	0.25	0.25	0.25	0.25	-0.5	-0.5	-0.5	-0.5	-0.5	linear	0.025	TRUE	300	NA	NA	0	0.5	3	fixmodel_cal	0.8142	-0.007852172510389268	0.007330023594962047	0	10000
4	250	0	250	500	750	2	0	1	0.25	0.25	0.25	0.25	-0.5	-0.5	-0.5	-0.5	-0.5	linear	0.025	TRUE	300	NA	NA	0	0.5	3	sepmodel	0.7955	3.5681561050895374e-4	0.008144921019832633	0	10000
4	250	0	250	500	750	2	0	1	0.25	0.25	0.25	0.25	-0.5	-0.5	-0.5	-0.5	-0.5	linear	0.025	TRUE	300	NA	NA	0	0.5	4	fixmodel	0.8379	8.764580878959343e-4	0.007222364256183461	0	10000
4	250	0	250	500	750	2	0	1	0.25	0.25	0.25	0.25	-0.5	-0.5	-0.5	-0.5	-0.5	linear	0.025	TRUE	300	NA	NA	0	0.5	4	fixmodel_cal	0.8177	-0.008838994787404577	0.007162861534069607	0	10000
4	250	0	250	500	750	2	0	1	0.25	0.25	0.25	0.25	-0.5	-0.5	-0.5	-0.5	-0.5	linear	0.025	TRUE	300	NA	NA	0	0.5	4	sepmodel	0.7947	8.325289594743922e-4	0.008020226409070429	0	10000
4	250	0	250	500	750	2	0	1	0.25	0.25	0.25	0.25	-0.5	-0.5	-0.5	-0.5	-0.5	linear	0.025	TRUE	325	NA	NA	0	0.5	2	fixmodel	0.8256	2.392381149628669e-4	0.0074632632644826445	0	10000
4	250	0	250	500	750	2	0	1	0.25	0.25	0.25	0.25	-0.5	-0.5	-0.5	-0.5	-0.5	linear	0.025	TRUE	325	NA	NA	0	0.5	2	fixmodel_cal	0.8186	-0.006495651386718633	0.0072429751628959515	0	10000
4	250	0	250	500	750	2	0	1	0.25	0.25	0.25	0.25	-0.5	-0.5	-0.5	-0.5	-0.5	linear	0.025	TRUE	325	NA	NA	0	0.5	2	sepmodel	0.795	2.551284991308672e-4	0.008008176815636156	0	10000
4	250	0	250	500	750	2	0	1	0.25	0.25	0.25	0.25	-0.5	-0.5	-0.5	-0.5	-0.5	linear	0.025	TRUE	325	NA	NA	0	0.5	3	fixmodel	0.8351	7.346820480895773e-4	0.007323933153352886	0	10000
4	250	0	250	500	750	2	0	1	0.25	0.25	0.25	0.25	-0.5	-0.5	-0.5	-0.5	-0.5	linear	0.025	TRUE	325	NA	NA	0	0.5	3	fixmodel_cal	0.8158	-0.00911819275197247	0.007208023447554259	0	10000
4	250	0	250	500	750	2	0	1	0.25	0.25	0.25	0.25	-0.5	-0.5	-0.5	-0.5	-0.5	linear	0.025	TRUE	325	NA	NA	0	0.5	3	sepmodel	0.801	5.561416377025497e-4	0.00801471272140499	0	10000
4	250	0	250	500	750	2	0	1	0.25	0.25	0.25	0.25	-0.5	-0.5	-0.5	-0.5	-0.5	linear	0.025	TRUE	325	NA	NA	0	0.5	4	fixmodel	0.8392	0.0012694561467710972	0.007249310094011239	0	10000
4	250	0	250	500	750	2	0	1	0.25	0.25	0.25	0.25	-0.5	-0.5	-0.5	-0.5	-0.5	linear	0.025	TRUE	325	NA	NA	0	0.5	4	fixmodel_cal	0.8169	-0.009529101722720973	0.007134255550768702	0	10000
4	250	0	250	500	750	2	0	1	0.25	0.25	0.25	0.25	-0.5	-0.5	-0.5	-0.5	-0.5	linear	0.025	TRUE	325	NA	NA	0	0.5	4	sepmodel	0.7962	0.0013813252466942456	0.008045775573618956	0	10000
4	250	0	250	500	750	2	0	1	0.25	0.25	0.25	0.25	-0.5	-0.5	-0.5	-0.5	-0.5	linear	0.025	TRUE	350	NA	NA	0	0.5	2	fixmodel	0.8209	-8.524317754204532e-4	0.007513131974267289	0	10000
4	250	0	250	500	750	2	0	1	0.25	0.25	0.25	0.25	-0.5	-0.5	-0.5	-0.5	-0.5	linear	0.025	TRUE	350	NA	NA	0	0.5	2	fixmodel_cal	0.8064	-0.010183878040403757	0.007339630373245239	0	10000
4	250	0	250	500	750	2	0	1	0.25	0.25	0.25	0.25	-0.5	-0.5	-0.5	-0.5	-0.5	linear	0.025	TRUE	350	NA	NA	0	0.5	2	sepmodel	0.7935	-9.268856657551056e-4	0.008024845807274146	0	10000
4	250	0	250	500	750	2	0	1	0.25	0.25	0.25	0.25	-0.5	-0.5	-0.5	-0.5	-0.5	linear	0.025	TRUE	350	NA	NA	0	0.5	3	fixmodel	0.8344	-5.272605250700848e-4	0.007164740898519572	0	10000
4	250	0	250	500	750	2	0	1	0.25	0.25	0.25	0.25	-0.5	-0.5	-0.5	-0.5	-0.5	linear	0.025	TRUE	350	NA	NA	0	0.5	3	fixmodel_cal	0.8115	-0.01241162224932457	0.007105613814270593	0	10000
4	250	0	250	500	750	2	0	1	0.25	0.25	0.25	0.25	-0.5	-0.5	-0.5	-0.5	-0.5	linear	0.025	TRUE	350	NA	NA	0	0.5	3	sepmodel	0.7982	-4.349629469538342e-4	0.007938389550977061	0	10000
4	250	0	250	500	750	2	0	1	0.25	0.25	0.25	0.25	-0.5	-0.5	-0.5	-0.5	-0.5	linear	0.025	TRUE	350	NA	NA	0	0.5	4	fixmodel	0.8339	-4.6594450260417896e-4	0.007218866824189544	0	10000
4	250	0	250	500	750	2	0	1	0.25	0.25	0.25	0.25	-0.5	-0.5	-0.5	-0.5	-0.5	linear	0.025	TRUE	350	NA	NA	0	0.5	4	fixmodel_cal	0.8124	-0.009968867125467091	0.007198857861208158	0	10000
4	250	0	250	500	750	2	0	1	0.25	0.25	0.25	0.25	-0.5	-0.5	-0.5	-0.5	-0.5	linear	0.025	TRUE	350	NA	NA	0	0.5	4	sepmodel	0.7964	-3.453892206912682e-4	0.007979130314619809	0	10000
4	250	0	250	500	750	2	0	1	0.25	0.25	0.25	0.25	-0.5	-0.5	-0.5	-0.5	-0.5	linear	0.025	TRUE	375	NA	NA	0	0.5	2	fixmodel	0.8166	-0.0017789925730860468	0.007671891085625654	0	10000
4	250	0	250	500	750	2	0	1	0.25	0.25	0.25	0.25	-0.5	-0.5	-0.5	-0.5	-0.5	linear	0.025	TRUE	375	NA	NA	0	0.5	2	fixmodel_cal	0.7974	-0.01365641354893157	0.007448810040732385	0	10000
4	250	0	250	500	750	2	0	1	0.25	0.25	0.25	0.25	-0.5	-0.5	-0.5	-0.5	-0.5	linear	0.025	TRUE	375	NA	NA	0	0.5	2	sepmodel	0.7882	-0.002131276619099261	0.008228509393833499	0	10000
4	250	0	250	500	750	2	0	1	0.25	0.25	0.25	0.25	-0.5	-0.5	-0.5	-0.5	-0.5	linear	0.025	TRUE	375	NA	NA	0	0.5	3	fixmodel	0.8336	-0.00036913813564515415	0.007256991002823659	0	10000
4	250	0	250	500	750	2	0	1	0.25	0.25	0.25	0.25	-0.5	-0.5	-0.5	-0.5	-0.5	linear	0.025	TRUE	375	NA	NA	0	0.5	3	fixmodel_cal	0.8075	-0.012907268602702667	0.007193756439297127	0	10000
4	250	0	250	500	750	2	0	1	0.25	0.25	0.25	0.25	-0.5	-0.5	-0.5	-0.5	-0.5	linear	0.025	TRUE	375	NA	NA	0	0.5	3	sepmodel	0.7944	-2.645450858805315e-4	0.007955703671687029	0	10000
4	250	0	250	500	750	2	0	1	0.25	0.25	0.25	0.25	-0.5	-0.5	-0.5	-0.5	-0.5	linear	0.025	TRUE	375	NA	NA	0	0.5	4	fixmodel	0.833	-8.553788340541537e-4	0.007101221789374903	0	10000
4	250	0	250	500	750	2	0	1	0.25	0.25	0.25	0.25	-0.5	-0.5	-0.5	-0.5	-0.5	linear	0.025	TRUE	375	NA	NA	0	0.5	4	fixmodel_cal	0.812	-0.008108117257340458	0.007113318106482116	0	10000
4	250	0	250	500	750	2	0	1	0.25	0.25	0.25	0.25	-0.5	-0.5	-0.5	-0.5	-0.5	linear	0.025	TRUE	375	NA	NA	0	0.5	4	sepmodel	0.7963	-7.664029205208517e-4	0.00787426786563162	0	10000
4	250	0	250	500	750	2	0	1	0.25	0.25	0.25	0.25	-0.5	-0.5	-0.5	-0.5	-0.5	linear	0.025	TRUE	400	NA	NA	0	0.5	2	fixmodel	0.8157	-0.002035028179989804	0.007523499697594776	0	10000
4	250	0	250	500	750	2	0	1	0.25	0.25	0.25	0.25	-0.5	-0.5	-0.5	-0.5	-0.5	linear	0.025	TRUE	400	NA	NA	0	0.5	2	fixmodel_cal	0.7937	-0.015753411764561066	0.0073201556804391305	0	10000
4	250	0	250	500	750	2	0	1	0.25	0.25	0.25	0.25	-0.5	-0.5	-0.5	-0.5	-0.5	linear	0.025	TRUE	400	NA	NA	0	0.5	2	sepmodel	0.7885	-0.002198217394122083	0.008010675812510389	0	10000
4	250	0	250	500	750	2	0	1	0.25	0.25	0.25	0.25	-0.5	-0.5	-0.5	-0.5	-0.5	linear	0.025	TRUE	400	NA	NA	0	0.5	3	fixmodel	0.8279	-4.1285049867804984e-4	0.007542596709497313	0	10000
4	250	0	250	500	750	2	0	1	0.25	0.25	0.25	0.25	-0.5	-0.5	-0.5	-0.5	-0.5	linear	0.025	TRUE	400	NA	NA	0	0.5	3	fixmodel_cal	0.8003	-0.014493311905797867	0.00745256858047116	0	10000
4	250	0	250	500	750	2	0	1	0.25	0.25	0.25	0.25	-0.5	-0.5	-0.5	-0.5	-0.5	linear	0.025	TRUE	400	NA	NA	0	0.5	3	sepmodel	0.7884	-4.5893702012593935e-4	0.00822038542190481	0	10000
4	250	0	250	500	750	2	0	1	0.25	0.25	0.25	0.25	-0.5	-0.5	-0.5	-0.5	-0.5	linear	0.025	TRUE	400	NA	NA	0	0.5	4	fixmodel	0.8371	-3.736176701987924e-4	0.00725213651719375	0	10000
4	250	0	250	500	750	2	0	1	0.25	0.25	0.25	0.25	-0.5	-0.5	-0.5	-0.5	-0.5	linear	0.025	TRUE	400	NA	NA	0	0.5	4	fixmodel_cal	0.8127	-0.012532739612528567	0.007230930222515081	0	10000
4	250	0	250	500	750	2	0	1	0.25	0.25	0.25	0.25	-0.5	-0.5	-0.5	-0.5	-0.5	linear	0.025	TRUE	400	NA	NA	0	0.5	4	sepmodel	0.7929	-4.030026760304079e-4	0.008074190255381647	0	10000
4	250	0	250	500	750	2	0	1	0.25	0.25	0.25	0.25	-0.5	-0.5	-0.5	-0.5	-0.5	linear	0.025	TRUE	425	NA	NA	0	0.5	2	fixmodel	0.824	5.45759036363632e-4	0.007452189530178037	0	10000
4	250	0	250	500	750	2	0	1	0.25	0.25	0.25	0.25	-0.5	-0.5	-0.5	-0.5	-0.5	linear	0.025	TRUE	425	NA	NA	0	0.5	2	fixmodel_cal	0.8001	-0.01615252982164808	0.007216798524478427	0	10000
4	250	0	250	500	750	2	0	1	0.25	0.25	0.25	0.25	-0.5	-0.5	-0.5	-0.5	-0.5	linear	0.025	TRUE	425	NA	NA	0	0.5	2	sepmodel	0.795	3.4905821490818935e-4	0.008028122682582822	0	10000
4	250	0	250	500	750	2	0	1	0.25	0.25	0.25	0.25	-0.5	-0.5	-0.5	-0.5	-0.5	linear	0.025	TRUE	425	NA	NA	0	0.5	3	fixmodel	0.8344	3.095379206475475e-4	0.00727483942244487	0	10000
4	250	0	250	500	750	2	0	1	0.25	0.25	0.25	0.25	-0.5	-0.5	-0.5	-0.5	-0.5	linear	0.025	TRUE	425	NA	NA	0	0.5	3	fixmodel_cal	0.7998	-0.015171128577286466	0.007276134226249393	0	10000
4	250	0	250	500	750	2	0	1	0.25	0.25	0.25	0.25	-0.5	-0.5	-0.5	-0.5	-0.5	linear	0.025	TRUE	425	NA	NA	0	0.5	3	sepmodel	0.7982	5.615333075138455e-4	0.007920639845361774	0	10000
4	250	0	250	500	750	2	0	1	0.25	0.25	0.25	0.25	-0.5	-0.5	-0.5	-0.5	-0.5	linear	0.025	TRUE	425	NA	NA	0	0.5	4	fixmodel	0.8371	8.737870425055104e-4	0.007288582734886986	0	10000
4	250	0	250	500	750	2	0	1	0.25	0.25	0.25	0.25	-0.5	-0.5	-0.5	-0.5	-0.5	linear	0.025	TRUE	425	NA	NA	0	0.5	4	fixmodel_cal	0.7963	-0.015713127751548255	0.007252946369835824	0	10000
4	250	0	250	500	750	2	0	1	0.25	0.25	0.25	0.25	-0.5	-0.5	-0.5	-0.5	-0.5	linear	0.025	TRUE	425	NA	NA	0	0.5	4	sepmodel	0.7961	0.0011392228254465922	0.008008698809447138	0	10000
4	250	0	250	500	750	2	0	1	0.25	0.25	0.25	0.25	-0.5	-0.5	-0.5	-0.5	-0.5	linear	0.025	TRUE	450	NA	NA	0	0.5	2	fixmodel	0.8265	2.3316217100523168e-4	0.007417640333193645	0	10000
4	250	0	250	500	750	2	0	1	0.25	0.25	0.25	0.25	-0.5	-0.5	-0.5	-0.5	-0.5	linear	0.025	TRUE	450	NA	NA	0	0.5	2	fixmodel_cal	0.7902	-0.018366592602838936	0.007323738923846875	0	10000
4	250	0	250	500	750	2	0	1	0.25	0.25	0.25	0.25	-0.5	-0.5	-0.5	-0.5	-0.5	linear	0.025	TRUE	450	NA	NA	0	0.5	2	sepmodel	0.7979	2.9614778985489386e-4	0.007948845075203314	0	10000
4	250	0	250	500	750	2	0	1	0.25	0.25	0.25	0.25	-0.5	-0.5	-0.5	-0.5	-0.5	linear	0.025	TRUE	450	NA	NA	0	0.5	3	fixmodel	0.8314	-1.7446885309164975e-4	0.007385133509143761	0	10000
4	250	0	250	500	750	2	0	1	0.25	0.25	0.25	0.25	-0.5	-0.5	-0.5	-0.5	-0.5	linear	0.025	TRUE	450	NA	NA	0	0.5	3	fixmodel_cal	0.7938	-0.015856407586506797	0.007410705840469328	0	10000
4	250	0	250	500	750	2	0	1	0.25	0.25	0.25	0.25	-0.5	-0.5	-0.5	-0.5	-0.5	linear	0.025	TRUE	450	NA	NA	0	0.5	3	sepmodel	0.7954	-9.837410968375706e-5	0.008022791686411169	0	10000
4	250	0	250	500	750	2	0	1	0.25	0.25	0.25	0.25	-0.5	-0.5	-0.5	-0.5	-0.5	linear	0.025	TRUE	450	NA	NA	0	0.5	4	fixmodel	0.8356	-1.626489466089286e-4	0.007211257019831511	0	10000
4	250	0	250	500	750	2	0	1	0.25	0.25	0.25	0.25	-0.5	-0.5	-0.5	-0.5	-0.5	linear	0.025	TRUE	450	NA	NA	0	0.5	4	fixmodel_cal	0.7902	-0.01957007668960559	0.007245470120570263	0	10000
4	250	0	250	500	750	2	0	1	0.25	0.25	0.25	0.25	-0.5	-0.5	-0.5	-0.5	-0.5	linear	0.025	TRUE	450	NA	NA	0	0.5	4	sepmodel	0.7895	-4.0237828073427855e-4	0.00808315120603717	0	10000
4	250	0	250	500	750	2	0	1	0.25	0.25	0.25	0.25	-0.5	-0.5	-0.5	-0.5	-0.5	linear	0.025	TRUE	475	NA	NA	0	0.5	2	fixmodel	0.8209	-2.306735994895381e-4	0.007607078791738851	0	10000
4	250	0	250	500	750	2	0	1	0.25	0.25	0.25	0.25	-0.5	-0.5	-0.5	-0.5	-0.5	linear	0.025	TRUE	475	NA	NA	0	0.5	2	fixmodel_cal	0.7791	-0.02036335491504783	0.007502621979562382	0	10000
4	250	0	250	500	750	2	0	1	0.25	0.25	0.25	0.25	-0.5	-0.5	-0.5	-0.5	-0.5	linear	0.025	TRUE	475	NA	NA	0	0.5	2	sepmodel	0.79	-2.854072491750033e-4	0.008136999318939329	0	10000
4	250	0	250	500	750	2	0	1	0.25	0.25	0.25	0.25	-0.5	-0.5	-0.5	-0.5	-0.5	linear	0.025	TRUE	475	NA	NA	0	0.5	3	fixmodel	0.8249	-5.054745789578931e-4	0.007413412921402171	0	10000
4	250	0	250	500	750	2	0	1	0.25	0.25	0.25	0.25	-0.5	-0.5	-0.5	-0.5	-0.5	linear	0.025	TRUE	475	NA	NA	0	0.5	3	fixmodel_cal	0.7866	-0.01506388898632249	0.007499327246170158	0	10000
4	250	0	250	500	750	2	0	1	0.25	0.25	0.25	0.25	-0.5	-0.5	-0.5	-0.5	-0.5	linear	0.025	TRUE	475	NA	NA	0	0.5	3	sepmodel	0.7905	-3.719844802086107e-4	0.00814223555258435	0	10000
4	250	0	250	500	750	2	0	1	0.25	0.25	0.25	0.25	-0.5	-0.5	-0.5	-0.5	-0.5	linear	0.025	TRUE	475	NA	NA	0	0.5	4	fixmodel	0.8347	-6.111326957069492e-4	0.007172340706598313	0	10000
4	250	0	250	500	750	2	0	1	0.25	0.25	0.25	0.25	-0.5	-0.5	-0.5	-0.5	-0.5	linear	0.025	TRUE	475	NA	NA	0	0.5	4	fixmodel_cal	0.7788	-0.02280600915937527	0.007368521799810626	0	10000
4	250	0	250	500	750	2	0	1	0.25	0.25	0.25	0.25	-0.5	-0.5	-0.5	-0.5	-0.5	linear	0.025	TRUE	475	NA	NA	0	0.5	4	sepmodel	0.7888	-5.308494042761155e-4	0.007950308143211135	0	10000
4	250	0	250	500	750	2	0	1	0.25	0.25	0.25	0.25	-0.5	-0.5	-0.5	-0.5	-0.5	linear	0.025	TRUE	500	NA	NA	0	0.5	2	fixmodel	0.8228	-0.001265595486538422	0.0075182031662155225	0	10000
4	250	0	250	500	750	2	0	1	0.25	0.25	0.25	0.25	-0.5	-0.5	-0.5	-0.5	-0.5	linear	0.025	TRUE	500	NA	NA	0	0.5	2	fixmodel_cal	0.776	-0.023311243506248747	0.0075339479757041096	0	10000
4	250	0	250	500	750	2	0	1	0.25	0.25	0.25	0.25	-0.5	-0.5	-0.5	-0.5	-0.5	linear	0.025	TRUE	500	NA	NA	0	0.5	2	sepmodel	0.7901	-0.0015445481758387006	0.008049456183528762	0	10000
4	250	0	250	500	750	2	0	1	0.25	0.25	0.25	0.25	-0.5	-0.5	-0.5	-0.5	-0.5	linear	0.025	TRUE	500	NA	NA	0	0.5	3	fixmodel	0.8332	4.705852585918633e-4	0.007280041967923883	0	10000
4	250	0	250	500	750	2	0	1	0.25	0.25	0.25	0.25	-0.5	-0.5	-0.5	-0.5	-0.5	linear	0.025	TRUE	500	NA	NA	0	0.5	3	fixmodel_cal	0.8001	-0.012026393906381673	0.0073188860628263675	0	10000
4	250	0	250	500	750	2	0	1	0.25	0.25	0.25	0.25	-0.5	-0.5	-0.5	-0.5	-0.5	linear	0.025	TRUE	500	NA	NA	0	0.5	3	sepmodel	0.7935	-1.4191103999887774e-4	0.007951288368905528	0	10000
4	250	0	250	500	750	2	0	1	0.25	0.25	0.25	0.25	-0.5	-0.5	-0.5	-0.5	-0.5	linear	0.025	TRUE	500	NA	NA	0	0.5	4	fixmodel	0.8303	4.632517540452645e-4	0.0074260129574509086	0	10000
4	250	0	250	500	750	2	0	1	0.25	0.25	0.25	0.25	-0.5	-0.5	-0.5	-0.5	-0.5	linear	0.025	TRUE	500	NA	NA	0	0.5	4	fixmodel_cal	0.7742	-0.024316209460572814	0.007645657722256661	0	10000
4	250	0	250	500	750	2	0	1	0.25	0.25	0.25	0.25	-0.5	-0.5	-0.5	-0.5	-0.5	linear	0.025	TRUE	500	NA	NA	0	0.5	4	sepmodel	0.7866	1.6444061741751926e-4	0.008199486183500604	0	10000
4	250	0	250	500	750	2	0	1	0.25	0.25	0.25	0.25	-0.5	-0.5	-0.5	-0.5	-0.5	linear	0.025	TRUE	525	NA	NA	0	0.5	2	fixmodel	0.8253	3.57547267093588e-4	0.007508059005386052	0	10000
4	250	0	250	500	750	2	0	1	0.25	0.25	0.25	0.25	-0.5	-0.5	-0.5	-0.5	-0.5	linear	0.025	TRUE	525	NA	NA	0	0.5	2	fixmodel_cal	0.779	-0.023582095531088455	0.007488906571263374	0	10000
4	250	0	250	500	750	2	0	1	0.25	0.25	0.25	0.25	-0.5	-0.5	-0.5	-0.5	-0.5	linear	0.025	TRUE	525	NA	NA	0	0.5	2	sepmodel	0.7964	1.2358189190883462e-4	0.008098945340979442	0	10000
4	250	0	250	500	750	2	0	1	0.25	0.25	0.25	0.25	-0.5	-0.5	-0.5	-0.5	-0.5	linear	0.025	TRUE	525	NA	NA	0	0.5	3	fixmodel	0.832	-5.098552988247159e-4	0.00729657267801481	0	10000
4	250	0	250	500	750	2	0	1	0.25	0.25	0.25	0.25	-0.5	-0.5	-0.5	-0.5	-0.5	linear	0.025	TRUE	525	NA	NA	0	0.5	3	fixmodel_cal	0.7922	-0.015326882107412133	0.007378682192054489	0	10000
4	250	0	250	500	750	2	0	1	0.25	0.25	0.25	0.25	-0.5	-0.5	-0.5	-0.5	-0.5	linear	0.025	TRUE	525	NA	NA	0	0.5	3	sepmodel	0.7926	-8.108288719369573e-4	0.008069438745233899	0	10000
4	250	0	250	500	750	2	0	1	0.25	0.25	0.25	0.25	-0.5	-0.5	-0.5	-0.5	-0.5	linear	0.025	TRUE	525	NA	NA	0	0.5	4	fixmodel	0.8373	-9.554093547794385e-4	0.007140162292352335	0	10000
4	250	0	250	500	750	2	0	1	0.25	0.25	0.25	0.25	-0.5	-0.5	-0.5	-0.5	-0.5	linear	0.025	TRUE	525	NA	NA	0	0.5	4	fixmodel_cal	0.7693	-0.026869352409371914	0.007494528983185125	0	10000
4	250	0	250	500	750	2	0	1	0.25	0.25	0.25	0.25	-0.5	-0.5	-0.5	-0.5	-0.5	linear	0.025	TRUE	525	NA	NA	0	0.5	4	sepmodel	0.792	-0.0012237281426787743	0.007987801360502592	0	10000
4	250	0	250	500	750	2	0	1	0.25	0.25	0.25	0.25	-0.5	-0.5	-0.5	-0.5	-0.5	linear	0.025	TRUE	550	NA	NA	0	0.5	2	fixmodel	0.8264	9.036707717558697e-4	0.007577338271608148	0	10000
4	250	0	250	500	750	2	0	1	0.25	0.25	0.25	0.25	-0.5	-0.5	-0.5	-0.5	-0.5	linear	0.025	TRUE	550	NA	NA	0	0.5	2	fixmodel_cal	0.7734	-0.02412078668515178	0.0075961564815577535	0	10000
4	250	0	250	500	750	2	0	1	0.25	0.25	0.25	0.25	-0.5	-0.5	-0.5	-0.5	-0.5	linear	0.025	TRUE	550	NA	NA	0	0.5	2	sepmodel	0.7976	0.0010794932180880478	0.008127803701502945	0	10000
4	250	0	250	500	750	2	0	1	0.25	0.25	0.25	0.25	-0.5	-0.5	-0.5	-0.5	-0.5	linear	0.025	TRUE	550	NA	NA	0	0.5	3	fixmodel	0.8344	0.0011263825368077191	0.007413322822634645	0	10000
4	250	0	250	500	750	2	0	1	0.25	0.25	0.25	0.25	-0.5	-0.5	-0.5	-0.5	-0.5	linear	0.025	TRUE	550	NA	NA	0	0.5	3	fixmodel_cal	0.7915	-0.01588695991861187	0.007462244976712877	0	10000
4	250	0	250	500	750	2	0	1	0.25	0.25	0.25	0.25	-0.5	-0.5	-0.5	-0.5	-0.5	linear	0.025	TRUE	550	NA	NA	0	0.5	3	sepmodel	0.7992	0.0010857961894887285	0.008120155868316523	0	10000
4	250	0	250	500	750	2	0	1	0.25	0.25	0.25	0.25	-0.5	-0.5	-0.5	-0.5	-0.5	linear	0.025	TRUE	550	NA	NA	0	0.5	4	fixmodel	0.8361	1.1875191948781739e-4	0.007310754520848514	0	10000
4	250	0	250	500	750	2	0	1	0.25	0.25	0.25	0.25	-0.5	-0.5	-0.5	-0.5	-0.5	linear	0.025	TRUE	550	NA	NA	0	0.5	4	fixmodel_cal	0.7702	-0.026197611971074456	0.007662241545753348	0	10000
4	250	0	250	500	750	2	0	1	0.25	0.25	0.25	0.25	-0.5	-0.5	-0.5	-0.5	-0.5	linear	0.025	TRUE	550	NA	NA	0	0.5	4	sepmodel	0.7932	1.3100152882004258e-4	0.008169555099945136	0	10000
4	250	0	250	500	750	2	0	1	0.25	0.25	0.25	0.25	-0.5	-0.5	-0.5	-0.5	-0.5	linear	0.025	TRUE	575	NA	NA	0	0.5	2	fixmodel	0.8213	-9.775770157878555e-4	0.007591452840158427	0	10000
4	250	0	250	500	750	2	0	1	0.25	0.25	0.25	0.25	-0.5	-0.5	-0.5	-0.5	-0.5	linear	0.025	TRUE	575	NA	NA	0	0.5	2	fixmodel_cal	0.758	-0.027929238749285906	0.007775206239104666	0	10000
4	250	0	250	500	750	2	0	1	0.25	0.25	0.25	0.25	-0.5	-0.5	-0.5	-0.5	-0.5	linear	0.025	TRUE	575	NA	NA	0	0.5	2	sepmodel	0.7868	-0.0015159980040270395	0.0082231990687424	0	10000
4	250	0	250	500	750	2	0	1	0.25	0.25	0.25	0.25	-0.5	-0.5	-0.5	-0.5	-0.5	linear	0.025	TRUE	575	NA	NA	0	0.5	3	fixmodel	0.8295	-1.4377449140354087e-4	0.007318467889751998	0	10000
4	250	0	250	500	750	2	0	1	0.25	0.25	0.25	0.25	-0.5	-0.5	-0.5	-0.5	-0.5	linear	0.025	TRUE	575	NA	NA	0	0.5	3	fixmodel_cal	0.7758	-0.020048286225263345	0.007488284651300751	0	10000
4	250	0	250	500	750	2	0	1	0.25	0.25	0.25	0.25	-0.5	-0.5	-0.5	-0.5	-0.5	linear	0.025	TRUE	575	NA	NA	0	0.5	3	sepmodel	0.7916	-5.010172634115297e-4	0.008141638309112829	0	10000
4	250	0	250	500	750	2	0	1	0.25	0.25	0.25	0.25	-0.5	-0.5	-0.5	-0.5	-0.5	linear	0.025	TRUE	575	NA	NA	0	0.5	4	fixmodel	0.8351	-6.671740435850065e-4	0.007120012425213441	0	10000
4	250	0	250	500	750	2	0	1	0.25	0.25	0.25	0.25	-0.5	-0.5	-0.5	-0.5	-0.5	linear	0.025	TRUE	575	NA	NA	0	0.5	4	fixmodel_cal	0.766	-0.027230418657083998	0.007538942279755037	0	10000
4	250	0	250	500	750	2	0	1	0.25	0.25	0.25	0.25	-0.5	-0.5	-0.5	-0.5	-0.5	linear	0.025	TRUE	575	NA	NA	0	0.5	4	sepmodel	0.7911	-0.0013682029528266969	0.007903987725672542	0	10000
4	250	0	250	500	750	2	0	1	0.25	0.25	0.25	0.25	-0.5	-0.5	-0.5	-0.5	-0.5	linear	0.025	TRUE	600	NA	NA	0	0.5	2	fixmodel	0.8246	4.527957684042231e-4	0.007553346236366002	0	10000
4	250	0	250	500	750	2	0	1	0.25	0.25	0.25	0.25	-0.5	-0.5	-0.5	-0.5	-0.5	linear	0.025	TRUE	600	NA	NA	0	0.5	2	fixmodel_cal	0.7615	-0.02842644865456966	0.007778609664765708	0	10000
4	250	0	250	500	750	2	0	1	0.25	0.25	0.25	0.25	-0.5	-0.5	-0.5	-0.5	-0.5	linear	0.025	TRUE	600	NA	NA	0	0.5	2	sepmodel	0.7961	3.721686543579049e-4	0.008123149898986083	0	10000
4	250	0	250	500	750	2	0	1	0.25	0.25	0.25	0.25	-0.5	-0.5	-0.5	-0.5	-0.5	linear	0.025	TRUE	600	NA	NA	0	0.5	3	fixmodel	0.8337	7.066502064385128e-4	0.007268358644214023	0	10000
4	250	0	250	500	750	2	0	1	0.25	0.25	0.25	0.25	-0.5	-0.5	-0.5	-0.5	-0.5	linear	0.025	TRUE	600	NA	NA	0	0.5	3	fixmodel_cal	0.7752	-0.02310342967488894	0.007473320814608177	0	10000
4	250	0	250	500	750	2	0	1	0.25	0.25	0.25	0.25	-0.5	-0.5	-0.5	-0.5	-0.5	linear	0.025	TRUE	600	NA	NA	0	0.5	3	sepmodel	0.8003	6.951110095088282e-4	0.007966927958284771	0	10000
4	250	0	250	500	750	2	0	1	0.25	0.25	0.25	0.25	-0.5	-0.5	-0.5	-0.5	-0.5	linear	0.025	TRUE	600	NA	NA	0	0.5	4	fixmodel	0.8403	7.432845328124745e-4	0.007179171087237614	0	10000
4	250	0	250	500	750	2	0	1	0.25	0.25	0.25	0.25	-0.5	-0.5	-0.5	-0.5	-0.5	linear	0.025	TRUE	600	NA	NA	0	0.5	4	fixmodel_cal	0.762	-0.02772654612038775	0.0076014882329804145	0	10000
4	250	0	250	500	750	2	0	1	0.25	0.25	0.25	0.25	-0.5	-0.5	-0.5	-0.5	-0.5	linear	0.025	TRUE	600	NA	NA	0	0.5	4	sepmodel	0.7971	5.451127261546931e-4	0.007995946286198768	0	10000
4	250	0	250	500	750	2	0	1	0.25	0.25	0.25	0.25	-0.5	-0.5	-0.5	-0.5	-0.5	linear	0.025	TRUE	625	NA	NA	0	0.5	2	fixmodel	0.819	-0.0010686523021680092	0.00747976398433805	0	10000
4	250	0	250	500	750	2	0	1	0.25	0.25	0.25	0.25	-0.5	-0.5	-0.5	-0.5	-0.5	linear	0.025	TRUE	625	NA	NA	0	0.5	2	fixmodel_cal	0.7525	-0.030498610861613394	0.007729791072142923	0	10000
4	250	0	250	500	750	2	0	1	0.25	0.25	0.25	0.25	-0.5	-0.5	-0.5	-0.5	-0.5	linear	0.025	TRUE	625	NA	NA	0	0.5	2	sepmodel	0.7892	-0.0011957160904746155	0.008007339842193394	0	10000
4	250	0	250	500	750	2	0	1	0.25	0.25	0.25	0.25	-0.5	-0.5	-0.5	-0.5	-0.5	linear	0.025	TRUE	625	NA	NA	0	0.5	3	fixmodel	0.8297	-4.155851029484531e-4	0.007458779856758679	0	10000
4	250	0	250	500	750	2	0	1	0.25	0.25	0.25	0.25	-0.5	-0.5	-0.5	-0.5	-0.5	linear	0.025	TRUE	625	NA	NA	0	0.5	3	fixmodel_cal	0.7589	-0.02748314379860758	0.007727206410454269	0	10000
4	250	0	250	500	750	2	0	1	0.25	0.25	0.25	0.25	-0.5	-0.5	-0.5	-0.5	-0.5	linear	0.025	TRUE	625	NA	NA	0	0.5	3	sepmodel	0.7932	-6.761152260276934e-4	0.008112833444131896	0	10000
4	250	0	250	500	750	2	0	1	0.25	0.25	0.25	0.25	-0.5	-0.5	-0.5	-0.5	-0.5	linear	0.025	TRUE	625	NA	NA	0	0.5	4	fixmodel	0.8381	4.2267637076027814e-4	0.007287665703816565	0	10000
4	250	0	250	500	750	2	0	1	0.25	0.25	0.25	0.25	-0.5	-0.5	-0.5	-0.5	-0.5	linear	0.025	TRUE	625	NA	NA	0	0.5	4	fixmodel_cal	0.7589	-0.02917213106060225	0.007739658517995398	0	10000
4	250	0	250	500	750	2	0	1	0.25	0.25	0.25	0.25	-0.5	-0.5	-0.5	-0.5	-0.5	linear	0.025	TRUE	625	NA	NA	0	0.5	4	sepmodel	0.7994	3.628041141521391e-4	0.008075296303591058	0	10000
4	250	0	250	500	750	2	0	1	0.25	0.25	0.25	0.25	-0.5	-0.5	-0.5	-0.5	-0.5	linear	0.025	TRUE	650	NA	NA	0	0.5	2	fixmodel	0.8212	-6.046201929876291e-4	0.007534828893706274	0	10000
4	250	0	250	500	750	2	0	1	0.25	0.25	0.25	0.25	-0.5	-0.5	-0.5	-0.5	-0.5	linear	0.025	TRUE	650	NA	NA	0	0.5	2	fixmodel_cal	0.7484	-0.03193958335635497	0.007865629687684797	0	10000
4	250	0	250	500	750	2	0	1	0.25	0.25	0.25	0.25	-0.5	-0.5	-0.5	-0.5	-0.5	linear	0.025	TRUE	650	NA	NA	0	0.5	2	sepmodel	0.7924	-6.839097952698268e-4	0.007981586473116893	0	10000
4	250	0	250	500	750	2	0	1	0.25	0.25	0.25	0.25	-0.5	-0.5	-0.5	-0.5	-0.5	linear	0.025	TRUE	650	NA	NA	0	0.5	3	fixmodel	0.8288	-1.8577386208355848e-4	0.007306012827509136	0	10000
4	250	0	250	500	750	2	0	1	0.25	0.25	0.25	0.25	-0.5	-0.5	-0.5	-0.5	-0.5	linear	0.025	TRUE	650	NA	NA	0	0.5	3	fixmodel_cal	0.7493	-0.030600156448713695	0.0077824560508183245	0	10000
4	250	0	250	500	750	2	0	1	0.25	0.25	0.25	0.25	-0.5	-0.5	-0.5	-0.5	-0.5	linear	0.025	TRUE	650	NA	NA	0	0.5	3	sepmodel	0.7913	-4.5666277443145347e-4	0.008015223993179995	0	10000
4	250	0	250	500	750	2	0	1	0.25	0.25	0.25	0.25	-0.5	-0.5	-0.5	-0.5	-0.5	linear	0.025	TRUE	650	NA	NA	0	0.5	4	fixmodel	0.8419	4.437729490336716e-4	0.007146876883390158	0	10000
4	250	0	250	500	750	2	0	1	0.25	0.25	0.25	0.25	-0.5	-0.5	-0.5	-0.5	-0.5	linear	0.025	TRUE	650	NA	NA	0	0.5	4	fixmodel_cal	0.7597	-0.029529989017538942	0.007717124960508609	0	10000
4	250	0	250	500	750	2	0	1	0.25	0.25	0.25	0.25	-0.5	-0.5	-0.5	-0.5	-0.5	linear	0.025	TRUE	650	NA	NA	0	0.5	4	sepmodel	0.798	2.910308380069338e-4	0.007895848991343357	0	10000
4	250	0	250	500	750	2	0	1	0.25	0.25	0.25	0.25	-0.5	-0.5	-0.5	-0.5	-0.5	linear	0.025	TRUE	675	NA	NA	0	0.5	2	fixmodel	0.822	-4.6918720487565124e-5	0.007604634660472329	0	10000
4	250	0	250	500	750	2	0	1	0.25	0.25	0.25	0.25	-0.5	-0.5	-0.5	-0.5	-0.5	linear	0.025	TRUE	675	NA	NA	0	0.5	2	fixmodel_cal	0.7454	-0.03290288491116427	0.008007225457330201	0	10000
4	250	0	250	500	750	2	0	1	0.25	0.25	0.25	0.25	-0.5	-0.5	-0.5	-0.5	-0.5	linear	0.025	TRUE	675	NA	NA	0	0.5	2	sepmodel	0.7916	-2.3235935233228432e-4	0.008156027322290036	0	10000
4	250	0	250	500	750	2	0	1	0.25	0.25	0.25	0.25	-0.5	-0.5	-0.5	-0.5	-0.5	linear	0.025	TRUE	675	NA	NA	0	0.5	3	fixmodel	0.836	0.0014051669560166881	0.007379747227430344	0	10000
4	250	0	250	500	750	2	0	1	0.25	0.25	0.25	0.25	-0.5	-0.5	-0.5	-0.5	-0.5	linear	0.025	TRUE	675	NA	NA	0	0.5	3	fixmodel_cal	0.748	-0.03271880577380101	0.007956504883882321	0	10000
4	250	0	250	500	750	2	0	1	0.25	0.25	0.25	0.25	-0.5	-0.5	-0.5	-0.5	-0.5	linear	0.025	TRUE	675	NA	NA	0	0.5	3	sepmodel	0.7985	0.0012560864148574353	0.008086758481255424	0	10000
4	250	0	250	500	750	2	0	1	0.25	0.25	0.25	0.25	-0.5	-0.5	-0.5	-0.5	-0.5	linear	0.025	TRUE	675	NA	NA	0	0.5	4	fixmodel	0.8397	0.001977000562986356	0.0072846182916243485	0	10000
4	250	0	250	500	750	2	0	1	0.25	0.25	0.25	0.25	-0.5	-0.5	-0.5	-0.5	-0.5	linear	0.025	TRUE	675	NA	NA	0	0.5	4	fixmodel_cal	0.7576	-0.02773448460901111	0.007780179078302864	0	10000
4	250	0	250	500	750	2	0	1	0.25	0.25	0.25	0.25	-0.5	-0.5	-0.5	-0.5	-0.5	linear	0.025	TRUE	675	NA	NA	0	0.5	4	sepmodel	0.7951	0.001990979343469675	0.008063779489490535	0	10000
4	250	0	250	500	750	2	0	1	0.25	0.25	0.25	0.25	-0.5	-0.5	-0.5	-0.5	-0.5	linear	0.025	TRUE	700	NA	NA	0	0.5	2	fixmodel	0.829	9.199595335444331e-5	0.007367369745249652	0	10000
4	250	0	250	500	750	2	0	1	0.25	0.25	0.25	0.25	-0.5	-0.5	-0.5	-0.5	-0.5	linear	0.025	TRUE	700	NA	NA	0	0.5	2	fixmodel_cal	0.7418	-0.03507222924432122	0.007975019555698107	0	10000
4	250	0	250	500	750	2	0	1	0.25	0.25	0.25	0.25	-0.5	-0.5	-0.5	-0.5	-0.5	linear	0.025	TRUE	700	NA	NA	0	0.5	2	sepmodel	0.7963	3.5952061602484035e-4	0.007917459501443107	0	10000
4	250	0	250	500	750	2	0	1	0.25	0.25	0.25	0.25	-0.5	-0.5	-0.5	-0.5	-0.5	linear	0.025	TRUE	700	NA	NA	0	0.5	3	fixmodel	0.8325	8.574636350801455e-4	0.007498207383878424	0	10000
4	250	0	250	500	750	2	0	1	0.25	0.25	0.25	0.25	-0.5	-0.5	-0.5	-0.5	-0.5	linear	0.025	TRUE	700	NA	NA	0	0.5	3	fixmodel_cal	0.7279	-0.03796438176043385	0.008437929857800269	0	10000
4	250	0	250	500	750	2	0	1	0.25	0.25	0.25	0.25	-0.5	-0.5	-0.5	-0.5	-0.5	linear	0.025	TRUE	700	NA	NA	0	0.5	3	sepmodel	0.8	9.090322708987948e-4	0.008211771610551264	0	10000
4	250	0	250	500	750	2	0	1	0.25	0.25	0.25	0.25	-0.5	-0.5	-0.5	-0.5	-0.5	linear	0.025	TRUE	700	NA	NA	0	0.5	4	fixmodel	0.8352	-5.769716156827811e-4	0.007328887511765736	0	10000
4	250	0	250	500	750	2	0	1	0.25	0.25	0.25	0.25	-0.5	-0.5	-0.5	-0.5	-0.5	linear	0.025	TRUE	700	NA	NA	0	0.5	4	fixmodel_cal	0.7465	-0.030075401224753308	0.008005951823109305	0	10000
4	250	0	250	500	750	2	0	1	0.25	0.25	0.25	0.25	-0.5	-0.5	-0.5	-0.5	-0.5	linear	0.025	TRUE	700	NA	NA	0	0.5	4	sepmodel	0.7939	-7.28782210080504e-4	0.008046781596177624	0	10000
4	250	0	250	500	750	2	0	1	0.25	0.25	0.25	0.25	-0.5	-0.5	-0.5	-0.5	-0.5	linear	0.025	TRUE	725	NA	NA	0	0.5	2	fixmodel	0.8265	4.1891828509862735e-5	0.007448617216694617	0	10000
4	250	0	250	500	750	2	0	1	0.25	0.25	0.25	0.25	-0.5	-0.5	-0.5	-0.5	-0.5	linear	0.025	TRUE	725	NA	NA	0	0.5	2	fixmodel_cal	0.737	-0.036730329827670015	0.008144814995086402	0	10000
4	250	0	250	500	750	2	0	1	0.25	0.25	0.25	0.25	-0.5	-0.5	-0.5	-0.5	-0.5	linear	0.025	TRUE	725	NA	NA	0	0.5	2	sepmodel	0.7982	1.9490798660296837e-4	0.008017439286123449	0	10000
4	250	0	250	500	750	2	0	1	0.25	0.25	0.25	0.25	-0.5	-0.5	-0.5	-0.5	-0.5	linear	0.025	TRUE	725	NA	NA	0	0.5	3	fixmodel	0.8272	7.041497054673376e-4	0.007574222656549214	0	10000
4	250	0	250	500	750	2	0	1	0.25	0.25	0.25	0.25	-0.5	-0.5	-0.5	-0.5	-0.5	linear	0.025	TRUE	725	NA	NA	0	0.5	3	fixmodel_cal	0.7168	-0.04098138314556151	0.008560903053805143	0	10000
4	250	0	250	500	750	2	0	1	0.25	0.25	0.25	0.25	-0.5	-0.5	-0.5	-0.5	-0.5	linear	0.025	TRUE	725	NA	NA	0	0.5	3	sepmodel	0.7943	0.001507802592571322	0.008331488931972941	0	10000
4	250	0	250	500	750	2	0	1	0.25	0.25	0.25	0.25	-0.5	-0.5	-0.5	-0.5	-0.5	linear	0.025	TRUE	725	NA	NA	0	0.5	4	fixmodel	0.8376	-3.7315884201638176e-4	0.007002758255467988	0	10000
4	250	0	250	500	750	2	0	1	0.25	0.25	0.25	0.25	-0.5	-0.5	-0.5	-0.5	-0.5	linear	0.025	TRUE	725	NA	NA	0	0.5	4	fixmodel_cal	0.7459	-0.03075837086125922	0.007738913388803207	0	10000
4	250	0	250	500	750	2	0	1	0.25	0.25	0.25	0.25	-0.5	-0.5	-0.5	-0.5	-0.5	linear	0.025	TRUE	725	NA	NA	0	0.5	4	sepmodel	0.7943	7.459167572282849e-5	0.007792166257971544	0	10000
4	250	0	250	500	750	2	0	1	0.25	0.25	0.25	0.25	-0.5	-0.5	-0.5	-0.5	-0.5	linear	0.025	TRUE	750	NA	NA	0	0.5	2	fixmodel	0.8206	-0.0011602635156133538	0.007441439261632699	0	10000
4	250	0	250	500	750	2	0	1	0.25	0.25	0.25	0.25	-0.5	-0.5	-0.5	-0.5	-0.5	linear	0.025	TRUE	750	NA	NA	0	0.5	2	fixmodel_cal	0.7196	-0.0396475432777841	0.008314534700074613	0	10000
4	250	0	250	500	750	2	0	1	0.25	0.25	0.25	0.25	-0.5	-0.5	-0.5	-0.5	-0.5	linear	0.025	TRUE	750	NA	NA	0	0.5	2	sepmodel	0.7902	-0.0013804609392284901	0.007990831884863396	0	10000
4	250	0	250	500	750	2	0	1	0.25	0.25	0.25	0.25	-0.5	-0.5	-0.5	-0.5	-0.5	linear	0.025	TRUE	750	NA	NA	0	0.5	3	fixmodel	0.8258	-0.0012099470316467515	0.007343920294627232	0	10000
4	250	0	250	500	750	2	0	1	0.25	0.25	0.25	0.25	-0.5	-0.5	-0.5	-0.5	-0.5	linear	0.025	TRUE	750	NA	NA	0	0.5	3	fixmodel_cal	0.7012	-0.04560812705597422	0.008816679041364293	0	10000
4	250	0	250	500	750	2	0	1	0.25	0.25	0.25	0.25	-0.5	-0.5	-0.5	-0.5	-0.5	linear	0.025	TRUE	750	NA	NA	0	0.5	3	sepmodel	0.789	-0.0014714193678907062	0.007947216302269864	0	10000
4	250	0	250	500	750	2	0	1	0.25	0.25	0.25	0.25	-0.5	-0.5	-0.5	-0.5	-0.5	linear	0.025	TRUE	750	NA	NA	0	0.5	4	fixmodel	0.8347	-8.516269246019735e-4	0.0072288609770885925	0	10000
4	250	0	250	500	750	2	0	1	0.25	0.25	0.25	0.25	-0.5	-0.5	-0.5	-0.5	-0.5	linear	0.025	TRUE	750	NA	NA	0	0.5	4	fixmodel_cal	0.741	-0.03133302413729225	0.008040857153877283	0	10000
4	250	0	250	500	750	2	0	1	0.25	0.25	0.25	0.25	-0.5	-0.5	-0.5	-0.5	-0.5	linear	0.025	TRUE	750	NA	NA	0	0.5	4	sepmodel	0.7919	-9.478676465203076e-4	0.007996376700983873	0	10000
4	250	0	250	500	750	2	0	1	0.25	0.25	0.25	0.25	-0.375	-0.375	-0.375	-0.375	-0.375	linear	0.025	TRUE	25	NA	NA	0	0.5	2	fixmodel	0.8275	0.0010982464857528398	0.007505171066467969	0	10000
4	250	0	250	500	750	2	0	1	0.25	0.25	0.25	0.25	-0.375	-0.375	-0.375	-0.375	-0.375	linear	0.025	TRUE	25	NA	NA	0	0.5	2	fixmodel_cal	0.8246	9.715369935446499e-4	0.0075513036263138225	0	10000
4	250	0	250	500	750	2	0	1	0.25	0.25	0.25	0.25	-0.375	-0.375	-0.375	-0.375	-0.375	linear	0.025	TRUE	25	NA	NA	0	0.5	2	sepmodel	0.79990000000000006	8.640053821640704e-4	0.007996089458453553	0	10000
4	250	0	250	500	750	2	0	1	0.25	0.25	0.25	0.25	-0.375	-0.375	-0.375	-0.375	-0.375	linear	0.025	TRUE	25	NA	NA	0	0.5	3	fixmodel	0.8281	-8.350716874203499e-4	0.00735656305086906	0	10000
4	250	0	250	500	750	2	0	1	0.25	0.25	0.25	0.25	-0.375	-0.375	-0.375	-0.375	-0.375	linear	0.025	TRUE	25	NA	NA	0	0.5	3	fixmodel_cal	0.8265	-8.540783671974189e-4	0.0074045727004401875	0	10000
4	250	0	250	500	750	2	0	1	0.25	0.25	0.25	0.25	-0.375	-0.375	-0.375	-0.375	-0.375	linear	0.025	TRUE	25	NA	NA	0	0.5	3	sepmodel	0.7895	-9.332522249165755e-4	0.008049040434644461	0	10000
4	250	0	250	500	750	2	0	1	0.25	0.25	0.25	0.25	-0.375	-0.375	-0.375	-0.375	-0.375	linear	0.025	TRUE	25	NA	NA	0	0.5	4	fixmodel	0.8395	3.55511689409319e-4	0.00714645698549572	0	10000
4	250	0	250	500	750	2	0	1	0.25	0.25	0.25	0.25	-0.375	-0.375	-0.375	-0.375	-0.375	linear	0.025	TRUE	25	NA	NA	0	0.5	4	fixmodel_cal	0.8371	3.9892198914179294e-4	0.007187591520639158	0	10000
4	250	0	250	500	750	2	0	1	0.25	0.25	0.25	0.25	-0.375	-0.375	-0.375	-0.375	-0.375	linear	0.025	TRUE	25	NA	NA	0	0.5	4	sepmodel	0.7986	1.8529757839912478e-4	0.007961375374259786	0	10000
4	250	0	250	500	750	2	0	1	0.25	0.25	0.25	0.25	-0.375	-0.375	-0.375	-0.375	-0.375	linear	0.025	TRUE	50	NA	NA	0	0.5	2	fixmodel	0.8249	-5.037864456965647e-4	0.0072089442549607054	0	10000
4	250	0	250	500	750	2	0	1	0.25	0.25	0.25	0.25	-0.375	-0.375	-0.375	-0.375	-0.375	linear	0.025	TRUE	50	NA	NA	0	0.5	2	fixmodel_cal	0.8238	-5.423802483426972e-4	0.007228698119649081	0	10000
4	250	0	250	500	750	2	0	1	0.25	0.25	0.25	0.25	-0.375	-0.375	-0.375	-0.375	-0.375	linear	0.025	TRUE	50	NA	NA	0	0.5	2	sepmodel	0.8017	-3.9749174751712495e-4	0.007718664164144095	0	10000
4	250	0	250	500	750	2	0	1	0.25	0.25	0.25	0.25	-0.375	-0.375	-0.375	-0.375	-0.375	linear	0.025	TRUE	50	NA	NA	0	0.5	3	fixmodel	0.8327	-2.0916261934558e-5	0.0072878398910110305	0	10000
4	250	0	250	500	750	2	0	1	0.25	0.25	0.25	0.25	-0.375	-0.375	-0.375	-0.375	-0.375	linear	0.025	TRUE	50	NA	NA	0	0.5	3	fixmodel_cal	0.8313	-6.407077933259366e-5	0.007297069937274735	0	10000
4	250	0	250	500	750	2	0	1	0.25	0.25	0.25	0.25	-0.375	-0.375	-0.375	-0.375	-0.375	linear	0.025	TRUE	50	NA	NA	0	0.5	3	sepmodel	0.7968	3.728868669802343e-4	0.008079885859458033	0	10000
4	250	0	250	500	750	2	0	1	0.25	0.25	0.25	0.25	-0.375	-0.375	-0.375	-0.375	-0.375	linear	0.025	TRUE	50	NA	NA	0	0.5	4	fixmodel	0.8401	-9.622213866083078e-4	0.0070291984689456345	0	10000
4	250	0	250	500	750	2	0	1	0.25	0.25	0.25	0.25	-0.375	-0.375	-0.375	-0.375	-0.375	linear	0.025	TRUE	50	NA	NA	0	0.5	4	fixmodel_cal	0.839	-0.0010582565970003457	0.007042727752352262	0	10000
4	250	0	250	500	750	2	0	1	0.25	0.25	0.25	0.25	-0.375	-0.375	-0.375	-0.375	-0.375	linear	0.025	TRUE	50	NA	NA	0	0.5	4	sepmodel	0.8007	-4.561727918553163e-4	0.007851920020830528	0	10000
4	250	0	250	500	750	2	0	1	0.25	0.25	0.25	0.25	-0.375	-0.375	-0.375	-0.375	-0.375	linear	0.025	TRUE	75	NA	NA	0	0.5	2	fixmodel	0.8285	0.0010470102849486369	0.007373990943574644	0	10000
4	250	0	250	500	750	2	0	1	0.25	0.25	0.25	0.25	-0.375	-0.375	-0.375	-0.375	-0.375	linear	0.025	TRUE	75	NA	NA	0	0.5	2	fixmodel_cal	0.8281	5.183484460671579e-4	0.0073104054236123196	0	10000
4	250	0	250	500	750	2	0	1	0.25	0.25	0.25	0.25	-0.375	-0.375	-0.375	-0.375	-0.375	linear	0.025	TRUE	75	NA	NA	0	0.5	2	sepmodel	0.7973	9.110334348034935e-4	0.007811530045587198	0	10000
4	250	0	250	500	750	2	0	1	0.25	0.25	0.25	0.25	-0.375	-0.375	-0.375	-0.375	-0.375	linear	0.025	TRUE	75	NA	NA	0	0.5	3	fixmodel	0.8349	0.0014360845641732713	0.007313212847330343	0	10000
4	250	0	250	500	750	2	0	1	0.25	0.25	0.25	0.25	-0.375	-0.375	-0.375	-0.375	-0.375	linear	0.025	TRUE	75	NA	NA	0	0.5	3	fixmodel_cal	0.8353	9.583438973995881e-4	0.007274145917049293	0	10000
4	250	0	250	500	750	2	0	1	0.25	0.25	0.25	0.25	-0.375	-0.375	-0.375	-0.375	-0.375	linear	0.025	TRUE	75	NA	NA	0	0.5	3	sepmodel	0.8022	0.0011921242726991416	0.008032279198432251	0	10000
4	250	0	250	500	750	2	0	1	0.25	0.25	0.25	0.25	-0.375	-0.375	-0.375	-0.375	-0.375	linear	0.025	TRUE	75	NA	NA	0	0.5	4	fixmodel	0.8415	0.0011788204624340254	0.007085430838059296	0	10000
4	250	0	250	500	750	2	0	1	0.25	0.25	0.25	0.25	-0.375	-0.375	-0.375	-0.375	-0.375	linear	0.025	TRUE	75	NA	NA	0	0.5	4	fixmodel_cal	0.8405	7.993864928506777e-4	0.007079004627541007	0	10000
4	250	0	250	500	750	2	0	1	0.25	0.25	0.25	0.25	-0.375	-0.375	-0.375	-0.375	-0.375	linear	0.025	TRUE	75	NA	NA	0	0.5	4	sepmodel	0.8005	0.001436467896325343	0.00790130320941549	0	10000
4	250	0	250	500	750	2	0	1	0.25	0.25	0.25	0.25	-0.375	-0.375	-0.375	-0.375	-0.375	linear	0.025	TRUE	100	NA	NA	0	0.5	2	fixmodel	0.8294	3.8508094422628304e-4	0.007375877567064582	0	10000
4	250	0	250	500	750	2	0	1	0.25	0.25	0.25	0.25	-0.375	-0.375	-0.375	-0.375	-0.375	linear	0.025	TRUE	100	NA	NA	0	0.5	2	fixmodel_cal	0.8336	-4.0194527251418755e-4	0.00729670671374055	0	10000
4	250	0	250	500	750	2	0	1	0.25	0.25	0.25	0.25	-0.375	-0.375	-0.375	-0.375	-0.375	linear	0.025	TRUE	100	NA	NA	0	0.5	2	sepmodel	0.798	7.554242507516045e-4	0.007885094758483254	0	10000
4	250	0	250	500	750	2	0	1	0.25	0.25	0.25	0.25	-0.375	-0.375	-0.375	-0.375	-0.375	linear	0.025	TRUE	100	NA	NA	0	0.5	3	fixmodel	0.8283	-4.020105074034494e-4	0.007362149823502465	0	10000
4	250	0	250	500	750	2	0	1	0.25	0.25	0.25	0.25	-0.375	-0.375	-0.375	-0.375	-0.375	linear	0.025	TRUE	100	NA	NA	0	0.5	3	fixmodel_cal	0.8271	-9.135640382520509e-4	0.007349523779777668	0	10000
4	250	0	250	500	750	2	0	1	0.25	0.25	0.25	0.25	-0.375	-0.375	-0.375	-0.375	-0.375	linear	0.025	TRUE	100	NA	NA	0	0.5	3	sepmodel	0.7904	-3.836413435301242e-4	0.00802894333303968	0	10000
4	250	0	250	500	750	2	0	1	0.25	0.25	0.25	0.25	-0.375	-0.375	-0.375	-0.375	-0.375	linear	0.025	TRUE	100	NA	NA	0	0.5	4	fixmodel	0.8333	-4.5719147884379265e-4	0.0073664801531069515	0	10000
4	250	0	250	500	750	2	0	1	0.25	0.25	0.25	0.25	-0.375	-0.375	-0.375	-0.375	-0.375	linear	0.025	TRUE	100	NA	NA	0	0.5	4	fixmodel_cal	0.8335	-0.0012841704768476708	0.007301598756211314	0	10000
4	250	0	250	500	750	2	0	1	0.25	0.25	0.25	0.25	-0.375	-0.375	-0.375	-0.375	-0.375	linear	0.025	TRUE	100	NA	NA	0	0.5	4	sepmodel	0.7907	-6.976048928696996e-4	0.00813287501853722	0	10000
4	250	0	250	500	750	2	0	1	0.25	0.25	0.25	0.25	-0.375	-0.375	-0.375	-0.375	-0.375	linear	0.025	TRUE	125	NA	NA	0	0.5	2	fixmodel	0.8219	5.5182349809079796e-5	0.007469198421372193	0	10000
4	250	0	250	500	750	2	0	1	0.25	0.25	0.25	0.25	-0.375	-0.375	-0.375	-0.375	-0.375	linear	0.025	TRUE	125	NA	NA	0	0.5	2	fixmodel_cal	0.8202	-1.834119351188544e-4	0.007480103186894687	0	10000
4	250	0	250	500	750	2	0	1	0.25	0.25	0.25	0.25	-0.375	-0.375	-0.375	-0.375	-0.375	linear	0.025	TRUE	125	NA	NA	0	0.5	2	sepmodel	0.7918	2.9120919280920394e-4	0.008037431375890166	0	10000
4	250	0	250	500	750	2	0	1	0.25	0.25	0.25	0.25	-0.375	-0.375	-0.375	-0.375	-0.375	linear	0.025	TRUE	125	NA	NA	0	0.5	3	fixmodel	0.8378	0.0014273907467716811	0.0072928513754266094	0	10000
4	250	0	250	500	750	2	0	1	0.25	0.25	0.25	0.25	-0.375	-0.375	-0.375	-0.375	-0.375	linear	0.025	TRUE	125	NA	NA	0	0.5	3	fixmodel_cal	0.8363	0.0010737156815521943	0.0072927506051144375	0	10000
4	250	0	250	500	750	2	0	1	0.25	0.25	0.25	0.25	-0.375	-0.375	-0.375	-0.375	-0.375	linear	0.025	TRUE	125	NA	NA	0	0.5	3	sepmodel	0.801	0.001816562849198261	0.008013455240206193	0	10000
4	250	0	250	500	750	2	0	1	0.25	0.25	0.25	0.25	-0.375	-0.375	-0.375	-0.375	-0.375	linear	0.025	TRUE	125	NA	NA	0	0.5	4	fixmodel	0.8375	1.068201550074985e-4	0.007135734642586268	0	10000
4	250	0	250	500	750	2	0	1	0.25	0.25	0.25	0.25	-0.375	-0.375	-0.375	-0.375	-0.375	linear	0.025	TRUE	125	NA	NA	0	0.5	4	fixmodel_cal	0.837	-1.0102536004903388e-4	0.007138409607880477	0	10000
4	250	0	250	500	750	2	0	1	0.25	0.25	0.25	0.25	-0.375	-0.375	-0.375	-0.375	-0.375	linear	0.025	TRUE	125	NA	NA	0	0.5	4	sepmodel	0.799	2.603038351016612e-4	0.00785266767945304	0	10000
4	250	0	250	500	750	2	0	1	0.25	0.25	0.25	0.25	-0.375	-0.375	-0.375	-0.375	-0.375	linear	0.025	TRUE	150	NA	NA	0	0.5	2	fixmodel	0.8251	-6.020525096578975e-4	0.007491546316482632	0	10000
4	250	0	250	500	750	2	0	1	0.25	0.25	0.25	0.25	-0.375	-0.375	-0.375	-0.375	-0.375	linear	0.025	TRUE	150	NA	NA	0	0.5	2	fixmodel_cal	0.8262	-0.0023188355546769107	0.007318089348093769	0	10000
4	250	0	250	500	750	2	0	1	0.25	0.25	0.25	0.25	-0.375	-0.375	-0.375	-0.375	-0.375	linear	0.025	TRUE	150	NA	NA	0	0.5	2	sepmodel	0.7966	-5.07250203815121e-4	0.008076222684060339	0	10000
4	250	0	250	500	750	2	0	1	0.25	0.25	0.25	0.25	-0.375	-0.375	-0.375	-0.375	-0.375	linear	0.025	TRUE	150	NA	NA	0	0.5	3	fixmodel	0.8287	6.06553433107375e-4	0.007403904438691235	0	10000
4	250	0	250	500	750	2	0	1	0.25	0.25	0.25	0.25	-0.375	-0.375	-0.375	-0.375	-0.375	linear	0.025	TRUE	150	NA	NA	0	0.5	3	fixmodel_cal	0.8282	-0.00119019233243999	0.007342445577687208	0	10000
4	250	0	250	500	750	2	0	1	0.25	0.25	0.25	0.25	-0.375	-0.375	-0.375	-0.375	-0.375	linear	0.025	TRUE	150	NA	NA	0	0.5	3	sepmodel	0.7983	7.195525034427325e-4	0.008077169964607838	0	10000
4	250	0	250	500	750	2	0	1	0.25	0.25	0.25	0.25	-0.375	-0.375	-0.375	-0.375	-0.375	linear	0.025	TRUE	150	NA	NA	0	0.5	4	fixmodel	0.8369	-8.98858663249005e-5	0.0071417963464258365	0	10000
4	250	0	250	500	750	2	0	1	0.25	0.25	0.25	0.25	-0.375	-0.375	-0.375	-0.375	-0.375	linear	0.025	TRUE	150	NA	NA	0	0.5	4	fixmodel_cal	0.8345	-0.0012255484168752146	0.0071271003627498474	0	10000
4	250	0	250	500	750	2	0	1	0.25	0.25	0.25	0.25	-0.375	-0.375	-0.375	-0.375	-0.375	linear	0.025	TRUE	150	NA	NA	0	0.5	4	sepmodel	0.8013	3.8423844637196854e-4	0.007915984574995745	0	10000
4	250	0	250	500	750	2	0	1	0.25	0.25	0.25	0.25	-0.375	-0.375	-0.375	-0.375	-0.375	linear	0.025	TRUE	175	NA	NA	0	0.5	2	fixmodel	0.8258	0.0011101385061887087	0.007473372937123687	0	10000
4	250	0	250	500	750	2	0	1	0.25	0.25	0.25	0.25	-0.375	-0.375	-0.375	-0.375	-0.375	linear	0.025	TRUE	175	NA	NA	0	0.5	2	fixmodel_cal	0.8294	-9.742463873577103e-4	0.007274910855365078	0	10000
4	250	0	250	500	750	2	0	1	0.25	0.25	0.25	0.25	-0.375	-0.375	-0.375	-0.375	-0.375	linear	0.025	TRUE	175	NA	NA	0	0.5	2	sepmodel	0.7985	8.467675709662515e-4	0.00799472140089004	0	10000
4	250	0	250	500	750	2	0	1	0.25	0.25	0.25	0.25	-0.375	-0.375	-0.375	-0.375	-0.375	linear	0.025	TRUE	175	NA	NA	0	0.5	3	fixmodel	0.8336	5.371332162802554e-4	0.00741519026962591	0	10000
4	250	0	250	500	750	2	0	1	0.25	0.25	0.25	0.25	-0.375	-0.375	-0.375	-0.375	-0.375	linear	0.025	TRUE	175	NA	NA	0	0.5	3	fixmodel_cal	0.8324	-0.0011687918362827763	0.007334884707405122	0	10000
4	250	0	250	500	750	2	0	1	0.25	0.25	0.25	0.25	-0.375	-0.375	-0.375	-0.375	-0.375	linear	0.025	TRUE	175	NA	NA	0	0.5	3	sepmodel	0.7976	4.935822904547373e-4	0.008124463712523464	0	10000
4	250	0	250	500	750	2	0	1	0.25	0.25	0.25	0.25	-0.375	-0.375	-0.375	-0.375	-0.375	linear	0.025	TRUE	175	NA	NA	0	0.5	4	fixmodel	0.8407	8.81319159800568e-4	0.00729094346862051	0	10000
4	250	0	250	500	750	2	0	1	0.25	0.25	0.25	0.25	-0.375	-0.375	-0.375	-0.375	-0.375	linear	0.025	TRUE	175	NA	NA	0	0.5	4	fixmodel_cal	0.8385	-0.001372746873750166	0.007208621908852566	0	10000
4	250	0	250	500	750	2	0	1	0.25	0.25	0.25	0.25	-0.375	-0.375	-0.375	-0.375	-0.375	linear	0.025	TRUE	175	NA	NA	0	0.5	4	sepmodel	0.7955	5.093409490872753e-4	0.008060952939446427	0	10000
4	250	0	250	500	750	2	0	1	0.25	0.25	0.25	0.25	-0.375	-0.375	-0.375	-0.375	-0.375	linear	0.025	TRUE	200	NA	NA	0	0.5	2	fixmodel	0.822	-5.715576337824195e-4	0.007380392150918704	0	10000
4	250	0	250	500	750	2	0	1	0.25	0.25	0.25	0.25	-0.375	-0.375	-0.375	-0.375	-0.375	linear	0.025	TRUE	200	NA	NA	0	0.5	2	fixmodel_cal	0.8219	-0.003096379871924321	0.007274215842317885	0	10000
4	250	0	250	500	750	2	0	1	0.25	0.25	0.25	0.25	-0.375	-0.375	-0.375	-0.375	-0.375	linear	0.025	TRUE	200	NA	NA	0	0.5	2	sepmodel	0.7905	-4.912139225858414e-4	0.007904278665328012	0	10000
4	250	0	250	500	750	2	0	1	0.25	0.25	0.25	0.25	-0.375	-0.375	-0.375	-0.375	-0.375	linear	0.025	TRUE	200	NA	NA	0	0.5	3	fixmodel	0.8316	-1.2716420529229163e-4	0.007189964616978499	0	10000
4	250	0	250	500	750	2	0	1	0.25	0.25	0.25	0.25	-0.375	-0.375	-0.375	-0.375	-0.375	linear	0.025	TRUE	200	NA	NA	0	0.5	3	fixmodel_cal	0.8326	-0.0033343911167474567	0.007098480143082041	0	10000
4	250	0	250	500	750	2	0	1	0.25	0.25	0.25	0.25	-0.375	-0.375	-0.375	-0.375	-0.375	linear	0.025	TRUE	200	NA	NA	0	0.5	3	sepmodel	0.7983	3.2247700859237274e-4	0.007889181997579616	0	10000
4	250	0	250	500	750	2	0	1	0.25	0.25	0.25	0.25	-0.375	-0.375	-0.375	-0.375	-0.375	linear	0.025	TRUE	200	NA	NA	0	0.5	4	fixmodel	0.83	-0.0013265902054653731	0.00733047396310626	0	10000
4	250	0	250	500	750	2	0	1	0.25	0.25	0.25	0.25	-0.375	-0.375	-0.375	-0.375	-0.375	linear	0.025	TRUE	200	NA	NA	0	0.5	4	fixmodel_cal	0.8278	-0.0042018385295031786	0.007281114848043373	0	10000
4	250	0	250	500	750	2	0	1	0.25	0.25	0.25	0.25	-0.375	-0.375	-0.375	-0.375	-0.375	linear	0.025	TRUE	200	NA	NA	0	0.5	4	sepmodel	0.7932	-0.0011450969397519646	0.008102257599822632	0	10000
4	250	0	250	500	750	2	0	1	0.25	0.25	0.25	0.25	-0.375	-0.375	-0.375	-0.375	-0.375	linear	0.025	TRUE	225	NA	NA	0	0.5	2	fixmodel	0.8256	3.8654581902932176e-4	0.0074409969971564495	0	10000
4	250	0	250	500	750	2	0	1	0.25	0.25	0.25	0.25	-0.375	-0.375	-0.375	-0.375	-0.375	linear	0.025	TRUE	225	NA	NA	0	0.5	2	fixmodel_cal	0.8267	-9.985491034250932e-4	0.0073474222423913025	0	10000
4	250	0	250	500	750	2	0	1	0.25	0.25	0.25	0.25	-0.375	-0.375	-0.375	-0.375	-0.375	linear	0.025	TRUE	225	NA	NA	0	0.5	2	sepmodel	0.7946	4.062490546892741e-4	0.008013299649782634	0	10000
4	250	0	250	500	750	2	0	1	0.25	0.25	0.25	0.25	-0.375	-0.375	-0.375	-0.375	-0.375	linear	0.025	TRUE	225	NA	NA	0	0.5	3	fixmodel	0.8351	9.520920067583596e-4	0.007226053622370221	0	10000
4	250	0	250	500	750	2	0	1	0.25	0.25	0.25	0.25	-0.375	-0.375	-0.375	-0.375	-0.375	linear	0.025	TRUE	225	NA	NA	0	0.5	3	fixmodel_cal	0.8338	-0.0015520014398163289	0.007125487618189654	0	10000
4	250	0	250	500	750	2	0	1	0.25	0.25	0.25	0.25	-0.375	-0.375	-0.375	-0.375	-0.375	linear	0.025	TRUE	225	NA	NA	0	0.5	3	sepmodel	0.7984	0.0011437310346211205	0.007954409757019167	0	10000
4	250	0	250	500	750	2	0	1	0.25	0.25	0.25	0.25	-0.375	-0.375	-0.375	-0.375	-0.375	linear	0.025	TRUE	225	NA	NA	0	0.5	4	fixmodel	0.8342	3.6949231008069687e-4	0.00732190407913562	0	10000
4	250	0	250	500	750	2	0	1	0.25	0.25	0.25	0.25	-0.375	-0.375	-0.375	-0.375	-0.375	linear	0.025	TRUE	225	NA	NA	0	0.5	4	fixmodel_cal	0.8319	-0.002717803298867353	0.0072059452593255325	0	10000
4	250	0	250	500	750	2	0	1	0.25	0.25	0.25	0.25	-0.375	-0.375	-0.375	-0.375	-0.375	linear	0.025	TRUE	225	NA	NA	0	0.5	4	sepmodel	0.7978	3.7211339374574546e-4	0.00808398929872002	0	10000
4	250	0	250	500	750	2	0	1	0.25	0.25	0.25	0.25	-0.375	-0.375	-0.375	-0.375	-0.375	linear	0.025	TRUE	250	NA	NA	0	0.5	2	fixmodel	0.8322	0.0011420319943675917	0.007385112305794979	0	10000
4	250	0	250	500	750	2	0	1	0.25	0.25	0.25	0.25	-0.375	-0.375	-0.375	-0.375	-0.375	linear	0.025	TRUE	250	NA	NA	0	0.5	2	fixmodel_cal	0.8293	5.324901430748597e-4	0.007370442904390225	0	10000
4	250	0	250	500	750	2	0	1	0.25	0.25	0.25	0.25	-0.375	-0.375	-0.375	-0.375	-0.375	linear	0.025	TRUE	250	NA	NA	0	0.5	2	sepmodel	0.8024	8.846006371347954e-4	0.007914309109777973	0	10000
4	250	0	250	500	750	2	0	1	0.25	0.25	0.25	0.25	-0.375	-0.375	-0.375	-0.375	-0.375	linear	0.025	TRUE	250	NA	NA	0	0.5	3	fixmodel	0.8351	-4.221742632529992e-4	0.007211153093726141	0	10000
4	250	0	250	500	750	2	0	1	0.25	0.25	0.25	0.25	-0.375	-0.375	-0.375	-0.375	-0.375	linear	0.025	TRUE	250	NA	NA	0	0.5	3	fixmodel_cal	0.8304	-0.001882869436956091	0.007199866796656263	0	10000
4	250	0	250	500	750	2	0	1	0.25	0.25	0.25	0.25	-0.375	-0.375	-0.375	-0.375	-0.375	linear	0.025	TRUE	250	NA	NA	0	0.5	3	sepmodel	0.7979	-1.9244948892405933e-4	0.007925443948358065	0	10000
4	250	0	250	500	750	2	0	1	0.25	0.25	0.25	0.25	-0.375	-0.375	-0.375	-0.375	-0.375	linear	0.025	TRUE	250	NA	NA	0	0.5	4	fixmodel	0.8348	-2.092619940671203e-4	0.007264788623299967	0	10000
4	250	0	250	500	750	2	0	1	0.25	0.25	0.25	0.25	-0.375	-0.375	-0.375	-0.375	-0.375	linear	0.025	TRUE	250	NA	NA	0	0.5	4	fixmodel_cal	0.8297	-0.001769327844896124	0.00725346138920865	0	10000
4	250	0	250	500	750	2	0	1	0.25	0.25	0.25	0.25	-0.375	-0.375	-0.375	-0.375	-0.375	linear	0.025	TRUE	250	NA	NA	0	0.5	4	sepmodel	0.7944	-1.9249815033266958e-4	0.008014192776474693	0	10000
4	250	0	250	500	750	2	0	1	0.25	0.25	0.25	0.25	-0.375	-0.375	-0.375	-0.375	-0.375	linear	0.025	TRUE	275	NA	NA	0	0.5	2	fixmodel	0.8216	-4.809098889399006e-4	0.007552096575142669	0	10000
4	250	0	250	500	750	2	0	1	0.25	0.25	0.25	0.25	-0.375	-0.375	-0.375	-0.375	-0.375	linear	0.025	TRUE	275	NA	NA	0	0.5	2	fixmodel_cal	0.8205	-0.003160271069052347	0.007441704754857923	0	10000
4	250	0	250	500	750	2	0	1	0.25	0.25	0.25	0.25	-0.375	-0.375	-0.375	-0.375	-0.375	linear	0.025	TRUE	275	NA	NA	0	0.5	2	sepmodel	0.7966	-5.687018341405002e-4	0.008036948061038773	0	10000
4	250	0	250	500	750	2	0	1	0.25	0.25	0.25	0.25	-0.375	-0.375	-0.375	-0.375	-0.375	linear	0.025	TRUE	275	NA	NA	0	0.5	3	fixmodel	0.837	0.0014336084058613014	0.007284550270650738	0	10000
4	250	0	250	500	750	2	0	1	0.25	0.25	0.25	0.25	-0.375	-0.375	-0.375	-0.375	-0.375	linear	0.025	TRUE	275	NA	NA	0	0.5	3	fixmodel_cal	0.8301	-0.0025615243398655952	0.007206481315640467	0	10000
4	250	0	250	500	750	2	0	1	0.25	0.25	0.25	0.25	-0.375	-0.375	-0.375	-0.375	-0.375	linear	0.025	TRUE	275	NA	NA	0	0.5	3	sepmodel	0.8007	0.0011495940497826024	0.007962974038573635	0	10000
4	250	0	250	500	750	2	0	1	0.25	0.25	0.25	0.25	-0.375	-0.375	-0.375	-0.375	-0.375	linear	0.025	TRUE	275	NA	NA	0	0.5	4	fixmodel	0.8353	5.2106757368107046e-6	0.007234119846291012	0	10000
4	250	0	250	500	750	2	0	1	0.25	0.25	0.25	0.25	-0.375	-0.375	-0.375	-0.375	-0.375	linear	0.025	TRUE	275	NA	NA	0	0.5	4	fixmodel_cal	0.8276	-0.004565899454714994	0.007071636916188179	0	10000
4	250	0	250	500	750	2	0	1	0.25	0.25	0.25	0.25	-0.375	-0.375	-0.375	-0.375	-0.375	linear	0.025	TRUE	275	NA	NA	0	0.5	4	sepmodel	0.7928	8.628024873630416e-5	0.008050130504159252	0	10000
4	250	0	250	500	750	2	0	1	0.25	0.25	0.25	0.25	-0.375	-0.375	-0.375	-0.375	-0.375	linear	0.025	TRUE	300	NA	NA	0	0.5	2	fixmodel	0.8262	3.9116306845189344e-4	0.007386990712556872	0	10000
4	250	0	250	500	750	2	0	1	0.25	0.25	0.25	0.25	-0.375	-0.375	-0.375	-0.375	-0.375	linear	0.025	TRUE	300	NA	NA	0	0.5	2	fixmodel_cal	0.822	-0.003658431908937162	0.007225664627974017	0	10000
4	250	0	250	500	750	2	0	1	0.25	0.25	0.25	0.25	-0.375	-0.375	-0.375	-0.375	-0.375	linear	0.025	TRUE	300	NA	NA	0	0.5	2	sepmodel	0.7932	2.805240287511208e-4	0.0079122051428101	0	10000
4	250	0	250	500	750	2	0	1	0.25	0.25	0.25	0.25	-0.375	-0.375	-0.375	-0.375	-0.375	linear	0.025	TRUE	300	NA	NA	0	0.5	3	fixmodel	0.833	0.0015657199653499347	0.007582278792529715	0	10000
4	250	0	250	500	750	2	0	1	0.25	0.25	0.25	0.25	-0.375	-0.375	-0.375	-0.375	-0.375	linear	0.025	TRUE	300	NA	NA	0	0.5	3	fixmodel_cal	0.825	-0.004541902130606061	0.007397179762982824	0	10000
4	250	0	250	500	750	2	0	1	0.25	0.25	0.25	0.25	-0.375	-0.375	-0.375	-0.375	-0.375	linear	0.025	TRUE	300	NA	NA	0	0.5	3	sepmodel	0.7971	0.0017228889798610208	0.008235932553311693	0	10000
4	250	0	250	500	750	2	0	1	0.25	0.25	0.25	0.25	-0.375	-0.375	-0.375	-0.375	-0.375	linear	0.025	TRUE	300	NA	NA	0	0.5	4	fixmodel	0.8336	-0.0010793319267703074	0.0072487436750592335	0	10000
4	250	0	250	500	750	2	0	1	0.25	0.25	0.25	0.25	-0.375	-0.375	-0.375	-0.375	-0.375	linear	0.025	TRUE	300	NA	NA	0	0.5	4	fixmodel_cal	0.8218	-0.00849299179023858	0.007150176780176132	0	10000
4	250	0	250	500	750	2	0	1	0.25	0.25	0.25	0.25	-0.375	-0.375	-0.375	-0.375	-0.375	linear	0.025	TRUE	300	NA	NA	0	0.5	4	sepmodel	0.7937	-0.0011475176080685953	0.008082885704452649	0	10000
4	250	0	250	500	750	2	0	1	0.25	0.25	0.25	0.25	-0.375	-0.375	-0.375	-0.375	-0.375	linear	0.025	TRUE	325	NA	NA	0	0.5	2	fixmodel	0.8163	-9.499731342953608e-4	0.007555281440438701	0	10000
4	250	0	250	500	750	2	0	1	0.25	0.25	0.25	0.25	-0.375	-0.375	-0.375	-0.375	-0.375	linear	0.025	TRUE	325	NA	NA	0	0.5	2	fixmodel_cal	0.8137	-0.0060713726517754845	0.007348986190852508	0	10000
4	250	0	250	500	750	2	0	1	0.25	0.25	0.25	0.25	-0.375	-0.375	-0.375	-0.375	-0.375	linear	0.025	TRUE	325	NA	NA	0	0.5	2	sepmodel	0.7921	-7.305072121653728e-4	0.00805395221146158	0	10000
4	250	0	250	500	750	2	0	1	0.25	0.25	0.25	0.25	-0.375	-0.375	-0.375	-0.375	-0.375	linear	0.025	TRUE	325	NA	NA	0	0.5	3	fixmodel	0.8231	-0.0013347116299677333	0.007412200912731724	0	10000
4	250	0	250	500	750	2	0	1	0.25	0.25	0.25	0.25	-0.375	-0.375	-0.375	-0.375	-0.375	linear	0.025	TRUE	325	NA	NA	0	0.5	3	fixmodel_cal	0.8109	-0.008584203830480931	0.007306009112551194	0	10000
4	250	0	250	500	750	2	0	1	0.25	0.25	0.25	0.25	-0.375	-0.375	-0.375	-0.375	-0.375	linear	0.025	TRUE	325	NA	NA	0	0.5	3	sepmodel	0.7855	-0.0014647832868306715	0.00806107048104643	0	10000
4	250	0	250	500	750	2	0	1	0.25	0.25	0.25	0.25	-0.375	-0.375	-0.375	-0.375	-0.375	linear	0.025	TRUE	325	NA	NA	0	0.5	4	fixmodel	0.8334	3.571779693475138e-4	0.007198529841706266	0	10000
4	250	0	250	500	750	2	0	1	0.25	0.25	0.25	0.25	-0.375	-0.375	-0.375	-0.375	-0.375	linear	0.025	TRUE	325	NA	NA	0	0.5	4	fixmodel_cal	0.8201	-0.007710622282193727	0.007062212525500328	0	10000
4	250	0	250	500	750	2	0	1	0.25	0.25	0.25	0.25	-0.375	-0.375	-0.375	-0.375	-0.375	linear	0.025	TRUE	325	NA	NA	0	0.5	4	sepmodel	0.7957	4.3296475765190696e-4	0.008062772041558064	0	10000
4	250	0	250	500	750	2	0	1	0.25	0.25	0.25	0.25	-0.375	-0.375	-0.375	-0.375	-0.375	linear	0.025	TRUE	350	NA	NA	0	0.5	2	fixmodel	0.8223	-0.00026581741118998783	0.0074243550496345114	0	10000
4	250	0	250	500	750	2	0	1	0.25	0.25	0.25	0.25	-0.375	-0.375	-0.375	-0.375	-0.375	linear	0.025	TRUE	350	NA	NA	0	0.5	2	fixmodel_cal	0.8172	-0.0070596044663032405	0.0072059759637321105	0	10000
4	250	0	250	500	750	2	0	1	0.25	0.25	0.25	0.25	-0.375	-0.375	-0.375	-0.375	-0.375	linear	0.025	TRUE	350	NA	NA	0	0.5	2	sepmodel	0.7952	5.781527207460618e-6	0.007997687160209774	0	10000
4	250	0	250	500	750	2	0	1	0.25	0.25	0.25	0.25	-0.375	-0.375	-0.375	-0.375	-0.375	linear	0.025	TRUE	350	NA	NA	0	0.5	3	fixmodel	0.8309	4.30895019868475e-4	0.007544189021172186	0	10000
4	250	0	250	500	750	2	0	1	0.25	0.25	0.25	0.25	-0.375	-0.375	-0.375	-0.375	-0.375	linear	0.025	TRUE	350	NA	NA	0	0.5	3	fixmodel_cal	0.8169	-0.008264311183337408	0.007368241108578004	0	10000
4	250	0	250	500	750	2	0	1	0.25	0.25	0.25	0.25	-0.375	-0.375	-0.375	-0.375	-0.375	linear	0.025	TRUE	350	NA	NA	0	0.5	3	sepmodel	0.7902	1.6974896927061424e-4	0.008219498197365806	0	10000
4	250	0	250	500	750	2	0	1	0.25	0.25	0.25	0.25	-0.375	-0.375	-0.375	-0.375	-0.375	linear	0.025	TRUE	350	NA	NA	0	0.5	4	fixmodel	0.8346	7.595238238304102e-5	0.007184636277394498	0	10000
4	250	0	250	500	750	2	0	1	0.25	0.25	0.25	0.25	-0.375	-0.375	-0.375	-0.375	-0.375	linear	0.025	TRUE	350	NA	NA	0	0.5	4	fixmodel_cal	0.8218	-0.006923796775200165	0.00712195410053147	0	10000
4	250	0	250	500	750	2	0	1	0.25	0.25	0.25	0.25	-0.375	-0.375	-0.375	-0.375	-0.375	linear	0.025	TRUE	350	NA	NA	0	0.5	4	sepmodel	0.7947	4.112393647540453e-5	0.008027065671752657	0	10000
4	250	0	250	500	750	2	0	1	0.25	0.25	0.25	0.25	-0.375	-0.375	-0.375	-0.375	-0.375	linear	0.025	TRUE	375	NA	NA	0	0.5	2	fixmodel	0.8208	-6.037286098408188e-4	0.0073719209986307455	0	10000
4	250	0	250	500	750	2	0	1	0.25	0.25	0.25	0.25	-0.375	-0.375	-0.375	-0.375	-0.375	linear	0.025	TRUE	375	NA	NA	0	0.5	2	fixmodel_cal	0.8148	-0.009426098001091478	0.00712645334184623	0	10000
4	250	0	250	500	750	2	0	1	0.25	0.25	0.25	0.25	-0.375	-0.375	-0.375	-0.375	-0.375	linear	0.025	TRUE	375	NA	NA	0	0.5	2	sepmodel	0.7947	-5.544786537034721e-4	0.00791017139447533	0	10000
4	250	0	250	500	750	2	0	1	0.25	0.25	0.25	0.25	-0.375	-0.375	-0.375	-0.375	-0.375	linear	0.025	TRUE	375	NA	NA	0	0.5	3	fixmodel	0.8348	1.9331034978165408e-4	0.007398024397448839	0	10000
4	250	0	250	500	750	2	0	1	0.25	0.25	0.25	0.25	-0.375	-0.375	-0.375	-0.375	-0.375	linear	0.025	TRUE	375	NA	NA	0	0.5	3	fixmodel_cal	0.8168	-0.009189506623671906	0.007138168233484722	0	10000
4	250	0	250	500	750	2	0	1	0.25	0.25	0.25	0.25	-0.375	-0.375	-0.375	-0.375	-0.375	linear	0.025	TRUE	375	NA	NA	0	0.5	3	sepmodel	0.7943	1.289519463015019e-4	0.008074216637342951	0	10000
4	250	0	250	500	750	2	0	1	0.25	0.25	0.25	0.25	-0.375	-0.375	-0.375	-0.375	-0.375	linear	0.025	TRUE	375	NA	NA	0	0.5	4	fixmodel	0.8353	-8.095650453095346e-4	0.007281580042029089	0	10000
4	250	0	250	500	750	2	0	1	0.25	0.25	0.25	0.25	-0.375	-0.375	-0.375	-0.375	-0.375	linear	0.025	TRUE	375	NA	NA	0	0.5	4	fixmodel_cal	0.8222	-0.006171203320248162	0.007265190407130477	0	10000
4	250	0	250	500	750	2	0	1	0.25	0.25	0.25	0.25	-0.375	-0.375	-0.375	-0.375	-0.375	linear	0.025	TRUE	375	NA	NA	0	0.5	4	sepmodel	0.7961	-7.091581284160487e-4	0.008020247617784752	0	10000
4	250	0	250	500	750	2	0	1	0.25	0.25	0.25	0.25	-0.375	-0.375	-0.375	-0.375	-0.375	linear	0.025	TRUE	400	NA	NA	0	0.5	2	fixmodel	0.8248	6.528716048290088e-4	0.007272053944642334	0	10000
4	250	0	250	500	750	2	0	1	0.25	0.25	0.25	0.25	-0.375	-0.375	-0.375	-0.375	-0.375	linear	0.025	TRUE	400	NA	NA	0	0.5	2	fixmodel_cal	0.8143	-0.01037106360893056	0.006964769395798584	0	10000
4	250	0	250	500	750	2	0	1	0.25	0.25	0.25	0.25	-0.375	-0.375	-0.375	-0.375	-0.375	linear	0.025	TRUE	400	NA	NA	0	0.5	2	sepmodel	0.7988	9.000388888880325e-4	0.00782589098848875	0	10000
4	250	0	250	500	750	2	0	1	0.25	0.25	0.25	0.25	-0.375	-0.375	-0.375	-0.375	-0.375	linear	0.025	TRUE	400	NA	NA	0	0.5	3	fixmodel	0.8226	-8.970566411818907e-4	0.007452776349966632	0	10000
4	250	0	250	500	750	2	0	1	0.25	0.25	0.25	0.25	-0.375	-0.375	-0.375	-0.375	-0.375	linear	0.025	TRUE	400	NA	NA	0	0.5	3	fixmodel_cal	0.8036	-0.011404956127331197	0.007247744668455055	0	10000
4	250	0	250	500	750	2	0	1	0.25	0.25	0.25	0.25	-0.375	-0.375	-0.375	-0.375	-0.375	linear	0.025	TRUE	400	NA	NA	0	0.5	3	sepmodel	0.7882	-4.0378037172321754e-4	0.008245456329610752	0	10000
4	250	0	250	500	750	2	0	1	0.25	0.25	0.25	0.25	-0.375	-0.375	-0.375	-0.375	-0.375	linear	0.025	TRUE	400	NA	NA	0	0.5	4	fixmodel	0.8386	6.154718652475951e-4	0.0072419114879819476	0	10000
4	250	0	250	500	750	2	0	1	0.25	0.25	0.25	0.25	-0.375	-0.375	-0.375	-0.375	-0.375	linear	0.025	TRUE	400	NA	NA	0	0.5	4	fixmodel_cal	0.8192	-0.0087415258165948	0.00716726357010785	0	10000
4	250	0	250	500	750	2	0	1	0.25	0.25	0.25	0.25	-0.375	-0.375	-0.375	-0.375	-0.375	linear	0.025	TRUE	400	NA	NA	0	0.5	4	sepmodel	0.7963	0.0010981821619404802	0.008011438772012578	0	10000
4	250	0	250	500	750	2	0	1	0.25	0.25	0.25	0.25	-0.375	-0.375	-0.375	-0.375	-0.375	linear	0.025	TRUE	425	NA	NA	0	0.5	2	fixmodel	0.8256	9.154095431291574e-4	0.007494695867820248	0	10000
4	250	0	250	500	750	2	0	1	0.25	0.25	0.25	0.25	-0.375	-0.375	-0.375	-0.375	-0.375	linear	0.025	TRUE	425	NA	NA	0	0.5	2	fixmodel_cal	0.8094	-0.0112228658365067	0.007180470400025298	0	10000
4	250	0	250	500	750	2	0	1	0.25	0.25	0.25	0.25	-0.375	-0.375	-0.375	-0.375	-0.375	linear	0.025	TRUE	425	NA	NA	0	0.5	2	sepmodel	0.7936	0.0010177818999889995	0.008133157201269453	0	10000
4	250	0	250	500	750	2	0	1	0.25	0.25	0.25	0.25	-0.375	-0.375	-0.375	-0.375	-0.375	linear	0.025	TRUE	425	NA	NA	0	0.5	3	fixmodel	0.8345	0.0010495243404427695	0.007240027088473565	0	10000
4	250	0	250	500	750	2	0	1	0.25	0.25	0.25	0.25	-0.375	-0.375	-0.375	-0.375	-0.375	linear	0.025	TRUE	425	NA	NA	0	0.5	3	fixmodel_cal	0.8155	-0.01032357295441202	0.007113955316230112	0	10000
4	250	0	250	500	750	2	0	1	0.25	0.25	0.25	0.25	-0.375	-0.375	-0.375	-0.375	-0.375	linear	0.025	TRUE	425	NA	NA	0	0.5	3	sepmodel	0.8005	0.001063249528800783	0.007900987623173815	0	10000
4	250	0	250	500	750	2	0	1	0.25	0.25	0.25	0.25	-0.375	-0.375	-0.375	-0.375	-0.375	linear	0.025	TRUE	425	NA	NA	0	0.5	4	fixmodel	0.839	-3.264438362571585e-4	0.007239356083580745	0	10000
4	250	0	250	500	750	2	0	1	0.25	0.25	0.25	0.25	-0.375	-0.375	-0.375	-0.375	-0.375	linear	0.025	TRUE	425	NA	NA	0	0.5	4	fixmodel_cal	0.8121	-0.012380364266723648	0.007199332550458061	0	10000
4	250	0	250	500	750	2	0	1	0.25	0.25	0.25	0.25	-0.375	-0.375	-0.375	-0.375	-0.375	linear	0.025	TRUE	425	NA	NA	0	0.5	4	sepmodel	0.7978	-6.03179795911519e-4	0.008024222791973724	0	10000
4	250	0	250	500	750	2	0	1	0.25	0.25	0.25	0.25	-0.375	-0.375	-0.375	-0.375	-0.375	linear	0.025	TRUE	450	NA	NA	0	0.5	2	fixmodel	0.8293	1.6159711755395293e-4	0.007297003254350345	0	10000
4	250	0	250	500	750	2	0	1	0.25	0.25	0.25	0.25	-0.375	-0.375	-0.375	-0.375	-0.375	linear	0.025	TRUE	450	NA	NA	0	0.5	2	fixmodel_cal	0.8144	-0.013785907716198179	0.007076242215344197	0	10000
4	250	0	250	500	750	2	0	1	0.25	0.25	0.25	0.25	-0.375	-0.375	-0.375	-0.375	-0.375	linear	0.025	TRUE	450	NA	NA	0	0.5	2	sepmodel	0.8012	-1.2175499150842853e-4	0.00783410140083138	0	10000
4	250	0	250	500	750	2	0	1	0.25	0.25	0.25	0.25	-0.375	-0.375	-0.375	-0.375	-0.375	linear	0.025	TRUE	450	NA	NA	0	0.5	3	fixmodel	0.8314	-6.736026978606561e-4	0.007331493825826254	0	10000
4	250	0	250	500	750	2	0	1	0.25	0.25	0.25	0.25	-0.375	-0.375	-0.375	-0.375	-0.375	linear	0.025	TRUE	450	NA	NA	0	0.5	3	fixmodel_cal	0.8063	-0.01231535676870141	0.007256682746145919	0	10000
4	250	0	250	500	750	2	0	1	0.25	0.25	0.25	0.25	-0.375	-0.375	-0.375	-0.375	-0.375	linear	0.025	TRUE	450	NA	NA	0	0.5	3	sepmodel	0.7924	-0.0014213377490112271	0.008003949160594097	0	10000
4	250	0	250	500	750	2	0	1	0.25	0.25	0.25	0.25	-0.375	-0.375	-0.375	-0.375	-0.375	linear	0.025	TRUE	450	NA	NA	0	0.5	4	fixmodel	0.8365	4.3251301698164806e-4	0.00724255819073869	0	10000
4	250	0	250	500	750	2	0	1	0.25	0.25	0.25	0.25	-0.375	-0.375	-0.375	-0.375	-0.375	linear	0.025	TRUE	450	NA	NA	0	0.5	4	fixmodel_cal	0.8097	-0.013920329839224707	0.007164219233836254	0	10000
4	250	0	250	500	750	2	0	1	0.25	0.25	0.25	0.25	-0.375	-0.375	-0.375	-0.375	-0.375	linear	0.025	TRUE	450	NA	NA	0	0.5	4	sepmodel	0.7973	-1.6550665583587318e-4	0.008042445496156495	0	10000
4	250	0	250	500	750	2	0	1	0.25	0.25	0.25	0.25	-0.375	-0.375	-0.375	-0.375	-0.375	linear	0.025	TRUE	475	NA	NA	0	0.5	2	fixmodel	0.8265	3.3977584211193856e-4	0.007320030205525139	0	10000
4	250	0	250	500	750	2	0	1	0.25	0.25	0.25	0.25	-0.375	-0.375	-0.375	-0.375	-0.375	linear	0.025	TRUE	475	NA	NA	0	0.5	2	fixmodel_cal	0.804	-0.01506700162071717	0.007064665956272085	0	10000
4	250	0	250	500	750	2	0	1	0.25	0.25	0.25	0.25	-0.375	-0.375	-0.375	-0.375	-0.375	linear	0.025	TRUE	475	NA	NA	0	0.5	2	sepmodel	0.7943	2.465349081094957e-4	0.007857536695054021	0	10000
4	250	0	250	500	750	2	0	1	0.25	0.25	0.25	0.25	-0.375	-0.375	-0.375	-0.375	-0.375	linear	0.025	TRUE	475	NA	NA	0	0.5	3	fixmodel	0.8282	4.888258266697888e-5	0.0074888946426696565	0	10000
4	250	0	250	500	750	2	0	1	0.25	0.25	0.25	0.25	-0.375	-0.375	-0.375	-0.375	-0.375	linear	0.025	TRUE	475	NA	NA	0	0.5	3	fixmodel_cal	0.8059	-0.010905570817774005	0.007444612016680094	0	10000
4	250	0	250	500	750	2	0	1	0.25	0.25	0.25	0.25	-0.375	-0.375	-0.375	-0.375	-0.375	linear	0.025	TRUE	475	NA	NA	0	0.5	3	sepmodel	0.7917	1.5393762784199084e-4	0.008127926063521973	0	10000
4	250	0	250	500	750	2	0	1	0.25	0.25	0.25	0.25	-0.375	-0.375	-0.375	-0.375	-0.375	linear	0.025	TRUE	475	NA	NA	0	0.5	4	fixmodel	0.8352	3.3816489744191425e-5	0.007328447409113077	0	10000
4	250	0	250	500	750	2	0	1	0.25	0.25	0.25	0.25	-0.375	-0.375	-0.375	-0.375	-0.375	linear	0.025	TRUE	475	NA	NA	0	0.5	4	fixmodel_cal	0.8025	-0.016463040465104235	0.00726371462593461	0	10000
4	250	0	250	500	750	2	0	1	0.25	0.25	0.25	0.25	-0.375	-0.375	-0.375	-0.375	-0.375	linear	0.025	TRUE	475	NA	NA	0	0.5	4	sepmodel	0.7939	-1.871089650190183e-4	0.008076534968684152	0	10000
4	250	0	250	500	750	2	0	1	0.25	0.25	0.25	0.25	-0.375	-0.375	-0.375	-0.375	-0.375	linear	0.025	TRUE	500	NA	NA	0	0.5	2	fixmodel	0.8151	-0.0018271886113223883	0.007504072017781845	0	10000
4	250	0	250	500	750	2	0	1	0.25	0.25	0.25	0.25	-0.375	-0.375	-0.375	-0.375	-0.375	linear	0.025	TRUE	500	NA	NA	0	0.5	2	fixmodel_cal	0.7899	-0.018223446467928967	0.007304241348810624	0	10000
4	250	0	250	500	750	2	0	1	0.25	0.25	0.25	0.25	-0.375	-0.375	-0.375	-0.375	-0.375	linear	0.025	TRUE	500	NA	NA	0	0.5	2	sepmodel	0.7908	-0.002146394026933882	0.007977272232521697	0	10000
4	250	0	250	500	750	2	0	1	0.25	0.25	0.25	0.25	-0.375	-0.375	-0.375	-0.375	-0.375	linear	0.025	TRUE	500	NA	NA	0	0.5	3	fixmodel	0.8292	-9.991427917634757e-4	0.007286002985786991	0	10000
4	250	0	250	500	750	2	0	1	0.25	0.25	0.25	0.25	-0.375	-0.375	-0.375	-0.375	-0.375	linear	0.025	TRUE	500	NA	NA	0	0.5	3	fixmodel_cal	0.8038	-0.010290287091459098	0.00730093830811979	0	10000
4	250	0	250	500	750	2	0	1	0.25	0.25	0.25	0.25	-0.375	-0.375	-0.375	-0.375	-0.375	linear	0.025	TRUE	500	NA	NA	0	0.5	3	sepmodel	0.7896	-0.0012838508534975814	0.007943898917273418	0	10000
4	250	0	250	500	750	2	0	1	0.25	0.25	0.25	0.25	-0.375	-0.375	-0.375	-0.375	-0.375	linear	0.025	TRUE	500	NA	NA	0	0.5	4	fixmodel	0.8321	-8.38635372153542e-4	0.007305107665681416	0	10000
4	250	0	250	500	750	2	0	1	0.25	0.25	0.25	0.25	-0.375	-0.375	-0.375	-0.375	-0.375	linear	0.025	TRUE	500	NA	NA	0	0.5	4	fixmodel_cal	0.7898	-0.019495463369244	0.007365218723466593	0	10000
4	250	0	250	500	750	2	0	1	0.25	0.25	0.25	0.25	-0.375	-0.375	-0.375	-0.375	-0.375	linear	0.025	TRUE	500	NA	NA	0	0.5	4	sepmodel	0.7914	-0.0012403761459665336	0.00807270118316177	0	10000
4	250	0	250	500	750	2	0	1	0.25	0.25	0.25	0.25	-0.375	-0.375	-0.375	-0.375	-0.375	linear	0.025	TRUE	525	NA	NA	0	0.5	2	fixmodel	0.8282	-2.2496955684023911e-4	0.007233504539494229	0	10000
4	250	0	250	500	750	2	0	1	0.25	0.25	0.25	0.25	-0.375	-0.375	-0.375	-0.375	-0.375	linear	0.025	TRUE	525	NA	NA	0	0.5	2	fixmodel_cal	0.8	-0.018236463238772642	0.007059248100422537	0	10000
4	250	0	250	500	750	2	0	1	0.25	0.25	0.25	0.25	-0.375	-0.375	-0.375	-0.375	-0.375	linear	0.025	TRUE	525	NA	NA	0	0.5	2	sepmodel	0.8014	9.039446643114733e-5	0.007706216982971682	0	10000
4	250	0	250	500	750	2	0	1	0.25	0.25	0.25	0.25	-0.375	-0.375	-0.375	-0.375	-0.375	linear	0.025	TRUE	525	NA	NA	0	0.5	3	fixmodel	0.8291	-5.545449125147206e-4	0.0073128465755360195	0	10000
4	250	0	250	500	750	2	0	1	0.25	0.25	0.25	0.25	-0.375	-0.375	-0.375	-0.375	-0.375	linear	0.025	TRUE	525	NA	NA	0	0.5	3	fixmodel_cal	0.8017	-0.01177981181006322	0.007284437763588958	0	10000
4	250	0	250	500	750	2	0	1	0.25	0.25	0.25	0.25	-0.375	-0.375	-0.375	-0.375	-0.375	linear	0.025	TRUE	525	NA	NA	0	0.5	3	sepmodel	0.7932	1.2219441741240933e-5	0.007997339653004459	0	10000
4	250	0	250	500	750	2	0	1	0.25	0.25	0.25	0.25	-0.375	-0.375	-0.375	-0.375	-0.375	linear	0.025	TRUE	525	NA	NA	0	0.5	4	fixmodel	0.8408	5.866989638717043e-4	0.007224262817237212	0	10000
4	250	0	250	500	750	2	0	1	0.25	0.25	0.25	0.25	-0.375	-0.375	-0.375	-0.375	-0.375	linear	0.025	TRUE	525	NA	NA	0	0.5	4	fixmodel_cal	0.7919	-0.019501697083414753	0.007299408296381969	0	10000
4	250	0	250	500	750	2	0	1	0.25	0.25	0.25	0.25	-0.375	-0.375	-0.375	-0.375	-0.375	linear	0.025	TRUE	525	NA	NA	0	0.5	4	sepmodel	0.794	7.296607352862298e-4	0.008022566370904182	0	10000
4	250	0	250	500	750	2	0	1	0.25	0.25	0.25	0.25	-0.375	-0.375	-0.375	-0.375	-0.375	linear	0.025	TRUE	550	NA	NA	0	0.5	2	fixmodel	0.8243	-4.040532254493967e-4	0.007331047936539515	0	10000
4	250	0	250	500	750	2	0	1	0.25	0.25	0.25	0.25	-0.375	-0.375	-0.375	-0.375	-0.375	linear	0.025	TRUE	550	NA	NA	0	0.5	2	fixmodel_cal	0.793	-0.019631316982729224	0.007203431797540808	0	10000
4	250	0	250	500	750	2	0	1	0.25	0.25	0.25	0.25	-0.375	-0.375	-0.375	-0.375	-0.375	linear	0.025	TRUE	550	NA	NA	0	0.5	2	sepmodel	0.7988	-3.4950635503724973e-4	0.007851647287918893	0	10000
4	250	0	250	500	750	2	0	1	0.25	0.25	0.25	0.25	-0.375	-0.375	-0.375	-0.375	-0.375	linear	0.025	TRUE	550	NA	NA	0	0.5	3	fixmodel	0.8324	6.245578790899871e-4	0.007252703449921885	0	10000
4	250	0	250	500	750	2	0	1	0.25	0.25	0.25	0.25	-0.375	-0.375	-0.375	-0.375	-0.375	linear	0.025	TRUE	550	NA	NA	0	0.5	3	fixmodel_cal	0.8044	-0.01246115742812372	0.007212533431240364	0	10000
4	250	0	250	500	750	2	0	1	0.25	0.25	0.25	0.25	-0.375	-0.375	-0.375	-0.375	-0.375	linear	0.025	TRUE	550	NA	NA	0	0.5	3	sepmodel	0.7928	3.0747167002499173e-4	0.007954849816202229	0	10000
4	250	0	250	500	750	2	0	1	0.25	0.25	0.25	0.25	-0.375	-0.375	-0.375	-0.375	-0.375	linear	0.025	TRUE	550	NA	NA	0	0.5	4	fixmodel	0.8306	-4.3552910413025795e-4	0.007473115583214221	0	10000
4	250	0	250	500	750	2	0	1	0.25	0.25	0.25	0.25	-0.375	-0.375	-0.375	-0.375	-0.375	linear	0.025	TRUE	550	NA	NA	0	0.5	4	fixmodel_cal	0.7855	-0.020326491902093218	0.00751650809455948	0	10000
4	250	0	250	500	750	2	0	1	0.25	0.25	0.25	0.25	-0.375	-0.375	-0.375	-0.375	-0.375	linear	0.025	TRUE	550	NA	NA	0	0.5	4	sepmodel	0.7905	-7.076180961190423e-4	0.008209369528999266	0	10000
4	250	0	250	500	750	2	0	1	0.25	0.25	0.25	0.25	-0.375	-0.375	-0.375	-0.375	-0.375	linear	0.025	TRUE	575	NA	NA	0	0.5	2	fixmodel	0.8239	2.9958424505239085e-4	0.007455256139941009	0	10000
4	250	0	250	500	750	2	0	1	0.25	0.25	0.25	0.25	-0.375	-0.375	-0.375	-0.375	-0.375	linear	0.025	TRUE	575	NA	NA	0	0.5	2	fixmodel_cal	0.7885	-0.01989146403140341	0.007304985962127177	0	10000
4	250	0	250	500	750	2	0	1	0.25	0.25	0.25	0.25	-0.375	-0.375	-0.375	-0.375	-0.375	linear	0.025	TRUE	575	NA	NA	0	0.5	2	sepmodel	0.7948	2.2085511657704785e-4	0.008012534061500536	0	10000
4	250	0	250	500	750	2	0	1	0.25	0.25	0.25	0.25	-0.375	-0.375	-0.375	-0.375	-0.375	linear	0.025	TRUE	575	NA	NA	0	0.5	3	fixmodel	0.8248	-0.0026672388890035563	0.007308387920686242	0	10000
4	250	0	250	500	750	2	0	1	0.25	0.25	0.25	0.25	-0.375	-0.375	-0.375	-0.375	-0.375	linear	0.025	TRUE	575	NA	NA	0	0.5	3	fixmodel_cal	0.7912	-0.017531348290853024	0.007343191045210094	0	10000
4	250	0	250	500	750	2	0	1	0.25	0.25	0.25	0.25	-0.375	-0.375	-0.375	-0.375	-0.375	linear	0.025	TRUE	575	NA	NA	0	0.5	3	sepmodel	0.7931	-0.0028356755667197225	0.007922610011317577	0	10000
4	250	0	250	500	750	2	0	1	0.25	0.25	0.25	0.25	-0.375	-0.375	-0.375	-0.375	-0.375	linear	0.025	TRUE	575	NA	NA	0	0.5	4	fixmodel	0.8349	-3.456962056133811e-4	0.007212877196456766	0	10000
4	250	0	250	500	750	2	0	1	0.25	0.25	0.25	0.25	-0.375	-0.375	-0.375	-0.375	-0.375	linear	0.025	TRUE	575	NA	NA	0	0.5	4	fixmodel_cal	0.7871	-0.020509606825697597	0.007317060120272068	0	10000
4	250	0	250	500	750	2	0	1	0.25	0.25	0.25	0.25	-0.375	-0.375	-0.375	-0.375	-0.375	linear	0.025	TRUE	575	NA	NA	0	0.5	4	sepmodel	0.7895	-8.825555518555797e-4	0.008003882953757839	0	10000
4	250	0	250	500	750	2	0	1	0.25	0.25	0.25	0.25	-0.375	-0.375	-0.375	-0.375	-0.375	linear	0.025	TRUE	600	NA	NA	0	0.5	2	fixmodel	0.8327	0.0015720777763340963	0.007325686734312501	0	10000
4	250	0	250	500	750	2	0	1	0.25	0.25	0.25	0.25	-0.375	-0.375	-0.375	-0.375	-0.375	linear	0.025	TRUE	600	NA	NA	0	0.5	2	fixmodel_cal	0.7933	-0.019929228402469593	0.007195046842146834	0	10000
4	250	0	250	500	750	2	0	1	0.25	0.25	0.25	0.25	-0.375	-0.375	-0.375	-0.375	-0.375	linear	0.025	TRUE	600	NA	NA	0	0.5	2	sepmodel	0.8028	0.0015387295954007376	0.007861021436366841	0	10000
4	250	0	250	500	750	2	0	1	0.25	0.25	0.25	0.25	-0.375	-0.375	-0.375	-0.375	-0.375	linear	0.025	TRUE	600	NA	NA	0	0.5	3	fixmodel	0.8306	-3.4765774623886434e-4	0.007278744847900043	0	10000
4	250	0	250	500	750	2	0	1	0.25	0.25	0.25	0.25	-0.375	-0.375	-0.375	-0.375	-0.375	linear	0.025	TRUE	600	NA	NA	0	0.5	3	fixmodel_cal	0.7917	-0.018025352630995004	0.0073075351127626165	0	10000
4	250	0	250	500	750	2	0	1	0.25	0.25	0.25	0.25	-0.375	-0.375	-0.375	-0.375	-0.375	linear	0.025	TRUE	600	NA	NA	0	0.5	3	sepmodel	0.7955	-4.8556796118994736e-4	0.007884037351627007	0	10000
4	250	0	250	500	750	2	0	1	0.25	0.25	0.25	0.25	-0.375	-0.375	-0.375	-0.375	-0.375	linear	0.025	TRUE	600	NA	NA	0	0.5	4	fixmodel	0.8397	-3.795221110663711e-4	0.007065866283855632	0	10000
4	250	0	250	500	750	2	0	1	0.25	0.25	0.25	0.25	-0.375	-0.375	-0.375	-0.375	-0.375	linear	0.025	TRUE	600	NA	NA	0	0.5	4	fixmodel_cal	0.7897	-0.02181251044551242	0.007210583285720222	0	10000
4	250	0	250	500	750	2	0	1	0.25	0.25	0.25	0.25	-0.375	-0.375	-0.375	-0.375	-0.375	linear	0.025	TRUE	600	NA	NA	0	0.5	4	sepmodel	0.8018	-2.1532642210713687e-4	0.007835289121545432	0	10000
4	250	0	250	500	750	2	0	1	0.25	0.25	0.25	0.25	-0.375	-0.375	-0.375	-0.375	-0.375	linear	0.025	TRUE	625	NA	NA	0	0.5	2	fixmodel	0.822	-3.721464745953566e-4	0.007464013329083477	0	10000
4	250	0	250	500	750	2	0	1	0.25	0.25	0.25	0.25	-0.375	-0.375	-0.375	-0.375	-0.375	linear	0.025	TRUE	625	NA	NA	0	0.5	2	fixmodel_cal	0.7832	-0.022964987328380315	0.007435522332223944	0	10000
4	250	0	250	500	750	2	0	1	0.25	0.25	0.25	0.25	-0.375	-0.375	-0.375	-0.375	-0.375	linear	0.025	TRUE	625	NA	NA	0	0.5	2	sepmodel	0.7934	-8.528188193167958e-5	0.008036799918887162	0	10000
4	250	0	250	500	750	2	0	1	0.25	0.25	0.25	0.25	-0.375	-0.375	-0.375	-0.375	-0.375	linear	0.025	TRUE	625	NA	NA	0	0.5	3	fixmodel	0.8344	-6.153017640385003e-4	0.007088429421349357	0	10000
4	250	0	250	500	750	2	0	1	0.25	0.25	0.25	0.25	-0.375	-0.375	-0.375	-0.375	-0.375	linear	0.025	TRUE	625	NA	NA	0	0.5	3	fixmodel_cal	0.7893	-0.02113179795532711	0.007159446812271619	0	10000
4	250	0	250	500	750	2	0	1	0.25	0.25	0.25	0.25	-0.375	-0.375	-0.375	-0.375	-0.375	linear	0.025	TRUE	625	NA	NA	0	0.5	3	sepmodel	0.8004	-5.31461067182736e-4	0.0077377592799091855	0	10000
4	250	0	250	500	750	2	0	1	0.25	0.25	0.25	0.25	-0.375	-0.375	-0.375	-0.375	-0.375	linear	0.025	TRUE	625	NA	NA	0	0.5	4	fixmodel	0.8336	-4.291627757129693e-5	0.0071357931207991915	0	10000
4	250	0	250	500	750	2	0	1	0.25	0.25	0.25	0.25	-0.375	-0.375	-0.375	-0.375	-0.375	linear	0.025	TRUE	625	NA	NA	0	0.5	4	fixmodel_cal	0.7819	-0.022520220546402073	0.007338857017212751	0	10000
4	250	0	250	500	750	2	0	1	0.25	0.25	0.25	0.25	-0.375	-0.375	-0.375	-0.375	-0.375	linear	0.025	TRUE	625	NA	NA	0	0.5	4	sepmodel	0.7954	1.5570494557871242e-4	0.00788199370617267	0	10000
4	250	0	250	500	750	2	0	1	0.25	0.25	0.25	0.25	-0.375	-0.375	-0.375	-0.375	-0.375	linear	0.025	TRUE	650	NA	NA	0	0.5	2	fixmodel	0.8239	-4.176109075288439e-4	0.007308195185705159	0	10000
4	250	0	250	500	750	2	0	1	0.25	0.25	0.25	0.25	-0.375	-0.375	-0.375	-0.375	-0.375	linear	0.025	TRUE	650	NA	NA	0	0.5	2	fixmodel_cal	0.7822	-0.023957458662102936	0.007307282377764045	0	10000
4	250	0	250	500	750	2	0	1	0.25	0.25	0.25	0.25	-0.375	-0.375	-0.375	-0.375	-0.375	linear	0.025	TRUE	650	NA	NA	0	0.5	2	sepmodel	0.7977	-4.1986819447467134e-4	0.0077889932855538585	0	10000
4	250	0	250	500	750	2	0	1	0.25	0.25	0.25	0.25	-0.375	-0.375	-0.375	-0.375	-0.375	linear	0.025	TRUE	650	NA	NA	0	0.5	3	fixmodel	0.835	2.557995975358888e-5	0.007399893613364819	0	10000
4	250	0	250	500	750	2	0	1	0.25	0.25	0.25	0.25	-0.375	-0.375	-0.375	-0.375	-0.375	linear	0.025	TRUE	650	NA	NA	0	0.5	3	fixmodel_cal	0.7798	-0.02313526631067166	0.007534636880529051	0	10000
4	250	0	250	500	750	2	0	1	0.25	0.25	0.25	0.25	-0.375	-0.375	-0.375	-0.375	-0.375	linear	0.025	TRUE	650	NA	NA	0	0.5	3	sepmodel	0.7921	3.5822532511849283e-4	0.008133753085979254	0	10000
4	250	0	250	500	750	2	0	1	0.25	0.25	0.25	0.25	-0.375	-0.375	-0.375	-0.375	-0.375	linear	0.025	TRUE	650	NA	NA	0	0.5	4	fixmodel	0.836	-7.674202091811964e-5	0.007206001964289348	0	10000
4	250	0	250	500	750	2	0	1	0.25	0.25	0.25	0.25	-0.375	-0.375	-0.375	-0.375	-0.375	linear	0.025	TRUE	650	NA	NA	0	0.5	4	fixmodel_cal	0.7749	-0.022970402332224166	0.00739958087219181	0	10000
4	250	0	250	500	750	2	0	1	0.25	0.25	0.25	0.25	-0.375	-0.375	-0.375	-0.375	-0.375	linear	0.025	TRUE	650	NA	NA	0	0.5	4	sepmodel	0.7914	4.067225472795561e-4	0.00796817793217998	0	10000
4	250	0	250	500	750	2	0	1	0.25	0.25	0.25	0.25	-0.375	-0.375	-0.375	-0.375	-0.375	linear	0.025	TRUE	675	NA	NA	0	0.5	2	fixmodel	0.8236	-3.1003622421279397e-4	0.007335741110922929	0	10000
4	250	0	250	500	750	2	0	1	0.25	0.25	0.25	0.25	-0.375	-0.375	-0.375	-0.375	-0.375	linear	0.025	TRUE	675	NA	NA	0	0.5	2	fixmodel_cal	0.7773	-0.024701228759742015	0.007346699673654907	0	10000
4	250	0	250	500	750	2	0	1	0.25	0.25	0.25	0.25	-0.375	-0.375	-0.375	-0.375	-0.375	linear	0.025	TRUE	675	NA	NA	0	0.5	2	sepmodel	0.797	-2.1975099002958547e-4	0.007920852816115606	0	10000
4	250	0	250	500	750	2	0	1	0.25	0.25	0.25	0.25	-0.375	-0.375	-0.375	-0.375	-0.375	linear	0.025	TRUE	675	NA	NA	0	0.5	3	fixmodel	0.8267	-0.0010114321304522287	0.0073793331675889124	0	10000
4	250	0	250	500	750	2	0	1	0.25	0.25	0.25	0.25	-0.375	-0.375	-0.375	-0.375	-0.375	linear	0.025	TRUE	675	NA	NA	0	0.5	3	fixmodel_cal	0.7683	-0.026429409570292817	0.007632669650283948	0	10000
4	250	0	250	500	750	2	0	1	0.25	0.25	0.25	0.25	-0.375	-0.375	-0.375	-0.375	-0.375	linear	0.025	TRUE	675	NA	NA	0	0.5	3	sepmodel	0.7981	-4.2864749287761474e-4	0.008010067901853024	0	10000
4	250	0	250	500	750	2	0	1	0.25	0.25	0.25	0.25	-0.375	-0.375	-0.375	-0.375	-0.375	linear	0.025	TRUE	675	NA	NA	0	0.5	4	fixmodel	0.8333	-3.511485846944991e-4	0.007363391147168394	0	10000
4	250	0	250	500	750	2	0	1	0.25	0.25	0.25	0.25	-0.375	-0.375	-0.375	-0.375	-0.375	linear	0.025	TRUE	675	NA	NA	0	0.5	4	fixmodel_cal	0.7748	-0.022574587505967685	0.007619307005567669	0	10000
4	250	0	250	500	750	2	0	1	0.25	0.25	0.25	0.25	-0.375	-0.375	-0.375	-0.375	-0.375	linear	0.025	TRUE	675	NA	NA	0	0.5	4	sepmodel	0.7938	-1.7099390256649483e-4	0.0081932311917876	0	10000
4	250	0	250	500	750	2	0	1	0.25	0.25	0.25	0.25	-0.375	-0.375	-0.375	-0.375	-0.375	linear	0.025	TRUE	700	NA	NA	0	0.5	2	fixmodel	0.8334	0.0014022745137069227	0.0072120386995027505	0	10000
4	250	0	250	500	750	2	0	1	0.25	0.25	0.25	0.25	-0.375	-0.375	-0.375	-0.375	-0.375	linear	0.025	TRUE	700	NA	NA	0	0.5	2	fixmodel_cal	0.7791	-0.024557268512263624	0.00726513224696411	0	10000
4	250	0	250	500	750	2	0	1	0.25	0.25	0.25	0.25	-0.375	-0.375	-0.375	-0.375	-0.375	linear	0.025	TRUE	700	NA	NA	0	0.5	2	sepmodel	0.8048	0.0017152970831119075	0.007726700627325519	0	10000
4	250	0	250	500	750	2	0	1	0.25	0.25	0.25	0.25	-0.375	-0.375	-0.375	-0.375	-0.375	linear	0.025	TRUE	700	NA	NA	0	0.5	3	fixmodel	0.8274	7.245048091518477e-4	0.0073206322033745296	0	10000
4	250	0	250	500	750	2	0	1	0.25	0.25	0.25	0.25	-0.375	-0.375	-0.375	-0.375	-0.375	linear	0.025	TRUE	700	NA	NA	0	0.5	3	fixmodel_cal	0.7659	-0.02787343119288358	0.007552590735867105	0	10000
4	250	0	250	500	750	2	0	1	0.25	0.25	0.25	0.25	-0.375	-0.375	-0.375	-0.375	-0.375	linear	0.025	TRUE	700	NA	NA	0	0.5	3	sepmodel	0.7933	0.001053509441964949	0.008092722081807259	0	10000
4	250	0	250	500	750	2	0	1	0.25	0.25	0.25	0.25	-0.375	-0.375	-0.375	-0.375	-0.375	linear	0.025	TRUE	700	NA	NA	0	0.5	4	fixmodel	0.8403	4.028045129039759e-4	0.007056184085904198	0	10000
4	250	0	250	500	750	2	0	1	0.25	0.25	0.25	0.25	-0.375	-0.375	-0.375	-0.375	-0.375	linear	0.025	TRUE	700	NA	NA	0	0.5	4	fixmodel_cal	0.7808	-0.021659528781428194	0.0072880134698665834	0	10000
4	250	0	250	500	750	2	0	1	0.25	0.25	0.25	0.25	-0.375	-0.375	-0.375	-0.375	-0.375	linear	0.025	TRUE	700	NA	NA	0	0.5	4	sepmodel	0.7989	5.526005150820772e-4	0.007860999779304902	0	10000
4	250	0	250	500	750	2	0	1	0.25	0.25	0.25	0.25	-0.375	-0.375	-0.375	-0.375	-0.375	linear	0.025	TRUE	725	NA	NA	0	0.5	2	fixmodel	0.8228	-5.263516412419963e-4	0.007493545133454422	0	10000
4	250	0	250	500	750	2	0	1	0.25	0.25	0.25	0.25	-0.375	-0.375	-0.375	-0.375	-0.375	linear	0.025	TRUE	725	NA	NA	0	0.5	2	fixmodel_cal	0.7671	-0.028385635368544784	0.007608485216237266	0	10000
4	250	0	250	500	750	2	0	1	0.25	0.25	0.25	0.25	-0.375	-0.375	-0.375	-0.375	-0.375	linear	0.025	TRUE	725	NA	NA	0	0.5	2	sepmodel	0.7921	-7.76863281394092e-4	0.008071070476959472	0	10000
4	250	0	250	500	750	2	0	1	0.25	0.25	0.25	0.25	-0.375	-0.375	-0.375	-0.375	-0.375	linear	0.025	TRUE	725	NA	NA	0	0.5	3	fixmodel	0.8325	-4.412897124604597e-4	0.007419489327952148	0	10000
4	250	0	250	500	750	2	0	1	0.25	0.25	0.25	0.25	-0.375	-0.375	-0.375	-0.375	-0.375	linear	0.025	TRUE	725	NA	NA	0	0.5	3	fixmodel_cal	0.7539	-0.031712321358372333	0.007812730037865256	0	10000
4	250	0	250	500	750	2	0	1	0.25	0.25	0.25	0.25	-0.375	-0.375	-0.375	-0.375	-0.375	linear	0.025	TRUE	725	NA	NA	0	0.5	3	sepmodel	0.7939	-6.024892482996555e-4	0.0080349420164505	0	10000
4	250	0	250	500	750	2	0	1	0.25	0.25	0.25	0.25	-0.375	-0.375	-0.375	-0.375	-0.375	linear	0.025	TRUE	725	NA	NA	0	0.5	4	fixmodel	0.8331	6.589806750043555e-4	0.007257366222345262	0	10000
4	250	0	250	500	750	2	0	1	0.25	0.25	0.25	0.25	-0.375	-0.375	-0.375	-0.375	-0.375	linear	0.025	TRUE	725	NA	NA	0	0.5	4	fixmodel_cal	0.7725	-0.02192185765988225	0.007542828885588068	0	10000
4	250	0	250	500	750	2	0	1	0.25	0.25	0.25	0.25	-0.375	-0.375	-0.375	-0.375	-0.375	linear	0.025	TRUE	725	NA	NA	0	0.5	4	sepmodel	0.7957	6.28778339821269e-4	0.008079091610740245	0	10000
4	250	0	250	500	750	2	0	1	0.25	0.25	0.25	0.25	-0.375	-0.375	-0.375	-0.375	-0.375	linear	0.025	TRUE	750	NA	NA	0	0.5	2	fixmodel	0.8276	3.774988471898715e-4	0.00745796591757163	0	10000
4	250	0	250	500	750	2	0	1	0.25	0.25	0.25	0.25	-0.375	-0.375	-0.375	-0.375	-0.375	linear	0.025	TRUE	750	NA	NA	0	0.5	2	fixmodel_cal	0.7658	-0.029123304957656172	0.007603681808423482	0	10000
4	250	0	250	500	750	2	0	1	0.25	0.25	0.25	0.25	-0.375	-0.375	-0.375	-0.375	-0.375	linear	0.025	TRUE	750	NA	NA	0	0.5	2	sepmodel	0.8001	3.75398448675623e-4	0.008004676952309211	0	10000
4	250	0	250	500	750	2	0	1	0.25	0.25	0.25	0.25	-0.375	-0.375	-0.375	-0.375	-0.375	linear	0.025	TRUE	750	NA	NA	0	0.5	3	fixmodel	0.8307	-7.179952161667861e-4	0.00734277482304771	0	10000
4	250	0	250	500	750	2	0	1	0.25	0.25	0.25	0.25	-0.375	-0.375	-0.375	-0.375	-0.375	linear	0.025	TRUE	750	NA	NA	0	0.5	3	fixmodel_cal	0.7487	-0.03463648943996149	0.007891046064634113	0	10000
4	250	0	250	500	750	2	0	1	0.25	0.25	0.25	0.25	-0.375	-0.375	-0.375	-0.375	-0.375	linear	0.025	TRUE	750	NA	NA	0	0.5	3	sepmodel	0.7961	-5.188233493594606e-4	0.007983178777802689	0	10000
4	250	0	250	500	750	2	0	1	0.25	0.25	0.25	0.25	-0.375	-0.375	-0.375	-0.375	-0.375	linear	0.025	TRUE	750	NA	NA	0	0.5	4	fixmodel	0.8295	-0.0011249952400924294	0.007236737773147219	0	10000
4	250	0	250	500	750	2	0	1	0.25	0.25	0.25	0.25	-0.375	-0.375	-0.375	-0.375	-0.375	linear	0.025	TRUE	750	NA	NA	0	0.5	4	fixmodel_cal	0.7664	-0.024226983463824427	0.00768188235382786	0	10000
4	250	0	250	500	750	2	0	1	0.25	0.25	0.25	0.25	-0.375	-0.375	-0.375	-0.375	-0.375	linear	0.025	TRUE	750	NA	NA	0	0.5	4	sepmodel	0.7903	-9.172607778881181e-4	0.007980016064714004	0	10000
4	250	0	250	500	750	2	0	1	0.25	0.25	0.25	0.25	-0.25	-0.25	-0.25	-0.25	-0.25	linear	0.025	TRUE	25	NA	NA	0	0.5	2	fixmodel	0.8184	5.246922246939229e-4	0.00755022474098234	0	10000
4	250	0	250	500	750	2	0	1	0.25	0.25	0.25	0.25	-0.25	-0.25	-0.25	-0.25	-0.25	linear	0.025	TRUE	25	NA	NA	0	0.5	2	fixmodel_cal	0.8171	4.862675956351121e-4	0.007594567468227797	0	10000
4	250	0	250	500	750	2	0	1	0.25	0.25	0.25	0.25	-0.25	-0.25	-0.25	-0.25	-0.25	linear	0.025	TRUE	25	NA	NA	0	0.5	2	sepmodel	0.7936	2.3543442914280625e-4	0.008114029194660767	0	10000
4	250	0	250	500	750	2	0	1	0.25	0.25	0.25	0.25	-0.25	-0.25	-0.25	-0.25	-0.25	linear	0.025	TRUE	25	NA	NA	0	0.5	3	fixmodel	0.8299	2.5381591301039847e-4	0.007419090854758194	0	10000
4	250	0	250	500	750	2	0	1	0.25	0.25	0.25	0.25	-0.25	-0.25	-0.25	-0.25	-0.25	linear	0.025	TRUE	25	NA	NA	0	0.5	3	fixmodel_cal	0.8257	2.240314810100506e-4	0.007463329667711673	0	10000
4	250	0	250	500	750	2	0	1	0.25	0.25	0.25	0.25	-0.25	-0.25	-0.25	-0.25	-0.25	linear	0.025	TRUE	25	NA	NA	0	0.5	3	sepmodel	0.7926	2.674624716400421e-4	0.008187853860968932	0	10000
4	250	0	250	500	750	2	0	1	0.25	0.25	0.25	0.25	-0.25	-0.25	-0.25	-0.25	-0.25	linear	0.025	TRUE	25	NA	NA	0	0.5	4	fixmodel	0.84	-3.452830155802056e-5	0.007285158904333916	0	10000
4	250	0	250	500	750	2	0	1	0.25	0.25	0.25	0.25	-0.25	-0.25	-0.25	-0.25	-0.25	linear	0.025	TRUE	25	NA	NA	0	0.5	4	fixmodel_cal	0.8392	-8.286169179716315e-5	0.00734179721188991	0	10000
4	250	0	250	500	750	2	0	1	0.25	0.25	0.25	0.25	-0.25	-0.25	-0.25	-0.25	-0.25	linear	0.025	TRUE	25	NA	NA	0	0.5	4	sepmodel	0.7968	3.125180421877748e-4	0.008053697036155003	0	10000
4	250	0	250	500	750	2	0	1	0.25	0.25	0.25	0.25	-0.25	-0.25	-0.25	-0.25	-0.25	linear	0.025	TRUE	50	NA	NA	0	0.5	2	fixmodel	0.828	4.83008360184381e-5	0.007442032479984797	0	10000
4	250	0	250	500	750	2	0	1	0.25	0.25	0.25	0.25	-0.25	-0.25	-0.25	-0.25	-0.25	linear	0.025	TRUE	50	NA	NA	0	0.5	2	fixmodel_cal	0.8283	-2.0195794177587475e-5	0.007448203429626038	0	10000
4	250	0	250	500	750	2	0	1	0.25	0.25	0.25	0.25	-0.25	-0.25	-0.25	-0.25	-0.25	linear	0.025	TRUE	50	NA	NA	0	0.5	2	sepmodel	0.8004	-1.2310051949072811e-5	0.007988848908751746	0	10000
4	250	0	250	500	750	2	0	1	0.25	0.25	0.25	0.25	-0.25	-0.25	-0.25	-0.25	-0.25	linear	0.025	TRUE	50	NA	NA	0	0.5	3	fixmodel	0.8318	-6.665405570211975e-4	0.007178859035407167	0	10000
4	250	0	250	500	750	2	0	1	0.25	0.25	0.25	0.25	-0.25	-0.25	-0.25	-0.25	-0.25	linear	0.025	TRUE	50	NA	NA	0	0.5	3	fixmodel_cal	0.8316	-6.943271361296818e-4	0.007198345285963011	0	10000
4	250	0	250	500	750	2	0	1	0.25	0.25	0.25	0.25	-0.25	-0.25	-0.25	-0.25	-0.25	linear	0.025	TRUE	50	NA	NA	0	0.5	3	sepmodel	0.7921	-0.0011956750772269776	0.007811874306486024	0	10000
4	250	0	250	500	750	2	0	1	0.25	0.25	0.25	0.25	-0.25	-0.25	-0.25	-0.25	-0.25	linear	0.025	TRUE	50	NA	NA	0	0.5	4	fixmodel	0.8388	-1.222307085038077e-4	0.007157136790347365	0	10000
4	250	0	250	500	750	2	0	1	0.25	0.25	0.25	0.25	-0.25	-0.25	-0.25	-0.25	-0.25	linear	0.025	TRUE	50	NA	NA	0	0.5	4	fixmodel_cal	0.838	-1.9373617067560615e-4	0.007165990351727	0	10000
4	250	0	250	500	750	2	0	1	0.25	0.25	0.25	0.25	-0.25	-0.25	-0.25	-0.25	-0.25	linear	0.025	TRUE	50	NA	NA	0	0.5	4	sepmodel	0.7933	-5.733173545001504e-4	0.007890150870080022	0	10000
4	250	0	250	500	750	2	0	1	0.25	0.25	0.25	0.25	-0.25	-0.25	-0.25	-0.25	-0.25	linear	0.025	TRUE	75	NA	NA	0	0.5	2	fixmodel	0.8253	8.651691872791684e-4	0.007538183881959875	0	10000
4	250	0	250	500	750	2	0	1	0.25	0.25	0.25	0.25	-0.25	-0.25	-0.25	-0.25	-0.25	linear	0.025	TRUE	75	NA	NA	0	0.5	2	fixmodel_cal	0.8267	5.659189406033361e-4	0.0074595337427658176	0	10000
4	250	0	250	500	750	2	0	1	0.25	0.25	0.25	0.25	-0.25	-0.25	-0.25	-0.25	-0.25	linear	0.025	TRUE	75	NA	NA	0	0.5	2	sepmodel	0.7986	0.0010890999971893123	0.008112129832693712	0	10000
4	250	0	250	500	750	2	0	1	0.25	0.25	0.25	0.25	-0.25	-0.25	-0.25	-0.25	-0.25	linear	0.025	TRUE	75	NA	NA	0	0.5	3	fixmodel	0.8324	2.115818404463679e-5	0.007237651472721183	0	10000
4	250	0	250	500	750	2	0	1	0.25	0.25	0.25	0.25	-0.25	-0.25	-0.25	-0.25	-0.25	linear	0.025	TRUE	75	NA	NA	0	0.5	3	fixmodel_cal	0.8308	-2.481170768378879e-4	0.007208635746388126	0	10000
4	250	0	250	500	750	2	0	1	0.25	0.25	0.25	0.25	-0.25	-0.25	-0.25	-0.25	-0.25	linear	0.025	TRUE	75	NA	NA	0	0.5	3	sepmodel	0.7946	-1.0619217064947157e-4	0.007978367418370838	0	10000
4	250	0	250	500	750	2	0	1	0.25	0.25	0.25	0.25	-0.25	-0.25	-0.25	-0.25	-0.25	linear	0.025	TRUE	75	NA	NA	0	0.5	4	fixmodel	0.8392	-2.9056373820370354e-4	0.00723994080516629	0	10000
4	250	0	250	500	750	2	0	1	0.25	0.25	0.25	0.25	-0.25	-0.25	-0.25	-0.25	-0.25	linear	0.025	TRUE	75	NA	NA	0	0.5	4	fixmodel_cal	0.8381	-4.720242565768808e-4	0.007242491457365082	0	10000
4	250	0	250	500	750	2	0	1	0.25	0.25	0.25	0.25	-0.25	-0.25	-0.25	-0.25	-0.25	linear	0.025	TRUE	75	NA	NA	0	0.5	4	sepmodel	0.7969	-7.526149488987928e-4	0.008043793993053239	0	10000
4	250	0	250	500	750	2	0	1	0.25	0.25	0.25	0.25	-0.25	-0.25	-0.25	-0.25	-0.25	linear	0.025	TRUE	100	NA	NA	0	0.5	2	fixmodel	0.8311	1.4786300121790118e-5	0.00738030866818374	0	10000
4	250	0	250	500	750	2	0	1	0.25	0.25	0.25	0.25	-0.25	-0.25	-0.25	-0.25	-0.25	linear	0.025	TRUE	100	NA	NA	0	0.5	2	fixmodel_cal	0.8334	-3.141326713900608e-4	0.007249751659794435	0	10000
4	250	0	250	500	750	2	0	1	0.25	0.25	0.25	0.25	-0.25	-0.25	-0.25	-0.25	-0.25	linear	0.025	TRUE	100	NA	NA	0	0.5	2	sepmodel	0.799	-2.3302007188507444e-5	0.007951720522660452	0	10000
4	250	0	250	500	750	2	0	1	0.25	0.25	0.25	0.25	-0.25	-0.25	-0.25	-0.25	-0.25	linear	0.025	TRUE	100	NA	NA	0	0.5	3	fixmodel	0.8309	-4.127273129880634e-4	0.007387339495660811	0	10000
4	250	0	250	500	750	2	0	1	0.25	0.25	0.25	0.25	-0.25	-0.25	-0.25	-0.25	-0.25	linear	0.025	TRUE	100	NA	NA	0	0.5	3	fixmodel_cal	0.831	-7.158022985185511e-4	0.007366404970471545	0	10000
4	250	0	250	500	750	2	0	1	0.25	0.25	0.25	0.25	-0.25	-0.25	-0.25	-0.25	-0.25	linear	0.025	TRUE	100	NA	NA	0	0.5	3	sepmodel	0.7942	-2.3483253408655493e-4	0.008119745398000179	0	10000
4	250	0	250	500	750	2	0	1	0.25	0.25	0.25	0.25	-0.25	-0.25	-0.25	-0.25	-0.25	linear	0.025	TRUE	100	NA	NA	0	0.5	4	fixmodel	0.8339	-0.0016063090999106208	0.007202024885490012	0	10000
4	250	0	250	500	750	2	0	1	0.25	0.25	0.25	0.25	-0.25	-0.25	-0.25	-0.25	-0.25	linear	0.025	TRUE	100	NA	NA	0	0.5	4	fixmodel_cal	0.8323	-0.0021971522076244068	0.007173626601455996	0	10000
4	250	0	250	500	750	2	0	1	0.25	0.25	0.25	0.25	-0.25	-0.25	-0.25	-0.25	-0.25	linear	0.025	TRUE	100	NA	NA	0	0.5	4	sepmodel	0.7931	-0.0014199197848012942	0.007922525088039414	0	10000
4	250	0	250	500	750	2	0	1	0.25	0.25	0.25	0.25	-0.25	-0.25	-0.25	-0.25	-0.25	linear	0.025	TRUE	125	NA	NA	0	0.5	2	fixmodel	0.8241	-0.0016194815717582303	0.007402467211805694	0	10000
4	250	0	250	500	750	2	0	1	0.25	0.25	0.25	0.25	-0.25	-0.25	-0.25	-0.25	-0.25	linear	0.025	TRUE	125	NA	NA	0	0.5	2	fixmodel_cal	0.8238	-0.0017530521140359245	0.007416524000572155	0	10000
4	250	0	250	500	750	2	0	1	0.25	0.25	0.25	0.25	-0.25	-0.25	-0.25	-0.25	-0.25	linear	0.025	TRUE	125	NA	NA	0	0.5	2	sepmodel	0.7952	-0.0018164207396013925	0.007902323500987426	0	10000
4	250	0	250	500	750	2	0	1	0.25	0.25	0.25	0.25	-0.25	-0.25	-0.25	-0.25	-0.25	linear	0.025	TRUE	125	NA	NA	0	0.5	3	fixmodel	0.8342	1.4270358961613014e-4	0.007399571239010489	0	10000
4	250	0	250	500	750	2	0	1	0.25	0.25	0.25	0.25	-0.25	-0.25	-0.25	-0.25	-0.25	linear	0.025	TRUE	125	NA	NA	0	0.5	3	fixmodel_cal	0.833	-1.509807880324315e-4	0.007399467589836803	0	10000
4	250	0	250	500	750	2	0	1	0.25	0.25	0.25	0.25	-0.25	-0.25	-0.25	-0.25	-0.25	linear	0.025	TRUE	125	NA	NA	0	0.5	3	sepmodel	0.7969	3.747915565407421e-4	0.008117225221269111	0	10000
4	250	0	250	500	750	2	0	1	0.25	0.25	0.25	0.25	-0.25	-0.25	-0.25	-0.25	-0.25	linear	0.025	TRUE	125	NA	NA	0	0.5	4	fixmodel	0.831	-0.0013025497850899957	0.0072442009631419	0	10000
4	250	0	250	500	750	2	0	1	0.25	0.25	0.25	0.25	-0.25	-0.25	-0.25	-0.25	-0.25	linear	0.025	TRUE	125	NA	NA	0	0.5	4	fixmodel_cal	0.8316	-0.001499517973026214	0.007248390366786197	0	10000
4	250	0	250	500	750	2	0	1	0.25	0.25	0.25	0.25	-0.25	-0.25	-0.25	-0.25	-0.25	linear	0.025	TRUE	125	NA	NA	0	0.5	4	sepmodel	0.7928	-7.517404906130521e-4	0.008036600705497417	0	10000
4	250	0	250	500	750	2	0	1	0.25	0.25	0.25	0.25	-0.25	-0.25	-0.25	-0.25	-0.25	linear	0.025	TRUE	150	NA	NA	0	0.5	2	fixmodel	0.8195	4.4932293026573206e-4	0.007484341671047442	0	10000
4	250	0	250	500	750	2	0	1	0.25	0.25	0.25	0.25	-0.25	-0.25	-0.25	-0.25	-0.25	linear	0.025	TRUE	150	NA	NA	0	0.5	2	fixmodel_cal	0.8251	-6.380980447353605e-4	0.007359906186458223	0	10000
4	250	0	250	500	750	2	0	1	0.25	0.25	0.25	0.25	-0.25	-0.25	-0.25	-0.25	-0.25	linear	0.025	TRUE	150	NA	NA	0	0.5	2	sepmodel	0.7977	6.940520453969475e-4	0.008022130658003163	0	10000
4	250	0	250	500	750	2	0	1	0.25	0.25	0.25	0.25	-0.25	-0.25	-0.25	-0.25	-0.25	linear	0.025	TRUE	150	NA	NA	0	0.5	3	fixmodel	0.8376	6.758850284169237e-4	0.007122084459343127	0	10000
4	250	0	250	500	750	2	0	1	0.25	0.25	0.25	0.25	-0.25	-0.25	-0.25	-0.25	-0.25	linear	0.025	TRUE	150	NA	NA	0	0.5	3	fixmodel_cal	0.84	-5.685224093838708e-4	0.007028300992965551	0	10000
4	250	0	250	500	750	2	0	1	0.25	0.25	0.25	0.25	-0.25	-0.25	-0.25	-0.25	-0.25	linear	0.025	TRUE	150	NA	NA	0	0.5	3	sepmodel	0.7969	0.0011528260101264596	0.007821559069906787	0	10000
4	250	0	250	500	750	2	0	1	0.25	0.25	0.25	0.25	-0.25	-0.25	-0.25	-0.25	-0.25	linear	0.025	TRUE	150	NA	NA	0	0.5	4	fixmodel	0.8441	0.001974895387023552	0.00712083020306569	0	10000
4	250	0	250	500	750	2	0	1	0.25	0.25	0.25	0.25	-0.25	-0.25	-0.25	-0.25	-0.25	linear	0.025	TRUE	150	NA	NA	0	0.5	4	fixmodel_cal	0.8421	0.0011531677029068745	0.007107369553482379	0	10000
4	250	0	250	500	750	2	0	1	0.25	0.25	0.25	0.25	-0.25	-0.25	-0.25	-0.25	-0.25	linear	0.025	TRUE	150	NA	NA	0	0.5	4	sepmodel	0.8028	0.002120637093038568	0.007892228538844278	0	10000
4	250	0	250	500	750	2	0	1	0.25	0.25	0.25	0.25	-0.25	-0.25	-0.25	-0.25	-0.25	linear	0.025	TRUE	175	NA	NA	0	0.5	2	fixmodel	0.8288	0.0020277509907748073	0.007578502248632283	0	10000
4	250	0	250	500	750	2	0	1	0.25	0.25	0.25	0.25	-0.25	-0.25	-0.25	-0.25	-0.25	linear	0.025	TRUE	175	NA	NA	0	0.5	2	fixmodel_cal	0.8328	5.243344060879276e-4	0.00733380701928983	0	10000
4	250	0	250	500	750	2	0	1	0.25	0.25	0.25	0.25	-0.25	-0.25	-0.25	-0.25	-0.25	linear	0.025	TRUE	175	NA	NA	0	0.5	2	sepmodel	0.799	0.0019999003559417706	0.008161794822495431	0	10000
4	250	0	250	500	750	2	0	1	0.25	0.25	0.25	0.25	-0.25	-0.25	-0.25	-0.25	-0.25	linear	0.025	TRUE	175	NA	NA	0	0.5	3	fixmodel	0.8342	-5.275538055591905e-4	0.007217030699159044	0	10000
4	250	0	250	500	750	2	0	1	0.25	0.25	0.25	0.25	-0.25	-0.25	-0.25	-0.25	-0.25	linear	0.025	TRUE	175	NA	NA	0	0.5	3	fixmodel_cal	0.8318	-0.0017591451406200802	0.007198652484383567	0	10000
4	250	0	250	500	750	2	0	1	0.25	0.25	0.25	0.25	-0.25	-0.25	-0.25	-0.25	-0.25	linear	0.025	TRUE	175	NA	NA	0	0.5	3	sepmodel	0.8002	-8.601792760704619e-4	0.007908742467601199	0	10000
4	250	0	250	500	750	2	0	1	0.25	0.25	0.25	0.25	-0.25	-0.25	-0.25	-0.25	-0.25	linear	0.025	TRUE	175	NA	NA	0	0.5	4	fixmodel	0.8383	-2.724548142288797e-4	0.007262261183504482	0	10000
4	250	0	250	500	750	2	0	1	0.25	0.25	0.25	0.25	-0.25	-0.25	-0.25	-0.25	-0.25	linear	0.025	TRUE	175	NA	NA	0	0.5	4	fixmodel_cal	0.838	-0.0017261971602050758	0.007174786029302236	0	10000
4	250	0	250	500	750	2	0	1	0.25	0.25	0.25	0.25	-0.25	-0.25	-0.25	-0.25	-0.25	linear	0.025	TRUE	175	NA	NA	0	0.5	4	sepmodel	0.7976	-3.878978596398433e-4	0.008077363927649468	0	10000
4	250	0	250	500	750	2	0	1	0.25	0.25	0.25	0.25	-0.25	-0.25	-0.25	-0.25	-0.25	linear	0.025	TRUE	200	NA	NA	0	0.5	2	fixmodel	0.8216	-5.165707757357645e-4	0.007490693248545292	0	10000
4	250	0	250	500	750	2	0	1	0.25	0.25	0.25	0.25	-0.25	-0.25	-0.25	-0.25	-0.25	linear	0.025	TRUE	200	NA	NA	0	0.5	2	fixmodel_cal	0.8242	-0.0022359134367150677	0.007339858282614522	0	10000
4	250	0	250	500	750	2	0	1	0.25	0.25	0.25	0.25	-0.25	-0.25	-0.25	-0.25	-0.25	linear	0.025	TRUE	200	NA	NA	0	0.5	2	sepmodel	0.7958	-1.4592873883236955e-4	0.00806882312891767	0	10000
4	250	0	250	500	750	2	0	1	0.25	0.25	0.25	0.25	-0.25	-0.25	-0.25	-0.25	-0.25	linear	0.025	TRUE	200	NA	NA	0	0.5	3	fixmodel	0.8334	-5.728206610767049e-4	0.007258991418969194	0	10000
4	250	0	250	500	750	2	0	1	0.25	0.25	0.25	0.25	-0.25	-0.25	-0.25	-0.25	-0.25	linear	0.025	TRUE	200	NA	NA	0	0.5	3	fixmodel_cal	0.8327	-0.002778291966445857	0.007145978111169976	0	10000
4	250	0	250	500	750	2	0	1	0.25	0.25	0.25	0.25	-0.25	-0.25	-0.25	-0.25	-0.25	linear	0.025	TRUE	200	NA	NA	0	0.5	3	sepmodel	0.7968	-4.949884112229867e-4	0.007975600195566696	0	10000
4	250	0	250	500	750	2	0	1	0.25	0.25	0.25	0.25	-0.25	-0.25	-0.25	-0.25	-0.25	linear	0.025	TRUE	200	NA	NA	0	0.5	4	fixmodel	0.8381	0.0016417512727868917	0.007085006932961115	0	10000
4	250	0	250	500	750	2	0	1	0.25	0.25	0.25	0.25	-0.25	-0.25	-0.25	-0.25	-0.25	linear	0.025	TRUE	200	NA	NA	0	0.5	4	fixmodel_cal	0.8393	-3.060590860065261e-4	0.006993705620095384	0	10000
4	250	0	250	500	750	2	0	1	0.25	0.25	0.25	0.25	-0.25	-0.25	-0.25	-0.25	-0.25	linear	0.025	TRUE	200	NA	NA	0	0.5	4	sepmodel	0.8025	0.0015797538856438874	0.00785546858198345	0	10000
4	250	0	250	500	750	2	0	1	0.25	0.25	0.25	0.25	-0.25	-0.25	-0.25	-0.25	-0.25	linear	0.025	TRUE	225	NA	NA	0	0.5	2	fixmodel	0.819	-0.0012397292263835514	0.007337116871416576	0	10000
4	250	0	250	500	750	2	0	1	0.25	0.25	0.25	0.25	-0.25	-0.25	-0.25	-0.25	-0.25	linear	0.025	TRUE	225	NA	NA	0	0.5	2	fixmodel_cal	0.8253	-0.002152233115650094	0.007230666553236201	0	10000
4	250	0	250	500	750	2	0	1	0.25	0.25	0.25	0.25	-0.25	-0.25	-0.25	-0.25	-0.25	linear	0.025	TRUE	225	NA	NA	0	0.5	2	sepmodel	0.7933	-0.0010010211186078978	0.007891513317187859	0	10000
4	250	0	250	500	750	2	0	1	0.25	0.25	0.25	0.25	-0.25	-0.25	-0.25	-0.25	-0.25	linear	0.025	TRUE	225	NA	NA	0	0.5	3	fixmodel	0.8376	0.0011162415152680268	0.007261052585420257	0	10000
4	250	0	250	500	750	2	0	1	0.25	0.25	0.25	0.25	-0.25	-0.25	-0.25	-0.25	-0.25	linear	0.025	TRUE	225	NA	NA	0	0.5	3	fixmodel_cal	0.8374	-5.484799236224649e-4	0.007131170994409644	0	10000
4	250	0	250	500	750	2	0	1	0.25	0.25	0.25	0.25	-0.25	-0.25	-0.25	-0.25	-0.25	linear	0.025	TRUE	225	NA	NA	0	0.5	3	sepmodel	0.8018	9.997087414594593e-4	0.007980002154344643	0	10000
4	250	0	250	500	750	2	0	1	0.25	0.25	0.25	0.25	-0.25	-0.25	-0.25	-0.25	-0.25	linear	0.025	TRUE	225	NA	NA	0	0.5	4	fixmodel	0.8407	-4.375117465145645e-5	0.0070528623628663255	0	10000
4	250	0	250	500	750	2	0	1	0.25	0.25	0.25	0.25	-0.25	-0.25	-0.25	-0.25	-0.25	linear	0.025	TRUE	225	NA	NA	0	0.5	4	fixmodel_cal	0.8409	-0.0023539200818512625	0.006924366788805874	0	10000
4	250	0	250	500	750	2	0	1	0.25	0.25	0.25	0.25	-0.25	-0.25	-0.25	-0.25	-0.25	linear	0.025	TRUE	225	NA	NA	0	0.5	4	sepmodel	0.7988	-6.524738827575693e-5	0.007870292487299459	0	10000
4	250	0	250	500	750	2	0	1	0.25	0.25	0.25	0.25	-0.25	-0.25	-0.25	-0.25	-0.25	linear	0.025	TRUE	250	NA	NA	0	0.5	2	fixmodel	0.8211	-9.144169122729356e-4	0.007582629616601012	0	10000
4	250	0	250	500	750	2	0	1	0.25	0.25	0.25	0.25	-0.25	-0.25	-0.25	-0.25	-0.25	linear	0.025	TRUE	250	NA	NA	0	0.5	2	fixmodel_cal	0.8197	-0.001400609682513862	0.0075839414775688814	0	10000
4	250	0	250	500	750	2	0	1	0.25	0.25	0.25	0.25	-0.25	-0.25	-0.25	-0.25	-0.25	linear	0.025	TRUE	250	NA	NA	0	0.5	2	sepmodel	0.7922	-0.0010217276572197728	0.008078761091503038	0	10000
4	250	0	250	500	750	2	0	1	0.25	0.25	0.25	0.25	-0.25	-0.25	-0.25	-0.25	-0.25	linear	0.025	TRUE	250	NA	NA	0	0.5	3	fixmodel	0.8274	-0.0015491777038278416	0.00730899574565836	0	10000
4	250	0	250	500	750	2	0	1	0.25	0.25	0.25	0.25	-0.25	-0.25	-0.25	-0.25	-0.25	linear	0.025	TRUE	250	NA	NA	0	0.5	3	fixmodel_cal	0.8248	-0.0026782730147351763	0.007302974895635795	0	10000
4	250	0	250	500	750	2	0	1	0.25	0.25	0.25	0.25	-0.25	-0.25	-0.25	-0.25	-0.25	linear	0.025	TRUE	250	NA	NA	0	0.5	3	sepmodel	0.7924	-0.0018125144921395113	0.008036185674227543	0	10000
4	250	0	250	500	750	2	0	1	0.25	0.25	0.25	0.25	-0.25	-0.25	-0.25	-0.25	-0.25	linear	0.025	TRUE	250	NA	NA	0	0.5	4	fixmodel	0.8309	-8.585298395827352e-4	0.0071644659551896184	0	10000
4	250	0	250	500	750	2	0	1	0.25	0.25	0.25	0.25	-0.25	-0.25	-0.25	-0.25	-0.25	linear	0.025	TRUE	250	NA	NA	0	0.5	4	fixmodel_cal	0.8281	-0.0020747761203957784	0.007156978619935992	0	10000
4	250	0	250	500	750	2	0	1	0.25	0.25	0.25	0.25	-0.25	-0.25	-0.25	-0.25	-0.25	linear	0.025	TRUE	250	NA	NA	0	0.5	4	sepmodel	0.7913	-0.0010428134432322956	0.00795698429531786	0	10000
4	250	0	250	500	750	2	0	1	0.25	0.25	0.25	0.25	-0.25	-0.25	-0.25	-0.25	-0.25	linear	0.025	TRUE	275	NA	NA	0	0.5	2	fixmodel	0.8205	-7.914177389964281e-4	0.007578851838862259	0	10000
4	250	0	250	500	750	2	0	1	0.25	0.25	0.25	0.25	-0.25	-0.25	-0.25	-0.25	-0.25	linear	0.025	TRUE	275	NA	NA	0	0.5	2	fixmodel_cal	0.8198	-0.0025166139740635586	0.007468190540108951	0	10000
4	250	0	250	500	750	2	0	1	0.25	0.25	0.25	0.25	-0.25	-0.25	-0.25	-0.25	-0.25	linear	0.025	TRUE	275	NA	NA	0	0.5	2	sepmodel	0.7923	-7.060663158971284e-4	0.008200127842085635	0	10000
4	250	0	250	500	750	2	0	1	0.25	0.25	0.25	0.25	-0.25	-0.25	-0.25	-0.25	-0.25	linear	0.025	TRUE	275	NA	NA	0	0.5	3	fixmodel	0.8386	6.308159901659035e-4	0.007153776689491404	0	10000
4	250	0	250	500	750	2	0	1	0.25	0.25	0.25	0.25	-0.25	-0.25	-0.25	-0.25	-0.25	linear	0.025	TRUE	275	NA	NA	0	0.5	3	fixmodel_cal	0.8342	-0.0020810159217581397	0.0070592756560779145	0	10000
4	250	0	250	500	750	2	0	1	0.25	0.25	0.25	0.25	-0.25	-0.25	-0.25	-0.25	-0.25	linear	0.025	TRUE	275	NA	NA	0	0.5	3	sepmodel	0.79990000000000006	2.0775804784127082e-4	0.00791641702527418	0	10000
4	250	0	250	500	750	2	0	1	0.25	0.25	0.25	0.25	-0.25	-0.25	-0.25	-0.25	-0.25	linear	0.025	TRUE	275	NA	NA	0	0.5	4	fixmodel	0.834	-6.310819011487995e-4	0.0072820601003456996	0	10000
4	250	0	250	500	750	2	0	1	0.25	0.25	0.25	0.25	-0.25	-0.25	-0.25	-0.25	-0.25	linear	0.025	TRUE	275	NA	NA	0	0.5	4	fixmodel_cal	0.8305	-0.003616069610060989	0.007173927399697707	0	10000
4	250	0	250	500	750	2	0	1	0.25	0.25	0.25	0.25	-0.25	-0.25	-0.25	-0.25	-0.25	linear	0.025	TRUE	275	NA	NA	0	0.5	4	sepmodel	0.7939	-7.264444376930117e-4	0.00801785552909196	0	10000
4	250	0	250	500	750	2	0	1	0.25	0.25	0.25	0.25	-0.25	-0.25	-0.25	-0.25	-0.25	linear	0.025	TRUE	300	NA	NA	0	0.5	2	fixmodel	0.8213	1.3839887422310986e-4	0.007481680204738289	0	10000
4	250	0	250	500	750	2	0	1	0.25	0.25	0.25	0.25	-0.25	-0.25	-0.25	-0.25	-0.25	linear	0.025	TRUE	300	NA	NA	0	0.5	2	fixmodel_cal	0.8246	-0.002198248407679573	0.007313272438343307	0	10000
4	250	0	250	500	750	2	0	1	0.25	0.25	0.25	0.25	-0.25	-0.25	-0.25	-0.25	-0.25	linear	0.025	TRUE	300	NA	NA	0	0.5	2	sepmodel	0.7926	6.736524447310692e-5	0.008052065977788436	0	10000
4	250	0	250	500	750	2	0	1	0.25	0.25	0.25	0.25	-0.25	-0.25	-0.25	-0.25	-0.25	linear	0.025	TRUE	300	NA	NA	0	0.5	3	fixmodel	0.8321	1.5576048082463427e-4	0.007314658468051926	0	10000
4	250	0	250	500	750	2	0	1	0.25	0.25	0.25	0.25	-0.25	-0.25	-0.25	-0.25	-0.25	linear	0.025	TRUE	300	NA	NA	0	0.5	3	fixmodel_cal	0.8322	-0.0037546767473486636	0.007117878726321057	0	10000
4	250	0	250	500	750	2	0	1	0.25	0.25	0.25	0.25	-0.25	-0.25	-0.25	-0.25	-0.25	linear	0.025	TRUE	300	NA	NA	0	0.5	3	sepmodel	0.7982	3.6791983393926093e-4	0.008006869193240614	0	10000
4	250	0	250	500	750	2	0	1	0.25	0.25	0.25	0.25	-0.25	-0.25	-0.25	-0.25	-0.25	linear	0.025	TRUE	300	NA	NA	0	0.5	4	fixmodel	0.8376	-3.5703117371571407e-4	0.007212839966362769	0	10000
4	250	0	250	500	750	2	0	1	0.25	0.25	0.25	0.25	-0.25	-0.25	-0.25	-0.25	-0.25	linear	0.025	TRUE	300	NA	NA	0	0.5	4	fixmodel_cal	0.8308	-0.00539574268884758	0.007030815671319177	0	10000
4	250	0	250	500	750	2	0	1	0.25	0.25	0.25	0.25	-0.25	-0.25	-0.25	-0.25	-0.25	linear	0.025	TRUE	300	NA	NA	0	0.5	4	sepmodel	0.7935	-2.2050673351098934e-4	0.008061506102451028	0	10000
4	250	0	250	500	750	2	0	1	0.25	0.25	0.25	0.25	-0.25	-0.25	-0.25	-0.25	-0.25	linear	0.025	TRUE	325	NA	NA	0	0.5	2	fixmodel	0.818	-3.269929725181176e-4	0.007461669365104467	0	10000
4	250	0	250	500	750	2	0	1	0.25	0.25	0.25	0.25	-0.25	-0.25	-0.25	-0.25	-0.25	linear	0.025	TRUE	325	NA	NA	0	0.5	2	fixmodel_cal	0.8224	-0.0036523568854208493	0.0072208303133701425	0	10000
4	250	0	250	500	750	2	0	1	0.25	0.25	0.25	0.25	-0.25	-0.25	-0.25	-0.25	-0.25	linear	0.025	TRUE	325	NA	NA	0	0.5	2	sepmodel	0.7941	-1.7583365298562244e-4	0.00795845857208531	0	10000
4	250	0	250	500	750	2	0	1	0.25	0.25	0.25	0.25	-0.25	-0.25	-0.25	-0.25	-0.25	linear	0.025	TRUE	325	NA	NA	0	0.5	3	fixmodel	0.8331	-2.2432984462768068e-4	0.00743416507709781	0	10000
4	250	0	250	500	750	2	0	1	0.25	0.25	0.25	0.25	-0.25	-0.25	-0.25	-0.25	-0.25	linear	0.025	TRUE	325	NA	NA	0	0.5	3	fixmodel_cal	0.8274	-0.005039888772760689	0.007241345496503689	0	10000
4	250	0	250	500	750	2	0	1	0.25	0.25	0.25	0.25	-0.25	-0.25	-0.25	-0.25	-0.25	linear	0.025	TRUE	325	NA	NA	0	0.5	3	sepmodel	0.7975	2.0061906061246098e-5	0.008133532705862114	0	10000
4	250	0	250	500	750	2	0	1	0.25	0.25	0.25	0.25	-0.25	-0.25	-0.25	-0.25	-0.25	linear	0.025	TRUE	325	NA	NA	0	0.5	4	fixmodel	0.8376	-8.779768944798442e-4	0.007096695324193657	0	10000
4	250	0	250	500	750	2	0	1	0.25	0.25	0.25	0.25	-0.25	-0.25	-0.25	-0.25	-0.25	linear	0.025	TRUE	325	NA	NA	0	0.5	4	fixmodel_cal	0.8329	-0.006132714886743085	0.006964335371120746	0	10000
4	250	0	250	500	750	2	0	1	0.25	0.25	0.25	0.25	-0.25	-0.25	-0.25	-0.25	-0.25	linear	0.025	TRUE	325	NA	NA	0	0.5	4	sepmodel	0.7975	-0.0011672918574843621	0.007861476252535964	0	10000
4	250	0	250	500	750	2	0	1	0.25	0.25	0.25	0.25	-0.25	-0.25	-0.25	-0.25	-0.25	linear	0.025	TRUE	350	NA	NA	0	0.5	2	fixmodel	0.8204	-2.714448857844603e-4	0.00735712526808401	0	10000
4	250	0	250	500	750	2	0	1	0.25	0.25	0.25	0.25	-0.25	-0.25	-0.25	-0.25	-0.25	linear	0.025	TRUE	350	NA	NA	0	0.5	2	fixmodel_cal	0.8249	-0.004794830258237736	0.007089564381108597	0	10000
4	250	0	250	500	750	2	0	1	0.25	0.25	0.25	0.25	-0.25	-0.25	-0.25	-0.25	-0.25	linear	0.025	TRUE	350	NA	NA	0	0.5	2	sepmodel	0.7949	-3.807580318909263e-4	0.007919610292114937	0	10000
4	250	0	250	500	750	2	0	1	0.25	0.25	0.25	0.25	-0.25	-0.25	-0.25	-0.25	-0.25	linear	0.025	TRUE	350	NA	NA	0	0.5	3	fixmodel	0.8249	-8.81808619140953e-4	0.0074557179625544855	0	10000
4	250	0	250	500	750	2	0	1	0.25	0.25	0.25	0.25	-0.25	-0.25	-0.25	-0.25	-0.25	linear	0.025	TRUE	350	NA	NA	0	0.5	3	fixmodel_cal	0.8224	-0.006520304572610702	0.007244644899980325	0	10000
4	250	0	250	500	750	2	0	1	0.25	0.25	0.25	0.25	-0.25	-0.25	-0.25	-0.25	-0.25	linear	0.025	TRUE	350	NA	NA	0	0.5	3	sepmodel	0.7924	-5.496446977198522e-4	0.008220001614194051	0	10000
4	250	0	250	500	750	2	0	1	0.25	0.25	0.25	0.25	-0.25	-0.25	-0.25	-0.25	-0.25	linear	0.025	TRUE	350	NA	NA	0	0.5	4	fixmodel	0.8338	-0.0010724711505009999	0.00715738000789505	0	10000
4	250	0	250	500	750	2	0	1	0.25	0.25	0.25	0.25	-0.25	-0.25	-0.25	-0.25	-0.25	linear	0.025	TRUE	350	NA	NA	0	0.5	4	fixmodel_cal	0.8273	-0.005611183366989395	0.007079570116162023	0	10000
4	250	0	250	500	750	2	0	1	0.25	0.25	0.25	0.25	-0.25	-0.25	-0.25	-0.25	-0.25	linear	0.025	TRUE	350	NA	NA	0	0.5	4	sepmodel	0.7927	-9.009096630251843e-4	0.0079818800627719	0	10000
4	250	0	250	500	750	2	0	1	0.25	0.25	0.25	0.25	-0.25	-0.25	-0.25	-0.25	-0.25	linear	0.025	TRUE	375	NA	NA	0	0.5	2	fixmodel	0.8257	-8.542219169005117e-5	0.007333264701639273	0	10000
4	250	0	250	500	750	2	0	1	0.25	0.25	0.25	0.25	-0.25	-0.25	-0.25	-0.25	-0.25	linear	0.025	TRUE	375	NA	NA	0	0.5	2	fixmodel_cal	0.8262	-0.005766516276497675	0.0070292128314889315	0	10000
4	250	0	250	500	750	2	0	1	0.25	0.25	0.25	0.25	-0.25	-0.25	-0.25	-0.25	-0.25	linear	0.025	TRUE	375	NA	NA	0	0.5	2	sepmodel	0.8004	2.474988302087129e-4	0.007798410883739757	0	10000
4	250	0	250	500	750	2	0	1	0.25	0.25	0.25	0.25	-0.25	-0.25	-0.25	-0.25	-0.25	linear	0.025	TRUE	375	NA	NA	0	0.5	3	fixmodel	0.8315	-5.116425941453434e-4	0.007365896261645012	0	10000
4	250	0	250	500	750	2	0	1	0.25	0.25	0.25	0.25	-0.25	-0.25	-0.25	-0.25	-0.25	linear	0.025	TRUE	375	NA	NA	0	0.5	3	fixmodel_cal	0.8285	-0.006860175178983292	0.007147984041263625	0	10000
4	250	0	250	500	750	2	0	1	0.25	0.25	0.25	0.25	-0.25	-0.25	-0.25	-0.25	-0.25	linear	0.025	TRUE	375	NA	NA	0	0.5	3	sepmodel	0.79	-4.953798348604315e-4	0.008035619783904846	0	10000
4	250	0	250	500	750	2	0	1	0.25	0.25	0.25	0.25	-0.25	-0.25	-0.25	-0.25	-0.25	linear	0.025	TRUE	375	NA	NA	0	0.5	4	fixmodel	0.8353	3.964982026173903e-5	0.007257488201338462	0	10000
4	250	0	250	500	750	2	0	1	0.25	0.25	0.25	0.25	-0.25	-0.25	-0.25	-0.25	-0.25	linear	0.025	TRUE	375	NA	NA	0	0.5	4	fixmodel_cal	0.8269	-0.0035359843996660774	0.007221854744685398	0	10000
4	250	0	250	500	750	2	0	1	0.25	0.25	0.25	0.25	-0.25	-0.25	-0.25	-0.25	-0.25	linear	0.025	TRUE	375	NA	NA	0	0.5	4	sepmodel	0.7939	3.555186810789276e-4	0.008054799983860465	0	10000
4	250	0	250	500	750	2	0	1	0.25	0.25	0.25	0.25	-0.25	-0.25	-0.25	-0.25	-0.25	linear	0.025	TRUE	400	NA	NA	0	0.5	2	fixmodel	0.8239	-4.890264807874156e-4	0.007528810604494755	0	10000
4	250	0	250	500	750	2	0	1	0.25	0.25	0.25	0.25	-0.25	-0.25	-0.25	-0.25	-0.25	linear	0.025	TRUE	400	NA	NA	0	0.5	2	fixmodel_cal	0.8225	-0.007931261150266884	0.007161675158831527	0	10000
4	250	0	250	500	750	2	0	1	0.25	0.25	0.25	0.25	-0.25	-0.25	-0.25	-0.25	-0.25	linear	0.025	TRUE	400	NA	NA	0	0.5	2	sepmodel	0.7937	-5.790958584376411e-4	0.008048224791770094	0	10000
4	250	0	250	500	750	2	0	1	0.25	0.25	0.25	0.25	-0.25	-0.25	-0.25	-0.25	-0.25	linear	0.025	TRUE	400	NA	NA	0	0.5	3	fixmodel	0.8417	0.0012299964742723231	0.007293299219662573	0	10000
4	250	0	250	500	750	2	0	1	0.25	0.25	0.25	0.25	-0.25	-0.25	-0.25	-0.25	-0.25	linear	0.025	TRUE	400	NA	NA	0	0.5	3	fixmodel_cal	0.832	-0.006023930805324702	0.007064574964015168	0	10000
4	250	0	250	500	750	2	0	1	0.25	0.25	0.25	0.25	-0.25	-0.25	-0.25	-0.25	-0.25	linear	0.025	TRUE	400	NA	NA	0	0.5	3	sepmodel	0.8013	0.0012150210782454843	0.007975566269818228	0	10000
4	250	0	250	500	750	2	0	1	0.25	0.25	0.25	0.25	-0.25	-0.25	-0.25	-0.25	-0.25	linear	0.025	TRUE	400	NA	NA	0	0.5	4	fixmodel	0.8397	-1.7752444822284263e-4	0.007076325073670809	0	10000
4	250	0	250	500	750	2	0	1	0.25	0.25	0.25	0.25	-0.25	-0.25	-0.25	-0.25	-0.25	linear	0.025	TRUE	400	NA	NA	0	0.5	4	fixmodel_cal	0.8301	-0.006460110173991366	0.006924844103878305	0	10000
4	250	0	250	500	750	2	0	1	0.25	0.25	0.25	0.25	-0.25	-0.25	-0.25	-0.25	-0.25	linear	0.025	TRUE	400	NA	NA	0	0.5	4	sepmodel	0.8021	1.4563481505352642e-4	0.00786458449047118	0	10000
4	250	0	250	500	750	2	0	1	0.25	0.25	0.25	0.25	-0.25	-0.25	-0.25	-0.25	-0.25	linear	0.025	TRUE	425	NA	NA	0	0.5	2	fixmodel	0.8295	6.714869465996553e-4	0.007418371099437156	0	10000
4	250	0	250	500	750	2	0	1	0.25	0.25	0.25	0.25	-0.25	-0.25	-0.25	-0.25	-0.25	linear	0.025	TRUE	425	NA	NA	0	0.5	2	fixmodel_cal	0.8218	-0.007763961972427631	0.007043495473829026	0	10000
4	250	0	250	500	750	2	0	1	0.25	0.25	0.25	0.25	-0.25	-0.25	-0.25	-0.25	-0.25	linear	0.025	TRUE	425	NA	NA	0	0.5	2	sepmodel	0.7942	5.179415070925623e-4	0.00799855877570536	0	10000
4	250	0	250	500	750	2	0	1	0.25	0.25	0.25	0.25	-0.25	-0.25	-0.25	-0.25	-0.25	linear	0.025	TRUE	425	NA	NA	0	0.5	3	fixmodel	0.8314	-2.599697673617993e-5	0.007369293201682052	0	10000
4	250	0	250	500	750	2	0	1	0.25	0.25	0.25	0.25	-0.25	-0.25	-0.25	-0.25	-0.25	linear	0.025	TRUE	425	NA	NA	0	0.5	3	fixmodel_cal	0.8231	-0.008039471787268876	0.007155947609743017	0	10000
4	250	0	250	500	750	2	0	1	0.25	0.25	0.25	0.25	-0.25	-0.25	-0.25	-0.25	-0.25	linear	0.025	TRUE	425	NA	NA	0	0.5	3	sepmodel	0.7954	-4.0403795296112624e-4	0.008002217549205664	0	10000
4	250	0	250	500	750	2	0	1	0.25	0.25	0.25	0.25	-0.25	-0.25	-0.25	-0.25	-0.25	linear	0.025	TRUE	425	NA	NA	0	0.5	4	fixmodel	0.8386	2.5678810502604275e-4	0.007353492149105423	0	10000
4	250	0	250	500	750	2	0	1	0.25	0.25	0.25	0.25	-0.25	-0.25	-0.25	-0.25	-0.25	linear	0.025	TRUE	425	NA	NA	0	0.5	4	fixmodel_cal	0.8274	-0.00812637058110948	0.007155707082362077	0	10000
4	250	0	250	500	750	2	0	1	0.25	0.25	0.25	0.25	-0.25	-0.25	-0.25	-0.25	-0.25	linear	0.025	TRUE	425	NA	NA	0	0.5	4	sepmodel	0.7966	7.611816036298093e-5	0.008126454286921136	0	10000
4	250	0	250	500	750	2	0	1	0.25	0.25	0.25	0.25	-0.25	-0.25	-0.25	-0.25	-0.25	linear	0.025	TRUE	450	NA	NA	0	0.5	2	fixmodel	0.8258	3.869146683041884e-4	0.007434913590920938	0	10000
4	250	0	250	500	750	2	0	1	0.25	0.25	0.25	0.25	-0.25	-0.25	-0.25	-0.25	-0.25	linear	0.025	TRUE	450	NA	NA	0	0.5	2	fixmodel_cal	0.8193	-0.00895163864379624	0.007089137283992887	0	10000
4	250	0	250	500	750	2	0	1	0.25	0.25	0.25	0.25	-0.25	-0.25	-0.25	-0.25	-0.25	linear	0.025	TRUE	450	NA	NA	0	0.5	2	sepmodel	0.7964	3.256152695483411e-4	0.007952550469094004	0	10000
4	250	0	250	500	750	2	0	1	0.25	0.25	0.25	0.25	-0.25	-0.25	-0.25	-0.25	-0.25	linear	0.025	TRUE	450	NA	NA	0	0.5	3	fixmodel	0.8338	-0.0014083268811688422	0.007162933384044015	0	10000
4	250	0	250	500	750	2	0	1	0.25	0.25	0.25	0.25	-0.25	-0.25	-0.25	-0.25	-0.25	linear	0.025	TRUE	450	NA	NA	0	0.5	3	fixmodel_cal	0.817	-0.009245006328249358	0.007036745861715039	0	10000
4	250	0	250	500	750	2	0	1	0.25	0.25	0.25	0.25	-0.25	-0.25	-0.25	-0.25	-0.25	linear	0.025	TRUE	450	NA	NA	0	0.5	3	sepmodel	0.7936	-0.0013470855826679972	0.007815434645948539	0	10000
4	250	0	250	500	750	2	0	1	0.25	0.25	0.25	0.25	-0.25	-0.25	-0.25	-0.25	-0.25	linear	0.025	TRUE	450	NA	NA	0	0.5	4	fixmodel	0.8361	-5.706908511582707e-4	0.007256338876448356	0	10000
4	250	0	250	500	750	2	0	1	0.25	0.25	0.25	0.25	-0.25	-0.25	-0.25	-0.25	-0.25	linear	0.025	TRUE	450	NA	NA	0	0.5	4	fixmodel_cal	0.8245	-0.010191653207846724	0.007055391397839156	0	10000
4	250	0	250	500	750	2	0	1	0.25	0.25	0.25	0.25	-0.25	-0.25	-0.25	-0.25	-0.25	linear	0.025	TRUE	450	NA	NA	0	0.5	4	sepmodel	0.7967	-8.165481839080415e-4	0.008068739769419235	0	10000
4	250	0	250	500	750	2	0	1	0.25	0.25	0.25	0.25	-0.25	-0.25	-0.25	-0.25	-0.25	linear	0.025	TRUE	475	NA	NA	0	0.5	2	fixmodel	0.8197	-2.1496193852593926e-4	0.007587928842656153	0	10000
4	250	0	250	500	750	2	0	1	0.25	0.25	0.25	0.25	-0.25	-0.25	-0.25	-0.25	-0.25	linear	0.025	TRUE	475	NA	NA	0	0.5	2	fixmodel_cal	0.8162	-0.010001765978857782	0.007142734219392916	0	10000
4	250	0	250	500	750	2	0	1	0.25	0.25	0.25	0.25	-0.25	-0.25	-0.25	-0.25	-0.25	linear	0.025	TRUE	475	NA	NA	0	0.5	2	sepmodel	0.7899	-3.6119196684618256e-4	0.008200227291975542	0	10000
4	250	0	250	500	750	2	0	1	0.25	0.25	0.25	0.25	-0.25	-0.25	-0.25	-0.25	-0.25	linear	0.025	TRUE	475	NA	NA	0	0.5	3	fixmodel	0.8249	-0.0015556877547436066	0.007402395734629048	0	10000
4	250	0	250	500	750	2	0	1	0.25	0.25	0.25	0.25	-0.25	-0.25	-0.25	-0.25	-0.25	linear	0.025	TRUE	475	NA	NA	0	0.5	3	fixmodel_cal	0.8118	-0.00882628877782611	0.007302264292781458	0	10000
4	250	0	250	500	750	2	0	1	0.25	0.25	0.25	0.25	-0.25	-0.25	-0.25	-0.25	-0.25	linear	0.025	TRUE	475	NA	NA	0	0.5	3	sepmodel	0.7877	-0.0015729659671569896	0.008146773846226855	0	10000
4	250	0	250	500	750	2	0	1	0.25	0.25	0.25	0.25	-0.25	-0.25	-0.25	-0.25	-0.25	linear	0.025	TRUE	475	NA	NA	0	0.5	4	fixmodel	0.8423	7.893266545949551e-4	0.007186116680182309	0	10000
4	250	0	250	500	750	2	0	1	0.25	0.25	0.25	0.25	-0.25	-0.25	-0.25	-0.25	-0.25	linear	0.025	TRUE	475	NA	NA	0	0.5	4	fixmodel_cal	0.8248	-0.010024010363311527	0.006957786133176794	0	10000
4	250	0	250	500	750	2	0	1	0.25	0.25	0.25	0.25	-0.25	-0.25	-0.25	-0.25	-0.25	linear	0.025	TRUE	475	NA	NA	0	0.5	4	sepmodel	0.801	8.671742131695878e-4	0.008039821136283891	0	10000
4	250	0	250	500	750	2	0	1	0.25	0.25	0.25	0.25	-0.25	-0.25	-0.25	-0.25	-0.25	linear	0.025	TRUE	500	NA	NA	0	0.5	2	fixmodel	0.8236	-6.271469652108512e-4	0.007440237102150739	0	10000
4	250	0	250	500	750	2	0	1	0.25	0.25	0.25	0.25	-0.25	-0.25	-0.25	-0.25	-0.25	linear	0.025	TRUE	500	NA	NA	0	0.5	2	fixmodel_cal	0.8169	-0.011113766410430381	0.007106301989933884	0	10000
4	250	0	250	500	750	2	0	1	0.25	0.25	0.25	0.25	-0.25	-0.25	-0.25	-0.25	-0.25	linear	0.025	TRUE	500	NA	NA	0	0.5	2	sepmodel	0.7933	-5.643036287116691e-4	0.008022778890333523	0	10000
4	250	0	250	500	750	2	0	1	0.25	0.25	0.25	0.25	-0.25	-0.25	-0.25	-0.25	-0.25	linear	0.025	TRUE	500	NA	NA	0	0.5	3	fixmodel	0.8328	-7.447738206098018e-4	0.0072403096231288405	0	10000
4	250	0	250	500	750	2	0	1	0.25	0.25	0.25	0.25	-0.25	-0.25	-0.25	-0.25	-0.25	linear	0.025	TRUE	500	NA	NA	0	0.5	3	fixmodel_cal	0.8161	-0.006773061266232592	0.007204032295096975	0	10000
4	250	0	250	500	750	2	0	1	0.25	0.25	0.25	0.25	-0.25	-0.25	-0.25	-0.25	-0.25	linear	0.025	TRUE	500	NA	NA	0	0.5	3	sepmodel	0.7925	-5.345444004825941e-4	0.007925939871595584	0	10000
4	250	0	250	500	750	2	0	1	0.25	0.25	0.25	0.25	-0.25	-0.25	-0.25	-0.25	-0.25	linear	0.025	TRUE	500	NA	NA	0	0.5	4	fixmodel	0.8376	1.8760098023943008e-4	0.007231669785208941	0	10000
4	250	0	250	500	750	2	0	1	0.25	0.25	0.25	0.25	-0.25	-0.25	-0.25	-0.25	-0.25	linear	0.025	TRUE	500	NA	NA	0	0.5	4	fixmodel_cal	0.8196	-0.012091278803865294	0.007007961912765165	0	10000
4	250	0	250	500	750	2	0	1	0.25	0.25	0.25	0.25	-0.25	-0.25	-0.25	-0.25	-0.25	linear	0.025	TRUE	500	NA	NA	0	0.5	4	sepmodel	0.7978	2.7733518681093676e-4	0.008039884402427045	0	10000
4	250	0	250	500	750	2	0	1	0.25	0.25	0.25	0.25	-0.25	-0.25	-0.25	-0.25	-0.25	linear	0.025	TRUE	525	NA	NA	0	0.5	2	fixmodel	0.827	0.0010484381482801456	0.007356067719416151	0	10000
4	250	0	250	500	750	2	0	1	0.25	0.25	0.25	0.25	-0.25	-0.25	-0.25	-0.25	-0.25	linear	0.025	TRUE	525	NA	NA	0	0.5	2	fixmodel_cal	0.8169	-0.010856145572951614	0.0069564839438750895	0	10000
4	250	0	250	500	750	2	0	1	0.25	0.25	0.25	0.25	-0.25	-0.25	-0.25	-0.25	-0.25	linear	0.025	TRUE	525	NA	NA	0	0.5	2	sepmodel	0.7971	4.893725256582718e-4	0.007963753110079831	0	10000
4	250	0	250	500	750	2	0	1	0.25	0.25	0.25	0.25	-0.25	-0.25	-0.25	-0.25	-0.25	linear	0.025	TRUE	525	NA	NA	0	0.5	3	fixmodel	0.8338	-5.617081269183628e-4	0.007349490308183898	0	10000
4	250	0	250	500	750	2	0	1	0.25	0.25	0.25	0.25	-0.25	-0.25	-0.25	-0.25	-0.25	linear	0.025	TRUE	525	NA	NA	0	0.5	3	fixmodel_cal	0.8182	-0.007894025156566797	0.0072741758987634846	0	10000
4	250	0	250	500	750	2	0	1	0.25	0.25	0.25	0.25	-0.25	-0.25	-0.25	-0.25	-0.25	linear	0.025	TRUE	525	NA	NA	0	0.5	3	sepmodel	0.795	-9.079835982190456e-4	0.008016003108871293	0	10000
4	250	0	250	500	750	2	0	1	0.25	0.25	0.25	0.25	-0.25	-0.25	-0.25	-0.25	-0.25	linear	0.025	TRUE	525	NA	NA	0	0.5	4	fixmodel	0.8359	-3.251528787283326e-4	0.0072871762306439365	0	10000
4	250	0	250	500	750	2	0	1	0.25	0.25	0.25	0.25	-0.25	-0.25	-0.25	-0.25	-0.25	linear	0.025	TRUE	525	NA	NA	0	0.5	4	fixmodel_cal	0.812	-0.013621064142840705	0.007109959067552164	0	10000
4	250	0	250	500	750	2	0	1	0.25	0.25	0.25	0.25	-0.25	-0.25	-0.25	-0.25	-0.25	linear	0.025	TRUE	525	NA	NA	0	0.5	4	sepmodel	0.7936	-6.024568004619723e-4	0.008063938074199905	0	10000
4	250	0	250	500	750	2	0	1	0.25	0.25	0.25	0.25	-0.25	-0.25	-0.25	-0.25	-0.25	linear	0.025	TRUE	550	NA	NA	0	0.5	2	fixmodel	0.8237	4.5697052171082673e-4	0.00754254602678072	0	10000
4	250	0	250	500	750	2	0	1	0.25	0.25	0.25	0.25	-0.25	-0.25	-0.25	-0.25	-0.25	linear	0.025	TRUE	550	NA	NA	0	0.5	2	fixmodel_cal	0.8147	-0.01228766588790476	0.007133957648959482	0	10000
4	250	0	250	500	750	2	0	1	0.25	0.25	0.25	0.25	-0.25	-0.25	-0.25	-0.25	-0.25	linear	0.025	TRUE	550	NA	NA	0	0.5	2	sepmodel	0.7913	5.198862601496292e-4	0.008118387155538533	0	10000
4	250	0	250	500	750	2	0	1	0.25	0.25	0.25	0.25	-0.25	-0.25	-0.25	-0.25	-0.25	linear	0.025	TRUE	550	NA	NA	0	0.5	3	fixmodel	0.8342	-5.2746120861590877e-5	0.007197604594552721	0	10000
4	250	0	250	500	750	2	0	1	0.25	0.25	0.25	0.25	-0.25	-0.25	-0.25	-0.25	-0.25	linear	0.025	TRUE	550	NA	NA	0	0.5	3	fixmodel_cal	0.8148	-0.008789166015275261	0.007077416640170855	0	10000
4	250	0	250	500	750	2	0	1	0.25	0.25	0.25	0.25	-0.25	-0.25	-0.25	-0.25	-0.25	linear	0.025	TRUE	550	NA	NA	0	0.5	3	sepmodel	0.8014	4.7374586480316004e-4	0.007896559798985422	0	10000
4	250	0	250	500	750	2	0	1	0.25	0.25	0.25	0.25	-0.25	-0.25	-0.25	-0.25	-0.25	linear	0.025	TRUE	550	NA	NA	0	0.5	4	fixmodel	0.8399	6.37024216124976e-4	0.007250351293923293	0	10000
4	250	0	250	500	750	2	0	1	0.25	0.25	0.25	0.25	-0.25	-0.25	-0.25	-0.25	-0.25	linear	0.025	TRUE	550	NA	NA	0	0.5	4	fixmodel_cal	0.8208	-0.012431044816604564	0.007064266431559833	0	10000
4	250	0	250	500	750	2	0	1	0.25	0.25	0.25	0.25	-0.25	-0.25	-0.25	-0.25	-0.25	linear	0.025	TRUE	550	NA	NA	0	0.5	4	sepmodel	0.7995	9.059198067289776e-4	0.007984383491266884	0	10000
4	250	0	250	500	750	2	0	1	0.25	0.25	0.25	0.25	-0.25	-0.25	-0.25	-0.25	-0.25	linear	0.025	TRUE	575	NA	NA	0	0.5	2	fixmodel	0.8264	2.2732511455022286e-4	0.007333296415408265	0	10000
4	250	0	250	500	750	2	0	1	0.25	0.25	0.25	0.25	-0.25	-0.25	-0.25	-0.25	-0.25	linear	0.025	TRUE	575	NA	NA	0	0.5	2	fixmodel_cal	0.816	-0.013059291958762551	0.006964660746154508	0	10000
4	250	0	250	500	750	2	0	1	0.25	0.25	0.25	0.25	-0.25	-0.25	-0.25	-0.25	-0.25	linear	0.025	TRUE	575	NA	NA	0	0.5	2	sepmodel	0.7995	6.662069805967715e-4	0.007919585367167982	0	10000
4	250	0	250	500	750	2	0	1	0.25	0.25	0.25	0.25	-0.25	-0.25	-0.25	-0.25	-0.25	linear	0.025	TRUE	575	NA	NA	0	0.5	3	fixmodel	0.8343	-5.5250248888875195e-6	0.0071907391555827	0	10000
4	250	0	250	500	750	2	0	1	0.25	0.25	0.25	0.25	-0.25	-0.25	-0.25	-0.25	-0.25	linear	0.025	TRUE	575	NA	NA	0	0.5	3	fixmodel_cal	0.8176	-0.009930604699064939	0.007041144406387053	0	10000
4	250	0	250	500	750	2	0	1	0.25	0.25	0.25	0.25	-0.25	-0.25	-0.25	-0.25	-0.25	linear	0.025	TRUE	575	NA	NA	0	0.5	3	sepmodel	0.7996	3.2808610971390615e-4	0.007861820853380897	0	10000
4	250	0	250	500	750	2	0	1	0.25	0.25	0.25	0.25	-0.25	-0.25	-0.25	-0.25	-0.25	linear	0.025	TRUE	575	NA	NA	0	0.5	4	fixmodel	0.8417	-2.0938695636930888e-4	0.007172191269220173	0	10000
4	250	0	250	500	750	2	0	1	0.25	0.25	0.25	0.25	-0.25	-0.25	-0.25	-0.25	-0.25	linear	0.025	TRUE	575	NA	NA	0	0.5	4	fixmodel_cal	0.8143	-0.013533133780042565	0.007024889511551813	0	10000
4	250	0	250	500	750	2	0	1	0.25	0.25	0.25	0.25	-0.25	-0.25	-0.25	-0.25	-0.25	linear	0.025	TRUE	575	NA	NA	0	0.5	4	sepmodel	0.802	1.9345572350205274e-5	0.007874832553732232	0	10000
4	250	0	250	500	750	2	0	1	0.25	0.25	0.25	0.25	-0.25	-0.25	-0.25	-0.25	-0.25	linear	0.025	TRUE	600	NA	NA	0	0.5	2	fixmodel	0.8259	2.0052609664209383e-5	0.007531032807822646	0	10000
4	250	0	250	500	750	2	0	1	0.25	0.25	0.25	0.25	-0.25	-0.25	-0.25	-0.25	-0.25	linear	0.025	TRUE	600	NA	NA	0	0.5	2	fixmodel_cal	0.8129	-0.014362064862357037	0.007133561184987669	0	10000
4	250	0	250	500	750	2	0	1	0.25	0.25	0.25	0.25	-0.25	-0.25	-0.25	-0.25	-0.25	linear	0.025	TRUE	600	NA	NA	0	0.5	2	sepmodel	0.8009	4.057532197272171e-4	0.008085580316997921	0	10000
4	250	0	250	500	750	2	0	1	0.25	0.25	0.25	0.25	-0.25	-0.25	-0.25	-0.25	-0.25	linear	0.025	TRUE	600	NA	NA	0	0.5	3	fixmodel	0.8321	-2.8461622282115977e-5	0.007276983128826907	0	10000
4	250	0	250	500	750	2	0	1	0.25	0.25	0.25	0.25	-0.25	-0.25	-0.25	-0.25	-0.25	linear	0.025	TRUE	600	NA	NA	0	0.5	3	fixmodel_cal	0.8139	-0.01224975236228812	0.007062764311517502	0	10000
4	250	0	250	500	750	2	0	1	0.25	0.25	0.25	0.25	-0.25	-0.25	-0.25	-0.25	-0.25	linear	0.025	TRUE	600	NA	NA	0	0.5	3	sepmodel	0.7923	2.3512596786648323e-4	0.00804099525831346	0	10000
4	250	0	250	500	750	2	0	1	0.25	0.25	0.25	0.25	-0.25	-0.25	-0.25	-0.25	-0.25	linear	0.025	TRUE	600	NA	NA	0	0.5	4	fixmodel	0.8362	-3.9957299372700596e-4	0.007298629910988266	0	10000
4	250	0	250	500	750	2	0	1	0.25	0.25	0.25	0.25	-0.25	-0.25	-0.25	-0.25	-0.25	linear	0.025	TRUE	600	NA	NA	0	0.5	4	fixmodel_cal	0.8098	-0.014791044990172324	0.00711982055976652	0	10000
4	250	0	250	500	750	2	0	1	0.25	0.25	0.25	0.25	-0.25	-0.25	-0.25	-0.25	-0.25	linear	0.025	TRUE	600	NA	NA	0	0.5	4	sepmodel	0.7937	-7.269608363432396e-5	0.008155725584315985	0	10000
4	250	0	250	500	750	2	0	1	0.25	0.25	0.25	0.25	-0.25	-0.25	-0.25	-0.25	-0.25	linear	0.025	TRUE	625	NA	NA	0	0.5	2	fixmodel	0.8252	7.80351525283686e-4	0.007394723882234255	0	10000
4	250	0	250	500	750	2	0	1	0.25	0.25	0.25	0.25	-0.25	-0.25	-0.25	-0.25	-0.25	linear	0.025	TRUE	625	NA	NA	0	0.5	2	fixmodel_cal	0.8126	-0.01432553206077016	0.006952675147888328	0	10000
4	250	0	250	500	750	2	0	1	0.25	0.25	0.25	0.25	-0.25	-0.25	-0.25	-0.25	-0.25	linear	0.025	TRUE	625	NA	NA	0	0.5	2	sepmodel	0.7969	8.185249657778104e-4	0.007978649953873379	0	10000
4	250	0	250	500	750	2	0	1	0.25	0.25	0.25	0.25	-0.25	-0.25	-0.25	-0.25	-0.25	linear	0.025	TRUE	625	NA	NA	0	0.5	3	fixmodel	0.8316	-4.325162963213385e-4	0.0073157651368211864	0	10000
4	250	0	250	500	750	2	0	1	0.25	0.25	0.25	0.25	-0.25	-0.25	-0.25	-0.25	-0.25	linear	0.025	TRUE	625	NA	NA	0	0.5	3	fixmodel_cal	0.806	-0.0141270873257664	0.007120630775834004	0	10000
4	250	0	250	500	750	2	0	1	0.25	0.25	0.25	0.25	-0.25	-0.25	-0.25	-0.25	-0.25	linear	0.025	TRUE	625	NA	NA	0	0.5	3	sepmodel	0.7924	-3.133030515589898e-5	0.00803905030453233	0	10000
4	250	0	250	500	750	2	0	1	0.25	0.25	0.25	0.25	-0.25	-0.25	-0.25	-0.25	-0.25	linear	0.025	TRUE	625	NA	NA	0	0.5	4	fixmodel	0.8332	-2.8367205363834746e-4	0.00731784710623361	0	10000
4	250	0	250	500	750	2	0	1	0.25	0.25	0.25	0.25	-0.25	-0.25	-0.25	-0.25	-0.25	linear	0.025	TRUE	625	NA	NA	0	0.5	4	fixmodel_cal	0.8071	-0.015056907256731722	0.007206942933538239	0	10000
4	250	0	250	500	750	2	0	1	0.25	0.25	0.25	0.25	-0.25	-0.25	-0.25	-0.25	-0.25	linear	0.025	TRUE	625	NA	NA	0	0.5	4	sepmodel	0.7936	-2.1413828750466312e-4	0.00820975897724371	0	10000
4	250	0	250	500	750	2	0	1	0.25	0.25	0.25	0.25	-0.25	-0.25	-0.25	-0.25	-0.25	linear	0.025	TRUE	650	NA	NA	0	0.5	2	fixmodel	0.83	0.001146068883758907	0.00753657036841421	0	10000
4	250	0	250	500	750	2	0	1	0.25	0.25	0.25	0.25	-0.25	-0.25	-0.25	-0.25	-0.25	linear	0.025	TRUE	650	NA	NA	0	0.5	2	fixmodel_cal	0.8134	-0.01453021583045745	0.007069492114423527	0	10000
4	250	0	250	500	750	2	0	1	0.25	0.25	0.25	0.25	-0.25	-0.25	-0.25	-0.25	-0.25	linear	0.025	TRUE	650	NA	NA	0	0.5	2	sepmodel	0.8014	0.0010203407198688928	0.008050053821301896	0	10000
4	250	0	250	500	750	2	0	1	0.25	0.25	0.25	0.25	-0.25	-0.25	-0.25	-0.25	-0.25	linear	0.025	TRUE	650	NA	NA	0	0.5	3	fixmodel	0.8383	4.3887512687191274e-4	0.0070863329228881364	0	10000
4	250	0	250	500	750	2	0	1	0.25	0.25	0.25	0.25	-0.25	-0.25	-0.25	-0.25	-0.25	linear	0.025	TRUE	650	NA	NA	0	0.5	3	fixmodel_cal	0.8124	-0.014619461631839869	0.0069002265354154045	0	10000
4	250	0	250	500	750	2	0	1	0.25	0.25	0.25	0.25	-0.25	-0.25	-0.25	-0.25	-0.25	linear	0.025	TRUE	650	NA	NA	0	0.5	3	sepmodel	0.7948	1.639131713176198e-4	0.007816255641507489	0	10000
4	250	0	250	500	750	2	0	1	0.25	0.25	0.25	0.25	-0.25	-0.25	-0.25	-0.25	-0.25	linear	0.025	TRUE	650	NA	NA	0	0.5	4	fixmodel	0.8351	4.828140193888895e-5	0.00723193022372852	0	10000
4	250	0	250	500	750	2	0	1	0.25	0.25	0.25	0.25	-0.25	-0.25	-0.25	-0.25	-0.25	linear	0.025	TRUE	650	NA	NA	0	0.5	4	fixmodel_cal	0.8052	-0.0148589017836867	0.007225356320708418	0	10000
4	250	0	250	500	750	2	0	1	0.25	0.25	0.25	0.25	-0.25	-0.25	-0.25	-0.25	-0.25	linear	0.025	TRUE	650	NA	NA	0	0.5	4	sepmodel	0.795	-0.00017508893985974196	0.00800648008241256	0	10000
4	250	0	250	500	750	2	0	1	0.25	0.25	0.25	0.25	-0.25	-0.25	-0.25	-0.25	-0.25	linear	0.025	TRUE	675	NA	NA	0	0.5	2	fixmodel	0.8289	5.541931213348271e-4	0.007399939151237804	0	10000
4	250	0	250	500	750	2	0	1	0.25	0.25	0.25	0.25	-0.25	-0.25	-0.25	-0.25	-0.25	linear	0.025	TRUE	675	NA	NA	0	0.5	2	fixmodel_cal	0.8087	-0.01629182288246712	0.006984726703338555	0	10000
4	250	0	250	500	750	2	0	1	0.25	0.25	0.25	0.25	-0.25	-0.25	-0.25	-0.25	-0.25	linear	0.025	TRUE	675	NA	NA	0	0.5	2	sepmodel	0.8011	7.611186367204035e-4	0.007920413004603775	0	10000
4	250	0	250	500	750	2	0	1	0.25	0.25	0.25	0.25	-0.25	-0.25	-0.25	-0.25	-0.25	linear	0.025	TRUE	675	NA	NA	0	0.5	3	fixmodel	0.8361	-1.126730212787453e-4	0.007235334120674943	0	10000
4	250	0	250	500	750	2	0	1	0.25	0.25	0.25	0.25	-0.25	-0.25	-0.25	-0.25	-0.25	linear	0.025	TRUE	675	NA	NA	0	0.5	3	fixmodel_cal	0.8018	-0.017265728134804544	0.007054042599725705	0	10000
4	250	0	250	500	750	2	0	1	0.25	0.25	0.25	0.25	-0.25	-0.25	-0.25	-0.25	-0.25	linear	0.025	TRUE	675	NA	NA	0	0.5	3	sepmodel	0.7967	8.326433720726535e-5	0.007990541856582104	0	10000
4	250	0	250	500	750	2	0	1	0.25	0.25	0.25	0.25	-0.25	-0.25	-0.25	-0.25	-0.25	linear	0.025	TRUE	675	NA	NA	0	0.5	4	fixmodel	0.8393	2.114374749452193e-4	0.007151949446123877	0	10000
4	250	0	250	500	750	2	0	1	0.25	0.25	0.25	0.25	-0.25	-0.25	-0.25	-0.25	-0.25	linear	0.025	TRUE	675	NA	NA	0	0.5	4	fixmodel_cal	0.8079	-0.014690348359122904	0.007066209714125447	0	10000
4	250	0	250	500	750	2	0	1	0.25	0.25	0.25	0.25	-0.25	-0.25	-0.25	-0.25	-0.25	linear	0.025	TRUE	675	NA	NA	0	0.5	4	sepmodel	0.8011	3.66242943365836e-4	0.007902416302739117	0	10000
4	250	0	250	500	750	2	0	1	0.25	0.25	0.25	0.25	-0.25	-0.25	-0.25	-0.25	-0.25	linear	0.025	TRUE	700	NA	NA	0	0.5	2	fixmodel	0.8221	-1.811619007154568e-4	0.007365893085555309	0	10000
4	250	0	250	500	750	2	0	1	0.25	0.25	0.25	0.25	-0.25	-0.25	-0.25	-0.25	-0.25	linear	0.025	TRUE	700	NA	NA	0	0.5	2	fixmodel_cal	0.8073	-0.01781102849054414	0.007059034446611271	0	10000
4	250	0	250	500	750	2	0	1	0.25	0.25	0.25	0.25	-0.25	-0.25	-0.25	-0.25	-0.25	linear	0.025	TRUE	700	NA	NA	0	0.5	2	sepmodel	0.7976	-5.097798745383833e-6	0.007817704127126804	0	10000
4	250	0	250	500	750	2	0	1	0.25	0.25	0.25	0.25	-0.25	-0.25	-0.25	-0.25	-0.25	linear	0.025	TRUE	700	NA	NA	0	0.5	3	fixmodel	0.8322	9.582453226592806e-4	0.007382559313445147	0	10000
4	250	0	250	500	750	2	0	1	0.25	0.25	0.25	0.25	-0.25	-0.25	-0.25	-0.25	-0.25	linear	0.025	TRUE	700	NA	NA	0	0.5	3	fixmodel_cal	0.7975	-0.01862850892384486	0.007243559155593901	0	10000
4	250	0	250	500	750	2	0	1	0.25	0.25	0.25	0.25	-0.25	-0.25	-0.25	-0.25	-0.25	linear	0.025	TRUE	700	NA	NA	0	0.5	3	sepmodel	0.8	9.442992008153686e-4	0.008079350165061065	0	10000
4	250	0	250	500	750	2	0	1	0.25	0.25	0.25	0.25	-0.25	-0.25	-0.25	-0.25	-0.25	linear	0.025	TRUE	700	NA	NA	0	0.5	4	fixmodel	0.8339	-9.447730894733064e-4	0.007173892619788598	0	10000
4	250	0	250	500	750	2	0	1	0.25	0.25	0.25	0.25	-0.25	-0.25	-0.25	-0.25	-0.25	linear	0.025	TRUE	700	NA	NA	0	0.5	4	fixmodel_cal	0.8017	-0.01579304188194191	0.007194353120555794	0	10000
4	250	0	250	500	750	2	0	1	0.25	0.25	0.25	0.25	-0.25	-0.25	-0.25	-0.25	-0.25	linear	0.025	TRUE	700	NA	NA	0	0.5	4	sepmodel	0.7893	-0.0011576339561378032	0.007888146529619177	0	10000
4	250	0	250	500	750	2	0	1	0.25	0.25	0.25	0.25	-0.25	-0.25	-0.25	-0.25	-0.25	linear	0.025	TRUE	725	NA	NA	0	0.5	2	fixmodel	0.8184	-9.866922562258792e-4	0.0074478508703576815	0	10000
4	250	0	250	500	750	2	0	1	0.25	0.25	0.25	0.25	-0.25	-0.25	-0.25	-0.25	-0.25	linear	0.025	TRUE	725	NA	NA	0	0.5	2	fixmodel_cal	0.8016	-0.018959867077146104	0.007117059138820188	0	10000
4	250	0	250	500	750	2	0	1	0.25	0.25	0.25	0.25	-0.25	-0.25	-0.25	-0.25	-0.25	linear	0.025	TRUE	725	NA	NA	0	0.5	2	sepmodel	0.7965	-7.804495464614699e-4	0.007984248815004594	0	10000
4	250	0	250	500	750	2	0	1	0.25	0.25	0.25	0.25	-0.25	-0.25	-0.25	-0.25	-0.25	linear	0.025	TRUE	725	NA	NA	0	0.5	3	fixmodel	0.8322	3.1669966148081683e-4	0.00742377817629123	0	10000
4	250	0	250	500	750	2	0	1	0.25	0.25	0.25	0.25	-0.25	-0.25	-0.25	-0.25	-0.25	linear	0.025	TRUE	725	NA	NA	0	0.5	3	fixmodel_cal	0.7966	-0.01984966344974426	0.007250108849204477	0	10000
4	250	0	250	500	750	2	0	1	0.25	0.25	0.25	0.25	-0.25	-0.25	-0.25	-0.25	-0.25	linear	0.025	TRUE	725	NA	NA	0	0.5	3	sepmodel	0.7951	9.982129285034211e-4	0.008188447421940963	0	10000
4	250	0	250	500	750	2	0	1	0.25	0.25	0.25	0.25	-0.25	-0.25	-0.25	-0.25	-0.25	linear	0.025	TRUE	725	NA	NA	0	0.5	4	fixmodel	0.8405	0.0016157490751477	0.006990144956007488	0	10000
4	250	0	250	500	750	2	0	1	0.25	0.25	0.25	0.25	-0.25	-0.25	-0.25	-0.25	-0.25	linear	0.025	TRUE	725	NA	NA	0	0.5	4	fixmodel_cal	0.8076	-0.013370399819002041	0.00698780059390029	0	10000
4	250	0	250	500	750	2	0	1	0.25	0.25	0.25	0.25	-0.25	-0.25	-0.25	-0.25	-0.25	linear	0.025	TRUE	725	NA	NA	0	0.5	4	sepmodel	0.8041	0.0022515713599747353	0.0077786363919868816	0	10000
4	250	0	250	500	750	2	0	1	0.25	0.25	0.25	0.25	-0.25	-0.25	-0.25	-0.25	-0.25	linear	0.025	TRUE	750	NA	NA	0	0.5	2	fixmodel	0.8247	5.334441572582738e-4	0.007405320631407211	0	10000
4	250	0	250	500	750	2	0	1	0.25	0.25	0.25	0.25	-0.25	-0.25	-0.25	-0.25	-0.25	linear	0.025	TRUE	750	NA	NA	0	0.5	2	fixmodel_cal	0.8053	-0.01899138509815697	0.00708065399772676	0	10000
4	250	0	250	500	750	2	0	1	0.25	0.25	0.25	0.25	-0.25	-0.25	-0.25	-0.25	-0.25	linear	0.025	TRUE	750	NA	NA	0	0.5	2	sepmodel	0.7954	2.32218944934223e-4	0.007995290347360656	0	10000
4	250	0	250	500	750	2	0	1	0.25	0.25	0.25	0.25	-0.25	-0.25	-0.25	-0.25	-0.25	linear	0.025	TRUE	750	NA	NA	0	0.5	3	fixmodel	0.8308	-4.48184646519676e-4	0.007283258000676848	0	10000
4	250	0	250	500	750	2	0	1	0.25	0.25	0.25	0.25	-0.25	-0.25	-0.25	-0.25	-0.25	linear	0.025	TRUE	750	NA	NA	0	0.5	3	fixmodel_cal	0.7948	-0.022858432388925303	0.007176430502199728	0	10000
4	250	0	250	500	750	2	0	1	0.25	0.25	0.25	0.25	-0.25	-0.25	-0.25	-0.25	-0.25	linear	0.025	TRUE	750	NA	NA	0	0.5	3	sepmodel	0.7974	-8.679488803547774e-4	0.00798445568437325	0	10000
4	250	0	250	500	750	2	0	1	0.25	0.25	0.25	0.25	-0.25	-0.25	-0.25	-0.25	-0.25	linear	0.025	TRUE	750	NA	NA	0	0.5	4	fixmodel	0.8382	3.8767523409621683e-4	0.007342298988948261	0	10000
4	250	0	250	500	750	2	0	1	0.25	0.25	0.25	0.25	-0.25	-0.25	-0.25	-0.25	-0.25	linear	0.025	TRUE	750	NA	NA	0	0.5	4	fixmodel_cal	0.7985	-0.014909297341569839	0.007377594719466601	0	10000
4	250	0	250	500	750	2	0	1	0.25	0.25	0.25	0.25	-0.25	-0.25	-0.25	-0.25	-0.25	linear	0.025	TRUE	750	NA	NA	0	0.5	4	sepmodel	0.8002	2.777348647439284e-4	0.008106239103009217	0	10000
4	250	0	250	500	750	2	0	1	0.25	0.25	0.25	0.25	-0.125	-0.125	-0.125	-0.125	-0.125	linear	0.025	TRUE	25	NA	NA	0	0.5	2	fixmodel	0.8244	7.227368854665364e-4	0.007517630826553866	0	10000
4	250	0	250	500	750	2	0	1	0.25	0.25	0.25	0.25	-0.125	-0.125	-0.125	-0.125	-0.125	linear	0.025	TRUE	25	NA	NA	0	0.5	2	fixmodel_cal	0.8233	7.660163820146393e-4	0.007550825561087318	0	10000
4	250	0	250	500	750	2	0	1	0.25	0.25	0.25	0.25	-0.125	-0.125	-0.125	-0.125	-0.125	linear	0.025	TRUE	25	NA	NA	0	0.5	2	sepmodel	0.7965	7.634196366291576e-4	0.00806739451344169	0	10000
4	250	0	250	500	750	2	0	1	0.25	0.25	0.25	0.25	-0.125	-0.125	-0.125	-0.125	-0.125	linear	0.025	TRUE	25	NA	NA	0	0.5	3	fixmodel	0.8287	-4.977794772471338e-4	0.007308077126613775	0	10000
4	250	0	250	500	750	2	0	1	0.25	0.25	0.25	0.25	-0.125	-0.125	-0.125	-0.125	-0.125	linear	0.025	TRUE	25	NA	NA	0	0.5	3	fixmodel_cal	0.8281	-4.54392573933399e-4	0.00733778532539429	0	10000
4	250	0	250	500	750	2	0	1	0.25	0.25	0.25	0.25	-0.125	-0.125	-0.125	-0.125	-0.125	linear	0.025	TRUE	25	NA	NA	0	0.5	3	sepmodel	0.7897	-6.340119434492669e-4	0.008053322056720396	0	10000
4	250	0	250	500	750	2	0	1	0.25	0.25	0.25	0.25	-0.125	-0.125	-0.125	-0.125	-0.125	linear	0.025	TRUE	25	NA	NA	0	0.5	4	fixmodel	0.8356	1.672249595035849e-4	0.007418600021990348	0	10000
4	250	0	250	500	750	2	0	1	0.25	0.25	0.25	0.25	-0.125	-0.125	-0.125	-0.125	-0.125	linear	0.025	TRUE	25	NA	NA	0	0.5	4	fixmodel_cal	0.8323	1.7564978286713562e-4	0.007455242826138044	0	10000
4	250	0	250	500	750	2	0	1	0.25	0.25	0.25	0.25	-0.125	-0.125	-0.125	-0.125	-0.125	linear	0.025	TRUE	25	NA	NA	0	0.5	4	sepmodel	0.7948	4.234332746202767e-4	0.008138347364932422	0	10000
4	250	0	250	500	750	2	0	1	0.25	0.25	0.25	0.25	-0.125	-0.125	-0.125	-0.125	-0.125	linear	0.025	TRUE	50	NA	NA	0	0.5	2	fixmodel	0.8276	4.0089275937589915e-4	0.007426831353078168	0	10000
4	250	0	250	500	750	2	0	1	0.25	0.25	0.25	0.25	-0.125	-0.125	-0.125	-0.125	-0.125	linear	0.025	TRUE	50	NA	NA	0	0.5	2	fixmodel_cal	0.8263	3.7507737823111133e-4	0.007439604525852733	0	10000
4	250	0	250	500	750	2	0	1	0.25	0.25	0.25	0.25	-0.125	-0.125	-0.125	-0.125	-0.125	linear	0.025	TRUE	50	NA	NA	0	0.5	2	sepmodel	0.7993	0.0010151328359029662	0.008020895057356474	0	10000
4	250	0	250	500	750	2	0	1	0.25	0.25	0.25	0.25	-0.125	-0.125	-0.125	-0.125	-0.125	linear	0.025	TRUE	50	NA	NA	0	0.5	3	fixmodel	0.8345	-5.007518041328369e-4	0.00724366510346807	0	10000
4	250	0	250	500	750	2	0	1	0.25	0.25	0.25	0.25	-0.125	-0.125	-0.125	-0.125	-0.125	linear	0.025	TRUE	50	NA	NA	0	0.5	3	fixmodel_cal	0.8332	-5.157429981761088e-4	0.007255999329708507	0	10000
4	250	0	250	500	750	2	0	1	0.25	0.25	0.25	0.25	-0.125	-0.125	-0.125	-0.125	-0.125	linear	0.025	TRUE	50	NA	NA	0	0.5	3	sepmodel	0.7986	-3.28349007912657e-4	0.007998870983270609	0	10000
4	250	0	250	500	750	2	0	1	0.25	0.25	0.25	0.25	-0.125	-0.125	-0.125	-0.125	-0.125	linear	0.025	TRUE	50	NA	NA	0	0.5	4	fixmodel	0.8329	-0.0015028398091867926	0.007209863574756527	0	10000
4	250	0	250	500	750	2	0	1	0.25	0.25	0.25	0.25	-0.125	-0.125	-0.125	-0.125	-0.125	linear	0.025	TRUE	50	NA	NA	0	0.5	4	fixmodel_cal	0.8338	-0.0015747027350514339	0.007215819415252944	0	10000
4	250	0	250	500	750	2	0	1	0.25	0.25	0.25	0.25	-0.125	-0.125	-0.125	-0.125	-0.125	linear	0.025	TRUE	50	NA	NA	0	0.5	4	sepmodel	0.7977	-0.0011455131946513425	0.007961888801055434	0	10000
4	250	0	250	500	750	2	0	1	0.25	0.25	0.25	0.25	-0.125	-0.125	-0.125	-0.125	-0.125	linear	0.025	TRUE	75	NA	NA	0	0.5	2	fixmodel	0.8233	2.9517830402369505e-4	0.0074211790185960665	0	10000
4	250	0	250	500	750	2	0	1	0.25	0.25	0.25	0.25	-0.125	-0.125	-0.125	-0.125	-0.125	linear	0.025	TRUE	75	NA	NA	0	0.5	2	fixmodel_cal	0.8263	2.5037358643255965e-4	0.00737504250363988	0	10000
4	250	0	250	500	750	2	0	1	0.25	0.25	0.25	0.25	-0.125	-0.125	-0.125	-0.125	-0.125	linear	0.025	TRUE	75	NA	NA	0	0.5	2	sepmodel	0.7953	-2.2428242470131295e-4	0.007953775300773366	0	10000
4	250	0	250	500	750	2	0	1	0.25	0.25	0.25	0.25	-0.125	-0.125	-0.125	-0.125	-0.125	linear	0.025	TRUE	75	NA	NA	0	0.5	3	fixmodel	0.8302	6.400629493688863e-4	0.007348101181525144	0	10000
4	250	0	250	500	750	2	0	1	0.25	0.25	0.25	0.25	-0.125	-0.125	-0.125	-0.125	-0.125	linear	0.025	TRUE	75	NA	NA	0	0.5	3	fixmodel_cal	0.8321	7.247427920706438e-4	0.007314852082515948	0	10000
4	250	0	250	500	750	2	0	1	0.25	0.25	0.25	0.25	-0.125	-0.125	-0.125	-0.125	-0.125	linear	0.025	TRUE	75	NA	NA	0	0.5	3	sepmodel	0.7946	3.7306786380176805e-4	0.008161337035419072	0	10000
4	250	0	250	500	750	2	0	1	0.25	0.25	0.25	0.25	-0.125	-0.125	-0.125	-0.125	-0.125	linear	0.025	TRUE	75	NA	NA	0	0.5	4	fixmodel	0.8405	9.908957468216337e-4	0.007075201726181235	0	10000
4	250	0	250	500	750	2	0	1	0.25	0.25	0.25	0.25	-0.125	-0.125	-0.125	-0.125	-0.125	linear	0.025	TRUE	75	NA	NA	0	0.5	4	fixmodel_cal	0.8396	0.0010090712319326279	0.007064098449557673	0	10000
4	250	0	250	500	750	2	0	1	0.25	0.25	0.25	0.25	-0.125	-0.125	-0.125	-0.125	-0.125	linear	0.025	TRUE	75	NA	NA	0	0.5	4	sepmodel	0.8007	8.067841910165973e-4	0.007787638422784617	0	10000
4	250	0	250	500	750	2	0	1	0.25	0.25	0.25	0.25	-0.125	-0.125	-0.125	-0.125	-0.125	linear	0.025	TRUE	100	NA	NA	0	0.5	2	fixmodel	0.823	9.015701530932293e-4	0.007477620377630792	0	10000
4	250	0	250	500	750	2	0	1	0.25	0.25	0.25	0.25	-0.125	-0.125	-0.125	-0.125	-0.125	linear	0.025	TRUE	100	NA	NA	0	0.5	2	fixmodel_cal	0.8278	6.421385182175848e-4	0.007392414965431387	0	10000
4	250	0	250	500	750	2	0	1	0.25	0.25	0.25	0.25	-0.125	-0.125	-0.125	-0.125	-0.125	linear	0.025	TRUE	100	NA	NA	0	0.5	2	sepmodel	0.7993	0.0010211291128818048	0.008043449842534916	0	10000
4	250	0	250	500	750	2	0	1	0.25	0.25	0.25	0.25	-0.125	-0.125	-0.125	-0.125	-0.125	linear	0.025	TRUE	100	NA	NA	0	0.5	3	fixmodel	0.8281	-6.523815010546215e-4	0.007306517102648109	0	10000
4	250	0	250	500	750	2	0	1	0.25	0.25	0.25	0.25	-0.125	-0.125	-0.125	-0.125	-0.125	linear	0.025	TRUE	100	NA	NA	0	0.5	3	fixmodel_cal	0.8264	-8.002291885260543e-4	0.007289733853176071	0	10000
4	250	0	250	500	750	2	0	1	0.25	0.25	0.25	0.25	-0.125	-0.125	-0.125	-0.125	-0.125	linear	0.025	TRUE	100	NA	NA	0	0.5	3	sepmodel	0.7948	-5.035772702939134e-4	0.008007067471414222	0	10000
4	250	0	250	500	750	2	0	1	0.25	0.25	0.25	0.25	-0.125	-0.125	-0.125	-0.125	-0.125	linear	0.025	TRUE	100	NA	NA	0	0.5	4	fixmodel	0.8392	4.5951667998925765e-4	0.007133620620273291	0	10000
4	250	0	250	500	750	2	0	1	0.25	0.25	0.25	0.25	-0.125	-0.125	-0.125	-0.125	-0.125	linear	0.025	TRUE	100	NA	NA	0	0.5	4	fixmodel_cal	0.8429	2.457583490793228e-4	0.007096093578113984	0	10000
4	250	0	250	500	750	2	0	1	0.25	0.25	0.25	0.25	-0.125	-0.125	-0.125	-0.125	-0.125	linear	0.025	TRUE	100	NA	NA	0	0.5	4	sepmodel	0.7968	8.737728166541084e-4	0.007891409116368767	0	10000
4	250	0	250	500	750	2	0	1	0.25	0.25	0.25	0.25	-0.125	-0.125	-0.125	-0.125	-0.125	linear	0.025	TRUE	125	NA	NA	0	0.5	2	fixmodel	0.8212	1.0607093588929058e-4	0.007534106717110648	0	10000
4	250	0	250	500	750	2	0	1	0.25	0.25	0.25	0.25	-0.125	-0.125	-0.125	-0.125	-0.125	linear	0.025	TRUE	125	NA	NA	0	0.5	2	fixmodel_cal	0.8213	1.2323575574957492e-4	0.007536705083426415	0	10000
4	250	0	250	500	750	2	0	1	0.25	0.25	0.25	0.25	-0.125	-0.125	-0.125	-0.125	-0.125	linear	0.025	TRUE	125	NA	NA	0	0.5	2	sepmodel	0.7927	-2.7709984298674913e-6	0.00807114564136028	0	10000
4	250	0	250	500	750	2	0	1	0.25	0.25	0.25	0.25	-0.125	-0.125	-0.125	-0.125	-0.125	linear	0.025	TRUE	125	NA	NA	0	0.5	3	fixmodel	0.8315	2.0288765738445195e-4	0.007246334762193381	0	10000
4	250	0	250	500	750	2	0	1	0.25	0.25	0.25	0.25	-0.125	-0.125	-0.125	-0.125	-0.125	linear	0.025	TRUE	125	NA	NA	0	0.5	3	fixmodel_cal	0.833	1.325752201249328e-4	0.007247382404628463	0	10000
4	250	0	250	500	750	2	0	1	0.25	0.25	0.25	0.25	-0.125	-0.125	-0.125	-0.125	-0.125	linear	0.025	TRUE	125	NA	NA	0	0.5	3	sepmodel	0.8013	2.683556752060858e-4	0.007862589653769873	0	10000
4	250	0	250	500	750	2	0	1	0.25	0.25	0.25	0.25	-0.125	-0.125	-0.125	-0.125	-0.125	linear	0.025	TRUE	125	NA	NA	0	0.5	4	fixmodel	0.8325	-0.0015836327626637615	0.007133731635921115	0	10000
4	250	0	250	500	750	2	0	1	0.25	0.25	0.25	0.25	-0.125	-0.125	-0.125	-0.125	-0.125	linear	0.025	TRUE	125	NA	NA	0	0.5	4	fixmodel_cal	0.8316	-0.001685044431041163	0.007142313504569853	0	10000
4	250	0	250	500	750	2	0	1	0.25	0.25	0.25	0.25	-0.125	-0.125	-0.125	-0.125	-0.125	linear	0.025	TRUE	125	NA	NA	0	0.5	4	sepmodel	0.7905	-0.0013653039740904815	0.0080607140574843	0	10000
4	250	0	250	500	750	2	0	1	0.25	0.25	0.25	0.25	-0.125	-0.125	-0.125	-0.125	-0.125	linear	0.025	TRUE	150	NA	NA	0	0.5	2	fixmodel	0.8269	9.245722292197009e-4	0.0073839551799707035	0	10000
4	250	0	250	500	750	2	0	1	0.25	0.25	0.25	0.25	-0.125	-0.125	-0.125	-0.125	-0.125	linear	0.025	TRUE	150	NA	NA	0	0.5	2	fixmodel_cal	0.8326	4.2234492163348796e-4	0.007247208851007489	0	10000
4	250	0	250	500	750	2	0	1	0.25	0.25	0.25	0.25	-0.125	-0.125	-0.125	-0.125	-0.125	linear	0.025	TRUE	150	NA	NA	0	0.5	2	sepmodel	0.8004	8.788659917969753e-4	0.007938881998992878	0	10000
4	250	0	250	500	750	2	0	1	0.25	0.25	0.25	0.25	-0.125	-0.125	-0.125	-0.125	-0.125	linear	0.025	TRUE	150	NA	NA	0	0.5	3	fixmodel	0.8305	1.8958308321006463e-4	0.007316280857713195	0	10000
4	250	0	250	500	750	2	0	1	0.25	0.25	0.25	0.25	-0.125	-0.125	-0.125	-0.125	-0.125	linear	0.025	TRUE	150	NA	NA	0	0.5	3	fixmodel_cal	0.8328	-3.6681006112751556e-4	0.007230089128106558	0	10000
4	250	0	250	500	750	2	0	1	0.25	0.25	0.25	0.25	-0.125	-0.125	-0.125	-0.125	-0.125	linear	0.025	TRUE	150	NA	NA	0	0.5	3	sepmodel	0.7961	3.227639500994098e-4	0.008023939051110226	0	10000
4	250	0	250	500	750	2	0	1	0.25	0.25	0.25	0.25	-0.125	-0.125	-0.125	-0.125	-0.125	linear	0.025	TRUE	150	NA	NA	0	0.5	4	fixmodel	0.8308	-5.106907725218765e-4	0.007283645113025922	0	10000
4	250	0	250	500	750	2	0	1	0.25	0.25	0.25	0.25	-0.125	-0.125	-0.125	-0.125	-0.125	linear	0.025	TRUE	150	NA	NA	0	0.5	4	fixmodel_cal	0.83	-9.420230315407341e-4	0.007269411484298816	0	10000
4	250	0	250	500	750	2	0	1	0.25	0.25	0.25	0.25	-0.125	-0.125	-0.125	-0.125	-0.125	linear	0.025	TRUE	150	NA	NA	0	0.5	4	sepmodel	0.7954	-3.3174576563680443e-4	0.008076115862777677	0	10000
4	250	0	250	500	750	2	0	1	0.25	0.25	0.25	0.25	-0.125	-0.125	-0.125	-0.125	-0.125	linear	0.025	TRUE	175	NA	NA	0	0.5	2	fixmodel	0.8245	7.780892152003551e-4	0.007502264984439566	0	10000
4	250	0	250	500	750	2	0	1	0.25	0.25	0.25	0.25	-0.125	-0.125	-0.125	-0.125	-0.125	linear	0.025	TRUE	175	NA	NA	0	0.5	2	fixmodel_cal	0.8335	2.4298741514926808e-4	0.007296318483288393	0	10000
4	250	0	250	500	750	2	0	1	0.25	0.25	0.25	0.25	-0.125	-0.125	-0.125	-0.125	-0.125	linear	0.025	TRUE	175	NA	NA	0	0.5	2	sepmodel	0.7981	8.237237516733023e-4	0.008039100830105912	0	10000
4	250	0	250	500	750	2	0	1	0.25	0.25	0.25	0.25	-0.125	-0.125	-0.125	-0.125	-0.125	linear	0.025	TRUE	175	NA	NA	0	0.5	3	fixmodel	0.8333	0.0012817961154932202	0.007361280115845029	0	10000
4	250	0	250	500	750	2	0	1	0.25	0.25	0.25	0.25	-0.125	-0.125	-0.125	-0.125	-0.125	linear	0.025	TRUE	175	NA	NA	0	0.5	3	fixmodel_cal	0.8358	7.141603458273403e-4	0.007300332534009795	0	10000
4	250	0	250	500	750	2	0	1	0.25	0.25	0.25	0.25	-0.125	-0.125	-0.125	-0.125	-0.125	linear	0.025	TRUE	175	NA	NA	0	0.5	3	sepmodel	0.8004	0.0012880322295487012	0.007996420984830822	0	10000
4	250	0	250	500	750	2	0	1	0.25	0.25	0.25	0.25	-0.125	-0.125	-0.125	-0.125	-0.125	linear	0.025	TRUE	175	NA	NA	0	0.5	4	fixmodel	0.8372	-2.605343095269734e-4	0.007236555043334681	0	10000
4	250	0	250	500	750	2	0	1	0.25	0.25	0.25	0.25	-0.125	-0.125	-0.125	-0.125	-0.125	linear	0.025	TRUE	175	NA	NA	0	0.5	4	fixmodel_cal	0.8413	-8.596004763358236e-4	0.007133632695614122	0	10000
4	250	0	250	500	750	2	0	1	0.25	0.25	0.25	0.25	-0.125	-0.125	-0.125	-0.125	-0.125	linear	0.025	TRUE	175	NA	NA	0	0.5	4	sepmodel	0.7961	-1.7679374551777565e-4	0.008036077792449976	0	10000
4	250	0	250	500	750	2	0	1	0.25	0.25	0.25	0.25	-0.125	-0.125	-0.125	-0.125	-0.125	linear	0.025	TRUE	200	NA	NA	0	0.5	2	fixmodel	0.8196	-2.915748945283327e-4	0.007468465893896442	0	10000
4	250	0	250	500	750	2	0	1	0.25	0.25	0.25	0.25	-0.125	-0.125	-0.125	-0.125	-0.125	linear	0.025	TRUE	200	NA	NA	0	0.5	2	fixmodel_cal	0.8289	-0.0010479301341542854	0.0072961783557393195	0	10000
4	250	0	250	500	750	2	0	1	0.25	0.25	0.25	0.25	-0.125	-0.125	-0.125	-0.125	-0.125	linear	0.025	TRUE	200	NA	NA	0	0.5	2	sepmodel	0.7923	-3.140924762976266e-4	0.007994704909939103	0	10000
4	250	0	250	500	750	2	0	1	0.25	0.25	0.25	0.25	-0.125	-0.125	-0.125	-0.125	-0.125	linear	0.025	TRUE	200	NA	NA	0	0.5	3	fixmodel	0.8333	6.018868907088467e-5	0.0072845378807845085	0	10000
4	250	0	250	500	750	2	0	1	0.25	0.25	0.25	0.25	-0.125	-0.125	-0.125	-0.125	-0.125	linear	0.025	TRUE	200	NA	NA	0	0.5	3	fixmodel_cal	0.836	-9.326114095766467e-4	0.007130003446505045	0	10000
4	250	0	250	500	750	2	0	1	0.25	0.25	0.25	0.25	-0.125	-0.125	-0.125	-0.125	-0.125	linear	0.025	TRUE	200	NA	NA	0	0.5	3	sepmodel	0.7967	-2.9439028673264376e-5	0.007983946390113919	0	10000
4	250	0	250	500	750	2	0	1	0.25	0.25	0.25	0.25	-0.125	-0.125	-0.125	-0.125	-0.125	linear	0.025	TRUE	200	NA	NA	0	0.5	4	fixmodel	0.8318	-0.001915663176643586	0.007268879605582251	0	10000
4	250	0	250	500	750	2	0	1	0.25	0.25	0.25	0.25	-0.125	-0.125	-0.125	-0.125	-0.125	linear	0.025	TRUE	200	NA	NA	0	0.5	4	fixmodel_cal	0.8347	-0.003046125252604362	0.007146936455812436	0	10000
4	250	0	250	500	750	2	0	1	0.25	0.25	0.25	0.25	-0.125	-0.125	-0.125	-0.125	-0.125	linear	0.025	TRUE	200	NA	NA	0	0.5	4	sepmodel	0.7924	-0.002002983000695348	0.00802455685046112	0	10000
4	250	0	250	500	750	2	0	1	0.25	0.25	0.25	0.25	-0.125	-0.125	-0.125	-0.125	-0.125	linear	0.025	TRUE	225	NA	NA	0	0.5	2	fixmodel	0.8316	8.948631830222654e-4	0.007404001376482744	0	10000
4	250	0	250	500	750	2	0	1	0.25	0.25	0.25	0.25	-0.125	-0.125	-0.125	-0.125	-0.125	linear	0.025	TRUE	225	NA	NA	0	0.5	2	fixmodel_cal	0.8342	5.224134933795178e-4	0.007315026623701625	0	10000
4	250	0	250	500	750	2	0	1	0.25	0.25	0.25	0.25	-0.125	-0.125	-0.125	-0.125	-0.125	linear	0.025	TRUE	225	NA	NA	0	0.5	2	sepmodel	0.8021	5.517179521646779e-4	0.008004795710919246	0	10000
4	250	0	250	500	750	2	0	1	0.25	0.25	0.25	0.25	-0.125	-0.125	-0.125	-0.125	-0.125	linear	0.025	TRUE	225	NA	NA	0	0.5	3	fixmodel	0.8279	-2.4194842754560961e-4	0.007283466588310137	0	10000
4	250	0	250	500	750	2	0	1	0.25	0.25	0.25	0.25	-0.125	-0.125	-0.125	-0.125	-0.125	linear	0.025	TRUE	225	NA	NA	0	0.5	3	fixmodel_cal	0.8313	-8.733337940878296e-4	0.00716982479122075	0	10000
4	250	0	250	500	750	2	0	1	0.25	0.25	0.25	0.25	-0.125	-0.125	-0.125	-0.125	-0.125	linear	0.025	TRUE	225	NA	NA	0	0.5	3	sepmodel	0.7933	-3.612466660234051e-5	0.00797973714587606	0	10000
4	250	0	250	500	750	2	0	1	0.25	0.25	0.25	0.25	-0.125	-0.125	-0.125	-0.125	-0.125	linear	0.025	TRUE	225	NA	NA	0	0.5	4	fixmodel	0.8251	-0.0027125776338086816	0.007299510659914172	0	10000
4	250	0	250	500	750	2	0	1	0.25	0.25	0.25	0.25	-0.125	-0.125	-0.125	-0.125	-0.125	linear	0.025	TRUE	225	NA	NA	0	0.5	4	fixmodel_cal	0.825	-0.0038160956703713017	0.00720967090188687	0	10000
4	250	0	250	500	750	2	0	1	0.25	0.25	0.25	0.25	-0.125	-0.125	-0.125	-0.125	-0.125	linear	0.025	TRUE	225	NA	NA	0	0.5	4	sepmodel	0.7802	-0.00286683382273003	0.008135605757749404	0	10000
4	250	0	250	500	750	2	0	1	0.25	0.25	0.25	0.25	-0.125	-0.125	-0.125	-0.125	-0.125	linear	0.025	TRUE	250	NA	NA	0	0.5	2	fixmodel	0.8224	-9.235872404715051e-5	0.007513490739834149	0	10000
4	250	0	250	500	750	2	0	1	0.25	0.25	0.25	0.25	-0.125	-0.125	-0.125	-0.125	-0.125	linear	0.025	TRUE	250	NA	NA	0	0.5	2	fixmodel_cal	0.8214	-2.6173552482971346e-4	0.007529468443091616	0	10000
4	250	0	250	500	750	2	0	1	0.25	0.25	0.25	0.25	-0.125	-0.125	-0.125	-0.125	-0.125	linear	0.025	TRUE	250	NA	NA	0	0.5	2	sepmodel	0.7917	6.165492350092997e-5	0.008081331111285221	0	10000
4	250	0	250	500	750	2	0	1	0.25	0.25	0.25	0.25	-0.125	-0.125	-0.125	-0.125	-0.125	linear	0.025	TRUE	250	NA	NA	0	0.5	3	fixmodel	0.8365	-2.1694108934432692e-4	0.007110684946086976	0	10000
4	250	0	250	500	750	2	0	1	0.25	0.25	0.25	0.25	-0.125	-0.125	-0.125	-0.125	-0.125	linear	0.025	TRUE	250	NA	NA	0	0.5	3	fixmodel_cal	0.8357	-6.278843874665941e-4	0.007091820849773791	0	10000
4	250	0	250	500	750	2	0	1	0.25	0.25	0.25	0.25	-0.125	-0.125	-0.125	-0.125	-0.125	linear	0.025	TRUE	250	NA	NA	0	0.5	3	sepmodel	0.7981	-7.872556904230465e-5	0.007820030240082739	0	10000
4	250	0	250	500	750	2	0	1	0.25	0.25	0.25	0.25	-0.125	-0.125	-0.125	-0.125	-0.125	linear	0.025	TRUE	250	NA	NA	0	0.5	4	fixmodel	0.8391	2.0671720015367543e-4	0.007259804642425496	0	10000
4	250	0	250	500	750	2	0	1	0.25	0.25	0.25	0.25	-0.125	-0.125	-0.125	-0.125	-0.125	linear	0.025	TRUE	250	NA	NA	0	0.5	4	fixmodel_cal	0.8381	-3.7708557368814407e-4	0.007253783371578327	0	10000
4	250	0	250	500	750	2	0	1	0.25	0.25	0.25	0.25	-0.125	-0.125	-0.125	-0.125	-0.125	linear	0.025	TRUE	250	NA	NA	0	0.5	4	sepmodel	0.7977	2.027849297280095e-4	0.00792256552018367	0	10000
4	250	0	250	500	750	2	0	1	0.25	0.25	0.25	0.25	-0.125	-0.125	-0.125	-0.125	-0.125	linear	0.025	TRUE	275	NA	NA	0	0.5	2	fixmodel	0.8267	-5.297186334231045e-5	0.007391782609336567	0	10000
4	250	0	250	500	750	2	0	1	0.25	0.25	0.25	0.25	-0.125	-0.125	-0.125	-0.125	-0.125	linear	0.025	TRUE	275	NA	NA	0	0.5	2	fixmodel_cal	0.8298	-7.019334035062828e-4	0.007260035418890186	0	10000
4	250	0	250	500	750	2	0	1	0.25	0.25	0.25	0.25	-0.125	-0.125	-0.125	-0.125	-0.125	linear	0.025	TRUE	275	NA	NA	0	0.5	2	sepmodel	0.7979	-2.937068773220974e-4	0.007936722460019517	0	10000
4	250	0	250	500	750	2	0	1	0.25	0.25	0.25	0.25	-0.125	-0.125	-0.125	-0.125	-0.125	linear	0.025	TRUE	275	NA	NA	0	0.5	3	fixmodel	0.8353	7.706648783611759e-4	0.007296706478590496	0	10000
4	250	0	250	500	750	2	0	1	0.25	0.25	0.25	0.25	-0.125	-0.125	-0.125	-0.125	-0.125	linear	0.025	TRUE	275	NA	NA	0	0.5	3	fixmodel_cal	0.8354	-6.113205875482901e-4	0.007174714993733549	0	10000
4	250	0	250	500	750	2	0	1	0.25	0.25	0.25	0.25	-0.125	-0.125	-0.125	-0.125	-0.125	linear	0.025	TRUE	275	NA	NA	0	0.5	3	sepmodel	0.8006	8.538267431824218e-4	0.00795019631032686	0	10000
4	250	0	250	500	750	2	0	1	0.25	0.25	0.25	0.25	-0.125	-0.125	-0.125	-0.125	-0.125	linear	0.025	TRUE	275	NA	NA	0	0.5	4	fixmodel	0.8439	5.310280819989401e-4	0.007186562185521699	0	10000
4	250	0	250	500	750	2	0	1	0.25	0.25	0.25	0.25	-0.125	-0.125	-0.125	-0.125	-0.125	linear	0.025	TRUE	275	NA	NA	0	0.5	4	fixmodel_cal	0.8453	-9.602059283038855e-4	0.0070483497291026175	0	10000
4	250	0	250	500	750	2	0	1	0.25	0.25	0.25	0.25	-0.125	-0.125	-0.125	-0.125	-0.125	linear	0.025	TRUE	275	NA	NA	0	0.5	4	sepmodel	0.8008	8.182833305898398e-4	0.008065223944852052	0	10000
4	250	0	250	500	750	2	0	1	0.25	0.25	0.25	0.25	-0.125	-0.125	-0.125	-0.125	-0.125	linear	0.025	TRUE	300	NA	NA	0	0.5	2	fixmodel	0.8272	-3.057943240534131e-4	0.007381780621803788	0	10000
4	250	0	250	500	750	2	0	1	0.25	0.25	0.25	0.25	-0.125	-0.125	-0.125	-0.125	-0.125	linear	0.025	TRUE	300	NA	NA	0	0.5	2	fixmodel_cal	0.8323	-0.0016091362409852033	0.007223607148968141	0	10000
4	250	0	250	500	750	2	0	1	0.25	0.25	0.25	0.25	-0.125	-0.125	-0.125	-0.125	-0.125	linear	0.025	TRUE	300	NA	NA	0	0.5	2	sepmodel	0.797	-4.630767648775461e-4	0.007944508438332394	0	10000
4	250	0	250	500	750	2	0	1	0.25	0.25	0.25	0.25	-0.125	-0.125	-0.125	-0.125	-0.125	linear	0.025	TRUE	300	NA	NA	0	0.5	3	fixmodel	0.8355	6.423187461380164e-4	0.007317867685599881	0	10000
4	250	0	250	500	750	2	0	1	0.25	0.25	0.25	0.25	-0.125	-0.125	-0.125	-0.125	-0.125	linear	0.025	TRUE	300	NA	NA	0	0.5	3	fixmodel_cal	0.8358	-0.0015815787467577818	0.007163847640686422	0	10000
4	250	0	250	500	750	2	0	1	0.25	0.25	0.25	0.25	-0.125	-0.125	-0.125	-0.125	-0.125	linear	0.025	TRUE	300	NA	NA	0	0.5	3	sepmodel	0.7951	2.635286036049374e-4	0.008061870451111924	0	10000
4	250	0	250	500	750	2	0	1	0.25	0.25	0.25	0.25	-0.125	-0.125	-0.125	-0.125	-0.125	linear	0.025	TRUE	300	NA	NA	0	0.5	4	fixmodel	0.8324	-9.900936044031075e-5	0.007239854803923462	0	10000
4	250	0	250	500	750	2	0	1	0.25	0.25	0.25	0.25	-0.125	-0.125	-0.125	-0.125	-0.125	linear	0.025	TRUE	300	NA	NA	0	0.5	4	fixmodel_cal	0.8395	-0.002525708152107977	0.00704303504475291	0	10000
4	250	0	250	500	750	2	0	1	0.25	0.25	0.25	0.25	-0.125	-0.125	-0.125	-0.125	-0.125	linear	0.025	TRUE	300	NA	NA	0	0.5	4	sepmodel	0.792	-1.0481025962377211e-6	0.008035603048904156	0	10000
4	250	0	250	500	750	2	0	1	0.25	0.25	0.25	0.25	-0.125	-0.125	-0.125	-0.125	-0.125	linear	0.025	TRUE	325	NA	NA	0	0.5	2	fixmodel	0.8266	-0.0010761115586136695	0.007257462082707793	0	10000
4	250	0	250	500	750	2	0	1	0.25	0.25	0.25	0.25	-0.125	-0.125	-0.125	-0.125	-0.125	linear	0.025	TRUE	325	NA	NA	0	0.5	2	fixmodel_cal	0.8347	-0.0026422039750509407	0.0070770355960948885	0	10000
4	250	0	250	500	750	2	0	1	0.25	0.25	0.25	0.25	-0.125	-0.125	-0.125	-0.125	-0.125	linear	0.025	TRUE	325	NA	NA	0	0.5	2	sepmodel	0.7975	-0.0012270208724362035	0.007797687858858934	0	10000
4	250	0	250	500	750	2	0	1	0.25	0.25	0.25	0.25	-0.125	-0.125	-0.125	-0.125	-0.125	linear	0.025	TRUE	325	NA	NA	0	0.5	3	fixmodel	0.8358	3.1814474676940437e-4	0.007201031245891695	0	10000
4	250	0	250	500	750	2	0	1	0.25	0.25	0.25	0.25	-0.125	-0.125	-0.125	-0.125	-0.125	linear	0.025	TRUE	325	NA	NA	0	0.5	3	fixmodel_cal	0.8397	-0.00234112293319193	0.007012622726945497	0	10000
4	250	0	250	500	750	2	0	1	0.25	0.25	0.25	0.25	-0.125	-0.125	-0.125	-0.125	-0.125	linear	0.025	TRUE	325	NA	NA	0	0.5	3	sepmodel	0.7986	3.6316138354082613e-4	0.007860991397064926	0	10000
4	250	0	250	500	750	2	0	1	0.25	0.25	0.25	0.25	-0.125	-0.125	-0.125	-0.125	-0.125	linear	0.025	TRUE	325	NA	NA	0	0.5	4	fixmodel	0.8348	-7.685373216185957e-4	0.0071868878337989096	0	10000
4	250	0	250	500	750	2	0	1	0.25	0.25	0.25	0.25	-0.125	-0.125	-0.125	-0.125	-0.125	linear	0.025	TRUE	325	NA	NA	0	0.5	4	fixmodel_cal	0.8353	-0.003581598994813747	0.007063215177702297	0	10000
4	250	0	250	500	750	2	0	1	0.25	0.25	0.25	0.25	-0.125	-0.125	-0.125	-0.125	-0.125	linear	0.025	TRUE	325	NA	NA	0	0.5	4	sepmodel	0.7988	-8.981506247906688e-4	0.007937071788076176	0	10000
4	250	0	250	500	750	2	0	1	0.25	0.25	0.25	0.25	-0.125	-0.125	-0.125	-0.125	-0.125	linear	0.025	TRUE	350	NA	NA	0	0.5	2	fixmodel	0.8211	-8.992323904163101e-4	0.0074369451685990465	0	10000
4	250	0	250	500	750	2	0	1	0.25	0.25	0.25	0.25	-0.125	-0.125	-0.125	-0.125	-0.125	linear	0.025	TRUE	350	NA	NA	0	0.5	2	fixmodel_cal	0.8306	-0.0030147465993936077	0.007103748779221864	0	10000
4	250	0	250	500	750	2	0	1	0.25	0.25	0.25	0.25	-0.125	-0.125	-0.125	-0.125	-0.125	linear	0.025	TRUE	350	NA	NA	0	0.5	2	sepmodel	0.793	-0.0010291062252675886	0.007948444094518066	0	10000
4	250	0	250	500	750	2	0	1	0.25	0.25	0.25	0.25	-0.125	-0.125	-0.125	-0.125	-0.125	linear	0.025	TRUE	350	NA	NA	0	0.5	3	fixmodel	0.83	-8.55743148269875e-4	0.007423773831486439	0	10000
4	250	0	250	500	750	2	0	1	0.25	0.25	0.25	0.25	-0.125	-0.125	-0.125	-0.125	-0.125	linear	0.025	TRUE	350	NA	NA	0	0.5	3	fixmodel_cal	0.8324	-0.0034890782580566057	0.007173765719622486	0	10000
4	250	0	250	500	750	2	0	1	0.25	0.25	0.25	0.25	-0.125	-0.125	-0.125	-0.125	-0.125	linear	0.025	TRUE	350	NA	NA	0	0.5	3	sepmodel	0.7934	-4.132819046424695e-4	0.008058714610689854	0	10000
4	250	0	250	500	750	2	0	1	0.25	0.25	0.25	0.25	-0.125	-0.125	-0.125	-0.125	-0.125	linear	0.025	TRUE	350	NA	NA	0	0.5	4	fixmodel	0.8398	2.293844336731863e-4	0.007341273166646528	0	10000
4	250	0	250	500	750	2	0	1	0.25	0.25	0.25	0.25	-0.125	-0.125	-0.125	-0.125	-0.125	linear	0.025	TRUE	350	NA	NA	0	0.5	4	fixmodel_cal	0.838	-0.0020655069908744246	0.007205977933462389	0	10000
4	250	0	250	500	750	2	0	1	0.25	0.25	0.25	0.25	-0.125	-0.125	-0.125	-0.125	-0.125	linear	0.025	TRUE	350	NA	NA	0	0.5	4	sepmodel	0.7941	4.522989540121584e-4	0.008133550271488451	0	10000
4	250	0	250	500	750	2	0	1	0.25	0.25	0.25	0.25	-0.125	-0.125	-0.125	-0.125	-0.125	linear	0.025	TRUE	375	NA	NA	0	0.5	2	fixmodel	0.8255	5.601888966673043e-4	0.00745765475851672	0	10000
4	250	0	250	500	750	2	0	1	0.25	0.25	0.25	0.25	-0.125	-0.125	-0.125	-0.125	-0.125	linear	0.025	TRUE	375	NA	NA	0	0.5	2	fixmodel_cal	0.8359	-0.0023712184513799807	0.007054380598340912	0	10000
4	250	0	250	500	750	2	0	1	0.25	0.25	0.25	0.25	-0.125	-0.125	-0.125	-0.125	-0.125	linear	0.025	TRUE	375	NA	NA	0	0.5	2	sepmodel	0.7956	6.246705076332348e-4	0.008007170837719452	0	10000
4	250	0	250	500	750	2	0	1	0.25	0.25	0.25	0.25	-0.125	-0.125	-0.125	-0.125	-0.125	linear	0.025	TRUE	375	NA	NA	0	0.5	3	fixmodel	0.833	-4.06436745823422e-5	0.007163693386291378	0	10000
4	250	0	250	500	750	2	0	1	0.25	0.25	0.25	0.25	-0.125	-0.125	-0.125	-0.125	-0.125	linear	0.025	TRUE	375	NA	NA	0	0.5	3	fixmodel_cal	0.8379	-0.003068479096130591	0.00693131450323466	0	10000
4	250	0	250	500	750	2	0	1	0.25	0.25	0.25	0.25	-0.125	-0.125	-0.125	-0.125	-0.125	linear	0.025	TRUE	375	NA	NA	0	0.5	3	sepmodel	0.7973	-1.1206496562200303e-4	0.007909775519058512	0	10000
4	250	0	250	500	750	2	0	1	0.25	0.25	0.25	0.25	-0.125	-0.125	-0.125	-0.125	-0.125	linear	0.025	TRUE	375	NA	NA	0	0.5	4	fixmodel	0.8311	-0.001632646580741263	0.007234909710360563	0	10000
4	250	0	250	500	750	2	0	1	0.25	0.25	0.25	0.25	-0.125	-0.125	-0.125	-0.125	-0.125	linear	0.025	TRUE	375	NA	NA	0	0.5	4	fixmodel_cal	0.8306	-0.0033713712651277945	0.007193667663364573	0	10000
4	250	0	250	500	750	2	0	1	0.25	0.25	0.25	0.25	-0.125	-0.125	-0.125	-0.125	-0.125	linear	0.025	TRUE	375	NA	NA	0	0.5	4	sepmodel	0.7939	-0.0016729075024284972	0.008005717629116022	0	10000
4	250	0	250	500	750	2	0	1	0.25	0.25	0.25	0.25	-0.125	-0.125	-0.125	-0.125	-0.125	linear	0.025	TRUE	400	NA	NA	0	0.5	2	fixmodel	0.8165	-0.0020311613345853903	0.007507598243168652	0	10000
4	250	0	250	500	750	2	0	1	0.25	0.25	0.25	0.25	-0.125	-0.125	-0.125	-0.125	-0.125	linear	0.025	TRUE	400	NA	NA	0	0.5	2	fixmodel_cal	0.83	-0.005236644105519953	0.007108897631773158	0	10000
4	250	0	250	500	750	2	0	1	0.25	0.25	0.25	0.25	-0.125	-0.125	-0.125	-0.125	-0.125	linear	0.025	TRUE	400	NA	NA	0	0.5	2	sepmodel	0.789	-0.002125378767209108	0.007979849182641493	0	10000
4	250	0	250	500	750	2	0	1	0.25	0.25	0.25	0.25	-0.125	-0.125	-0.125	-0.125	-0.125	linear	0.025	TRUE	400	NA	NA	0	0.5	3	fixmodel	0.8302	1.9532320855359016e-4	0.0073114575764089895	0	10000
4	250	0	250	500	750	2	0	1	0.25	0.25	0.25	0.25	-0.125	-0.125	-0.125	-0.125	-0.125	linear	0.025	TRUE	400	NA	NA	0	0.5	3	fixmodel_cal	0.8353	-0.0032719488134545266	0.00703429330676099	0	10000
4	250	0	250	500	750	2	0	1	0.25	0.25	0.25	0.25	-0.125	-0.125	-0.125	-0.125	-0.125	linear	0.025	TRUE	400	NA	NA	0	0.5	3	sepmodel	0.7928	2.54426371134803e-4	0.007968824314655957	0	10000
4	250	0	250	500	750	2	0	1	0.25	0.25	0.25	0.25	-0.125	-0.125	-0.125	-0.125	-0.125	linear	0.025	TRUE	400	NA	NA	0	0.5	4	fixmodel	0.8365	-1.5682773198950716e-4	0.0071899235836085556	0	10000
4	250	0	250	500	750	2	0	1	0.25	0.25	0.25	0.25	-0.125	-0.125	-0.125	-0.125	-0.125	linear	0.025	TRUE	400	NA	NA	0	0.5	4	fixmodel_cal	0.8365	-0.003243305418944715	0.007014051560761238	0	10000
4	250	0	250	500	750	2	0	1	0.25	0.25	0.25	0.25	-0.125	-0.125	-0.125	-0.125	-0.125	linear	0.025	TRUE	400	NA	NA	0	0.5	4	sepmodel	0.7981	-2.2342756820388555e-4	0.007970657256433209	0	10000
4	250	0	250	500	750	2	0	1	0.25	0.25	0.25	0.25	-0.125	-0.125	-0.125	-0.125	-0.125	linear	0.025	TRUE	425	NA	NA	0	0.5	2	fixmodel	0.824	-3.4790741664288995e-5	0.007561974654019318	0	10000
4	250	0	250	500	750	2	0	1	0.25	0.25	0.25	0.25	-0.125	-0.125	-0.125	-0.125	-0.125	linear	0.025	TRUE	425	NA	NA	0	0.5	2	fixmodel_cal	0.832	-0.004087841224314509	0.00716580641795857	0	10000
4	250	0	250	500	750	2	0	1	0.25	0.25	0.25	0.25	-0.125	-0.125	-0.125	-0.125	-0.125	linear	0.025	TRUE	425	NA	NA	0	0.5	2	sepmodel	0.7954	3.925057287797521e-4	0.008137722707344124	0	10000
4	250	0	250	500	750	2	0	1	0.25	0.25	0.25	0.25	-0.125	-0.125	-0.125	-0.125	-0.125	linear	0.025	TRUE	425	NA	NA	0	0.5	3	fixmodel	0.8345	4.048818539864217e-4	0.007341143252090803	0	10000
4	250	0	250	500	750	2	0	1	0.25	0.25	0.25	0.25	-0.125	-0.125	-0.125	-0.125	-0.125	linear	0.025	TRUE	425	NA	NA	0	0.5	3	fixmodel_cal	0.8337	-0.003496436310489499	0.007081975919855278	0	10000
4	250	0	250	500	750	2	0	1	0.25	0.25	0.25	0.25	-0.125	-0.125	-0.125	-0.125	-0.125	linear	0.025	TRUE	425	NA	NA	0	0.5	3	sepmodel	0.7978	2.7188736902083137e-4	0.008029636042820292	0	10000
4	250	0	250	500	750	2	0	1	0.25	0.25	0.25	0.25	-0.125	-0.125	-0.125	-0.125	-0.125	linear	0.025	TRUE	425	NA	NA	0	0.5	4	fixmodel	0.8424	0.001349426141610515	0.007155309095850429	0	10000
4	250	0	250	500	750	2	0	1	0.25	0.25	0.25	0.25	-0.125	-0.125	-0.125	-0.125	-0.125	linear	0.025	TRUE	425	NA	NA	0	0.5	4	fixmodel_cal	0.8425	-0.0028069860527888254	0.006902332036408636	0	10000
4	250	0	250	500	750	2	0	1	0.25	0.25	0.25	0.25	-0.125	-0.125	-0.125	-0.125	-0.125	linear	0.025	TRUE	425	NA	NA	0	0.5	4	sepmodel	0.8002	0.00088096604829872565	0.007867126937086258	0	10000
4	250	0	250	500	750	2	0	1	0.25	0.25	0.25	0.25	-0.125	-0.125	-0.125	-0.125	-0.125	linear	0.025	TRUE	450	NA	NA	0	0.5	2	fixmodel	0.8204	-6.383256913184276e-5	0.007619593183084747	0	10000
4	250	0	250	500	750	2	0	1	0.25	0.25	0.25	0.25	-0.125	-0.125	-0.125	-0.125	-0.125	linear	0.025	TRUE	450	NA	NA	0	0.5	2	fixmodel_cal	0.8298	-0.004719719387893606	0.007209950361718023	0	10000
4	250	0	250	500	750	2	0	1	0.25	0.25	0.25	0.25	-0.125	-0.125	-0.125	-0.125	-0.125	linear	0.025	TRUE	450	NA	NA	0	0.5	2	sepmodel	0.7953	-1.0070360428244312e-4	0.008107813461297872	0	10000
4	250	0	250	500	750	2	0	1	0.25	0.25	0.25	0.25	-0.125	-0.125	-0.125	-0.125	-0.125	linear	0.025	TRUE	450	NA	NA	0	0.5	3	fixmodel	0.8336	1.5380025578767e-4	0.007168542338671625	0	10000
4	250	0	250	500	750	2	0	1	0.25	0.25	0.25	0.25	-0.125	-0.125	-0.125	-0.125	-0.125	linear	0.025	TRUE	450	NA	NA	0	0.5	3	fixmodel_cal	0.8327	-0.0037133172897329193	0.006951749945284712	0	10000
4	250	0	250	500	750	2	0	1	0.25	0.25	0.25	0.25	-0.125	-0.125	-0.125	-0.125	-0.125	linear	0.025	TRUE	450	NA	NA	0	0.5	3	sepmodel	0.8019	3.664386870907264e-4	0.007866775227860896	0	10000
4	250	0	250	500	750	2	0	1	0.25	0.25	0.25	0.25	-0.125	-0.125	-0.125	-0.125	-0.125	linear	0.025	TRUE	450	NA	NA	0	0.5	4	fixmodel	0.8354	-1.6420823425354085e-4	0.007264989896499663	0	10000
4	250	0	250	500	750	2	0	1	0.25	0.25	0.25	0.25	-0.125	-0.125	-0.125	-0.125	-0.125	linear	0.025	TRUE	450	NA	NA	0	0.5	4	fixmodel_cal	0.835	-0.004815145244409507	0.0070032851435832995	0	10000
4	250	0	250	500	750	2	0	1	0.25	0.25	0.25	0.25	-0.125	-0.125	-0.125	-0.125	-0.125	linear	0.025	TRUE	450	NA	NA	0	0.5	4	sepmodel	0.7989	1.5500290484813138e-4	0.007990356566973772	0	10000
4	250	0	250	500	750	2	0	1	0.25	0.25	0.25	0.25	-0.125	-0.125	-0.125	-0.125	-0.125	linear	0.025	TRUE	475	NA	NA	0	0.5	2	fixmodel	0.8209	-0.0015554136920011264	0.007546029927164965	0	10000
4	250	0	250	500	750	2	0	1	0.25	0.25	0.25	0.25	-0.125	-0.125	-0.125	-0.125	-0.125	linear	0.025	TRUE	475	NA	NA	0	0.5	2	fixmodel_cal	0.8291	-0.0067537747732185245	0.007131785791105794	0	10000
4	250	0	250	500	750	2	0	1	0.25	0.25	0.25	0.25	-0.125	-0.125	-0.125	-0.125	-0.125	linear	0.025	TRUE	475	NA	NA	0	0.5	2	sepmodel	0.7915	-0.0015264721400351175	0.008106362047918184	0	10000
4	250	0	250	500	750	2	0	1	0.25	0.25	0.25	0.25	-0.125	-0.125	-0.125	-0.125	-0.125	linear	0.025	TRUE	475	NA	NA	0	0.5	3	fixmodel	0.8342	3.5803728986170567e-4	0.0072621973629723915	0	10000
4	250	0	250	500	750	2	0	1	0.25	0.25	0.25	0.25	-0.125	-0.125	-0.125	-0.125	-0.125	linear	0.025	TRUE	475	NA	NA	0	0.5	3	fixmodel_cal	0.8327	-0.003273319632941772	0.007168676227790056	0	10000
4	250	0	250	500	750	2	0	1	0.25	0.25	0.25	0.25	-0.125	-0.125	-0.125	-0.125	-0.125	linear	0.025	TRUE	475	NA	NA	0	0.5	3	sepmodel	0.7955	2.419338597284721e-4	0.00792908183051079	0	10000
4	250	0	250	500	750	2	0	1	0.25	0.25	0.25	0.25	-0.125	-0.125	-0.125	-0.125	-0.125	linear	0.025	TRUE	475	NA	NA	0	0.5	4	fixmodel	0.8379	2.828749392170746e-4	0.007278344865260481	0	10000
4	250	0	250	500	750	2	0	1	0.25	0.25	0.25	0.25	-0.125	-0.125	-0.125	-0.125	-0.125	linear	0.025	TRUE	475	NA	NA	0	0.5	4	fixmodel_cal	0.8373	-0.005386218381527645	0.006995133871008466	0	10000
4	250	0	250	500	750	2	0	1	0.25	0.25	0.25	0.25	-0.125	-0.125	-0.125	-0.125	-0.125	linear	0.025	TRUE	475	NA	NA	0	0.5	4	sepmodel	0.7984	-3.0404199993331875e-5	0.008021496926835587	0	10000
4	250	0	250	500	750	2	0	1	0.25	0.25	0.25	0.25	-0.125	-0.125	-0.125	-0.125	-0.125	linear	0.025	TRUE	500	NA	NA	0	0.5	2	fixmodel	0.8152	-0.0021193803967426927	0.0075567622390458255	0	10000
4	250	0	250	500	750	2	0	1	0.25	0.25	0.25	0.25	-0.125	-0.125	-0.125	-0.125	-0.125	linear	0.025	TRUE	500	NA	NA	0	0.5	2	fixmodel_cal	0.8256	-0.007749018661226868	0.007092072598126298	0	10000
4	250	0	250	500	750	2	0	1	0.25	0.25	0.25	0.25	-0.125	-0.125	-0.125	-0.125	-0.125	linear	0.025	TRUE	500	NA	NA	0	0.5	2	sepmodel	0.7878	-0.001871620379564208	0.008042234321615185	0	10000
4	250	0	250	500	750	2	0	1	0.25	0.25	0.25	0.25	-0.125	-0.125	-0.125	-0.125	-0.125	linear	0.025	TRUE	500	NA	NA	0	0.5	3	fixmodel	0.8356	-1.274223225533026e-4	0.007107170501643387	0	10000
4	250	0	250	500	750	2	0	1	0.25	0.25	0.25	0.25	-0.125	-0.125	-0.125	-0.125	-0.125	linear	0.025	TRUE	500	NA	NA	0	0.5	3	fixmodel_cal	0.8307	-0.003288483787448513	0.007031785294696893	0	10000
4	250	0	250	500	750	2	0	1	0.25	0.25	0.25	0.25	-0.125	-0.125	-0.125	-0.125	-0.125	linear	0.025	TRUE	500	NA	NA	0	0.5	3	sepmodel	0.8016	2.8963154481741876e-4	0.00784137816504564	0	10000
4	250	0	250	500	750	2	0	1	0.25	0.25	0.25	0.25	-0.125	-0.125	-0.125	-0.125	-0.125	linear	0.025	TRUE	500	NA	NA	0	0.5	4	fixmodel	0.8355	-9.720082090650471e-4	0.007201856580758406	0	10000
4	250	0	250	500	750	2	0	1	0.25	0.25	0.25	0.25	-0.125	-0.125	-0.125	-0.125	-0.125	linear	0.025	TRUE	500	NA	NA	0	0.5	4	fixmodel_cal	0.8349	-0.006807864666408932	0.006904183987507285	0	10000
4	250	0	250	500	750	2	0	1	0.25	0.25	0.25	0.25	-0.125	-0.125	-0.125	-0.125	-0.125	linear	0.025	TRUE	500	NA	NA	0	0.5	4	sepmodel	0.7932	-0.0010040245556841934	0.00807125865107154	0	10000
4	250	0	250	500	750	2	0	1	0.25	0.25	0.25	0.25	-0.125	-0.125	-0.125	-0.125	-0.125	linear	0.025	TRUE	525	NA	NA	0	0.5	2	fixmodel	0.8218	-1.5065311241407745e-4	0.007586016667047406	0	10000
4	250	0	250	500	750	2	0	1	0.25	0.25	0.25	0.25	-0.125	-0.125	-0.125	-0.125	-0.125	linear	0.025	TRUE	525	NA	NA	0	0.5	2	fixmodel_cal	0.8306	-0.006240887135945402	0.007033544341749907	0	10000
4	250	0	250	500	750	2	0	1	0.25	0.25	0.25	0.25	-0.125	-0.125	-0.125	-0.125	-0.125	linear	0.025	TRUE	525	NA	NA	0	0.5	2	sepmodel	0.7939	1.6998326484393616e-4	0.008170018250701329	0	10000
4	250	0	250	500	750	2	0	1	0.25	0.25	0.25	0.25	-0.125	-0.125	-0.125	-0.125	-0.125	linear	0.025	TRUE	525	NA	NA	0	0.5	3	fixmodel	0.8293	2.7384948321442393e-4	0.007388524777911236	0	10000
4	250	0	250	500	750	2	0	1	0.25	0.25	0.25	0.25	-0.125	-0.125	-0.125	-0.125	-0.125	linear	0.025	TRUE	525	NA	NA	0	0.5	3	fixmodel_cal	0.8256	-0.003493281404484086	0.007243452146255177	0	10000
4	250	0	250	500	750	2	0	1	0.25	0.25	0.25	0.25	-0.125	-0.125	-0.125	-0.125	-0.125	linear	0.025	TRUE	525	NA	NA	0	0.5	3	sepmodel	0.7975	5.82186236254599e-4	0.008015796747673765	0	10000
4	250	0	250	500	750	2	0	1	0.25	0.25	0.25	0.25	-0.125	-0.125	-0.125	-0.125	-0.125	linear	0.025	TRUE	525	NA	NA	0	0.5	4	fixmodel	0.8364	1.5329133539468068e-4	0.0072623072922450025	0	10000
4	250	0	250	500	750	2	0	1	0.25	0.25	0.25	0.25	-0.125	-0.125	-0.125	-0.125	-0.125	linear	0.025	TRUE	525	NA	NA	0	0.5	4	fixmodel_cal	0.8343	-0.006405622933852237	0.006988853146519613	0	10000
4	250	0	250	500	750	2	0	1	0.25	0.25	0.25	0.25	-0.125	-0.125	-0.125	-0.125	-0.125	linear	0.025	TRUE	525	NA	NA	0	0.5	4	sepmodel	0.8014	3.463195764271362e-4	0.007942400291476866	0	10000
4	250	0	250	500	750	2	0	1	0.25	0.25	0.25	0.25	-0.125	-0.125	-0.125	-0.125	-0.125	linear	0.025	TRUE	550	NA	NA	0	0.5	2	fixmodel	0.8237	9.961480377415404e-4	0.007403674110338964	0	10000
4	250	0	250	500	750	2	0	1	0.25	0.25	0.25	0.25	-0.125	-0.125	-0.125	-0.125	-0.125	linear	0.025	TRUE	550	NA	NA	0	0.5	2	fixmodel_cal	0.8385	-0.005251406090681456	0.00679687906074897	0	10000
4	250	0	250	500	750	2	0	1	0.25	0.25	0.25	0.25	-0.125	-0.125	-0.125	-0.125	-0.125	linear	0.025	TRUE	550	NA	NA	0	0.5	2	sepmodel	0.8004	8.62251853308783e-4	0.007881981485039144	0	10000
4	250	0	250	500	750	2	0	1	0.25	0.25	0.25	0.25	-0.125	-0.125	-0.125	-0.125	-0.125	linear	0.025	TRUE	550	NA	NA	0	0.5	3	fixmodel	0.8327	0.0010321026180539717	0.007398996871780232	0	10000
4	250	0	250	500	750	2	0	1	0.25	0.25	0.25	0.25	-0.125	-0.125	-0.125	-0.125	-0.125	linear	0.025	TRUE	550	NA	NA	0	0.5	3	fixmodel_cal	0.8308	-0.0033411563244466376	0.007184280011642317	0	10000
4	250	0	250	500	750	2	0	1	0.25	0.25	0.25	0.25	-0.125	-0.125	-0.125	-0.125	-0.125	linear	0.025	TRUE	550	NA	NA	0	0.5	3	sepmodel	0.7979	9.632473016905396e-4	0.008026740977049317	0	10000
4	250	0	250	500	750	2	0	1	0.25	0.25	0.25	0.25	-0.125	-0.125	-0.125	-0.125	-0.125	linear	0.025	TRUE	550	NA	NA	0	0.5	4	fixmodel	0.8448	0.0029772833731288827	0.0073853504761074	0	10000
4	250	0	250	500	750	2	0	1	0.25	0.25	0.25	0.25	-0.125	-0.125	-0.125	-0.125	-0.125	linear	0.025	TRUE	550	NA	NA	0	0.5	4	fixmodel_cal	0.8442	-0.003803968165028924	0.007038061551188654	0	10000
4	250	0	250	500	750	2	0	1	0.25	0.25	0.25	0.25	-0.125	-0.125	-0.125	-0.125	-0.125	linear	0.025	TRUE	550	NA	NA	0	0.5	4	sepmodel	0.8054	0.0031701419611553064	0.008133530267850887	0	10000
4	250	0	250	500	750	2	0	1	0.25	0.25	0.25	0.25	-0.125	-0.125	-0.125	-0.125	-0.125	linear	0.025	TRUE	575	NA	NA	0	0.5	2	fixmodel	0.8219	-9.80012815782317e-4	0.007555492533955804	0	10000
4	250	0	250	500	750	2	0	1	0.25	0.25	0.25	0.25	-0.125	-0.125	-0.125	-0.125	-0.125	linear	0.025	TRUE	575	NA	NA	0	0.5	2	fixmodel_cal	0.8314	-0.007560430623774342	0.007052053811207446	0	10000
4	250	0	250	500	750	2	0	1	0.25	0.25	0.25	0.25	-0.125	-0.125	-0.125	-0.125	-0.125	linear	0.025	TRUE	575	NA	NA	0	0.5	2	sepmodel	0.7953	-9.956651791372668e-4	0.008103812430297959	0	10000
4	250	0	250	500	750	2	0	1	0.25	0.25	0.25	0.25	-0.125	-0.125	-0.125	-0.125	-0.125	linear	0.025	TRUE	575	NA	NA	0	0.5	3	fixmodel	0.8352	1.382308884676788e-4	0.0071692110930615	0	10000
4	250	0	250	500	750	2	0	1	0.25	0.25	0.25	0.25	-0.125	-0.125	-0.125	-0.125	-0.125	linear	0.025	TRUE	575	NA	NA	0	0.5	3	fixmodel_cal	0.8307	-0.004726249257282413	0.006986405411181014	0	10000
4	250	0	250	500	750	2	0	1	0.25	0.25	0.25	0.25	-0.125	-0.125	-0.125	-0.125	-0.125	linear	0.025	TRUE	575	NA	NA	0	0.5	3	sepmodel	0.8023	4.243920723303836e-4	0.007903365972982567	0	10000
4	250	0	250	500	750	2	0	1	0.25	0.25	0.25	0.25	-0.125	-0.125	-0.125	-0.125	-0.125	linear	0.025	TRUE	575	NA	NA	0	0.5	4	fixmodel	0.8394	-4.5121243777155115e-4	0.007056185298908693	0	10000
4	250	0	250	500	750	2	0	1	0.25	0.25	0.25	0.25	-0.125	-0.125	-0.125	-0.125	-0.125	linear	0.025	TRUE	575	NA	NA	0	0.5	4	fixmodel_cal	0.8345	-0.007178828871909987	0.006851754577787736	0	10000
4	250	0	250	500	750	2	0	1	0.25	0.25	0.25	0.25	-0.125	-0.125	-0.125	-0.125	-0.125	linear	0.025	TRUE	575	NA	NA	0	0.5	4	sepmodel	0.8019	-1.1339981226892941e-4	0.007858043437375131	0	10000
4	250	0	250	500	750	2	0	1	0.25	0.25	0.25	0.25	-0.125	-0.125	-0.125	-0.125	-0.125	linear	0.025	TRUE	600	NA	NA	0	0.5	2	fixmodel	0.828	2.4686695279437215e-4	0.007190238245308602	0	10000
4	250	0	250	500	750	2	0	1	0.25	0.25	0.25	0.25	-0.125	-0.125	-0.125	-0.125	-0.125	linear	0.025	TRUE	600	NA	NA	0	0.5	2	fixmodel_cal	0.8377	-0.0070102954978236084	0.006684532433648909	0	10000
4	250	0	250	500	750	2	0	1	0.25	0.25	0.25	0.25	-0.125	-0.125	-0.125	-0.125	-0.125	linear	0.025	TRUE	600	NA	NA	0	0.5	2	sepmodel	0.79990000000000006	1.315032172225303e-4	0.007753863685288031	0	10000
4	250	0	250	500	750	2	0	1	0.25	0.25	0.25	0.25	-0.125	-0.125	-0.125	-0.125	-0.125	linear	0.025	TRUE	600	NA	NA	0	0.5	3	fixmodel	0.8352	5.978771565990687e-4	0.007252438430647885	0	10000
4	250	0	250	500	750	2	0	1	0.25	0.25	0.25	0.25	-0.125	-0.125	-0.125	-0.125	-0.125	linear	0.025	TRUE	600	NA	NA	0	0.5	3	fixmodel_cal	0.8376	-0.005243500937312863	0.006968111118397424	0	10000
4	250	0	250	500	750	2	0	1	0.25	0.25	0.25	0.25	-0.125	-0.125	-0.125	-0.125	-0.125	linear	0.025	TRUE	600	NA	NA	0	0.5	3	sepmodel	0.8013	4.6890851105937893e-4	0.007896200766484814	0	10000
4	250	0	250	500	750	2	0	1	0.25	0.25	0.25	0.25	-0.125	-0.125	-0.125	-0.125	-0.125	linear	0.025	TRUE	600	NA	NA	0	0.5	4	fixmodel	0.8399	8.040471359578097e-4	0.00729826549646733	0	10000
4	250	0	250	500	750	2	0	1	0.25	0.25	0.25	0.25	-0.125	-0.125	-0.125	-0.125	-0.125	linear	0.025	TRUE	600	NA	NA	0	0.5	4	fixmodel_cal	0.8377	-0.006324846354500801	0.006978406930823906	0	10000
4	250	0	250	500	750	2	0	1	0.25	0.25	0.25	0.25	-0.125	-0.125	-0.125	-0.125	-0.125	linear	0.025	TRUE	600	NA	NA	0	0.5	4	sepmodel	0.795	2.318807487773733e-4	0.00807146068055102	0	10000
4	250	0	250	500	750	2	0	1	0.25	0.25	0.25	0.25	-0.125	-0.125	-0.125	-0.125	-0.125	linear	0.025	TRUE	625	NA	NA	0	0.5	2	fixmodel	0.8229	-1.9086795640249743e-4	0.007408871976229116	0	10000
4	250	0	250	500	750	2	0	1	0.25	0.25	0.25	0.25	-0.125	-0.125	-0.125	-0.125	-0.125	linear	0.025	TRUE	625	NA	NA	0	0.5	2	fixmodel_cal	0.8323	-0.007306702797084226	0.006926218761839267	0	10000
4	250	0	250	500	750	2	0	1	0.25	0.25	0.25	0.25	-0.125	-0.125	-0.125	-0.125	-0.125	linear	0.025	TRUE	625	NA	NA	0	0.5	2	sepmodel	0.7946	-3.255364898756381e-4	0.008001077169155036	0	10000
4	250	0	250	500	750	2	0	1	0.25	0.25	0.25	0.25	-0.125	-0.125	-0.125	-0.125	-0.125	linear	0.025	TRUE	625	NA	NA	0	0.5	3	fixmodel	0.8325	-0.0010007467218300914	0.007188483012642594	0	10000
4	250	0	250	500	750	2	0	1	0.25	0.25	0.25	0.25	-0.125	-0.125	-0.125	-0.125	-0.125	linear	0.025	TRUE	625	NA	NA	0	0.5	3	fixmodel_cal	0.8307	-0.007517040856103515	0.006897313975195793	0	10000
4	250	0	250	500	750	2	0	1	0.25	0.25	0.25	0.25	-0.125	-0.125	-0.125	-0.125	-0.125	linear	0.025	TRUE	625	NA	NA	0	0.5	3	sepmodel	0.8007	-9.789534722857804e-4	0.007868608707500672	0	10000
4	250	0	250	500	750	2	0	1	0.25	0.25	0.25	0.25	-0.125	-0.125	-0.125	-0.125	-0.125	linear	0.025	TRUE	625	NA	NA	0	0.5	4	fixmodel	0.8319	-7.37438062241502e-5	0.007181748700051956	0	10000
4	250	0	250	500	750	2	0	1	0.25	0.25	0.25	0.25	-0.125	-0.125	-0.125	-0.125	-0.125	linear	0.025	TRUE	625	NA	NA	0	0.5	4	fixmodel_cal	0.8309	-0.007239134736946435	0.006947192217568677	0	10000
4	250	0	250	500	750	2	0	1	0.25	0.25	0.25	0.25	-0.125	-0.125	-0.125	-0.125	-0.125	linear	0.025	TRUE	625	NA	NA	0	0.5	4	sepmodel	0.7938	2.673303754358675e-5	0.00796359573939233	0	10000
4	250	0	250	500	750	2	0	1	0.25	0.25	0.25	0.25	-0.125	-0.125	-0.125	-0.125	-0.125	linear	0.025	TRUE	650	NA	NA	0	0.5	2	fixmodel	0.8207	-0.001258994077785494	0.007488895355508902	0	10000
4	250	0	250	500	750	2	0	1	0.25	0.25	0.25	0.25	-0.125	-0.125	-0.125	-0.125	-0.125	linear	0.025	TRUE	650	NA	NA	0	0.5	2	fixmodel_cal	0.8305	-0.009083612239300647	0.006988466860989943	0	10000
4	250	0	250	500	750	2	0	1	0.25	0.25	0.25	0.25	-0.125	-0.125	-0.125	-0.125	-0.125	linear	0.025	TRUE	650	NA	NA	0	0.5	2	sepmodel	0.7938	-0.0013901034813751704	0.007928958105095736	0	10000
4	250	0	250	500	750	2	0	1	0.25	0.25	0.25	0.25	-0.125	-0.125	-0.125	-0.125	-0.125	linear	0.025	TRUE	650	NA	NA	0	0.5	3	fixmodel	0.8306	-4.5629573991735905e-4	0.007286838396378736	0	10000
4	250	0	250	500	750	2	0	1	0.25	0.25	0.25	0.25	-0.125	-0.125	-0.125	-0.125	-0.125	linear	0.025	TRUE	650	NA	NA	0	0.5	3	fixmodel_cal	0.8295	-0.0079929054116557	0.006989069510825679	0	10000
4	250	0	250	500	750	2	0	1	0.25	0.25	0.25	0.25	-0.125	-0.125	-0.125	-0.125	-0.125	linear	0.025	TRUE	650	NA	NA	0	0.5	3	sepmodel	0.7969	-7.309735157566882e-4	0.007958662486124174	0	10000
4	250	0	250	500	750	2	0	1	0.25	0.25	0.25	0.25	-0.125	-0.125	-0.125	-0.125	-0.125	linear	0.025	TRUE	650	NA	NA	0	0.5	4	fixmodel	0.8381	-3.968060756176811e-4	0.007300042988722938	0	10000
4	250	0	250	500	750	2	0	1	0.25	0.25	0.25	0.25	-0.125	-0.125	-0.125	-0.125	-0.125	linear	0.025	TRUE	650	NA	NA	0	0.5	4	fixmodel_cal	0.829	-0.008246481821469151	0.007072741225285802	0	10000
4	250	0	250	500	750	2	0	1	0.25	0.25	0.25	0.25	-0.125	-0.125	-0.125	-0.125	-0.125	linear	0.025	TRUE	650	NA	NA	0	0.5	4	sepmodel	0.7952	-4.568204535712752e-4	0.008085158576399524	0	10000
4	250	0	250	500	750	2	0	1	0.25	0.25	0.25	0.25	-0.125	-0.125	-0.125	-0.125	-0.125	linear	0.025	TRUE	675	NA	NA	0	0.5	2	fixmodel	0.8225	-7.662056242011327e-5	0.007386561226281356	0	10000
4	250	0	250	500	750	2	0	1	0.25	0.25	0.25	0.25	-0.125	-0.125	-0.125	-0.125	-0.125	linear	0.025	TRUE	675	NA	NA	0	0.5	2	fixmodel_cal	0.8276	-0.008432001648580307	0.006912130130532334	0	10000
4	250	0	250	500	750	2	0	1	0.25	0.25	0.25	0.25	-0.125	-0.125	-0.125	-0.125	-0.125	linear	0.025	TRUE	675	NA	NA	0	0.5	2	sepmodel	0.7928	-2.8544260581242465e-4	0.007942362638424755	0	10000
4	250	0	250	500	750	2	0	1	0.25	0.25	0.25	0.25	-0.125	-0.125	-0.125	-0.125	-0.125	linear	0.025	TRUE	675	NA	NA	0	0.5	3	fixmodel	0.8294	-2.4405005214679493e-4	0.007402229841527038	0	10000
4	250	0	250	500	750	2	0	1	0.25	0.25	0.25	0.25	-0.125	-0.125	-0.125	-0.125	-0.125	linear	0.025	TRUE	675	NA	NA	0	0.5	3	fixmodel_cal	0.8268	-0.00868347019923957	0.007020662818140709	0	10000
4	250	0	250	500	750	2	0	1	0.25	0.25	0.25	0.25	-0.125	-0.125	-0.125	-0.125	-0.125	linear	0.025	TRUE	675	NA	NA	0	0.5	3	sepmodel	0.7951	-4.126323598925968e-4	0.008039395941184963	0	10000
4	250	0	250	500	750	2	0	1	0.25	0.25	0.25	0.25	-0.125	-0.125	-0.125	-0.125	-0.125	linear	0.025	TRUE	675	NA	NA	0	0.5	4	fixmodel	0.8352	-0.0011297394691957086	0.007246938897206091	0	10000
4	250	0	250	500	750	2	0	1	0.25	0.25	0.25	0.25	-0.125	-0.125	-0.125	-0.125	-0.125	linear	0.025	TRUE	675	NA	NA	0	0.5	4	fixmodel_cal	0.8253	-0.00847278304865822	0.007053191071692362	0	10000
4	250	0	250	500	750	2	0	1	0.25	0.25	0.25	0.25	-0.125	-0.125	-0.125	-0.125	-0.125	linear	0.025	TRUE	675	NA	NA	0	0.5	4	sepmodel	0.7947	-0.0011269526235725637	0.00803589550626891	0	10000
4	250	0	250	500	750	2	0	1	0.25	0.25	0.25	0.25	-0.125	-0.125	-0.125	-0.125	-0.125	linear	0.025	TRUE	700	NA	NA	0	0.5	2	fixmodel	0.8194	6.513096691575678e-5	0.007715790309600698	0	10000
4	250	0	250	500	750	2	0	1	0.25	0.25	0.25	0.25	-0.125	-0.125	-0.125	-0.125	-0.125	linear	0.025	TRUE	700	NA	NA	0	0.5	2	fixmodel_cal	0.8254	-0.008709905353236055	0.0071895168308529645	0	10000
4	250	0	250	500	750	2	0	1	0.25	0.25	0.25	0.25	-0.125	-0.125	-0.125	-0.125	-0.125	linear	0.025	TRUE	700	NA	NA	0	0.5	2	sepmodel	0.7893	1.6809645736500825e-5	0.008252205648138639	0	10000
4	250	0	250	500	750	2	0	1	0.25	0.25	0.25	0.25	-0.125	-0.125	-0.125	-0.125	-0.125	linear	0.025	TRUE	700	NA	NA	0	0.5	3	fixmodel	0.8292	-3.289961233627274e-4	0.007396607740924563	0	10000
4	250	0	250	500	750	2	0	1	0.25	0.25	0.25	0.25	-0.125	-0.125	-0.125	-0.125	-0.125	linear	0.025	TRUE	700	NA	NA	0	0.5	3	fixmodel_cal	0.8281	-0.00999670626259699	0.006995857556115802	0	10000
4	250	0	250	500	750	2	0	1	0.25	0.25	0.25	0.25	-0.125	-0.125	-0.125	-0.125	-0.125	linear	0.025	TRUE	700	NA	NA	0	0.5	3	sepmodel	0.7939	-4.999431655678995e-4	0.008106495593011522	0	10000
4	250	0	250	500	750	2	0	1	0.25	0.25	0.25	0.25	-0.125	-0.125	-0.125	-0.125	-0.125	linear	0.025	TRUE	700	NA	NA	0	0.5	4	fixmodel	0.8412	0.0015609077541499353	0.007195511048206817	0	10000
4	250	0	250	500	750	2	0	1	0.25	0.25	0.25	0.25	-0.125	-0.125	-0.125	-0.125	-0.125	linear	0.025	TRUE	700	NA	NA	0	0.5	4	fixmodel_cal	0.8299	-0.005918146361223365	0.007048847333272213	0	10000
4	250	0	250	500	750	2	0	1	0.25	0.25	0.25	0.25	-0.125	-0.125	-0.125	-0.125	-0.125	linear	0.025	TRUE	700	NA	NA	0	0.5	4	sepmodel	0.8011	0.0013945016776137748	0.007946176351907969	0	10000
4	250	0	250	500	750	2	0	1	0.25	0.25	0.25	0.25	-0.125	-0.125	-0.125	-0.125	-0.125	linear	0.025	TRUE	725	NA	NA	0	0.5	2	fixmodel	0.827	8.683342483596018e-4	0.0074877237313094895	0	10000
4	250	0	250	500	750	2	0	1	0.25	0.25	0.25	0.25	-0.125	-0.125	-0.125	-0.125	-0.125	linear	0.025	TRUE	725	NA	NA	0	0.5	2	fixmodel_cal	0.8354	-0.008111501898501156	0.006905148043668061	0	10000
4	250	0	250	500	750	2	0	1	0.25	0.25	0.25	0.25	-0.125	-0.125	-0.125	-0.125	-0.125	linear	0.025	TRUE	725	NA	NA	0	0.5	2	sepmodel	0.7971	8.398913239742761e-4	0.008096307245744264	0	10000
4	250	0	250	500	750	2	0	1	0.25	0.25	0.25	0.25	-0.125	-0.125	-0.125	-0.125	-0.125	linear	0.025	TRUE	725	NA	NA	0	0.5	3	fixmodel	0.8298	-1.6555861761480416e-5	0.007299902119885197	0	10000
4	250	0	250	500	750	2	0	1	0.25	0.25	0.25	0.25	-0.125	-0.125	-0.125	-0.125	-0.125	linear	0.025	TRUE	725	NA	NA	0	0.5	3	fixmodel_cal	0.8289	-0.01019260438347917	0.0068514311973502445	0	10000
4	250	0	250	500	750	2	0	1	0.25	0.25	0.25	0.25	-0.125	-0.125	-0.125	-0.125	-0.125	linear	0.025	TRUE	725	NA	NA	0	0.5	3	sepmodel	0.7915	-4.919832960286684e-4	0.008002205645857236	0	10000
4	250	0	250	500	750	2	0	1	0.25	0.25	0.25	0.25	-0.125	-0.125	-0.125	-0.125	-0.125	linear	0.025	TRUE	725	NA	NA	0	0.5	4	fixmodel	0.8426	7.543415213712626e-4	0.007170256838674809	0	10000
4	250	0	250	500	750	2	0	1	0.25	0.25	0.25	0.25	-0.125	-0.125	-0.125	-0.125	-0.125	linear	0.025	TRUE	725	NA	NA	0	0.5	4	fixmodel_cal	0.8294	-0.006634877058017767	0.0070357353456022035	0	10000
4	250	0	250	500	750	2	0	1	0.25	0.25	0.25	0.25	-0.125	-0.125	-0.125	-0.125	-0.125	linear	0.025	TRUE	725	NA	NA	0	0.5	4	sepmodel	0.8012	5.881579805204862e-4	0.00790315930626937	0	10000
4	250	0	250	500	750	2	0	1	0.25	0.25	0.25	0.25	-0.125	-0.125	-0.125	-0.125	-0.125	linear	0.025	TRUE	750	NA	NA	0	0.5	2	fixmodel	0.8284	9.171565460110298e-4	0.007528182803736204	0	10000
4	250	0	250	500	750	2	0	1	0.25	0.25	0.25	0.25	-0.125	-0.125	-0.125	-0.125	-0.125	linear	0.025	TRUE	750	NA	NA	0	0.5	2	fixmodel_cal	0.8373	-0.009203909477056788	0.006874191403349768	0	10000
4	250	0	250	500	750	2	0	1	0.25	0.25	0.25	0.25	-0.125	-0.125	-0.125	-0.125	-0.125	linear	0.025	TRUE	750	NA	NA	0	0.5	2	sepmodel	0.7967	2.6143188392498926e-4	0.008082870812014057	0	10000
4	250	0	250	500	750	2	0	1	0.25	0.25	0.25	0.25	-0.125	-0.125	-0.125	-0.125	-0.125	linear	0.025	TRUE	750	NA	NA	0	0.5	3	fixmodel	0.8323	9.21025192651131e-4	0.007445783387705176	0	10000
4	250	0	250	500	750	2	0	1	0.25	0.25	0.25	0.25	-0.125	-0.125	-0.125	-0.125	-0.125	linear	0.025	TRUE	750	NA	NA	0	0.5	3	fixmodel_cal	0.8304	-0.010753592447071723	0.006922229930092346	0	10000
4	250	0	250	500	750	2	0	1	0.25	0.25	0.25	0.25	-0.125	-0.125	-0.125	-0.125	-0.125	linear	0.025	TRUE	750	NA	NA	0	0.5	3	sepmodel	0.7924	5.481581006921885e-4	0.008134237249174345	0	10000
4	250	0	250	500	750	2	0	1	0.25	0.25	0.25	0.25	-0.125	-0.125	-0.125	-0.125	-0.125	linear	0.025	TRUE	750	NA	NA	0	0.5	4	fixmodel	0.8348	1.45720077562691e-4	0.007409198313860803	0	10000
4	250	0	250	500	750	2	0	1	0.25	0.25	0.25	0.25	-0.125	-0.125	-0.125	-0.125	-0.125	linear	0.025	TRUE	750	NA	NA	0	0.5	4	fixmodel_cal	0.8169	-0.007763283094854959	0.0072930239263276665	0	10000
4	250	0	250	500	750	2	0	1	0.25	0.25	0.25	0.25	-0.125	-0.125	-0.125	-0.125	-0.125	linear	0.025	TRUE	750	NA	NA	0	0.5	4	sepmodel	0.7909	-3.1848145238397865e-4	0.008251321234304776	0	10000
4	250	0	250	500	750	2	0	1	0.25	0.25	0.25	0.25	0	0	0	0	0	linear	0.025	TRUE	25	NA	NA	0	0.5	2	fixmodel	0.8247	0.0011781493276674369	0.00755975026904466	0	10000
4	250	0	250	500	750	2	0	1	0.25	0.25	0.25	0.25	0	0	0	0	0	linear	0.025	TRUE	25	NA	NA	0	0.5	2	fixmodel_cal	0.8224	0.0012463524740546788	0.007583287642399643	0	10000
4	250	0	250	500	750	2	0	1	0.25	0.25	0.25	0.25	0	0	0	0	0	linear	0.025	TRUE	25	NA	NA	0	0.5	2	sepmodel	0.7998	0.001000124297651237	0.00808271406394215	0	10000
4	250	0	250	500	750	2	0	1	0.25	0.25	0.25	0.25	0	0	0	0	0	linear	0.025	TRUE	25	NA	NA	0	0.5	3	fixmodel	0.8357	1.7916794676863621e-4	0.00736168155043326	0	10000
4	250	0	250	500	750	2	0	1	0.25	0.25	0.25	0.25	0	0	0	0	0	linear	0.025	TRUE	25	NA	NA	0	0.5	3	fixmodel_cal	0.8327	1.9066888892175617e-4	0.0073886778767759285	0	10000
4	250	0	250	500	750	2	0	1	0.25	0.25	0.25	0.25	0	0	0	0	0	linear	0.025	TRUE	25	NA	NA	0	0.5	3	sepmodel	0.8001	4.6451792049157326e-5	0.008060645083777808	0	10000
4	250	0	250	500	750	2	0	1	0.25	0.25	0.25	0.25	0	0	0	0	0	linear	0.025	TRUE	25	NA	NA	0	0.5	4	fixmodel	0.8394	5.159412576648024e-4	0.007088012661036338	0	10000
4	250	0	250	500	750	2	0	1	0.25	0.25	0.25	0.25	0	0	0	0	0	linear	0.025	TRUE	25	NA	NA	0	0.5	4	fixmodel_cal	0.8363	5.095118210040039e-4	0.007133076928029396	0	10000
4	250	0	250	500	750	2	0	1	0.25	0.25	0.25	0.25	0	0	0	0	0	linear	0.025	TRUE	25	NA	NA	0	0.5	4	sepmodel	0.8027	6.072793018189762e-4	0.007887110925611233	0	10000
4	250	0	250	500	750	2	0	1	0.25	0.25	0.25	0.25	0	0	0	0	0	linear	0.025	TRUE	50	NA	NA	0	0.5	2	fixmodel	0.8232	-0.001450890204895372	0.007320985720644195	0	10000
4	250	0	250	500	750	2	0	1	0.25	0.25	0.25	0.25	0	0	0	0	0	linear	0.025	TRUE	50	NA	NA	0	0.5	2	fixmodel_cal	0.8205	-0.001444320515653059	0.007334355449693047	0	10000
4	250	0	250	500	750	2	0	1	0.25	0.25	0.25	0.25	0	0	0	0	0	linear	0.025	TRUE	50	NA	NA	0	0.5	2	sepmodel	0.7936	-0.0014864979522995162	0.007875751346032786	0	10000
4	250	0	250	500	750	2	0	1	0.25	0.25	0.25	0.25	0	0	0	0	0	linear	0.025	TRUE	50	NA	NA	0	0.5	3	fixmodel	0.8346	-1.9438591424349205e-4	0.007348317366069962	0	10000
4	250	0	250	500	750	2	0	1	0.25	0.25	0.25	0.25	0	0	0	0	0	linear	0.025	TRUE	50	NA	NA	0	0.5	3	fixmodel_cal	0.8345	-1.0011895999949005e-4	0.007356462139644879	0	10000
4	250	0	250	500	750	2	0	1	0.25	0.25	0.25	0.25	0	0	0	0	0	linear	0.025	TRUE	50	NA	NA	0	0.5	3	sepmodel	0.7956	-2.8919456513711505e-4	0.008074779989680276	0	10000
4	250	0	250	500	750	2	0	1	0.25	0.25	0.25	0.25	0	0	0	0	0	linear	0.025	TRUE	50	NA	NA	0	0.5	4	fixmodel	0.8387	3.6475893931882283e-4	0.007324594975440788	0	10000
4	250	0	250	500	750	2	0	1	0.25	0.25	0.25	0.25	0	0	0	0	0	linear	0.025	TRUE	50	NA	NA	0	0.5	4	fixmodel_cal	0.8379	3.6944343778494307e-4	0.007332195765253319	0	10000
4	250	0	250	500	750	2	0	1	0.25	0.25	0.25	0.25	0	0	0	0	0	linear	0.025	TRUE	50	NA	NA	0	0.5	4	sepmodel	0.7966	4.113198717085101e-4	0.008114699205534419	0	10000
4	250	0	250	500	750	2	0	1	0.25	0.25	0.25	0.25	0	0	0	0	0	linear	0.025	TRUE	75	NA	NA	0	0.5	2	fixmodel	0.8204	-3.6224809966802683e-4	0.007451622222176933	0	10000
4	250	0	250	500	750	2	0	1	0.25	0.25	0.25	0.25	0	0	0	0	0	linear	0.025	TRUE	75	NA	NA	0	0.5	2	fixmodel_cal	0.8243	-3.128279381002855e-4	0.007400811333568125	0	10000
4	250	0	250	500	750	2	0	1	0.25	0.25	0.25	0.25	0	0	0	0	0	linear	0.025	TRUE	75	NA	NA	0	0.5	2	sepmodel	0.7949	-2.2385350758502359e-4	0.007961057907625283	0	10000
4	250	0	250	500	750	2	0	1	0.25	0.25	0.25	0.25	0	0	0	0	0	linear	0.025	TRUE	75	NA	NA	0	0.5	3	fixmodel	0.8331	9.18210229919826e-4	0.007278884261475826	0	10000
4	250	0	250	500	750	2	0	1	0.25	0.25	0.25	0.25	0	0	0	0	0	linear	0.025	TRUE	75	NA	NA	0	0.5	3	fixmodel_cal	0.8335	9.917981085034247e-4	0.0072596374928798274	0	10000
4	250	0	250	500	750	2	0	1	0.25	0.25	0.25	0.25	0	0	0	0	0	linear	0.025	TRUE	75	NA	NA	0	0.5	3	sepmodel	0.799	0.001476521599929009	0.00799249342248598	0	10000
4	250	0	250	500	750	2	0	1	0.25	0.25	0.25	0.25	0	0	0	0	0	linear	0.025	TRUE	75	NA	NA	0	0.5	4	fixmodel	0.8337	-7.050813463004696e-4	0.007303007430743669	0	10000
4	250	0	250	500	750	2	0	1	0.25	0.25	0.25	0.25	0	0	0	0	0	linear	0.025	TRUE	75	NA	NA	0	0.5	4	fixmodel_cal	0.8343	-7.143296412198853e-4	0.007309734588369444	0	10000
4	250	0	250	500	750	2	0	1	0.25	0.25	0.25	0.25	0	0	0	0	0	linear	0.025	TRUE	75	NA	NA	0	0.5	4	sepmodel	0.7931	-5.588668717852412e-4	0.008121522134489682	0	10000
4	250	0	250	500	750	2	0	1	0.25	0.25	0.25	0.25	0	0	0	0	0	linear	0.025	TRUE	100	NA	NA	0	0.5	2	fixmodel	0.8237	2.6766490368818817e-4	0.007567437520657032	0	10000
4	250	0	250	500	750	2	0	1	0.25	0.25	0.25	0.25	0	0	0	0	0	linear	0.025	TRUE	100	NA	NA	0	0.5	2	fixmodel_cal	0.826	3.421449719104072e-4	0.007459756214831113	0	10000
4	250	0	250	500	750	2	0	1	0.25	0.25	0.25	0.25	0	0	0	0	0	linear	0.025	TRUE	100	NA	NA	0	0.5	2	sepmodel	0.7944	1.3138985659954898e-4	0.00806544840330055	0	10000
4	250	0	250	500	750	2	0	1	0.25	0.25	0.25	0.25	0	0	0	0	0	linear	0.025	TRUE	100	NA	NA	0	0.5	3	fixmodel	0.8271	3.608958370752333e-4	0.00747819170789038	0	10000
4	250	0	250	500	750	2	0	1	0.25	0.25	0.25	0.25	0	0	0	0	0	linear	0.025	TRUE	100	NA	NA	0	0.5	3	fixmodel_cal	0.8289	3.664978296346674e-4	0.007469895273618271	0	10000
4	250	0	250	500	750	2	0	1	0.25	0.25	0.25	0.25	0	0	0	0	0	linear	0.025	TRUE	100	NA	NA	0	0.5	3	sepmodel	0.7948	4.750664426577807e-4	0.00817531576749499	0	10000
4	250	0	250	500	750	2	0	1	0.25	0.25	0.25	0.25	0	0	0	0	0	linear	0.025	TRUE	100	NA	NA	0	0.5	4	fixmodel	0.8341	2.782174412902591e-4	0.0073280517926889695	0	10000
4	250	0	250	500	750	2	0	1	0.25	0.25	0.25	0.25	0	0	0	0	0	linear	0.025	TRUE	100	NA	NA	0	0.5	4	fixmodel_cal	0.8393	3.3999763636604333e-4	0.007268055217720422	0	10000
4	250	0	250	500	750	2	0	1	0.25	0.25	0.25	0.25	0	0	0	0	0	linear	0.025	TRUE	100	NA	NA	0	0.5	4	sepmodel	0.7975	2.932988126969278e-4	0.008073677339999676	0	10000
4	250	0	250	500	750	2	0	1	0.25	0.25	0.25	0.25	0	0	0	0	0	linear	0.025	TRUE	125	NA	NA	0	0.5	2	fixmodel	0.8264	-7.946634988423627e-4	0.007311022217662888	0	10000
4	250	0	250	500	750	2	0	1	0.25	0.25	0.25	0.25	0	0	0	0	0	linear	0.025	TRUE	125	NA	NA	0	0.5	2	fixmodel_cal	0.8246	-7.353503294494641e-4	0.007322698311627689	0	10000
4	250	0	250	500	750	2	0	1	0.25	0.25	0.25	0.25	0	0	0	0	0	linear	0.025	TRUE	125	NA	NA	0	0.5	2	sepmodel	0.7947	-0.0012147664314403669	0.007848291601054635	0	10000
4	250	0	250	500	750	2	0	1	0.25	0.25	0.25	0.25	0	0	0	0	0	linear	0.025	TRUE	125	NA	NA	0	0.5	3	fixmodel	0.8343	1.1560609201645572e-4	0.007275402796766375	0	10000
4	250	0	250	500	750	2	0	1	0.25	0.25	0.25	0.25	0	0	0	0	0	linear	0.025	TRUE	125	NA	NA	0	0.5	3	fixmodel_cal	0.8337	2.1244582986400267e-4	0.0072797070581766005	0	10000
4	250	0	250	500	750	2	0	1	0.25	0.25	0.25	0.25	0	0	0	0	0	linear	0.025	TRUE	125	NA	NA	0	0.5	3	sepmodel	0.7925	-3.569233825528913e-4	0.007942650257007843	0	10000
4	250	0	250	500	750	2	0	1	0.25	0.25	0.25	0.25	0	0	0	0	0	linear	0.025	TRUE	125	NA	NA	0	0.5	4	fixmodel	0.8331	-5.755980628737978e-4	0.00715652088720531	0	10000
4	250	0	250	500	750	2	0	1	0.25	0.25	0.25	0.25	0	0	0	0	0	linear	0.025	TRUE	125	NA	NA	0	0.5	4	fixmodel_cal	0.8343	-5.646554502234395e-4	0.007165088579857082	0	10000
4	250	0	250	500	750	2	0	1	0.25	0.25	0.25	0.25	0	0	0	0	0	linear	0.025	TRUE	125	NA	NA	0	0.5	4	sepmodel	0.7914	-5.458952169454872e-4	0.007937480260789182	0	10000
4	250	0	250	500	750	2	0	1	0.25	0.25	0.25	0.25	0	0	0	0	0	linear	0.025	TRUE	150	NA	NA	0	0.5	2	fixmodel	0.8184	-0.0015776775418685678	0.007621272151194735	0	10000
4	250	0	250	500	750	2	0	1	0.25	0.25	0.25	0.25	0	0	0	0	0	linear	0.025	TRUE	150	NA	NA	0	0.5	2	fixmodel_cal	0.8239	-0.0018382184057940379	0.007478141236384861	0	10000
4	250	0	250	500	750	2	0	1	0.25	0.25	0.25	0.25	0	0	0	0	0	linear	0.025	TRUE	150	NA	NA	0	0.5	2	sepmodel	0.791	-0.0015931339731316745	0.008111838124462152	0	10000
4	250	0	250	500	750	2	0	1	0.25	0.25	0.25	0.25	0	0	0	0	0	linear	0.025	TRUE	150	NA	NA	0	0.5	3	fixmodel	0.8323	-5.885438149232564e-4	0.007190635479573587	0	10000
4	250	0	250	500	750	2	0	1	0.25	0.25	0.25	0.25	0	0	0	0	0	linear	0.025	TRUE	150	NA	NA	0	0.5	3	fixmodel_cal	0.8365	-7.560494841495756e-4	0.0071026140865298034	0	10000
4	250	0	250	500	750	2	0	1	0.25	0.25	0.25	0.25	0	0	0	0	0	linear	0.025	TRUE	150	NA	NA	0	0.5	3	sepmodel	0.7976	-6.285955015646537e-4	0.007814638666818861	0	10000
4	250	0	250	500	750	2	0	1	0.25	0.25	0.25	0.25	0	0	0	0	0	linear	0.025	TRUE	150	NA	NA	0	0.5	4	fixmodel	0.8411	2.5223874930432394e-4	0.007181973778213704	0	10000
4	250	0	250	500	750	2	0	1	0.25	0.25	0.25	0.25	0	0	0	0	0	linear	0.025	TRUE	150	NA	NA	0	0.5	4	fixmodel_cal	0.8399	1.971670290400837e-4	0.0071633390325332915	0	10000
4	250	0	250	500	750	2	0	1	0.25	0.25	0.25	0.25	0	0	0	0	0	linear	0.025	TRUE	150	NA	NA	0	0.5	4	sepmodel	0.8001	1.8838492974013866e-4	0.007932751768300926	0	10000
4	250	0	250	500	750	2	0	1	0.25	0.25	0.25	0.25	0	0	0	0	0	linear	0.025	TRUE	175	NA	NA	0	0.5	2	fixmodel	0.824	-6.74470586649247e-5	0.007407169753227958	0	10000
4	250	0	250	500	750	2	0	1	0.25	0.25	0.25	0.25	0	0	0	0	0	linear	0.025	TRUE	175	NA	NA	0	0.5	2	fixmodel_cal	0.8321	-1.4055036285262997e-4	0.007205548131704315	0	10000
4	250	0	250	500	750	2	0	1	0.25	0.25	0.25	0.25	0	0	0	0	0	linear	0.025	TRUE	175	NA	NA	0	0.5	2	sepmodel	0.7925	-4.261369224031123e-4	0.007979815437862628	0	10000
4	250	0	250	500	750	2	0	1	0.25	0.25	0.25	0.25	0	0	0	0	0	linear	0.025	TRUE	175	NA	NA	0	0.5	3	fixmodel	0.8338	3.2512584143389413e-4	0.007246921811579231	0	10000
4	250	0	250	500	750	2	0	1	0.25	0.25	0.25	0.25	0	0	0	0	0	linear	0.025	TRUE	175	NA	NA	0	0.5	3	fixmodel_cal	0.8371	2.8916996460354394e-4	0.00718731437063955	0	10000
4	250	0	250	500	750	2	0	1	0.25	0.25	0.25	0.25	0	0	0	0	0	linear	0.025	TRUE	175	NA	NA	0	0.5	3	sepmodel	0.8008	3.1559839385881817e-4	0.007961010987688947	0	10000
4	250	0	250	500	750	2	0	1	0.25	0.25	0.25	0.25	0	0	0	0	0	linear	0.025	TRUE	175	NA	NA	0	0.5	4	fixmodel	0.8337	2.769174107014901e-4	0.007206549540608353	0	10000
4	250	0	250	500	750	2	0	1	0.25	0.25	0.25	0.25	0	0	0	0	0	linear	0.025	TRUE	175	NA	NA	0	0.5	4	fixmodel_cal	0.8397	2.785860500891552e-4	0.007156872011718602	0	10000
4	250	0	250	500	750	2	0	1	0.25	0.25	0.25	0.25	0	0	0	0	0	linear	0.025	TRUE	175	NA	NA	0	0.5	4	sepmodel	0.7951	4.133830397116176e-4	0.00808891862164234	0	10000
4	250	0	250	500	750	2	0	1	0.25	0.25	0.25	0.25	0	0	0	0	0	linear	0.025	TRUE	200	NA	NA	0	0.5	2	fixmodel	0.827	0.0011350503878646773	0.007551512621852436	0	10000
4	250	0	250	500	750	2	0	1	0.25	0.25	0.25	0.25	0	0	0	0	0	linear	0.025	TRUE	200	NA	NA	0	0.5	2	fixmodel_cal	0.8357	0.0010420225832501863	0.007379929094495888	0	10000
4	250	0	250	500	750	2	0	1	0.25	0.25	0.25	0.25	0	0	0	0	0	linear	0.025	TRUE	200	NA	NA	0	0.5	2	sepmodel	0.7991	0.0011699228452473095	0.008099156948341346	0	10000
4	250	0	250	500	750	2	0	1	0.25	0.25	0.25	0.25	0	0	0	0	0	linear	0.025	TRUE	200	NA	NA	0	0.5	3	fixmodel	0.8349	3.1054907740154895e-4	0.007289070013028922	0	10000
4	250	0	250	500	750	2	0	1	0.25	0.25	0.25	0.25	0	0	0	0	0	linear	0.025	TRUE	200	NA	NA	0	0.5	3	fixmodel_cal	0.8417	1.4275693519603356e-4	0.007142690941634641	0	10000
4	250	0	250	500	750	2	0	1	0.25	0.25	0.25	0.25	0	0	0	0	0	linear	0.025	TRUE	200	NA	NA	0	0.5	3	sepmodel	0.8	7.353432665659272e-4	0.007970870324449658	0	10000
4	250	0	250	500	750	2	0	1	0.25	0.25	0.25	0.25	0	0	0	0	0	linear	0.025	TRUE	200	NA	NA	0	0.5	4	fixmodel	0.837	-6.226100824303635e-4	0.007096819144737187	0	10000
4	250	0	250	500	750	2	0	1	0.25	0.25	0.25	0.25	0	0	0	0	0	linear	0.025	TRUE	200	NA	NA	0	0.5	4	fixmodel_cal	0.8397	-8.463319461337801e-4	0.0070284572925156845	0	10000
4	250	0	250	500	750	2	0	1	0.25	0.25	0.25	0.25	0	0	0	0	0	linear	0.025	TRUE	200	NA	NA	0	0.5	4	sepmodel	0.7996	-3.0508759072316646e-4	0.007867999645823482	0	10000
4	250	0	250	500	750	2	0	1	0.25	0.25	0.25	0.25	0	0	0	0	0	linear	0.025	TRUE	225	NA	NA	0	0.5	2	fixmodel	0.8214	-0.0013209154149921864	0.007406476421475337	0	10000
4	250	0	250	500	750	2	0	1	0.25	0.25	0.25	0.25	0	0	0	0	0	linear	0.025	TRUE	225	NA	NA	0	0.5	2	fixmodel_cal	0.8242	-0.0011931818682400705	0.007345286694052451	0	10000
4	250	0	250	500	750	2	0	1	0.25	0.25	0.25	0.25	0	0	0	0	0	linear	0.025	TRUE	225	NA	NA	0	0.5	2	sepmodel	0.795	-0.0013939121341916326	0.007967379778478051	0	10000
4	250	0	250	500	750	2	0	1	0.25	0.25	0.25	0.25	0	0	0	0	0	linear	0.025	TRUE	225	NA	NA	0	0.5	3	fixmodel	0.836	1.7931069323614456e-4	0.007225949488562673	0	10000
4	250	0	250	500	750	2	0	1	0.25	0.25	0.25	0.25	0	0	0	0	0	linear	0.025	TRUE	225	NA	NA	0	0.5	3	fixmodel_cal	0.8402	3.16020114640668e-4	0.0071189201965981335	0	10000
4	250	0	250	500	750	2	0	1	0.25	0.25	0.25	0.25	0	0	0	0	0	linear	0.025	TRUE	225	NA	NA	0	0.5	3	sepmodel	0.7975	4.2814218694376934e-4	0.00793328081502829	0	10000
4	250	0	250	500	750	2	0	1	0.25	0.25	0.25	0.25	0	0	0	0	0	linear	0.025	TRUE	225	NA	NA	0	0.5	4	fixmodel	0.836	-7.875941302256021e-4	0.00711015555466222	0	10000
4	250	0	250	500	750	2	0	1	0.25	0.25	0.25	0.25	0	0	0	0	0	linear	0.025	TRUE	225	NA	NA	0	0.5	4	fixmodel_cal	0.8415	-5.683133646112656e-4	0.006987618808275683	0	10000
4	250	0	250	500	750	2	0	1	0.25	0.25	0.25	0.25	0	0	0	0	0	linear	0.025	TRUE	225	NA	NA	0	0.5	4	sepmodel	0.795	-3.266346382144528e-4	0.007853069035628962	0	10000
4	250	0	250	500	750	2	0	1	0.25	0.25	0.25	0.25	0	0	0	0	0	linear	0.025	TRUE	250	NA	NA	0	0.5	2	fixmodel	0.8197	-9.794433495100667e-4	0.007582960528288944	0	10000
4	250	0	250	500	750	2	0	1	0.25	0.25	0.25	0.25	0	0	0	0	0	linear	0.025	TRUE	250	NA	NA	0	0.5	2	fixmodel_cal	0.8194	-9.646391730081275e-4	0.007573044932283789	0	10000
4	250	0	250	500	750	2	0	1	0.25	0.25	0.25	0.25	0	0	0	0	0	linear	0.025	TRUE	250	NA	NA	0	0.5	2	sepmodel	0.793	-8.489170799608183e-4	0.008014019254410112	0	10000
4	250	0	250	500	750	2	0	1	0.25	0.25	0.25	0.25	0	0	0	0	0	linear	0.025	TRUE	250	NA	NA	0	0.5	3	fixmodel	0.8373	4.782487710406578e-4	0.007288270812956664	0	10000
4	250	0	250	500	750	2	0	1	0.25	0.25	0.25	0.25	0	0	0	0	0	linear	0.025	TRUE	250	NA	NA	0	0.5	3	fixmodel_cal	0.8372	5.357013917060831e-4	0.007269461114222416	0	10000
4	250	0	250	500	750	2	0	1	0.25	0.25	0.25	0.25	0	0	0	0	0	linear	0.025	TRUE	250	NA	NA	0	0.5	3	sepmodel	0.8033	7.0006537258684e-4	0.007957759526334724	0	10000
4	250	0	250	500	750	2	0	1	0.25	0.25	0.25	0.25	0	0	0	0	0	linear	0.025	TRUE	250	NA	NA	0	0.5	4	fixmodel	0.8429	0.001302199984508789	0.0071334973455057975	0	10000
4	250	0	250	500	750	2	0	1	0.25	0.25	0.25	0.25	0	0	0	0	0	linear	0.025	TRUE	250	NA	NA	0	0.5	4	fixmodel_cal	0.8435	0.0013361646563315246	0.007119786747813962	0	10000
4	250	0	250	500	750	2	0	1	0.25	0.25	0.25	0.25	0	0	0	0	0	linear	0.025	TRUE	250	NA	NA	0	0.5	4	sepmodel	0.8023	0.0013518389148234056	0.007859292018730344	0	10000
4	250	0	250	500	750	2	0	1	0.25	0.25	0.25	0.25	0	0	0	0	0	linear	0.025	TRUE	275	NA	NA	0	0.5	2	fixmodel	0.8234	-8.598474669014279e-5	0.007406351404608484	0	10000
4	250	0	250	500	750	2	0	1	0.25	0.25	0.25	0.25	0	0	0	0	0	linear	0.025	TRUE	275	NA	NA	0	0.5	2	fixmodel_cal	0.8288	-1.327955305444909e-4	0.007327510495737304	0	10000
4	250	0	250	500	750	2	0	1	0.25	0.25	0.25	0.25	0	0	0	0	0	linear	0.025	TRUE	275	NA	NA	0	0.5	2	sepmodel	0.7959	-9.476137752647061e-5	0.00802640558922188	0	10000
4	250	0	250	500	750	2	0	1	0.25	0.25	0.25	0.25	0	0	0	0	0	linear	0.025	TRUE	275	NA	NA	0	0.5	3	fixmodel	0.8261	-6.76337200267769e-4	0.007399706499796844	0	10000
4	250	0	250	500	750	2	0	1	0.25	0.25	0.25	0.25	0	0	0	0	0	linear	0.025	TRUE	275	NA	NA	0	0.5	3	fixmodel_cal	0.8318	-5.992756068503637e-4	0.00726544727628306	0	10000
4	250	0	250	500	750	2	0	1	0.25	0.25	0.25	0.25	0	0	0	0	0	linear	0.025	TRUE	275	NA	NA	0	0.5	3	sepmodel	0.7903	-8.741573495363854e-4	0.00809737463977785	0	10000
4	250	0	250	500	750	2	0	1	0.25	0.25	0.25	0.25	0	0	0	0	0	linear	0.025	TRUE	275	NA	NA	0	0.5	4	fixmodel	0.8395	3.7848058591644964e-5	0.0071257613294619885	0	10000
4	250	0	250	500	750	2	0	1	0.25	0.25	0.25	0.25	0	0	0	0	0	linear	0.025	TRUE	275	NA	NA	0	0.5	4	fixmodel_cal	0.8429	9.17810016067971e-5	0.007037206621975766	0	10000
4	250	0	250	500	750	2	0	1	0.25	0.25	0.25	0.25	0	0	0	0	0	linear	0.025	TRUE	275	NA	NA	0	0.5	4	sepmodel	0.7973	-3.5443741401567323e-4	0.007872966289590867	0	10000
4	250	0	250	500	750	2	0	1	0.25	0.25	0.25	0.25	0	0	0	0	0	linear	0.025	TRUE	300	NA	NA	0	0.5	2	fixmodel	0.8189	-0.0010337206093452575	0.007465152004479745	0	10000
4	250	0	250	500	750	2	0	1	0.25	0.25	0.25	0.25	0	0	0	0	0	linear	0.025	TRUE	300	NA	NA	0	0.5	2	fixmodel_cal	0.8278	-0.0012722610004812294	0.007292502261752705	0	10000
4	250	0	250	500	750	2	0	1	0.25	0.25	0.25	0.25	0	0	0	0	0	linear	0.025	TRUE	300	NA	NA	0	0.5	2	sepmodel	0.7891	-5.850202489715224e-4	0.008076982432423625	0	10000
4	250	0	250	500	750	2	0	1	0.25	0.25	0.25	0.25	0	0	0	0	0	linear	0.025	TRUE	300	NA	NA	0	0.5	3	fixmodel	0.831	9.972957414871815e-5	0.007289728448594922	0	10000
4	250	0	250	500	750	2	0	1	0.25	0.25	0.25	0.25	0	0	0	0	0	linear	0.025	TRUE	300	NA	NA	0	0.5	3	fixmodel_cal	0.8392	-4.7284157207644306e-5	0.007099956727532111	0	10000
4	250	0	250	500	750	2	0	1	0.25	0.25	0.25	0.25	0	0	0	0	0	linear	0.025	TRUE	300	NA	NA	0	0.5	3	sepmodel	0.7996	6.48553190452506e-4	0.008092929715281133	0	10000
4	250	0	250	500	750	2	0	1	0.25	0.25	0.25	0.25	0	0	0	0	0	linear	0.025	TRUE	300	NA	NA	0	0.5	4	fixmodel	0.8358	-0.0012901830609242625	0.007052479808413617	0	10000
4	250	0	250	500	750	2	0	1	0.25	0.25	0.25	0.25	0	0	0	0	0	linear	0.025	TRUE	300	NA	NA	0	0.5	4	fixmodel_cal	0.8469	-0.001318141108786645	0.0068241902538292406	0	10000
4	250	0	250	500	750	2	0	1	0.25	0.25	0.25	0.25	0	0	0	0	0	linear	0.025	TRUE	300	NA	NA	0	0.5	4	sepmodel	0.7976	-8.374186921103399e-4	0.00793604470302176	0	10000
4	250	0	250	500	750	2	0	1	0.25	0.25	0.25	0.25	0	0	0	0	0	linear	0.025	TRUE	325	NA	NA	0	0.5	2	fixmodel	0.8237	1.1492216245925691e-4	0.0073700389997266216	0	10000
4	250	0	250	500	750	2	0	1	0.25	0.25	0.25	0.25	0	0	0	0	0	linear	0.025	TRUE	325	NA	NA	0	0.5	2	fixmodel_cal	0.8357	3.535937256377164e-5	0.0071502552674439215	0	10000
4	250	0	250	500	750	2	0	1	0.25	0.25	0.25	0.25	0	0	0	0	0	linear	0.025	TRUE	325	NA	NA	0	0.5	2	sepmodel	0.7962	1.980334759917486e-5	0.00788340487449832	0	10000
4	250	0	250	500	750	2	0	1	0.25	0.25	0.25	0.25	0	0	0	0	0	linear	0.025	TRUE	325	NA	NA	0	0.5	3	fixmodel	0.8397	5.683532803839184e-4	0.0070434490301125655	0	10000
4	250	0	250	500	750	2	0	1	0.25	0.25	0.25	0.25	0	0	0	0	0	linear	0.025	TRUE	325	NA	NA	0	0.5	3	fixmodel_cal	0.8479	2.2546934170699525e-4	0.006855898485323647	0	10000
4	250	0	250	500	750	2	0	1	0.25	0.25	0.25	0.25	0	0	0	0	0	linear	0.025	TRUE	325	NA	NA	0	0.5	3	sepmodel	0.8004	4.0758851621253167e-4	0.007737172926928124	0	10000
4	250	0	250	500	750	2	0	1	0.25	0.25	0.25	0.25	0	0	0	0	0	linear	0.025	TRUE	325	NA	NA	0	0.5	4	fixmodel	0.8353	-5.61561476127806e-4	0.007239379145931736	0	10000
4	250	0	250	500	750	2	0	1	0.25	0.25	0.25	0.25	0	0	0	0	0	linear	0.025	TRUE	325	NA	NA	0	0.5	4	fixmodel_cal	0.8443	-9.476781275332089e-4	0.007027454003606805	0	10000
4	250	0	250	500	750	2	0	1	0.25	0.25	0.25	0.25	0	0	0	0	0	linear	0.025	TRUE	325	NA	NA	0	0.5	4	sepmodel	0.7905	-6.18606410164436e-4	0.008015278624344936	0	10000
4	250	0	250	500	750	2	0	1	0.25	0.25	0.25	0.25	0	0	0	0	0	linear	0.025	TRUE	350	NA	NA	0	0.5	2	fixmodel	0.8218	-0.0013331517768179577	0.007592268106852593	0	10000
4	250	0	250	500	750	2	0	1	0.25	0.25	0.25	0.25	0	0	0	0	0	linear	0.025	TRUE	350	NA	NA	0	0.5	2	fixmodel_cal	0.8361	-0.001039085675468776	0.007304306939420947	0	10000
4	250	0	250	500	750	2	0	1	0.25	0.25	0.25	0.25	0	0	0	0	0	linear	0.025	TRUE	350	NA	NA	0	0.5	2	sepmodel	0.7926	-0.001160928600664607	0.008179989220360478	0	10000
4	250	0	250	500	750	2	0	1	0.25	0.25	0.25	0.25	0	0	0	0	0	linear	0.025	TRUE	350	NA	NA	0	0.5	3	fixmodel	0.8346	3.034997216611763e-4	0.00731910071592535	0	10000
4	250	0	250	500	750	2	0	1	0.25	0.25	0.25	0.25	0	0	0	0	0	linear	0.025	TRUE	350	NA	NA	0	0.5	3	fixmodel_cal	0.8459	2.951947955722561e-4	0.007031649894465314	0	10000
4	250	0	250	500	750	2	0	1	0.25	0.25	0.25	0.25	0	0	0	0	0	linear	0.025	TRUE	350	NA	NA	0	0.5	3	sepmodel	0.796	7.915596473975446e-4	0.008056590040160188	0	10000
4	250	0	250	500	750	2	0	1	0.25	0.25	0.25	0.25	0	0	0	0	0	linear	0.025	TRUE	350	NA	NA	0	0.5	4	fixmodel	0.832	-8.386609623400703e-4	0.007243215613128542	0	10000
4	250	0	250	500	750	2	0	1	0.25	0.25	0.25	0.25	0	0	0	0	0	linear	0.025	TRUE	350	NA	NA	0	0.5	4	fixmodel_cal	0.8402	-8.482128520899574e-4	0.007114834186530222	0	10000
4	250	0	250	500	750	2	0	1	0.25	0.25	0.25	0.25	0	0	0	0	0	linear	0.025	TRUE	350	NA	NA	0	0.5	4	sepmodel	0.7939	-3.0331323697784586e-4	0.00804946798548056	0	10000
4	250	0	250	500	750	2	0	1	0.25	0.25	0.25	0.25	0	0	0	0	0	linear	0.025	TRUE	375	NA	NA	0	0.5	2	fixmodel	0.8287	7.15842445304853e-4	0.007473131646791171	0	10000
4	250	0	250	500	750	2	0	1	0.25	0.25	0.25	0.25	0	0	0	0	0	linear	0.025	TRUE	375	NA	NA	0	0.5	2	fixmodel_cal	0.846	7.600929243315521e-4	0.007140820255573208	0	10000
4	250	0	250	500	750	2	0	1	0.25	0.25	0.25	0.25	0	0	0	0	0	linear	0.025	TRUE	375	NA	NA	0	0.5	2	sepmodel	0.7994	9.661503017745957e-4	0.007967377609918095	0	10000
4	250	0	250	500	750	2	0	1	0.25	0.25	0.25	0.25	0	0	0	0	0	linear	0.025	TRUE	375	NA	NA	0	0.5	3	fixmodel	0.8306	-6.945333633504579e-4	0.007453155319931413	0	10000
4	250	0	250	500	750	2	0	1	0.25	0.25	0.25	0.25	0	0	0	0	0	linear	0.025	TRUE	375	NA	NA	0	0.5	3	fixmodel_cal	0.8442	-7.850256692651975e-4	0.007212847618723609	0	10000
4	250	0	250	500	750	2	0	1	0.25	0.25	0.25	0.25	0	0	0	0	0	linear	0.025	TRUE	375	NA	NA	0	0.5	3	sepmodel	0.7928	-8.62434579696722e-4	0.008130927516961298	0	10000
4	250	0	250	500	750	2	0	1	0.25	0.25	0.25	0.25	0	0	0	0	0	linear	0.025	TRUE	375	NA	NA	0	0.5	4	fixmodel	0.8453	5.432373340912409e-4	0.0070002838887498735	0	10000
4	250	0	250	500	750	2	0	1	0.25	0.25	0.25	0.25	0	0	0	0	0	linear	0.025	TRUE	375	NA	NA	0	0.5	4	fixmodel_cal	0.8453	4.887525591899866e-4	0.006965841492038831	0	10000
4	250	0	250	500	750	2	0	1	0.25	0.25	0.25	0.25	0	0	0	0	0	linear	0.025	TRUE	375	NA	NA	0	0.5	4	sepmodel	0.8011	4.7798220611187865e-4	0.0077974840840887	0	10000
4	250	0	250	500	750	2	0	1	0.25	0.25	0.25	0.25	0	0	0	0	0	linear	0.025	TRUE	400	NA	NA	0	0.5	2	fixmodel	0.8236	-3.60280421731776e-4	0.007422635090219953	0	10000
4	250	0	250	500	750	2	0	1	0.25	0.25	0.25	0.25	0	0	0	0	0	linear	0.025	TRUE	400	NA	NA	0	0.5	2	fixmodel_cal	0.8482	7.289645183241308e-6	0.006982469607842181	0	10000
4	250	0	250	500	750	2	0	1	0.25	0.25	0.25	0.25	0	0	0	0	0	linear	0.025	TRUE	400	NA	NA	0	0.5	2	sepmodel	0.7988	-1.3809679399829941e-4	0.007961031670156906	0	10000
4	250	0	250	500	750	2	0	1	0.25	0.25	0.25	0.25	0	0	0	0	0	linear	0.025	TRUE	400	NA	NA	0	0.5	3	fixmodel	0.8374	3.389140880069202e-4	0.007207810428656989	0	10000
4	250	0	250	500	750	2	0	1	0.25	0.25	0.25	0.25	0	0	0	0	0	linear	0.025	TRUE	400	NA	NA	0	0.5	3	fixmodel_cal	0.8539	3.407326844943431e-4	0.006939674307775268	0	10000
4	250	0	250	500	750	2	0	1	0.25	0.25	0.25	0.25	0	0	0	0	0	linear	0.025	TRUE	400	NA	NA	0	0.5	3	sepmodel	0.7993	3.9729632747229835e-4	0.0079171808478349	0	10000
4	250	0	250	500	750	2	0	1	0.25	0.25	0.25	0.25	0	0	0	0	0	linear	0.025	TRUE	400	NA	NA	0	0.5	4	fixmodel	0.8353	1.2266913265303824e-4	0.007214564388388463	0	10000
4	250	0	250	500	750	2	0	1	0.25	0.25	0.25	0.25	0	0	0	0	0	linear	0.025	TRUE	400	NA	NA	0	0.5	4	fixmodel_cal	0.845	6.176973883839445e-5	0.007035394085536785	0	10000
4	250	0	250	500	750	2	0	1	0.25	0.25	0.25	0.25	0	0	0	0	0	linear	0.025	TRUE	400	NA	NA	0	0.5	4	sepmodel	0.7948	-2.211617004056454e-4	0.008008645078882303	0	10000
4	250	0	250	500	750	2	0	1	0.25	0.25	0.25	0.25	0	0	0	0	0	linear	0.025	TRUE	425	NA	NA	0	0.5	2	fixmodel	0.8248	3.771695818128658e-4	0.007435950350175997	0	10000
4	250	0	250	500	750	2	0	1	0.25	0.25	0.25	0.25	0	0	0	0	0	linear	0.025	TRUE	425	NA	NA	0	0.5	2	fixmodel_cal	0.8468	3.8556872301569596e-4	0.006983576127057311	0	10000
4	250	0	250	500	750	2	0	1	0.25	0.25	0.25	0.25	0	0	0	0	0	linear	0.025	TRUE	425	NA	NA	0	0.5	2	sepmodel	0.7937	5.018436682981391e-4	0.008022888337681531	0	10000
4	250	0	250	500	750	2	0	1	0.25	0.25	0.25	0.25	0	0	0	0	0	linear	0.025	TRUE	425	NA	NA	0	0.5	3	fixmodel	0.8361	5.006538557796451e-4	0.007100383279557688	0	10000
4	250	0	250	500	750	2	0	1	0.25	0.25	0.25	0.25	0	0	0	0	0	linear	0.025	TRUE	425	NA	NA	0	0.5	3	fixmodel_cal	0.8505	6.114346306878321e-4	0.006842938031114208	0	10000
4	250	0	250	500	750	2	0	1	0.25	0.25	0.25	0.25	0	0	0	0	0	linear	0.025	TRUE	425	NA	NA	0	0.5	3	sepmodel	0.8	2.689780790735799e-4	0.00786236459312148	0	10000
4	250	0	250	500	750	2	0	1	0.25	0.25	0.25	0.25	0	0	0	0	0	linear	0.025	TRUE	425	NA	NA	0	0.5	4	fixmodel	0.8381	-4.088058410020893e-4	0.007159678317738225	0	10000
4	250	0	250	500	750	2	0	1	0.25	0.25	0.25	0.25	0	0	0	0	0	linear	0.025	TRUE	425	NA	NA	0	0.5	4	fixmodel_cal	0.849	-3.714816953801058e-4	0.006913409545124011	0	10000
4	250	0	250	500	750	2	0	1	0.25	0.25	0.25	0.25	0	0	0	0	0	linear	0.025	TRUE	425	NA	NA	0	0.5	4	sepmodel	0.7987	-6.230930124636797e-4	0.007848800446350057	0	10000
4	250	0	250	500	750	2	0	1	0.25	0.25	0.25	0.25	0	0	0	0	0	linear	0.025	TRUE	450	NA	NA	0	0.5	2	fixmodel	0.8306	4.823983984426024e-4	0.0074623367739171335	0	10000
4	250	0	250	500	750	2	0	1	0.25	0.25	0.25	0.25	0	0	0	0	0	linear	0.025	TRUE	450	NA	NA	0	0.5	2	fixmodel_cal	0.8506	3.9790892165435184e-4	0.00698729755097277	0	10000
4	250	0	250	500	750	2	0	1	0.25	0.25	0.25	0.25	0	0	0	0	0	linear	0.025	TRUE	450	NA	NA	0	0.5	2	sepmodel	0.8002	-2.3878317889958752e-5	0.007969694219953014	0	10000
4	250	0	250	500	750	2	0	1	0.25	0.25	0.25	0.25	0	0	0	0	0	linear	0.025	TRUE	450	NA	NA	0	0.5	3	fixmodel	0.8347	5.127478534115816e-4	0.007432769478620919	0	10000
4	250	0	250	500	750	2	0	1	0.25	0.25	0.25	0.25	0	0	0	0	0	linear	0.025	TRUE	450	NA	NA	0	0.5	3	fixmodel_cal	0.845	4.1412374498293354e-4	0.007191412358319209	0	10000
4	250	0	250	500	750	2	0	1	0.25	0.25	0.25	0.25	0	0	0	0	0	linear	0.025	TRUE	450	NA	NA	0	0.5	3	sepmodel	0.7987	3.6046174874356646e-4	0.008135628760287915	0	10000
4	250	0	250	500	750	2	0	1	0.25	0.25	0.25	0.25	0	0	0	0	0	linear	0.025	TRUE	450	NA	NA	0	0.5	4	fixmodel	0.838	0.0011529046511276916	0.0073154567295192355	0	10000
4	250	0	250	500	750	2	0	1	0.25	0.25	0.25	0.25	0	0	0	0	0	linear	0.025	TRUE	450	NA	NA	0	0.5	4	fixmodel_cal	0.8505	0.0010496758081229287	0.006974808635396876	0	10000
4	250	0	250	500	750	2	0	1	0.25	0.25	0.25	0.25	0	0	0	0	0	linear	0.025	TRUE	450	NA	NA	0	0.5	4	sepmodel	0.8027	0.0010175549509927105	0.008036796368501863	0	10000
4	250	0	250	500	750	2	0	1	0.25	0.25	0.25	0.25	0	0	0	0	0	linear	0.025	TRUE	475	NA	NA	0	0.5	2	fixmodel	0.8257	-3.268572081773343e-4	0.007327057166057415	0	10000
4	250	0	250	500	750	2	0	1	0.25	0.25	0.25	0.25	0	0	0	0	0	linear	0.025	TRUE	475	NA	NA	0	0.5	2	fixmodel_cal	0.8459	-2.627208513531716e-4	0.00687979453114991	0	10000
4	250	0	250	500	750	2	0	1	0.25	0.25	0.25	0.25	0	0	0	0	0	linear	0.025	TRUE	475	NA	NA	0	0.5	2	sepmodel	0.7953	-7.092761549678901e-4	0.007911413118971053	0	10000
4	250	0	250	500	750	2	0	1	0.25	0.25	0.25	0.25	0	0	0	0	0	linear	0.025	TRUE	475	NA	NA	0	0.5	3	fixmodel	0.8402	6.786418778594829e-4	0.007200865899239238	0	10000
4	250	0	250	500	750	2	0	1	0.25	0.25	0.25	0.25	0	0	0	0	0	linear	0.025	TRUE	475	NA	NA	0	0.5	3	fixmodel_cal	0.8434	5.776236753687683e-4	0.007037037404140433	0	10000
4	250	0	250	500	750	2	0	1	0.25	0.25	0.25	0.25	0	0	0	0	0	linear	0.025	TRUE	475	NA	NA	0	0.5	3	sepmodel	0.8006	3.464638078548402e-4	0.007882249771665385	0	10000
4	250	0	250	500	750	2	0	1	0.25	0.25	0.25	0.25	0	0	0	0	0	linear	0.025	TRUE	475	NA	NA	0	0.5	4	fixmodel	0.8413	0.0011696915905384656	0.00724884035256985	0	10000
4	250	0	250	500	750	2	0	1	0.25	0.25	0.25	0.25	0	0	0	0	0	linear	0.025	TRUE	475	NA	NA	0	0.5	4	fixmodel_cal	0.8545	9.626857040325603e-4	0.006924697985061296	0	10000
4	250	0	250	500	750	2	0	1	0.25	0.25	0.25	0.25	0	0	0	0	0	linear	0.025	TRUE	475	NA	NA	0	0.5	4	sepmodel	0.8042	7.779002854368419e-4	0.00796227025019539	0	10000
4	250	0	250	500	750	2	0	1	0.25	0.25	0.25	0.25	0	0	0	0	0	linear	0.025	TRUE	500	NA	NA	0	0.5	2	fixmodel	0.825	-5.509502583888047e-4	0.007372114818401016	0	10000
4	250	0	250	500	750	2	0	1	0.25	0.25	0.25	0.25	0	0	0	0	0	linear	0.025	TRUE	500	NA	NA	0	0.5	2	fixmodel_cal	0.8505	-4.4779654025845904e-4	0.006852126378489271	0	10000
4	250	0	250	500	750	2	0	1	0.25	0.25	0.25	0.25	0	0	0	0	0	linear	0.025	TRUE	500	NA	NA	0	0.5	2	sepmodel	0.799	-5.545608462021364e-4	0.00783689876491983	0	10000
4	250	0	250	500	750	2	0	1	0.25	0.25	0.25	0.25	0	0	0	0	0	linear	0.025	TRUE	500	NA	NA	0	0.5	3	fixmodel	0.8326	8.169978004508924e-4	0.007364084334573759	0	10000
4	250	0	250	500	750	2	0	1	0.25	0.25	0.25	0.25	0	0	0	0	0	linear	0.025	TRUE	500	NA	NA	0	0.5	3	fixmodel_cal	0.8367	7.673606339983835e-4	0.007270572331651537	0	10000
4	250	0	250	500	750	2	0	1	0.25	0.25	0.25	0.25	0	0	0	0	0	linear	0.025	TRUE	500	NA	NA	0	0.5	3	sepmodel	0.7987	0.0010819679490915463	0.008044894726304305	0	10000
4	250	0	250	500	750	2	0	1	0.25	0.25	0.25	0.25	0	0	0	0	0	linear	0.025	TRUE	500	NA	NA	0	0.5	4	fixmodel	0.8408	6.023936923865849e-4	0.0072192144225759385	0	10000
4	250	0	250	500	750	2	0	1	0.25	0.25	0.25	0.25	0	0	0	0	0	linear	0.025	TRUE	500	NA	NA	0	0.5	4	fixmodel_cal	0.8559	5.791388898560538e-4	0.006871925240415551	0	10000
4	250	0	250	500	750	2	0	1	0.25	0.25	0.25	0.25	0	0	0	0	0	linear	0.025	TRUE	500	NA	NA	0	0.5	4	sepmodel	0.8033	4.593262426898036e-4	0.007980877561901209	0	10000
4	250	0	250	500	750	2	0	1	0.25	0.25	0.25	0.25	0	0	0	0	0	linear	0.025	TRUE	525	NA	NA	0	0.5	2	fixmodel	0.825	-3.173049368226805e-5	0.007458953371932086	0	10000
4	250	0	250	500	750	2	0	1	0.25	0.25	0.25	0.25	0	0	0	0	0	linear	0.025	TRUE	525	NA	NA	0	0.5	2	fixmodel_cal	0.8519	-6.689378441540112e-5	0.0069005031477261955	0	10000
4	250	0	250	500	750	2	0	1	0.25	0.25	0.25	0.25	0	0	0	0	0	linear	0.025	TRUE	525	NA	NA	0	0.5	2	sepmodel	0.7943	4.0073812152326e-6	0.00798968309145612	0	10000
4	250	0	250	500	750	2	0	1	0.25	0.25	0.25	0.25	0	0	0	0	0	linear	0.025	TRUE	525	NA	NA	0	0.5	3	fixmodel	0.8366	9.247871727235535e-4	0.007252247463168386	0	10000
4	250	0	250	500	750	2	0	1	0.25	0.25	0.25	0.25	0	0	0	0	0	linear	0.025	TRUE	525	NA	NA	0	0.5	3	fixmodel_cal	0.8428	9.296515733791455e-4	0.007083305761938852	0	10000
4	250	0	250	500	750	2	0	1	0.25	0.25	0.25	0.25	0	0	0	0	0	linear	0.025	TRUE	525	NA	NA	0	0.5	3	sepmodel	0.7995	7.63263158269368e-4	0.007917596506529666	0	10000
4	250	0	250	500	750	2	0	1	0.25	0.25	0.25	0.25	0	0	0	0	0	linear	0.025	TRUE	525	NA	NA	0	0.5	4	fixmodel	0.842	5.062261037530408e-4	0.007265912331960247	0	10000
4	250	0	250	500	750	2	0	1	0.25	0.25	0.25	0.25	0	0	0	0	0	linear	0.025	TRUE	525	NA	NA	0	0.5	4	fixmodel_cal	0.8582	4.2426730595722254e-4	0.006908608984122894	0	10000
4	250	0	250	500	750	2	0	1	0.25	0.25	0.25	0.25	0	0	0	0	0	linear	0.025	TRUE	525	NA	NA	0	0.5	4	sepmodel	0.7957	3.493266814366061e-4	0.008067314756281247	0	10000
4	250	0	250	500	750	2	0	1	0.25	0.25	0.25	0.25	0	0	0	0	0	linear	0.025	TRUE	550	NA	NA	0	0.5	2	fixmodel	0.8208	-0.0010132912858037768	0.007466462894935544	0	10000
4	250	0	250	500	750	2	0	1	0.25	0.25	0.25	0.25	0	0	0	0	0	linear	0.025	TRUE	550	NA	NA	0	0.5	2	fixmodel_cal	0.8484	-0.0011569883102853533	0.00692177498399741	0	10000
4	250	0	250	500	750	2	0	1	0.25	0.25	0.25	0.25	0	0	0	0	0	linear	0.025	TRUE	550	NA	NA	0	0.5	2	sepmodel	0.7961	-9.408792173719763e-4	0.007992876492063644	0	10000
4	250	0	250	500	750	2	0	1	0.25	0.25	0.25	0.25	0	0	0	0	0	linear	0.025	TRUE	550	NA	NA	0	0.5	3	fixmodel	0.8333	3.170576833362709e-4	0.007534878892643929	0	10000
4	250	0	250	500	750	2	0	1	0.25	0.25	0.25	0.25	0	0	0	0	0	linear	0.025	TRUE	550	NA	NA	0	0.5	3	fixmodel_cal	0.8423	7.402603090040624e-5	0.007319927492945415	0	10000
4	250	0	250	500	750	2	0	1	0.25	0.25	0.25	0.25	0	0	0	0	0	linear	0.025	TRUE	550	NA	NA	0	0.5	3	sepmodel	0.7985	4.786392025562838e-4	0.008206639119497042	0	10000
4	250	0	250	500	750	2	0	1	0.25	0.25	0.25	0.25	0	0	0	0	0	linear	0.025	TRUE	550	NA	NA	0	0.5	4	fixmodel	0.8388	-3.9643195259341933e-4	0.0071910262336335505	0	10000
4	250	0	250	500	750	2	0	1	0.25	0.25	0.25	0.25	0	0	0	0	0	linear	0.025	TRUE	550	NA	NA	0	0.5	4	fixmodel_cal	0.8543	-5.378322925251326e-4	0.0068409289864470165	0	10000
4	250	0	250	500	750	2	0	1	0.25	0.25	0.25	0.25	0	0	0	0	0	linear	0.025	TRUE	550	NA	NA	0	0.5	4	sepmodel	0.8011	-1.7714362306844075e-4	0.007945593354110866	0	10000
4	250	0	250	500	750	2	0	1	0.25	0.25	0.25	0.25	0	0	0	0	0	linear	0.025	TRUE	575	NA	NA	0	0.5	2	fixmodel	0.8231	-7.306555972503813e-4	0.007609010885968906	0	10000
4	250	0	250	500	750	2	0	1	0.25	0.25	0.25	0.25	0	0	0	0	0	linear	0.025	TRUE	575	NA	NA	0	0.5	2	fixmodel_cal	0.8541	-0.0011925085134346118	0.0069825925164876635	0	10000
4	250	0	250	500	750	2	0	1	0.25	0.25	0.25	0.25	0	0	0	0	0	linear	0.025	TRUE	575	NA	NA	0	0.5	2	sepmodel	0.7966	-2.5317589127073605e-4	0.0081090466494126	0	10000
4	250	0	250	500	750	2	0	1	0.25	0.25	0.25	0.25	0	0	0	0	0	linear	0.025	TRUE	575	NA	NA	0	0.5	3	fixmodel	0.8328	-6.834682343049597e-4	0.007269555023604674	0	10000
4	250	0	250	500	750	2	0	1	0.25	0.25	0.25	0.25	0	0	0	0	0	linear	0.025	TRUE	575	NA	NA	0	0.5	3	fixmodel_cal	0.8455	-9.389547631721237e-4	0.0070081222338620715	0	10000
4	250	0	250	500	750	2	0	1	0.25	0.25	0.25	0.25	0	0	0	0	0	linear	0.025	TRUE	575	NA	NA	0	0.5	3	sepmodel	0.7937	-3.0948643034252814e-4	0.007965031273975623	0	10000
4	250	0	250	500	750	2	0	1	0.25	0.25	0.25	0.25	0	0	0	0	0	linear	0.025	TRUE	575	NA	NA	0	0.5	4	fixmodel	0.8294	-0.0019045219688319942	0.0072506179628820415	0	10000
4	250	0	250	500	750	2	0	1	0.25	0.25	0.25	0.25	0	0	0	0	0	linear	0.025	TRUE	575	NA	NA	0	0.5	4	fixmodel_cal	0.8464	-0.0018927553591339716	0.006887652291610841	0	10000
4	250	0	250	500	750	2	0	1	0.25	0.25	0.25	0.25	0	0	0	0	0	linear	0.025	TRUE	575	NA	NA	0	0.5	4	sepmodel	0.7893	-0.0020957212165295938	0.008065949025859276	0	10000
4	250	0	250	500	750	2	0	1	0.25	0.25	0.25	0.25	0	0	0	0	0	linear	0.025	TRUE	600	NA	NA	0	0.5	2	fixmodel	0.8308	-6.848044432349471e-4	0.007368127094356147	0	10000
4	250	0	250	500	750	2	0	1	0.25	0.25	0.25	0.25	0	0	0	0	0	linear	0.025	TRUE	600	NA	NA	0	0.5	2	fixmodel_cal	0.8586	-5.999696678843481e-4	0.006729997797023981	0	10000
4	250	0	250	500	750	2	0	1	0.25	0.25	0.25	0.25	0	0	0	0	0	linear	0.025	TRUE	600	NA	NA	0	0.5	2	sepmodel	0.8009	-5.404326749469356e-4	0.007876597280836992	0	10000
4	250	0	250	500	750	2	0	1	0.25	0.25	0.25	0.25	0	0	0	0	0	linear	0.025	TRUE	600	NA	NA	0	0.5	3	fixmodel	0.8348	6.291119292476214e-4	0.007263651379733943	0	10000
4	250	0	250	500	750	2	0	1	0.25	0.25	0.25	0.25	0	0	0	0	0	linear	0.025	TRUE	600	NA	NA	0	0.5	3	fixmodel_cal	0.8509	8.132044869791524e-4	0.006933587016637789	0	10000
4	250	0	250	500	750	2	0	1	0.25	0.25	0.25	0.25	0	0	0	0	0	linear	0.025	TRUE	600	NA	NA	0	0.5	3	sepmodel	0.7973	6.603183108285324e-4	0.00797478041557391	0	10000
4	250	0	250	500	750	2	0	1	0.25	0.25	0.25	0.25	0	0	0	0	0	linear	0.025	TRUE	600	NA	NA	0	0.5	4	fixmodel	0.839	6.426499953256292e-4	0.007071598410221841	0	10000
4	250	0	250	500	750	2	0	1	0.25	0.25	0.25	0.25	0	0	0	0	0	linear	0.025	TRUE	600	NA	NA	0	0.5	4	fixmodel_cal	0.8591	7.02575245783233e-4	0.0067091915567316475	0	10000
4	250	0	250	500	750	2	0	1	0.25	0.25	0.25	0.25	0	0	0	0	0	linear	0.025	TRUE	600	NA	NA	0	0.5	4	sepmodel	0.8022	7.245527700809808e-4	0.007807287388079621	0	10000
4	250	0	250	500	750	2	0	1	0.25	0.25	0.25	0.25	0	0	0	0	0	linear	0.025	TRUE	625	NA	NA	0	0.5	2	fixmodel	0.8249	7.196599671239163e-4	0.007447262745089683	0	10000
4	250	0	250	500	750	2	0	1	0.25	0.25	0.25	0.25	0	0	0	0	0	linear	0.025	TRUE	625	NA	NA	0	0.5	2	fixmodel_cal	0.8589	9.44856105120001e-4	0.006830006775844171	0	10000
4	250	0	250	500	750	2	0	1	0.25	0.25	0.25	0.25	0	0	0	0	0	linear	0.025	TRUE	625	NA	NA	0	0.5	2	sepmodel	0.7948	5.908478786328811e-4	0.00801772469014148	0	10000
4	250	0	250	500	750	2	0	1	0.25	0.25	0.25	0.25	0	0	0	0	0	linear	0.025	TRUE	625	NA	NA	0	0.5	3	fixmodel	0.8361	0.0013601795802348382	0.0073408565860916325	0	10000
4	250	0	250	500	750	2	0	1	0.25	0.25	0.25	0.25	0	0	0	0	0	linear	0.025	TRUE	625	NA	NA	0	0.5	3	fixmodel_cal	0.8522	0.0012475423368417588	0.007006820467267263	0	10000
4	250	0	250	500	750	2	0	1	0.25	0.25	0.25	0.25	0	0	0	0	0	linear	0.025	TRUE	625	NA	NA	0	0.5	3	sepmodel	0.8026	0.0015049817554052664	0.007966056636252935	0	10000
4	250	0	250	500	750	2	0	1	0.25	0.25	0.25	0.25	0	0	0	0	0	linear	0.025	TRUE	625	NA	NA	0	0.5	4	fixmodel	0.8331	3.096255493748929e-5	0.007197624750302218	0	10000
4	250	0	250	500	750	2	0	1	0.25	0.25	0.25	0.25	0	0	0	0	0	linear	0.025	TRUE	625	NA	NA	0	0.5	4	fixmodel_cal	0.8513	1.1319303147137264e-4	0.006890540551445805	0	10000
4	250	0	250	500	750	2	0	1	0.25	0.25	0.25	0.25	0	0	0	0	0	linear	0.025	TRUE	625	NA	NA	0	0.5	4	sepmodel	0.7923	1.3370534233627978e-5	0.00802562293701722	0	10000
4	250	0	250	500	750	2	0	1	0.25	0.25	0.25	0.25	0	0	0	0	0	linear	0.025	TRUE	650	NA	NA	0	0.5	2	fixmodel	0.8261	6.300554332349271e-4	0.007471039621314151	0	10000
4	250	0	250	500	750	2	0	1	0.25	0.25	0.25	0.25	0	0	0	0	0	linear	0.025	TRUE	650	NA	NA	0	0.5	2	fixmodel_cal	0.861	5.643048409477341e-4	0.00682540577023647	0	10000
4	250	0	250	500	750	2	0	1	0.25	0.25	0.25	0.25	0	0	0	0	0	linear	0.025	TRUE	650	NA	NA	0	0.5	2	sepmodel	0.796	4.3874462479998055e-4	0.007988922903801716	0	10000
4	250	0	250	500	750	2	0	1	0.25	0.25	0.25	0.25	0	0	0	0	0	linear	0.025	TRUE	650	NA	NA	0	0.5	3	fixmodel	0.8286	-1.2283313438546137e-4	0.007526885935234121	0	10000
4	250	0	250	500	750	2	0	1	0.25	0.25	0.25	0.25	0	0	0	0	0	linear	0.025	TRUE	650	NA	NA	0	0.5	3	fixmodel_cal	0.8481	4.328910534633502e-5	0.007122004697352824	0	10000
4	250	0	250	500	750	2	0	1	0.25	0.25	0.25	0.25	0	0	0	0	0	linear	0.025	TRUE	650	NA	NA	0	0.5	3	sepmodel	0.797	-1.0036210996640679e-4	0.008213200033811712	0	10000
4	250	0	250	500	750	2	0	1	0.25	0.25	0.25	0.25	0	0	0	0	0	linear	0.025	TRUE	650	NA	NA	0	0.5	4	fixmodel	0.835	-8.371711560733382e-4	0.007307454080100744	0	10000
4	250	0	250	500	750	2	0	1	0.25	0.25	0.25	0.25	0	0	0	0	0	linear	0.025	TRUE	650	NA	NA	0	0.5	4	fixmodel_cal	0.848	-9.467851287430836e-4	0.007027410465900889	0	10000
4	250	0	250	500	750	2	0	1	0.25	0.25	0.25	0.25	0	0	0	0	0	linear	0.025	TRUE	650	NA	NA	0	0.5	4	sepmodel	0.7903	-0.0010307275909298475	0.00816141273414708	0	10000
4	250	0	250	500	750	2	0	1	0.25	0.25	0.25	0.25	0	0	0	0	0	linear	0.025	TRUE	675	NA	NA	0	0.5	2	fixmodel	0.8254	1.566565516227374e-4	0.007576405544668145	0	10000
4	250	0	250	500	750	2	0	1	0.25	0.25	0.25	0.25	0	0	0	0	0	linear	0.025	TRUE	675	NA	NA	0	0.5	2	fixmodel_cal	0.8605	5.973106842745881e-4	0.006917947076962349	0	10000
4	250	0	250	500	750	2	0	1	0.25	0.25	0.25	0.25	0	0	0	0	0	linear	0.025	TRUE	675	NA	NA	0	0.5	2	sepmodel	0.7974	2.697534618978606e-4	0.008174387101243762	0	10000
4	250	0	250	500	750	2	0	1	0.25	0.25	0.25	0.25	0	0	0	0	0	linear	0.025	TRUE	675	NA	NA	0	0.5	3	fixmodel	0.8352	2.4667687637073367e-4	0.007257019178070881	0	10000
4	250	0	250	500	750	2	0	1	0.25	0.25	0.25	0.25	0	0	0	0	0	linear	0.025	TRUE	675	NA	NA	0	0.5	3	fixmodel_cal	0.8581	3.508448165789537e-4	0.006768543656888765	0	10000
4	250	0	250	500	750	2	0	1	0.25	0.25	0.25	0.25	0	0	0	0	0	linear	0.025	TRUE	675	NA	NA	0	0.5	3	sepmodel	0.8	1.3384796132860963e-4	0.007967959933169044	0	10000
4	250	0	250	500	750	2	0	1	0.25	0.25	0.25	0.25	0	0	0	0	0	linear	0.025	TRUE	675	NA	NA	0	0.5	4	fixmodel	0.8327	-3.0752367986872754e-4	0.007239597395953383	0	10000
4	250	0	250	500	750	2	0	1	0.25	0.25	0.25	0.25	0	0	0	0	0	linear	0.025	TRUE	675	NA	NA	0	0.5	4	fixmodel_cal	0.8471	-3.9031262139278225e-4	0.006987666199016501	0	10000
4	250	0	250	500	750	2	0	1	0.25	0.25	0.25	0.25	0	0	0	0	0	linear	0.025	TRUE	675	NA	NA	0	0.5	4	sepmodel	0.787	-9.081075035726732e-4	0.007962005198669287	0	10000
4	250	0	250	500	750	2	0	1	0.25	0.25	0.25	0.25	0	0	0	0	0	linear	0.025	TRUE	700	NA	NA	0	0.5	2	fixmodel	0.8262	0.0012286188804788538	0.007477817495357205	0	10000
4	250	0	250	500	750	2	0	1	0.25	0.25	0.25	0.25	0	0	0	0	0	linear	0.025	TRUE	700	NA	NA	0	0.5	2	fixmodel_cal	0.859	0.0011723697469496585	0.006799339451882338	0	10000
4	250	0	250	500	750	2	0	1	0.25	0.25	0.25	0.25	0	0	0	0	0	linear	0.025	TRUE	700	NA	NA	0	0.5	2	sepmodel	0.797	0.0014912284485335224	0.008034488188042902	0	10000
4	250	0	250	500	750	2	0	1	0.25	0.25	0.25	0.25	0	0	0	0	0	linear	0.025	TRUE	700	NA	NA	0	0.5	3	fixmodel	0.8308	9.528921206682145e-4	0.00744902143942392	0	10000
4	250	0	250	500	750	2	0	1	0.25	0.25	0.25	0.25	0	0	0	0	0	linear	0.025	TRUE	700	NA	NA	0	0.5	3	fixmodel_cal	0.8607	0.0011274264206386163	0.0069135498291257565	0	10000
4	250	0	250	500	750	2	0	1	0.25	0.25	0.25	0.25	0	0	0	0	0	linear	0.025	TRUE	700	NA	NA	0	0.5	3	sepmodel	0.8001	9.177404707947885e-4	0.008134856521056598	0	10000
4	250	0	250	500	750	2	0	1	0.25	0.25	0.25	0.25	0	0	0	0	0	linear	0.025	TRUE	700	NA	NA	0	0.5	4	fixmodel	0.8359	-4.626069293777394e-4	0.0072426623014520035	0	10000
4	250	0	250	500	750	2	0	1	0.25	0.25	0.25	0.25	0	0	0	0	0	linear	0.025	TRUE	700	NA	NA	0	0.5	4	fixmodel_cal	0.846	-3.389931546492512e-4	0.007061495175776539	0	10000
4	250	0	250	500	750	2	0	1	0.25	0.25	0.25	0.25	0	0	0	0	0	linear	0.025	TRUE	700	NA	NA	0	0.5	4	sepmodel	0.7968	-7.044130280573472e-4	0.007974874644329697	0	10000
4	250	0	250	500	750	2	0	1	0.25	0.25	0.25	0.25	0	0	0	0	0	linear	0.025	TRUE	725	NA	NA	0	0.5	2	fixmodel	0.8276	-9.12091188593715e-4	0.007324024699714144	0	10000
4	250	0	250	500	750	2	0	1	0.25	0.25	0.25	0.25	0	0	0	0	0	linear	0.025	TRUE	725	NA	NA	0	0.5	2	fixmodel_cal	0.86	-0.0010436980215276731	0.006672813453745362	0	10000
4	250	0	250	500	750	2	0	1	0.25	0.25	0.25	0.25	0	0	0	0	0	linear	0.025	TRUE	725	NA	NA	0	0.5	2	sepmodel	0.7975	-7.603578858828832e-4	0.007980661265612785	0	10000
4	250	0	250	500	750	2	0	1	0.25	0.25	0.25	0.25	0	0	0	0	0	linear	0.025	TRUE	725	NA	NA	0	0.5	3	fixmodel	0.8353	6.256893021809316e-4	0.007190191392603708	0	10000
4	250	0	250	500	750	2	0	1	0.25	0.25	0.25	0.25	0	0	0	0	0	linear	0.025	TRUE	725	NA	NA	0	0.5	3	fixmodel_cal	0.8629	6.632445518146601e-4	0.006622672475628779	0	10000
4	250	0	250	500	750	2	0	1	0.25	0.25	0.25	0.25	0	0	0	0	0	linear	0.025	TRUE	725	NA	NA	0	0.5	3	sepmodel	0.8013	5.406507693172936e-4	0.007907286409042648	0	10000
4	250	0	250	500	750	2	0	1	0.25	0.25	0.25	0.25	0	0	0	0	0	linear	0.025	TRUE	725	NA	NA	0	0.5	4	fixmodel	0.8336	2.5440289370094884e-4	0.007349944097776693	0	10000
4	250	0	250	500	750	2	0	1	0.25	0.25	0.25	0.25	0	0	0	0	0	linear	0.025	TRUE	725	NA	NA	0	0.5	4	fixmodel_cal	0.8437	1.699618341067886e-4	0.00720776316422923	0	10000
4	250	0	250	500	750	2	0	1	0.25	0.25	0.25	0.25	0	0	0	0	0	linear	0.025	TRUE	725	NA	NA	0	0.5	4	sepmodel	0.799	1.8643624023062682e-4	0.008107992370227904	0	10000
4	250	0	250	500	750	2	0	1	0.25	0.25	0.25	0.25	0	0	0	0	0	linear	0.025	TRUE	750	NA	NA	0	0.5	2	fixmodel	0.8258	-3.145915359109651e-4	0.007598153362273065	0	10000
4	250	0	250	500	750	2	0	1	0.25	0.25	0.25	0.25	0	0	0	0	0	linear	0.025	TRUE	750	NA	NA	0	0.5	2	fixmodel_cal	0.8581	-6.849701631683876e-4	0.006832201513886062	0	10000
4	250	0	250	500	750	2	0	1	0.25	0.25	0.25	0.25	0	0	0	0	0	linear	0.025	TRUE	750	NA	NA	0	0.5	2	sepmodel	0.7993	-5.327876354102238e-4	0.008107743559393782	0	10000
4	250	0	250	500	750	2	0	1	0.25	0.25	0.25	0.25	0	0	0	0	0	linear	0.025	TRUE	750	NA	NA	0	0.5	3	fixmodel	0.8326	-2.2102985280350357e-4	0.007447698459226997	0	10000
4	250	0	250	500	750	2	0	1	0.25	0.25	0.25	0.25	0	0	0	0	0	linear	0.025	TRUE	750	NA	NA	0	0.5	3	fixmodel_cal	0.8644	-4.742238141379361e-4	0.006815993645349723	0	10000
4	250	0	250	500	750	2	0	1	0.25	0.25	0.25	0.25	0	0	0	0	0	linear	0.025	TRUE	750	NA	NA	0	0.5	3	sepmodel	0.7959	-5.862556246420172e-4	0.00813419741897673	0	10000
4	250	0	250	500	750	2	0	1	0.25	0.25	0.25	0.25	0	0	0	0	0	linear	0.025	TRUE	750	NA	NA	0	0.5	4	fixmodel	0.8344	-4.73868085868073e-4	0.00718290755591285	0	10000
4	250	0	250	500	750	2	0	1	0.25	0.25	0.25	0.25	0	0	0	0	0	linear	0.025	TRUE	750	NA	NA	0	0.5	4	fixmodel_cal	0.8408	-5.605607236132486e-4	0.007040288963005483	0	10000
4	250	0	250	500	750	2	0	1	0.25	0.25	0.25	0.25	0	0	0	0	0	linear	0.025	TRUE	750	NA	NA	0	0.5	4	sepmodel	0.7912	-5.614157277410022e-4	0.007954036294693672	0	10000
4	250	0	250	500	750	2	0	1	0.25	0.25	0.25	0.25	0.125	0.125	0.125	0.125	0.125	linear	0.025	TRUE	25	NA	NA	0	0.5	2	fixmodel	0.8258	1.3311977332131026e-4	0.00738209387956172	0	10000
4	250	0	250	500	750	2	0	1	0.25	0.25	0.25	0.25	0.125	0.125	0.125	0.125	0.125	linear	0.025	TRUE	25	NA	NA	0	0.5	2	fixmodel_cal	0.8225	6.891752445683379e-5	0.007421876498402496	0	10000
4	250	0	250	500	750	2	0	1	0.25	0.25	0.25	0.25	0.125	0.125	0.125	0.125	0.125	linear	0.025	TRUE	25	NA	NA	0	0.5	2	sepmodel	0.7957	1.342239677962352e-4	0.007934545998007346	0	10000
4	250	0	250	500	750	2	0	1	0.25	0.25	0.25	0.25	0.125	0.125	0.125	0.125	0.125	linear	0.025	TRUE	25	NA	NA	0	0.5	3	fixmodel	0.8346	-5.500793519027927e-5	0.0071600013080533355	0	10000
4	250	0	250	500	750	2	0	1	0.25	0.25	0.25	0.25	0.125	0.125	0.125	0.125	0.125	linear	0.025	TRUE	25	NA	NA	0	0.5	3	fixmodel_cal	0.8344	-1.1866819102579042e-4	0.007192375695687026	0	10000
4	250	0	250	500	750	2	0	1	0.25	0.25	0.25	0.25	0.125	0.125	0.125	0.125	0.125	linear	0.025	TRUE	25	NA	NA	0	0.5	3	sepmodel	0.79990000000000006	2.3016547101341247e-4	0.007880858714336861	0	10000
4	250	0	250	500	750	2	0	1	0.25	0.25	0.25	0.25	0.125	0.125	0.125	0.125	0.125	linear	0.025	TRUE	25	NA	NA	0	0.5	4	fixmodel	0.8312	-9.259063129545659e-4	0.007360001897202302	0	10000
4	250	0	250	500	750	2	0	1	0.25	0.25	0.25	0.25	0.125	0.125	0.125	0.125	0.125	linear	0.025	TRUE	25	NA	NA	0	0.5	4	fixmodel_cal	0.8287	-9.623170754810177e-4	0.007409180800739014	0	10000
4	250	0	250	500	750	2	0	1	0.25	0.25	0.25	0.25	0.125	0.125	0.125	0.125	0.125	linear	0.025	TRUE	25	NA	NA	0	0.5	4	sepmodel	0.791	-5.043963199217519e-4	0.008167761740200832	0	10000
4	250	0	250	500	750	2	0	1	0.25	0.25	0.25	0.25	0.125	0.125	0.125	0.125	0.125	linear	0.025	TRUE	50	NA	NA	0	0.5	2	fixmodel	0.8282	0.0011639345248448043	0.007604758151644652	0	10000
4	250	0	250	500	750	2	0	1	0.25	0.25	0.25	0.25	0.125	0.125	0.125	0.125	0.125	linear	0.025	TRUE	50	NA	NA	0	0.5	2	fixmodel_cal	0.8266	0.0011285413249378445	0.00761819211808783	0	10000
4	250	0	250	500	750	2	0	1	0.25	0.25	0.25	0.25	0.125	0.125	0.125	0.125	0.125	linear	0.025	TRUE	50	NA	NA	0	0.5	2	sepmodel	0.7967	9.56710499187735e-4	0.008172648530611807	0	10000
4	250	0	250	500	750	2	0	1	0.25	0.25	0.25	0.25	0.125	0.125	0.125	0.125	0.125	linear	0.025	TRUE	50	NA	NA	0	0.5	3	fixmodel	0.8355	8.230944851809162e-4	0.007258663276670918	0	10000
4	250	0	250	500	750	2	0	1	0.25	0.25	0.25	0.25	0.125	0.125	0.125	0.125	0.125	linear	0.025	TRUE	50	NA	NA	0	0.5	3	fixmodel_cal	0.8362	8.697666242048486e-4	0.007277865892629606	0	10000
4	250	0	250	500	750	2	0	1	0.25	0.25	0.25	0.25	0.125	0.125	0.125	0.125	0.125	linear	0.025	TRUE	50	NA	NA	0	0.5	3	sepmodel	0.7982	3.9102263990342445e-4	0.008068773767871145	0	10000
4	250	0	250	500	750	2	0	1	0.25	0.25	0.25	0.25	0.125	0.125	0.125	0.125	0.125	linear	0.025	TRUE	50	NA	NA	0	0.5	4	fixmodel	0.8364	2.0302515935112292e-4	0.007078089504010819	0	10000
4	250	0	250	500	750	2	0	1	0.25	0.25	0.25	0.25	0.125	0.125	0.125	0.125	0.125	linear	0.025	TRUE	50	NA	NA	0	0.5	4	fixmodel_cal	0.8371	2.487047020401971e-4	0.007096918862171109	0	10000
4	250	0	250	500	750	2	0	1	0.25	0.25	0.25	0.25	0.125	0.125	0.125	0.125	0.125	linear	0.025	TRUE	50	NA	NA	0	0.5	4	sepmodel	0.7938	-5.244038330207042e-4	0.00791703726271051	0	10000
4	250	0	250	500	750	2	0	1	0.25	0.25	0.25	0.25	0.125	0.125	0.125	0.125	0.125	linear	0.025	TRUE	75	NA	NA	0	0.5	2	fixmodel	0.82	-0.0012233635608511896	0.0074507121147059365	0	10000
4	250	0	250	500	750	2	0	1	0.25	0.25	0.25	0.25	0.125	0.125	0.125	0.125	0.125	linear	0.025	TRUE	75	NA	NA	0	0.5	2	fixmodel_cal	0.8246	-0.00122449051539142	0.0074092944473964995	0	10000
4	250	0	250	500	750	2	0	1	0.25	0.25	0.25	0.25	0.125	0.125	0.125	0.125	0.125	linear	0.025	TRUE	75	NA	NA	0	0.5	2	sepmodel	0.7942	-9.240783087540206e-4	0.007980066077507857	0	10000
4	250	0	250	500	750	2	0	1	0.25	0.25	0.25	0.25	0.125	0.125	0.125	0.125	0.125	linear	0.025	TRUE	75	NA	NA	0	0.5	3	fixmodel	0.8268	-8.662024460837877e-4	0.0074635834428915734	0	10000
4	250	0	250	500	750	2	0	1	0.25	0.25	0.25	0.25	0.125	0.125	0.125	0.125	0.125	linear	0.025	TRUE	75	NA	NA	0	0.5	3	fixmodel_cal	0.8279	-7.367215089571888e-4	0.007422997803590572	0	10000
4	250	0	250	500	750	2	0	1	0.25	0.25	0.25	0.25	0.125	0.125	0.125	0.125	0.125	linear	0.025	TRUE	75	NA	NA	0	0.5	3	sepmodel	0.7918	-0.0010964663326915873	0.008144510828453992	0	10000
4	250	0	250	500	750	2	0	1	0.25	0.25	0.25	0.25	0.125	0.125	0.125	0.125	0.125	linear	0.025	TRUE	75	NA	NA	0	0.5	4	fixmodel	0.8328	-0.002018896189112618	0.007133441499882724	0	10000
4	250	0	250	500	750	2	0	1	0.25	0.25	0.25	0.25	0.125	0.125	0.125	0.125	0.125	linear	0.025	TRUE	75	NA	NA	0	0.5	4	fixmodel_cal	0.8341	-0.001914371259200901	0.007127625596867044	0	10000
4	250	0	250	500	750	2	0	1	0.25	0.25	0.25	0.25	0.125	0.125	0.125	0.125	0.125	linear	0.025	TRUE	75	NA	NA	0	0.5	4	sepmodel	0.7949	-0.0019820544314422704	0.0077870341002075835	0	10000
4	250	0	250	500	750	2	0	1	0.25	0.25	0.25	0.25	0.125	0.125	0.125	0.125	0.125	linear	0.025	TRUE	100	NA	NA	0	0.5	2	fixmodel	0.8281	0.0014387720854269351	0.007267076847003046	0	10000
4	250	0	250	500	750	2	0	1	0.25	0.25	0.25	0.25	0.125	0.125	0.125	0.125	0.125	linear	0.025	TRUE	100	NA	NA	0	0.5	2	fixmodel_cal	0.837	0.0017516902011229492	0.0071797959368892295	0	10000
4	250	0	250	500	750	2	0	1	0.25	0.25	0.25	0.25	0.125	0.125	0.125	0.125	0.125	linear	0.025	TRUE	100	NA	NA	0	0.5	2	sepmodel	0.8004	0.0014149332028319805	0.007808772979937289	0	10000
4	250	0	250	500	750	2	0	1	0.25	0.25	0.25	0.25	0.125	0.125	0.125	0.125	0.125	linear	0.025	TRUE	100	NA	NA	0	0.5	3	fixmodel	0.833	2.7845831725719717e-4	0.0072921728860605925	0	10000
4	250	0	250	500	750	2	0	1	0.25	0.25	0.25	0.25	0.125	0.125	0.125	0.125	0.125	linear	0.025	TRUE	100	NA	NA	0	0.5	3	fixmodel_cal	0.8358	4.8726126407316585e-4	0.0072733435318711485	0	10000
4	250	0	250	500	750	2	0	1	0.25	0.25	0.25	0.25	0.125	0.125	0.125	0.125	0.125	linear	0.025	TRUE	100	NA	NA	0	0.5	3	sepmodel	0.7948	-1.163179777125183e-4	0.007986346317116765	0	10000
4	250	0	250	500	750	2	0	1	0.25	0.25	0.25	0.25	0.125	0.125	0.125	0.125	0.125	linear	0.025	TRUE	100	NA	NA	0	0.5	4	fixmodel	0.8345	9.603097603859384e-4	0.007225580065051293	0	10000
4	250	0	250	500	750	2	0	1	0.25	0.25	0.25	0.25	0.125	0.125	0.125	0.125	0.125	linear	0.025	TRUE	100	NA	NA	0	0.5	4	fixmodel_cal	0.8409	0.0013295522779079635	0.007178531234278396	0	10000
4	250	0	250	500	750	2	0	1	0.25	0.25	0.25	0.25	0.125	0.125	0.125	0.125	0.125	linear	0.025	TRUE	100	NA	NA	0	0.5	4	sepmodel	0.7951	5.479407989157417e-4	0.008078127594993632	0	10000
4	250	0	250	500	750	2	0	1	0.25	0.25	0.25	0.25	0.125	0.125	0.125	0.125	0.125	linear	0.025	TRUE	125	NA	NA	0	0.5	2	fixmodel	0.8296	0.002105915053328223	0.007507440194700451	0	10000
4	250	0	250	500	750	2	0	1	0.25	0.25	0.25	0.25	0.125	0.125	0.125	0.125	0.125	linear	0.025	TRUE	125	NA	NA	0	0.5	2	fixmodel_cal	0.8288	0.0021123935974599176	0.007506823284625962	0	10000
4	250	0	250	500	750	2	0	1	0.25	0.25	0.25	0.25	0.125	0.125	0.125	0.125	0.125	linear	0.025	TRUE	125	NA	NA	0	0.5	2	sepmodel	0.8035	0.0022190108562142796	0.008014632805158654	0	10000
4	250	0	250	500	750	2	0	1	0.25	0.25	0.25	0.25	0.125	0.125	0.125	0.125	0.125	linear	0.025	TRUE	125	NA	NA	0	0.5	3	fixmodel	0.8366	0.0012560396861885025	0.00705794988816992	0	10000
4	250	0	250	500	750	2	0	1	0.25	0.25	0.25	0.25	0.125	0.125	0.125	0.125	0.125	linear	0.025	TRUE	125	NA	NA	0	0.5	3	fixmodel_cal	0.838	0.001398228349130979	0.0070677766099804295	0	10000
4	250	0	250	500	750	2	0	1	0.25	0.25	0.25	0.25	0.125	0.125	0.125	0.125	0.125	linear	0.025	TRUE	125	NA	NA	0	0.5	3	sepmodel	0.8024	0.0012279654635213512	0.007759419191383934	0	10000
4	250	0	250	500	750	2	0	1	0.25	0.25	0.25	0.25	0.125	0.125	0.125	0.125	0.125	linear	0.025	TRUE	125	NA	NA	0	0.5	4	fixmodel	0.8384	0.001462683440503879	0.007166004413160459	0	10000
4	250	0	250	500	750	2	0	1	0.25	0.25	0.25	0.25	0.125	0.125	0.125	0.125	0.125	linear	0.025	TRUE	125	NA	NA	0	0.5	4	fixmodel_cal	0.8372	0.0015734468980026534	0.007179693682542776	0	10000
4	250	0	250	500	750	2	0	1	0.25	0.25	0.25	0.25	0.125	0.125	0.125	0.125	0.125	linear	0.025	TRUE	125	NA	NA	0	0.5	4	sepmodel	0.7995	0.0014895589491543413	0.007886280458714555	0	10000
4	250	0	250	500	750	2	0	1	0.25	0.25	0.25	0.25	0.125	0.125	0.125	0.125	0.125	linear	0.025	TRUE	150	NA	NA	0	0.5	2	fixmodel	0.8275	7.816947472166853e-4	0.007403736025728563	0	10000
4	250	0	250	500	750	2	0	1	0.25	0.25	0.25	0.25	0.125	0.125	0.125	0.125	0.125	linear	0.025	TRUE	150	NA	NA	0	0.5	2	fixmodel_cal	0.8356	0.0012620110691176382	0.007254944271910395	0	10000
4	250	0	250	500	750	2	0	1	0.25	0.25	0.25	0.25	0.125	0.125	0.125	0.125	0.125	linear	0.025	TRUE	150	NA	NA	0	0.5	2	sepmodel	0.8012	4.760439540356376e-4	0.007924013525118635	0	10000
4	250	0	250	500	750	2	0	1	0.25	0.25	0.25	0.25	0.125	0.125	0.125	0.125	0.125	linear	0.025	TRUE	150	NA	NA	0	0.5	3	fixmodel	0.8303	-7.147528733118282e-4	0.007258517988576077	0	10000
4	250	0	250	500	750	2	0	1	0.25	0.25	0.25	0.25	0.125	0.125	0.125	0.125	0.125	linear	0.025	TRUE	150	NA	NA	0	0.5	3	fixmodel_cal	0.8374	4.401208900025743e-5	0.0071954333926794395	0	10000
4	250	0	250	500	750	2	0	1	0.25	0.25	0.25	0.25	0.125	0.125	0.125	0.125	0.125	linear	0.025	TRUE	150	NA	NA	0	0.5	3	sepmodel	0.7971	-6.552758709236985e-4	0.007973747547005569	0	10000
4	250	0	250	500	750	2	0	1	0.25	0.25	0.25	0.25	0.125	0.125	0.125	0.125	0.125	linear	0.025	TRUE	150	NA	NA	0	0.5	4	fixmodel	0.8383	6.675045967521516e-4	0.007200183474068469	0	10000
4	250	0	250	500	750	2	0	1	0.25	0.25	0.25	0.25	0.125	0.125	0.125	0.125	0.125	linear	0.025	TRUE	150	NA	NA	0	0.5	4	fixmodel_cal	0.8397	0.0010925831478653875	0.007175354282220463	0	10000
4	250	0	250	500	750	2	0	1	0.25	0.25	0.25	0.25	0.125	0.125	0.125	0.125	0.125	linear	0.025	TRUE	150	NA	NA	0	0.5	4	sepmodel	0.7989	8.036963718452373e-4	0.00796942808425739	0	10000
4	250	0	250	500	750	2	0	1	0.25	0.25	0.25	0.25	0.125	0.125	0.125	0.125	0.125	linear	0.025	TRUE	175	NA	NA	0	0.5	2	fixmodel	0.8322	3.670621615404443e-4	0.0072409021643562105	0	10000
4	250	0	250	500	750	2	0	1	0.25	0.25	0.25	0.25	0.125	0.125	0.125	0.125	0.125	linear	0.025	TRUE	175	NA	NA	0	0.5	2	fixmodel_cal	0.8449	0.0010403250995364003	0.007089607093334993	0	10000
4	250	0	250	500	750	2	0	1	0.25	0.25	0.25	0.25	0.125	0.125	0.125	0.125	0.125	linear	0.025	TRUE	175	NA	NA	0	0.5	2	sepmodel	0.8029	3.6633190405442004e-4	0.007779120947076642	0	10000
4	250	0	250	500	750	2	0	1	0.25	0.25	0.25	0.25	0.125	0.125	0.125	0.125	0.125	linear	0.025	TRUE	175	NA	NA	0	0.5	3	fixmodel	0.8277	-4.8783156034513584e-4	0.0073641402661991364	0	10000
4	250	0	250	500	750	2	0	1	0.25	0.25	0.25	0.25	0.125	0.125	0.125	0.125	0.125	linear	0.025	TRUE	175	NA	NA	0	0.5	3	fixmodel_cal	0.836	1.9029754351609262e-4	0.0072898057973104	0	10000
4	250	0	250	500	750	2	0	1	0.25	0.25	0.25	0.25	0.125	0.125	0.125	0.125	0.125	linear	0.025	TRUE	175	NA	NA	0	0.5	3	sepmodel	0.7919	-4.005413255600385e-4	0.008105120263204837	0	10000
4	250	0	250	500	750	2	0	1	0.25	0.25	0.25	0.25	0.125	0.125	0.125	0.125	0.125	linear	0.025	TRUE	175	NA	NA	0	0.5	4	fixmodel	0.8364	7.780235406316205e-4	0.007199683295350401	0	10000
4	250	0	250	500	750	2	0	1	0.25	0.25	0.25	0.25	0.125	0.125	0.125	0.125	0.125	linear	0.025	TRUE	175	NA	NA	0	0.5	4	fixmodel_cal	0.8459	0.0014442727888825376	0.007093150145077442	0	10000
4	250	0	250	500	750	2	0	1	0.25	0.25	0.25	0.25	0.125	0.125	0.125	0.125	0.125	linear	0.025	TRUE	175	NA	NA	0	0.5	4	sepmodel	0.8	7.164218153683898e-4	0.0079138669589521	0	10000
4	250	0	250	500	750	2	0	1	0.25	0.25	0.25	0.25	0.125	0.125	0.125	0.125	0.125	linear	0.025	TRUE	200	NA	NA	0	0.5	2	fixmodel	0.8182	1.35535207885038e-4	0.007680794543823088	0	10000
4	250	0	250	500	750	2	0	1	0.25	0.25	0.25	0.25	0.125	0.125	0.125	0.125	0.125	linear	0.025	TRUE	200	NA	NA	0	0.5	2	fixmodel_cal	0.83	9.043741382898367e-4	0.007506445604335816	0	10000
4	250	0	250	500	750	2	0	1	0.25	0.25	0.25	0.25	0.125	0.125	0.125	0.125	0.125	linear	0.025	TRUE	200	NA	NA	0	0.5	2	sepmodel	0.7924	6.144660936317273e-4	0.008225039592342647	0	10000
4	250	0	250	500	750	2	0	1	0.25	0.25	0.25	0.25	0.125	0.125	0.125	0.125	0.125	linear	0.025	TRUE	200	NA	NA	0	0.5	3	fixmodel	0.8316	1.5522616816528303e-4	0.007472056902308656	0	10000
4	250	0	250	500	750	2	0	1	0.25	0.25	0.25	0.25	0.125	0.125	0.125	0.125	0.125	linear	0.025	TRUE	200	NA	NA	0	0.5	3	fixmodel_cal	0.8418	0.0012372133954560614	0.007331083659573761	0	10000
4	250	0	250	500	750	2	0	1	0.25	0.25	0.25	0.25	0.125	0.125	0.125	0.125	0.125	linear	0.025	TRUE	200	NA	NA	0	0.5	3	sepmodel	0.8034	5.989143864435503e-4	0.0080976071198868	0	10000
4	250	0	250	500	750	2	0	1	0.25	0.25	0.25	0.25	0.125	0.125	0.125	0.125	0.125	linear	0.025	TRUE	200	NA	NA	0	0.5	4	fixmodel	0.8351	-1.787185236605625e-4	0.0073226726542645025	0	10000
4	250	0	250	500	750	2	0	1	0.25	0.25	0.25	0.25	0.125	0.125	0.125	0.125	0.125	linear	0.025	TRUE	200	NA	NA	0	0.5	4	fixmodel_cal	0.8441	7.328195371823085e-4	0.007200106784933906	0	10000
4	250	0	250	500	750	2	0	1	0.25	0.25	0.25	0.25	0.125	0.125	0.125	0.125	0.125	linear	0.025	TRUE	200	NA	NA	0	0.5	4	sepmodel	0.7964	-2.4042765839280396e-4	0.008103332324091743	0	10000
4	250	0	250	500	750	2	0	1	0.25	0.25	0.25	0.25	0.125	0.125	0.125	0.125	0.125	linear	0.025	TRUE	225	NA	NA	0	0.5	2	fixmodel	0.826	0.0010231057891291057	0.007492239879053954	0	10000
4	250	0	250	500	750	2	0	1	0.25	0.25	0.25	0.25	0.125	0.125	0.125	0.125	0.125	linear	0.025	TRUE	225	NA	NA	0	0.5	2	fixmodel_cal	0.8331	0.0015167141308902404	0.007403014585939877	0	10000
4	250	0	250	500	750	2	0	1	0.25	0.25	0.25	0.25	0.125	0.125	0.125	0.125	0.125	linear	0.025	TRUE	225	NA	NA	0	0.5	2	sepmodel	0.7994	7.453255275032424e-4	0.007953581876372922	0	10000
4	250	0	250	500	750	2	0	1	0.25	0.25	0.25	0.25	0.125	0.125	0.125	0.125	0.125	linear	0.025	TRUE	225	NA	NA	0	0.5	3	fixmodel	0.829	-2.451962161167459e-4	0.007392466025060224	0	10000
4	250	0	250	500	750	2	0	1	0.25	0.25	0.25	0.25	0.125	0.125	0.125	0.125	0.125	linear	0.025	TRUE	225	NA	NA	0	0.5	3	fixmodel_cal	0.8378	6.621402960708319e-4	0.007300404731707972	0	10000
4	250	0	250	500	750	2	0	1	0.25	0.25	0.25	0.25	0.125	0.125	0.125	0.125	0.125	linear	0.025	TRUE	225	NA	NA	0	0.5	3	sepmodel	0.7936	-4.0799645799959055e-4	0.008118501005460745	0	10000
4	250	0	250	500	750	2	0	1	0.25	0.25	0.25	0.25	0.125	0.125	0.125	0.125	0.125	linear	0.025	TRUE	225	NA	NA	0	0.5	4	fixmodel	0.8298	-0.0014587809205744294	0.0071211026947881765	0	10000
4	250	0	250	500	750	2	0	1	0.25	0.25	0.25	0.25	0.125	0.125	0.125	0.125	0.125	linear	0.025	TRUE	225	NA	NA	0	0.5	4	fixmodel_cal	0.8362	-4.6647556701129625e-4	0.007060243500397421	0	10000
4	250	0	250	500	750	2	0	1	0.25	0.25	0.25	0.25	0.125	0.125	0.125	0.125	0.125	linear	0.025	TRUE	225	NA	NA	0	0.5	4	sepmodel	0.7904	-0.0013505349160358065	0.007856363373903934	0	10000
4	250	0	250	500	750	2	0	1	0.25	0.25	0.25	0.25	0.125	0.125	0.125	0.125	0.125	linear	0.025	TRUE	250	NA	NA	0	0.5	2	fixmodel	0.8268	0.0012422816088470342	0.00740194251359383	0	10000
4	250	0	250	500	750	2	0	1	0.25	0.25	0.25	0.25	0.125	0.125	0.125	0.125	0.125	linear	0.025	TRUE	250	NA	NA	0	0.5	2	fixmodel_cal	0.8276	0.0014460581535527452	0.007396244611606196	0	10000
4	250	0	250	500	750	2	0	1	0.25	0.25	0.25	0.25	0.125	0.125	0.125	0.125	0.125	linear	0.025	TRUE	250	NA	NA	0	0.5	2	sepmodel	0.7977	8.871171722233971e-4	0.00793826524943278	0	10000
4	250	0	250	500	750	2	0	1	0.25	0.25	0.25	0.25	0.125	0.125	0.125	0.125	0.125	linear	0.025	TRUE	250	NA	NA	0	0.5	3	fixmodel	0.8378	7.585574140526247e-4	0.007240142156113255	0	10000
4	250	0	250	500	750	2	0	1	0.25	0.25	0.25	0.25	0.125	0.125	0.125	0.125	0.125	linear	0.025	TRUE	250	NA	NA	0	0.5	3	fixmodel_cal	0.84	0.0012799614958520899	0.007226628116698439	0	10000
4	250	0	250	500	750	2	0	1	0.25	0.25	0.25	0.25	0.125	0.125	0.125	0.125	0.125	linear	0.025	TRUE	250	NA	NA	0	0.5	3	sepmodel	0.7981	3.6500309995074904e-4	0.007903070414109087	0	10000
4	250	0	250	500	750	2	0	1	0.25	0.25	0.25	0.25	0.125	0.125	0.125	0.125	0.125	linear	0.025	TRUE	250	NA	NA	0	0.5	4	fixmodel	0.8402	2.987974729149758e-4	0.007209840228961887	0	10000
4	250	0	250	500	750	2	0	1	0.25	0.25	0.25	0.25	0.125	0.125	0.125	0.125	0.125	linear	0.025	TRUE	250	NA	NA	0	0.5	4	fixmodel_cal	0.8422	9.190260482055156e-4	0.0071930367885304075	0	10000
4	250	0	250	500	750	2	0	1	0.25	0.25	0.25	0.25	0.125	0.125	0.125	0.125	0.125	linear	0.025	TRUE	250	NA	NA	0	0.5	4	sepmodel	0.8001	4.959304568149213e-4	0.007982008301606992	0	10000
4	250	0	250	500	750	2	0	1	0.25	0.25	0.25	0.25	0.125	0.125	0.125	0.125	0.125	linear	0.025	TRUE	275	NA	NA	0	0.5	2	fixmodel	0.8284	4.2647405325463175e-4	0.007273217009714017	0	10000
4	250	0	250	500	750	2	0	1	0.25	0.25	0.25	0.25	0.125	0.125	0.125	0.125	0.125	linear	0.025	TRUE	275	NA	NA	0	0.5	2	fixmodel_cal	0.8351	0.0011955971705299166	0.007191158137821208	0	10000
4	250	0	250	500	750	2	0	1	0.25	0.25	0.25	0.25	0.125	0.125	0.125	0.125	0.125	linear	0.025	TRUE	275	NA	NA	0	0.5	2	sepmodel	0.7961	6.465392817353111e-4	0.007817776373396612	0	10000
4	250	0	250	500	750	2	0	1	0.25	0.25	0.25	0.25	0.125	0.125	0.125	0.125	0.125	linear	0.025	TRUE	275	NA	NA	0	0.5	3	fixmodel	0.8352	5.663121717326139e-4	0.007171632431614447	0	10000
4	250	0	250	500	750	2	0	1	0.25	0.25	0.25	0.25	0.125	0.125	0.125	0.125	0.125	linear	0.025	TRUE	275	NA	NA	0	0.5	3	fixmodel_cal	0.8431	0.0020537492041537275	0.007067141812753055	0	10000
4	250	0	250	500	750	2	0	1	0.25	0.25	0.25	0.25	0.125	0.125	0.125	0.125	0.125	linear	0.025	TRUE	275	NA	NA	0	0.5	3	sepmodel	0.7995	9.150240576357398e-4	0.007819139283295005	0	10000
4	250	0	250	500	750	2	0	1	0.25	0.25	0.25	0.25	0.125	0.125	0.125	0.125	0.125	linear	0.025	TRUE	275	NA	NA	0	0.5	4	fixmodel	0.8371	-5.099023085497346e-4	0.007141853544471276	0	10000
4	250	0	250	500	750	2	0	1	0.25	0.25	0.25	0.25	0.125	0.125	0.125	0.125	0.125	linear	0.025	TRUE	275	NA	NA	0	0.5	4	fixmodel_cal	0.8476	0.001042283583041542	0.006974314863897257	0	10000
4	250	0	250	500	750	2	0	1	0.25	0.25	0.25	0.25	0.125	0.125	0.125	0.125	0.125	linear	0.025	TRUE	275	NA	NA	0	0.5	4	sepmodel	0.7968	-4.711614091845398e-4	0.007918938166644622	0	10000
4	250	0	250	500	750	2	0	1	0.25	0.25	0.25	0.25	0.125	0.125	0.125	0.125	0.125	linear	0.025	TRUE	300	NA	NA	0	0.5	2	fixmodel	0.8235	3.3098043601838e-5	0.007448522058021622	0	10000
4	250	0	250	500	750	2	0	1	0.25	0.25	0.25	0.25	0.125	0.125	0.125	0.125	0.125	linear	0.025	TRUE	300	NA	NA	0	0.5	2	fixmodel_cal	0.8344	0.0014611513868590198	0.007288595539748386	0	10000
4	250	0	250	500	750	2	0	1	0.25	0.25	0.25	0.25	0.125	0.125	0.125	0.125	0.125	linear	0.025	TRUE	300	NA	NA	0	0.5	2	sepmodel	0.792	-6.0121289110641923e-5	0.007951501760174446	0	10000
4	250	0	250	500	750	2	0	1	0.25	0.25	0.25	0.25	0.125	0.125	0.125	0.125	0.125	linear	0.025	TRUE	300	NA	NA	0	0.5	3	fixmodel	0.8357	8.41165320088453e-4	0.0075059566497998895	0	10000
4	250	0	250	500	750	2	0	1	0.25	0.25	0.25	0.25	0.125	0.125	0.125	0.125	0.125	linear	0.025	TRUE	300	NA	NA	0	0.5	3	fixmodel_cal	0.8495	0.002988697052091107	0.0073020727389722625	0	10000
4	250	0	250	500	750	2	0	1	0.25	0.25	0.25	0.25	0.125	0.125	0.125	0.125	0.125	linear	0.025	TRUE	300	NA	NA	0	0.5	3	sepmodel	0.8009	9.780936834713322e-4	0.008181428731159554	0	10000
4	250	0	250	500	750	2	0	1	0.25	0.25	0.25	0.25	0.125	0.125	0.125	0.125	0.125	linear	0.025	TRUE	300	NA	NA	0	0.5	4	fixmodel	0.8436	0.0010944027973848005	0.007138066037686699	0	10000
4	250	0	250	500	750	2	0	1	0.25	0.25	0.25	0.25	0.125	0.125	0.125	0.125	0.125	linear	0.025	TRUE	300	NA	NA	0	0.5	4	fixmodel_cal	0.858	0.003576008778252737	0.0069222810964989796	0	10000
4	250	0	250	500	750	2	0	1	0.25	0.25	0.25	0.25	0.125	0.125	0.125	0.125	0.125	linear	0.025	TRUE	300	NA	NA	0	0.5	4	sepmodel	0.8022	0.0015151266544376882	0.007900523869719964	0	10000
4	250	0	250	500	750	2	0	1	0.25	0.25	0.25	0.25	0.125	0.125	0.125	0.125	0.125	linear	0.025	TRUE	325	NA	NA	0	0.5	2	fixmodel	0.8212	-0.0016795414870797855	0.0074802705629307825	0	10000
4	250	0	250	500	750	2	0	1	0.25	0.25	0.25	0.25	0.125	0.125	0.125	0.125	0.125	linear	0.025	TRUE	325	NA	NA	0	0.5	2	fixmodel_cal	0.835	1.3700169955095786e-4	0.007234326740358702	0	10000
4	250	0	250	500	750	2	0	1	0.25	0.25	0.25	0.25	0.125	0.125	0.125	0.125	0.125	linear	0.025	TRUE	325	NA	NA	0	0.5	2	sepmodel	0.7908	-0.0016936925211521897	0.007977111206993983	0	10000
4	250	0	250	500	750	2	0	1	0.25	0.25	0.25	0.25	0.125	0.125	0.125	0.125	0.125	linear	0.025	TRUE	325	NA	NA	0	0.5	3	fixmodel	0.8282	-0.001404289018784184	0.007190046942933665	0	10000
4	250	0	250	500	750	2	0	1	0.25	0.25	0.25	0.25	0.125	0.125	0.125	0.125	0.125	linear	0.025	TRUE	325	NA	NA	0	0.5	3	fixmodel_cal	0.8449	0.0011414627552671088	0.006982978676079724	0	10000
4	250	0	250	500	750	2	0	1	0.25	0.25	0.25	0.25	0.125	0.125	0.125	0.125	0.125	linear	0.025	TRUE	325	NA	NA	0	0.5	3	sepmodel	0.7939	-0.0010427931257169635	0.007899858729753713	0	10000
4	250	0	250	500	750	2	0	1	0.25	0.25	0.25	0.25	0.125	0.125	0.125	0.125	0.125	linear	0.025	TRUE	325	NA	NA	0	0.5	4	fixmodel	0.8391	3.53713145652685e-4	0.007248951098703396	0	10000
4	250	0	250	500	750	2	0	1	0.25	0.25	0.25	0.25	0.125	0.125	0.125	0.125	0.125	linear	0.025	TRUE	325	NA	NA	0	0.5	4	fixmodel_cal	0.8551	0.003204296157366718	0.007045260659089083	0	10000
4	250	0	250	500	750	2	0	1	0.25	0.25	0.25	0.25	0.125	0.125	0.125	0.125	0.125	linear	0.025	TRUE	325	NA	NA	0	0.5	4	sepmodel	0.8001	6.865779478245398e-4	0.008021212674654313	0	10000
4	250	0	250	500	750	2	0	1	0.25	0.25	0.25	0.25	0.125	0.125	0.125	0.125	0.125	linear	0.025	TRUE	350	NA	NA	0	0.5	2	fixmodel	0.8222	6.55340535425291e-5	0.007446855981445493	0	10000
4	250	0	250	500	750	2	0	1	0.25	0.25	0.25	0.25	0.125	0.125	0.125	0.125	0.125	linear	0.025	TRUE	350	NA	NA	0	0.5	2	fixmodel_cal	0.8456	0.0021577106795989736	0.007164874190820963	0	10000
4	250	0	250	500	750	2	0	1	0.25	0.25	0.25	0.25	0.125	0.125	0.125	0.125	0.125	linear	0.025	TRUE	350	NA	NA	0	0.5	2	sepmodel	0.7939	-5.111734419032513e-4	0.007984070574900224	0	10000
4	250	0	250	500	750	2	0	1	0.25	0.25	0.25	0.25	0.125	0.125	0.125	0.125	0.125	linear	0.025	TRUE	350	NA	NA	0	0.5	3	fixmodel	0.8361	8.704279102466341e-4	0.007188575635451947	0	10000
4	250	0	250	500	750	2	0	1	0.25	0.25	0.25	0.25	0.125	0.125	0.125	0.125	0.125	linear	0.025	TRUE	350	NA	NA	0	0.5	3	fixmodel_cal	0.8586	0.003945995700090725	0.007000466048415557	0	10000
4	250	0	250	500	750	2	0	1	0.25	0.25	0.25	0.25	0.125	0.125	0.125	0.125	0.125	linear	0.025	TRUE	350	NA	NA	0	0.5	3	sepmodel	0.7997	4.7096985756418786e-4	0.007891966330327118	0	10000
4	250	0	250	500	750	2	0	1	0.25	0.25	0.25	0.25	0.125	0.125	0.125	0.125	0.125	linear	0.025	TRUE	350	NA	NA	0	0.5	4	fixmodel	0.8361	5.242178316141478e-4	0.007100764646999285	0	10000
4	250	0	250	500	750	2	0	1	0.25	0.25	0.25	0.25	0.125	0.125	0.125	0.125	0.125	linear	0.025	TRUE	350	NA	NA	0	0.5	4	fixmodel_cal	0.8479	0.0027657714716622784	0.007029119811759857	0	10000
4	250	0	250	500	750	2	0	1	0.25	0.25	0.25	0.25	0.125	0.125	0.125	0.125	0.125	linear	0.025	TRUE	350	NA	NA	0	0.5	4	sepmodel	0.7997	2.4566400411280925e-4	0.007824670659578526	0	10000
4	250	0	250	500	750	2	0	1	0.25	0.25	0.25	0.25	0.125	0.125	0.125	0.125	0.125	linear	0.025	TRUE	375	NA	NA	0	0.5	2	fixmodel	0.8221	-0.001348681770474572	0.007428354873364432	0	10000
4	250	0	250	500	750	2	0	1	0.25	0.25	0.25	0.25	0.125	0.125	0.125	0.125	0.125	linear	0.025	TRUE	375	NA	NA	0	0.5	2	fixmodel_cal	0.8485	0.0018061820043333864	0.007113095883690518	0	10000
4	250	0	250	500	750	2	0	1	0.25	0.25	0.25	0.25	0.125	0.125	0.125	0.125	0.125	linear	0.025	TRUE	375	NA	NA	0	0.5	2	sepmodel	0.794	-0.0014121350635553447	0.007903059964407162	0	10000
4	250	0	250	500	750	2	0	1	0.25	0.25	0.25	0.25	0.125	0.125	0.125	0.125	0.125	linear	0.025	TRUE	375	NA	NA	0	0.5	3	fixmodel	0.837	0.0017887474189892504	0.007200643932773133	0	10000
4	250	0	250	500	750	2	0	1	0.25	0.25	0.25	0.25	0.125	0.125	0.125	0.125	0.125	linear	0.025	TRUE	375	NA	NA	0	0.5	3	fixmodel_cal	0.8599	0.004870080420748136	0.006972742446896747	0	10000
4	250	0	250	500	750	2	0	1	0.25	0.25	0.25	0.25	0.125	0.125	0.125	0.125	0.125	linear	0.025	TRUE	375	NA	NA	0	0.5	3	sepmodel	0.8036	0.0022103260139222083	0.00789995194928111	0	10000
4	250	0	250	500	750	2	0	1	0.25	0.25	0.25	0.25	0.125	0.125	0.125	0.125	0.125	linear	0.025	TRUE	375	NA	NA	0	0.5	4	fixmodel	0.8376	0.0012845618492184473	0.007238399539797157	0	10000
4	250	0	250	500	750	2	0	1	0.25	0.25	0.25	0.25	0.125	0.125	0.125	0.125	0.125	linear	0.025	TRUE	375	NA	NA	0	0.5	4	fixmodel_cal	0.8452	0.0031547395476081213	0.007186975821776864	0	10000
4	250	0	250	500	750	2	0	1	0.25	0.25	0.25	0.25	0.125	0.125	0.125	0.125	0.125	linear	0.025	TRUE	375	NA	NA	0	0.5	4	sepmodel	0.8009	0.0017632042108685624	0.008029420325790505	0	10000
4	250	0	250	500	750	2	0	1	0.25	0.25	0.25	0.25	0.125	0.125	0.125	0.125	0.125	linear	0.025	TRUE	400	NA	NA	0	0.5	2	fixmodel	0.8213	6.070640185292678e-4	0.007589598604708009	0	10000
4	250	0	250	500	750	2	0	1	0.25	0.25	0.25	0.25	0.125	0.125	0.125	0.125	0.125	linear	0.025	TRUE	400	NA	NA	0	0.5	2	fixmodel_cal	0.8571	0.00444134008107973	0.007178360268284079	0	10000
4	250	0	250	500	750	2	0	1	0.25	0.25	0.25	0.25	0.125	0.125	0.125	0.125	0.125	linear	0.025	TRUE	400	NA	NA	0	0.5	2	sepmodel	0.7945	4.1900455490009614e-4	0.00812292575419498	0	10000
4	250	0	250	500	750	2	0	1	0.25	0.25	0.25	0.25	0.125	0.125	0.125	0.125	0.125	linear	0.025	TRUE	400	NA	NA	0	0.5	3	fixmodel	0.8292	8.684857359925787e-4	0.007333208588826908	0	10000
4	250	0	250	500	750	2	0	1	0.25	0.25	0.25	0.25	0.125	0.125	0.125	0.125	0.125	linear	0.025	TRUE	400	NA	NA	0	0.5	3	fixmodel_cal	0.8524	0.004408112487502204	0.007083420662518298	0	10000
4	250	0	250	500	750	2	0	1	0.25	0.25	0.25	0.25	0.125	0.125	0.125	0.125	0.125	linear	0.025	TRUE	400	NA	NA	0	0.5	3	sepmodel	0.7954	9.922998201349939e-4	0.007846306832785914	0	10000
4	250	0	250	500	750	2	0	1	0.25	0.25	0.25	0.25	0.125	0.125	0.125	0.125	0.125	linear	0.025	TRUE	400	NA	NA	0	0.5	4	fixmodel	0.8305	-1.9074766882324907e-4	0.0073057566832221196	0	10000
4	250	0	250	500	750	2	0	1	0.25	0.25	0.25	0.25	0.125	0.125	0.125	0.125	0.125	linear	0.025	TRUE	400	NA	NA	0	0.5	4	fixmodel_cal	0.8495	0.0029464107490384884	0.0071091588395439465	0	10000
4	250	0	250	500	750	2	0	1	0.25	0.25	0.25	0.25	0.125	0.125	0.125	0.125	0.125	linear	0.025	TRUE	400	NA	NA	0	0.5	4	sepmodel	0.7935	-2.9910817685758e-4	0.008048368367445474	0	10000
4	250	0	250	500	750	2	0	1	0.25	0.25	0.25	0.25	0.125	0.125	0.125	0.125	0.125	linear	0.025	TRUE	425	NA	NA	0	0.5	2	fixmodel	0.8284	1.6396967750400193e-4	0.0073799983072533	0	10000
4	250	0	250	500	750	2	0	1	0.25	0.25	0.25	0.25	0.125	0.125	0.125	0.125	0.125	linear	0.025	TRUE	425	NA	NA	0	0.5	2	fixmodel_cal	0.8596	0.004098428916150974	0.0069805595087735145	0	10000
4	250	0	250	500	750	2	0	1	0.25	0.25	0.25	0.25	0.125	0.125	0.125	0.125	0.125	linear	0.025	TRUE	425	NA	NA	0	0.5	2	sepmodel	0.8013	2.7176711091221107e-4	0.00788690973442739	0	10000
4	250	0	250	500	750	2	0	1	0.25	0.25	0.25	0.25	0.125	0.125	0.125	0.125	0.125	linear	0.025	TRUE	425	NA	NA	0	0.5	3	fixmodel	0.8273	-0.0012489980495389629	0.007298782378005206	0	10000
4	250	0	250	500	750	2	0	1	0.25	0.25	0.25	0.25	0.125	0.125	0.125	0.125	0.125	linear	0.025	TRUE	425	NA	NA	0	0.5	3	fixmodel_cal	0.8519	0.0027295878983684243	0.007074038476554683	0	10000
4	250	0	250	500	750	2	0	1	0.25	0.25	0.25	0.25	0.125	0.125	0.125	0.125	0.125	linear	0.025	TRUE	425	NA	NA	0	0.5	3	sepmodel	0.7909	-0.001154421896661526	0.00802332573453172	0	10000
4	250	0	250	500	750	2	0	1	0.25	0.25	0.25	0.25	0.125	0.125	0.125	0.125	0.125	linear	0.025	TRUE	425	NA	NA	0	0.5	4	fixmodel	0.8358	-7.942952367275665e-4	0.007128129948141579	0	10000
4	250	0	250	500	750	2	0	1	0.25	0.25	0.25	0.25	0.125	0.125	0.125	0.125	0.125	linear	0.025	TRUE	425	NA	NA	0	0.5	4	fixmodel_cal	0.8589	0.0033955267285658993	0.006876965075350637	0	10000
4	250	0	250	500	750	2	0	1	0.25	0.25	0.25	0.25	0.125	0.125	0.125	0.125	0.125	linear	0.025	TRUE	425	NA	NA	0	0.5	4	sepmodel	0.7986	-7.278431811165102e-4	0.007897918233112014	0	10000
4	250	0	250	500	750	2	0	1	0.25	0.25	0.25	0.25	0.125	0.125	0.125	0.125	0.125	linear	0.025	TRUE	450	NA	NA	0	0.5	2	fixmodel	0.8219	-0.0014240657951690326	0.007380762207549928	0	10000
4	250	0	250	500	750	2	0	1	0.25	0.25	0.25	0.25	0.125	0.125	0.125	0.125	0.125	linear	0.025	TRUE	450	NA	NA	0	0.5	2	fixmodel_cal	0.8576	0.003168583465914589	0.0069648633170342755	0	10000
4	250	0	250	500	750	2	0	1	0.25	0.25	0.25	0.25	0.125	0.125	0.125	0.125	0.125	linear	0.025	TRUE	450	NA	NA	0	0.5	2	sepmodel	0.7921	-0.0014651803710363394	0.007885104314061857	0	10000
4	250	0	250	500	750	2	0	1	0.25	0.25	0.25	0.25	0.125	0.125	0.125	0.125	0.125	linear	0.025	TRUE	450	NA	NA	0	0.5	3	fixmodel	0.831	-0.0013020164802072084	0.007191149120098792	0	10000
4	250	0	250	500	750	2	0	1	0.25	0.25	0.25	0.25	0.125	0.125	0.125	0.125	0.125	linear	0.025	TRUE	450	NA	NA	0	0.5	3	fixmodel_cal	0.8526	0.002405423145295431	0.006989151726140546	0	10000
4	250	0	250	500	750	2	0	1	0.25	0.25	0.25	0.25	0.125	0.125	0.125	0.125	0.125	linear	0.025	TRUE	450	NA	NA	0	0.5	3	sepmodel	0.7972	-0.001104863799086118	0.007814834028832245	0	10000
4	250	0	250	500	750	2	0	1	0.25	0.25	0.25	0.25	0.125	0.125	0.125	0.125	0.125	linear	0.025	TRUE	450	NA	NA	0	0.5	4	fixmodel	0.838	-6.065966602333649e-4	0.00717753009349568	0	10000
4	250	0	250	500	750	2	0	1	0.25	0.25	0.25	0.25	0.125	0.125	0.125	0.125	0.125	linear	0.025	TRUE	450	NA	NA	0	0.5	4	fixmodel_cal	0.8658	0.004190885502861844	0.006911401472906451	0	10000
4	250	0	250	500	750	2	0	1	0.25	0.25	0.25	0.25	0.125	0.125	0.125	0.125	0.125	linear	0.025	TRUE	450	NA	NA	0	0.5	4	sepmodel	0.7961	-8.070997396348291e-4	0.007867053136032691	0	10000
4	250	0	250	500	750	2	0	1	0.25	0.25	0.25	0.25	0.125	0.125	0.125	0.125	0.125	linear	0.025	TRUE	475	NA	NA	0	0.5	2	fixmodel	0.8265	9.774957092691771e-4	0.007504952676860317	0	10000
4	250	0	250	500	750	2	0	1	0.25	0.25	0.25	0.25	0.125	0.125	0.125	0.125	0.125	linear	0.025	TRUE	475	NA	NA	0	0.5	2	fixmodel_cal	0.8626	0.00574622430020928	0.007101363217652569	0	10000
4	250	0	250	500	750	2	0	1	0.25	0.25	0.25	0.25	0.125	0.125	0.125	0.125	0.125	linear	0.025	TRUE	475	NA	NA	0	0.5	2	sepmodel	0.7995	8.279387994635984e-4	0.008037461220575049	0	10000
4	250	0	250	500	750	2	0	1	0.25	0.25	0.25	0.25	0.125	0.125	0.125	0.125	0.125	linear	0.025	TRUE	475	NA	NA	0	0.5	3	fixmodel	0.8294	3.929252225157397e-4	0.007458853874722444	0	10000
4	250	0	250	500	750	2	0	1	0.25	0.25	0.25	0.25	0.125	0.125	0.125	0.125	0.125	linear	0.025	TRUE	475	NA	NA	0	0.5	3	fixmodel_cal	0.8487	0.003879599066293067	0.007297880169058514	0	10000
4	250	0	250	500	750	2	0	1	0.25	0.25	0.25	0.25	0.125	0.125	0.125	0.125	0.125	linear	0.025	TRUE	475	NA	NA	0	0.5	3	sepmodel	0.7952	3.862711024580179e-4	0.008131513639368882	0	10000
4	250	0	250	500	750	2	0	1	0.25	0.25	0.25	0.25	0.125	0.125	0.125	0.125	0.125	linear	0.025	TRUE	475	NA	NA	0	0.5	4	fixmodel	0.8382	8.905357140391477e-5	0.007051532948094035	0	10000
4	250	0	250	500	750	2	0	1	0.25	0.25	0.25	0.25	0.125	0.125	0.125	0.125	0.125	linear	0.025	TRUE	475	NA	NA	0	0.5	4	fixmodel_cal	0.8707	0.005374691010684894	0.006746298061363361	0	10000
4	250	0	250	500	750	2	0	1	0.25	0.25	0.25	0.25	0.125	0.125	0.125	0.125	0.125	linear	0.025	TRUE	475	NA	NA	0	0.5	4	sepmodel	0.8039	3.117973567064304e-4	0.007812687194250077	0	10000
4	250	0	250	500	750	2	0	1	0.25	0.25	0.25	0.25	0.125	0.125	0.125	0.125	0.125	linear	0.025	TRUE	500	NA	NA	0	0.5	2	fixmodel	0.8232	-1.6999249103488964e-4	0.007346993738105976	0	10000
4	250	0	250	500	750	2	0	1	0.25	0.25	0.25	0.25	0.125	0.125	0.125	0.125	0.125	linear	0.025	TRUE	500	NA	NA	0	0.5	2	fixmodel_cal	0.8632	0.005385803611253764	0.0068717365901868445	0	10000
4	250	0	250	500	750	2	0	1	0.25	0.25	0.25	0.25	0.125	0.125	0.125	0.125	0.125	linear	0.025	TRUE	500	NA	NA	0	0.5	2	sepmodel	0.7992	4.3918348778335755e-6	0.007871272288823207	0	10000
4	250	0	250	500	750	2	0	1	0.25	0.25	0.25	0.25	0.125	0.125	0.125	0.125	0.125	linear	0.025	TRUE	500	NA	NA	0	0.5	3	fixmodel	0.8288	-0.0013374905370883315	0.007274092128828856	0	10000
4	250	0	250	500	750	2	0	1	0.25	0.25	0.25	0.25	0.125	0.125	0.125	0.125	0.125	linear	0.025	TRUE	500	NA	NA	0	0.5	3	fixmodel_cal	0.8423	0.0018502617512720838	0.007211343088505847	0	10000
4	250	0	250	500	750	2	0	1	0.25	0.25	0.25	0.25	0.125	0.125	0.125	0.125	0.125	linear	0.025	TRUE	500	NA	NA	0	0.5	3	sepmodel	0.7914	-0.0013758911476785673	0.007912407533950977	0	10000
4	250	0	250	500	750	2	0	1	0.25	0.25	0.25	0.25	0.125	0.125	0.125	0.125	0.125	linear	0.025	TRUE	500	NA	NA	0	0.5	4	fixmodel	0.8369	-9.573049197819896e-5	0.007163137665627525	0	10000
4	250	0	250	500	750	2	0	1	0.25	0.25	0.25	0.25	0.125	0.125	0.125	0.125	0.125	linear	0.025	TRUE	500	NA	NA	0	0.5	4	fixmodel_cal	0.8706	0.005955987908409946	0.0069114058911446605	0	10000
4	250	0	250	500	750	2	0	1	0.25	0.25	0.25	0.25	0.125	0.125	0.125	0.125	0.125	linear	0.025	TRUE	500	NA	NA	0	0.5	4	sepmodel	0.7983	-1.5795149169108054e-4	0.007913145593745898	0	10000
4	250	0	250	500	750	2	0	1	0.25	0.25	0.25	0.25	0.125	0.125	0.125	0.125	0.125	linear	0.025	TRUE	525	NA	NA	0	0.5	2	fixmodel	0.8206	-6.560885072648836e-4	0.007588957355644207	0	10000
4	250	0	250	500	750	2	0	1	0.25	0.25	0.25	0.25	0.125	0.125	0.125	0.125	0.125	linear	0.025	TRUE	525	NA	NA	0	0.5	2	fixmodel_cal	0.8649	0.005311705830025987	0.007057162283277633	0	10000
4	250	0	250	500	750	2	0	1	0.25	0.25	0.25	0.25	0.125	0.125	0.125	0.125	0.125	linear	0.025	TRUE	525	NA	NA	0	0.5	2	sepmodel	0.7903	-8.485918854019859e-4	0.008070420009926355	0	10000
4	250	0	250	500	750	2	0	1	0.25	0.25	0.25	0.25	0.125	0.125	0.125	0.125	0.125	linear	0.025	TRUE	525	NA	NA	0	0.5	3	fixmodel	0.8333	-4.850000881307733e-4	0.007256853188703343	0	10000
4	250	0	250	500	750	2	0	1	0.25	0.25	0.25	0.25	0.125	0.125	0.125	0.125	0.125	linear	0.025	TRUE	525	NA	NA	0	0.5	3	fixmodel_cal	0.8502	0.003172563278394714	0.00714750854779282	0	10000
4	250	0	250	500	750	2	0	1	0.25	0.25	0.25	0.25	0.125	0.125	0.125	0.125	0.125	linear	0.025	TRUE	525	NA	NA	0	0.5	3	sepmodel	0.7883	-0.0010316367441803836	0.007973583643936232	0	10000
4	250	0	250	500	750	2	0	1	0.25	0.25	0.25	0.25	0.125	0.125	0.125	0.125	0.125	linear	0.025	TRUE	525	NA	NA	0	0.5	4	fixmodel	0.8379	2.2682410822754746e-4	0.0071417277143109815	0	10000
4	250	0	250	500	750	2	0	1	0.25	0.25	0.25	0.25	0.125	0.125	0.125	0.125	0.125	linear	0.025	TRUE	525	NA	NA	0	0.5	4	fixmodel_cal	0.8693	0.006371156958695722	0.006843967249334573	0	10000
4	250	0	250	500	750	2	0	1	0.25	0.25	0.25	0.25	0.125	0.125	0.125	0.125	0.125	linear	0.025	TRUE	525	NA	NA	0	0.5	4	sepmodel	0.7953	-5.894156933659398e-5	0.007916136995989153	0	10000
4	250	0	250	500	750	2	0	1	0.25	0.25	0.25	0.25	0.125	0.125	0.125	0.125	0.125	linear	0.025	TRUE	550	NA	NA	0	0.5	2	fixmodel	0.8258	0.0010731119950945726	0.007641482748917961	0	10000
4	250	0	250	500	750	2	0	1	0.25	0.25	0.25	0.25	0.125	0.125	0.125	0.125	0.125	linear	0.025	TRUE	550	NA	NA	0	0.5	2	fixmodel_cal	0.8711	0.007435631373217986	0.007102822151569998	0	10000
4	250	0	250	500	750	2	0	1	0.25	0.25	0.25	0.25	0.125	0.125	0.125	0.125	0.125	linear	0.025	TRUE	550	NA	NA	0	0.5	2	sepmodel	0.7966	0.0011714385937163121	0.008212828935820014	0	10000
4	250	0	250	500	750	2	0	1	0.25	0.25	0.25	0.25	0.125	0.125	0.125	0.125	0.125	linear	0.025	TRUE	550	NA	NA	0	0.5	3	fixmodel	0.8321	6.277748416382217e-5	0.00731836551117471	0	10000
4	250	0	250	500	750	2	0	1	0.25	0.25	0.25	0.25	0.125	0.125	0.125	0.125	0.125	linear	0.025	TRUE	550	NA	NA	0	0.5	3	fixmodel_cal	0.8544	0.004291414727522278	0.007119832385623518	0	10000
4	250	0	250	500	750	2	0	1	0.25	0.25	0.25	0.25	0.125	0.125	0.125	0.125	0.125	linear	0.025	TRUE	550	NA	NA	0	0.5	3	sepmodel	0.795	1.0569756524753524e-5	0.007987150192197411	0	10000
4	250	0	250	500	750	2	0	1	0.25	0.25	0.25	0.25	0.125	0.125	0.125	0.125	0.125	linear	0.025	TRUE	550	NA	NA	0	0.5	4	fixmodel	0.8367	3.870302899382045e-4	0.007364247908862436	0	10000
4	250	0	250	500	750	2	0	1	0.25	0.25	0.25	0.25	0.125	0.125	0.125	0.125	0.125	linear	0.025	TRUE	550	NA	NA	0	0.5	4	fixmodel_cal	0.8706	0.006939816902146802	0.007054662459416292	0	10000
4	250	0	250	500	750	2	0	1	0.25	0.25	0.25	0.25	0.125	0.125	0.125	0.125	0.125	linear	0.025	TRUE	550	NA	NA	0	0.5	4	sepmodel	0.7931	-3.018656110265579e-4	0.008190489785793134	0	10000
4	250	0	250	500	750	2	0	1	0.25	0.25	0.25	0.25	0.125	0.125	0.125	0.125	0.125	linear	0.025	TRUE	575	NA	NA	0	0.5	2	fixmodel	0.8258	4.5814543321046037e-4	0.007371657633513442	0	10000
4	250	0	250	500	750	2	0	1	0.25	0.25	0.25	0.25	0.125	0.125	0.125	0.125	0.125	linear	0.025	TRUE	575	NA	NA	0	0.5	2	fixmodel_cal	0.8742	0.007087752194255656	0.006837317979275502	0	10000
4	250	0	250	500	750	2	0	1	0.25	0.25	0.25	0.25	0.125	0.125	0.125	0.125	0.125	linear	0.025	TRUE	575	NA	NA	0	0.5	2	sepmodel	0.8006	7.263550624809861e-4	0.00789557847270634	0	10000
4	250	0	250	500	750	2	0	1	0.25	0.25	0.25	0.25	0.125	0.125	0.125	0.125	0.125	linear	0.025	TRUE	575	NA	NA	0	0.5	3	fixmodel	0.8292	-6.13234845144676e-4	0.0073353025025577265	0	10000
4	250	0	250	500	750	2	0	1	0.25	0.25	0.25	0.25	0.125	0.125	0.125	0.125	0.125	linear	0.025	TRUE	575	NA	NA	0	0.5	3	fixmodel_cal	0.8552	0.004282743593805235	0.007146883499335653	0	10000
4	250	0	250	500	750	2	0	1	0.25	0.25	0.25	0.25	0.125	0.125	0.125	0.125	0.125	linear	0.025	TRUE	575	NA	NA	0	0.5	3	sepmodel	0.791	-6.78706059247538e-4	0.00797037927632981	0	10000
4	250	0	250	500	750	2	0	1	0.25	0.25	0.25	0.25	0.125	0.125	0.125	0.125	0.125	linear	0.025	TRUE	575	NA	NA	0	0.5	4	fixmodel	0.8387	-7.418435884774244e-4	0.007085165739865844	0	10000
4	250	0	250	500	750	2	0	1	0.25	0.25	0.25	0.25	0.125	0.125	0.125	0.125	0.125	linear	0.025	TRUE	575	NA	NA	0	0.5	4	fixmodel_cal	0.8713	0.005736758089958443	0.006823148803888203	0	10000
4	250	0	250	500	750	2	0	1	0.25	0.25	0.25	0.25	0.125	0.125	0.125	0.125	0.125	linear	0.025	TRUE	575	NA	NA	0	0.5	4	sepmodel	0.7954	-8.850074809383426e-4	0.007858697090174782	0	10000
4	250	0	250	500	750	2	0	1	0.25	0.25	0.25	0.25	0.125	0.125	0.125	0.125	0.125	linear	0.025	TRUE	600	NA	NA	0	0.5	2	fixmodel	0.8323	5.03963305661401e-4	0.007270773015500023	0	10000
4	250	0	250	500	750	2	0	1	0.25	0.25	0.25	0.25	0.125	0.125	0.125	0.125	0.125	linear	0.025	TRUE	600	NA	NA	0	0.5	2	fixmodel_cal	0.8801	0.007840673645859908	0.006738380405092172	0	10000
4	250	0	250	500	750	2	0	1	0.25	0.25	0.25	0.25	0.125	0.125	0.125	0.125	0.125	linear	0.025	TRUE	600	NA	NA	0	0.5	2	sepmodel	0.802	5.920543413005875e-4	0.007813910216282674	0	10000
4	250	0	250	500	750	2	0	1	0.25	0.25	0.25	0.25	0.125	0.125	0.125	0.125	0.125	linear	0.025	TRUE	600	NA	NA	0	0.5	3	fixmodel	0.838	4.7730997213640684e-4	0.0072597686725815735	0	10000
4	250	0	250	500	750	2	0	1	0.25	0.25	0.25	0.25	0.125	0.125	0.125	0.125	0.125	linear	0.025	TRUE	600	NA	NA	0	0.5	3	fixmodel_cal	0.8683	0.0061903515582288635	0.006953232718177348	0	10000
4	250	0	250	500	750	2	0	1	0.25	0.25	0.25	0.25	0.125	0.125	0.125	0.125	0.125	linear	0.025	TRUE	600	NA	NA	0	0.5	3	sepmodel	0.803	4.111637030819017e-4	0.007929410385603628	0	10000
4	250	0	250	500	750	2	0	1	0.25	0.25	0.25	0.25	0.125	0.125	0.125	0.125	0.125	linear	0.025	TRUE	600	NA	NA	0	0.5	4	fixmodel	0.8347	-4.1907083395520243e-4	0.007380734770289164	0	10000
4	250	0	250	500	750	2	0	1	0.25	0.25	0.25	0.25	0.125	0.125	0.125	0.125	0.125	linear	0.025	TRUE	600	NA	NA	0	0.5	4	fixmodel_cal	0.8699	0.006552748685462333	0.007037616186168061	0	10000
4	250	0	250	500	750	2	0	1	0.25	0.25	0.25	0.25	0.125	0.125	0.125	0.125	0.125	linear	0.025	TRUE	600	NA	NA	0	0.5	4	sepmodel	0.7905	-4.670110867284301e-4	0.008206124027771473	0	10000
4	250	0	250	500	750	2	0	1	0.25	0.25	0.25	0.25	0.125	0.125	0.125	0.125	0.125	linear	0.025	TRUE	625	NA	NA	0	0.5	2	fixmodel	0.8222	-3.1000834707271764e-4	0.007518588096083294	0	10000
4	250	0	250	500	750	2	0	1	0.25	0.25	0.25	0.25	0.125	0.125	0.125	0.125	0.125	linear	0.025	TRUE	625	NA	NA	0	0.5	2	fixmodel_cal	0.8709	0.007551741391716618	0.006986337887347427	0	10000
4	250	0	250	500	750	2	0	1	0.25	0.25	0.25	0.25	0.125	0.125	0.125	0.125	0.125	linear	0.025	TRUE	625	NA	NA	0	0.5	2	sepmodel	0.7962	-6.718074832251268e-4	0.008008711583591751	0	10000
4	250	0	250	500	750	2	0	1	0.25	0.25	0.25	0.25	0.125	0.125	0.125	0.125	0.125	linear	0.025	TRUE	625	NA	NA	0	0.5	3	fixmodel	0.825	-2.7887189679893204e-5	0.007562868658480149	0	10000
4	250	0	250	500	750	2	0	1	0.25	0.25	0.25	0.25	0.125	0.125	0.125	0.125	0.125	linear	0.025	TRUE	625	NA	NA	0	0.5	3	fixmodel_cal	0.8667	0.007048379033121006	0.007258189084526747	0	10000
4	250	0	250	500	750	2	0	1	0.25	0.25	0.25	0.25	0.125	0.125	0.125	0.125	0.125	linear	0.025	TRUE	625	NA	NA	0	0.5	3	sepmodel	0.7895	-1.4799790202215478e-4	0.008295876380575867	0	10000
4	250	0	250	500	750	2	0	1	0.25	0.25	0.25	0.25	0.125	0.125	0.125	0.125	0.125	linear	0.025	TRUE	625	NA	NA	0	0.5	4	fixmodel	0.8403	0.0011996000592277587	0.00714543735613283	0	10000
4	250	0	250	500	750	2	0	1	0.25	0.25	0.25	0.25	0.125	0.125	0.125	0.125	0.125	linear	0.025	TRUE	625	NA	NA	0	0.5	4	fixmodel_cal	0.8778	0.00861848827208768	0.006938626600255705	0	10000
4	250	0	250	500	750	2	0	1	0.25	0.25	0.25	0.25	0.125	0.125	0.125	0.125	0.125	linear	0.025	TRUE	625	NA	NA	0	0.5	4	sepmodel	0.79990000000000006	0.001178674068208597	0.00791758623400967	0	10000
4	250	0	250	500	750	2	0	1	0.25	0.25	0.25	0.25	0.125	0.125	0.125	0.125	0.125	linear	0.025	TRUE	650	NA	NA	0	0.5	2	fixmodel	0.8245	-6.385389515343442e-5	0.007369698113628878	0	10000
4	250	0	250	500	750	2	0	1	0.25	0.25	0.25	0.25	0.125	0.125	0.125	0.125	0.125	linear	0.025	TRUE	650	NA	NA	0	0.5	2	fixmodel_cal	0.8769	0.0077444947373052015	0.006780835795830581	0	10000
4	250	0	250	500	750	2	0	1	0.25	0.25	0.25	0.25	0.125	0.125	0.125	0.125	0.125	linear	0.025	TRUE	650	NA	NA	0	0.5	2	sepmodel	0.794	-4.217972417572977e-4	0.00790543686322919	0	10000
4	250	0	250	500	750	2	0	1	0.25	0.25	0.25	0.25	0.125	0.125	0.125	0.125	0.125	linear	0.025	TRUE	650	NA	NA	0	0.5	3	fixmodel	0.8355	6.648139964652393e-4	0.007157458358635554	0	10000
4	250	0	250	500	750	2	0	1	0.25	0.25	0.25	0.25	0.125	0.125	0.125	0.125	0.125	linear	0.025	TRUE	650	NA	NA	0	0.5	3	fixmodel_cal	0.8756	0.007966614346399186	0.006809780485547838	0	10000
4	250	0	250	500	750	2	0	1	0.25	0.25	0.25	0.25	0.125	0.125	0.125	0.125	0.125	linear	0.025	TRUE	650	NA	NA	0	0.5	3	sepmodel	0.7958	-1.316562286890141e-6	0.007849475946773005	0	10000
4	250	0	250	500	750	2	0	1	0.25	0.25	0.25	0.25	0.125	0.125	0.125	0.125	0.125	linear	0.025	TRUE	650	NA	NA	0	0.5	4	fixmodel	0.8367	9.499718303496399e-4	0.007293347736073145	0	10000
4	250	0	250	500	750	2	0	1	0.25	0.25	0.25	0.25	0.125	0.125	0.125	0.125	0.125	linear	0.025	TRUE	650	NA	NA	0	0.5	4	fixmodel_cal	0.8687	0.008530034419372754	0.007069000934300396	0	10000
4	250	0	250	500	750	2	0	1	0.25	0.25	0.25	0.25	0.125	0.125	0.125	0.125	0.125	linear	0.025	TRUE	650	NA	NA	0	0.5	4	sepmodel	0.7984	7.646269782505101e-4	0.008078636547581721	0	10000
4	250	0	250	500	750	2	0	1	0.25	0.25	0.25	0.25	0.125	0.125	0.125	0.125	0.125	linear	0.025	TRUE	675	NA	NA	0	0.5	2	fixmodel	0.8307	0.0016090574223354133	0.007485623543552068	0	10000
4	250	0	250	500	750	2	0	1	0.25	0.25	0.25	0.25	0.125	0.125	0.125	0.125	0.125	linear	0.025	TRUE	675	NA	NA	0	0.5	2	fixmodel_cal	0.8824	0.0094452830834691	0.006918859829745146	0	10000
4	250	0	250	500	750	2	0	1	0.25	0.25	0.25	0.25	0.125	0.125	0.125	0.125	0.125	linear	0.025	TRUE	675	NA	NA	0	0.5	2	sepmodel	0.8013	0.0016930305221698233	0.008110452555250098	0	10000
4	250	0	250	500	750	2	0	1	0.25	0.25	0.25	0.25	0.125	0.125	0.125	0.125	0.125	linear	0.025	TRUE	675	NA	NA	0	0.5	3	fixmodel	0.835	-8.598940015380909e-4	0.007117296033068549	0	10000
4	250	0	250	500	750	2	0	1	0.25	0.25	0.25	0.25	0.125	0.125	0.125	0.125	0.125	linear	0.025	TRUE	675	NA	NA	0	0.5	3	fixmodel_cal	0.8777	0.007255752860336564	0.00678393855133226	0	10000
4	250	0	250	500	750	2	0	1	0.25	0.25	0.25	0.25	0.125	0.125	0.125	0.125	0.125	linear	0.025	TRUE	675	NA	NA	0	0.5	3	sepmodel	0.7935	-7.414725643248029e-4	0.007892908767598973	0	10000
4	250	0	250	500	750	2	0	1	0.25	0.25	0.25	0.25	0.125	0.125	0.125	0.125	0.125	linear	0.025	TRUE	675	NA	NA	0	0.5	4	fixmodel	0.834	-1.9320584487313148e-4	0.007334554548714417	0	10000
4	250	0	250	500	750	2	0	1	0.25	0.25	0.25	0.25	0.125	0.125	0.125	0.125	0.125	linear	0.025	TRUE	675	NA	NA	0	0.5	4	fixmodel_cal	0.8689	0.0072451965812204994	0.007119093595463603	0	10000
4	250	0	250	500	750	2	0	1	0.25	0.25	0.25	0.25	0.125	0.125	0.125	0.125	0.125	linear	0.025	TRUE	675	NA	NA	0	0.5	4	sepmodel	0.7933	-3.2620916008693555e-5	0.008171652404729777	0	10000
4	250	0	250	500	750	2	0	1	0.25	0.25	0.25	0.25	0.125	0.125	0.125	0.125	0.125	linear	0.025	TRUE	700	NA	NA	0	0.5	2	fixmodel	0.8221	-0.0015681297935814448	0.00750134108614936	0	10000
4	250	0	250	500	750	2	0	1	0.25	0.25	0.25	0.25	0.125	0.125	0.125	0.125	0.125	linear	0.025	TRUE	700	NA	NA	0	0.5	2	fixmodel_cal	0.875	0.00739463184910235	0.006883770504158401	0	10000
4	250	0	250	500	750	2	0	1	0.25	0.25	0.25	0.25	0.125	0.125	0.125	0.125	0.125	linear	0.025	TRUE	700	NA	NA	0	0.5	2	sepmodel	0.7899	-0.00177430799560484	0.00802714449431317	0	10000
4	250	0	250	500	750	2	0	1	0.25	0.25	0.25	0.25	0.125	0.125	0.125	0.125	0.125	linear	0.025	TRUE	700	NA	NA	0	0.5	3	fixmodel	0.8241	-0.0011074266340134018	0.007469872265051649	0	10000
4	250	0	250	500	750	2	0	1	0.25	0.25	0.25	0.25	0.125	0.125	0.125	0.125	0.125	linear	0.025	TRUE	700	NA	NA	0	0.5	3	fixmodel_cal	0.8804	0.008700850600607721	0.006933018938181795	0	10000
4	250	0	250	500	750	2	0	1	0.25	0.25	0.25	0.25	0.125	0.125	0.125	0.125	0.125	linear	0.025	TRUE	700	NA	NA	0	0.5	3	sepmodel	0.7909	-0.0012343288935036262	0.008165613096387811	0	10000
4	250	0	250	500	750	2	0	1	0.25	0.25	0.25	0.25	0.125	0.125	0.125	0.125	0.125	linear	0.025	TRUE	700	NA	NA	0	0.5	4	fixmodel	0.8413	6.686025871410248e-4	0.007052917012462503	0	10000
4	250	0	250	500	750	2	0	1	0.25	0.25	0.25	0.25	0.125	0.125	0.125	0.125	0.125	linear	0.025	TRUE	700	NA	NA	0	0.5	4	fixmodel_cal	0.8735	0.007931436876417985	0.006887319089637037	0	10000
4	250	0	250	500	750	2	0	1	0.25	0.25	0.25	0.25	0.125	0.125	0.125	0.125	0.125	linear	0.025	TRUE	700	NA	NA	0	0.5	4	sepmodel	0.8013	0.001098575566147665	0.007880931015759181	0	10000
4	250	0	250	500	750	2	0	1	0.25	0.25	0.25	0.25	0.125	0.125	0.125	0.125	0.125	linear	0.025	TRUE	725	NA	NA	0	0.5	2	fixmodel	0.82	-9.484704050517169e-4	0.007431240279482359	0	10000
4	250	0	250	500	750	2	0	1	0.25	0.25	0.25	0.25	0.125	0.125	0.125	0.125	0.125	linear	0.025	TRUE	725	NA	NA	0	0.5	2	fixmodel_cal	0.8771	0.008524692614077638	0.006826080149053305	0	10000
4	250	0	250	500	750	2	0	1	0.25	0.25	0.25	0.25	0.125	0.125	0.125	0.125	0.125	linear	0.025	TRUE	725	NA	NA	0	0.5	2	sepmodel	0.7894	-7.709560009454462e-4	0.007999070171292881	0	10000
4	250	0	250	500	750	2	0	1	0.25	0.25	0.25	0.25	0.125	0.125	0.125	0.125	0.125	linear	0.025	TRUE	725	NA	NA	0	0.5	3	fixmodel	0.826	-0.001826098689649849	0.007291966996769422	0	10000
4	250	0	250	500	750	2	0	1	0.25	0.25	0.25	0.25	0.125	0.125	0.125	0.125	0.125	linear	0.025	TRUE	725	NA	NA	0	0.5	3	fixmodel_cal	0.8819	0.008669856017399644	0.006804048692224281	0	10000
4	250	0	250	500	750	2	0	1	0.25	0.25	0.25	0.25	0.125	0.125	0.125	0.125	0.125	linear	0.025	TRUE	725	NA	NA	0	0.5	3	sepmodel	0.7916	-0.001547498250286425	0.008059929990990712	0	10000
4	250	0	250	500	750	2	0	1	0.25	0.25	0.25	0.25	0.125	0.125	0.125	0.125	0.125	linear	0.025	TRUE	725	NA	NA	0	0.5	4	fixmodel	0.8334	-9.032398440077682e-4	0.007178548017504895	0	10000
4	250	0	250	500	750	2	0	1	0.25	0.25	0.25	0.25	0.125	0.125	0.125	0.125	0.125	linear	0.025	TRUE	725	NA	NA	0	0.5	4	fixmodel_cal	0.8645	0.006729182950832927	0.007016289043722534	0	10000
4	250	0	250	500	750	2	0	1	0.25	0.25	0.25	0.25	0.125	0.125	0.125	0.125	0.125	linear	0.025	TRUE	725	NA	NA	0	0.5	4	sepmodel	0.7953	-5.069368946658321e-4	0.007939611381786118	0	10000
4	250	0	250	500	750	2	0	1	0.25	0.25	0.25	0.25	0.125	0.125	0.125	0.125	0.125	linear	0.025	TRUE	750	NA	NA	0	0.5	2	fixmodel	0.8229	-1.2952066737820822e-4	0.007488793369270792	0	10000
4	250	0	250	500	750	2	0	1	0.25	0.25	0.25	0.25	0.125	0.125	0.125	0.125	0.125	linear	0.025	TRUE	750	NA	NA	0	0.5	2	fixmodel_cal	0.8814	0.009785640521667855	0.006899346489918067	0	10000
4	250	0	250	500	750	2	0	1	0.25	0.25	0.25	0.25	0.125	0.125	0.125	0.125	0.125	linear	0.025	TRUE	750	NA	NA	0	0.5	2	sepmodel	0.7956	-2.026045985513056e-5	0.008063482123195083	0	10000
4	250	0	250	500	750	2	0	1	0.25	0.25	0.25	0.25	0.125	0.125	0.125	0.125	0.125	linear	0.025	TRUE	750	NA	NA	0	0.5	3	fixmodel	0.8373	6.522378942470596e-4	0.0071794442768448935	0	10000
4	250	0	250	500	750	2	0	1	0.25	0.25	0.25	0.25	0.125	0.125	0.125	0.125	0.125	linear	0.025	TRUE	750	NA	NA	0	0.5	3	fixmodel_cal	0.8912	0.011919683309008916	0.006834519275356506	0	10000
4	250	0	250	500	750	2	0	1	0.25	0.25	0.25	0.25	0.125	0.125	0.125	0.125	0.125	linear	0.025	TRUE	750	NA	NA	0	0.5	3	sepmodel	0.8031	7.007395376044333e-4	0.007812556793032875	0	10000
4	250	0	250	500	750	2	0	1	0.25	0.25	0.25	0.25	0.125	0.125	0.125	0.125	0.125	linear	0.025	TRUE	750	NA	NA	0	0.5	4	fixmodel	0.8342	-1.3438866601234384e-4	0.0073414190398118796	0	10000
4	250	0	250	500	750	2	0	1	0.25	0.25	0.25	0.25	0.125	0.125	0.125	0.125	0.125	linear	0.025	TRUE	750	NA	NA	0	0.5	4	fixmodel_cal	0.859	0.007739368185808733	0.007291558305697111	0	10000
4	250	0	250	500	750	2	0	1	0.25	0.25	0.25	0.25	0.125	0.125	0.125	0.125	0.125	linear	0.025	TRUE	750	NA	NA	0	0.5	4	sepmodel	0.7954	-1.979358156999062e-4	0.008127435598308318	0	10000
4	250	0	250	500	750	2	0	1	0.25	0.25	0.25	0.25	0.25	0.25	0.25	0.25	0.25	linear	0.025	TRUE	25	NA	NA	0	0.5	2	fixmodel	0.8188	-4.888826132273703e-4	0.007562203984599874	0	10000
4	250	0	250	500	750	2	0	1	0.25	0.25	0.25	0.25	0.25	0.25	0.25	0.25	0.25	linear	0.025	TRUE	25	NA	NA	0	0.5	2	fixmodel_cal	0.818	-5.419215298498804e-4	0.007605340509025424	0	10000
4	250	0	250	500	750	2	0	1	0.25	0.25	0.25	0.25	0.25	0.25	0.25	0.25	0.25	linear	0.025	TRUE	25	NA	NA	0	0.5	2	sepmodel	0.7918	-4.5690655920440016e-4	0.008105160901288924	0	10000
4	250	0	250	500	750	2	0	1	0.25	0.25	0.25	0.25	0.25	0.25	0.25	0.25	0.25	linear	0.025	TRUE	25	NA	NA	0	0.5	3	fixmodel	0.8321	-1.6605342619231556e-4	0.0073638652162105805	0	10000
4	250	0	250	500	750	2	0	1	0.25	0.25	0.25	0.25	0.25	0.25	0.25	0.25	0.25	linear	0.025	TRUE	25	NA	NA	0	0.5	3	fixmodel_cal	0.8305	-1.5946642341748064e-4	0.007412848276655273	0	10000
4	250	0	250	500	750	2	0	1	0.25	0.25	0.25	0.25	0.25	0.25	0.25	0.25	0.25	linear	0.025	TRUE	25	NA	NA	0	0.5	3	sepmodel	0.7935	-1.0460775979717596e-4	0.008036679560463106	0	10000
4	250	0	250	500	750	2	0	1	0.25	0.25	0.25	0.25	0.25	0.25	0.25	0.25	0.25	linear	0.025	TRUE	25	NA	NA	0	0.5	4	fixmodel	0.8326	-9.34114649607996e-4	0.007191929692690112	0	10000
4	250	0	250	500	750	2	0	1	0.25	0.25	0.25	0.25	0.25	0.25	0.25	0.25	0.25	linear	0.025	TRUE	25	NA	NA	0	0.5	4	fixmodel_cal	0.8318	-9.140417368113969e-4	0.00722463914751792	0	10000
4	250	0	250	500	750	2	0	1	0.25	0.25	0.25	0.25	0.25	0.25	0.25	0.25	0.25	linear	0.025	TRUE	25	NA	NA	0	0.5	4	sepmodel	0.7929	-8.189740858564045e-4	0.00792398483398297	0	10000
4	250	0	250	500	750	2	0	1	0.25	0.25	0.25	0.25	0.25	0.25	0.25	0.25	0.25	linear	0.025	TRUE	50	NA	NA	0	0.5	2	fixmodel	0.8211	4.5698193102048273e-4	0.007596294197540347	0	10000
4	250	0	250	500	750	2	0	1	0.25	0.25	0.25	0.25	0.25	0.25	0.25	0.25	0.25	linear	0.025	TRUE	50	NA	NA	0	0.5	2	fixmodel_cal	0.8207	4.863868195957957e-4	0.007597009241205424	0	10000
4	250	0	250	500	750	2	0	1	0.25	0.25	0.25	0.25	0.25	0.25	0.25	0.25	0.25	linear	0.025	TRUE	50	NA	NA	0	0.5	2	sepmodel	0.7924	4.304343792403025e-4	0.008074727248438376	0	10000
4	250	0	250	500	750	2	0	1	0.25	0.25	0.25	0.25	0.25	0.25	0.25	0.25	0.25	linear	0.025	TRUE	50	NA	NA	0	0.5	3	fixmodel	0.8378	5.735867132060477e-4	0.007236012620832475	0	10000
4	250	0	250	500	750	2	0	1	0.25	0.25	0.25	0.25	0.25	0.25	0.25	0.25	0.25	linear	0.025	TRUE	50	NA	NA	0	0.5	3	fixmodel_cal	0.838	6.631943671109692e-4	0.007249602820426769	0	10000
4	250	0	250	500	750	2	0	1	0.25	0.25	0.25	0.25	0.25	0.25	0.25	0.25	0.25	linear	0.025	TRUE	50	NA	NA	0	0.5	3	sepmodel	0.79990000000000006	3.954487912373113e-4	0.007994395398937532	0	10000
4	250	0	250	500	750	2	0	1	0.25	0.25	0.25	0.25	0.25	0.25	0.25	0.25	0.25	linear	0.025	TRUE	50	NA	NA	0	0.5	4	fixmodel	0.8354	2.686244644900711e-4	0.007335803817976108	0	10000
4	250	0	250	500	750	2	0	1	0.25	0.25	0.25	0.25	0.25	0.25	0.25	0.25	0.25	linear	0.025	TRUE	50	NA	NA	0	0.5	4	fixmodel_cal	0.8362	3.6138192637177527e-4	0.007346273655270678	0	10000
4	250	0	250	500	750	2	0	1	0.25	0.25	0.25	0.25	0.25	0.25	0.25	0.25	0.25	linear	0.025	TRUE	50	NA	NA	0	0.5	4	sepmodel	0.7938	3.071161867804546e-5	0.008119006935256167	0	10000
4	250	0	250	500	750	2	0	1	0.25	0.25	0.25	0.25	0.25	0.25	0.25	0.25	0.25	linear	0.025	TRUE	75	NA	NA	0	0.5	2	fixmodel	0.8313	0.0018863713716345011	0.007347536194363298	0	10000
4	250	0	250	500	750	2	0	1	0.25	0.25	0.25	0.25	0.25	0.25	0.25	0.25	0.25	linear	0.025	TRUE	75	NA	NA	0	0.5	2	fixmodel_cal	0.8338	0.0022010281464054865	0.007287664457739815	0	10000
4	250	0	250	500	750	2	0	1	0.25	0.25	0.25	0.25	0.25	0.25	0.25	0.25	0.25	linear	0.025	TRUE	75	NA	NA	0	0.5	2	sepmodel	0.801	0.002032554714498083	0.007895054376804276	0	10000
4	250	0	250	500	750	2	0	1	0.25	0.25	0.25	0.25	0.25	0.25	0.25	0.25	0.25	linear	0.025	TRUE	75	NA	NA	0	0.5	3	fixmodel	0.8359	5.69681634169279e-6	0.007316243222616085	0	10000
4	250	0	250	500	750	2	0	1	0.25	0.25	0.25	0.25	0.25	0.25	0.25	0.25	0.25	linear	0.025	TRUE	75	NA	NA	0	0.5	3	fixmodel_cal	0.8392	2.4858253685641275e-4	0.007285006734896163	0	10000
4	250	0	250	500	750	2	0	1	0.25	0.25	0.25	0.25	0.25	0.25	0.25	0.25	0.25	linear	0.025	TRUE	75	NA	NA	0	0.5	3	sepmodel	0.7953	-2.095972431519667e-4	0.008080620331952481	0	10000
4	250	0	250	500	750	2	0	1	0.25	0.25	0.25	0.25	0.25	0.25	0.25	0.25	0.25	linear	0.025	TRUE	75	NA	NA	0	0.5	4	fixmodel	0.8345	-0.0011248814708068548	0.0071248621382016585	0	10000
4	250	0	250	500	750	2	0	1	0.25	0.25	0.25	0.25	0.25	0.25	0.25	0.25	0.25	linear	0.025	TRUE	75	NA	NA	0	0.5	4	fixmodel_cal	0.8361	-0.0010091693253062423	0.0071246559460872005	0	10000
4	250	0	250	500	750	2	0	1	0.25	0.25	0.25	0.25	0.25	0.25	0.25	0.25	0.25	linear	0.025	TRUE	75	NA	NA	0	0.5	4	sepmodel	0.7928	-0.0013235265208744274	0.00797242628917887	0	10000
4	250	0	250	500	750	2	0	1	0.25	0.25	0.25	0.25	0.25	0.25	0.25	0.25	0.25	linear	0.025	TRUE	100	NA	NA	0	0.5	2	fixmodel	0.8255	5.985648024893299e-4	0.007484742278860511	0	10000
4	250	0	250	500	750	2	0	1	0.25	0.25	0.25	0.25	0.25	0.25	0.25	0.25	0.25	linear	0.025	TRUE	100	NA	NA	0	0.5	2	fixmodel_cal	0.8357	0.0010761472957666772	0.007395016124114012	0	10000
4	250	0	250	500	750	2	0	1	0.25	0.25	0.25	0.25	0.25	0.25	0.25	0.25	0.25	linear	0.025	TRUE	100	NA	NA	0	0.5	2	sepmodel	0.7979	0.001118960367252719	0.00802883109095433	0	10000
4	250	0	250	500	750	2	0	1	0.25	0.25	0.25	0.25	0.25	0.25	0.25	0.25	0.25	linear	0.025	TRUE	100	NA	NA	0	0.5	3	fixmodel	0.8341	1.4909429076073464e-4	0.007522444864509683	0	10000
4	250	0	250	500	750	2	0	1	0.25	0.25	0.25	0.25	0.25	0.25	0.25	0.25	0.25	linear	0.025	TRUE	100	NA	NA	0	0.5	3	fixmodel_cal	0.834	4.846682957736333e-4	0.007502721575709776	0	10000
4	250	0	250	500	750	2	0	1	0.25	0.25	0.25	0.25	0.25	0.25	0.25	0.25	0.25	linear	0.025	TRUE	100	NA	NA	0	0.5	3	sepmodel	0.7983	5.309613101040064e-4	0.008255384486556243	0	10000
4	250	0	250	500	750	2	0	1	0.25	0.25	0.25	0.25	0.25	0.25	0.25	0.25	0.25	linear	0.025	TRUE	100	NA	NA	0	0.5	4	fixmodel	0.8358	-0.0010487774933545147	0.006971942088146195	0	10000
4	250	0	250	500	750	2	0	1	0.25	0.25	0.25	0.25	0.25	0.25	0.25	0.25	0.25	linear	0.025	TRUE	100	NA	NA	0	0.5	4	fixmodel_cal	0.8407	-4.806149474105375e-4	0.006923039180552861	0	10000
4	250	0	250	500	750	2	0	1	0.25	0.25	0.25	0.25	0.25	0.25	0.25	0.25	0.25	linear	0.025	TRUE	100	NA	NA	0	0.5	4	sepmodel	0.7976	-9.001806702817733e-4	0.0077510298006485566	0	10000
4	250	0	250	500	750	2	0	1	0.25	0.25	0.25	0.25	0.25	0.25	0.25	0.25	0.25	linear	0.025	TRUE	125	NA	NA	0	0.5	2	fixmodel	0.8212	0.0012220673583436211	0.007551727319542347	0	10000
4	250	0	250	500	750	2	0	1	0.25	0.25	0.25	0.25	0.25	0.25	0.25	0.25	0.25	linear	0.025	TRUE	125	NA	NA	0	0.5	2	fixmodel_cal	0.8212	0.0013594677127882222	0.007551642256230686	0	10000
4	250	0	250	500	750	2	0	1	0.25	0.25	0.25	0.25	0.25	0.25	0.25	0.25	0.25	linear	0.025	TRUE	125	NA	NA	0	0.5	2	sepmodel	0.7955	0.0012743940745041382	0.008003869487804257	0	10000
4	250	0	250	500	750	2	0	1	0.25	0.25	0.25	0.25	0.25	0.25	0.25	0.25	0.25	linear	0.025	TRUE	125	NA	NA	0	0.5	3	fixmodel	0.8382	0.0016629534235174436	0.007411767956633182	0	10000
4	250	0	250	500	750	2	0	1	0.25	0.25	0.25	0.25	0.25	0.25	0.25	0.25	0.25	linear	0.025	TRUE	125	NA	NA	0	0.5	3	fixmodel_cal	0.8395	0.0018884345629771129	0.007400898899589653	0	10000
4	250	0	250	500	750	2	0	1	0.25	0.25	0.25	0.25	0.25	0.25	0.25	0.25	0.25	linear	0.025	TRUE	125	NA	NA	0	0.5	3	sepmodel	0.8022	0.0017562484061302585	0.008064341053029793	0	10000
4	250	0	250	500	750	2	0	1	0.25	0.25	0.25	0.25	0.25	0.25	0.25	0.25	0.25	linear	0.025	TRUE	125	NA	NA	0	0.5	4	fixmodel	0.8368	5.810265858593815e-4	0.007275427737321099	0	10000
4	250	0	250	500	750	2	0	1	0.25	0.25	0.25	0.25	0.25	0.25	0.25	0.25	0.25	linear	0.025	TRUE	125	NA	NA	0	0.5	4	fixmodel_cal	0.8364	7.065907606644203e-4	0.007295625832483456	0	10000
4	250	0	250	500	750	2	0	1	0.25	0.25	0.25	0.25	0.25	0.25	0.25	0.25	0.25	linear	0.025	TRUE	125	NA	NA	0	0.5	4	sepmodel	0.7977	9.897235546248743e-4	0.007998955976799593	0	10000
4	250	0	250	500	750	2	0	1	0.25	0.25	0.25	0.25	0.25	0.25	0.25	0.25	0.25	linear	0.025	TRUE	150	NA	NA	0	0.5	2	fixmodel	0.8271	2.270845433319599e-4	0.007390982258532795	0	10000
4	250	0	250	500	750	2	0	1	0.25	0.25	0.25	0.25	0.25	0.25	0.25	0.25	0.25	linear	0.025	TRUE	150	NA	NA	0	0.5	2	fixmodel_cal	0.8356	0.0011190169844306817	0.007245131190631163	0	10000
4	250	0	250	500	750	2	0	1	0.25	0.25	0.25	0.25	0.25	0.25	0.25	0.25	0.25	linear	0.025	TRUE	150	NA	NA	0	0.5	2	sepmodel	0.7983	4.842794877925706e-4	0.007964714746815621	0	10000
4	250	0	250	500	750	2	0	1	0.25	0.25	0.25	0.25	0.25	0.25	0.25	0.25	0.25	linear	0.025	TRUE	150	NA	NA	0	0.5	3	fixmodel	0.8376	8.78179110280373e-4	0.007280178757339953	0	10000
4	250	0	250	500	750	2	0	1	0.25	0.25	0.25	0.25	0.25	0.25	0.25	0.25	0.25	linear	0.025	TRUE	150	NA	NA	0	0.5	3	fixmodel_cal	0.8449	0.002065750209691436	0.007194851706309536	0	10000
4	250	0	250	500	750	2	0	1	0.25	0.25	0.25	0.25	0.25	0.25	0.25	0.25	0.25	linear	0.025	TRUE	150	NA	NA	0	0.5	3	sepmodel	0.7992	5.32067162502302e-4	0.007911025235885685	0	10000
4	250	0	250	500	750	2	0	1	0.25	0.25	0.25	0.25	0.25	0.25	0.25	0.25	0.25	linear	0.025	TRUE	150	NA	NA	0	0.5	4	fixmodel	0.8395	0.0013162921757338692	0.007167666793218306	0	10000
4	250	0	250	500	750	2	0	1	0.25	0.25	0.25	0.25	0.25	0.25	0.25	0.25	0.25	linear	0.025	TRUE	150	NA	NA	0	0.5	4	fixmodel_cal	0.8413	0.002065064399409904	0.00715446880124478	0	10000
4	250	0	250	500	750	2	0	1	0.25	0.25	0.25	0.25	0.25	0.25	0.25	0.25	0.25	linear	0.025	TRUE	150	NA	NA	0	0.5	4	sepmodel	0.7991	0.001226648476552269	0.007946124580920396	0	10000
4	250	0	250	500	750	2	0	1	0.25	0.25	0.25	0.25	0.25	0.25	0.25	0.25	0.25	linear	0.025	TRUE	175	NA	NA	0	0.5	2	fixmodel	0.8336	0.0017659063847408716	0.007374906176436777	0	10000
4	250	0	250	500	750	2	0	1	0.25	0.25	0.25	0.25	0.25	0.25	0.25	0.25	0.25	linear	0.025	TRUE	175	NA	NA	0	0.5	2	fixmodel_cal	0.8461	0.003479600276374217	0.0071680959094619565	0	10000
4	250	0	250	500	750	2	0	1	0.25	0.25	0.25	0.25	0.25	0.25	0.25	0.25	0.25	linear	0.025	TRUE	175	NA	NA	0	0.5	2	sepmodel	0.7989	0.0014120403182082421	0.00796987283756229	0	10000
4	250	0	250	500	750	2	0	1	0.25	0.25	0.25	0.25	0.25	0.25	0.25	0.25	0.25	linear	0.025	TRUE	175	NA	NA	0	0.5	3	fixmodel	0.84	9.354187633511834e-4	0.00710311620975749	0	10000
4	250	0	250	500	750	2	0	1	0.25	0.25	0.25	0.25	0.25	0.25	0.25	0.25	0.25	linear	0.025	TRUE	175	NA	NA	0	0.5	3	fixmodel_cal	0.8476	0.0020838105346834444	0.00703246890310425	0	10000
4	250	0	250	500	750	2	0	1	0.25	0.25	0.25	0.25	0.25	0.25	0.25	0.25	0.25	linear	0.025	TRUE	175	NA	NA	0	0.5	3	sepmodel	0.7998	5.081665971971083e-4	0.007774694064466011	0	10000
4	250	0	250	500	750	2	0	1	0.25	0.25	0.25	0.25	0.25	0.25	0.25	0.25	0.25	linear	0.025	TRUE	175	NA	NA	0	0.5	4	fixmodel	0.8428	0.0010526950767050754	0.007280214699310118	0	10000
4	250	0	250	500	750	2	0	1	0.25	0.25	0.25	0.25	0.25	0.25	0.25	0.25	0.25	linear	0.025	TRUE	175	NA	NA	0	0.5	4	fixmodel_cal	0.8506	0.0026443829437016115	0.007186168764984828	0	10000
4	250	0	250	500	750	2	0	1	0.25	0.25	0.25	0.25	0.25	0.25	0.25	0.25	0.25	linear	0.025	TRUE	175	NA	NA	0	0.5	4	sepmodel	0.7969	2.738882980164394e-4	0.008102499503235565	0	10000
4	250	0	250	500	750	2	0	1	0.25	0.25	0.25	0.25	0.25	0.25	0.25	0.25	0.25	linear	0.025	TRUE	200	NA	NA	0	0.5	2	fixmodel	0.8254	7.293630824669393e-4	0.007348204247763166	0	10000
4	250	0	250	500	750	2	0	1	0.25	0.25	0.25	0.25	0.25	0.25	0.25	0.25	0.25	linear	0.025	TRUE	200	NA	NA	0	0.5	2	fixmodel_cal	0.8417	0.0023897362276800826	0.0071973225120347826	0	10000
4	250	0	250	500	750	2	0	1	0.25	0.25	0.25	0.25	0.25	0.25	0.25	0.25	0.25	linear	0.025	TRUE	200	NA	NA	0	0.5	2	sepmodel	0.7952	7.226280188539548e-4	0.007950746306700934	0	10000
4	250	0	250	500	750	2	0	1	0.25	0.25	0.25	0.25	0.25	0.25	0.25	0.25	0.25	linear	0.025	TRUE	200	NA	NA	0	0.5	3	fixmodel	0.8291	5.885594211654501e-4	0.0073516968716776125	0	10000
4	250	0	250	500	750	2	0	1	0.25	0.25	0.25	0.25	0.25	0.25	0.25	0.25	0.25	linear	0.025	TRUE	200	NA	NA	0	0.5	3	fixmodel_cal	0.8447	0.0026850267414547098	0.007211667671815522	0	10000
4	250	0	250	500	750	2	0	1	0.25	0.25	0.25	0.25	0.25	0.25	0.25	0.25	0.25	linear	0.025	TRUE	200	NA	NA	0	0.5	3	sepmodel	0.7981	7.04139582543674e-4	0.008061780772284711	0	10000
4	250	0	250	500	750	2	0	1	0.25	0.25	0.25	0.25	0.25	0.25	0.25	0.25	0.25	linear	0.025	TRUE	200	NA	NA	0	0.5	4	fixmodel	0.8341	1.3578398036521874e-4	0.007199783657532442	0	10000
4	250	0	250	500	750	2	0	1	0.25	0.25	0.25	0.25	0.25	0.25	0.25	0.25	0.25	linear	0.025	TRUE	200	NA	NA	0	0.5	4	fixmodel_cal	0.8455	0.0020003794993747733	0.00709707902961642	0	10000
4	250	0	250	500	750	2	0	1	0.25	0.25	0.25	0.25	0.25	0.25	0.25	0.25	0.25	linear	0.025	TRUE	200	NA	NA	0	0.5	4	sepmodel	0.7967	3.411080261555109e-4	0.008010869982895364	0	10000
4	250	0	250	500	750	2	0	1	0.25	0.25	0.25	0.25	0.25	0.25	0.25	0.25	0.25	linear	0.025	TRUE	225	NA	NA	0	0.5	2	fixmodel	0.8203	-1.2095708061471597e-4	0.007349822519932598	0	10000
4	250	0	250	500	750	2	0	1	0.25	0.25	0.25	0.25	0.25	0.25	0.25	0.25	0.25	linear	0.025	TRUE	225	NA	NA	0	0.5	2	fixmodel_cal	0.829	9.61634197952314e-4	0.0072708797924917875	0	10000
4	250	0	250	500	750	2	0	1	0.25	0.25	0.25	0.25	0.25	0.25	0.25	0.25	0.25	linear	0.025	TRUE	225	NA	NA	0	0.5	2	sepmodel	0.7939	-2.280991323618579e-4	0.007897569465713168	0	10000
4	250	0	250	500	750	2	0	1	0.25	0.25	0.25	0.25	0.25	0.25	0.25	0.25	0.25	linear	0.025	TRUE	225	NA	NA	0	0.5	3	fixmodel	0.8361	0.0010945704501052617	0.007173137199647737	0	10000
4	250	0	250	500	750	2	0	1	0.25	0.25	0.25	0.25	0.25	0.25	0.25	0.25	0.25	linear	0.025	TRUE	225	NA	NA	0	0.5	3	fixmodel_cal	0.8465	0.002669016286243034	0.007090120141838435	0	10000
4	250	0	250	500	750	2	0	1	0.25	0.25	0.25	0.25	0.25	0.25	0.25	0.25	0.25	linear	0.025	TRUE	225	NA	NA	0	0.5	3	sepmodel	0.8001	7.391951217325587e-4	0.007885952776430666	0	10000
4	250	0	250	500	750	2	0	1	0.25	0.25	0.25	0.25	0.25	0.25	0.25	0.25	0.25	linear	0.025	TRUE	225	NA	NA	0	0.5	4	fixmodel	0.8378	4.6240291374204003e-4	0.007182009122497535	0	10000
4	250	0	250	500	750	2	0	1	0.25	0.25	0.25	0.25	0.25	0.25	0.25	0.25	0.25	linear	0.025	TRUE	225	NA	NA	0	0.5	4	fixmodel_cal	0.8508	0.0025373574961421977	0.0070890075545644035	0	10000
4	250	0	250	500	750	2	0	1	0.25	0.25	0.25	0.25	0.25	0.25	0.25	0.25	0.25	linear	0.025	TRUE	225	NA	NA	0	0.5	4	sepmodel	0.7943	3.90369521839232e-4	0.007989834749018015	0	10000
4	250	0	250	500	750	2	0	1	0.25	0.25	0.25	0.25	0.25	0.25	0.25	0.25	0.25	linear	0.025	TRUE	250	NA	NA	0	0.5	2	fixmodel	0.8235	8.773971446126231e-4	0.007390500501228359	0	10000
4	250	0	250	500	750	2	0	1	0.25	0.25	0.25	0.25	0.25	0.25	0.25	0.25	0.25	linear	0.025	TRUE	250	NA	NA	0	0.5	2	fixmodel_cal	0.8261	0.0013422757091477837	0.00739472675244993	0	10000
4	250	0	250	500	750	2	0	1	0.25	0.25	0.25	0.25	0.25	0.25	0.25	0.25	0.25	linear	0.025	TRUE	250	NA	NA	0	0.5	2	sepmodel	0.7972	7.147872210243884e-4	0.007926141139087328	0	10000
4	250	0	250	500	750	2	0	1	0.25	0.25	0.25	0.25	0.25	0.25	0.25	0.25	0.25	linear	0.025	TRUE	250	NA	NA	0	0.5	3	fixmodel	0.8332	2.0546654541800534e-4	0.007283910253493068	0	10000
4	250	0	250	500	750	2	0	1	0.25	0.25	0.25	0.25	0.25	0.25	0.25	0.25	0.25	linear	0.025	TRUE	250	NA	NA	0	0.5	3	fixmodel_cal	0.8365	0.001418285010230038	0.0072743986365464116	0	10000
4	250	0	250	500	750	2	0	1	0.25	0.25	0.25	0.25	0.25	0.25	0.25	0.25	0.25	linear	0.025	TRUE	250	NA	NA	0	0.5	3	sepmodel	0.7931	8.452917580581713e-5	0.008037594765594128	0	10000
4	250	0	250	500	750	2	0	1	0.25	0.25	0.25	0.25	0.25	0.25	0.25	0.25	0.25	linear	0.025	TRUE	250	NA	NA	0	0.5	4	fixmodel	0.8369	-8.070495742441944e-4	0.007202531958688537	0	10000
4	250	0	250	500	750	2	0	1	0.25	0.25	0.25	0.25	0.25	0.25	0.25	0.25	0.25	linear	0.025	TRUE	250	NA	NA	0	0.5	4	fixmodel_cal	0.8405	4.1682131353823704e-4	0.0071839024721399225	0	10000
4	250	0	250	500	750	2	0	1	0.25	0.25	0.25	0.25	0.25	0.25	0.25	0.25	0.25	linear	0.025	TRUE	250	NA	NA	0	0.5	4	sepmodel	0.7968	-0.0010096104380698803	0.007989020797000057	0	10000
4	250	0	250	500	750	2	0	1	0.25	0.25	0.25	0.25	0.25	0.25	0.25	0.25	0.25	linear	0.025	TRUE	275	NA	NA	0	0.5	2	fixmodel	0.8213	-0.0019401311655087483	0.007380247550074823	0	10000
4	250	0	250	500	750	2	0	1	0.25	0.25	0.25	0.25	0.25	0.25	0.25	0.25	0.25	linear	0.025	TRUE	275	NA	NA	0	0.5	2	fixmodel_cal	0.8328	-3.660765360503002e-4	0.007245173704260671	0	10000
4	250	0	250	500	750	2	0	1	0.25	0.25	0.25	0.25	0.25	0.25	0.25	0.25	0.25	linear	0.025	TRUE	275	NA	NA	0	0.5	2	sepmodel	0.7922	-0.002029100050478275	0.00790593690247317	0	10000
4	250	0	250	500	750	2	0	1	0.25	0.25	0.25	0.25	0.25	0.25	0.25	0.25	0.25	linear	0.025	TRUE	275	NA	NA	0	0.5	3	fixmodel	0.8343	-1.6613136442122833e-4	0.007261306309060565	0	10000
4	250	0	250	500	750	2	0	1	0.25	0.25	0.25	0.25	0.25	0.25	0.25	0.25	0.25	linear	0.025	TRUE	275	NA	NA	0	0.5	3	fixmodel_cal	0.8451	0.0023791336574246736	0.0072100577220563875	0	10000
4	250	0	250	500	750	2	0	1	0.25	0.25	0.25	0.25	0.25	0.25	0.25	0.25	0.25	linear	0.025	TRUE	275	NA	NA	0	0.5	3	sepmodel	0.7979	-2.3089646118993514e-4	0.008019562590597272	0	10000
4	250	0	250	500	750	2	0	1	0.25	0.25	0.25	0.25	0.25	0.25	0.25	0.25	0.25	linear	0.025	TRUE	275	NA	NA	0	0.5	4	fixmodel	0.8378	3.8175295791431565e-4	0.007272187448376141	0	10000
4	250	0	250	500	750	2	0	1	0.25	0.25	0.25	0.25	0.25	0.25	0.25	0.25	0.25	linear	0.025	TRUE	275	NA	NA	0	0.5	4	fixmodel_cal	0.851	0.00328212231351547	0.007157326181009757	0	10000
4	250	0	250	500	750	2	0	1	0.25	0.25	0.25	0.25	0.25	0.25	0.25	0.25	0.25	linear	0.025	TRUE	275	NA	NA	0	0.5	4	sepmodel	0.7959	2.1021471214494698e-4	0.008116750640931744	0	10000
4	250	0	250	500	750	2	0	1	0.25	0.25	0.25	0.25	0.25	0.25	0.25	0.25	0.25	linear	0.025	TRUE	300	NA	NA	0	0.5	2	fixmodel	0.83	5.587903528759482e-4	0.007249492832590949	0	10000
4	250	0	250	500	750	2	0	1	0.25	0.25	0.25	0.25	0.25	0.25	0.25	0.25	0.25	linear	0.025	TRUE	300	NA	NA	0	0.5	2	fixmodel_cal	0.8455	0.0032356137438974085	0.007108750344255589	0	10000
4	250	0	250	500	750	2	0	1	0.25	0.25	0.25	0.25	0.25	0.25	0.25	0.25	0.25	linear	0.025	TRUE	300	NA	NA	0	0.5	2	sepmodel	0.8002	8.209846849338198e-4	0.007812675635045719	0	10000
4	250	0	250	500	750	2	0	1	0.25	0.25	0.25	0.25	0.25	0.25	0.25	0.25	0.25	linear	0.025	TRUE	300	NA	NA	0	0.5	3	fixmodel	0.8296	-4.4439833423313274e-4	0.007269445244916782	0	10000
4	250	0	250	500	750	2	0	1	0.25	0.25	0.25	0.25	0.25	0.25	0.25	0.25	0.25	linear	0.025	TRUE	300	NA	NA	0	0.5	3	fixmodel_cal	0.8484	0.0033245846958485895	0.007123100624678871	0	10000
4	250	0	250	500	750	2	0	1	0.25	0.25	0.25	0.25	0.25	0.25	0.25	0.25	0.25	linear	0.025	TRUE	300	NA	NA	0	0.5	3	sepmodel	0.7925	8.936605338406023e-5	0.008034958204698487	0	10000
4	250	0	250	500	750	2	0	1	0.25	0.25	0.25	0.25	0.25	0.25	0.25	0.25	0.25	linear	0.025	TRUE	300	NA	NA	0	0.5	4	fixmodel	0.8365	7.854982156306563e-5	0.007171221565167239	0	10000
4	250	0	250	500	750	2	0	1	0.25	0.25	0.25	0.25	0.25	0.25	0.25	0.25	0.25	linear	0.025	TRUE	300	NA	NA	0	0.5	4	fixmodel_cal	0.8594	0.004989760212678079	0.007037366751405539	0	10000
4	250	0	250	500	750	2	0	1	0.25	0.25	0.25	0.25	0.25	0.25	0.25	0.25	0.25	linear	0.025	TRUE	300	NA	NA	0	0.5	4	sepmodel	0.7993	5.728938067469249e-4	0.007975241707132756	0	10000
4	250	0	250	500	750	2	0	1	0.25	0.25	0.25	0.25	0.25	0.25	0.25	0.25	0.25	linear	0.025	TRUE	325	NA	NA	0	0.5	2	fixmodel	0.818	-0.0015895974825760866	0.007563833093641963	0	10000
4	250	0	250	500	750	2	0	1	0.25	0.25	0.25	0.25	0.25	0.25	0.25	0.25	0.25	linear	0.025	TRUE	325	NA	NA	0	0.5	2	fixmodel_cal	0.8398	0.001606067051742759	0.007276264479743401	0	10000
4	250	0	250	500	750	2	0	1	0.25	0.25	0.25	0.25	0.25	0.25	0.25	0.25	0.25	linear	0.025	TRUE	325	NA	NA	0	0.5	2	sepmodel	0.7901	-0.001388923697390533	0.008101968676419748	0	10000
4	250	0	250	500	750	2	0	1	0.25	0.25	0.25	0.25	0.25	0.25	0.25	0.25	0.25	linear	0.025	TRUE	325	NA	NA	0	0.5	3	fixmodel	0.8358	4.514705890204765e-4	0.007321000855605083	0	10000
4	250	0	250	500	750	2	0	1	0.25	0.25	0.25	0.25	0.25	0.25	0.25	0.25	0.25	linear	0.025	TRUE	325	NA	NA	0	0.5	3	fixmodel_cal	0.8626	0.005579384865541557	0.007178847007589411	0	10000
4	250	0	250	500	750	2	0	1	0.25	0.25	0.25	0.25	0.25	0.25	0.25	0.25	0.25	linear	0.025	TRUE	325	NA	NA	0	0.5	3	sepmodel	0.7997	9.263947004493589e-4	0.008029640883314822	0	10000
4	250	0	250	500	750	2	0	1	0.25	0.25	0.25	0.25	0.25	0.25	0.25	0.25	0.25	linear	0.025	TRUE	325	NA	NA	0	0.5	4	fixmodel	0.8279	1.8650218073039543e-6	0.0074325145962708524	0	10000
4	250	0	250	500	750	2	0	1	0.25	0.25	0.25	0.25	0.25	0.25	0.25	0.25	0.25	linear	0.025	TRUE	325	NA	NA	0	0.5	4	fixmodel_cal	0.8545	0.00547325535218754	0.007272852392325839	0	10000
4	250	0	250	500	750	2	0	1	0.25	0.25	0.25	0.25	0.25	0.25	0.25	0.25	0.25	linear	0.025	TRUE	325	NA	NA	0	0.5	4	sepmodel	0.7939	2.9487598054225747e-4	0.008241669521676173	0	10000
4	250	0	250	500	750	2	0	1	0.25	0.25	0.25	0.25	0.25	0.25	0.25	0.25	0.25	linear	0.025	TRUE	350	NA	NA	0	0.5	2	fixmodel	0.8258	0.001260707119438173	0.007449336222903492	0	10000
4	250	0	250	500	750	2	0	1	0.25	0.25	0.25	0.25	0.25	0.25	0.25	0.25	0.25	linear	0.025	TRUE	350	NA	NA	0	0.5	2	fixmodel_cal	0.8527	0.005789227541749551	0.007184334217740919	0	10000
4	250	0	250	500	750	2	0	1	0.25	0.25	0.25	0.25	0.25	0.25	0.25	0.25	0.25	linear	0.025	TRUE	350	NA	NA	0	0.5	2	sepmodel	0.8021	0.0016628848462759821	0.007987194511119445	0	10000
4	250	0	250	500	750	2	0	1	0.25	0.25	0.25	0.25	0.25	0.25	0.25	0.25	0.25	linear	0.025	TRUE	350	NA	NA	0	0.5	3	fixmodel	0.8372	0.001102620533045693	0.007189134110848286	0	10000
4	250	0	250	500	750	2	0	1	0.25	0.25	0.25	0.25	0.25	0.25	0.25	0.25	0.25	linear	0.025	TRUE	350	NA	NA	0	0.5	3	fixmodel_cal	0.8666	0.006684241029752124	0.007005630763781118	0	10000
4	250	0	250	500	750	2	0	1	0.25	0.25	0.25	0.25	0.25	0.25	0.25	0.25	0.25	linear	0.025	TRUE	350	NA	NA	0	0.5	3	sepmodel	0.8009	7.457455722724638e-4	0.00792002245729137	0	10000
4	250	0	250	500	750	2	0	1	0.25	0.25	0.25	0.25	0.25	0.25	0.25	0.25	0.25	linear	0.025	TRUE	350	NA	NA	0	0.5	4	fixmodel	0.8447	0.0021728518433972097	0.007187156743823853	0	10000
4	250	0	250	500	750	2	0	1	0.25	0.25	0.25	0.25	0.25	0.25	0.25	0.25	0.25	linear	0.025	TRUE	350	NA	NA	0	0.5	4	fixmodel_cal	0.8639	0.006810764236089289	0.00707912082315166	0	10000
4	250	0	250	500	750	2	0	1	0.25	0.25	0.25	0.25	0.25	0.25	0.25	0.25	0.25	linear	0.025	TRUE	350	NA	NA	0	0.5	4	sepmodel	0.8053	0.0018111924928941193	0.00797451176935858	0	10000
4	250	0	250	500	750	2	0	1	0.25	0.25	0.25	0.25	0.25	0.25	0.25	0.25	0.25	linear	0.025	TRUE	375	NA	NA	0	0.5	2	fixmodel	0.8214	2.0552311955376401e-4	0.007546791328114432	0	10000
4	250	0	250	500	750	2	0	1	0.25	0.25	0.25	0.25	0.25	0.25	0.25	0.25	0.25	linear	0.025	TRUE	375	NA	NA	0	0.5	2	fixmodel_cal	0.855	0.006211353552382179	0.007273110464606632	0	10000
4	250	0	250	500	750	2	0	1	0.25	0.25	0.25	0.25	0.25	0.25	0.25	0.25	0.25	linear	0.025	TRUE	375	NA	NA	0	0.5	2	sepmodel	0.7951	-2.9361659332333917e-5	0.00808156325910053	0	10000
4	250	0	250	500	750	2	0	1	0.25	0.25	0.25	0.25	0.25	0.25	0.25	0.25	0.25	linear	0.025	TRUE	375	NA	NA	0	0.5	3	fixmodel	0.831	-3.6060988127273666e-4	0.007204783036869142	0	10000
4	250	0	250	500	750	2	0	1	0.25	0.25	0.25	0.25	0.25	0.25	0.25	0.25	0.25	linear	0.025	TRUE	375	NA	NA	0	0.5	3	fixmodel_cal	0.8632	0.00584141172129505	0.006987671729776157	0	10000
4	250	0	250	500	750	2	0	1	0.25	0.25	0.25	0.25	0.25	0.25	0.25	0.25	0.25	linear	0.025	TRUE	375	NA	NA	0	0.5	3	sepmodel	0.801	-6.896313939789211e-5	0.007841057782119415	0	10000
4	250	0	250	500	750	2	0	1	0.25	0.25	0.25	0.25	0.25	0.25	0.25	0.25	0.25	linear	0.025	TRUE	375	NA	NA	0	0.5	4	fixmodel	0.8315	-6.442199090929824e-4	0.007398530086764606	0	10000
4	250	0	250	500	750	2	0	1	0.25	0.25	0.25	0.25	0.25	0.25	0.25	0.25	0.25	linear	0.025	TRUE	375	NA	NA	0	0.5	4	fixmodel_cal	0.8419	0.0028698040769535287	0.007370647222616048	0	10000
4	250	0	250	500	750	2	0	1	0.25	0.25	0.25	0.25	0.25	0.25	0.25	0.25	0.25	linear	0.025	TRUE	375	NA	NA	0	0.5	4	sepmodel	0.792	-6.393230882167941e-4	0.008202196670467128	0	10000
4	250	0	250	500	750	2	0	1	0.25	0.25	0.25	0.25	0.25	0.25	0.25	0.25	0.25	linear	0.025	TRUE	400	NA	NA	0	0.5	2	fixmodel	0.8208	-7.617380271976262e-4	0.007550705070651527	0	10000
4	250	0	250	500	750	2	0	1	0.25	0.25	0.25	0.25	0.25	0.25	0.25	0.25	0.25	linear	0.025	TRUE	400	NA	NA	0	0.5	2	fixmodel_cal	0.859	0.006225565139007362	0.007223268763356682	0	10000
4	250	0	250	500	750	2	0	1	0.25	0.25	0.25	0.25	0.25	0.25	0.25	0.25	0.25	linear	0.025	TRUE	400	NA	NA	0	0.5	2	sepmodel	0.7963	-4.8423970892724695e-4	0.008036982920621199	0	10000
4	250	0	250	500	750	2	0	1	0.25	0.25	0.25	0.25	0.25	0.25	0.25	0.25	0.25	linear	0.025	TRUE	400	NA	NA	0	0.5	3	fixmodel	0.8363	-3.537918623530029e-4	0.0071812942502398405	0	10000
4	250	0	250	500	750	2	0	1	0.25	0.25	0.25	0.25	0.25	0.25	0.25	0.25	0.25	linear	0.025	TRUE	400	NA	NA	0	0.5	3	fixmodel_cal	0.8686	0.0068246593951982095	0.006984484393482576	0	10000
4	250	0	250	500	750	2	0	1	0.25	0.25	0.25	0.25	0.25	0.25	0.25	0.25	0.25	linear	0.025	TRUE	400	NA	NA	0	0.5	3	sepmodel	0.799	-5.405444962530845e-4	0.007890532939655057	0	10000
4	250	0	250	500	750	2	0	1	0.25	0.25	0.25	0.25	0.25	0.25	0.25	0.25	0.25	linear	0.025	TRUE	400	NA	NA	0	0.5	4	fixmodel	0.8412	9.023098390041133e-4	0.006962382410189801	0	10000
4	250	0	250	500	750	2	0	1	0.25	0.25	0.25	0.25	0.25	0.25	0.25	0.25	0.25	linear	0.025	TRUE	400	NA	NA	0	0.5	4	fixmodel_cal	0.8688	0.007199232914243335	0.006884589441358664	0	10000
4	250	0	250	500	750	2	0	1	0.25	0.25	0.25	0.25	0.25	0.25	0.25	0.25	0.25	linear	0.025	TRUE	400	NA	NA	0	0.5	4	sepmodel	0.8032	9.172922882958861e-4	0.0077645993926980204	0	10000
4	250	0	250	500	750	2	0	1	0.25	0.25	0.25	0.25	0.25	0.25	0.25	0.25	0.25	linear	0.025	TRUE	425	NA	NA	0	0.5	2	fixmodel	0.8247	1.438738721800985e-5	0.0075506988500506685	0	10000
4	250	0	250	500	750	2	0	1	0.25	0.25	0.25	0.25	0.25	0.25	0.25	0.25	0.25	linear	0.025	TRUE	425	NA	NA	0	0.5	2	fixmodel_cal	0.8684	0.0080508002348683	0.007199188489882569	0	10000
4	250	0	250	500	750	2	0	1	0.25	0.25	0.25	0.25	0.25	0.25	0.25	0.25	0.25	linear	0.025	TRUE	425	NA	NA	0	0.5	2	sepmodel	0.794	1.0962407855938326e-4	0.008188577077581976	0	10000
4	250	0	250	500	750	2	0	1	0.25	0.25	0.25	0.25	0.25	0.25	0.25	0.25	0.25	linear	0.025	TRUE	425	NA	NA	0	0.5	3	fixmodel	0.8354	6.796764386298908e-4	0.007367156189332827	0	10000
4	250	0	250	500	750	2	0	1	0.25	0.25	0.25	0.25	0.25	0.25	0.25	0.25	0.25	linear	0.025	TRUE	425	NA	NA	0	0.5	3	fixmodel_cal	0.8643	0.008422627416202103	0.007210586251117482	0	10000
4	250	0	250	500	750	2	0	1	0.25	0.25	0.25	0.25	0.25	0.25	0.25	0.25	0.25	linear	0.025	TRUE	425	NA	NA	0	0.5	3	sepmodel	0.7966	7.807733222806371e-4	0.008059407915458108	0	10000
4	250	0	250	500	750	2	0	1	0.25	0.25	0.25	0.25	0.25	0.25	0.25	0.25	0.25	linear	0.025	TRUE	425	NA	NA	0	0.5	4	fixmodel	0.834	4.53539768026935e-4	0.007301316908316638	0	10000
4	250	0	250	500	750	2	0	1	0.25	0.25	0.25	0.25	0.25	0.25	0.25	0.25	0.25	linear	0.025	TRUE	425	NA	NA	0	0.5	4	fixmodel_cal	0.8687	0.008581084218025179	0.007198221849070341	0	10000
4	250	0	250	500	750	2	0	1	0.25	0.25	0.25	0.25	0.25	0.25	0.25	0.25	0.25	linear	0.025	TRUE	425	NA	NA	0	0.5	4	sepmodel	0.7946	4.216487242031671e-4	0.008149712253163868	0	10000
4	250	0	250	500	750	2	0	1	0.25	0.25	0.25	0.25	0.25	0.25	0.25	0.25	0.25	linear	0.025	TRUE	450	NA	NA	0	0.5	2	fixmodel	0.8254	5.391464156608494e-4	0.0073034038581318425	0	10000
4	250	0	250	500	750	2	0	1	0.25	0.25	0.25	0.25	0.25	0.25	0.25	0.25	0.25	linear	0.025	TRUE	450	NA	NA	0	0.5	2	fixmodel_cal	0.8738	0.010178413781946494	0.006964630410489283	0	10000
4	250	0	250	500	750	2	0	1	0.25	0.25	0.25	0.25	0.25	0.25	0.25	0.25	0.25	linear	0.025	TRUE	450	NA	NA	0	0.5	2	sepmodel	0.8001	1.570459785937855e-4	0.007837870022746407	0	10000
4	250	0	250	500	750	2	0	1	0.25	0.25	0.25	0.25	0.25	0.25	0.25	0.25	0.25	linear	0.025	TRUE	450	NA	NA	0	0.5	3	fixmodel	0.8354	-1.0276604488952081e-5	0.007214473358155246	0	10000
4	250	0	250	500	750	2	0	1	0.25	0.25	0.25	0.25	0.25	0.25	0.25	0.25	0.25	linear	0.025	TRUE	450	NA	NA	0	0.5	3	fixmodel_cal	0.8704	0.008020440303962284	0.007075202068974422	0	10000
4	250	0	250	500	750	2	0	1	0.25	0.25	0.25	0.25	0.25	0.25	0.25	0.25	0.25	linear	0.025	TRUE	450	NA	NA	0	0.5	3	sepmodel	0.7985	-3.0318688028191815e-4	0.007865853585615637	0	10000
4	250	0	250	500	750	2	0	1	0.25	0.25	0.25	0.25	0.25	0.25	0.25	0.25	0.25	linear	0.025	TRUE	450	NA	NA	0	0.5	4	fixmodel	0.8379	9.658196062865721e-4	0.007266724235478226	0	10000
4	250	0	250	500	750	2	0	1	0.25	0.25	0.25	0.25	0.25	0.25	0.25	0.25	0.25	linear	0.025	TRUE	450	NA	NA	0	0.5	4	fixmodel_cal	0.8792	0.010687123821354031	0.0070868655273314575	0	10000
4	250	0	250	500	750	2	0	1	0.25	0.25	0.25	0.25	0.25	0.25	0.25	0.25	0.25	linear	0.025	TRUE	450	NA	NA	0	0.5	4	sepmodel	0.7967	5.339314651334254e-4	0.008036121774609703	0	10000
4	250	0	250	500	750	2	0	1	0.25	0.25	0.25	0.25	0.25	0.25	0.25	0.25	0.25	linear	0.025	TRUE	475	NA	NA	0	0.5	2	fixmodel	0.8268	-6.798937454173694e-5	0.007331904783900571	0	10000
4	250	0	250	500	750	2	0	1	0.25	0.25	0.25	0.25	0.25	0.25	0.25	0.25	0.25	linear	0.025	TRUE	475	NA	NA	0	0.5	2	fixmodel_cal	0.8764	0.009939952132149111	0.006944618261851117	0	10000
4	250	0	250	500	750	2	0	1	0.25	0.25	0.25	0.25	0.25	0.25	0.25	0.25	0.25	linear	0.025	TRUE	475	NA	NA	0	0.5	2	sepmodel	0.7993	-3.4713058412830086e-5	0.007827250773820895	0	10000
4	250	0	250	500	750	2	0	1	0.25	0.25	0.25	0.25	0.25	0.25	0.25	0.25	0.25	linear	0.025	TRUE	475	NA	NA	0	0.5	3	fixmodel	0.8332	6.130599537398706e-4	0.007286620522137143	0	10000
4	250	0	250	500	750	2	0	1	0.25	0.25	0.25	0.25	0.25	0.25	0.25	0.25	0.25	linear	0.025	TRUE	475	NA	NA	0	0.5	3	fixmodel_cal	0.8595	0.007625462642601489	0.007215859466076065	0	10000
4	250	0	250	500	750	2	0	1	0.25	0.25	0.25	0.25	0.25	0.25	0.25	0.25	0.25	linear	0.025	TRUE	475	NA	NA	0	0.5	3	sepmodel	0.7977	5.228102014649259e-4	0.007996835027962048	0	10000
4	250	0	250	500	750	2	0	1	0.25	0.25	0.25	0.25	0.25	0.25	0.25	0.25	0.25	linear	0.025	TRUE	475	NA	NA	0	0.5	4	fixmodel	0.8364	-7.194909717950899e-4	0.007285760229753131	0	10000
4	250	0	250	500	750	2	0	1	0.25	0.25	0.25	0.25	0.25	0.25	0.25	0.25	0.25	linear	0.025	TRUE	475	NA	NA	0	0.5	4	fixmodel_cal	0.8789	0.01000691811595319	0.007003055037568115	0	10000
4	250	0	250	500	750	2	0	1	0.25	0.25	0.25	0.25	0.25	0.25	0.25	0.25	0.25	linear	0.025	TRUE	475	NA	NA	0	0.5	4	sepmodel	0.7909	-7.701873076014343e-4	0.008084675950212847	0	10000
4	250	0	250	500	750	2	0	1	0.25	0.25	0.25	0.25	0.25	0.25	0.25	0.25	0.25	linear	0.025	TRUE	500	NA	NA	0	0.5	2	fixmodel	0.8253	-8.729387997971239e-4	0.00747178666138496	0	10000
4	250	0	250	500	750	2	0	1	0.25	0.25	0.25	0.25	0.25	0.25	0.25	0.25	0.25	linear	0.025	TRUE	500	NA	NA	0	0.5	2	fixmodel_cal	0.8778	0.010544309114150408	0.007077185701827498	0	10000
4	250	0	250	500	750	2	0	1	0.25	0.25	0.25	0.25	0.25	0.25	0.25	0.25	0.25	linear	0.025	TRUE	500	NA	NA	0	0.5	2	sepmodel	0.7919	-9.667418927334898e-4	0.008147212264844545	0	10000
4	250	0	250	500	750	2	0	1	0.25	0.25	0.25	0.25	0.25	0.25	0.25	0.25	0.25	linear	0.025	TRUE	500	NA	NA	0	0.5	3	fixmodel	0.8327	-4.461590692898471e-4	0.007344185034037171	0	10000
4	250	0	250	500	750	2	0	1	0.25	0.25	0.25	0.25	0.25	0.25	0.25	0.25	0.25	linear	0.025	TRUE	500	NA	NA	0	0.5	3	fixmodel_cal	0.8543	0.005948424091470173	0.007312469867489938	0	10000
4	250	0	250	500	750	2	0	1	0.25	0.25	0.25	0.25	0.25	0.25	0.25	0.25	0.25	linear	0.025	TRUE	500	NA	NA	0	0.5	3	sepmodel	0.7967	-6.789266972253023e-4	0.00796401558301996	0	10000
4	250	0	250	500	750	2	0	1	0.25	0.25	0.25	0.25	0.25	0.25	0.25	0.25	0.25	linear	0.025	TRUE	500	NA	NA	0	0.5	4	fixmodel	0.8301	-9.322411116336868e-4	0.007356365258315021	0	10000
4	250	0	250	500	750	2	0	1	0.25	0.25	0.25	0.25	0.25	0.25	0.25	0.25	0.25	linear	0.025	TRUE	500	NA	NA	0	0.5	4	fixmodel_cal	0.8803	0.011406975749817772	0.007147823306220763	0	10000
4	250	0	250	500	750	2	0	1	0.25	0.25	0.25	0.25	0.25	0.25	0.25	0.25	0.25	linear	0.025	TRUE	500	NA	NA	0	0.5	4	sepmodel	0.7904	-0.0010943245760625944	0.008112447029015818	0	10000
4	250	0	250	500	750	2	0	1	0.25	0.25	0.25	0.25	0.25	0.25	0.25	0.25	0.25	linear	0.025	TRUE	525	NA	NA	0	0.5	2	fixmodel	0.8231	-3.028508506924253e-4	0.007346601957298427	0	10000
4	250	0	250	500	750	2	0	1	0.25	0.25	0.25	0.25	0.25	0.25	0.25	0.25	0.25	linear	0.025	TRUE	525	NA	NA	0	0.5	2	fixmodel_cal	0.882	0.011655882838688635	0.006931922792631447	0	10000
4	250	0	250	500	750	2	0	1	0.25	0.25	0.25	0.25	0.25	0.25	0.25	0.25	0.25	linear	0.025	TRUE	525	NA	NA	0	0.5	2	sepmodel	0.796	-3.402915881025745e-5	0.00792574897447897	0	10000
4	250	0	250	500	750	2	0	1	0.25	0.25	0.25	0.25	0.25	0.25	0.25	0.25	0.25	linear	0.025	TRUE	525	NA	NA	0	0.5	3	fixmodel	0.8378	9.682752993796489e-4	0.007264898253965789	0	10000
4	250	0	250	500	750	2	0	1	0.25	0.25	0.25	0.25	0.25	0.25	0.25	0.25	0.25	linear	0.025	TRUE	525	NA	NA	0	0.5	3	fixmodel_cal	0.863	0.008349436595485144	0.00720383723204341	0	10000
4	250	0	250	500	750	2	0	1	0.25	0.25	0.25	0.25	0.25	0.25	0.25	0.25	0.25	linear	0.025	TRUE	525	NA	NA	0	0.5	3	sepmodel	0.79990000000000006	0.0014488809682328887	0.00801849300157442	0	10000
4	250	0	250	500	750	2	0	1	0.25	0.25	0.25	0.25	0.25	0.25	0.25	0.25	0.25	linear	0.025	TRUE	525	NA	NA	0	0.5	4	fixmodel	0.8317	-9.611599564868482e-5	0.007493538393020475	0	10000
4	250	0	250	500	750	2	0	1	0.25	0.25	0.25	0.25	0.25	0.25	0.25	0.25	0.25	linear	0.025	TRUE	525	NA	NA	0	0.5	4	fixmodel_cal	0.8787	0.012868350625188138	0.0072927329693309745	0	10000
4	250	0	250	500	750	2	0	1	0.25	0.25	0.25	0.25	0.25	0.25	0.25	0.25	0.25	linear	0.025	TRUE	525	NA	NA	0	0.5	4	sepmodel	0.7908	1.6354325023846405e-4	0.008282679023102212	0	10000
4	250	0	250	500	750	2	0	1	0.25	0.25	0.25	0.25	0.25	0.25	0.25	0.25	0.25	linear	0.025	TRUE	550	NA	NA	0	0.5	2	fixmodel	0.8294	8.733085136194197e-4	0.007369299032609356	0	10000
4	250	0	250	500	750	2	0	1	0.25	0.25	0.25	0.25	0.25	0.25	0.25	0.25	0.25	linear	0.025	TRUE	550	NA	NA	0	0.5	2	fixmodel_cal	0.8903	0.01399347273844134	0.006999456339246036	0	10000
4	250	0	250	500	750	2	0	1	0.25	0.25	0.25	0.25	0.25	0.25	0.25	0.25	0.25	linear	0.025	TRUE	550	NA	NA	0	0.5	2	sepmodel	0.7971	9.95883468413642e-4	0.007879812163439455	0	10000
4	250	0	250	500	750	2	0	1	0.25	0.25	0.25	0.25	0.25	0.25	0.25	0.25	0.25	linear	0.025	TRUE	550	NA	NA	0	0.5	3	fixmodel	0.8319	-3.538425831932118e-5	0.0072885069276644576	0	10000
4	250	0	250	500	750	2	0	1	0.25	0.25	0.25	0.25	0.25	0.25	0.25	0.25	0.25	linear	0.025	TRUE	550	NA	NA	0	0.5	3	fixmodel_cal	0.8694	0.008808689892072728	0.007159931228255256	0	10000
4	250	0	250	500	750	2	0	1	0.25	0.25	0.25	0.25	0.25	0.25	0.25	0.25	0.25	linear	0.025	TRUE	550	NA	NA	0	0.5	3	sepmodel	0.7957	-2.7473520080789056e-5	0.0080151579154476	0	10000
4	250	0	250	500	750	2	0	1	0.25	0.25	0.25	0.25	0.25	0.25	0.25	0.25	0.25	linear	0.025	TRUE	550	NA	NA	0	0.5	4	fixmodel	0.8387	2.2654694362420262e-4	0.007223432969333484	0	10000
4	250	0	250	500	750	2	0	1	0.25	0.25	0.25	0.25	0.25	0.25	0.25	0.25	0.25	linear	0.025	TRUE	550	NA	NA	0	0.5	4	fixmodel_cal	0.891	0.013824772812976862	0.007064175284265654	0	10000
4	250	0	250	500	750	2	0	1	0.25	0.25	0.25	0.25	0.25	0.25	0.25	0.25	0.25	linear	0.025	TRUE	550	NA	NA	0	0.5	4	sepmodel	0.799	2.8503532790239995e-4	0.007974914959275102	0	10000
4	250	0	250	500	750	2	0	1	0.25	0.25	0.25	0.25	0.25	0.25	0.25	0.25	0.25	linear	0.025	TRUE	575	NA	NA	0	0.5	2	fixmodel	0.8189	-0.0021126266724499623	0.007543983540767154	0	10000
4	250	0	250	500	750	2	0	1	0.25	0.25	0.25	0.25	0.25	0.25	0.25	0.25	0.25	linear	0.025	TRUE	575	NA	NA	0	0.5	2	fixmodel_cal	0.8867	0.011363336037113063	0.007066239554495873	0	10000
4	250	0	250	500	750	2	0	1	0.25	0.25	0.25	0.25	0.25	0.25	0.25	0.25	0.25	linear	0.025	TRUE	575	NA	NA	0	0.5	2	sepmodel	0.79	-0.0018249892858338197	0.008062340883243094	0	10000
4	250	0	250	500	750	2	0	1	0.25	0.25	0.25	0.25	0.25	0.25	0.25	0.25	0.25	linear	0.025	TRUE	575	NA	NA	0	0.5	3	fixmodel	0.8322	-0.0020295910575138937	0.0070345880170143565	0	10000
4	250	0	250	500	750	2	0	1	0.25	0.25	0.25	0.25	0.25	0.25	0.25	0.25	0.25	linear	0.025	TRUE	575	NA	NA	0	0.5	3	fixmodel_cal	0.8688	0.007645488686276562	0.006831665750392624	0	10000
4	250	0	250	500	750	2	0	1	0.25	0.25	0.25	0.25	0.25	0.25	0.25	0.25	0.25	linear	0.025	TRUE	575	NA	NA	0	0.5	3	sepmodel	0.7903	-0.0020948267380507765	0.007852803604685665	0	10000
4	250	0	250	500	750	2	0	1	0.25	0.25	0.25	0.25	0.25	0.25	0.25	0.25	0.25	linear	0.025	TRUE	575	NA	NA	0	0.5	4	fixmodel	0.8307	-0.0018186609290401401	0.007270789454726167	0	10000
4	250	0	250	500	750	2	0	1	0.25	0.25	0.25	0.25	0.25	0.25	0.25	0.25	0.25	linear	0.025	TRUE	575	NA	NA	0	0.5	4	fixmodel_cal	0.8831	0.011639722606044735	0.007043098472858069	0	10000
4	250	0	250	500	750	2	0	1	0.25	0.25	0.25	0.25	0.25	0.25	0.25	0.25	0.25	linear	0.025	TRUE	575	NA	NA	0	0.5	4	sepmodel	0.7909	-0.0010900848720491465	0.008078254805380016	0	10000
4	250	0	250	500	750	2	0	1	0.25	0.25	0.25	0.25	0.25	0.25	0.25	0.25	0.25	linear	0.025	TRUE	600	NA	NA	0	0.5	2	fixmodel	0.8302	8.402066345090226e-4	0.007408658187291066	0	10000
4	250	0	250	500	750	2	0	1	0.25	0.25	0.25	0.25	0.25	0.25	0.25	0.25	0.25	linear	0.025	TRUE	600	NA	NA	0	0.5	2	fixmodel_cal	0.8916	0.014743534700652585	0.007070423701823939	0	10000
4	250	0	250	500	750	2	0	1	0.25	0.25	0.25	0.25	0.25	0.25	0.25	0.25	0.25	linear	0.025	TRUE	600	NA	NA	0	0.5	2	sepmodel	0.7959	2.698825324585363e-4	0.00797972309073247	0	10000
4	250	0	250	500	750	2	0	1	0.25	0.25	0.25	0.25	0.25	0.25	0.25	0.25	0.25	linear	0.025	TRUE	600	NA	NA	0	0.5	3	fixmodel	0.8292	-8.897995063479316e-4	0.007362560061898645	0	10000
4	250	0	250	500	750	2	0	1	0.25	0.25	0.25	0.25	0.25	0.25	0.25	0.25	0.25	linear	0.025	TRUE	600	NA	NA	0	0.5	3	fixmodel_cal	0.8763	0.011039914250489285	0.007190998616695105	0	10000
4	250	0	250	500	750	2	0	1	0.25	0.25	0.25	0.25	0.25	0.25	0.25	0.25	0.25	linear	0.025	TRUE	600	NA	NA	0	0.5	3	sepmodel	0.7937	-0.0010062605471138674	0.008033222616224417	0	10000
4	250	0	250	500	750	2	0	1	0.25	0.25	0.25	0.25	0.25	0.25	0.25	0.25	0.25	linear	0.025	TRUE	600	NA	NA	0	0.5	4	fixmodel	0.8419	-2.20303890352017e-4	0.007155600699526806	0	10000
4	250	0	250	500	750	2	0	1	0.25	0.25	0.25	0.25	0.25	0.25	0.25	0.25	0.25	linear	0.025	TRUE	600	NA	NA	0	0.5	4	fixmodel_cal	0.8927	0.014252733775265257	0.007017843551600258	0	10000
4	250	0	250	500	750	2	0	1	0.25	0.25	0.25	0.25	0.25	0.25	0.25	0.25	0.25	linear	0.025	TRUE	600	NA	NA	0	0.5	4	sepmodel	0.7938	-3.243634015846154e-4	0.00801240389526241	0	10000
4	250	0	250	500	750	2	0	1	0.25	0.25	0.25	0.25	0.25	0.25	0.25	0.25	0.25	linear	0.025	TRUE	625	NA	NA	0	0.5	2	fixmodel	0.8244	9.296065027826592e-5	0.00750820852391422	0	10000
4	250	0	250	500	750	2	0	1	0.25	0.25	0.25	0.25	0.25	0.25	0.25	0.25	0.25	linear	0.025	TRUE	625	NA	NA	0	0.5	2	fixmodel_cal	0.8947	0.015162319922183073	0.007167409056796232	0	10000
4	250	0	250	500	750	2	0	1	0.25	0.25	0.25	0.25	0.25	0.25	0.25	0.25	0.25	linear	0.025	TRUE	625	NA	NA	0	0.5	2	sepmodel	0.7978	3.0123134416738908e-05	0.008019202321015195	0	10000
4	250	0	250	500	750	2	0	1	0.25	0.25	0.25	0.25	0.25	0.25	0.25	0.25	0.25	linear	0.025	TRUE	625	NA	NA	0	0.5	3	fixmodel	0.8375	0.0011758845285405968	0.007197955155730569	0	10000
4	250	0	250	500	750	2	0	1	0.25	0.25	0.25	0.25	0.25	0.25	0.25	0.25	0.25	linear	0.025	TRUE	625	NA	NA	0	0.5	3	fixmodel_cal	0.8905	0.014756313381908982	0.007061886775651343	0	10000
4	250	0	250	500	750	2	0	1	0.25	0.25	0.25	0.25	0.25	0.25	0.25	0.25	0.25	linear	0.025	TRUE	625	NA	NA	0	0.5	3	sepmodel	0.8028	0.00133659759060158	0.007896381633234582	0	10000
4	250	0	250	500	750	2	0	1	0.25	0.25	0.25	0.25	0.25	0.25	0.25	0.25	0.25	linear	0.025	TRUE	625	NA	NA	0	0.5	4	fixmodel	0.8355	4.4872704234182905e-4	0.007219913832310915	0	10000
4	250	0	250	500	750	2	0	1	0.25	0.25	0.25	0.25	0.25	0.25	0.25	0.25	0.25	linear	0.025	TRUE	625	NA	NA	0	0.5	4	fixmodel_cal	0.8955	0.015607104491798222	0.007106247814332237	0	10000
4	250	0	250	500	750	2	0	1	0.25	0.25	0.25	0.25	0.25	0.25	0.25	0.25	0.25	linear	0.025	TRUE	625	NA	NA	0	0.5	4	sepmodel	0.7986	6.302461153484071e-4	0.007957873506444231	0	10000
4	250	0	250	500	750	2	0	1	0.25	0.25	0.25	0.25	0.25	0.25	0.25	0.25	0.25	linear	0.025	TRUE	650	NA	NA	0	0.5	2	fixmodel	0.8262	5.492035299284414e-5	0.007466510051352425	0	10000
4	250	0	250	500	750	2	0	1	0.25	0.25	0.25	0.25	0.25	0.25	0.25	0.25	0.25	linear	0.025	TRUE	650	NA	NA	0	0.5	2	fixmodel_cal	0.895	0.015658380930329487	0.007118740537149708	0	10000
4	250	0	250	500	750	2	0	1	0.25	0.25	0.25	0.25	0.25	0.25	0.25	0.25	0.25	linear	0.025	TRUE	650	NA	NA	0	0.5	2	sepmodel	0.7941	-5.797567063823905e-5	0.008031414921743859	0	10000
4	250	0	250	500	750	2	0	1	0.25	0.25	0.25	0.25	0.25	0.25	0.25	0.25	0.25	linear	0.025	TRUE	650	NA	NA	0	0.5	3	fixmodel	0.8343	3.334164629642116e-4	0.007260739151617636	0	10000
4	250	0	250	500	750	2	0	1	0.25	0.25	0.25	0.25	0.25	0.25	0.25	0.25	0.25	linear	0.025	TRUE	650	NA	NA	0	0.5	3	fixmodel_cal	0.8898	0.015563197906344507	0.007202694963154414	0	10000
4	250	0	250	500	750	2	0	1	0.25	0.25	0.25	0.25	0.25	0.25	0.25	0.25	0.25	linear	0.025	TRUE	650	NA	NA	0	0.5	3	sepmodel	0.8001	-1.8058928758156115e-4	0.007960843658424609	0	10000
4	250	0	250	500	750	2	0	1	0.25	0.25	0.25	0.25	0.25	0.25	0.25	0.25	0.25	linear	0.025	TRUE	650	NA	NA	0	0.5	4	fixmodel	0.8308	-0.0016581420050814264	0.007256987481256907	0	10000
4	250	0	250	500	750	2	0	1	0.25	0.25	0.25	0.25	0.25	0.25	0.25	0.25	0.25	linear	0.025	TRUE	650	NA	NA	0	0.5	4	fixmodel_cal	0.8835	0.013270272071506684	0.007175106468515447	0	10000
4	250	0	250	500	750	2	0	1	0.25	0.25	0.25	0.25	0.25	0.25	0.25	0.25	0.25	linear	0.025	TRUE	650	NA	NA	0	0.5	4	sepmodel	0.7858	-0.0020898706544932215	0.008004075928083212	0	10000
4	250	0	250	500	750	2	0	1	0.25	0.25	0.25	0.25	0.25	0.25	0.25	0.25	0.25	linear	0.025	TRUE	675	NA	NA	0	0.5	2	fixmodel	0.8255	6.889429241756259e-4	0.007513639364693517	0	10000
4	250	0	250	500	750	2	0	1	0.25	0.25	0.25	0.25	0.25	0.25	0.25	0.25	0.25	linear	0.025	TRUE	675	NA	NA	0	0.5	2	fixmodel_cal	0.8965	0.017007259109413295	0.007121555045720861	0	10000
4	250	0	250	500	750	2	0	1	0.25	0.25	0.25	0.25	0.25	0.25	0.25	0.25	0.25	linear	0.025	TRUE	675	NA	NA	0	0.5	2	sepmodel	0.8013	8.870414318164474e-4	0.007975831035732663	0	10000
4	250	0	250	500	750	2	0	1	0.25	0.25	0.25	0.25	0.25	0.25	0.25	0.25	0.25	linear	0.025	TRUE	675	NA	NA	0	0.5	3	fixmodel	0.8337	2.69666588429293e-4	0.007282300855111199	0	10000
4	250	0	250	500	750	2	0	1	0.25	0.25	0.25	0.25	0.25	0.25	0.25	0.25	0.25	linear	0.025	TRUE	675	NA	NA	0	0.5	3	fixmodel_cal	0.8993	0.01729591709571104	0.007102977764146093	0	10000
4	250	0	250	500	750	2	0	1	0.25	0.25	0.25	0.25	0.25	0.25	0.25	0.25	0.25	linear	0.025	TRUE	675	NA	NA	0	0.5	3	sepmodel	0.7958	-6.216405352599536e-5	0.007948367404386343	0	10000
4	250	0	250	500	750	2	0	1	0.25	0.25	0.25	0.25	0.25	0.25	0.25	0.25	0.25	linear	0.025	TRUE	675	NA	NA	0	0.5	4	fixmodel	0.8359	5.9237301384531205e-5	0.007230034130058615	0	10000
4	250	0	250	500	750	2	0	1	0.25	0.25	0.25	0.25	0.25	0.25	0.25	0.25	0.25	linear	0.025	TRUE	675	NA	NA	0	0.5	4	fixmodel_cal	0.8895	0.015063481026150566	0.007154498561655356	0	10000
4	250	0	250	500	750	2	0	1	0.25	0.25	0.25	0.25	0.25	0.25	0.25	0.25	0.25	linear	0.025	TRUE	675	NA	NA	0	0.5	4	sepmodel	0.7938	-1.4747560058521057e-4	0.007967639667704533	0	10000
4	250	0	250	500	750	2	0	1	0.25	0.25	0.25	0.25	0.25	0.25	0.25	0.25	0.25	linear	0.025	TRUE	700	NA	NA	0	0.5	2	fixmodel	0.8228	-0.0010480394662758083	0.007353149268410501	0	10000
4	250	0	250	500	750	2	0	1	0.25	0.25	0.25	0.25	0.25	0.25	0.25	0.25	0.25	linear	0.025	TRUE	700	NA	NA	0	0.5	2	fixmodel_cal	0.8976	0.016498498830441376	0.006980068166690125	0	10000
4	250	0	250	500	750	2	0	1	0.25	0.25	0.25	0.25	0.25	0.25	0.25	0.25	0.25	linear	0.025	TRUE	700	NA	NA	0	0.5	2	sepmodel	0.7983	-8.090425799371176e-4	0.007831816637084836	0	10000
4	250	0	250	500	750	2	0	1	0.25	0.25	0.25	0.25	0.25	0.25	0.25	0.25	0.25	linear	0.025	TRUE	700	NA	NA	0	0.5	3	fixmodel	0.8319	-7.810078343839808e-4	0.0073226953686621864	0	10000
4	250	0	250	500	750	2	0	1	0.25	0.25	0.25	0.25	0.25	0.25	0.25	0.25	0.25	linear	0.025	TRUE	700	NA	NA	0	0.5	3	fixmodel_cal	0.903	0.018507938223022893	0.007107803786199971	0	10000
4	250	0	250	500	750	2	0	1	0.25	0.25	0.25	0.25	0.25	0.25	0.25	0.25	0.25	linear	0.025	TRUE	700	NA	NA	0	0.5	3	sepmodel	0.7981	-5.173149511909329e-4	0.008024062911435556	0	10000
4	250	0	250	500	750	2	0	1	0.25	0.25	0.25	0.25	0.25	0.25	0.25	0.25	0.25	linear	0.025	TRUE	700	NA	NA	0	0.5	4	fixmodel	0.8339	-7.750590688598546e-4	0.0071078506841807405	0	10000
4	250	0	250	500	750	2	0	1	0.25	0.25	0.25	0.25	0.25	0.25	0.25	0.25	0.25	linear	0.025	TRUE	700	NA	NA	0	0.5	4	fixmodel_cal	0.8857	0.01386013647545463	0.00704972290061281	0	10000
4	250	0	250	500	750	2	0	1	0.25	0.25	0.25	0.25	0.25	0.25	0.25	0.25	0.25	linear	0.025	TRUE	700	NA	NA	0	0.5	4	sepmodel	0.7927	-7.772807454214034e-4	0.007927729955581322	0	10000
4	250	0	250	500	750	2	0	1	0.25	0.25	0.25	0.25	0.25	0.25	0.25	0.25	0.25	linear	0.025	TRUE	725	NA	NA	0	0.5	2	fixmodel	0.8294	0.0013419565829510046	0.007551728151600198	0	10000
4	250	0	250	500	750	2	0	1	0.25	0.25	0.25	0.25	0.25	0.25	0.25	0.25	0.25	linear	0.025	TRUE	725	NA	NA	0	0.5	2	fixmodel_cal	0.9051	0.019703507809123787	0.007310086450685777	0	10000
4	250	0	250	500	750	2	0	1	0.25	0.25	0.25	0.25	0.25	0.25	0.25	0.25	0.25	linear	0.025	TRUE	725	NA	NA	0	0.5	2	sepmodel	0.7984	0.001273388141691566	0.008176880593495193	0	10000
4	250	0	250	500	750	2	0	1	0.25	0.25	0.25	0.25	0.25	0.25	0.25	0.25	0.25	linear	0.025	TRUE	725	NA	NA	0	0.5	3	fixmodel	0.833	0.0012396721791908297	0.0073476078552333355	0	10000
4	250	0	250	500	750	2	0	1	0.25	0.25	0.25	0.25	0.25	0.25	0.25	0.25	0.25	linear	0.025	TRUE	725	NA	NA	0	0.5	3	fixmodel_cal	0.9136	0.02170015670593016	0.007255252817431027	0	10000
4	250	0	250	500	750	2	0	1	0.25	0.25	0.25	0.25	0.25	0.25	0.25	0.25	0.25	linear	0.025	TRUE	725	NA	NA	0	0.5	3	sepmodel	0.7962	0.0011133780768043	0.008076478541533762	0	10000
4	250	0	250	500	750	2	0	1	0.25	0.25	0.25	0.25	0.25	0.25	0.25	0.25	0.25	linear	0.025	TRUE	725	NA	NA	0	0.5	4	fixmodel	0.8378	0.0013370500760634433	0.007309884162588267	0	10000
4	250	0	250	500	750	2	0	1	0.25	0.25	0.25	0.25	0.25	0.25	0.25	0.25	0.25	linear	0.025	TRUE	725	NA	NA	0	0.5	4	fixmodel_cal	0.886	0.016442338585832907	0.0073705710786381926	0	10000
4	250	0	250	500	750	2	0	1	0.25	0.25	0.25	0.25	0.25	0.25	0.25	0.25	0.25	linear	0.025	TRUE	725	NA	NA	0	0.5	4	sepmodel	0.7992	0.0016002502477273576	0.008085572152221712	0	10000
4	250	0	250	500	750	2	0	1	0.25	0.25	0.25	0.25	0.25	0.25	0.25	0.25	0.25	linear	0.025	TRUE	750	NA	NA	0	0.5	2	fixmodel	0.824	-5.746997367985836e-5	0.007617633694169387	0	10000
4	250	0	250	500	750	2	0	1	0.25	0.25	0.25	0.25	0.25	0.25	0.25	0.25	0.25	linear	0.025	TRUE	750	NA	NA	0	0.5	2	fixmodel_cal	0.9006	0.019739449687831163	0.0073208726018752085	0	10000
4	250	0	250	500	750	2	0	1	0.25	0.25	0.25	0.25	0.25	0.25	0.25	0.25	0.25	linear	0.025	TRUE	750	NA	NA	0	0.5	2	sepmodel	0.794	-3.3226124752024853e-4	0.008053395970965117	0	10000
4	250	0	250	500	750	2	0	1	0.25	0.25	0.25	0.25	0.25	0.25	0.25	0.25	0.25	linear	0.025	TRUE	750	NA	NA	0	0.5	3	fixmodel	0.8319	1.942644616970562e-4	0.007433529605941877	0	10000
4	250	0	250	500	750	2	0	1	0.25	0.25	0.25	0.25	0.25	0.25	0.25	0.25	0.25	linear	0.025	TRUE	750	NA	NA	0	0.5	3	fixmodel_cal	0.9112	0.022912696561586603	0.007277869431037194	0	10000
4	250	0	250	500	750	2	0	1	0.25	0.25	0.25	0.25	0.25	0.25	0.25	0.25	0.25	linear	0.025	TRUE	750	NA	NA	0	0.5	3	sepmodel	0.7993	6.399006464590038e-4	0.008122211111339135	0	10000
4	250	0	250	500	750	2	0	1	0.25	0.25	0.25	0.25	0.25	0.25	0.25	0.25	0.25	linear	0.025	TRUE	750	NA	NA	0	0.5	4	fixmodel	0.8352	-0.0011391450342641306	0.0072120324757123195	0	10000
4	250	0	250	500	750	2	0	1	0.25	0.25	0.25	0.25	0.25	0.25	0.25	0.25	0.25	linear	0.025	TRUE	750	NA	NA	0	0.5	4	fixmodel_cal	0.8818	0.014259951942661693	0.007231532384008302	0	10000
4	250	0	250	500	750	2	0	1	0.25	0.25	0.25	0.25	0.25	0.25	0.25	0.25	0.25	linear	0.025	TRUE	750	NA	NA	0	0.5	4	sepmodel	0.7946	-4.753631853594392e-4	0.007991184474776543	0	10000
4	250	0	250	500	750	2	0	1	0.25	0.25	0.25	0.25	0.375	0.375	0.375	0.375	0.375	linear	0.025	TRUE	25	NA	NA	0	0.5	2	fixmodel	0.8292	6.80016936404752e-4	0.007438495760601434	0	10000
4	250	0	250	500	750	2	0	1	0.25	0.25	0.25	0.25	0.375	0.375	0.375	0.375	0.375	linear	0.025	TRUE	25	NA	NA	0	0.5	2	fixmodel_cal	0.8259	7.597435607724952e-4	0.007483339594944694	0	10000
4	250	0	250	500	750	2	0	1	0.25	0.25	0.25	0.25	0.375	0.375	0.375	0.375	0.375	linear	0.025	TRUE	25	NA	NA	0	0.5	2	sepmodel	0.7998	4.679964870114779e-4	0.00800622252113133	0	10000
4	250	0	250	500	750	2	0	1	0.25	0.25	0.25	0.25	0.375	0.375	0.375	0.375	0.375	linear	0.025	TRUE	25	NA	NA	0	0.5	3	fixmodel	0.8405	0.001230743795147887	0.0070770202321181076	0	10000
4	250	0	250	500	750	2	0	1	0.25	0.25	0.25	0.25	0.375	0.375	0.375	0.375	0.375	linear	0.025	TRUE	25	NA	NA	0	0.5	3	fixmodel_cal	0.8409	0.001189760740981459	0.007105000175252914	0	10000
4	250	0	250	500	750	2	0	1	0.25	0.25	0.25	0.25	0.375	0.375	0.375	0.375	0.375	linear	0.025	TRUE	25	NA	NA	0	0.5	3	sepmodel	0.8045	7.281600881233325e-4	0.007764721252613152	0	10000
4	250	0	250	500	750	2	0	1	0.25	0.25	0.25	0.25	0.375	0.375	0.375	0.375	0.375	linear	0.025	TRUE	25	NA	NA	0	0.5	4	fixmodel	0.8367	4.344156026745281e-4	0.007273860714998397	0	10000
4	250	0	250	500	750	2	0	1	0.25	0.25	0.25	0.25	0.375	0.375	0.375	0.375	0.375	linear	0.025	TRUE	25	NA	NA	0	0.5	4	fixmodel_cal	0.8339	5.512410786575632e-4	0.00730895062111278	0	10000
4	250	0	250	500	750	2	0	1	0.25	0.25	0.25	0.25	0.375	0.375	0.375	0.375	0.375	linear	0.025	TRUE	25	NA	NA	0	0.5	4	sepmodel	0.7983	9.333659753904423e-5	0.00808835860500678	0	10000
4	250	0	250	500	750	2	0	1	0.25	0.25	0.25	0.25	0.375	0.375	0.375	0.375	0.375	linear	0.025	TRUE	50	NA	NA	0	0.5	2	fixmodel	0.8237	-0.0012359518939877503	0.007540120879754122	0	10000
4	250	0	250	500	750	2	0	1	0.25	0.25	0.25	0.25	0.375	0.375	0.375	0.375	0.375	linear	0.025	TRUE	50	NA	NA	0	0.5	2	fixmodel_cal	0.8231	-0.0011994742438313397	0.007554829949677253	0	10000
4	250	0	250	500	750	2	0	1	0.25	0.25	0.25	0.25	0.375	0.375	0.375	0.375	0.375	linear	0.025	TRUE	50	NA	NA	0	0.5	2	sepmodel	0.7931	-0.0015808946526698977	0.008088354025361878	0	10000
4	250	0	250	500	750	2	0	1	0.25	0.25	0.25	0.25	0.375	0.375	0.375	0.375	0.375	linear	0.025	TRUE	50	NA	NA	0	0.5	3	fixmodel	0.8324	-3.04757100480316e-4	0.007313608827522056	0	10000
4	250	0	250	500	750	2	0	1	0.25	0.25	0.25	0.25	0.375	0.375	0.375	0.375	0.375	linear	0.025	TRUE	50	NA	NA	0	0.5	3	fixmodel_cal	0.8329	-2.5325531665067744e-4	0.0073230310036074015	0	10000
4	250	0	250	500	750	2	0	1	0.25	0.25	0.25	0.25	0.375	0.375	0.375	0.375	0.375	linear	0.025	TRUE	50	NA	NA	0	0.5	3	sepmodel	0.7928	-7.607171297783309e-4	0.007983980418414173	0	10000
4	250	0	250	500	750	2	0	1	0.25	0.25	0.25	0.25	0.375	0.375	0.375	0.375	0.375	linear	0.025	TRUE	50	NA	NA	0	0.5	4	fixmodel	0.8433	4.8624784041754375e-4	0.007038375557668534	0	10000
4	250	0	250	500	750	2	0	1	0.25	0.25	0.25	0.25	0.375	0.375	0.375	0.375	0.375	linear	0.025	TRUE	50	NA	NA	0	0.5	4	fixmodel_cal	0.8433	6.646541711965274e-4	0.007049912354543875	0	10000
4	250	0	250	500	750	2	0	1	0.25	0.25	0.25	0.25	0.375	0.375	0.375	0.375	0.375	linear	0.025	TRUE	50	NA	NA	0	0.5	4	sepmodel	0.7977	5.0213214235726614e-5	0.007820265936224159	0	10000
4	250	0	250	500	750	2	0	1	0.25	0.25	0.25	0.25	0.375	0.375	0.375	0.375	0.375	linear	0.025	TRUE	75	NA	NA	0	0.5	2	fixmodel	0.8294	3.150295977552392e-4	0.007258316747561415	0	10000
4	250	0	250	500	750	2	0	1	0.25	0.25	0.25	0.25	0.375	0.375	0.375	0.375	0.375	linear	0.025	TRUE	75	NA	NA	0	0.5	2	fixmodel_cal	0.8333	7.745709862331006e-4	0.007222582893265263	0	10000
4	250	0	250	500	750	2	0	1	0.25	0.25	0.25	0.25	0.375	0.375	0.375	0.375	0.375	linear	0.025	TRUE	75	NA	NA	0	0.5	2	sepmodel	0.8	4.5093224517047585e-4	0.007752369242673658	0	10000
4	250	0	250	500	750	2	0	1	0.25	0.25	0.25	0.25	0.375	0.375	0.375	0.375	0.375	linear	0.025	TRUE	75	NA	NA	0	0.5	3	fixmodel	0.8333	1.3758090788661492e-4	0.007259289417180664	0	10000
4	250	0	250	500	750	2	0	1	0.25	0.25	0.25	0.25	0.375	0.375	0.375	0.375	0.375	linear	0.025	TRUE	75	NA	NA	0	0.5	3	fixmodel_cal	0.8375	6.990926889505873e-4	0.00723454076339672	0	10000
4	250	0	250	500	750	2	0	1	0.25	0.25	0.25	0.25	0.375	0.375	0.375	0.375	0.375	linear	0.025	TRUE	75	NA	NA	0	0.5	3	sepmodel	0.7982	2.479341290649291e-4	0.007877403943685208	0	10000
4	250	0	250	500	750	2	0	1	0.25	0.25	0.25	0.25	0.375	0.375	0.375	0.375	0.375	linear	0.025	TRUE	75	NA	NA	0	0.5	4	fixmodel	0.8391	1.4740707916883737e-4	0.007271367110110826	0	10000
4	250	0	250	500	750	2	0	1	0.25	0.25	0.25	0.25	0.375	0.375	0.375	0.375	0.375	linear	0.025	TRUE	75	NA	NA	0	0.5	4	fixmodel_cal	0.8387	4.116150898598339e-4	0.0072851168714631225	0	10000
4	250	0	250	500	750	2	0	1	0.25	0.25	0.25	0.25	0.375	0.375	0.375	0.375	0.375	linear	0.025	TRUE	75	NA	NA	0	0.5	4	sepmodel	0.797	1.7431116853491724e-4	0.008080708429047862	0	10000
4	250	0	250	500	750	2	0	1	0.25	0.25	0.25	0.25	0.375	0.375	0.375	0.375	0.375	linear	0.025	TRUE	100	NA	NA	0	0.5	2	fixmodel	0.8155	-0.0016030585275564843	0.0076810763068154014	0	10000
4	250	0	250	500	750	2	0	1	0.25	0.25	0.25	0.25	0.375	0.375	0.375	0.375	0.375	linear	0.025	TRUE	100	NA	NA	0	0.5	2	fixmodel_cal	0.8233	-8.476788021458373e-4	0.0075520099444095785	0	10000
4	250	0	250	500	750	2	0	1	0.25	0.25	0.25	0.25	0.375	0.375	0.375	0.375	0.375	linear	0.025	TRUE	100	NA	NA	0	0.5	2	sepmodel	0.7889	-0.0015096475785164557	0.008197954009734484	0	10000
4	250	0	250	500	750	2	0	1	0.25	0.25	0.25	0.25	0.375	0.375	0.375	0.375	0.375	linear	0.025	TRUE	100	NA	NA	0	0.5	3	fixmodel	0.8273	7.280047958288756e-5	0.007579056281219835	0	10000
4	250	0	250	500	750	2	0	1	0.25	0.25	0.25	0.25	0.375	0.375	0.375	0.375	0.375	linear	0.025	TRUE	100	NA	NA	0	0.5	3	fixmodel_cal	0.8301	5.939515098338514e-4	0.0075660255713976944	0	10000
4	250	0	250	500	750	2	0	1	0.25	0.25	0.25	0.25	0.375	0.375	0.375	0.375	0.375	linear	0.025	TRUE	100	NA	NA	0	0.5	3	sepmodel	0.7928	3.579728779595262e-5	0.008259932638217083	0	10000
4	250	0	250	500	750	2	0	1	0.25	0.25	0.25	0.25	0.375	0.375	0.375	0.375	0.375	linear	0.025	TRUE	100	NA	NA	0	0.5	4	fixmodel	0.8369	-3.8590172300386453e-4	0.007161860239400531	0	10000
4	250	0	250	500	750	2	0	1	0.25	0.25	0.25	0.25	0.375	0.375	0.375	0.375	0.375	linear	0.025	TRUE	100	NA	NA	0	0.5	4	fixmodel_cal	0.8438	5.386142560319726e-4	0.007122887586152149	0	10000
4	250	0	250	500	750	2	0	1	0.25	0.25	0.25	0.25	0.375	0.375	0.375	0.375	0.375	linear	0.025	TRUE	100	NA	NA	0	0.5	4	sepmodel	0.7976	-4.198943507443209e-4	0.007952318421833273	0	10000
4	250	0	250	500	750	2	0	1	0.25	0.25	0.25	0.25	0.375	0.375	0.375	0.375	0.375	linear	0.025	TRUE	125	NA	NA	0	0.5	2	fixmodel	0.8244	-2.728344599402151e-4	0.0074475160324660354	0	10000
4	250	0	250	500	750	2	0	1	0.25	0.25	0.25	0.25	0.375	0.375	0.375	0.375	0.375	linear	0.025	TRUE	125	NA	NA	0	0.5	2	fixmodel_cal	0.8232	-1.531001606158735e-4	0.007450164365871237	0	10000
4	250	0	250	500	750	2	0	1	0.25	0.25	0.25	0.25	0.375	0.375	0.375	0.375	0.375	linear	0.025	TRUE	125	NA	NA	0	0.5	2	sepmodel	0.7952	5.7046627000250746e-5	0.007993116495293544	0	10000
4	250	0	250	500	750	2	0	1	0.25	0.25	0.25	0.25	0.375	0.375	0.375	0.375	0.375	linear	0.025	TRUE	125	NA	NA	0	0.5	3	fixmodel	0.8349	-9.533512928283384e-4	0.00722450601993009	0	10000
4	250	0	250	500	750	2	0	1	0.25	0.25	0.25	0.25	0.375	0.375	0.375	0.375	0.375	linear	0.025	TRUE	125	NA	NA	0	0.5	3	fixmodel_cal	0.8357	-6.25673746486454e-4	0.007224254605355003	0	10000
4	250	0	250	500	750	2	0	1	0.25	0.25	0.25	0.25	0.375	0.375	0.375	0.375	0.375	linear	0.025	TRUE	125	NA	NA	0	0.5	3	sepmodel	0.7984	-8.376026562498536e-4	0.007914649500529204	0	10000
4	250	0	250	500	750	2	0	1	0.25	0.25	0.25	0.25	0.375	0.375	0.375	0.375	0.375	linear	0.025	TRUE	125	NA	NA	0	0.5	4	fixmodel	0.8299	1.2736200692064294e-4	0.007363690808993215	0	10000
4	250	0	250	500	750	2	0	1	0.25	0.25	0.25	0.25	0.375	0.375	0.375	0.375	0.375	linear	0.025	TRUE	125	NA	NA	0	0.5	4	fixmodel_cal	0.8315	3.9642577358546245e-4	0.007366240889190245	0	10000
4	250	0	250	500	750	2	0	1	0.25	0.25	0.25	0.25	0.375	0.375	0.375	0.375	0.375	linear	0.025	TRUE	125	NA	NA	0	0.5	4	sepmodel	0.7943	4.2247563242683845e-4	0.008250756135336249	0	10000
4	250	0	250	500	750	2	0	1	0.25	0.25	0.25	0.25	0.375	0.375	0.375	0.375	0.375	linear	0.025	TRUE	150	NA	NA	0	0.5	2	fixmodel	0.8245	-3.8013837886435566e-4	0.007325792514910566	0	10000
4	250	0	250	500	750	2	0	1	0.25	0.25	0.25	0.25	0.375	0.375	0.375	0.375	0.375	linear	0.025	TRUE	150	NA	NA	0	0.5	2	fixmodel_cal	0.8361	0.0012177897260216024	0.007168300133696152	0	10000
4	250	0	250	500	750	2	0	1	0.25	0.25	0.25	0.25	0.375	0.375	0.375	0.375	0.375	linear	0.025	TRUE	150	NA	NA	0	0.5	2	sepmodel	0.7948	-5.953796122376169e-4	0.007888521280767702	0	10000
4	250	0	250	500	750	2	0	1	0.25	0.25	0.25	0.25	0.375	0.375	0.375	0.375	0.375	linear	0.025	TRUE	150	NA	NA	0	0.5	3	fixmodel	0.8318	6.106752960554586e-4	0.007427677948095006	0	10000
4	250	0	250	500	750	2	0	1	0.25	0.25	0.25	0.25	0.375	0.375	0.375	0.375	0.375	linear	0.025	TRUE	150	NA	NA	0	0.5	3	fixmodel_cal	0.8419	0.002477573668455842	0.0073110169345711705	0	10000
4	250	0	250	500	750	2	0	1	0.25	0.25	0.25	0.25	0.375	0.375	0.375	0.375	0.375	linear	0.025	TRUE	150	NA	NA	0	0.5	3	sepmodel	0.798	8.878245015298306e-4	0.00815368576156241	0	10000
4	250	0	250	500	750	2	0	1	0.25	0.25	0.25	0.25	0.375	0.375	0.375	0.375	0.375	linear	0.025	TRUE	150	NA	NA	0	0.5	4	fixmodel	0.8402	0.0010661173196146129	0.00713725507056504	0	10000
4	250	0	250	500	750	2	0	1	0.25	0.25	0.25	0.25	0.375	0.375	0.375	0.375	0.375	linear	0.025	TRUE	150	NA	NA	0	0.5	4	fixmodel_cal	0.8454	0.002166274286540289	0.007120090176682037	0	10000
4	250	0	250	500	750	2	0	1	0.25	0.25	0.25	0.25	0.375	0.375	0.375	0.375	0.375	linear	0.025	TRUE	150	NA	NA	0	0.5	4	sepmodel	0.8012	0.0011139344312940064	0.007916880584475438	0	10000
4	250	0	250	500	750	2	0	1	0.25	0.25	0.25	0.25	0.375	0.375	0.375	0.375	0.375	linear	0.025	TRUE	175	NA	NA	0	0.5	2	fixmodel	0.8258	-1.1705944163709836e-4	0.007320337509783586	0	10000
4	250	0	250	500	750	2	0	1	0.25	0.25	0.25	0.25	0.375	0.375	0.375	0.375	0.375	linear	0.025	TRUE	175	NA	NA	0	0.5	2	fixmodel_cal	0.841	0.002180771667120393	0.007143066569506573	0	10000
4	250	0	250	500	750	2	0	1	0.25	0.25	0.25	0.25	0.375	0.375	0.375	0.375	0.375	linear	0.025	TRUE	175	NA	NA	0	0.5	2	sepmodel	0.8011	-1.6528619110561137e-4	0.007814420621751354	0	10000
4	250	0	250	500	750	2	0	1	0.25	0.25	0.25	0.25	0.375	0.375	0.375	0.375	0.375	linear	0.025	TRUE	175	NA	NA	0	0.5	3	fixmodel	0.8334	-1.2312345836576976e-4	0.00714298104757329	0	10000
4	250	0	250	500	750	2	0	1	0.25	0.25	0.25	0.25	0.375	0.375	0.375	0.375	0.375	linear	0.025	TRUE	175	NA	NA	0	0.5	3	fixmodel_cal	0.8401	0.0016712228197354442	0.007092558807653527	0	10000
4	250	0	250	500	750	2	0	1	0.25	0.25	0.25	0.25	0.375	0.375	0.375	0.375	0.375	linear	0.025	TRUE	175	NA	NA	0	0.5	3	sepmodel	0.7929	-4.844716012323697e-4	0.007915743735110305	0	10000
4	250	0	250	500	750	2	0	1	0.25	0.25	0.25	0.25	0.375	0.375	0.375	0.375	0.375	linear	0.025	TRUE	175	NA	NA	0	0.5	4	fixmodel	0.837	-1.3414455794439844e-4	0.007192803527331355	0	10000
4	250	0	250	500	750	2	0	1	0.25	0.25	0.25	0.25	0.375	0.375	0.375	0.375	0.375	linear	0.025	TRUE	175	NA	NA	0	0.5	4	fixmodel_cal	0.848	0.0022423150035103243	0.007119622239237451	0	10000
4	250	0	250	500	750	2	0	1	0.25	0.25	0.25	0.25	0.375	0.375	0.375	0.375	0.375	linear	0.025	TRUE	175	NA	NA	0	0.5	4	sepmodel	0.797	-1.6862829632975006e-4	0.007986169553231648	0	10000
4	250	0	250	500	750	2	0	1	0.25	0.25	0.25	0.25	0.375	0.375	0.375	0.375	0.375	linear	0.025	TRUE	200	NA	NA	0	0.5	2	fixmodel	0.8229	6.002915843668136e-4	0.007471032562842486	0	10000
4	250	0	250	500	750	2	0	1	0.25	0.25	0.25	0.25	0.375	0.375	0.375	0.375	0.375	linear	0.025	TRUE	200	NA	NA	0	0.5	2	fixmodel_cal	0.838	0.002824193987092225	0.0073230654866979945	0	10000
4	250	0	250	500	750	2	0	1	0.25	0.25	0.25	0.25	0.375	0.375	0.375	0.375	0.375	linear	0.025	TRUE	200	NA	NA	0	0.5	2	sepmodel	0.7914	4.2721317616121383e-4	0.00811405795204025	0	10000
4	250	0	250	500	750	2	0	1	0.25	0.25	0.25	0.25	0.375	0.375	0.375	0.375	0.375	linear	0.025	TRUE	200	NA	NA	0	0.5	3	fixmodel	0.8354	0.001252207990277637	0.00730191367011122	0	10000
4	250	0	250	500	750	2	0	1	0.25	0.25	0.25	0.25	0.375	0.375	0.375	0.375	0.375	linear	0.025	TRUE	200	NA	NA	0	0.5	3	fixmodel_cal	0.8504	0.004518277362617252	0.007211946896831572	0	10000
4	250	0	250	500	750	2	0	1	0.25	0.25	0.25	0.25	0.375	0.375	0.375	0.375	0.375	linear	0.025	TRUE	200	NA	NA	0	0.5	3	sepmodel	0.8005	0.0012202521228367555	0.007993738457730043	0	10000
4	250	0	250	500	750	2	0	1	0.25	0.25	0.25	0.25	0.375	0.375	0.375	0.375	0.375	linear	0.025	TRUE	200	NA	NA	0	0.5	4	fixmodel	0.8428	0.0018426098520174048	0.007221970072109374	0	10000
4	250	0	250	500	750	2	0	1	0.25	0.25	0.25	0.25	0.375	0.375	0.375	0.375	0.375	linear	0.025	TRUE	200	NA	NA	0	0.5	4	fixmodel_cal	0.8589	0.004713021875944376	0.007144854537554625	0	10000
4	250	0	250	500	750	2	0	1	0.25	0.25	0.25	0.25	0.375	0.375	0.375	0.375	0.375	linear	0.025	TRUE	200	NA	NA	0	0.5	4	sepmodel	0.7987	0.001812946370152771	0.008069412000134035	0	10000
4	250	0	250	500	750	2	0	1	0.25	0.25	0.25	0.25	0.375	0.375	0.375	0.375	0.375	linear	0.025	TRUE	225	NA	NA	0	0.5	2	fixmodel	0.8257	4.6802120329632134e-4	0.007567899563222797	0	10000
4	250	0	250	500	750	2	0	1	0.25	0.25	0.25	0.25	0.375	0.375	0.375	0.375	0.375	linear	0.025	TRUE	225	NA	NA	0	0.5	2	fixmodel_cal	0.8326	0.0018877352370957217	0.007496652162650002	0	10000
4	250	0	250	500	750	2	0	1	0.25	0.25	0.25	0.25	0.375	0.375	0.375	0.375	0.375	linear	0.025	TRUE	225	NA	NA	0	0.5	2	sepmodel	0.7955	9.510233242987139e-4	0.008112329803026206	0	10000
4	250	0	250	500	750	2	0	1	0.25	0.25	0.25	0.25	0.375	0.375	0.375	0.375	0.375	linear	0.025	TRUE	225	NA	NA	0	0.5	3	fixmodel	0.8348	0.0010225663899490775	0.007329421040329243	0	10000
4	250	0	250	500	750	2	0	1	0.25	0.25	0.25	0.25	0.375	0.375	0.375	0.375	0.375	linear	0.025	TRUE	225	NA	NA	0	0.5	3	fixmodel_cal	0.8451	0.0032792931820035355	0.007274640476705136	0	10000
4	250	0	250	500	750	2	0	1	0.25	0.25	0.25	0.25	0.375	0.375	0.375	0.375	0.375	linear	0.025	TRUE	225	NA	NA	0	0.5	3	sepmodel	0.7988	0.0013245678344602611	0.007975109395726824	0	10000
4	250	0	250	500	750	2	0	1	0.25	0.25	0.25	0.25	0.375	0.375	0.375	0.375	0.375	linear	0.025	TRUE	225	NA	NA	0	0.5	4	fixmodel	0.8368	4.746821595078534e-4	0.0071878508896443104	0	10000
4	250	0	250	500	750	2	0	1	0.25	0.25	0.25	0.25	0.375	0.375	0.375	0.375	0.375	linear	0.025	TRUE	225	NA	NA	0	0.5	4	fixmodel_cal	0.8521	0.003729819028625665	0.0071047615981964934	0	10000
4	250	0	250	500	750	2	0	1	0.25	0.25	0.25	0.25	0.375	0.375	0.375	0.375	0.375	linear	0.025	TRUE	225	NA	NA	0	0.5	4	sepmodel	0.7995	6.603489297968011e-4	0.007966393075666541	0	10000
4	250	0	250	500	750	2	0	1	0.25	0.25	0.25	0.25	0.375	0.375	0.375	0.375	0.375	linear	0.025	TRUE	250	NA	NA	0	0.5	2	fixmodel	0.8244	5.694851436309722e-4	0.007451779191826829	0	10000
4	250	0	250	500	750	2	0	1	0.25	0.25	0.25	0.25	0.375	0.375	0.375	0.375	0.375	linear	0.025	TRUE	250	NA	NA	0	0.5	2	fixmodel_cal	0.8256	0.0012660636890153274	0.007446565055512138	0	10000
4	250	0	250	500	750	2	0	1	0.25	0.25	0.25	0.25	0.375	0.375	0.375	0.375	0.375	linear	0.025	TRUE	250	NA	NA	0	0.5	2	sepmodel	0.7959	7.450478668986368e-4	0.007999058970506687	0	10000
4	250	0	250	500	750	2	0	1	0.25	0.25	0.25	0.25	0.375	0.375	0.375	0.375	0.375	linear	0.025	TRUE	250	NA	NA	0	0.5	3	fixmodel	0.8289	-6.278452261210416e-4	0.007354322972713386	0	10000
4	250	0	250	500	750	2	0	1	0.25	0.25	0.25	0.25	0.375	0.375	0.375	0.375	0.375	linear	0.025	TRUE	250	NA	NA	0	0.5	3	fixmodel_cal	0.8335	8.866766776006522e-4	0.007327331892380654	0	10000
4	250	0	250	500	750	2	0	1	0.25	0.25	0.25	0.25	0.375	0.375	0.375	0.375	0.375	linear	0.025	TRUE	250	NA	NA	0	0.5	3	sepmodel	0.7901	-5.232562966367671e-4	0.00799754931570949	0	10000
4	250	0	250	500	750	2	0	1	0.25	0.25	0.25	0.25	0.375	0.375	0.375	0.375	0.375	linear	0.025	TRUE	250	NA	NA	0	0.5	4	fixmodel	0.8298	-0.0017794385703351428	0.0071589903692576475	0	10000
4	250	0	250	500	750	2	0	1	0.25	0.25	0.25	0.25	0.375	0.375	0.375	0.375	0.375	linear	0.025	TRUE	250	NA	NA	0	0.5	4	fixmodel_cal	0.8375	-1.3504542896384186e-4	0.007134113206147051	0	10000
4	250	0	250	500	750	2	0	1	0.25	0.25	0.25	0.25	0.375	0.375	0.375	0.375	0.375	linear	0.025	TRUE	250	NA	NA	0	0.5	4	sepmodel	0.792	-0.0017317734608495471	0.00788593428546433	0	10000
4	250	0	250	500	750	2	0	1	0.25	0.25	0.25	0.25	0.375	0.375	0.375	0.375	0.375	linear	0.025	TRUE	275	NA	NA	0	0.5	2	fixmodel	0.8209	-5.184783096038895e-5	0.0074297281635838	0	10000
4	250	0	250	500	750	2	0	1	0.25	0.25	0.25	0.25	0.375	0.375	0.375	0.375	0.375	linear	0.025	TRUE	275	NA	NA	0	0.5	2	fixmodel_cal	0.8348	0.002613304034338549	0.007348763214617513	0	10000
4	250	0	250	500	750	2	0	1	0.25	0.25	0.25	0.25	0.375	0.375	0.375	0.375	0.375	linear	0.025	TRUE	275	NA	NA	0	0.5	2	sepmodel	0.7926	-3.8417278110070924e-4	0.007966343537561517	0	10000
4	250	0	250	500	750	2	0	1	0.25	0.25	0.25	0.25	0.375	0.375	0.375	0.375	0.375	linear	0.025	TRUE	275	NA	NA	0	0.5	3	fixmodel	0.8335	-2.0427560190968186e-4	0.007217103213144592	0	10000
4	250	0	250	500	750	2	0	1	0.25	0.25	0.25	0.25	0.375	0.375	0.375	0.375	0.375	linear	0.025	TRUE	275	NA	NA	0	0.5	3	fixmodel_cal	0.8514	0.003734726309900672	0.007118806735184679	0	10000
4	250	0	250	500	750	2	0	1	0.25	0.25	0.25	0.25	0.375	0.375	0.375	0.375	0.375	linear	0.025	TRUE	275	NA	NA	0	0.5	3	sepmodel	0.7952	-6.191742089987168e-4	0.007986177237755741	0	10000
4	250	0	250	500	750	2	0	1	0.25	0.25	0.25	0.25	0.375	0.375	0.375	0.375	0.375	linear	0.025	TRUE	275	NA	NA	0	0.5	4	fixmodel	0.8355	-0.0013740181215727496	0.0070193118085272645	0	10000
4	250	0	250	500	750	2	0	1	0.25	0.25	0.25	0.25	0.375	0.375	0.375	0.375	0.375	linear	0.025	TRUE	275	NA	NA	0	0.5	4	fixmodel_cal	0.8556	0.0032680178359840418	0.006887742725594011	0	10000
4	250	0	250	500	750	2	0	1	0.25	0.25	0.25	0.25	0.375	0.375	0.375	0.375	0.375	linear	0.025	TRUE	275	NA	NA	0	0.5	4	sepmodel	0.7902	-0.0016950753638592594	0.00785276993489223	0	10000
4	250	0	250	500	750	2	0	1	0.25	0.25	0.25	0.25	0.375	0.375	0.375	0.375	0.375	linear	0.025	TRUE	300	NA	NA	0	0.5	2	fixmodel	0.8195	-0.0012402724759758468	0.00749472225027513	0	10000
4	250	0	250	500	750	2	0	1	0.25	0.25	0.25	0.25	0.375	0.375	0.375	0.375	0.375	linear	0.025	TRUE	300	NA	NA	0	0.5	2	fixmodel_cal	0.8378	0.0026896791456896933	0.007309471941351909	0	10000
4	250	0	250	500	750	2	0	1	0.25	0.25	0.25	0.25	0.375	0.375	0.375	0.375	0.375	linear	0.025	TRUE	300	NA	NA	0	0.5	2	sepmodel	0.7907	-0.0016396268468128587	0.008018791813526166	0	10000
4	250	0	250	500	750	2	0	1	0.25	0.25	0.25	0.25	0.375	0.375	0.375	0.375	0.375	linear	0.025	TRUE	300	NA	NA	0	0.5	3	fixmodel	0.8295	-5.74756117979793e-4	0.007297896664631385	0	10000
4	250	0	250	500	750	2	0	1	0.25	0.25	0.25	0.25	0.375	0.375	0.375	0.375	0.375	linear	0.025	TRUE	300	NA	NA	0	0.5	3	fixmodel_cal	0.857	0.005431362571226136	0.007148573966343997	0	10000
4	250	0	250	500	750	2	0	1	0.25	0.25	0.25	0.25	0.375	0.375	0.375	0.375	0.375	linear	0.025	TRUE	300	NA	NA	0	0.5	3	sepmodel	0.7948	-1.7003602750226065e-4	0.007995433097818656	0	10000
4	250	0	250	500	750	2	0	1	0.25	0.25	0.25	0.25	0.375	0.375	0.375	0.375	0.375	linear	0.025	TRUE	300	NA	NA	0	0.5	4	fixmodel	0.838	-1.9102249034518235e-4	0.007089330868312296	0	10000
4	250	0	250	500	750	2	0	1	0.25	0.25	0.25	0.25	0.375	0.375	0.375	0.375	0.375	linear	0.025	TRUE	300	NA	NA	0	0.5	4	fixmodel_cal	0.8666	0.007022398836055083	0.006949401437964843	0	10000
4	250	0	250	500	750	2	0	1	0.25	0.25	0.25	0.25	0.375	0.375	0.375	0.375	0.375	linear	0.025	TRUE	300	NA	NA	0	0.5	4	sepmodel	0.7931	1.3346559694180798e-4	0.007973166223222064	0	10000
4	250	0	250	500	750	2	0	1	0.25	0.25	0.25	0.25	0.375	0.375	0.375	0.375	0.375	linear	0.025	TRUE	325	NA	NA	0	0.5	2	fixmodel	0.8239	5.348384445283925e-4	0.007563722644491361	0	10000
[truncated: 10,151 more rows]
