# Supplementary material for: Statistical Modeling to Adjust for Time Trends in Adaptive Platform Trials Utilizing Non‐Concurrent Controls
Source: Biom J. 2025 Jun 10;67(3):e70059. doi: 10.1002/bimj.70059 (PMC12150008; doi:10.1002/bimj.70059)
Supplement: Supplementary file 1 — Supporting Information [file BIMJ-67-e70059-s002.zip › simulations/results/results_setting_3_alpha.csv]

num_arms	n_arm	d1	d2	d3	d4	period_blocks	mu0	sigma	theta1	theta2	theta3	theta4	lambda0	lambda1	lambda2	lambda3	lambda4	trend	alpha	ncc	unit_size	trend_case	trend_mean	trend_var	ci	study_arm	model	reject_h0	bias	MSE	failed	nsim
4	250	0	250	500	750	2	0	1	0	0	0	0	-0.5	-0.5	-0.5	-0.5	-0.5	linear	0.025	TRUE	25	eq	0	0.5	FALSE	3	fixmodel	0.0266	1.3737844833586375e-4	0.007204984475129128	0	10000
4	250	0	250	500	750	2	0	1	0	0	0	0	-0.5	-0.5	-0.5	-0.5	-0.5	linear	0.025	TRUE	25	eq	0	0.5	FALSE	3	mixmodel_int	0.0255	1.0881666703005406e-4	0.007267203120301286	0	10000
4	250	0	250	500	750	2	0	1	0	0	0	0	-0.5	-0.5	-0.5	-0.5	-0.5	linear	0.025	TRUE	25	eq	0	0.5	FALSE	3	mixmodel_int_cal	0.0274	7.345451196608741e-5	0.007251446578857597	0	10000
4	250	0	250	500	750	2	0	1	0	0	0	0	-0.5	-0.5	-0.5	-0.5	-0.5	linear	0.025	TRUE	25	eq	0	0.5	FALSE	3	sepmodel	0.027	2.1265124050748145e-4	0.007900382034892546	0	10000
4	250	0	250	500	750	2	0	1	0	0	0	0	-0.5	-0.5	-0.5	-0.5	-0.5	linear	0.025	TRUE	50	eq	0	0.5	FALSE	3	fixmodel	0.0273	9.854563706072253e-5	0.007353223444068369	0	10000
4	250	0	250	500	750	2	0	1	0	0	0	0	-0.5	-0.5	-0.5	-0.5	-0.5	linear	0.025	TRUE	50	eq	0	0.5	FALSE	3	mixmodel_int	0.0269	6.973542496314216e-5	0.007411416852763436	0	10000
4	250	0	250	500	750	2	0	1	0	0	0	0	-0.5	-0.5	-0.5	-0.5	-0.5	linear	0.025	TRUE	50	eq	0	0.5	FALSE	3	mixmodel_int_cal	0.0272	-6.50694935230335e-5	0.007377600286680396	0	10000
4	250	0	250	500	750	2	0	1	0	0	0	0	-0.5	-0.5	-0.5	-0.5	-0.5	linear	0.025	TRUE	50	eq	0	0.5	FALSE	3	sepmodel	0.0256	-4.226155180811752e-5	0.008076065553478918	0	10000
4	250	0	250	500	750	2	0	1	0	0	0	0	-0.5	-0.5	-0.5	-0.5	-0.5	linear	0.025	TRUE	100	eq	0	0.5	FALSE	3	fixmodel	0.0267	2.9576158901243834e-4	0.007285315680768704	0	10000
4	250	0	250	500	750	2	0	1	0	0	0	0	-0.5	-0.5	-0.5	-0.5	-0.5	linear	0.025	TRUE	100	eq	0	0.5	FALSE	3	mixmodel_int	0.0269	3.615516387183378e-4	0.007362514290988289	0	10000
4	250	0	250	500	750	2	0	1	0	0	0	0	-0.5	-0.5	-0.5	-0.5	-0.5	linear	0.025	TRUE	100	eq	0	0.5	FALSE	3	mixmodel_int_cal	0.026	-3.7164598841613034e-4	0.00730224200066161	0	10000
4	250	0	250	500	750	2	0	1	0	0	0	0	-0.5	-0.5	-0.5	-0.5	-0.5	linear	0.025	TRUE	100	eq	0	0.5	FALSE	3	sepmodel	0.0262	1.9194387790147336e-4	0.008003370937116587	0	10000
4	250	0	250	500	750	2	0	1	0	0	0	0	-0.375	-0.375	-0.375	-0.375	-0.375	linear	0.025	TRUE	25	eq	0	0.5	FALSE	3	fixmodel	0.0296	9.240060293411946e-4	0.007363423398440693	0	10000
4	250	0	250	500	750	2	0	1	0	0	0	0	-0.375	-0.375	-0.375	-0.375	-0.375	linear	0.025	TRUE	25	eq	0	0.5	FALSE	3	mixmodel_int	0.0296	8.814226168170395e-4	0.007444019548917664	0	10000
4	250	0	250	500	750	2	0	1	0	0	0	0	-0.375	-0.375	-0.375	-0.375	-0.375	linear	0.025	TRUE	25	eq	0	0.5	FALSE	3	mixmodel_int_cal	0.0295	8.708103510955947e-4	0.007418469884914981	0	10000
4	250	0	250	500	750	2	0	1	0	0	0	0	-0.375	-0.375	-0.375	-0.375	-0.375	linear	0.025	TRUE	25	eq	0	0.5	FALSE	3	sepmodel	0.0289	9.688992997232365e-4	0.008093987429941695	0	10000
4	250	0	250	500	750	2	0	1	0	0	0	0	-0.375	-0.375	-0.375	-0.375	-0.375	linear	0.025	TRUE	50	eq	0	0.5	FALSE	3	fixmodel	0.0244	-6.072597058695094e-4	0.007348968673431803	0	10000
4	250	0	250	500	750	2	0	1	0	0	0	0	-0.375	-0.375	-0.375	-0.375	-0.375	linear	0.025	TRUE	50	eq	0	0.5	FALSE	3	mixmodel_int	0.0244	-6.797592031832804e-4	0.007398974801174588	0	10000
4	250	0	250	500	750	2	0	1	0	0	0	0	-0.375	-0.375	-0.375	-0.375	-0.375	linear	0.025	TRUE	50	eq	0	0.5	FALSE	3	mixmodel_int_cal	0.0245	-7.460666214475152e-4	0.00736033361866311	0	10000
4	250	0	250	500	750	2	0	1	0	0	0	0	-0.375	-0.375	-0.375	-0.375	-0.375	linear	0.025	TRUE	50	eq	0	0.5	FALSE	3	sepmodel	0.0249	-7.429239768248935e-4	0.008013240646367608	0	10000
4	250	0	250	500	750	2	0	1	0	0	0	0	-0.375	-0.375	-0.375	-0.375	-0.375	linear	0.025	TRUE	100	eq	0	0.5	FALSE	3	fixmodel	0.0291	0.0015665031555571114	0.0075198509877683764	0	10000
4	250	0	250	500	750	2	0	1	0	0	0	0	-0.375	-0.375	-0.375	-0.375	-0.375	linear	0.025	TRUE	100	eq	0	0.5	FALSE	3	mixmodel_int	0.0291	0.0015942940807497803	0.007594845814576044	0	10000
4	250	0	250	500	750	2	0	1	0	0	0	0	-0.375	-0.375	-0.375	-0.375	-0.375	linear	0.025	TRUE	100	eq	0	0.5	FALSE	3	mixmodel_int_cal	0.0282	0.001097225533342902	0.007513723161317629	0	10000
4	250	0	250	500	750	2	0	1	0	0	0	0	-0.375	-0.375	-0.375	-0.375	-0.375	linear	0.025	TRUE	100	eq	0	0.5	FALSE	3	sepmodel	0.0285	0.0016400902164037875	0.008216332291837209	0	10000
4	250	0	250	500	750	2	0	1	0	0	0	0	-0.25	-0.25	-0.25	-0.25	-0.25	linear	0.025	TRUE	25	eq	0	0.5	FALSE	3	fixmodel	0.0282	1.8040128359619252e-4	0.007489875850942672	0	10000
4	250	0	250	500	750	2	0	1	0	0	0	0	-0.25	-0.25	-0.25	-0.25	-0.25	linear	0.025	TRUE	25	eq	0	0.5	FALSE	3	mixmodel_int	0.0283	3.172407779946647e-4	0.007558904744051254	0	10000
4	250	0	250	500	750	2	0	1	0	0	0	0	-0.25	-0.25	-0.25	-0.25	-0.25	linear	0.025	TRUE	25	eq	0	0.5	FALSE	3	mixmodel_int_cal	0.0279	1.0527639927648243e-4	0.007543513410772058	0	10000
4	250	0	250	500	750	2	0	1	0	0	0	0	-0.25	-0.25	-0.25	-0.25	-0.25	linear	0.025	TRUE	25	eq	0	0.5	FALSE	3	sepmodel	0.0277	4.711374681404955e-4	0.008197207558507143	0	10000
4	250	0	250	500	750	2	0	1	0	0	0	0	-0.25	-0.25	-0.25	-0.25	-0.25	linear	0.025	TRUE	50	eq	0	0.5	FALSE	3	fixmodel	0.025	-4.891647060865619e-4	0.007297726431470273	0	10000
4	250	0	250	500	750	2	0	1	0	0	0	0	-0.25	-0.25	-0.25	-0.25	-0.25	linear	0.025	TRUE	50	eq	0	0.5	FALSE	3	mixmodel_int	0.0244	-4.499170237742122e-4	0.007360385766807544	0	10000
4	250	0	250	500	750	2	0	1	0	0	0	0	-0.25	-0.25	-0.25	-0.25	-0.25	linear	0.025	TRUE	50	eq	0	0.5	FALSE	3	mixmodel_int_cal	0.024	-5.78228788351505e-4	0.0073161645795088185	0	10000
4	250	0	250	500	750	2	0	1	0	0	0	0	-0.25	-0.25	-0.25	-0.25	-0.25	linear	0.025	TRUE	50	eq	0	0.5	FALSE	3	sepmodel	0.0241	-4.531698506851239e-4	0.008020168505635354	0	10000
4	250	0	250	500	750	2	0	1	0	0	0	0	-0.25	-0.25	-0.25	-0.25	-0.25	linear	0.025	TRUE	100	eq	0	0.5	FALSE	3	fixmodel	0.0256	-0.0010349112274153692	0.007481392784293134	0	10000
4	250	0	250	500	750	2	0	1	0	0	0	0	-0.25	-0.25	-0.25	-0.25	-0.25	linear	0.025	TRUE	100	eq	0	0.5	FALSE	3	mixmodel_int	0.0256	-0.0010069229794223051	0.007553906476128125	0	10000
4	250	0	250	500	750	2	0	1	0	0	0	0	-0.25	-0.25	-0.25	-0.25	-0.25	linear	0.025	TRUE	100	eq	0	0.5	FALSE	3	mixmodel_int_cal	0.0242	-0.0012960042856237034	0.007481498602341869	0	10000
4	250	0	250	500	750	2	0	1	0	0	0	0	-0.25	-0.25	-0.25	-0.25	-0.25	linear	0.025	TRUE	100	eq	0	0.5	FALSE	3	sepmodel	0.0266	-9.156954800000523e-4	0.008189554733815564	0	10000
4	250	0	250	500	750	2	0	1	0	0	0	0	-0.125	-0.125	-0.125	-0.125	-0.125	linear	0.025	TRUE	25	eq	0	0.5	FALSE	3	fixmodel	0.0264	5.40902746520926e-4	0.007380685045319568	0	10000
4	250	0	250	500	750	2	0	1	0	0	0	0	-0.125	-0.125	-0.125	-0.125	-0.125	linear	0.025	TRUE	25	eq	0	0.5	FALSE	3	mixmodel_int	0.0265	5.857125317296901e-4	0.0074524318768945975	0	10000
4	250	0	250	500	750	2	0	1	0	0	0	0	-0.125	-0.125	-0.125	-0.125	-0.125	linear	0.025	TRUE	25	eq	0	0.5	FALSE	3	mixmodel_int_cal	0.0265	6.331873834910668e-4	0.007439475050984339	0	10000
4	250	0	250	500	750	2	0	1	0	0	0	0	-0.125	-0.125	-0.125	-0.125	-0.125	linear	0.025	TRUE	25	eq	0	0.5	FALSE	3	sepmodel	0.0259	6.811689748134887e-4	0.008039890594808835	0	10000
4	250	0	250	500	750	2	0	1	0	0	0	0	-0.125	-0.125	-0.125	-0.125	-0.125	linear	0.025	TRUE	50	eq	0	0.5	FALSE	3	fixmodel	0.0223	-0.0018424611725151845	0.007259472335600526	0	10000
4	250	0	250	500	750	2	0	1	0	0	0	0	-0.125	-0.125	-0.125	-0.125	-0.125	linear	0.025	TRUE	50	eq	0	0.5	FALSE	3	mixmodel_int	0.0224	-0.0017884778877430257	0.007328401588841867	0	10000
4	250	0	250	500	750	2	0	1	0	0	0	0	-0.125	-0.125	-0.125	-0.125	-0.125	linear	0.025	TRUE	50	eq	0	0.5	FALSE	3	mixmodel_int_cal	0.0228	-0.0018224315088912753	0.007282296750164742	0	10000
4	250	0	250	500	750	2	0	1	0	0	0	0	-0.125	-0.125	-0.125	-0.125	-0.125	linear	0.025	TRUE	50	eq	0	0.5	FALSE	3	sepmodel	0.024	-0.0016630393478263745	0.007948839110796338	0	10000
4	250	0	250	500	750	2	0	1	0	0	0	0	-0.125	-0.125	-0.125	-0.125	-0.125	linear	0.025	TRUE	100	eq	0	0.5	FALSE	3	fixmodel	0.0264	3.1090518491588555e-4	0.007394567725411965	0	10000
4	250	0	250	500	750	2	0	1	0	0	0	0	-0.125	-0.125	-0.125	-0.125	-0.125	linear	0.025	TRUE	100	eq	0	0.5	FALSE	3	mixmodel_int	0.0265	1.848550918074361e-4	0.007454007619302651	0	10000
4	250	0	250	500	750	2	0	1	0	0	0	0	-0.125	-0.125	-0.125	-0.125	-0.125	linear	0.025	TRUE	100	eq	0	0.5	FALSE	3	mixmodel_int_cal	0.0259	9.078291465814574e-5	0.007371069781694806	0	10000
4	250	0	250	500	750	2	0	1	0	0	0	0	-0.125	-0.125	-0.125	-0.125	-0.125	linear	0.025	TRUE	100	eq	0	0.5	FALSE	3	sepmodel	0.0263	3.567740000901281e-4	0.008022478066888253	0	10000
4	250	0	250	500	750	2	0	1	0	0	0	0	0	0	0	0	0	linear	0.025	TRUE	25	eq	0	0.5	FALSE	3	fixmodel	0.0245	-0.0014246315879783463	0.007385858290053557	0	10000
4	250	0	250	500	750	2	0	1	0	0	0	0	0	0	0	0	0	linear	0.025	TRUE	25	eq	0	0.5	FALSE	3	mixmodel_int	0.0248	-0.0015485927322084207	0.00746465040992129	0	10000
4	250	0	250	500	750	2	0	1	0	0	0	0	0	0	0	0	0	linear	0.025	TRUE	25	eq	0	0.5	FALSE	3	mixmodel_int_cal	0.0248	-0.0014855579278106274	0.007453684802346526	0	10000
4	250	0	250	500	750	2	0	1	0	0	0	0	0	0	0	0	0	linear	0.025	TRUE	25	eq	0	0.5	FALSE	3	sepmodel	0.0241	-0.0018796580301052564	0.008058824828145988	0	10000
4	250	0	250	500	750	2	0	1	0	0	0	0	0	0	0	0	0	linear	0.025	TRUE	50	eq	0	0.5	FALSE	3	fixmodel	0.0247	-4.4217420750039614e-4	0.007432980992166425	0	10000
4	250	0	250	500	750	2	0	1	0	0	0	0	0	0	0	0	0	linear	0.025	TRUE	50	eq	0	0.5	FALSE	3	mixmodel_int	0.0252	-4.285937662281917e-4	0.007526832114706114	0	10000
4	250	0	250	500	750	2	0	1	0	0	0	0	0	0	0	0	0	linear	0.025	TRUE	50	eq	0	0.5	FALSE	3	mixmodel_int_cal	0.024	-5.908115699585234e-4	0.007473707582215451	0	10000
4	250	0	250	500	750	2	0	1	0	0	0	0	0	0	0	0	0	linear	0.025	TRUE	50	eq	0	0.5	FALSE	3	sepmodel	0.0262	-3.205890084873073e-4	0.008149965956583839	0	10000
4	250	0	250	500	750	2	0	1	0	0	0	0	0	0	0	0	0	linear	0.025	TRUE	100	eq	0	0.5	FALSE	3	fixmodel	0.0231	2.1348141754506356e-4	0.0072672299982695625	0	10000
4	250	0	250	500	750	2	0	1	0	0	0	0	0	0	0	0	0	linear	0.025	TRUE	100	eq	0	0.5	FALSE	3	mixmodel_int	0.0241	2.0521798234255536e-4	0.007366315050563535	0	10000
4	250	0	250	500	750	2	0	1	0	0	0	0	0	0	0	0	0	linear	0.025	TRUE	100	eq	0	0.5	FALSE	3	mixmodel_int_cal	0.0234	1.8902688105244686e-4	0.007296436044914396	0	10000
4	250	0	250	500	750	2	0	1	0	0	0	0	0	0	0	0	0	linear	0.025	TRUE	100	eq	0	0.5	FALSE	3	sepmodel	0.0246	2.542198241589615e-4	0.0080419518204633	0	10000
4	250	0	250	500	750	2	0	1	0	0	0	0	0.125	0.125	0.125	0.125	0.125	linear	0.025	TRUE	25	eq	0	0.5	FALSE	3	fixmodel	0.0226	-7.387064301048246e-4	0.007149828742668017	0	10000
4	250	0	250	500	750	2	0	1	0	0	0	0	0.125	0.125	0.125	0.125	0.125	linear	0.025	TRUE	25	eq	0	0.5	FALSE	3	mixmodel_int	0.0228	-7.244430652552289e-4	0.0072425470167875455	0	10000
4	250	0	250	500	750	2	0	1	0	0	0	0	0.125	0.125	0.125	0.125	0.125	linear	0.025	TRUE	25	eq	0	0.5	FALSE	3	mixmodel_int_cal	0.0234	-7.779035961272521e-4	0.0072300742941610405	0	10000
4	250	0	250	500	750	2	0	1	0	0	0	0	0.125	0.125	0.125	0.125	0.125	linear	0.025	TRUE	25	eq	0	0.5	FALSE	3	sepmodel	0.0232	-6.097086574871172e-4	0.007922933062030629	0	10000
4	250	0	250	500	750	2	0	1	0	0	0	0	0.125	0.125	0.125	0.125	0.125	linear	0.025	TRUE	50	eq	0	0.5	FALSE	3	fixmodel	0.0243	2.1439683201861673e-4	0.0073295453447561046	0	10000
4	250	0	250	500	750	2	0	1	0	0	0	0	0.125	0.125	0.125	0.125	0.125	linear	0.025	TRUE	50	eq	0	0.5	FALSE	3	mixmodel_int	0.0246	2.0971017852241186e-4	0.007403449564628531	0	10000
4	250	0	250	500	750	2	0	1	0	0	0	0	0.125	0.125	0.125	0.125	0.125	linear	0.025	TRUE	50	eq	0	0.5	FALSE	3	mixmodel_int_cal	0.0249	1.3172847997864319e-4	0.007366027866322088	0	10000
4	250	0	250	500	750	2	0	1	0	0	0	0	0.125	0.125	0.125	0.125	0.125	linear	0.025	TRUE	50	eq	0	0.5	FALSE	3	sepmodel	0.0264	8.925786361806315e-5	0.008068176183482994	0	10000
4	250	0	250	500	750	2	0	1	0	0	0	0	0.125	0.125	0.125	0.125	0.125	linear	0.025	TRUE	100	eq	0	0.5	FALSE	3	fixmodel	0.0252	-0.0020865540453148717	0.007348238735105363	0	10000
4	250	0	250	500	750	2	0	1	0	0	0	0	0.125	0.125	0.125	0.125	0.125	linear	0.025	TRUE	100	eq	0	0.5	FALSE	3	mixmodel_int	0.0244	-0.002032942472545612	0.007403390973771533	0	10000
4	250	0	250	500	750	2	0	1	0	0	0	0	0.125	0.125	0.125	0.125	0.125	linear	0.025	TRUE	100	eq	0	0.5	FALSE	3	mixmodel_int_cal	0.0249	-0.00184098893332167	0.0073498556376228865	0	10000
4	250	0	250	500	750	2	0	1	0	0	0	0	0.125	0.125	0.125	0.125	0.125	linear	0.025	TRUE	100	eq	0	0.5	FALSE	3	sepmodel	0.0241	-0.0018629740643560763	0.007998840658548716	0	10000
4	250	0	250	500	750	2	0	1	0	0	0	0	0.25	0.25	0.25	0.25	0.25	linear	0.025	TRUE	25	eq	0	0.5	FALSE	3	fixmodel	0.0223	-0.0010126718920577705	0.00737843245690967	0	10000
4	250	0	250	500	750	2	0	1	0	0	0	0	0.25	0.25	0.25	0.25	0.25	linear	0.025	TRUE	25	eq	0	0.5	FALSE	3	mixmodel_int	0.0222	-0.0010879858229921224	0.007454365840816801	0	10000
4	250	0	250	500	750	2	0	1	0	0	0	0	0.25	0.25	0.25	0.25	0.25	linear	0.025	TRUE	25	eq	0	0.5	FALSE	3	mixmodel_int_cal	0.023	-9.474102023427965e-4	0.007411439823224042	0	10000
4	250	0	250	500	750	2	0	1	0	0	0	0	0.25	0.25	0.25	0.25	0.25	linear	0.025	TRUE	25	eq	0	0.5	FALSE	3	sepmodel	0.0231	-0.001042552708582016	0.008076848850656267	0	10000
4	250	0	250	500	750	2	0	1	0	0	0	0	0.25	0.25	0.25	0.25	0.25	linear	0.025	TRUE	50	eq	0	0.5	FALSE	3	fixmodel	0.0237	-3.833836985597075e-4	0.007157465313606414	0	10000
4	250	0	250	500	750	2	0	1	0	0	0	0	0.25	0.25	0.25	0.25	0.25	linear	0.025	TRUE	50	eq	0	0.5	FALSE	3	mixmodel_int	0.024	-3.1728639398939044e-4	0.007218607012727987	0	10000
4	250	0	250	500	750	2	0	1	0	0	0	0	0.25	0.25	0.25	0.25	0.25	linear	0.025	TRUE	50	eq	0	0.5	FALSE	3	mixmodel_int_cal	0.0238	-4.0267546946140727e-4	0.007177924541987483	0	10000
4	250	0	250	500	750	2	0	1	0	0	0	0	0.25	0.25	0.25	0.25	0.25	linear	0.025	TRUE	50	eq	0	0.5	FALSE	3	sepmodel	0.0232	-1.4872465253542322e-4	0.00785279817583408	0	10000
4	250	0	250	500	750	2	0	1	0	0	0	0	0.25	0.25	0.25	0.25	0.25	linear	0.025	TRUE	100	eq	0	0.5	FALSE	3	fixmodel	0.0215	-0.0013790225437291693	0.007223181987897967	0	10000
4	250	0	250	500	750	2	0	1	0	0	0	0	0.25	0.25	0.25	0.25	0.25	linear	0.025	TRUE	100	eq	0	0.5	FALSE	3	mixmodel_int	0.0211	-0.0014379046092658522	0.0073043477913580564	0	10000
4	250	0	250	500	750	2	0	1	0	0	0	0	0.25	0.25	0.25	0.25	0.25	linear	0.025	TRUE	100	eq	0	0.5	FALSE	3	mixmodel_int_cal	0.0222	-0.0012856039054853783	0.007217934744675708	0	10000
4	250	0	250	500	750	2	0	1	0	0	0	0	0.25	0.25	0.25	0.25	0.25	linear	0.025	TRUE	100	eq	0	0.5	FALSE	3	sepmodel	0.0233	-0.0014979726684900222	0.007931868314630204	0	10000
4	250	0	250	500	750	2	0	1	0	0	0	0	0.375	0.375	0.375	0.375	0.375	linear	0.025	TRUE	25	eq	0	0.5	FALSE	3	fixmodel	0.0241	-1.2628363285934017e-4	0.0071437634615062855	0	10000
4	250	0	250	500	750	2	0	1	0	0	0	0	0.375	0.375	0.375	0.375	0.375	linear	0.025	TRUE	25	eq	0	0.5	FALSE	3	mixmodel_int	0.024	-1.610500582956474e-4	0.007216492736996725	0	10000
4	250	0	250	500	750	2	0	1	0	0	0	0	0.375	0.375	0.375	0.375	0.375	linear	0.025	TRUE	25	eq	0	0.5	FALSE	3	mixmodel_int_cal	0.0239	-3.0940833159606625e-5	0.007209951619640619	0	10000
4	250	0	250	500	750	2	0	1	0	0	0	0	0.375	0.375	0.375	0.375	0.375	linear	0.025	TRUE	25	eq	0	0.5	FALSE	3	sepmodel	0.0239	-7.133912686666282e-5	0.007857949009653987	0	10000
4	250	0	250	500	750	2	0	1	0	0	0	0	0.375	0.375	0.375	0.375	0.375	linear	0.025	TRUE	50	eq	0	0.5	FALSE	3	fixmodel	0.0243	-4.5964642861150514e-4	0.007159855255881881	0	10000
4	250	0	250	500	750	2	0	1	0	0	0	0	0.375	0.375	0.375	0.375	0.375	linear	0.025	TRUE	50	eq	0	0.5	FALSE	3	mixmodel_int	0.0242	-4.3724752999878605e-4	0.0072496270786787656	0	10000
4	250	0	250	500	750	2	0	1	0	0	0	0	0.375	0.375	0.375	0.375	0.375	linear	0.025	TRUE	50	eq	0	0.5	FALSE	3	mixmodel_int_cal	0.0247	-3.9378142522680435e-4	0.007179376467870992	0	10000
4	250	0	250	500	750	2	0	1	0	0	0	0	0.375	0.375	0.375	0.375	0.375	linear	0.025	TRUE	50	eq	0	0.5	FALSE	3	sepmodel	0.0235	-5.405422510865275e-4	0.00788371438405109	0	10000
4	250	0	250	500	750	2	0	1	0	0	0	0	0.375	0.375	0.375	0.375	0.375	linear	0.025	TRUE	100	eq	0	0.5	FALSE	3	fixmodel	0.0266	2.572013307041043e-4	0.007510009879536496	0	10000
4	250	0	250	500	750	2	0	1	0	0	0	0	0.375	0.375	0.375	0.375	0.375	linear	0.025	TRUE	100	eq	0	0.5	FALSE	3	mixmodel_int	0.026	2.724404733653367e-4	0.007576982016280753	0	10000
4	250	0	250	500	750	2	0	1	0	0	0	0	0.375	0.375	0.375	0.375	0.375	linear	0.025	TRUE	100	eq	0	0.5	FALSE	3	mixmodel_int_cal	0.0279	7.000378699743866e-4	0.007530288948713013	0	10000
4	250	0	250	500	750	2	0	1	0	0	0	0	0.375	0.375	0.375	0.375	0.375	linear	0.025	TRUE	100	eq	0	0.5	FALSE	3	sepmodel	0.0269	7.300011506700368e-4	0.008165916125921444	0	10000
4	250	0	250	500	750	2	0	1	0	0	0	0	0.5	0.5	0.5	0.5	0.5	linear	0.025	TRUE	25	eq	0	0.5	FALSE	3	fixmodel	0.0255	8.434115871233352e-4	0.007241576993365188	0	10000
4	250	0	250	500	750	2	0	1	0	0	0	0	0.5	0.5	0.5	0.5	0.5	linear	0.025	TRUE	25	eq	0	0.5	FALSE	3	mixmodel_int	0.0253	9.190773988893791e-4	0.007285007671516459	0	10000
4	250	0	250	500	750	2	0	1	0	0	0	0	0.5	0.5	0.5	0.5	0.5	linear	0.025	TRUE	25	eq	0	0.5	FALSE	3	mixmodel_int_cal	0.0247	8.043435640462776e-4	0.007283214443218522	0	10000
4	250	0	250	500	750	2	0	1	0	0	0	0	0.5	0.5	0.5	0.5	0.5	linear	0.025	TRUE	25	eq	0	0.5	FALSE	3	sepmodel	0.0248	0.0011406183955667596	0.007917697547596081	0	10000
4	250	0	250	500	750	2	0	1	0	0	0	0	0.5	0.5	0.5	0.5	0.5	linear	0.025	TRUE	50	eq	0	0.5	FALSE	3	fixmodel	0.0215	7.059500909464277e-5	0.007066345364623195	0	10000
4	250	0	250	500	750	2	0	1	0	0	0	0	0.5	0.5	0.5	0.5	0.5	linear	0.025	TRUE	50	eq	0	0.5	FALSE	3	mixmodel_int	0.0217	6.373100172104139e-5	0.007138379665243352	0	10000
4	250	0	250	500	750	2	0	1	0	0	0	0	0.5	0.5	0.5	0.5	0.5	linear	0.025	TRUE	50	eq	0	0.5	FALSE	3	mixmodel_int_cal	0.0225	1.8084828595508955e-4	0.007085510133377133	0	10000
4	250	0	250	500	750	2	0	1	0	0	0	0	0.5	0.5	0.5	0.5	0.5	linear	0.025	TRUE	50	eq	0	0.5	FALSE	3	sepmodel	0.0214	3.254654468868682e-4	0.007773158906932764	0	10000
4	250	0	250	500	750	2	0	1	0	0	0	0	0.5	0.5	0.5	0.5	0.5	linear	0.025	TRUE	100	eq	0	0.5	FALSE	3	fixmodel	0.0244	0.0012990782289356727	0.007255084205277441	0	10000
4	250	0	250	500	750	2	0	1	0	0	0	0	0.5	0.5	0.5	0.5	0.5	linear	0.025	TRUE	100	eq	0	0.5	FALSE	3	mixmodel_int	0.0251	0.0013099031059095232	0.007319693156727693	0	10000
4	250	0	250	500	750	2	0	1	0	0	0	0	0.5	0.5	0.5	0.5	0.5	linear	0.025	TRUE	100	eq	0	0.5	FALSE	3	mixmodel_int_cal	0.0263	0.0019199757489070679	0.007271333657965751	0	10000
4	250	0	250	500	750	2	0	1	0	0	0	0	0.5	0.5	0.5	0.5	0.5	linear	0.025	TRUE	100	eq	0	0.5	FALSE	3	sepmodel	0.0266	0.0014364281187970852	0.007928838436205708	0	10000
4	250	0	250	500	750	2	0	1	0	0	0	0	0	-0.5	0	0	0	linear	0.025	TRUE	25	diff_1	0	0.5	FALSE	3	fixmodel	0.0316	0.011111609047221032	0.007179821665870567	0	10000
4	250	0	250	500	750	2	0	1	0	0	0	0	0	-0.5	0	0	0	linear	0.025	TRUE	25	diff_1	0	0.5	FALSE	3	mixmodel_int	0.0303	0.008683686079493817	0.007215375456842204	0	10000
4	250	0	250	500	750	2	0	1	0	0	0	0	0	-0.5	0	0	0	linear	0.025	TRUE	25	diff_1	0	0.5	FALSE	3	mixmodel_int_cal	0.0307	0.010637971712508933	0.007204178170119339	0	10000
4	250	0	250	500	750	2	0	1	0	0	0	0	0	-0.5	0	0	0	linear	0.025	TRUE	25	diff_1	0	0.5	FALSE	3	sepmodel	0.0229	5.339354110664859e-4	0.0077951478664360745	0	10000
4	250	0	250	500	750	2	0	1	0	0	0	0	0	-0.5	0	0	0	linear	0.025	TRUE	50	diff_1	0	0.5	FALSE	3	fixmodel	0.0309	0.009870925908080756	0.007394502630840372	0	10000
4	250	0	250	500	750	2	0	1	0	0	0	0	0	-0.5	0	0	0	linear	0.025	TRUE	50	diff_1	0	0.5	FALSE	3	mixmodel_int	0.0283	0.007366694382107351	0.007438332873667668	0	10000
4	250	0	250	500	750	2	0	1	0	0	0	0	0	-0.5	0	0	0	linear	0.025	TRUE	50	diff_1	0	0.5	FALSE	3	mixmodel_int_cal	0.0301	0.009020780439266698	0.0073947476903491235	0	10000
4	250	0	250	500	750	2	0	1	0	0	0	0	0	-0.5	0	0	0	linear	0.025	TRUE	50	diff_1	0	0.5	FALSE	3	sepmodel	0.0249	-5.836150233712485e-4	0.008007820275439845	0	10000
4	250	0	250	500	750	2	0	1	0	0	0	0	0	-0.5	0	0	0	linear	0.025	TRUE	100	diff_1	0	0.5	FALSE	3	fixmodel	0.0293	0.010708995213135725	0.007198094541166936	0	10000
4	250	0	250	500	750	2	0	1	0	0	0	0	0	-0.5	0	0	0	linear	0.025	TRUE	100	diff_1	0	0.5	FALSE	3	mixmodel_int	0.0279	0.008442949418162643	0.007247199915707859	0	10000
4	250	0	250	500	750	2	0	1	0	0	0	0	0	-0.5	0	0	0	linear	0.025	TRUE	100	diff_1	0	0.5	FALSE	3	mixmodel_int_cal	0.028	0.009464234863740746	0.007199441776773797	0	10000
4	250	0	250	500	750	2	0	1	0	0	0	0	0	-0.5	0	0	0	linear	0.025	TRUE	100	diff_1	0	0.5	FALSE	3	sepmodel	0.0226	6.089410622898743e-4	0.007802531525223192	0	10000
4	250	0	250	500	750	2	0	1	0	0	0	0	0	-0.375	0	0	0	linear	0.025	TRUE	25	diff_1	0	0.5	FALSE	3	fixmodel	0.0318	0.008281391265112799	0.00749461797745966	0	10000
4	250	0	250	500	750	2	0	1	0	0	0	0	0	-0.375	0	0	0	linear	0.025	TRUE	25	diff_1	0	0.5	FALSE	3	mixmodel_int	0.0301	0.00667688184221511	0.00754737585368284	0	10000
4	250	0	250	500	750	2	0	1	0	0	0	0	0	-0.375	0	0	0	linear	0.025	TRUE	25	diff_1	0	0.5	FALSE	3	mixmodel_int_cal	0.032	0.007847424832832524	0.007525035012229058	0	10000
4	250	0	250	500	750	2	0	1	0	0	0	0	0	-0.375	0	0	0	linear	0.025	TRUE	25	diff_1	0	0.5	FALSE	3	sepmodel	0.0254	8.291399774076867e-4	0.00810061831813064	0	10000
4	250	0	250	500	750	2	0	1	0	0	0	0	0	-0.375	0	0	0	linear	0.025	TRUE	50	diff_1	0	0.5	FALSE	3	fixmodel	0.0342	0.008859999364933745	0.007518652076957189	0	10000
4	250	0	250	500	750	2	0	1	0	0	0	0	0	-0.375	0	0	0	linear	0.025	TRUE	50	diff_1	0	0.5	FALSE	3	mixmodel_int	0.0331	0.007147496796815184	0.007564103992101893	0	10000
4	250	0	250	500	750	2	0	1	0	0	0	0	0	-0.375	0	0	0	linear	0.025	TRUE	50	diff_1	0	0.5	FALSE	3	mixmodel_int_cal	0.033	0.008225262498899912	0.007514919672260339	0	10000
4	250	0	250	500	750	2	0	1	0	0	0	0	0	-0.375	0	0	0	linear	0.025	TRUE	50	diff_1	0	0.5	FALSE	3	sepmodel	0.0284	0.0013430266023728749	0.008127645660519761	0	10000
4	250	0	250	500	750	2	0	1	0	0	0	0	0	-0.375	0	0	0	linear	0.025	TRUE	100	diff_1	0	0.5	FALSE	3	fixmodel	0.0308	0.008067179532221169	0.007501587062466525	0	10000
4	250	0	250	500	750	2	0	1	0	0	0	0	0	-0.375	0	0	0	linear	0.025	TRUE	100	diff_1	0	0.5	FALSE	3	mixmodel_int	0.0301	0.0063083625592084145	0.007560042593456722	0	10000
4	250	0	250	500	750	2	0	1	0	0	0	0	0	-0.375	0	0	0	linear	0.025	TRUE	100	diff_1	0	0.5	FALSE	3	mixmodel_int_cal	0.0295	0.0070995727016172185	0.007505947404857626	0	10000
4	250	0	250	500	750	2	0	1	0	0	0	0	0	-0.375	0	0	0	linear	0.025	TRUE	100	diff_1	0	0.5	FALSE	3	sepmodel	0.0249	3.387243535409342e-4	0.008190930289113078	0	10000
4	250	0	250	500	750	2	0	1	0	0	0	0	0	-0.25	0	0	0	linear	0.025	TRUE	25	diff_1	0	0.5	FALSE	3	fixmodel	0.0288	0.003677810989184426	0.007326080631929865	0	10000
4	250	0	250	500	750	2	0	1	0	0	0	0	0	-0.25	0	0	0	linear	0.025	TRUE	25	diff_1	0	0.5	FALSE	3	mixmodel_int	0.0288	0.0025035198403425833	0.0074096972842000895	0	10000
4	250	0	250	500	750	2	0	1	0	0	0	0	0	-0.25	0	0	0	linear	0.025	TRUE	25	diff_1	0	0.5	FALSE	3	mixmodel_int_cal	0.0286	0.0033815995967089686	0.007354946625460086	0	10000
4	250	0	250	500	750	2	0	1	0	0	0	0	0	-0.25	0	0	0	linear	0.025	TRUE	25	diff_1	0	0.5	FALSE	3	sepmodel	0.0246	-0.0017374071896779735	0.00808710597031873	0	10000
4	250	0	250	500	750	2	0	1	0	0	0	0	0	-0.25	0	0	0	linear	0.025	TRUE	50	diff_1	0	0.5	FALSE	3	fixmodel	0.0302	0.0058541893521326105	0.0073046858885540255	0	10000
4	250	0	250	500	750	2	0	1	0	0	0	0	0	-0.25	0	0	0	linear	0.025	TRUE	50	diff_1	0	0.5	FALSE	3	mixmodel_int	0.0294	0.00478034096211216	0.007358082169566662	0	10000
4	250	0	250	500	750	2	0	1	0	0	0	0	0	-0.25	0	0	0	linear	0.025	TRUE	50	diff_1	0	0.5	FALSE	3	mixmodel_int_cal	0.0299	0.005475945153985468	0.007325834761702131	0	10000
4	250	0	250	500	750	2	0	1	0	0	0	0	0	-0.25	0	0	0	linear	0.025	TRUE	50	diff_1	0	0.5	FALSE	3	sepmodel	0.0262	0.0010129068887160008	0.007934436484588615	0	10000
4	250	0	250	500	750	2	0	1	0	0	0	0	0	-0.25	0	0	0	linear	0.025	TRUE	100	diff_1	0	0.5	FALSE	3	fixmodel	0.0292	0.004565163434783852	0.0073965139712725645	0	10000
4	250	0	250	500	750	2	0	1	0	0	0	0	0	-0.25	0	0	0	linear	0.025	TRUE	100	diff_1	0	0.5	FALSE	3	mixmodel_int	0.0281	0.003347542126881971	0.007449214590223557	0	10000
4	250	0	250	500	750	2	0	1	0	0	0	0	0	-0.25	0	0	0	linear	0.025	TRUE	100	diff_1	0	0.5	FALSE	3	mixmodel_int_cal	0.0291	0.003979015609569546	0.0073898849377936416	0	10000
4	250	0	250	500	750	2	0	1	0	0	0	0	0	-0.25	0	0	0	linear	0.025	TRUE	100	diff_1	0	0.5	FALSE	3	sepmodel	0.0254	-9.996419506950638e-4	0.008035132552427429	0	10000
4	250	0	250	500	750	2	0	1	0	0	0	0	0	-0.125	0	0	0	linear	0.025	TRUE	25	diff_1	0	0.5	FALSE	3	fixmodel	0.0271	0.002562771362882132	0.007402260281904841	0	10000
4	250	0	250	500	750	2	0	1	0	0	0	0	0	-0.125	0	0	0	linear	0.025	TRUE	25	diff_1	0	0.5	FALSE	3	mixmodel_int	0.0274	0.002066984316136173	0.007451479957038809	0	10000
4	250	0	250	500	750	2	0	1	0	0	0	0	0	-0.125	0	0	0	linear	0.025	TRUE	25	diff_1	0	0.5	FALSE	3	mixmodel_int_cal	0.0272	0.002428187624713288	0.007429999258876814	0	10000
4	250	0	250	500	750	2	0	1	0	0	0	0	0	-0.125	0	0	0	linear	0.025	TRUE	25	diff_1	0	0.5	FALSE	3	sepmodel	0.0267	1.6129344456455177e-4	0.008051667568652278	0	10000
4	250	0	250	500	750	2	0	1	0	0	0	0	0	-0.125	0	0	0	linear	0.025	TRUE	50	diff_1	0	0.5	FALSE	3	fixmodel	0.0249	0.0020084741444806728	0.0071861569854821785	0	10000
4	250	0	250	500	750	2	0	1	0	0	0	0	0	-0.125	0	0	0	linear	0.025	TRUE	50	diff_1	0	0.5	FALSE	3	mixmodel_int	0.0243	0.0013585500315377078	0.007234648179855718	0	10000
4	250	0	250	500	750	2	0	1	0	0	0	0	0	-0.125	0	0	0	linear	0.025	TRUE	50	diff_1	0	0.5	FALSE	3	mixmodel_int_cal	0.0249	0.0018355229262673888	0.007197812811606041	0	10000
4	250	0	250	500	750	2	0	1	0	0	0	0	0	-0.125	0	0	0	linear	0.025	TRUE	50	diff_1	0	0.5	FALSE	3	sepmodel	0.0221	-8.251668964684273e-4	0.007855874725838497	0	10000
4	250	0	250	500	750	2	0	1	0	0	0	0	0	-0.125	0	0	0	linear	0.025	TRUE	100	diff_1	0	0.5	FALSE	3	fixmodel	0.0255	0.0037545126092915467	0.007309987636047088	0	10000
4	250	0	250	500	750	2	0	1	0	0	0	0	0	-0.125	0	0	0	linear	0.025	TRUE	100	diff_1	0	0.5	FALSE	3	mixmodel_int	0.0256	0.0033079997710496133	0.007379413625259798	0	10000
4	250	0	250	500	750	2	0	1	0	0	0	0	0	-0.125	0	0	0	linear	0.025	TRUE	100	diff_1	0	0.5	FALSE	3	mixmodel_int_cal	0.0251	0.0035598911926041656	0.0073244958961840205	0	10000
4	250	0	250	500	750	2	0	1	0	0	0	0	0	-0.125	0	0	0	linear	0.025	TRUE	100	diff_1	0	0.5	FALSE	3	sepmodel	0.0243	0.0014224251121438857	0.008039571333468718	0	10000
4	250	0	250	500	750	2	0	1	0	0	0	0	0	0	0	0	0	linear	0.025	TRUE	25	diff_1	0	0.5	FALSE	3	fixmodel	0.0263	-3.2925092026552655e-4	0.007448845508955376	0	10000
4	250	0	250	500	750	2	0	1	0	0	0	0	0	0	0	0	0	linear	0.025	TRUE	25	diff_1	0	0.5	FALSE	3	mixmodel_int	0.026	-2.485590443682691e-4	0.007512808377490729	0	10000
4	250	0	250	500	750	2	0	1	0	0	0	0	0	0	0	0	0	linear	0.025	TRUE	25	diff_1	0	0.5	FALSE	3	mixmodel_int_cal	0.0258	-3.785629619168329e-4	0.007481564717485687	0	10000
4	250	0	250	500	750	2	0	1	0	0	0	0	0	0	0	0	0	linear	0.025	TRUE	25	diff_1	0	0.5	FALSE	3	sepmodel	0.0237	-8.324528620064358e-5	0.008110866526986699	0	10000
4	250	0	250	500	750	2	0	1	0	0	0	0	0	0	0	0	0	linear	0.025	TRUE	50	diff_1	0	0.5	FALSE	3	fixmodel	0.0229	-0.0011026316832164174	0.007358837863321903	0	10000
4	250	0	250	500	750	2	0	1	0	0	0	0	0	0	0	0	0	linear	0.025	TRUE	50	diff_1	0	0.5	FALSE	3	mixmodel_int	0.023	-9.59069162586702e-4	0.007436226479004153	0	10000
4	250	0	250	500	750	2	0	1	0	0	0	0	0	0	0	0	0	linear	0.025	TRUE	50	diff_1	0	0.5	FALSE	3	mixmodel_int_cal	0.0234	-0.0010817626428015988	0.0073725669019938265	0	10000
4	250	0	250	500	750	2	0	1	0	0	0	0	0	0	0	0	0	linear	0.025	TRUE	50	diff_1	0	0.5	FALSE	3	sepmodel	0.0244	-7.43760426990152e-4	0.008049092627766267	0	10000
4	250	0	250	500	750	2	0	1	0	0	0	0	0	0	0	0	0	linear	0.025	TRUE	100	diff_1	0	0.5	FALSE	3	fixmodel	0.0247	-8.540007642766956e-4	0.007247276355447919	0	10000
4	250	0	250	500	750	2	0	1	0	0	0	0	0	0	0	0	0	linear	0.025	TRUE	100	diff_1	0	0.5	FALSE	3	mixmodel_int	0.0241	-8.44928582044726e-4	0.007318449105943103	0	10000
4	250	0	250	500	750	2	0	1	0	0	0	0	0	0	0	0	0	linear	0.025	TRUE	100	diff_1	0	0.5	FALSE	3	mixmodel_int_cal	0.0239	-8.957386961934653e-4	0.007247481285966146	0	10000
4	250	0	250	500	750	2	0	1	0	0	0	0	0	0	0	0	0	linear	0.025	TRUE	100	diff_1	0	0.5	FALSE	3	sepmodel	0.0242	-8.339500894140064e-4	0.007967554446286282	0	10000
4	250	0	250	500	750	2	0	1	0	0	0	0	0	0.125	0	0	0	linear	0.025	TRUE	25	diff_1	0	0.5	FALSE	3	fixmodel	0.0248	-0.002128357725115048	0.0074963087945654925	0	10000
4	250	0	250	500	750	2	0	1	0	0	0	0	0	0.125	0	0	0	linear	0.025	TRUE	25	diff_1	0	0.5	FALSE	3	mixmodel_int	0.0243	-0.00144831439694216	0.00754321055972156	0	10000
4	250	0	250	500	750	2	0	1	0	0	0	0	0	0.125	0	0	0	linear	0.025	TRUE	25	diff_1	0	0.5	FALSE	3	mixmodel_int_cal	0.0259	-0.0019045377120648363	0.00755772213801713	0	10000
4	250	0	250	500	750	2	0	1	0	0	0	0	0	0.125	0	0	0	linear	0.025	TRUE	25	diff_1	0	0.5	FALSE	3	sepmodel	0.0267	8.625158889002068e-4	0.008119007390339265	0	10000
4	250	0	250	500	750	2	0	1	0	0	0	0	0	0.125	0	0	0	linear	0.025	TRUE	50	diff_1	0	0.5	FALSE	3	fixmodel	0.0271	-6.862164350526302e-4	0.007388345076506492	0	10000
4	250	0	250	500	750	2	0	1	0	0	0	0	0	0.125	0	0	0	linear	0.025	TRUE	50	diff_1	0	0.5	FALSE	3	mixmodel_int	0.0274	-8.882761984753897e-5	0.0074478569895226315	0	10000
4	250	0	250	500	750	2	0	1	0	0	0	0	0	0.125	0	0	0	linear	0.025	TRUE	50	diff_1	0	0.5	FALSE	3	mixmodel_int_cal	0.0272	-4.991298051523269e-4	0.00740256987982564	0	10000
4	250	0	250	500	750	2	0	1	0	0	0	0	0	0.125	0	0	0	linear	0.025	TRUE	50	diff_1	0	0.5	FALSE	3	sepmodel	0.0282	0.0018853685497642921	0.00805473360824249	0	10000
4	250	0	250	500	750	2	0	1	0	0	0	0	0	0.125	0	0	0	linear	0.025	TRUE	100	diff_1	0	0.5	FALSE	3	fixmodel	0.0233	-0.0027959896938947976	0.007309477007731558	0	10000
4	250	0	250	500	750	2	0	1	0	0	0	0	0	0.125	0	0	0	linear	0.025	TRUE	100	diff_1	0	0.5	FALSE	3	mixmodel_int	0.0234	-0.002232225166845367	0.007375780203249247	0	10000
4	250	0	250	500	750	2	0	1	0	0	0	0	0	0.125	0	0	0	linear	0.025	TRUE	100	diff_1	0	0.5	FALSE	3	mixmodel_int_cal	0.0233	-0.0025331880231482763	0.007316449787628393	0	10000
4	250	0	250	500	750	2	0	1	0	0	0	0	0	0.125	0	0	0	linear	0.025	TRUE	100	diff_1	0	0.5	FALSE	3	sepmodel	0.0238	-4.061510473927719e-5	0.007976719454295607	0	10000
4	250	0	250	500	750	2	0	1	0	0	0	0	0	0.25	0	0	0	linear	0.025	TRUE	25	diff_1	0	0.5	FALSE	3	fixmodel	0.0221	-0.005080448427931093	0.007349648264345559	0	10000
4	250	0	250	500	750	2	0	1	0	0	0	0	0	0.25	0	0	0	linear	0.025	TRUE	25	diff_1	0	0.5	FALSE	3	mixmodel_int	0.0215	-0.0039704788512515896	0.007403464458005734	0	10000
4	250	0	250	500	750	2	0	1	0	0	0	0	0	0.25	0	0	0	linear	0.025	TRUE	25	diff_1	0	0.5	FALSE	3	mixmodel_int_cal	0.0223	-0.004710499827599713	0.007374041484530754	0	10000
4	250	0	250	500	750	2	0	1	0	0	0	0	0	0.25	0	0	0	linear	0.025	TRUE	25	diff_1	0	0.5	FALSE	3	sepmodel	0.0248	1.1549040113197586e-4	0.007993463813869174	0	10000
4	250	0	250	500	750	2	0	1	0	0	0	0	0	0.25	0	0	0	linear	0.025	TRUE	50	diff_1	0	0.5	FALSE	3	fixmodel	0.0246	-0.003518036560110844	0.007357566532618301	0	10000
4	250	0	250	500	750	2	0	1	0	0	0	0	0	0.25	0	0	0	linear	0.025	TRUE	50	diff_1	0	0.5	FALSE	3	mixmodel_int	0.0251	-0.002489310933182966	0.007418194266221133	0	10000
4	250	0	250	500	750	2	0	1	0	0	0	0	0	0.25	0	0	0	linear	0.025	TRUE	50	diff_1	0	0.5	FALSE	3	mixmodel_int_cal	0.0246	-0.0031911642907100106	0.0073746542716553645	0	10000
4	250	0	250	500	750	2	0	1	0	0	0	0	0	0.25	0	0	0	linear	0.025	TRUE	50	diff_1	0	0.5	FALSE	3	sepmodel	0.0269	0.0012945505974728288	0.008046545689586123	0	10000
4	250	0	250	500	750	2	0	1	0	0	0	0	0	0.25	0	0	0	linear	0.025	TRUE	100	diff_1	0	0.5	FALSE	3	fixmodel	0.024	-0.004192120652652309	0.007461060582294717	0	10000
4	250	0	250	500	750	2	0	1	0	0	0	0	0	0.25	0	0	0	linear	0.025	TRUE	100	diff_1	0	0.5	FALSE	3	mixmodel_int	0.024	-0.0031141857518866708	0.00756049884280456	0	10000
4	250	0	250	500	750	2	0	1	0	0	0	0	0	0.25	0	0	0	linear	0.025	TRUE	100	diff_1	0	0.5	FALSE	3	mixmodel_int_cal	0.023	-0.0035716302867166835	0.007468781642236144	0	10000
4	250	0	250	500	750	2	0	1	0	0	0	0	0	0.25	0	0	0	linear	0.025	TRUE	100	diff_1	0	0.5	FALSE	3	sepmodel	0.0281	0.001041854484533606	0.008164368663676431	0	10000
4	250	0	250	500	750	2	0	1	0	0	0	0	0	0.375	0	0	0	linear	0.025	TRUE	25	diff_1	0	0.5	FALSE	3	fixmodel	0.0177	-0.008222169818624243	0.00738507647744788	0	10000
4	250	0	250	500	750	2	0	1	0	0	0	0	0	0.375	0	0	0	linear	0.025	TRUE	25	diff_1	0	0.5	FALSE	3	mixmodel_int	0.0184	-0.006479485351581557	0.007436661781728956	0	10000
4	250	0	250	500	750	2	0	1	0	0	0	0	0	0.375	0	0	0	linear	0.025	TRUE	25	diff_1	0	0.5	FALSE	3	mixmodel_int_cal	0.0184	-0.007807968282946604	0.007419023042909435	0	10000
4	250	0	250	500	750	2	0	1	0	0	0	0	0	0.375	0	0	0	linear	0.025	TRUE	25	diff_1	0	0.5	FALSE	3	sepmodel	0.0229	-1.3138503258368887e-4	0.007974434980762387	0	10000
4	250	0	250	500	750	2	0	1	0	0	0	0	0	0.375	0	0	0	linear	0.025	TRUE	50	diff_1	0	0.5	FALSE	3	fixmodel	0.0235	-0.007274136721635877	0.007404691829236768	0	10000
4	250	0	250	500	750	2	0	1	0	0	0	0	0	0.375	0	0	0	linear	0.025	TRUE	50	diff_1	0	0.5	FALSE	3	mixmodel_int	0.0241	-0.005553325025363975	0.007463730877830644	0	10000
4	250	0	250	500	750	2	0	1	0	0	0	0	0	0.375	0	0	0	linear	0.025	TRUE	50	diff_1	0	0.5	FALSE	3	mixmodel_int_cal	0.0236	-0.006769224637467994	0.007413642364224214	0	10000
4	250	0	250	500	750	2	0	1	0	0	0	0	0	0.375	0	0	0	linear	0.025	TRUE	50	diff_1	0	0.5	FALSE	3	sepmodel	0.0267	5.043700375287369e-4	0.008011009440965519	0	10000
4	250	0	250	500	750	2	0	1	0	0	0	0	0	0.375	0	0	0	linear	0.025	TRUE	100	diff_1	0	0.5	FALSE	3	fixmodel	0.0206	-0.007929654748677099	0.007282326434578165	0	10000
4	250	0	250	500	750	2	0	1	0	0	0	0	0	0.375	0	0	0	linear	0.025	TRUE	100	diff_1	0	0.5	FALSE	3	mixmodel_int	0.0216	-0.006204328050989314	0.007328765511780623	0	10000
4	250	0	250	500	750	2	0	1	0	0	0	0	0	0.375	0	0	0	linear	0.025	TRUE	100	diff_1	0	0.5	FALSE	3	mixmodel_int_cal	0.0209	-0.006974371970770941	0.00728305437165432	0	10000
4	250	0	250	500	750	2	0	1	0	0	0	0	0	0.375	0	0	0	linear	0.025	TRUE	100	diff_1	0	0.5	FALSE	3	sepmodel	0.0268	-2.9710492744267025e-5	0.00791869701941201	0	10000
4	250	0	250	500	750	2	0	1	0	0	0	0	0	0.5	0	0	0	linear	0.025	TRUE	25	diff_1	0	0.5	FALSE	3	fixmodel	0.0161	-0.010620539370928158	0.0072713795690936235	0	10000
4	250	0	250	500	750	2	0	1	0	0	0	0	0	0.5	0	0	0	linear	0.025	TRUE	25	diff_1	0	0.5	FALSE	3	mixmodel_int	0.0172	-0.008030679186834236	0.007312261144884351	0	10000
4	250	0	250	500	750	2	0	1	0	0	0	0	0	0.5	0	0	0	linear	0.025	TRUE	25	diff_1	0	0.5	FALSE	3	mixmodel_int_cal	0.0165	-0.009913198904533361	0.0073139245733223526	0	10000
4	250	0	250	500	750	2	0	1	0	0	0	0	0	0.5	0	0	0	linear	0.025	TRUE	25	diff_1	0	0.5	FALSE	3	sepmodel	0.0231	5.5093206867918875e-5	0.007872946255474068	0	10000
4	250	0	250	500	750	2	0	1	0	0	0	0	0	0.5	0	0	0	linear	0.025	TRUE	50	diff_1	0	0.5	FALSE	3	fixmodel	0.0167	-0.01064303798018749	0.007224657693747558	0	10000
4	250	0	250	500	750	2	0	1	0	0	0	0	0	0.5	0	0	0	linear	0.025	TRUE	50	diff_1	0	0.5	FALSE	3	mixmodel_int	0.0176	-0.008265096422696084	0.007270717142208117	0	10000
4	250	0	250	500	750	2	0	1	0	0	0	0	0	0.5	0	0	0	linear	0.025	TRUE	50	diff_1	0	0.5	FALSE	3	mixmodel_int_cal	0.017	-0.009855514081088248	0.007233785950888858	0	10000
4	250	0	250	500	750	2	0	1	0	0	0	0	0	0.5	0	0	0	linear	0.025	TRUE	50	diff_1	0	0.5	FALSE	3	sepmodel	0.0236	-4.8054606624523493e-4	0.007806536695430615	0	10000
4	250	0	250	500	750	2	0	1	0	0	0	0	0	0.5	0	0	0	linear	0.025	TRUE	100	diff_1	0	0.5	FALSE	3	fixmodel	0.0189	-0.0094361131411786	0.007418883861818315	0	10000
4	250	0	250	500	750	2	0	1	0	0	0	0	0	0.5	0	0	0	linear	0.025	TRUE	100	diff_1	0	0.5	FALSE	3	mixmodel_int	0.0214	-0.006955476129532793	0.007484165267389241	0	10000
4	250	0	250	500	750	2	0	1	0	0	0	0	0	0.5	0	0	0	linear	0.025	TRUE	100	diff_1	0	0.5	FALSE	3	mixmodel_int_cal	0.0199	-0.008138801438551132	0.0074295876259745895	0	10000
4	250	0	250	500	750	2	0	1	0	0	0	0	0	0.5	0	0	0	linear	0.025	TRUE	100	diff_1	0	0.5	FALSE	3	sepmodel	0.0283	0.001188288031450284	0.008105934540385468	0	10000
4	250	0	250	500	750	2	0	1	0	0	0	0	0	-0.5	-0.5	0	0	linear	0.025	TRUE	25	diff_12	0	0.5	FALSE	3	fixmodel	0.0512	0.028623958553485013	0.008161423067664224	0	10000
4	250	0	250	500	750	2	0	1	0	0	0	0	0	-0.5	-0.5	0	0	linear	0.025	TRUE	25	diff_12	0	0.5	FALSE	3	mixmodel_int	0.0428	0.019669786900341785	0.007956053168925696	0	10000
4	250	0	250	500	750	2	0	1	0	0	0	0	0	-0.5	-0.5	0	0	linear	0.025	TRUE	25	diff_12	0	0.5	FALSE	3	mixmodel_int_cal	0.0496	0.026963647903548948	0.008155741680561605	0	10000
4	250	0	250	500	750	2	0	1	0	0	0	0	0	-0.5	-0.5	0	0	linear	0.025	TRUE	25	diff_12	0	0.5	FALSE	3	sepmodel	0.0271	9.015207565920713e-4	0.008114420283744116	0	10000
4	250	0	250	500	750	2	0	1	0	0	0	0	0	-0.5	-0.5	0	0	linear	0.025	TRUE	50	diff_12	0	0.5	FALSE	3	fixmodel	0.052	0.027386911993241926	0.008135363674567249	0	10000
4	250	0	250	500	750	2	0	1	0	0	0	0	0	-0.5	-0.5	0	0	linear	0.025	TRUE	50	diff_12	0	0.5	FALSE	3	mixmodel_int	0.0422	0.01823029236788008	0.007923388285625155	0	10000
4	250	0	250	500	750	2	0	1	0	0	0	0	0	-0.5	-0.5	0	0	linear	0.025	TRUE	50	diff_12	0	0.5	FALSE	3	mixmodel_int_cal	0.0475	0.024914591127786757	0.008032923834024475	0	10000
4	250	0	250	500	750	2	0	1	0	0	0	0	0	-0.5	-0.5	0	0	linear	0.025	TRUE	50	diff_12	0	0.5	FALSE	3	sepmodel	0.0252	-7.961713784121817e-4	0.00807812525621446	0	10000
4	250	0	250	500	750	2	0	1	0	0	0	0	0	-0.5	-0.5	0	0	linear	0.025	TRUE	100	diff_12	0	0.5	FALSE	3	fixmodel	0.0532	0.028462678912417372	0.00816035145460734	0	10000
4	250	0	250	500	750	2	0	1	0	0	0	0	0	-0.5	-0.5	0	0	linear	0.025	TRUE	100	diff_12	0	0.5	FALSE	3	mixmodel_int	0.0436	0.01940362995030622	0.007926559732908626	0	10000
4	250	0	250	500	750	2	0	1	0	0	0	0	0	-0.5	-0.5	0	0	linear	0.025	TRUE	100	diff_12	0	0.5	FALSE	3	mixmodel_int_cal	0.0509	0.025180177241392102	0.008057497703140105	0	10000
4	250	0	250	500	750	2	0	1	0	0	0	0	0	-0.5	-0.5	0	0	linear	0.025	TRUE	100	diff_12	0	0.5	FALSE	3	sepmodel	0.0243	3.7549491680643766e-4	0.008063157855036123	0	10000
4	250	0	250	500	750	2	0	1	0	0	0	0	0	-0.375	-0.375	0	0	linear	0.025	TRUE	25	diff_12	0	0.5	FALSE	3	fixmodel	0.0409	0.021005096105614234	0.00783050255496192	0	10000
4	250	0	250	500	750	2	0	1	0	0	0	0	0	-0.375	-0.375	0	0	linear	0.025	TRUE	25	diff_12	0	0.5	FALSE	3	mixmodel_int	0.0344	0.01512475006648692	0.007754683720554026	0	10000
4	250	0	250	500	750	2	0	1	0	0	0	0	0	-0.375	-0.375	0	0	linear	0.025	TRUE	25	diff_12	0	0.5	FALSE	3	mixmodel_int_cal	0.0395	0.019929806608252693	0.007826598269353486	0	10000
4	250	0	250	500	750	2	0	1	0	0	0	0	0	-0.375	-0.375	0	0	linear	0.025	TRUE	25	diff_12	0	0.5	FALSE	3	sepmodel	0.0249	3.4197897774349386e-4	0.008100885466870341	0	10000
4	250	0	250	500	750	2	0	1	0	0	0	0	0	-0.375	-0.375	0	0	linear	0.025	TRUE	50	diff_12	0	0.5	FALSE	3	fixmodel	0.0438	0.020943552899864437	0.007696313184681196	0	10000
4	250	0	250	500	750	2	0	1	0	0	0	0	0	-0.375	-0.375	0	0	linear	0.025	TRUE	50	diff_12	0	0.5	FALSE	3	mixmodel_int	0.0384	0.015001225295325845	0.007637423026351166	0	10000
4	250	0	250	500	750	2	0	1	0	0	0	0	0	-0.375	-0.375	0	0	linear	0.025	TRUE	50	diff_12	0	0.5	FALSE	3	mixmodel_int_cal	0.042	0.01920435379790238	0.007656795196415344	0	10000
4	250	0	250	500	750	2	0	1	0	0	0	0	0	-0.375	-0.375	0	0	linear	0.025	TRUE	50	diff_12	0	0.5	FALSE	3	sepmodel	0.0262	6.369597201643416e-5	0.007957583220446112	0	10000
4	250	0	250	500	750	2	0	1	0	0	0	0	0	-0.375	-0.375	0	0	linear	0.025	TRUE	100	diff_12	0	0.5	FALSE	3	fixmodel	0.0426	0.020396152576953895	0.007906342504327006	0	10000
4	250	0	250	500	750	2	0	1	0	0	0	0	0	-0.375	-0.375	0	0	linear	0.025	TRUE	100	diff_12	0	0.5	FALSE	3	mixmodel_int	0.0364	0.01439383300804108	0.007834764475276262	0	10000
4	250	0	250	500	750	2	0	1	0	0	0	0	0	-0.375	-0.375	0	0	linear	0.025	TRUE	100	diff_12	0	0.5	FALSE	3	mixmodel_int_cal	0.0392	0.018225193251186884	0.007838444094789059	0	10000
4	250	0	250	500	750	2	0	1	0	0	0	0	0	-0.375	-0.375	0	0	linear	0.025	TRUE	100	diff_12	0	0.5	FALSE	3	sepmodel	0.0234	-3.0909600429934855e-4	0.008143988641970874	0	10000
4	250	0	250	500	750	2	0	1	0	0	0	0	0	-0.25	-0.25	0	0	linear	0.025	TRUE	25	diff_12	0	0.5	FALSE	3	fixmodel	0.0372	0.014514208528130953	0.007645939427079078	0	10000
4	250	0	250	500	750	2	0	1	0	0	0	0	0	-0.25	-0.25	0	0	linear	0.025	TRUE	25	diff_12	0	0.5	FALSE	3	mixmodel_int	0.0346	0.011037717725090311	0.007601843594741685	0	10000
4	250	0	250	500	750	2	0	1	0	0	0	0	0	-0.25	-0.25	0	0	linear	0.025	TRUE	25	diff_12	0	0.5	FALSE	3	mixmodel_int_cal	0.0357	0.01372188428066353	0.0076646021681596455	0	10000
4	250	0	250	500	750	2	0	1	0	0	0	0	0	-0.25	-0.25	0	0	linear	0.025	TRUE	25	diff_12	0	0.5	FALSE	3	sepmodel	0.0271	0.0012100011476835742	0.00799618806538736	0	10000
4	250	0	250	500	750	2	0	1	0	0	0	0	0	-0.25	-0.25	0	0	linear	0.025	TRUE	50	diff_12	0	0.5	FALSE	3	fixmodel	0.0371	0.014449164092105607	0.007505206802342798	0	10000
4	250	0	250	500	750	2	0	1	0	0	0	0	0	-0.25	-0.25	0	0	linear	0.025	TRUE	50	diff_12	0	0.5	FALSE	3	mixmodel_int	0.0342	0.010894579114690908	0.0075290669575243845	0	10000
4	250	0	250	500	750	2	0	1	0	0	0	0	0	-0.25	-0.25	0	0	linear	0.025	TRUE	50	diff_12	0	0.5	FALSE	3	mixmodel_int_cal	0.0363	0.013363642801391266	0.007495909692823082	0	10000
4	250	0	250	500	750	2	0	1	0	0	0	0	0	-0.25	-0.25	0	0	linear	0.025	TRUE	50	diff_12	0	0.5	FALSE	3	sepmodel	0.0244	6.837973636635809e-4	0.007981568036909819	0	10000
4	250	0	250	500	750	2	0	1	0	0	0	0	0	-0.25	-0.25	0	0	linear	0.025	TRUE	100	diff_12	0	0.5	FALSE	3	fixmodel	0.0379	0.014481217566768106	0.007487178334777332	0	10000
4	250	0	250	500	750	2	0	1	0	0	0	0	0	-0.25	-0.25	0	0	linear	0.025	TRUE	100	diff_12	0	0.5	FALSE	3	mixmodel_int	0.0333	0.010722405206121785	0.007482186760314309	0	10000
4	250	0	250	500	750	2	0	1	0	0	0	0	0	-0.25	-0.25	0	0	linear	0.025	TRUE	100	diff_12	0	0.5	FALSE	3	mixmodel_int_cal	0.0356	0.013149812920107504	0.007455890314118552	0	10000
4	250	0	250	500	750	2	0	1	0	0	0	0	0	-0.25	-0.25	0	0	linear	0.025	TRUE	100	diff_12	0	0.5	FALSE	3	sepmodel	0.0262	6.192829461094863e-4	0.007918652234938156	0	10000
4	250	0	250	500	750	2	0	1	0	0	0	0	0	-0.125	-0.125	0	0	linear	0.025	TRUE	25	diff_12	0	0.5	FALSE	3	fixmodel	0.0292	0.006512019500108936	0.007399199835964356	0	10000
4	250	0	250	500	750	2	0	1	0	0	0	0	0	-0.125	-0.125	0	0	linear	0.025	TRUE	25	diff_12	0	0.5	FALSE	3	mixmodel_int	0.0277	0.004737412955652586	0.0074691385398436136	0	10000
4	250	0	250	500	750	2	0	1	0	0	0	0	0	-0.125	-0.125	0	0	linear	0.025	TRUE	25	diff_12	0	0.5	FALSE	3	mixmodel_int_cal	0.0293	0.0062230442477676845	0.007460168914564	0	10000
4	250	0	250	500	750	2	0	1	0	0	0	0	0	-0.125	-0.125	0	0	linear	0.025	TRUE	25	diff_12	0	0.5	FALSE	3	sepmodel	0.0239	-6.479494028356385e-4	0.008023642907400335	0	10000
4	250	0	250	500	750	2	0	1	0	0	0	0	0	-0.125	-0.125	0	0	linear	0.025	TRUE	50	diff_12	0	0.5	FALSE	3	fixmodel	0.0332	0.008356701448913862	0.007434541379698397	0	10000
4	250	0	250	500	750	2	0	1	0	0	0	0	0	-0.125	-0.125	0	0	linear	0.025	TRUE	50	diff_12	0	0.5	FALSE	3	mixmodel_int	0.0315	0.006610228404859416	0.007466313288347663	0	10000
4	250	0	250	500	750	2	0	1	0	0	0	0	0	-0.125	-0.125	0	0	linear	0.025	TRUE	50	diff_12	0	0.5	FALSE	3	mixmodel_int_cal	0.0334	0.007851166567462466	0.007442507652773676	0	10000
4	250	0	250	500	750	2	0	1	0	0	0	0	0	-0.125	-0.125	0	0	linear	0.025	TRUE	50	diff_12	0	0.5	FALSE	3	sepmodel	0.027	0.001050145840840182	0.007997250373175158	0	10000
4	250	0	250	500	750	2	0	1	0	0	0	0	0	-0.125	-0.125	0	0	linear	0.025	TRUE	100	diff_12	0	0.5	FALSE	3	fixmodel	0.029	0.007180051949874403	0.007370920738279999	0	10000
4	250	0	250	500	750	2	0	1	0	0	0	0	0	-0.125	-0.125	0	0	linear	0.025	TRUE	100	diff_12	0	0.5	FALSE	3	mixmodel_int	0.0279	0.005479741579754663	0.007422032726238477	0	10000
4	250	0	250	500	750	2	0	1	0	0	0	0	0	-0.125	-0.125	0	0	linear	0.025	TRUE	100	diff_12	0	0.5	FALSE	3	mixmodel_int_cal	0.0285	0.006547502068101408	0.007390003151135649	0	10000
4	250	0	250	500	750	2	0	1	0	0	0	0	0	-0.125	-0.125	0	0	linear	0.025	TRUE	100	diff_12	0	0.5	FALSE	3	sepmodel	0.0251	1.4281733688604526e-4	0.008019861796617388	0	10000
4	250	0	250	500	750	2	0	1	0	0	0	0	0	0	0	0	0	linear	0.025	TRUE	25	diff_12	0	0.5	FALSE	3	fixmodel	0.0253	8.729176757161634e-5	0.007332557134394413	0	10000
4	250	0	250	500	750	2	0	1	0	0	0	0	0	0	0	0	0	linear	0.025	TRUE	25	diff_12	0	0.5	FALSE	3	mixmodel_int	0.0248	1.1592869406005026e-4	0.007406802504935492	0	10000
4	250	0	250	500	750	2	0	1	0	0	0	0	0	0	0	0	0	linear	0.025	TRUE	25	diff_12	0	0.5	FALSE	3	mixmodel_int_cal	0.0247	9.299683358491637e-5	0.007370509317337502	0	10000
4	250	0	250	500	750	2	0	1	0	0	0	0	0	0	0	0	0	linear	0.025	TRUE	25	diff_12	0	0.5	FALSE	3	sepmodel	0.0235	2.407371702603774e-5	0.008019905044752031	0	10000
4	250	0	250	500	750	2	0	1	0	0	0	0	0	0	0	0	0	linear	0.025	TRUE	50	diff_12	0	0.5	FALSE	3	fixmodel	0.0268	7.977277628900086e-4	0.007450562922109913	0	10000
4	250	0	250	500	750	2	0	1	0	0	0	0	0	0	0	0	0	linear	0.025	TRUE	50	diff_12	0	0.5	FALSE	3	mixmodel_int	0.0272	7.095544508485089e-4	0.007511113000300286	0	10000
4	250	0	250	500	750	2	0	1	0	0	0	0	0	0	0	0	0	linear	0.025	TRUE	50	diff_12	0	0.5	FALSE	3	mixmodel_int_cal	0.0264	7.041374528949196e-4	0.00747361815392751	0	10000
4	250	0	250	500	750	2	0	1	0	0	0	0	0	0	0	0	0	linear	0.025	TRUE	50	diff_12	0	0.5	FALSE	3	sepmodel	0.027	8.9193428701099e-4	0.008162873775622428	0	10000
4	250	0	250	500	750	2	0	1	0	0	0	0	0	0	0	0	0	linear	0.025	TRUE	100	diff_12	0	0.5	FALSE	3	fixmodel	0.0272	4.927335695992829e-4	0.007407658631509016	0	10000
4	250	0	250	500	750	2	0	1	0	0	0	0	0	0	0	0	0	linear	0.025	TRUE	100	diff_12	0	0.5	FALSE	3	mixmodel_int	0.0268	3.9438176012559405e-4	0.0074673915126637425	0	10000
4	250	0	250	500	750	2	0	1	0	0	0	0	0	0	0	0	0	linear	0.025	TRUE	100	diff_12	0	0.5	FALSE	3	mixmodel_int_cal	0.0262	4.20861944927699e-4	0.007401924118172097	0	10000
4	250	0	250	500	750	2	0	1	0	0	0	0	0	0	0	0	0	linear	0.025	TRUE	100	diff_12	0	0.5	FALSE	3	sepmodel	0.0256	7.414727614948669e-4	0.00805295153274813	0	10000
4	250	0	250	500	750	2	0	1	0	0	0	0	0	0.125	0.125	0	0	linear	0.025	TRUE	25	diff_12	0	0.5	FALSE	3	fixmodel	0.0214	-0.007429689076391038	0.007377008227470244	0	10000
4	250	0	250	500	750	2	0	1	0	0	0	0	0	0.125	0.125	0	0	linear	0.025	TRUE	25	diff_12	0	0.5	FALSE	3	mixmodel_int	0.0217	-0.005797612418841307	0.007439582771584699	0	10000
4	250	0	250	500	750	2	0	1	0	0	0	0	0	0.125	0.125	0	0	linear	0.025	TRUE	25	diff_12	0	0.5	FALSE	3	mixmodel_int_cal	0.0211	-0.007244201727146776	0.00741985166497586	0	10000
4	250	0	250	500	750	2	0	1	0	0	0	0	0	0.125	0.125	0	0	linear	0.025	TRUE	25	diff_12	0	0.5	FALSE	3	sepmodel	0.0236	-3.605480907936377e-4	0.00802931532417211	0	10000
4	250	0	250	500	750	2	0	1	0	0	0	0	0	0.125	0.125	0	0	linear	0.025	TRUE	50	diff_12	0	0.5	FALSE	3	fixmodel	0.0223	-0.007158948187532684	0.00730628706540898	0	10000
4	250	0	250	500	750	2	0	1	0	0	0	0	0	0.125	0.125	0	0	linear	0.025	TRUE	50	diff_12	0	0.5	FALSE	3	mixmodel_int	0.0228	-0.005700643742121483	0.00733453122002185	0	10000
4	250	0	250	500	750	2	0	1	0	0	0	0	0	0.125	0.125	0	0	linear	0.025	TRUE	50	diff_12	0	0.5	FALSE	3	mixmodel_int_cal	0.0223	-0.00666844539621816	0.007314318696179999	0	10000
4	250	0	250	500	750	2	0	1	0	0	0	0	0	0.125	0.125	0	0	linear	0.025	TRUE	50	diff_12	0	0.5	FALSE	3	sepmodel	0.0242	-8.548485400885066e-4	0.007835184488850726	0	10000
4	250	0	250	500	750	2	0	1	0	0	0	0	0	0.125	0.125	0	0	linear	0.025	TRUE	100	diff_12	0	0.5	FALSE	3	fixmodel	0.0199	-0.008049757804986435	0.0073791382239338475	0	10000
4	250	0	250	500	750	2	0	1	0	0	0	0	0	0.125	0.125	0	0	linear	0.025	TRUE	100	diff_12	0	0.5	FALSE	3	mixmodel_int	0.0219	-0.006310407896648276	0.007436795057544182	0	10000
4	250	0	250	500	750	2	0	1	0	0	0	0	0	0.125	0.125	0	0	linear	0.025	TRUE	100	diff_12	0	0.5	FALSE	3	mixmodel_int_cal	0.02	-0.007376620467347801	0.007396574071726274	0	10000
4	250	0	250	500	750	2	0	1	0	0	0	0	0	0.125	0.125	0	0	linear	0.025	TRUE	100	diff_12	0	0.5	FALSE	3	sepmodel	0.0244	-6.932961052275063e-4	0.0079965414028725125	0	10000
4	250	0	250	500	750	2	0	1	0	0	0	0	0	0.25	0.25	0	0	linear	0.025	TRUE	25	diff_12	0	0.5	FALSE	3	fixmodel	0.0177	-0.013855152083327047	0.007545947816511037	0	10000
4	250	0	250	500	750	2	0	1	0	0	0	0	0	0.25	0.25	0	0	linear	0.025	TRUE	25	diff_12	0	0.5	FALSE	3	mixmodel_int	0.0192	-0.010363771616020359	0.007544374980325681	0	10000
4	250	0	250	500	750	2	0	1	0	0	0	0	0	0.25	0.25	0	0	linear	0.025	TRUE	25	diff_12	0	0.5	FALSE	3	mixmodel_int_cal	0.0183	-0.013121869158534732	0.007582103316441393	0	10000
4	250	0	250	500	750	2	0	1	0	0	0	0	0	0.25	0.25	0	0	linear	0.025	TRUE	25	diff_12	0	0.5	FALSE	3	sepmodel	0.0261	-8.047160693325213e-5	0.008049122907582714	0	10000
4	250	0	250	500	750	2	0	1	0	0	0	0	0	0.25	0.25	0	0	linear	0.025	TRUE	50	diff_12	0	0.5	FALSE	3	fixmodel	0.0147	-0.013705087385157813	0.007669564960558226	0	10000
4	250	0	250	500	750	2	0	1	0	0	0	0	0	0.25	0.25	0	0	linear	0.025	TRUE	50	diff_12	0	0.5	FALSE	3	mixmodel_int	0.0176	-0.009968512794288066	0.007697355193656757	0	10000
4	250	0	250	500	750	2	0	1	0	0	0	0	0	0.25	0.25	0	0	linear	0.025	TRUE	50	diff_12	0	0.5	FALSE	3	mixmodel_int_cal	0.0151	-0.01268251053763765	0.007656504444760506	0	10000
4	250	0	250	500	750	2	0	1	0	0	0	0	0	0.25	0.25	0	0	linear	0.025	TRUE	50	diff_12	0	0.5	FALSE	3	sepmodel	0.0252	4.5796368208775415e-4	0.008182667066699102	0	10000
4	250	0	250	500	750	2	0	1	0	0	0	0	0	0.25	0.25	0	0	linear	0.025	TRUE	100	diff_12	0	0.5	FALSE	3	fixmodel	0.0177	-0.013698499848636816	0.007467508592850081	0	10000
4	250	0	250	500	750	2	0	1	0	0	0	0	0	0.25	0.25	0	0	linear	0.025	TRUE	100	diff_12	0	0.5	FALSE	3	mixmodel_int	0.0193	-0.010100276863445405	0.007483693417170397	0	10000
4	250	0	250	500	750	2	0	1	0	0	0	0	0	0.25	0.25	0	0	linear	0.025	TRUE	100	diff_12	0	0.5	FALSE	3	mixmodel_int_cal	0.0173	-0.012396606117807423	0.007468483973847644	0	10000
4	250	0	250	500	750	2	0	1	0	0	0	0	0	0.25	0.25	0	0	linear	0.025	TRUE	100	diff_12	0	0.5	FALSE	3	sepmodel	0.026	2.7533642717232545e-4	0.008007651284559767	0	10000
4	250	0	250	500	750	2	0	1	0	0	0	0	0	0.375	0.375	0	0	linear	0.025	TRUE	25	diff_12	0	0.5	FALSE	3	fixmodel	0.0133	-0.02001141962514562	0.0075697710836407075	0	10000
4	250	0	250	500	750	2	0	1	0	0	0	0	0	0.375	0.375	0	0	linear	0.025	TRUE	25	diff_12	0	0.5	FALSE	3	mixmodel_int	0.0169	-0.014222485471144354	0.007513318929742812	0	10000
4	250	0	250	500	750	2	0	1	0	0	0	0	0	0.375	0.375	0	0	linear	0.025	TRUE	25	diff_12	0	0.5	FALSE	3	mixmodel_int_cal	0.0148	-0.018774350955031514	0.007566737335451403	0	10000
4	250	0	250	500	750	2	0	1	0	0	0	0	0	0.375	0.375	0	0	linear	0.025	TRUE	25	diff_12	0	0.5	FALSE	3	sepmodel	0.0245	8.940171750214279e-4	0.007821145574310722	0	10000
4	250	0	250	500	750	2	0	1	0	0	0	0	0	0.375	0.375	0	0	linear	0.025	TRUE	50	diff_12	0	0.5	FALSE	3	fixmodel	0.0142	-0.019434064917928425	0.007651062800690885	0	10000
4	250	0	250	500	750	2	0	1	0	0	0	0	0	0.375	0.375	0	0	linear	0.025	TRUE	50	diff_12	0	0.5	FALSE	3	mixmodel_int	0.0171	-0.0135604565449576	0.007625593136272763	0	10000
4	250	0	250	500	750	2	0	1	0	0	0	0	0	0.375	0.375	0	0	linear	0.025	TRUE	50	diff_12	0	0.5	FALSE	3	mixmodel_int_cal	0.015	-0.01769737526926634	0.0076399161962397225	0	10000
4	250	0	250	500	750	2	0	1	0	0	0	0	0	0.375	0.375	0	0	linear	0.025	TRUE	50	diff_12	0	0.5	FALSE	3	sepmodel	0.026	0.0016599272163910102	0.008041069171898972	0	10000
4	250	0	250	500	750	2	0	1	0	0	0	0	0	0.375	0.375	0	0	linear	0.025	TRUE	100	diff_12	0	0.5	FALSE	3	fixmodel	0.0157	-0.019925445417317455	0.007885338774558215	0	10000
4	250	0	250	500	750	2	0	1	0	0	0	0	0	0.375	0.375	0	0	linear	0.025	TRUE	100	diff_12	0	0.5	FALSE	3	mixmodel_int	0.0193	-0.013899797641499288	0.007846246525455455	0	10000
4	250	0	250	500	750	2	0	1	0	0	0	0	0	0.375	0.375	0	0	linear	0.025	TRUE	100	diff_12	0	0.5	FALSE	3	mixmodel_int_cal	0.0166	-0.017843497075531456	0.00784045930823225	0	10000
4	250	0	250	500	750	2	0	1	0	0	0	0	0	0.375	0.375	0	0	linear	0.025	TRUE	100	diff_12	0	0.5	FALSE	3	sepmodel	0.0278	0.0011100497104402412	0.008189487515777076	0	10000
4	250	0	250	500	750	2	0	1	0	0	0	0	0	0.5	0.5	0	0	linear	0.025	TRUE	25	diff_12	0	0.5	FALSE	3	fixmodel	0.0133	-0.02771862853142615	0.008251224793065769	0	10000
4	250	0	250	500	750	2	0	1	0	0	0	0	0	0.5	0.5	0	0	linear	0.025	TRUE	25	diff_12	0	0.5	FALSE	3	mixmodel_int	0.0167	-0.018688547403243626	0.008008574877527555	0	10000
4	250	0	250	500	750	2	0	1	0	0	0	0	0	0.5	0.5	0	0	linear	0.025	TRUE	25	diff_12	0	0.5	FALSE	3	mixmodel_int_cal	0.0141	-0.0261134490814816	0.00821778902367553	0	10000
4	250	0	250	500	750	2	0	1	0	0	0	0	0	0.5	0.5	0	0	linear	0.025	TRUE	25	diff_12	0	0.5	FALSE	3	sepmodel	0.0264	3.9008217929944136e-6	0.008159423095576544	0	10000
4	250	0	250	500	750	2	0	1	0	0	0	0	0	0.5	0.5	0	0	linear	0.025	TRUE	50	diff_12	0	0.5	FALSE	3	fixmodel	0.0117	-0.027435904133129217	0.008178437260499211	0	10000
4	250	0	250	500	750	2	0	1	0	0	0	0	0	0.5	0.5	0	0	linear	0.025	TRUE	50	diff_12	0	0.5	FALSE	3	mixmodel_int	0.0163	-0.018470160479647033	0.00795601474656603	0	10000
4	250	0	250	500	750	2	0	1	0	0	0	0	0	0.5	0.5	0	0	linear	0.025	TRUE	50	diff_12	0	0.5	FALSE	3	mixmodel_int_cal	0.0135	-0.02494509596322822	0.008088181499990552	0	10000
4	250	0	250	500	750	2	0	1	0	0	0	0	0	0.5	0.5	0	0	linear	0.025	TRUE	50	diff_12	0	0.5	FALSE	3	sepmodel	0.027	3.8804973247136883e-4	0.008113141661684671	0	10000
4	250	0	250	500	750	2	0	1	0	0	0	0	0	0.5	0.5	0	0	linear	0.025	TRUE	100	diff_12	0	0.5	FALSE	3	fixmodel	0.0106	-0.02780011448650161	0.007969706560913552	0	10000
4	250	0	250	500	750	2	0	1	0	0	0	0	0	0.5	0.5	0	0	linear	0.025	TRUE	100	diff_12	0	0.5	FALSE	3	mixmodel_int	0.0149	-0.018941742651690456	0.007745588895650745	0	10000
4	250	0	250	500	750	2	0	1	0	0	0	0	0	0.5	0.5	0	0	linear	0.025	TRUE	100	diff_12	0	0.5	FALSE	3	mixmodel_int_cal	0.0117	-0.02442983078893916	0.007827794729007773	0	10000
4	250	0	250	500	750	2	0	1	0	0	0	0	0	0.5	0.5	0	0	linear	0.025	TRUE	100	diff_12	0	0.5	FALSE	3	sepmodel	0.0244	-1.196069978537448e-4	0.007858748944180987	0	10000
4	250	0	250	500	750	2	0	1	0	0	0	0	0	-0.5	-0.5	0	-0.5	linear	0.025	TRUE	25	diff_124	0	0.5	FALSE	3	fixmodel	0.0497	0.028707547072246393	0.008090204398067407	0	10000
4	250	0	250	500	750	2	0	1	0	0	0	0	0	-0.5	-0.5	0	-0.5	linear	0.025	TRUE	25	diff_124	0	0.5	FALSE	3	mixmodel_int	0.039	0.01842462745248592	0.007854432496858079	0	10000
4	250	0	250	500	750	2	0	1	0	0	0	0	0	-0.5	-0.5	0	-0.5	linear	0.025	TRUE	25	diff_124	0	0.5	FALSE	3	mixmodel_int_cal	0.0479	0.026978298613836056	0.008051781842279886	0	10000
4	250	0	250	500	750	2	0	1	0	0	0	0	0	-0.5	-0.5	0	-0.5	linear	0.025	TRUE	25	diff_124	0	0.5	FALSE	3	sepmodel	0.0225	-6.63018983567293e-4	0.008046567270504805	0	10000
4	250	0	250	500	750	2	0	1	0	0	0	0	0	-0.5	-0.5	0	-0.5	linear	0.025	TRUE	50	diff_124	0	0.5	FALSE	3	fixmodel	0.0508	0.028244251628014718	0.008083255088608923	0	10000
4	250	0	250	500	750	2	0	1	0	0	0	0	0	-0.5	-0.5	0	-0.5	linear	0.025	TRUE	50	diff_124	0	0.5	FALSE	3	mixmodel_int	0.0391	0.01849362129812676	0.007824243273836963	0	10000
4	250	0	250	500	750	2	0	1	0	0	0	0	0	-0.5	-0.5	0	-0.5	linear	0.025	TRUE	50	diff_124	0	0.5	FALSE	3	mixmodel_int_cal	0.0485	0.025546316421836635	0.007973667047420802	0	10000
4	250	0	250	500	750	2	0	1	0	0	0	0	0	-0.5	-0.5	0	-0.5	linear	0.025	TRUE	50	diff_124	0	0.5	FALSE	3	sepmodel	0.0232	-6.088947953200262e-4	0.00792867133635344	0	10000
4	250	0	250	500	750	2	0	1	0	0	0	0	0	-0.5	-0.5	0	-0.5	linear	0.025	TRUE	100	diff_124	0	0.5	FALSE	3	fixmodel	0.0523	0.02963615844686331	0.008291714640053481	0	10000
4	250	0	250	500	750	2	0	1	0	0	0	0	0	-0.5	-0.5	0	-0.5	linear	0.025	TRUE	100	diff_124	0	0.5	FALSE	3	mixmodel_int	0.0418	0.019528328494653146	0.008016001221116318	0	10000
4	250	0	250	500	750	2	0	1	0	0	0	0	0	-0.5	-0.5	0	-0.5	linear	0.025	TRUE	100	diff_124	0	0.5	FALSE	3	mixmodel_int_cal	0.0483	0.02593590474122596	0.008163370714202242	0	10000
4	250	0	250	500	750	2	0	1	0	0	0	0	0	-0.5	-0.5	0	-0.5	linear	0.025	TRUE	100	diff_124	0	0.5	FALSE	3	sepmodel	0.0246	2.2823675032854253e-4	0.008082476359230189	0	10000
4	250	0	250	500	750	2	0	1	0	0	0	0	0	-0.375	-0.375	0	-0.375	linear	0.025	TRUE	25	diff_124	0	0.5	FALSE	3	fixmodel	0.0448	0.021263388971784775	0.007828143587389329	0	10000
4	250	0	250	500	750	2	0	1	0	0	0	0	0	-0.375	-0.375	0	-0.375	linear	0.025	TRUE	25	diff_124	0	0.5	FALSE	3	mixmodel_int	0.0391	0.014500599820624195	0.00771004037371735	0	10000
4	250	0	250	500	750	2	0	1	0	0	0	0	0	-0.375	-0.375	0	-0.375	linear	0.025	TRUE	25	diff_124	0	0.5	FALSE	3	mixmodel_int_cal	0.0445	0.019975130600936843	0.007843702698561978	0	10000
4	250	0	250	500	750	2	0	1	0	0	0	0	0	-0.375	-0.375	0	-0.375	linear	0.025	TRUE	25	diff_124	0	0.5	FALSE	3	sepmodel	0.0262	-0.0012384622013474275	0.008052058515253441	0	10000
4	250	0	250	500	750	2	0	1	0	0	0	0	0	-0.375	-0.375	0	-0.375	linear	0.025	TRUE	50	diff_124	0	0.5	FALSE	3	fixmodel	0.0418	0.02106503747779184	0.007524705166628886	0	10000
4	250	0	250	500	750	2	0	1	0	0	0	0	0	-0.375	-0.375	0	-0.375	linear	0.025	TRUE	50	diff_124	0	0.5	FALSE	3	mixmodel_int	0.0353	0.014812369528156044	0.007431805426260765	0	10000
4	250	0	250	500	750	2	0	1	0	0	0	0	0	-0.375	-0.375	0	-0.375	linear	0.025	TRUE	50	diff_124	0	0.5	FALSE	3	mixmodel_int_cal	0.0393	0.019324462270661227	0.00748955367624299	0	10000
4	250	0	250	500	750	2	0	1	0	0	0	0	0	-0.375	-0.375	0	-0.375	linear	0.025	TRUE	50	diff_124	0	0.5	FALSE	3	sepmodel	0.0228	-3.2584456169187405e-4	0.007805756956571705	0	10000
4	250	0	250	500	750	2	0	1	0	0	0	0	0	-0.375	-0.375	0	-0.375	linear	0.025	TRUE	100	diff_124	0	0.5	FALSE	3	fixmodel	0.0442	0.02211780067807718	0.007662178544743092	0	10000
4	250	0	250	500	750	2	0	1	0	0	0	0	0	-0.375	-0.375	0	-0.375	linear	0.025	TRUE	100	diff_124	0	0.5	FALSE	3	mixmodel_int	0.0381	0.015655586523632845	0.007586035775167447	0	10000
4	250	0	250	500	750	2	0	1	0	0	0	0	0	-0.375	-0.375	0	-0.375	linear	0.025	TRUE	100	diff_124	0	0.5	FALSE	3	mixmodel_int_cal	0.0411	0.019603230871679485	0.007604562961023983	0	10000
4	250	0	250	500	750	2	0	1	0	0	0	0	0	-0.375	-0.375	0	-0.375	linear	0.025	TRUE	100	diff_124	0	0.5	FALSE	3	sepmodel	0.0259	2.3479130021517738e-4	0.00788324852054013	0	10000
4	250	0	250	500	750	2	0	1	0	0	0	0	0	-0.25	-0.25	0	-0.25	linear	0.025	TRUE	25	diff_124	0	0.5	FALSE	3	fixmodel	0.0378	0.014339964911630733	0.007452214331624056	0	10000
4	250	0	250	500	750	2	0	1	0	0	0	0	0	-0.25	-0.25	0	-0.25	linear	0.025	TRUE	25	diff_124	0	0.5	FALSE	3	mixmodel_int	0.0346	0.010416973041573564	0.007468807166513533	0	10000
4	250	0	250	500	750	2	0	1	0	0	0	0	0	-0.25	-0.25	0	-0.25	linear	0.025	TRUE	25	diff_124	0	0.5	FALSE	3	mixmodel_int_cal	0.0368	0.01364814847790564	0.0074650377624136365	0	10000
4	250	0	250	500	750	2	0	1	0	0	0	0	0	-0.25	-0.25	0	-0.25	linear	0.025	TRUE	25	diff_124	0	0.5	FALSE	3	sepmodel	0.0259	-1.9630728249786947e-4	0.007936375635454464	0	10000
4	250	0	250	500	750	2	0	1	0	0	0	0	0	-0.25	-0.25	0	-0.25	linear	0.025	TRUE	50	diff_124	0	0.5	FALSE	3	fixmodel	0.0359	0.015005661734275864	0.007334254279779335	0	10000
4	250	0	250	500	750	2	0	1	0	0	0	0	0	-0.25	-0.25	0	-0.25	linear	0.025	TRUE	50	diff_124	0	0.5	FALSE	3	mixmodel_int	0.0335	0.01133143818187536	0.0073475820964820126	0	10000
4	250	0	250	500	750	2	0	1	0	0	0	0	0	-0.25	-0.25	0	-0.25	linear	0.025	TRUE	50	diff_124	0	0.5	FALSE	3	mixmodel_int_cal	0.0343	0.014004276750418543	0.007334182523337884	0	10000
4	250	0	250	500	750	2	0	1	0	0	0	0	0	-0.25	-0.25	0	-0.25	linear	0.025	TRUE	50	diff_124	0	0.5	FALSE	3	sepmodel	0.0259	6.488534669375832e-4	0.007827881439805805	0	10000
4	250	0	250	500	750	2	0	1	0	0	0	0	0	-0.25	-0.25	0	-0.25	linear	0.025	TRUE	100	diff_124	0	0.5	FALSE	3	fixmodel	0.0355	0.014734231815541414	0.007581573544825661	0	10000
4	250	0	250	500	750	2	0	1	0	0	0	0	0	-0.25	-0.25	0	-0.25	linear	0.025	TRUE	100	diff_124	0	0.5	FALSE	3	mixmodel_int	0.0326	0.011006803929609173	0.007583742023030855	0	10000
4	250	0	250	500	750	2	0	1	0	0	0	0	0	-0.25	-0.25	0	-0.25	linear	0.025	TRUE	100	diff_124	0	0.5	FALSE	3	mixmodel_int_cal	0.0332	0.013354939592022993	0.007542282457156805	0	10000
4	250	0	250	500	750	2	0	1	0	0	0	0	0	-0.25	-0.25	0	-0.25	linear	0.025	TRUE	100	diff_124	0	0.5	FALSE	3	sepmodel	0.0253	3.5726057082654085e-4	0.008058411658001847	0	10000
4	250	0	250	500	750	2	0	1	0	0	0	0	0	-0.125	-0.125	0	-0.125	linear	0.025	TRUE	25	diff_124	0	0.5	FALSE	3	fixmodel	0.033	0.006880030285892456	0.00747800308033241	0	10000
4	250	0	250	500	750	2	0	1	0	0	0	0	0	-0.125	-0.125	0	-0.125	linear	0.025	TRUE	25	diff_124	0	0.5	FALSE	3	mixmodel_int	0.0322	0.005268441080292033	0.007532639319781202	0	10000
4	250	0	250	500	750	2	0	1	0	0	0	0	0	-0.125	-0.125	0	-0.125	linear	0.025	TRUE	25	diff_124	0	0.5	FALSE	3	mixmodel_int_cal	0.034	0.006477655569828212	0.007529182118135845	0	10000
4	250	0	250	500	750	2	0	1	0	0	0	0	0	-0.125	-0.125	0	-0.125	linear	0.025	TRUE	25	diff_124	0	0.5	FALSE	3	sepmodel	0.0275	-1.7791559209665715e-5	0.008146074281620522	0	10000
4	250	0	250	500	750	2	0	1	0	0	0	0	0	-0.125	-0.125	0	-0.125	linear	0.025	TRUE	50	diff_124	0	0.5	FALSE	3	fixmodel	0.0297	0.0077644838650310286	0.0073749142820256535	0	10000
4	250	0	250	500	750	2	0	1	0	0	0	0	0	-0.125	-0.125	0	-0.125	linear	0.025	TRUE	50	diff_124	0	0.5	FALSE	3	mixmodel_int	0.0277	0.006101118326105766	0.007428361763526002	0	10000
4	250	0	250	500	750	2	0	1	0	0	0	0	0	-0.125	-0.125	0	-0.125	linear	0.025	TRUE	50	diff_124	0	0.5	FALSE	3	mixmodel_int_cal	0.0291	0.007253287022092068	0.007397091586435804	0	10000
4	250	0	250	500	750	2	0	1	0	0	0	0	0	-0.125	-0.125	0	-0.125	linear	0.025	TRUE	50	diff_124	0	0.5	FALSE	3	sepmodel	0.0233	7.319584542741981e-4	0.00801396481143238	0	10000
4	250	0	250	500	750	2	0	1	0	0	0	0	0	-0.125	-0.125	0	-0.125	linear	0.025	TRUE	100	diff_124	0	0.5	FALSE	3	fixmodel	0.0308	0.007103023748807778	0.007288087829005353	0	10000
4	250	0	250	500	750	2	0	1	0	0	0	0	0	-0.125	-0.125	0	-0.125	linear	0.025	TRUE	100	diff_124	0	0.5	FALSE	3	mixmodel_int	0.0297	0.0053512829835417235	0.007361078688029324	0	10000
4	250	0	250	500	750	2	0	1	0	0	0	0	0	-0.125	-0.125	0	-0.125	linear	0.025	TRUE	100	diff_124	0	0.5	FALSE	3	mixmodel_int_cal	0.0292	0.006573720248637871	0.007272875711881018	0	10000
4	250	0	250	500	750	2	0	1	0	0	0	0	0	-0.125	-0.125	0	-0.125	linear	0.025	TRUE	100	diff_124	0	0.5	FALSE	3	sepmodel	0.0242	1.303964864392616e-4	0.00797280399043339	0	10000
4	250	0	250	500	750	2	0	1	0	0	0	0	0	0	0	0	0	linear	0.025	TRUE	25	diff_124	0	0.5	FALSE	3	fixmodel	0.0252	-0.0010207236890834857	0.0074377603680338125	0	10000
4	250	0	250	500	750	2	0	1	0	0	0	0	0	0	0	0	0	linear	0.025	TRUE	25	diff_124	0	0.5	FALSE	3	mixmodel_int	0.0249	-0.0010468491175033862	0.007519691639172982	0	10000
4	250	0	250	500	750	2	0	1	0	0	0	0	0	0	0	0	0	linear	0.025	TRUE	25	diff_124	0	0.5	FALSE	3	mixmodel_int_cal	0.0251	-9.816233777442793e-4	0.007467357898561155	0	10000
4	250	0	250	500	750	2	0	1	0	0	0	0	0	0	0	0	0	linear	0.025	TRUE	25	diff_124	0	0.5	FALSE	3	sepmodel	0.0259	-0.0012747144853541338	0.008088622518155099	0	10000
4	250	0	250	500	750	2	0	1	0	0	0	0	0	0	0	0	0	linear	0.025	TRUE	50	diff_124	0	0.5	FALSE	3	fixmodel	0.0235	7.605610006352662e-5	0.0072133663906039725	0	10000
4	250	0	250	500	750	2	0	1	0	0	0	0	0	0	0	0	0	linear	0.025	TRUE	50	diff_124	0	0.5	FALSE	3	mixmodel_int	0.024	-5.053347986040168e-5	0.007249498015948944	0	10000
4	250	0	250	500	750	2	0	1	0	0	0	0	0	0	0	0	0	linear	0.025	TRUE	50	diff_124	0	0.5	FALSE	3	mixmodel_int_cal	0.0229	3.397702101339596e-5	0.0072183725295699745	0	10000
4	250	0	250	500	750	2	0	1	0	0	0	0	0	0	0	0	0	linear	0.025	TRUE	50	diff_124	0	0.5	FALSE	3	sepmodel	0.0241	-1.6652016766254942e-4	0.007833610669790702	0	10000
4	250	0	250	500	750	2	0	1	0	0	0	0	0	0	0	0	0	linear	0.025	TRUE	100	diff_124	0	0.5	FALSE	3	fixmodel	0.0258	-4.4658137652355126e-4	0.0074137224046164395	0	10000
4	250	0	250	500	750	2	0	1	0	0	0	0	0	0	0	0	0	linear	0.025	TRUE	100	diff_124	0	0.5	FALSE	3	mixmodel_int	0.0256	-5.308583722882917e-4	0.007466288541911037	0	10000
4	250	0	250	500	750	2	0	1	0	0	0	0	0	0	0	0	0	linear	0.025	TRUE	100	diff_124	0	0.5	FALSE	3	mixmodel_int_cal	0.0254	-4.3855561420478933e-4	0.007433296113866291	0	10000
4	250	0	250	500	750	2	0	1	0	0	0	0	0	0	0	0	0	linear	0.025	TRUE	100	diff_124	0	0.5	FALSE	3	sepmodel	0.0263	-6.186704677760459e-4	0.008133597384138703	0	10000
4	250	0	250	500	750	2	0	1	0	0	0	0	0	0.125	0.125	0	0.125	linear	0.025	TRUE	25	diff_124	0	0.5	FALSE	3	fixmodel	0.0206	-0.006961332815077677	0.007519897608013324	0	10000
4	250	0	250	500	750	2	0	1	0	0	0	0	0	0.125	0.125	0	0.125	linear	0.025	TRUE	25	diff_124	0	0.5	FALSE	3	mixmodel_int	0.0214	-0.005289828508990227	0.007570236313804065	0	10000
4	250	0	250	500	750	2	0	1	0	0	0	0	0	0.125	0.125	0	0.125	linear	0.025	TRUE	25	diff_124	0	0.5	FALSE	3	mixmodel_int_cal	0.0207	-0.0068331838962508015	0.007563853216290523	0	10000
4	250	0	250	500	750	2	0	1	0	0	0	0	0	0.125	0.125	0	0.125	linear	0.025	TRUE	25	diff_124	0	0.5	FALSE	3	sepmodel	0.0245	3.672217259440195e-4	0.008131474906042182	0	10000
4	250	0	250	500	750	2	0	1	0	0	0	0	0	0.125	0.125	0	0.125	linear	0.025	TRUE	50	diff_124	0	0.5	FALSE	3	fixmodel	0.0206	-0.008203716846023055	0.007409347097555862	0	10000
4	250	0	250	500	750	2	0	1	0	0	0	0	0	0.125	0.125	0	0.125	linear	0.025	TRUE	50	diff_124	0	0.5	FALSE	3	mixmodel_int	0.0207	-0.0065480957449767325	0.007447748420416728	0	10000
4	250	0	250	500	750	2	0	1	0	0	0	0	0	0.125	0.125	0	0.125	linear	0.025	TRUE	50	diff_124	0	0.5	FALSE	3	mixmodel_int_cal	0.0204	-0.007729643548076764	0.007415961884240848	0	10000
4	250	0	250	500	750	2	0	1	0	0	0	0	0	0.125	0.125	0	0.125	linear	0.025	TRUE	50	diff_124	0	0.5	FALSE	3	sepmodel	0.0239	-9.424447594724853e-4	0.00798271223735278	0	10000
4	250	0	250	500	750	2	0	1	0	0	0	0	0	0.125	0.125	0	0.125	linear	0.025	TRUE	100	diff_124	0	0.5	FALSE	3	fixmodel	0.0216	-0.006145197568511609	0.007319812738696039	0	10000
4	250	0	250	500	750	2	0	1	0	0	0	0	0	0.125	0.125	0	0.125	linear	0.025	TRUE	100	diff_124	0	0.5	FALSE	3	mixmodel_int	0.0231	-0.004318852606840091	0.007366284917338797	0	10000
4	250	0	250	500	750	2	0	1	0	0	0	0	0	0.125	0.125	0	0.125	linear	0.025	TRUE	100	diff_124	0	0.5	FALSE	3	mixmodel_int_cal	0.0212	-0.0056136299318848915	0.0073057526607961465	0	10000
4	250	0	250	500	750	2	0	1	0	0	0	0	0	0.125	0.125	0	0.125	linear	0.025	TRUE	100	diff_124	0	0.5	FALSE	3	sepmodel	0.0257	0.001416096151915265	0.007890854578224582	0	10000
4	250	0	250	500	750	2	0	1	0	0	0	0	0	0.25	0.25	0	0.25	linear	0.025	TRUE	25	diff_124	0	0.5	FALSE	3	fixmodel	0.0148	-0.015061530262506456	0.007524829323241982	0	10000
4	250	0	250	500	750	2	0	1	0	0	0	0	0	0.25	0.25	0	0.25	linear	0.025	TRUE	25	diff_124	0	0.5	FALSE	3	mixmodel_int	0.0168	-0.01119184240037593	0.007548779712584191	0	10000
4	250	0	250	500	750	2	0	1	0	0	0	0	0	0.25	0.25	0	0.25	linear	0.025	TRUE	25	diff_124	0	0.5	FALSE	3	mixmodel_int_cal	0.0152	-0.014374791343020213	0.007557173287777727	0	10000
4	250	0	250	500	750	2	0	1	0	0	0	0	0	0.25	0.25	0	0.25	linear	0.025	TRUE	25	diff_124	0	0.5	FALSE	3	sepmodel	0.0241	-3.5470390994397374e-4	0.0079983614189903	0	10000
4	250	0	250	500	750	2	0	1	0	0	0	0	0	0.25	0.25	0	0.25	linear	0.025	TRUE	50	diff_124	0	0.5	FALSE	3	fixmodel	0.0153	-0.014409378980331254	0.00750822483671805	0	10000
4	250	0	250	500	750	2	0	1	0	0	0	0	0	0.25	0.25	0	0.25	linear	0.025	TRUE	50	diff_124	0	0.5	FALSE	3	mixmodel_int	0.0171	-0.010784345758961374	0.007516448926460667	0	10000
4	250	0	250	500	750	2	0	1	0	0	0	0	0	0.25	0.25	0	0.25	linear	0.025	TRUE	50	diff_124	0	0.5	FALSE	3	mixmodel_int_cal	0.0163	-0.01337169454131637	0.007513195462247949	0	10000
4	250	0	250	500	750	2	0	1	0	0	0	0	0	0.25	0.25	0	0.25	linear	0.025	TRUE	50	diff_124	0	0.5	FALSE	3	sepmodel	0.0247	-3.783543179059688e-4	0.008058556059861048	0	10000
4	250	0	250	500	750	2	0	1	0	0	0	0	0	0.25	0.25	0	0.25	linear	0.025	TRUE	100	diff_124	0	0.5	FALSE	3	fixmodel	0.0172	-0.01420567874769596	0.0075791770271363594	0	10000
4	250	0	250	500	750	2	0	1	0	0	0	0	0	0.25	0.25	0	0.25	linear	0.025	TRUE	100	diff_124	0	0.5	FALSE	3	mixmodel_int	0.0193	-0.01047437141356253	0.007574560206077693	0	10000
4	250	0	250	500	750	2	0	1	0	0	0	0	0	0.25	0.25	0	0.25	linear	0.025	TRUE	100	diff_124	0	0.5	FALSE	3	mixmodel_int_cal	0.0185	-0.01292669523406517	0.007555072076086293	0	10000
4	250	0	250	500	750	2	0	1	0	0	0	0	0	0.25	0.25	0	0.25	linear	0.025	TRUE	100	diff_124	0	0.5	FALSE	3	sepmodel	0.0257	3.8902651553510733e-4	0.008076091511610066	0	10000
4	250	0	250	500	750	2	0	1	0	0	0	0	0	0.375	0.375	0	0.375	linear	0.025	TRUE	25	diff_124	0	0.5	FALSE	3	fixmodel	0.0144	-0.021874744384517173	0.007742912188219505	0	10000
4	250	0	250	500	750	2	0	1	0	0	0	0	0	0.375	0.375	0	0.375	linear	0.025	TRUE	25	diff_124	0	0.5	FALSE	3	mixmodel_int	0.0165	-0.015403870839539837	0.007674315058327586	0	10000
4	250	0	250	500	750	2	0	1	0	0	0	0	0	0.375	0.375	0	0.375	linear	0.025	TRUE	25	diff_124	0	0.5	FALSE	3	mixmodel_int_cal	0.0141	-0.02077581577826863	0.007746480341119358	0	10000
4	250	0	250	500	750	2	0	1	0	0	0	0	0	0.375	0.375	0	0.375	linear	0.025	TRUE	25	diff_124	0	0.5	FALSE	3	sepmodel	0.0242	-2.2799070056930124e-4	0.007986030270590062	0	10000
4	250	0	250	500	750	2	0	1	0	0	0	0	0	0.375	0.375	0	0.375	linear	0.025	TRUE	50	diff_124	0	0.5	FALSE	3	fixmodel	0.0143	-0.022154701997938054	0.007768607119148463	0	10000
4	250	0	250	500	750	2	0	1	0	0	0	0	0	0.375	0.375	0	0.375	linear	0.025	TRUE	50	diff_124	0	0.5	FALSE	3	mixmodel_int	0.0177	-0.015522424018803748	0.0076972757559703115	0	10000
4	250	0	250	500	750	2	0	1	0	0	0	0	0	0.375	0.375	0	0.375	linear	0.025	TRUE	50	diff_124	0	0.5	FALSE	3	mixmodel_int_cal	0.0148	-0.020230217790260935	0.007741379484050815	0	10000
4	250	0	250	500	750	2	0	1	0	0	0	0	0	0.375	0.375	0	0.375	linear	0.025	TRUE	50	diff_124	0	0.5	FALSE	3	sepmodel	0.0266	3.08903370701031e-4	0.008047205395819856	0	10000
4	250	0	250	500	750	2	0	1	0	0	0	0	0	0.375	0.375	0	0.375	linear	0.025	TRUE	100	diff_124	0	0.5	FALSE	3	fixmodel	0.0141	-0.020736126654291573	0.0076740885210273705	0	10000
4	250	0	250	500	750	2	0	1	0	0	0	0	0	0.375	0.375	0	0.375	linear	0.025	TRUE	100	diff_124	0	0.5	FALSE	3	mixmodel_int	0.0184	-0.014435778898349051	0.0076150648863351385	0	10000
4	250	0	250	500	750	2	0	1	0	0	0	0	0	0.375	0.375	0	0.375	linear	0.025	TRUE	100	diff_124	0	0.5	FALSE	3	mixmodel_int_cal	0.0158	-0.018401629377815896	0.007638347131684441	0	10000
4	250	0	250	500	750	2	0	1	0	0	0	0	0	0.375	0.375	0	0.375	linear	0.025	TRUE	100	diff_124	0	0.5	FALSE	3	sepmodel	0.025	7.600127678831206e-4	0.007939860609021365	0	10000
4	250	0	250	500	750	2	0	1	0	0	0	0	0	0.5	0.5	0	0.5	linear	0.025	TRUE	25	diff_124	0	0.5	FALSE	3	fixmodel	0.0098	-0.02937664664338994	0.008081079686726887	0	10000
4	250	0	250	500	750	2	0	1	0	0	0	0	0	0.5	0.5	0	0.5	linear	0.025	TRUE	25	diff_124	0	0.5	FALSE	3	mixmodel_int	0.0142	-0.01939925497329985	0.007801194881242869	0	10000
4	250	0	250	500	750	2	0	1	0	0	0	0	0	0.5	0.5	0	0.5	linear	0.025	TRUE	25	diff_124	0	0.5	FALSE	3	mixmodel_int_cal	0.0113	-0.027651547267228082	0.008060517598815167	0	10000
4	250	0	250	500	750	2	0	1	0	0	0	0	0	0.5	0.5	0	0.5	linear	0.025	TRUE	25	diff_124	0	0.5	FALSE	3	sepmodel	0.0238	-1.571419575088733e-4	0.007917022310913738	0	10000
4	250	0	250	500	750	2	0	1	0	0	0	0	0	0.5	0.5	0	0.5	linear	0.025	TRUE	50	diff_124	0	0.5	FALSE	3	fixmodel	0.0108	-0.029601263250696324	0.008353360079926044	0	10000
4	250	0	250	500	750	2	0	1	0	0	0	0	0	0.5	0.5	0	0.5	linear	0.025	TRUE	50	diff_124	0	0.5	FALSE	3	mixmodel_int	0.0147	-0.019796035432355266	0.008054997155690873	0	10000
4	250	0	250	500	750	2	0	1	0	0	0	0	0	0.5	0.5	0	0.5	linear	0.025	TRUE	50	diff_124	0	0.5	FALSE	3	mixmodel_int_cal	0.0116	-0.026948597209173853	0.00823330526174163	0	10000
4	250	0	250	500	750	2	0	1	0	0	0	0	0	0.5	0.5	0	0.5	linear	0.025	TRUE	50	diff_124	0	0.5	FALSE	3	sepmodel	0.0233	-9.204764886177544e-4	0.008115980801901363	0	10000
4	250	0	250	500	750	2	0	1	0	0	0	0	0	0.5	0.5	0	0.5	linear	0.025	TRUE	100	diff_124	0	0.5	FALSE	3	fixmodel	0.012	-0.029417648014584883	0.008241921756816371	0	10000
4	250	0	250	500	750	2	0	1	0	0	0	0	0	0.5	0.5	0	0.5	linear	0.025	TRUE	100	diff_124	0	0.5	FALSE	3	mixmodel_int	0.0149	-0.019488121511041248	0.0079643634713736	0	10000
4	250	0	250	500	750	2	0	1	0	0	0	0	0	0.5	0.5	0	0.5	linear	0.025	TRUE	100	diff_124	0	0.5	FALSE	3	mixmodel_int_cal	0.0127	-0.02586544547547294	0.00807971169060263	0	10000
4	250	0	250	500	750	2	0	1	0	0	0	0	0	0.5	0.5	0	0.5	linear	0.025	TRUE	100	diff_124	0	0.5	FALSE	3	sepmodel	0.0246	-7.67987290207373e-4	0.008027323090857701	0	10000
