# Supplementary material for: Statistical Modeling to Adjust for Time Trends in Adaptive Platform Trials Utilizing Non‐Concurrent Controls
Source: Biom J. 2025 Jun 10;67(3):e70059. doi: 10.1002/bimj.70059 (PMC12150008; doi:10.1002/bimj.70059)
Supplement: Supplementary file 1 — Supporting Information [file BIMJ-67-e70059-s002.zip › simulations/results/results_setting_3_alpha_add.csv]

num_arms	n_arm	d1	d2	d3	d4	period_blocks	mu0	sigma	theta1	theta2	theta3	theta4	lambda0	lambda1	lambda2	lambda3	lambda4	trend	alpha	ncc	unit_size	trend_case	trend_mean	trend_var	ci	study_arm	model	reject_h0	bias	MSE	failed	nsim
4	250	0	250	500	750	2	0	1	0	0	0	0	0	-0.5	-1	0	-1.5	linear	0.025	TRUE	25	diff_124_add	0	0.5	FALSE	3	fixmodel	0.0764	0.04855580844814027	0.009593564619789278	0	10000
4	250	0	250	500	750	2	0	1	0	0	0	0	0	-0.5	-1	0	-1.5	linear	0.025	TRUE	25	diff_124_add	0	0.5	FALSE	3	mixmodel_int	0.0401	0.019912336446262374	0.00807454647573379	0	10000
4	250	0	250	500	750	2	0	1	0	0	0	0	0	-0.5	-1	0	-1.5	linear	0.025	TRUE	25	diff_124_add	0	0.5	FALSE	3	mixmodel_int_cal	0.0693	0.04380759922393662	0.00922934477090205	0	10000
4	250	0	250	500	750	2	0	1	0	0	0	0	0	-0.5	-1	0	-1.5	linear	0.025	TRUE	25	diff_124_add	0	0.5	FALSE	3	sepmodel	0.0237	-6.0586062044327764e-5	0.007898316070484853	0	10000
4	250	0	250	500	750	2	0	1	0	0	0	0	0	-0.5	-1	0	-1.5	linear	0.025	TRUE	50	diff_124_add	0	0.5	FALSE	3	fixmodel	0.0824	0.04772185290698184	0.009656430140761474	0	10000
4	250	0	250	500	750	2	0	1	0	0	0	0	0	-0.5	-1	0	-1.5	linear	0.025	TRUE	50	diff_124_add	0	0.5	FALSE	3	mixmodel_int	0.042	0.019016438617573385	0.008202285365486759	0	10000
4	250	0	250	500	750	2	0	1	0	0	0	0	0	-0.5	-1	0	-1.5	linear	0.025	TRUE	50	diff_124_add	0	0.5	FALSE	3	mixmodel_int_cal	0.0677	0.03939461285959279	0.009027958983929921	0	10000
4	250	0	250	500	750	2	0	1	0	0	0	0	0	-0.5	-1	0	-1.5	linear	0.025	TRUE	50	diff_124_add	0	0.5	FALSE	3	sepmodel	0.0247	-9.762208917817194e-4	0.008110953433436069	0	10000
4	250	0	250	500	750	2	0	1	0	0	0	0	0	-0.5	-1	0	-1.5	linear	0.025	TRUE	100	diff_124_add	0	0.5	FALSE	3	fixmodel	0.0793	0.04803196466026258	0.009583169692977385	0	10000
4	250	0	250	500	750	2	0	1	0	0	0	0	0	-0.5	-1	0	-1.5	linear	0.025	TRUE	100	diff_124_add	0	0.5	FALSE	3	mixmodel_int	0.0428	0.01936651934376917	0.008158903111664105	0	10000
4	250	0	250	500	750	2	0	1	0	0	0	0	0	-0.5	-1	0	-1.5	linear	0.025	TRUE	100	diff_124_add	0	0.5	FALSE	3	mixmodel_int_cal	0.0606	0.03533527327038041	0.008766790806617944	0	10000
4	250	0	250	500	750	2	0	1	0	0	0	0	0	-0.5	-1	0	-1.5	linear	0.025	TRUE	100	diff_124_add	0	0.5	FALSE	3	sepmodel	0.023	-6.491817203224746e-4	0.008037620371217897	0	10000
4	250	0	250	500	750	2	0	1	0	0	0	0	0	-0.375	-0.75	0	-1.125	linear	0.025	TRUE	25	diff_124_add	0	0.5	FALSE	3	fixmodel	0.0622	0.037148572917947625	0.008626055620265872	0	10000
4	250	0	250	500	750	2	0	1	0	0	0	0	0	-0.375	-0.75	0	-1.125	linear	0.025	TRUE	25	diff_124_add	0	0.5	FALSE	3	mixmodel_int	0.0437	0.020294568761587407	0.008024720499736139	0	10000
4	250	0	250	500	750	2	0	1	0	0	0	0	0	-0.375	-0.75	0	-1.125	linear	0.025	TRUE	25	diff_124_add	0	0.5	FALSE	3	mixmodel_int_cal	0.0571	0.034638320108252685	0.0085081103139349	0	10000
4	250	0	250	500	750	2	0	1	0	0	0	0	0	-0.375	-0.75	0	-1.125	linear	0.025	TRUE	25	diff_124_add	0	0.5	FALSE	3	sepmodel	0.0254	7.744056820886102e-4	0.008007937889174255	0	10000
4	250	0	250	500	750	2	0	1	0	0	0	0	0	-0.375	-0.75	0	-1.125	linear	0.025	TRUE	50	diff_124_add	0	0.5	FALSE	3	fixmodel	0.0658	0.03740000015471917	0.008758561274258166	0	10000
4	250	0	250	500	750	2	0	1	0	0	0	0	0	-0.375	-0.75	0	-1.125	linear	0.025	TRUE	50	diff_124_add	0	0.5	FALSE	3	mixmodel_int	0.0461	0.020450620228444582	0.008075937293309571	0	10000
4	250	0	250	500	750	2	0	1	0	0	0	0	0	-0.375	-0.75	0	-1.125	linear	0.025	TRUE	50	diff_124_add	0	0.5	FALSE	3	mixmodel_int_cal	0.0602	0.032952441720192654	0.008493528610627217	0	10000
4	250	0	250	500	750	2	0	1	0	0	0	0	0	-0.375	-0.75	0	-1.125	linear	0.025	TRUE	50	diff_124_add	0	0.5	FALSE	3	sepmodel	0.0271	0.0013196503784403285	0.008034275607532124	0	10000
4	250	0	250	500	750	2	0	1	0	0	0	0	0	-0.375	-0.75	0	-1.125	linear	0.025	TRUE	100	diff_124_add	0	0.5	FALSE	3	fixmodel	0.0602	0.036158151342665285	0.008514556103719723	0	10000
4	250	0	250	500	750	2	0	1	0	0	0	0	0	-0.375	-0.75	0	-1.125	linear	0.025	TRUE	100	diff_124_add	0	0.5	FALSE	3	mixmodel_int	0.0392	0.018625992666675684	0.007942117862905182	0	10000
4	250	0	250	500	750	2	0	1	0	0	0	0	0	-0.375	-0.75	0	-1.125	linear	0.025	TRUE	100	diff_124_add	0	0.5	FALSE	3	mixmodel_int_cal	0.051	0.029554399605093627	0.008211772413907241	0	10000
4	250	0	250	500	750	2	0	1	0	0	0	0	0	-0.375	-0.75	0	-1.125	linear	0.025	TRUE	100	diff_124_add	0	0.5	FALSE	3	sepmodel	0.0256	-0.0010813129502696282	0.007949749800956737	0	10000
4	250	0	250	500	750	2	0	1	0	0	0	0	0	-0.25	-0.5	0	-0.75	linear	0.025	TRUE	25	diff_124_add	0	0.5	FALSE	3	fixmodel	0.049	0.025397206712573978	0.00785508757097169	0	10000
4	250	0	250	500	750	2	0	1	0	0	0	0	0	-0.25	-0.5	0	-0.75	linear	0.025	TRUE	25	diff_124_add	0	0.5	FALSE	3	mixmodel_int	0.0411	0.016928353715717638	0.007660194712258268	0	10000
4	250	0	250	500	750	2	0	1	0	0	0	0	0	-0.25	-0.5	0	-0.75	linear	0.025	TRUE	25	diff_124_add	0	0.5	FALSE	3	mixmodel_int_cal	0.0476	0.023972184153042204	0.00781691744241332	0	10000
4	250	0	250	500	750	2	0	1	0	0	0	0	0	-0.25	-0.5	0	-0.75	linear	0.025	TRUE	25	diff_124_add	0	0.5	FALSE	3	sepmodel	0.027	0.001268432051952044	0.007883180943026702	0	10000
4	250	0	250	500	750	2	0	1	0	0	0	0	0	-0.25	-0.5	0	-0.75	linear	0.025	TRUE	50	diff_124_add	0	0.5	FALSE	3	fixmodel	0.0484	0.024875354210841357	0.007953161980022275	0	10000
4	250	0	250	500	750	2	0	1	0	0	0	0	0	-0.25	-0.5	0	-0.75	linear	0.025	TRUE	50	diff_124_add	0	0.5	FALSE	3	mixmodel_int	0.04	0.016002294146640676	0.00779071769169591	0	10000
4	250	0	250	500	750	2	0	1	0	0	0	0	0	-0.25	-0.5	0	-0.75	linear	0.025	TRUE	50	diff_124_add	0	0.5	FALSE	3	mixmodel_int_cal	0.0447	0.022526711657768986	0.0078787876589386	0	10000
4	250	0	250	500	750	2	0	1	0	0	0	0	0	-0.25	-0.5	0	-0.75	linear	0.025	TRUE	50	diff_124_add	0	0.5	FALSE	3	sepmodel	0.0253	-3.1935091239462305e-4	0.008020856212439462	0	10000
4	250	0	250	500	750	2	0	1	0	0	0	0	0	-0.25	-0.5	0	-0.75	linear	0.025	TRUE	100	diff_124_add	0	0.5	FALSE	3	fixmodel	0.0474	0.025136849746230112	0.00800419722051334	0	10000
4	250	0	250	500	750	2	0	1	0	0	0	0	0	-0.25	-0.5	0	-0.75	linear	0.025	TRUE	100	diff_124_add	0	0.5	FALSE	3	mixmodel_int	0.0384	0.016538357579005968	0.007839063920317364	0	10000
4	250	0	250	500	750	2	0	1	0	0	0	0	0	-0.25	-0.5	0	-0.75	linear	0.025	TRUE	100	diff_124_add	0	0.5	FALSE	3	mixmodel_int_cal	0.044	0.02224645678299045	0.007914665600235155	0	10000
4	250	0	250	500	750	2	0	1	0	0	0	0	0	-0.25	-0.5	0	-0.75	linear	0.025	TRUE	100	diff_124_add	0	0.5	FALSE	3	sepmodel	0.0217	7.113024886159577e-4	0.008054872779169634	0	10000
4	250	0	250	500	750	2	0	1	0	0	0	0	0	-0.125	-0.25	0	-0.375	linear	0.025	TRUE	25	diff_124_add	0	0.5	FALSE	3	fixmodel	0.0329	0.011807449550196766	0.007345175026182577	0	10000
4	250	0	250	500	750	2	0	1	0	0	0	0	0	-0.125	-0.25	0	-0.375	linear	0.025	TRUE	25	diff_124_add	0	0.5	FALSE	3	mixmodel_int	0.0303	0.008751817531840603	0.007350753416678655	0	10000
4	250	0	250	500	750	2	0	1	0	0	0	0	0	-0.125	-0.25	0	-0.375	linear	0.025	TRUE	25	diff_124_add	0	0.5	FALSE	3	mixmodel_int_cal	0.0317	0.011229682583335216	0.007376962763344378	0	10000
4	250	0	250	500	750	2	0	1	0	0	0	0	0	-0.125	-0.25	0	-0.375	linear	0.025	TRUE	25	diff_124_add	0	0.5	FALSE	3	sepmodel	0.0249	-1.2499436197461919e-4	0.007869759085901271	0	10000
4	250	0	250	500	750	2	0	1	0	0	0	0	0	-0.125	-0.25	0	-0.375	linear	0.025	TRUE	50	diff_124_add	0	0.5	FALSE	3	fixmodel	0.0331	0.012190277725582652	0.007390502568105448	0	10000
4	250	0	250	500	750	2	0	1	0	0	0	0	0	-0.125	-0.25	0	-0.375	linear	0.025	TRUE	50	diff_124_add	0	0.5	FALSE	3	mixmodel_int	0.0312	0.00905380848843623	0.007419054600820485	0	10000
4	250	0	250	500	750	2	0	1	0	0	0	0	0	-0.125	-0.25	0	-0.375	linear	0.025	TRUE	50	diff_124_add	0	0.5	FALSE	3	mixmodel_int_cal	0.0326	0.011370937561055906	0.007391540059007893	0	10000
4	250	0	250	500	750	2	0	1	0	0	0	0	0	-0.125	-0.25	0	-0.375	linear	0.025	TRUE	50	diff_124_add	0	0.5	FALSE	3	sepmodel	0.0247	1.8246468517996988e-4	0.00791429259404212	0	10000
4	250	0	250	500	750	2	0	1	0	0	0	0	0	-0.125	-0.25	0	-0.375	linear	0.025	TRUE	100	diff_124_add	0	0.5	FALSE	3	fixmodel	0.036	0.01289260952103179	0.007501488788191714	0	10000
4	250	0	250	500	750	2	0	1	0	0	0	0	0	-0.125	-0.25	0	-0.375	linear	0.025	TRUE	100	diff_124_add	0	0.5	FALSE	3	mixmodel_int	0.033	0.00950551735251668	0.007521642406507425	0	10000
4	250	0	250	500	750	2	0	1	0	0	0	0	0	-0.125	-0.25	0	-0.375	linear	0.025	TRUE	100	diff_124_add	0	0.5	FALSE	3	mixmodel_int_cal	0.0352	0.01185209436513202	0.0074999509225026776	0	10000
4	250	0	250	500	750	2	0	1	0	0	0	0	0	-0.125	-0.25	0	-0.375	linear	0.025	TRUE	100	diff_124_add	0	0.5	FALSE	3	sepmodel	0.0265	4.0349359498397815e-4	0.008006095971640237	0	10000
4	250	0	250	500	750	2	0	1	0	0	0	0	0	0	0	0	0	linear	0.025	TRUE	25	diff_124_add	0	0.5	FALSE	3	fixmodel	0.0256	0.001397209377048579	0.007550751215196628	0	10000
4	250	0	250	500	750	2	0	1	0	0	0	0	0	0	0	0	0	linear	0.025	TRUE	25	diff_124_add	0	0.5	FALSE	3	mixmodel_int	0.0256	0.0014533559369819557	0.007619511301689155	0	10000
4	250	0	250	500	750	2	0	1	0	0	0	0	0	0	0	0	0	linear	0.025	TRUE	25	diff_124_add	0	0.5	FALSE	3	mixmodel_int_cal	0.0256	0.00133514467249213	0.007584974717489967	0	10000
4	250	0	250	500	750	2	0	1	0	0	0	0	0	0	0	0	0	linear	0.025	TRUE	25	diff_124_add	0	0.5	FALSE	3	sepmodel	0.0272	0.0014992442940022755	0.008270667582968173	0	10000
4	250	0	250	500	750	2	0	1	0	0	0	0	0	0	0	0	0	linear	0.025	TRUE	50	diff_124_add	0	0.5	FALSE	3	fixmodel	0.0243	-1.7156996071839525e-5	0.007362501331464394	0	10000
4	250	0	250	500	750	2	0	1	0	0	0	0	0	0	0	0	0	linear	0.025	TRUE	50	diff_124_add	0	0.5	FALSE	3	mixmodel_int	0.0244	-2.3114897832254662e-4	0.007433739683644294	0	10000
4	250	0	250	500	750	2	0	1	0	0	0	0	0	0	0	0	0	linear	0.025	TRUE	50	diff_124_add	0	0.5	FALSE	3	mixmodel_int_cal	0.025	-9.609096066904178e-5	0.007386292493512154	0	10000
4	250	0	250	500	750	2	0	1	0	0	0	0	0	0	0	0	0	linear	0.025	TRUE	50	diff_124_add	0	0.5	FALSE	3	sepmodel	0.0254	-5.805106428816817e-4	0.0081184370082324	0	10000
4	250	0	250	500	750	2	0	1	0	0	0	0	0	0	0	0	0	linear	0.025	TRUE	100	diff_124_add	0	0.5	FALSE	3	fixmodel	0.0253	-1.4733278409786687e-4	0.007365338115225631	0	10000
4	250	0	250	500	750	2	0	1	0	0	0	0	0	0	0	0	0	linear	0.025	TRUE	100	diff_124_add	0	0.5	FALSE	3	mixmodel_int	0.026	-2.0696383556479157e-4	0.0074558659254127975	0	10000
4	250	0	250	500	750	2	0	1	0	0	0	0	0	0	0	0	0	linear	0.025	TRUE	100	diff_124_add	0	0.5	FALSE	3	mixmodel_int_cal	0.0254	-6.246189384750998e-5	0.007376561974722728	0	10000
4	250	0	250	500	750	2	0	1	0	0	0	0	0	0	0	0	0	linear	0.025	TRUE	100	diff_124_add	0	0.5	FALSE	3	sepmodel	0.0259	-1.3543529726953686e-4	0.008092519990405915	0	10000
4	250	0	250	500	750	2	0	1	0	0	0	0	0	0.125	0.25	0	0.375	linear	0.025	TRUE	25	diff_124_add	0	0.5	FALSE	3	fixmodel	0.0185	-0.012227603526249261	0.007592825079246713	0	10000
4	250	0	250	500	750	2	0	1	0	0	0	0	0	0.125	0.25	0	0.375	linear	0.025	TRUE	25	diff_124_add	0	0.5	FALSE	3	mixmodel_int	0.0201	-0.009027641442799085	0.007602926560027774	0	10000
4	250	0	250	500	750	2	0	1	0	0	0	0	0	0.125	0.25	0	0.375	linear	0.025	TRUE	25	diff_124_add	0	0.5	FALSE	3	mixmodel_int_cal	0.0181	-0.011697608187196354	0.0076149960369952165	0	10000
4	250	0	250	500	750	2	0	1	0	0	0	0	0	0.125	0.25	0	0.375	linear	0.025	TRUE	25	diff_124_add	0	0.5	FALSE	3	sepmodel	0.0264	-2.1049971857853728e-4	0.008150109028628373	0	10000
4	250	0	250	500	750	2	0	1	0	0	0	0	0	0.125	0.25	0	0.375	linear	0.025	TRUE	50	diff_124_add	0	0.5	FALSE	3	fixmodel	0.0176	-0.01252744046501215	0.007452887121256298	0	10000
4	250	0	250	500	750	2	0	1	0	0	0	0	0	0.125	0.25	0	0.375	linear	0.025	TRUE	50	diff_124_add	0	0.5	FALSE	3	mixmodel_int	0.0186	-0.009151222669061147	0.007441485380263138	0	10000
4	250	0	250	500	750	2	0	1	0	0	0	0	0	0.125	0.25	0	0.375	linear	0.025	TRUE	50	diff_124_add	0	0.5	FALSE	3	mixmodel_int_cal	0.0178	-0.011593372606399272	0.007427764218629104	0	10000
4	250	0	250	500	750	2	0	1	0	0	0	0	0	0.125	0.25	0	0.375	linear	0.025	TRUE	50	diff_124_add	0	0.5	FALSE	3	sepmodel	0.0221	-3.573201034542857e-4	0.007907130158617312	0	10000
4	250	0	250	500	750	2	0	1	0	0	0	0	0	0.125	0.25	0	0.375	linear	0.025	TRUE	100	diff_124_add	0	0.5	FALSE	3	fixmodel	0.017	-0.01358248562134597	0.007612687854991809	0	10000
4	250	0	250	500	750	2	0	1	0	0	0	0	0	0.125	0.25	0	0.375	linear	0.025	TRUE	100	diff_124_add	0	0.5	FALSE	3	mixmodel_int	0.0199	-0.010541153766681933	0.007649492092731002	0	10000
4	250	0	250	500	750	2	0	1	0	0	0	0	0	0.125	0.25	0	0.375	linear	0.025	TRUE	100	diff_124_add	0	0.5	FALSE	3	mixmodel_int_cal	0.0189	-0.012587739653594323	0.007604113935880189	0	10000
4	250	0	250	500	750	2	0	1	0	0	0	0	0	0.125	0.25	0	0.375	linear	0.025	TRUE	100	diff_124_add	0	0.5	FALSE	3	sepmodel	0.0229	-0.00167880482984452	0.008113015503933882	0	10000
4	250	0	250	500	750	2	0	1	0	0	0	0	0	0.25	0.5	0	0.75	linear	0.025	TRUE	25	diff_124_add	0	0.5	FALSE	3	fixmodel	0.0124	-0.025154728364383774	0.007863444465937496	0	10000
4	250	0	250	500	750	2	0	1	0	0	0	0	0	0.25	0.5	0	0.75	linear	0.025	TRUE	25	diff_124_add	0	0.5	FALSE	3	mixmodel_int	0.0153	-0.016614554514275386	0.007674664788808206	0	10000
4	250	0	250	500	750	2	0	1	0	0	0	0	0	0.25	0.5	0	0.75	linear	0.025	TRUE	25	diff_124_add	0	0.5	FALSE	3	mixmodel_int_cal	0.0129	-0.023624102213915373	0.007861501677037414	0	10000
4	250	0	250	500	750	2	0	1	0	0	0	0	0	0.25	0.5	0	0.75	linear	0.025	TRUE	25	diff_124_add	0	0.5	FALSE	3	sepmodel	0.0243	-8.738600529593918e-4	0.007960944911392508	0	10000
4	250	0	250	500	750	2	0	1	0	0	0	0	0	0.25	0.5	0	0.75	linear	0.025	TRUE	50	diff_124_add	0	0.5	FALSE	3	fixmodel	0.0132	-0.024397742570050902	0.007914122629533943	0	10000
4	250	0	250	500	750	2	0	1	0	0	0	0	0	0.25	0.5	0	0.75	linear	0.025	TRUE	50	diff_124_add	0	0.5	FALSE	3	mixmodel_int	0.0169	-0.015857813396375934	0.0077507132408287	0	10000
4	250	0	250	500	750	2	0	1	0	0	0	0	0	0.25	0.5	0	0.75	linear	0.025	TRUE	50	diff_124_add	0	0.5	FALSE	3	mixmodel_int_cal	0.0132	-0.02215657911750864	0.007837147767729926	0	10000
4	250	0	250	500	750	2	0	1	0	0	0	0	0	0.25	0.5	0	0.75	linear	0.025	TRUE	50	diff_124_add	0	0.5	FALSE	3	sepmodel	0.0252	2.0793198035104997e-4	0.007996425907258218	0	10000
4	250	0	250	500	750	2	0	1	0	0	0	0	0	0.25	0.5	0	0.75	linear	0.025	TRUE	100	diff_124_add	0	0.5	FALSE	3	fixmodel	0.0124	-0.02489906635682551	0.008031340652980255	0	10000
4	250	0	250	500	750	2	0	1	0	0	0	0	0	0.25	0.5	0	0.75	linear	0.025	TRUE	100	diff_124_add	0	0.5	FALSE	3	mixmodel_int	0.0169	-0.016052516396853737	0.007859034380182895	0	10000
4	250	0	250	500	750	2	0	1	0	0	0	0	0	0.25	0.5	0	0.75	linear	0.025	TRUE	100	diff_124_add	0	0.5	FALSE	3	mixmodel_int_cal	0.0134	-0.021948888184752616	0.007932148997382765	0	10000
4	250	0	250	500	750	2	0	1	0	0	0	0	0	0.25	0.5	0	0.75	linear	0.025	TRUE	100	diff_124_add	0	0.5	FALSE	3	sepmodel	0.0269	-2.526757526653471e-5	0.008078909672073972	0	10000
4	250	0	250	500	750	2	0	1	0	0	0	0	0	0.375	0.75	0	1.125	linear	0.025	TRUE	25	diff_124_add	0	0.5	FALSE	3	fixmodel	0.007	-0.03576346173410078	0.00848588760614453	0	10000
4	250	0	250	500	750	2	0	1	0	0	0	0	0	0.375	0.75	0	1.125	linear	0.025	TRUE	25	diff_124_add	0	0.5	FALSE	3	mixmodel_int	0.0155	-0.018323805017363862	0.007914364133825416	0	10000
4	250	0	250	500	750	2	0	1	0	0	0	0	0	0.375	0.75	0	1.125	linear	0.025	TRUE	25	diff_124_add	0	0.5	FALSE	3	mixmodel_int_cal	0.0078	-0.03312421230598323	0.0083490300093643	0	10000
4	250	0	250	500	750	2	0	1	0	0	0	0	0	0.375	0.75	0	1.125	linear	0.025	TRUE	25	diff_124_add	0	0.5	FALSE	3	sepmodel	0.0265	0.0012021236342712694	0.007951648577065977	0	10000
4	250	0	250	500	750	2	0	1	0	0	0	0	0	0.375	0.75	0	1.125	linear	0.025	TRUE	50	diff_124_add	0	0.5	FALSE	3	fixmodel	0.0071	-0.03726790099138832	0.008541968034232815	0	10000
4	250	0	250	500	750	2	0	1	0	0	0	0	0	0.375	0.75	0	1.125	linear	0.025	TRUE	50	diff_124_add	0	0.5	FALSE	3	mixmodel_int	0.0141	-0.019806022793887813	0.007864028367524681	0	10000
4	250	0	250	500	750	2	0	1	0	0	0	0	0	0.375	0.75	0	1.125	linear	0.025	TRUE	50	diff_124_add	0	0.5	FALSE	3	mixmodel_int_cal	0.0085	-0.032632297491434134	0.008291046998011515	0	10000
4	250	0	250	500	750	2	0	1	0	0	0	0	0	0.375	0.75	0	1.125	linear	0.025	TRUE	50	diff_124_add	0	0.5	FALSE	3	sepmodel	0.0244	-2.946114870348144e-4	0.007846592611618273	0	10000
4	250	0	250	500	750	2	0	1	0	0	0	0	0	0.375	0.75	0	1.125	linear	0.025	TRUE	100	diff_124_add	0	0.5	FALSE	3	fixmodel	0.0084	-0.037814561077776976	0.00861667271906075	0	10000
4	250	0	250	500	750	2	0	1	0	0	0	0	0	0.375	0.75	0	1.125	linear	0.025	TRUE	100	diff_124_add	0	0.5	FALSE	3	mixmodel_int	0.0159	-0.020589868067286566	0.00799655995979878	0	10000
4	250	0	250	500	750	2	0	1	0	0	0	0	0	0.375	0.75	0	1.125	linear	0.025	TRUE	100	diff_124_add	0	0.5	FALSE	3	mixmodel_int_cal	0.0104	-0.031107944599066212	0.008272096269304639	0	10000
4	250	0	250	500	750	2	0	1	0	0	0	0	0	0.375	0.75	0	1.125	linear	0.025	TRUE	100	diff_124_add	0	0.5	FALSE	3	sepmodel	0.0239	-0.0011201232652300517	0.007890739476090222	0	10000
4	250	0	250	500	750	2	0	1	0	0	0	0	0	0.5	1	0	1.5	linear	0.025	TRUE	25	diff_124_add	0	0.5	FALSE	3	fixmodel	0.0051	-0.04917207143972012	0.009749209957741083	0	10000
4	250	0	250	500	750	2	0	1	0	0	0	0	0	0.5	1	0	1.5	linear	0.025	TRUE	25	diff_124_add	0	0.5	FALSE	3	mixmodel_int	0.0144	-0.020198163084355195	0.008179503530359565	0	10000
4	250	0	250	500	750	2	0	1	0	0	0	0	0	0.5	1	0	1.5	linear	0.025	TRUE	25	diff_124_add	0	0.5	FALSE	3	mixmodel_int_cal	0.0069	-0.04441091505526267	0.009379575112595498	0	10000
4	250	0	250	500	750	2	0	1	0	0	0	0	0	0.5	1	0	1.5	linear	0.025	TRUE	25	diff_124_add	0	0.5	FALSE	3	sepmodel	0.0247	-1.2159644106731657e-4	0.007971633630526059	0	10000
4	250	0	250	500	750	2	0	1	0	0	0	0	0	0.5	1	0	1.5	linear	0.025	TRUE	50	diff_124_add	0	0.5	FALSE	3	fixmodel	0.0058	-0.04864137039201517	0.009609474910493573	0	10000
4	250	0	250	500	750	2	0	1	0	0	0	0	0	0.5	1	0	1.5	linear	0.025	TRUE	50	diff_124_add	0	0.5	FALSE	3	mixmodel_int	0.015	-0.01977709778351024	0.008023730992760767	0	10000
4	250	0	250	500	750	2	0	1	0	0	0	0	0	0.5	1	0	1.5	linear	0.025	TRUE	50	diff_124_add	0	0.5	FALSE	3	mixmodel_int_cal	0.0083	-0.04018625383820738	0.008933629462246523	0	10000
4	250	0	250	500	750	2	0	1	0	0	0	0	0	0.5	1	0	1.5	linear	0.025	TRUE	50	diff_124_add	0	0.5	FALSE	3	sepmodel	0.0246	1.3880839467199474e-4	0.007860248683654352	0	10000
4	250	0	250	500	750	2	0	1	0	0	0	0	0	0.5	1	0	1.5	linear	0.025	TRUE	100	diff_124_add	0	0.5	FALSE	3	fixmodel	0.0051	-0.04863967568846065	0.00951831070952683	0	10000
4	250	0	250	500	750	2	0	1	0	0	0	0	0	0.5	1	0	1.5	linear	0.025	TRUE	100	diff_124_add	0	0.5	FALSE	3	mixmodel_int	0.0146	-0.01965012069186372	0.008010115283163447	0	10000
4	250	0	250	500	750	2	0	1	0	0	0	0	0	0.5	1	0	1.5	linear	0.025	TRUE	100	diff_124_add	0	0.5	FALSE	3	mixmodel_int_cal	0.0083	-0.035589064978130615	0.008622434945653871	0	10000
4	250	0	250	500	750	2	0	1	0	0	0	0	0	0.5	1	0	1.5	linear	0.025	TRUE	100	diff_124_add	0	0.5	FALSE	3	sepmodel	0.0231	4.0481526880085944e-4	0.007850531336797749	0	10000
