# Supplementary material for: Statistical Modeling to Adjust for Time Trends in Adaptive Platform Trials Utilizing Non‐Concurrent Controls
Source: Biom J. 2025 Jun 10;67(3):e70059. doi: 10.1002/bimj.70059 (PMC12150008; doi:10.1002/bimj.70059)
Supplement: Supplementary file 1 — Supporting Information [file BIMJ-67-e70059-s002.zip › simulations/results/results_setting_3_pow.csv]

num_arms	n_arm	d1	d2	d3	d4	period_blocks	mu0	sigma	theta1	theta2	theta3	theta4	lambda0	lambda1	lambda2	lambda3	lambda4	trend	alpha	ncc	unit_size	trend_case	trend_mean	trend_var	ci	study_arm	model	reject_h0	bias	MSE	failed	nsim
4	250	0	250	500	750	2	0	1	0.25	0.25	0.25	0.25	-0.5	-0.5	-0.5	-0.5	-0.5	linear	0.025	TRUE	25	eq	0	0.5	FALSE	3	fixmodel	0.8335	4.629446106639498e-4	0.007416834060707732	0	10000
4	250	0	250	500	750	2	0	1	0.25	0.25	0.25	0.25	-0.5	-0.5	-0.5	-0.5	-0.5	linear	0.025	TRUE	25	eq	0	0.5	FALSE	3	mixmodel_int	0.8307	3.2030142939194664e-4	0.0074592401215835885	0	10000
4	250	0	250	500	750	2	0	1	0.25	0.25	0.25	0.25	-0.5	-0.5	-0.5	-0.5	-0.5	linear	0.025	TRUE	25	eq	0	0.5	FALSE	3	mixmodel_int_cal	0.8321	3.426664076230246e-4	0.007448513616886682	0	10000
4	250	0	250	500	750	2	0	1	0.25	0.25	0.25	0.25	-0.5	-0.5	-0.5	-0.5	-0.5	linear	0.025	TRUE	25	eq	0	0.5	FALSE	3	sepmodel	0.7963	1.7567626630645745e-4	0.008121127809520325	0	10000
4	250	0	250	500	750	2	0	1	0.25	0.25	0.25	0.25	-0.5	-0.5	-0.5	-0.5	-0.5	linear	0.025	TRUE	50	eq	0	0.5	FALSE	3	fixmodel	0.8296	-1.0296488415171449e-4	0.007289387216769503	0	10000
4	250	0	250	500	750	2	0	1	0.25	0.25	0.25	0.25	-0.5	-0.5	-0.5	-0.5	-0.5	linear	0.025	TRUE	50	eq	0	0.5	FALSE	3	mixmodel_int	0.8257	-2.7749244938245606e-4	0.0073592503433078426	0	10000
4	250	0	250	500	750	2	0	1	0.25	0.25	0.25	0.25	-0.5	-0.5	-0.5	-0.5	-0.5	linear	0.025	TRUE	50	eq	0	0.5	FALSE	3	mixmodel_int_cal	0.8289	-2.9919416835025623e-4	0.007319510400699048	0	10000
4	250	0	250	500	750	2	0	1	0.25	0.25	0.25	0.25	-0.5	-0.5	-0.5	-0.5	-0.5	linear	0.025	TRUE	50	eq	0	0.5	FALSE	3	sepmodel	0.7919	-4.271182200981001e-4	0.008025732100015776	0	10000
4	250	0	250	500	750	2	0	1	0.25	0.25	0.25	0.25	-0.5	-0.5	-0.5	-0.5	-0.5	linear	0.025	TRUE	100	eq	0	0.5	FALSE	3	fixmodel	0.8334	1.0486606127253592e-4	0.007336248666522559	0	10000
4	250	0	250	500	750	2	0	1	0.25	0.25	0.25	0.25	-0.5	-0.5	-0.5	-0.5	-0.5	linear	0.025	TRUE	100	eq	0	0.5	FALSE	3	mixmodel_int	0.83	8.879957405378998e-5	0.007386133738181271	0	10000
4	250	0	250	500	750	2	0	1	0.25	0.25	0.25	0.25	-0.5	-0.5	-0.5	-0.5	-0.5	linear	0.025	TRUE	100	eq	0	0.5	FALSE	3	mixmodel_int_cal	0.8299	-5.164044068910041e-4	0.007343852730199756	0	10000
4	250	0	250	500	750	2	0	1	0.25	0.25	0.25	0.25	-0.5	-0.5	-0.5	-0.5	-0.5	linear	0.025	TRUE	100	eq	0	0.5	FALSE	3	sepmodel	0.7971	2.5128068252241786e-4	0.007976046924519965	0	10000
4	250	0	250	500	750	2	0	1	0.25	0.25	0.25	0.25	-0.375	-0.375	-0.375	-0.375	-0.375	linear	0.025	TRUE	25	eq	0	0.5	FALSE	3	fixmodel	0.8301	2.846890520979733e-4	0.007294766566282414	0	10000
4	250	0	250	500	750	2	0	1	0.25	0.25	0.25	0.25	-0.375	-0.375	-0.375	-0.375	-0.375	linear	0.025	TRUE	25	eq	0	0.5	FALSE	3	mixmodel_int	0.8276	2.4151038308650093e-4	0.0073311736303259155	0	10000
4	250	0	250	500	750	2	0	1	0.25	0.25	0.25	0.25	-0.375	-0.375	-0.375	-0.375	-0.375	linear	0.025	TRUE	25	eq	0	0.5	FALSE	3	mixmodel_int_cal	0.8285	1.730652815967409e-4	0.0073183033771381705	0	10000
4	250	0	250	500	750	2	0	1	0.25	0.25	0.25	0.25	-0.375	-0.375	-0.375	-0.375	-0.375	linear	0.025	TRUE	25	eq	0	0.5	FALSE	3	sepmodel	0.7944	1.4887988399438297e-4	0.007910177490341997	0	10000
4	250	0	250	500	750	2	0	1	0.25	0.25	0.25	0.25	-0.375	-0.375	-0.375	-0.375	-0.375	linear	0.025	TRUE	50	eq	0	0.5	FALSE	3	fixmodel	0.823	-0.0016287979004266267	0.007434435215874272	0	10000
4	250	0	250	500	750	2	0	1	0.25	0.25	0.25	0.25	-0.375	-0.375	-0.375	-0.375	-0.375	linear	0.025	TRUE	50	eq	0	0.5	FALSE	3	mixmodel_int	0.818	-0.0016678478106397477	0.007511647912734219	0	10000
4	250	0	250	500	750	2	0	1	0.25	0.25	0.25	0.25	-0.375	-0.375	-0.375	-0.375	-0.375	linear	0.025	TRUE	50	eq	0	0.5	FALSE	3	mixmodel_int_cal	0.8213	-0.001712082109915176	0.0074755638954567705	0	10000
4	250	0	250	500	750	2	0	1	0.25	0.25	0.25	0.25	-0.375	-0.375	-0.375	-0.375	-0.375	linear	0.025	TRUE	50	eq	0	0.5	FALSE	3	sepmodel	0.7844	-0.0019093588270146073	0.00811833826404175	0	10000
4	250	0	250	500	750	2	0	1	0.25	0.25	0.25	0.25	-0.375	-0.375	-0.375	-0.375	-0.375	linear	0.025	TRUE	100	eq	0	0.5	FALSE	3	fixmodel	0.833	9.266106672197108e-4	0.007190590577764398	0	10000
4	250	0	250	500	750	2	0	1	0.25	0.25	0.25	0.25	-0.375	-0.375	-0.375	-0.375	-0.375	linear	0.025	TRUE	100	eq	0	0.5	FALSE	3	mixmodel_int	0.8305	9.134231769825897e-4	0.007278938334579087	0	10000
4	250	0	250	500	750	2	0	1	0.25	0.25	0.25	0.25	-0.375	-0.375	-0.375	-0.375	-0.375	linear	0.025	TRUE	100	eq	0	0.5	FALSE	3	mixmodel_int_cal	0.8322	5.0213387772958e-4	0.007209580421228812	0	10000
4	250	0	250	500	750	2	0	1	0.25	0.25	0.25	0.25	-0.375	-0.375	-0.375	-0.375	-0.375	linear	0.025	TRUE	100	eq	0	0.5	FALSE	3	sepmodel	0.7961	0.0010506175430326245	0.007991287960696833	0	10000
4	250	0	250	500	750	2	0	1	0.25	0.25	0.25	0.25	-0.25	-0.25	-0.25	-0.25	-0.25	linear	0.025	TRUE	25	eq	0	0.5	FALSE	3	fixmodel	0.8351	8.388324020848271e-4	0.007387514439983165	0	10000
4	250	0	250	500	750	2	0	1	0.25	0.25	0.25	0.25	-0.25	-0.25	-0.25	-0.25	-0.25	linear	0.025	TRUE	25	eq	0	0.5	FALSE	3	mixmodel_int	0.8318	9.178235207289815e-4	0.007446822848301005	0	10000
4	250	0	250	500	750	2	0	1	0.25	0.25	0.25	0.25	-0.25	-0.25	-0.25	-0.25	-0.25	linear	0.025	TRUE	25	eq	0	0.5	FALSE	3	mixmodel_int_cal	0.8322	9.377145426031078e-4	0.007432558560695911	0	10000
4	250	0	250	500	750	2	0	1	0.25	0.25	0.25	0.25	-0.25	-0.25	-0.25	-0.25	-0.25	linear	0.025	TRUE	25	eq	0	0.5	FALSE	3	sepmodel	0.799	0.0013268363231090468	0.008125753940749743	0	10000
4	250	0	250	500	750	2	0	1	0.25	0.25	0.25	0.25	-0.25	-0.25	-0.25	-0.25	-0.25	linear	0.025	TRUE	50	eq	0	0.5	FALSE	3	fixmodel	0.8392	0.0014824868987857512	0.007337140334815973	0	10000
4	250	0	250	500	750	2	0	1	0.25	0.25	0.25	0.25	-0.25	-0.25	-0.25	-0.25	-0.25	linear	0.025	TRUE	50	eq	0	0.5	FALSE	3	mixmodel_int	0.8331	0.0014299879709911058	0.007398068645295058	0	10000
4	250	0	250	500	750	2	0	1	0.25	0.25	0.25	0.25	-0.25	-0.25	-0.25	-0.25	-0.25	linear	0.025	TRUE	50	eq	0	0.5	FALSE	3	mixmodel_int_cal	0.8367	0.0013652809536564164	0.0073538701153049	0	10000
4	250	0	250	500	750	2	0	1	0.25	0.25	0.25	0.25	-0.25	-0.25	-0.25	-0.25	-0.25	linear	0.025	TRUE	50	eq	0	0.5	FALSE	3	sepmodel	0.8004	0.001279335289204828	0.007989064145468993	0	10000
4	250	0	250	500	750	2	0	1	0.25	0.25	0.25	0.25	-0.25	-0.25	-0.25	-0.25	-0.25	linear	0.025	TRUE	100	eq	0	0.5	FALSE	3	fixmodel	0.8278	-0.0014762316989072972	0.0073309282421172425	0	10000
4	250	0	250	500	750	2	0	1	0.25	0.25	0.25	0.25	-0.25	-0.25	-0.25	-0.25	-0.25	linear	0.025	TRUE	100	eq	0	0.5	FALSE	3	mixmodel_int	0.8242	-0.0014792024811052045	0.007408029811445653	0	10000
4	250	0	250	500	750	2	0	1	0.25	0.25	0.25	0.25	-0.25	-0.25	-0.25	-0.25	-0.25	linear	0.025	TRUE	100	eq	0	0.5	FALSE	3	mixmodel_int_cal	0.8238	-0.0018012331830041279	0.007347560004342669	0	10000
4	250	0	250	500	750	2	0	1	0.25	0.25	0.25	0.25	-0.25	-0.25	-0.25	-0.25	-0.25	linear	0.025	TRUE	100	eq	0	0.5	FALSE	3	sepmodel	0.7873	-0.0016802974656597944	0.008066214570868011	0	10000
4	250	0	250	500	750	2	0	1	0.25	0.25	0.25	0.25	-0.125	-0.125	-0.125	-0.125	-0.125	linear	0.025	TRUE	25	eq	0	0.5	FALSE	3	fixmodel	0.8365	8.517990658631111e-4	0.007271549634534223	0	10000
4	250	0	250	500	750	2	0	1	0.25	0.25	0.25	0.25	-0.125	-0.125	-0.125	-0.125	-0.125	linear	0.025	TRUE	25	eq	0	0.5	FALSE	3	mixmodel_int	0.8334	8.871354765536362e-4	0.007315915887941237	0	10000
4	250	0	250	500	750	2	0	1	0.25	0.25	0.25	0.25	-0.125	-0.125	-0.125	-0.125	-0.125	linear	0.025	TRUE	25	eq	0	0.5	FALSE	3	mixmodel_int_cal	0.8314	7.555094690446945e-4	0.007293045108599087	0	10000
4	250	0	250	500	750	2	0	1	0.25	0.25	0.25	0.25	-0.125	-0.125	-0.125	-0.125	-0.125	linear	0.025	TRUE	25	eq	0	0.5	FALSE	3	sepmodel	0.79990000000000006	4.526056284503456e-4	0.007935617819149279	0	10000
4	250	0	250	500	750	2	0	1	0.25	0.25	0.25	0.25	-0.125	-0.125	-0.125	-0.125	-0.125	linear	0.025	TRUE	50	eq	0	0.5	FALSE	3	fixmodel	0.8271	-0.0014249676477435982	0.007241443546168371	0	10000
4	250	0	250	500	750	2	0	1	0.25	0.25	0.25	0.25	-0.125	-0.125	-0.125	-0.125	-0.125	linear	0.025	TRUE	50	eq	0	0.5	FALSE	3	mixmodel_int	0.824	-0.0013310913653193917	0.00730614539611709	0	10000
4	250	0	250	500	750	2	0	1	0.25	0.25	0.25	0.25	-0.125	-0.125	-0.125	-0.125	-0.125	linear	0.025	TRUE	50	eq	0	0.5	FALSE	3	mixmodel_int_cal	0.8252	-0.001404309249554949	0.007276134640825558	0	10000
4	250	0	250	500	750	2	0	1	0.25	0.25	0.25	0.25	-0.125	-0.125	-0.125	-0.125	-0.125	linear	0.025	TRUE	50	eq	0	0.5	FALSE	3	sepmodel	0.7917	-0.0014793296726494003	0.007953716691015786	0	10000
4	250	0	250	500	750	2	0	1	0.25	0.25	0.25	0.25	-0.125	-0.125	-0.125	-0.125	-0.125	linear	0.025	TRUE	100	eq	0	0.5	FALSE	3	fixmodel	0.829	-8.958553551350971e-4	0.007241578597870124	0	10000
4	250	0	250	500	750	2	0	1	0.25	0.25	0.25	0.25	-0.125	-0.125	-0.125	-0.125	-0.125	linear	0.025	TRUE	100	eq	0	0.5	FALSE	3	mixmodel_int	0.8264	-8.142676698369482e-4	0.007282897815306676	0	10000
4	250	0	250	500	750	2	0	1	0.25	0.25	0.25	0.25	-0.125	-0.125	-0.125	-0.125	-0.125	linear	0.025	TRUE	100	eq	0	0.5	FALSE	3	mixmodel_int_cal	0.8277	-0.0011021475121211913	0.007233762922510983	0	10000
4	250	0	250	500	750	2	0	1	0.25	0.25	0.25	0.25	-0.125	-0.125	-0.125	-0.125	-0.125	linear	0.025	TRUE	100	eq	0	0.5	FALSE	3	sepmodel	0.7941	-6.533089265190095e-4	0.007898651337142522	0	10000
4	250	0	250	500	750	2	0	1	0.25	0.25	0.25	0.25	0	0	0	0	0	linear	0.025	TRUE	25	eq	0	0.5	FALSE	3	fixmodel	0.8286	4.8034211071605604e-4	0.007315291205167925	0	10000
4	250	0	250	500	750	2	0	1	0.25	0.25	0.25	0.25	0	0	0	0	0	linear	0.025	TRUE	25	eq	0	0.5	FALSE	3	mixmodel_int	0.8244	5.032065854740889e-4	0.007379113024859604	0	10000
4	250	0	250	500	750	2	0	1	0.25	0.25	0.25	0.25	0	0	0	0	0	linear	0.025	TRUE	25	eq	0	0.5	FALSE	3	mixmodel_int_cal	0.8258	4.1280902839212463e-4	0.0073571653363676244	0	10000
4	250	0	250	500	750	2	0	1	0.25	0.25	0.25	0.25	0	0	0	0	0	linear	0.025	TRUE	25	eq	0	0.5	FALSE	3	sepmodel	0.7975	6.71005390482104e-4	0.008021690070628093	0	10000
4	250	0	250	500	750	2	0	1	0.25	0.25	0.25	0.25	0	0	0	0	0	linear	0.025	TRUE	50	eq	0	0.5	FALSE	3	fixmodel	0.8287	7.44100662446023e-4	0.0075675947921308	0	10000
4	250	0	250	500	750	2	0	1	0.25	0.25	0.25	0.25	0	0	0	0	0	linear	0.025	TRUE	50	eq	0	0.5	FALSE	3	mixmodel_int	0.8255	7.38829792088335e-4	0.007632272989261649	0	10000
4	250	0	250	500	750	2	0	1	0.25	0.25	0.25	0.25	0	0	0	0	0	linear	0.025	TRUE	50	eq	0	0.5	FALSE	3	mixmodel_int_cal	0.8271	8.26607400731801e-4	0.007592413032007373	0	10000
4	250	0	250	500	750	2	0	1	0.25	0.25	0.25	0.25	0	0	0	0	0	linear	0.025	TRUE	50	eq	0	0.5	FALSE	3	sepmodel	0.7949	5.445453150891378e-4	0.008249276475367077	0	10000
4	250	0	250	500	750	2	0	1	0.25	0.25	0.25	0.25	0	0	0	0	0	linear	0.025	TRUE	100	eq	0	0.5	FALSE	3	fixmodel	0.8318	-9.307379595929996e-4	0.00722524361795131	0	10000
4	250	0	250	500	750	2	0	1	0.25	0.25	0.25	0.25	0	0	0	0	0	linear	0.025	TRUE	100	eq	0	0.5	FALSE	3	mixmodel_int	0.8279	-9.119714956070917e-4	0.007312308249062568	0	10000
4	250	0	250	500	750	2	0	1	0.25	0.25	0.25	0.25	0	0	0	0	0	linear	0.025	TRUE	100	eq	0	0.5	FALSE	3	mixmodel_int_cal	0.832	-8.775920460207896e-4	0.007241556307655781	0	10000
4	250	0	250	500	750	2	0	1	0.25	0.25	0.25	0.25	0	0	0	0	0	linear	0.025	TRUE	100	eq	0	0.5	FALSE	3	sepmodel	0.794	-0.0010909775601478141	0.007968776995441764	0	10000
4	250	0	250	500	750	2	0	1	0.25	0.25	0.25	0.25	0.125	0.125	0.125	0.125	0.125	linear	0.025	TRUE	25	eq	0	0.5	FALSE	3	fixmodel	0.8335	2.889373236388068e-4	0.00734975160037961	0	10000
4	250	0	250	500	750	2	0	1	0.25	0.25	0.25	0.25	0.125	0.125	0.125	0.125	0.125	linear	0.025	TRUE	25	eq	0	0.5	FALSE	3	mixmodel_int	0.8293	2.259177790969737e-4	0.007409732221289217	0	10000
4	250	0	250	500	750	2	0	1	0.25	0.25	0.25	0.25	0.125	0.125	0.125	0.125	0.125	linear	0.025	TRUE	25	eq	0	0.5	FALSE	3	mixmodel_int_cal	0.831	2.263954853946428e-4	0.007394668048135554	0	10000
4	250	0	250	500	750	2	0	1	0.25	0.25	0.25	0.25	0.125	0.125	0.125	0.125	0.125	linear	0.025	TRUE	25	eq	0	0.5	FALSE	3	sepmodel	0.7951	1.5119275100992368e-4	0.008094918680764205	0	10000
4	250	0	250	500	750	2	0	1	0.25	0.25	0.25	0.25	0.125	0.125	0.125	0.125	0.125	linear	0.025	TRUE	50	eq	0	0.5	FALSE	3	fixmodel	0.8306	3.212289770870918e-5	0.007349959821214016	0	10000
4	250	0	250	500	750	2	0	1	0.25	0.25	0.25	0.25	0.125	0.125	0.125	0.125	0.125	linear	0.025	TRUE	50	eq	0	0.5	FALSE	3	mixmodel_int	0.8295	9.357389745852012e-5	0.007425614460967001	0	10000
4	250	0	250	500	750	2	0	1	0.25	0.25	0.25	0.25	0.125	0.125	0.125	0.125	0.125	linear	0.025	TRUE	50	eq	0	0.5	FALSE	3	mixmodel_int_cal	0.8311	1.0737119879448262e-4	0.007381000023188419	0	10000
4	250	0	250	500	750	2	0	1	0.25	0.25	0.25	0.25	0.125	0.125	0.125	0.125	0.125	linear	0.025	TRUE	50	eq	0	0.5	FALSE	3	sepmodel	0.797	1.4233524428327498e-5	0.008136542908953293	0	10000
4	250	0	250	500	750	2	0	1	0.25	0.25	0.25	0.25	0.125	0.125	0.125	0.125	0.125	linear	0.025	TRUE	100	eq	0	0.5	FALSE	3	fixmodel	0.8319	-4.746731490806013e-4	0.007296125919265085	0	10000
4	250	0	250	500	750	2	0	1	0.25	0.25	0.25	0.25	0.125	0.125	0.125	0.125	0.125	linear	0.025	TRUE	100	eq	0	0.5	FALSE	3	mixmodel_int	0.8254	-5.794071282681513e-4	0.0073853489531820506	0	10000
4	250	0	250	500	750	2	0	1	0.25	0.25	0.25	0.25	0.125	0.125	0.125	0.125	0.125	linear	0.025	TRUE	100	eq	0	0.5	FALSE	3	mixmodel_int_cal	0.8299	-4.0126114101720397e-4	0.007320480682522967	0	10000
4	250	0	250	500	750	2	0	1	0.25	0.25	0.25	0.25	0.125	0.125	0.125	0.125	0.125	linear	0.025	TRUE	100	eq	0	0.5	FALSE	3	sepmodel	0.7936	-7.164188230131224e-4	0.007986967890270421	0	10000
4	250	0	250	500	750	2	0	1	0.25	0.25	0.25	0.25	0.25	0.25	0.25	0.25	0.25	linear	0.025	TRUE	25	eq	0	0.5	FALSE	3	fixmodel	0.8304	-7.626088897890684e-4	0.007215770589209028	0	10000
4	250	0	250	500	750	2	0	1	0.25	0.25	0.25	0.25	0.25	0.25	0.25	0.25	0.25	linear	0.025	TRUE	25	eq	0	0.5	FALSE	3	mixmodel_int	0.8279	-7.812195139084307e-4	0.007270764075320153	0	10000
4	250	0	250	500	750	2	0	1	0.25	0.25	0.25	0.25	0.25	0.25	0.25	0.25	0.25	linear	0.025	TRUE	25	eq	0	0.5	FALSE	3	mixmodel_int_cal	0.8289	-7.05564495963046e-4	0.007279298434393769	0	10000
4	250	0	250	500	750	2	0	1	0.25	0.25	0.25	0.25	0.25	0.25	0.25	0.25	0.25	linear	0.025	TRUE	25	eq	0	0.5	FALSE	3	sepmodel	0.796	-7.278183444300981e-4	0.007840994532426789	0	10000
4	250	0	250	500	750	2	0	1	0.25	0.25	0.25	0.25	0.25	0.25	0.25	0.25	0.25	linear	0.025	TRUE	50	eq	0	0.5	FALSE	3	fixmodel	0.834	9.139524678555309e-4	0.007329264250525459	0	10000
4	250	0	250	500	750	2	0	1	0.25	0.25	0.25	0.25	0.25	0.25	0.25	0.25	0.25	linear	0.025	TRUE	50	eq	0	0.5	FALSE	3	mixmodel_int	0.8307	9.378949859498894e-4	0.00739209931636714	0	10000
4	250	0	250	500	750	2	0	1	0.25	0.25	0.25	0.25	0.25	0.25	0.25	0.25	0.25	linear	0.025	TRUE	50	eq	0	0.5	FALSE	3	mixmodel_int_cal	0.8329	9.925393567833131e-4	0.007316201111125165	0	10000
4	250	0	250	500	750	2	0	1	0.25	0.25	0.25	0.25	0.25	0.25	0.25	0.25	0.25	linear	0.025	TRUE	50	eq	0	0.5	FALSE	3	sepmodel	0.7995	9.534406959265772e-4	0.0079607144664455	0	10000
4	250	0	250	500	750	2	0	1	0.25	0.25	0.25	0.25	0.25	0.25	0.25	0.25	0.25	linear	0.025	TRUE	100	eq	0	0.5	FALSE	3	fixmodel	0.8353	8.04420078455625e-4	0.007153688482890347	0	10000
4	250	0	250	500	750	2	0	1	0.25	0.25	0.25	0.25	0.25	0.25	0.25	0.25	0.25	linear	0.025	TRUE	100	eq	0	0.5	FALSE	3	mixmodel_int	0.8312	9.004431410209307e-4	0.007220771743248195	0	10000
4	250	0	250	500	750	2	0	1	0.25	0.25	0.25	0.25	0.25	0.25	0.25	0.25	0.25	linear	0.025	TRUE	100	eq	0	0.5	FALSE	3	mixmodel_int_cal	0.8337	0.0011840503433503441	0.00715105258917552	0	10000
4	250	0	250	500	750	2	0	1	0.25	0.25	0.25	0.25	0.25	0.25	0.25	0.25	0.25	linear	0.025	TRUE	100	eq	0	0.5	FALSE	3	sepmodel	0.8007	0.0011742191201450608	0.007799237036852365	0	10000
4	250	0	250	500	750	2	0	1	0.25	0.25	0.25	0.25	0.375	0.375	0.375	0.375	0.375	linear	0.025	TRUE	25	eq	0	0.5	FALSE	3	fixmodel	0.831	-3.038308545100278e-4	0.00742746423096104	0	10000
4	250	0	250	500	750	2	0	1	0.25	0.25	0.25	0.25	0.375	0.375	0.375	0.375	0.375	linear	0.025	TRUE	25	eq	0	0.5	FALSE	3	mixmodel_int	0.8261	-2.539513577757895e-4	0.007478465384868344	0	10000
4	250	0	250	500	750	2	0	1	0.25	0.25	0.25	0.25	0.375	0.375	0.375	0.375	0.375	linear	0.025	TRUE	25	eq	0	0.5	FALSE	3	mixmodel_int_cal	0.8299	-3.310579576645058e-4	0.007436405777549926	0	10000
4	250	0	250	500	750	2	0	1	0.25	0.25	0.25	0.25	0.375	0.375	0.375	0.375	0.375	linear	0.025	TRUE	25	eq	0	0.5	FALSE	3	sepmodel	0.7934	-4.854516000609069e-4	0.008067747923698222	0	10000
4	250	0	250	500	750	2	0	1	0.25	0.25	0.25	0.25	0.375	0.375	0.375	0.375	0.375	linear	0.025	TRUE	50	eq	0	0.5	FALSE	3	fixmodel	0.8378	9.452034359241619e-5	0.007148204669102871	0	10000
4	250	0	250	500	750	2	0	1	0.25	0.25	0.25	0.25	0.375	0.375	0.375	0.375	0.375	linear	0.025	TRUE	50	eq	0	0.5	FALSE	3	mixmodel_int	0.8333	9.785153992044999e-5	0.0071873850445449226	0	10000
4	250	0	250	500	750	2	0	1	0.25	0.25	0.25	0.25	0.375	0.375	0.375	0.375	0.375	linear	0.025	TRUE	50	eq	0	0.5	FALSE	3	mixmodel_int_cal	0.836	1.9541167951288516e-4	0.00716816414930216	0	10000
4	250	0	250	500	750	2	0	1	0.25	0.25	0.25	0.25	0.375	0.375	0.375	0.375	0.375	linear	0.025	TRUE	50	eq	0	0.5	FALSE	3	sepmodel	0.803	2.0917701540126758e-5	0.007754743712539674	0	10000
4	250	0	250	500	750	2	0	1	0.25	0.25	0.25	0.25	0.375	0.375	0.375	0.375	0.375	linear	0.025	TRUE	100	eq	0	0.5	FALSE	3	fixmodel	0.8323	-6.103953337736817e-6	0.007330755889750493	0	10000
4	250	0	250	500	750	2	0	1	0.25	0.25	0.25	0.25	0.375	0.375	0.375	0.375	0.375	linear	0.025	TRUE	100	eq	0	0.5	FALSE	3	mixmodel_int	0.8283	1.0707546194348516e-4	0.007430712365587936	0	10000
4	250	0	250	500	750	2	0	1	0.25	0.25	0.25	0.25	0.375	0.375	0.375	0.375	0.375	linear	0.025	TRUE	100	eq	0	0.5	FALSE	3	mixmodel_int_cal	0.8333	5.231049039232038e-4	0.0073475893480362655	0	10000
4	250	0	250	500	750	2	0	1	0.25	0.25	0.25	0.25	0.375	0.375	0.375	0.375	0.375	linear	0.025	TRUE	100	eq	0	0.5	FALSE	3	sepmodel	0.7941	3.9738342615415955e-4	0.008053325225803737	0	10000
4	250	0	250	500	750	2	0	1	0.25	0.25	0.25	0.25	0.5	0.5	0.5	0.5	0.5	linear	0.025	TRUE	25	eq	0	0.5	FALSE	3	fixmodel	0.8381	6.24581269890572e-6	0.00700622066526054	0	10000
4	250	0	250	500	750	2	0	1	0.25	0.25	0.25	0.25	0.5	0.5	0.5	0.5	0.5	linear	0.025	TRUE	25	eq	0	0.5	FALSE	3	mixmodel_int	0.8349	-1.9258680584176512e-6	0.0070892477271387155	0	10000
4	250	0	250	500	750	2	0	1	0.25	0.25	0.25	0.25	0.5	0.5	0.5	0.5	0.5	linear	0.025	TRUE	25	eq	0	0.5	FALSE	3	mixmodel_int_cal	0.8366	7.549169770185222e-5	0.007069174638035176	0	10000
4	250	0	250	500	750	2	0	1	0.25	0.25	0.25	0.25	0.5	0.5	0.5	0.5	0.5	linear	0.025	TRUE	25	eq	0	0.5	FALSE	3	sepmodel	0.7958	-3.456505709489001e-4	0.0077429233445663785	0	10000
4	250	0	250	500	750	2	0	1	0.25	0.25	0.25	0.25	0.5	0.5	0.5	0.5	0.5	linear	0.025	TRUE	50	eq	0	0.5	FALSE	3	fixmodel	0.8321	-4.439242523416079e-4	0.007354491025721958	0	10000
4	250	0	250	500	750	2	0	1	0.25	0.25	0.25	0.25	0.5	0.5	0.5	0.5	0.5	linear	0.025	TRUE	50	eq	0	0.5	FALSE	3	mixmodel_int	0.8263	-4.093961077178572e-4	0.007448372618210301	0	10000
4	250	0	250	500	750	2	0	1	0.25	0.25	0.25	0.25	0.5	0.5	0.5	0.5	0.5	linear	0.025	TRUE	50	eq	0	0.5	FALSE	3	mixmodel_int_cal	0.8308	-3.944296218759581e-4	0.007372361468966783	0	10000
4	250	0	250	500	750	2	0	1	0.25	0.25	0.25	0.25	0.5	0.5	0.5	0.5	0.5	linear	0.025	TRUE	50	eq	0	0.5	FALSE	3	sepmodel	0.7933	-2.95894294693054e-4	0.008122884463384163	0	10000
4	250	0	250	500	750	2	0	1	0.25	0.25	0.25	0.25	0.5	0.5	0.5	0.5	0.5	linear	0.025	TRUE	100	eq	0	0.5	FALSE	3	fixmodel	0.8353	8.771650862103885e-4	0.007307930065474394	0	10000
4	250	0	250	500	750	2	0	1	0.25	0.25	0.25	0.25	0.5	0.5	0.5	0.5	0.5	linear	0.025	TRUE	100	eq	0	0.5	FALSE	3	mixmodel_int	0.8321	9.614712386292293e-4	0.007378867267005492	0	10000
4	250	0	250	500	750	2	0	1	0.25	0.25	0.25	0.25	0.5	0.5	0.5	0.5	0.5	linear	0.025	TRUE	100	eq	0	0.5	FALSE	3	mixmodel_int_cal	0.8351	0.001521244476714857	0.007319230580403645	0	10000
4	250	0	250	500	750	2	0	1	0.25	0.25	0.25	0.25	0.5	0.5	0.5	0.5	0.5	linear	0.025	TRUE	100	eq	0	0.5	FALSE	3	sepmodel	0.7971	0.0013881962791793864	0.007997379748241593	0	10000
4	250	0	250	500	750	2	0	1	0.25	0.25	0.25	0.25	0	-0.5	0	0	0	linear	0.025	TRUE	25	diff_1	0	0.5	FALSE	3	fixmodel	0.8623	0.010532775021171482	0.007386491974586166	0	10000
4	250	0	250	500	750	2	0	1	0.25	0.25	0.25	0.25	0	-0.5	0	0	0	linear	0.025	TRUE	25	diff_1	0	0.5	FALSE	3	mixmodel_int	0.8526	0.00809033489884798	0.007410198648512806	0	10000
4	250	0	250	500	750	2	0	1	0.25	0.25	0.25	0.25	0	-0.5	0	0	0	linear	0.025	TRUE	25	diff_1	0	0.5	FALSE	3	mixmodel_int_cal	0.8602	0.009983269293197988	0.007416138919434335	0	10000
4	250	0	250	500	750	2	0	1	0.25	0.25	0.25	0.25	0	-0.5	0	0	0	linear	0.025	TRUE	25	diff_1	0	0.5	FALSE	3	sepmodel	0.8008	2.5371675368625918e-5	0.0079372417526343865	0	10000
4	250	0	250	500	750	2	0	1	0.25	0.25	0.25	0.25	0	-0.5	0	0	0	linear	0.025	TRUE	50	diff_1	0	0.5	FALSE	3	fixmodel	0.8602	0.009834433235271393	0.0073693564734785034	0	10000
4	250	0	250	500	750	2	0	1	0.25	0.25	0.25	0.25	0	-0.5	0	0	0	linear	0.025	TRUE	50	diff_1	0	0.5	FALSE	3	mixmodel_int	0.8493	0.00746872304773229	0.007419665621177714	0	10000
4	250	0	250	500	750	2	0	1	0.25	0.25	0.25	0.25	0	-0.5	0	0	0	linear	0.025	TRUE	50	diff_1	0	0.5	FALSE	3	mixmodel_int_cal	0.8555	0.00907711556494425	0.007379362673048479	0	10000
4	250	0	250	500	750	2	0	1	0.25	0.25	0.25	0.25	0	-0.5	0	0	0	linear	0.025	TRUE	50	diff_1	0	0.5	FALSE	3	sepmodel	0.7971	-2.600138658088915e-4	0.007950335148170357	0	10000
4	250	0	250	500	750	2	0	1	0.25	0.25	0.25	0.25	0	-0.5	0	0	0	linear	0.025	TRUE	100	diff_1	0	0.5	FALSE	3	fixmodel	0.8598	0.00916085715950695	0.007405009275699769	0	10000
4	250	0	250	500	750	2	0	1	0.25	0.25	0.25	0.25	0	-0.5	0	0	0	linear	0.025	TRUE	100	diff_1	0	0.5	FALSE	3	mixmodel_int	0.8495	0.006632280742413369	0.007451270431804777	0	10000
4	250	0	250	500	750	2	0	1	0.25	0.25	0.25	0.25	0	-0.5	0	0	0	linear	0.025	TRUE	100	diff_1	0	0.5	FALSE	3	mixmodel_int_cal	0.8551	0.007699771887230134	0.0073916852922536035	0	10000
4	250	0	250	500	750	2	0	1	0.25	0.25	0.25	0.25	0	-0.5	0	0	0	linear	0.025	TRUE	100	diff_1	0	0.5	FALSE	3	sepmodel	0.7902	-0.0016687709083755312	0.008018186727761448	0	10000
4	250	0	250	500	750	2	0	1	0.25	0.25	0.25	0.25	0	-0.375	0	0	0	linear	0.025	TRUE	25	diff_1	0	0.5	FALSE	3	fixmodel	0.86	0.009919140837629178	0.00737524168124912	0	10000
4	250	0	250	500	750	2	0	1	0.25	0.25	0.25	0.25	0	-0.375	0	0	0	linear	0.025	TRUE	25	diff_1	0	0.5	FALSE	3	mixmodel_int	0.8516	0.008242447024864843	0.007419715686990004	0	10000
4	250	0	250	500	750	2	0	1	0.25	0.25	0.25	0.25	0	-0.375	0	0	0	linear	0.025	TRUE	25	diff_1	0	0.5	FALSE	3	mixmodel_int_cal	0.8575	0.00955873978180237	0.007411094095268193	0	10000
4	250	0	250	500	750	2	0	1	0.25	0.25	0.25	0.25	0	-0.375	0	0	0	linear	0.025	TRUE	25	diff_1	0	0.5	FALSE	3	sepmodel	0.8056	0.0025599910515827066	0.007970515652107045	0	10000
4	250	0	250	500	750	2	0	1	0.25	0.25	0.25	0.25	0	-0.375	0	0	0	linear	0.025	TRUE	50	diff_1	0	0.5	FALSE	3	fixmodel	0.8548	0.008535817025685703	0.007452186060506573	0	10000
4	250	0	250	500	750	2	0	1	0.25	0.25	0.25	0.25	0	-0.375	0	0	0	linear	0.025	TRUE	50	diff_1	0	0.5	FALSE	3	mixmodel_int	0.8476	0.006705299875448484	0.0074896290836387715	0	10000
4	250	0	250	500	750	2	0	1	0.25	0.25	0.25	0.25	0	-0.375	0	0	0	linear	0.025	TRUE	50	diff_1	0	0.5	FALSE	3	mixmodel_int_cal	0.8512	0.00788911984170268	0.0074817879084779	0	10000
4	250	0	250	500	750	2	0	1	0.25	0.25	0.25	0.25	0	-0.375	0	0	0	linear	0.025	TRUE	50	diff_1	0	0.5	FALSE	3	sepmodel	0.8033	7.370604459527127e-4	0.00803904058017472	0	10000
4	250	0	250	500	750	2	0	1	0.25	0.25	0.25	0.25	0	-0.375	0	0	0	linear	0.025	TRUE	100	diff_1	0	0.5	FALSE	3	fixmodel	0.8574	0.008894681631759604	0.007338394759345808	0	10000
4	250	0	250	500	750	2	0	1	0.25	0.25	0.25	0.25	0	-0.375	0	0	0	linear	0.025	TRUE	100	diff_1	0	0.5	FALSE	3	mixmodel_int	0.85	0.007129625544144961	0.00740434248606048	0	10000
4	250	0	250	500	750	2	0	1	0.25	0.25	0.25	0.25	0	-0.375	0	0	0	linear	0.025	TRUE	100	diff_1	0	0.5	FALSE	3	mixmodel_int_cal	0.854	0.007965663409466311	0.007327925281724095	0	10000
4	250	0	250	500	750	2	0	1	0.25	0.25	0.25	0.25	0	-0.375	0	0	0	linear	0.025	TRUE	100	diff_1	0	0.5	FALSE	3	sepmodel	0.8019	0.0010832648001396646	0.00798080322696667	0	10000
4	250	0	250	500	750	2	0	1	0.25	0.25	0.25	0.25	0	-0.25	0	0	0	linear	0.025	TRUE	25	diff_1	0	0.5	FALSE	3	fixmodel	0.8357	0.0036918076904290066	0.007527965131657608	0	10000
4	250	0	250	500	750	2	0	1	0.25	0.25	0.25	0.25	0	-0.25	0	0	0	linear	0.025	TRUE	25	diff_1	0	0.5	FALSE	3	mixmodel_int	0.8273	0.0024373360542430883	0.007583184337335798	0	10000
4	250	0	250	500	750	2	0	1	0.25	0.25	0.25	0.25	0	-0.25	0	0	0	linear	0.025	TRUE	25	diff_1	0	0.5	FALSE	3	mixmodel_int_cal	0.8342	0.003288055496997138	0.007582814629820792	0	10000
4	250	0	250	500	750	2	0	1	0.25	0.25	0.25	0.25	0	-0.25	0	0	0	linear	0.025	TRUE	25	diff_1	0	0.5	FALSE	3	sepmodel	0.7852	-0.0016521699137541435	0.008205642940754695	0	10000
4	250	0	250	500	750	2	0	1	0.25	0.25	0.25	0.25	0	-0.25	0	0	0	linear	0.025	TRUE	50	diff_1	0	0.5	FALSE	3	fixmodel	0.8512	0.005565456337195144	0.007260814484669293	0	10000
4	250	0	250	500	750	2	0	1	0.25	0.25	0.25	0.25	0	-0.25	0	0	0	linear	0.025	TRUE	50	diff_1	0	0.5	FALSE	3	mixmodel_int	0.8444	0.004463457832635092	0.0073248649703617115	0	10000
4	250	0	250	500	750	2	0	1	0.25	0.25	0.25	0.25	0	-0.25	0	0	0	linear	0.025	TRUE	50	diff_1	0	0.5	FALSE	3	mixmodel_int_cal	0.8477	0.0052459139527495525	0.007278403318510944	0	10000
4	250	0	250	500	750	2	0	1	0.25	0.25	0.25	0.25	0	-0.25	0	0	0	linear	0.025	TRUE	50	diff_1	0	0.5	FALSE	3	sepmodel	0.7975	3.932724872211872e-4	0.007933015002771196	0	10000
4	250	0	250	500	750	2	0	1	0.25	0.25	0.25	0.25	0	-0.25	0	0	0	linear	0.025	TRUE	100	diff_1	0	0.5	FALSE	3	fixmodel	0.845	0.005236724114385114	0.00744855192202995	0	10000
4	250	0	250	500	750	2	0	1	0.25	0.25	0.25	0.25	0	-0.25	0	0	0	linear	0.025	TRUE	100	diff_1	0	0.5	FALSE	3	mixmodel_int	0.8375	0.004100207048962311	0.007517552189950421	0	10000
4	250	0	250	500	750	2	0	1	0.25	0.25	0.25	0.25	0	-0.25	0	0	0	linear	0.025	TRUE	100	diff_1	0	0.5	FALSE	3	mixmodel_int_cal	0.8402	0.004621844718252454	0.007468546933687833	0	10000
4	250	0	250	500	750	2	0	1	0.25	0.25	0.25	0.25	0	-0.25	0	0	0	linear	0.025	TRUE	100	diff_1	0	0.5	FALSE	3	sepmodel	0.7942	-6.703501248550514e-5	0.008159308971843124	0	10000
4	250	0	250	500	750	2	0	1	0.25	0.25	0.25	0.25	0	-0.125	0	0	0	linear	0.025	TRUE	25	diff_1	0	0.5	FALSE	3	fixmodel	0.8389	0.002177630508210913	0.007250007675432714	0	10000
4	250	0	250	500	750	2	0	1	0.25	0.25	0.25	0.25	0	-0.125	0	0	0	linear	0.025	TRUE	25	diff_1	0	0.5	FALSE	3	mixmodel_int	0.8346	0.0016968981955709837	0.007328083158269419	0	10000
4	250	0	250	500	750	2	0	1	0.25	0.25	0.25	0.25	0	-0.125	0	0	0	linear	0.025	TRUE	25	diff_1	0	0.5	FALSE	3	mixmodel_int_cal	0.8343	0.0019672418408812056	0.007318858500039599	0	10000
4	250	0	250	500	750	2	0	1	0.25	0.25	0.25	0.25	0	-0.125	0	0	0	linear	0.025	TRUE	25	diff_1	0	0.5	FALSE	3	sepmodel	0.7992	-1.8688149702085269e-4	0.007992230469867937	0	10000
4	250	0	250	500	750	2	0	1	0.25	0.25	0.25	0.25	0	-0.125	0	0	0	linear	0.025	TRUE	50	diff_1	0	0.5	FALSE	3	fixmodel	0.8356	0.001908386710543242	0.007554161058667204	0	10000
4	250	0	250	500	750	2	0	1	0.25	0.25	0.25	0.25	0	-0.125	0	0	0	linear	0.025	TRUE	50	diff_1	0	0.5	FALSE	3	mixmodel_int	0.829	0.0013423381159874174	0.007624545152203824	0	10000
4	250	0	250	500	750	2	0	1	0.25	0.25	0.25	0.25	0	-0.125	0	0	0	linear	0.025	TRUE	50	diff_1	0	0.5	FALSE	3	mixmodel_int_cal	0.8317	0.0017722107117407453	0.007565019403041302	0	10000
4	250	0	250	500	750	2	0	1	0.25	0.25	0.25	0.25	0	-0.125	0	0	0	linear	0.025	TRUE	50	diff_1	0	0.5	FALSE	3	sepmodel	0.7917	-4.673022840237339e-4	0.008247551474951055	0	10000
4	250	0	250	500	750	2	0	1	0.25	0.25	0.25	0.25	0	-0.125	0	0	0	linear	0.025	TRUE	100	diff_1	0	0.5	FALSE	3	fixmodel	0.8343	0.001420693543701372	0.007348359095304448	0	10000
4	250	0	250	500	750	2	0	1	0.25	0.25	0.25	0.25	0	-0.125	0	0	0	linear	0.025	TRUE	100	diff_1	0	0.5	FALSE	3	mixmodel_int	0.8278	8.019078206413732e-4	0.007431717876545932	0	10000
4	250	0	250	500	750	2	0	1	0.25	0.25	0.25	0.25	0	-0.125	0	0	0	linear	0.025	TRUE	100	diff_1	0	0.5	FALSE	3	mixmodel_int_cal	0.8323	0.00105470230923197	0.007367230613829529	0	10000
4	250	0	250	500	750	2	0	1	0.25	0.25	0.25	0.25	0	-0.125	0	0	0	linear	0.025	TRUE	100	diff_1	0	0.5	FALSE	3	sepmodel	0.7919	-0.0014467653301342097	0.00805867159742633	0	10000
4	250	0	250	500	750	2	0	1	0.25	0.25	0.25	0.25	0	0	0	0	0	linear	0.025	TRUE	25	diff_1	0	0.5	FALSE	3	fixmodel	0.8322	3.3870435099868037e-4	0.0073106493116589675	0	10000
4	250	0	250	500	750	2	0	1	0.25	0.25	0.25	0.25	0	0	0	0	0	linear	0.025	TRUE	25	diff_1	0	0.5	FALSE	3	mixmodel_int	0.8284	4.4032650478352563e-4	0.007372262071214571	0	10000
4	250	0	250	500	750	2	0	1	0.25	0.25	0.25	0.25	0	0	0	0	0	linear	0.025	TRUE	25	diff_1	0	0.5	FALSE	3	mixmodel_int_cal	0.8286	3.5755486035619015e-4	0.007358850945215923	0	10000
4	250	0	250	500	750	2	0	1	0.25	0.25	0.25	0.25	0	0	0	0	0	linear	0.025	TRUE	25	diff_1	0	0.5	FALSE	3	sepmodel	0.8005	8.786251650197272e-4	0.007980584448295141	0	10000
4	250	0	250	500	750	2	0	1	0.25	0.25	0.25	0.25	0	0	0	0	0	linear	0.025	TRUE	50	diff_1	0	0.5	FALSE	3	fixmodel	0.8325	4.021357235741638e-4	0.007363463966325061	0	10000
4	250	0	250	500	750	2	0	1	0.25	0.25	0.25	0.25	0	0	0	0	0	linear	0.025	TRUE	50	diff_1	0	0.5	FALSE	3	mixmodel_int	0.8298	3.426580917287238e-4	0.00742174279099608	0	10000
4	250	0	250	500	750	2	0	1	0.25	0.25	0.25	0.25	0	0	0	0	0	linear	0.025	TRUE	50	diff_1	0	0.5	FALSE	3	mixmodel_int_cal	0.8311	3.211667671166186e-4	0.007379251207017251	0	10000
4	250	0	250	500	750	2	0	1	0.25	0.25	0.25	0.25	0	0	0	0	0	linear	0.025	TRUE	50	diff_1	0	0.5	FALSE	3	sepmodel	0.7971	5.240095877797544e-4	0.00806624163491482	0	10000
4	250	0	250	500	750	2	0	1	0.25	0.25	0.25	0.25	0	0	0	0	0	linear	0.025	TRUE	100	diff_1	0	0.5	FALSE	3	fixmodel	0.8341	4.712876772607954e-4	0.007466932739849648	0	10000
4	250	0	250	500	750	2	0	1	0.25	0.25	0.25	0.25	0	0	0	0	0	linear	0.025	TRUE	100	diff_1	0	0.5	FALSE	3	mixmodel_int	0.8304	5.009502104722858e-4	0.007535629333843306	0	10000
4	250	0	250	500	750	2	0	1	0.25	0.25	0.25	0.25	0	0	0	0	0	linear	0.025	TRUE	100	diff_1	0	0.5	FALSE	3	mixmodel_int_cal	0.8319	4.0691014529316305e-4	0.007477357271288574	0	10000
4	250	0	250	500	750	2	0	1	0.25	0.25	0.25	0.25	0	0	0	0	0	linear	0.025	TRUE	100	diff_1	0	0.5	FALSE	3	sepmodel	0.8008	4.8032800272581754e-4	0.00810668833135725	0	10000
4	250	0	250	500	750	2	0	1	0.25	0.25	0.25	0.25	0	0.125	0	0	0	linear	0.025	TRUE	25	diff_1	0	0.5	FALSE	3	fixmodel	0.8257	-0.002170241395658368	0.0074293981438002905	0	10000
4	250	0	250	500	750	2	0	1	0.25	0.25	0.25	0.25	0	0.125	0	0	0	linear	0.025	TRUE	25	diff_1	0	0.5	FALSE	3	mixmodel_int	0.8239	-0.0015306714303498293	0.007490941057733003	0	10000
4	250	0	250	500	750	2	0	1	0.25	0.25	0.25	0.25	0	0.125	0	0	0	linear	0.025	TRUE	25	diff_1	0	0.5	FALSE	3	mixmodel_int_cal	0.8234	-0.002166536014701177	0.0074768828716343045	0	10000
4	250	0	250	500	750	2	0	1	0.25	0.25	0.25	0.25	0	0.125	0	0	0	linear	0.025	TRUE	25	diff_1	0	0.5	FALSE	3	sepmodel	0.7941	6.641902206616265e-4	0.008112816279412786	0	10000
4	250	0	250	500	750	2	0	1	0.25	0.25	0.25	0.25	0	0.125	0	0	0	linear	0.025	TRUE	50	diff_1	0	0.5	FALSE	3	fixmodel	0.8203	-0.0022322403827244497	0.007466117801828211	0	10000
4	250	0	250	500	750	2	0	1	0.25	0.25	0.25	0.25	0	0.125	0	0	0	linear	0.025	TRUE	50	diff_1	0	0.5	FALSE	3	mixmodel_int	0.8186	-0.0016228036405057705	0.0075317362053811164	0	10000
4	250	0	250	500	750	2	0	1	0.25	0.25	0.25	0.25	0	0.125	0	0	0	linear	0.025	TRUE	50	diff_1	0	0.5	FALSE	3	mixmodel_int_cal	0.8175	-0.0022025670622829556	0.007492520339584014	0	10000
4	250	0	250	500	750	2	0	1	0.25	0.25	0.25	0.25	0	0.125	0	0	0	linear	0.025	TRUE	50	diff_1	0	0.5	FALSE	3	sepmodel	0.7957	4.4134110298609224e-4	0.008165830981371785	0	10000
4	250	0	250	500	750	2	0	1	0.25	0.25	0.25	0.25	0	0.125	0	0	0	linear	0.025	TRUE	100	diff_1	0	0.5	FALSE	3	fixmodel	0.8302	-0.001598285106909797	0.007245983049841916	0	10000
4	250	0	250	500	750	2	0	1	0.25	0.25	0.25	0.25	0	0.125	0	0	0	linear	0.025	TRUE	100	diff_1	0	0.5	FALSE	3	mixmodel_int	0.8281	-9.128934768832009e-4	0.007300976652613965	0	10000
4	250	0	250	500	750	2	0	1	0.25	0.25	0.25	0.25	0	0.125	0	0	0	linear	0.025	TRUE	100	diff_1	0	0.5	FALSE	3	mixmodel_int_cal	0.8337	-0.001192682998115287	0.0072422087950540694	0	10000
4	250	0	250	500	750	2	0	1	0.25	0.25	0.25	0.25	0	0.125	0	0	0	linear	0.025	TRUE	100	diff_1	0	0.5	FALSE	3	sepmodel	0.8062	0.0015414032164706398	0.007893744417214537	0	10000
4	250	0	250	500	750	2	0	1	0.25	0.25	0.25	0.25	0	0.25	0	0	0	linear	0.025	TRUE	25	diff_1	0	0.5	FALSE	3	fixmodel	0.8157	-0.006335456610620168	0.007187310091058839	0	10000
4	250	0	250	500	750	2	0	1	0.25	0.25	0.25	0.25	0	0.25	0	0	0	linear	0.025	TRUE	25	diff_1	0	0.5	FALSE	3	mixmodel_int	0.8155	-0.005069090503803176	0.00723091007605804	0	10000
4	250	0	250	500	750	2	0	1	0.25	0.25	0.25	0.25	0	0.25	0	0	0	linear	0.025	TRUE	25	diff_1	0	0.5	FALSE	3	mixmodel_int_cal	0.8148	-0.005915366047375512	0.007209478020334434	0	10000
4	250	0	250	500	750	2	0	1	0.25	0.25	0.25	0.25	0	0.25	0	0	0	linear	0.025	TRUE	25	diff_1	0	0.5	FALSE	3	sepmodel	0.7946	-6.531477135771408e-4	0.007767830426269654	0	10000
4	250	0	250	500	750	2	0	1	0.25	0.25	0.25	0.25	0	0.25	0	0	0	linear	0.025	TRUE	50	diff_1	0	0.5	FALSE	3	fixmodel	0.811	-0.005777114583086505	0.007320209232024712	0	10000
4	250	0	250	500	750	2	0	1	0.25	0.25	0.25	0.25	0	0.25	0	0	0	linear	0.025	TRUE	50	diff_1	0	0.5	FALSE	3	mixmodel_int	0.8103	-0.004633305013964929	0.007379575950526867	0	10000
4	250	0	250	500	750	2	0	1	0.25	0.25	0.25	0.25	0	0.25	0	0	0	linear	0.025	TRUE	50	diff_1	0	0.5	FALSE	3	mixmodel_int_cal	0.81	-0.0054556090928558724	0.0073277051798940765	0	10000
4	250	0	250	500	750	2	0	1	0.25	0.25	0.25	0.25	0	0.25	0	0	0	linear	0.025	TRUE	50	diff_1	0	0.5	FALSE	3	sepmodel	0.7903	-9.861104129033488e-4	0.007945642421265608	0	10000
4	250	0	250	500	750	2	0	1	0.25	0.25	0.25	0.25	0	0.25	0	0	0	linear	0.025	TRUE	100	diff_1	0	0.5	FALSE	3	fixmodel	0.8175	-0.005008980777129493	0.007245875799260298	0	10000
4	250	0	250	500	750	2	0	1	0.25	0.25	0.25	0.25	0	0.25	0	0	0	linear	0.025	TRUE	100	diff_1	0	0.5	FALSE	3	mixmodel_int	0.8163	-0.0040082880906732975	0.007296773315237869	0	10000
4	250	0	250	500	750	2	0	1	0.25	0.25	0.25	0.25	0	0.25	0	0	0	linear	0.025	TRUE	100	diff_1	0	0.5	FALSE	3	mixmodel_int_cal	0.816	-0.004401707630775796	0.007265815780826532	0	10000
4	250	0	250	500	750	2	0	1	0.25	0.25	0.25	0.25	0	0.25	0	0	0	linear	0.025	TRUE	100	diff_1	0	0.5	FALSE	3	sepmodel	0.795	2.5486336654635802e-5	0.007904811414348234	0	10000
4	250	0	250	500	750	2	0	1	0.25	0.25	0.25	0.25	0	0.375	0	0	0	linear	0.025	TRUE	25	diff_1	0	0.5	FALSE	3	fixmodel	0.8041	-0.007721690716304127	0.0074447996095568245	0	10000
4	250	0	250	500	750	2	0	1	0.25	0.25	0.25	0.25	0	0.375	0	0	0	linear	0.025	TRUE	25	diff_1	0	0.5	FALSE	3	mixmodel_int	0.806	-0.005998958474218274	0.0075059049765547935	0	10000
4	250	0	250	500	750	2	0	1	0.25	0.25	0.25	0.25	0	0.375	0	0	0	linear	0.025	TRUE	25	diff_1	0	0.5	FALSE	3	mixmodel_int_cal	0.8023	-0.007361035069679067	0.007488835687228906	0	10000
4	250	0	250	500	750	2	0	1	0.25	0.25	0.25	0.25	0	0.375	0	0	0	linear	0.025	TRUE	25	diff_1	0	0.5	FALSE	3	sepmodel	0.7946	4.4311087871215147e-4	0.008058564877713226	0	10000
4	250	0	250	500	750	2	0	1	0.25	0.25	0.25	0.25	0	0.375	0	0	0	linear	0.025	TRUE	50	diff_1	0	0.5	FALSE	3	fixmodel	0.8063	-0.007340382049329351	0.00758139303441967	0	10000
4	250	0	250	500	750	2	0	1	0.25	0.25	0.25	0.25	0	0.375	0	0	0	linear	0.025	TRUE	50	diff_1	0	0.5	FALSE	3	mixmodel_int	0.8074	-0.0054801099580149715	0.007635094771826346	0	10000
4	250	0	250	500	750	2	0	1	0.25	0.25	0.25	0.25	0	0.375	0	0	0	linear	0.025	TRUE	50	diff_1	0	0.5	FALSE	3	mixmodel_int_cal	0.8083	-0.00658220945196546	0.007600841873222183	0	10000
4	250	0	250	500	750	2	0	1	0.25	0.25	0.25	0.25	0	0.375	0	0	0	linear	0.025	TRUE	50	diff_1	0	0.5	FALSE	3	sepmodel	0.797	3.267815411743284e-4	0.008201480082983156	0	10000
4	250	0	250	500	750	2	0	1	0.25	0.25	0.25	0.25	0	0.375	0	0	0	linear	0.025	TRUE	100	diff_1	0	0.5	FALSE	3	fixmodel	0.8047	-0.008220304795426073	0.0075595475773687516	0	10000
4	250	0	250	500	750	2	0	1	0.25	0.25	0.25	0.25	0	0.375	0	0	0	linear	0.025	TRUE	100	diff_1	0	0.5	FALSE	3	mixmodel_int	0.8073	-0.0064328702149561365	0.007613256569694385	0	10000
4	250	0	250	500	750	2	0	1	0.25	0.25	0.25	0.25	0	0.375	0	0	0	linear	0.025	TRUE	100	diff_1	0	0.5	FALSE	3	mixmodel_int_cal	0.8079	-0.007323670650056518	0.007579715128501571	0	10000
4	250	0	250	500	750	2	0	1	0.25	0.25	0.25	0.25	0	0.375	0	0	0	linear	0.025	TRUE	100	diff_1	0	0.5	FALSE	3	sepmodel	0.7916	-6.595435140975911e-4	0.008189613007855827	0	10000
4	250	0	250	500	750	2	0	1	0.25	0.25	0.25	0.25	0	0.5	0	0	0	linear	0.025	TRUE	25	diff_1	0	0.5	FALSE	3	fixmodel	0.7988	-0.012508726762466154	0.0073444498123805485	0	10000
4	250	0	250	500	750	2	0	1	0.25	0.25	0.25	0.25	0	0.5	0	0	0	linear	0.025	TRUE	25	diff_1	0	0.5	FALSE	3	mixmodel_int	0.8037	-0.010053725174938704	0.007418030023929979	0	10000
4	250	0	250	500	750	2	0	1	0.25	0.25	0.25	0.25	0	0.5	0	0	0	linear	0.025	TRUE	25	diff_1	0	0.5	FALSE	3	mixmodel_int_cal	0.7981	-0.012028045045371732	0.007392901398201586	0	10000
4	250	0	250	500	750	2	0	1	0.25	0.25	0.25	0.25	0	0.5	0	0	0	linear	0.025	TRUE	25	diff_1	0	0.5	FALSE	3	sepmodel	0.7956	-0.0022327018328268913	0.007975568020709884	0	10000
4	250	0	250	500	750	2	0	1	0.25	0.25	0.25	0.25	0	0.5	0	0	0	linear	0.025	TRUE	50	diff_1	0	0.5	FALSE	3	fixmodel	0.7941	-0.010921696182866243	0.007585808957245564	0	10000
4	250	0	250	500	750	2	0	1	0.25	0.25	0.25	0.25	0	0.5	0	0	0	linear	0.025	TRUE	50	diff_1	0	0.5	FALSE	3	mixmodel_int	0.8	-0.008508511714880063	0.007639045936921702	0	10000
4	250	0	250	500	750	2	0	1	0.25	0.25	0.25	0.25	0	0.5	0	0	0	linear	0.025	TRUE	50	diff_1	0	0.5	FALSE	3	mixmodel_int_cal	0.797	-0.010120905317992967	0.007583058736012835	0	10000
4	250	0	250	500	750	2	0	1	0.25	0.25	0.25	0.25	0	0.5	0	0	0	linear	0.025	TRUE	50	diff_1	0	0.5	FALSE	3	sepmodel	0.79	-9.386304528815923e-4	0.008207244423179699	0	10000
4	250	0	250	500	750	2	0	1	0.25	0.25	0.25	0.25	0	0.5	0	0	0	linear	0.025	TRUE	100	diff_1	0	0.5	FALSE	3	fixmodel	0.7986	-0.00999727387085315	0.007491363258788245	0	10000
4	250	0	250	500	750	2	0	1	0.25	0.25	0.25	0.25	0	0.5	0	0	0	linear	0.025	TRUE	100	diff_1	0	0.5	FALSE	3	mixmodel_int	0.8009	-0.007481507615572619	0.007542098124353044	0	10000
4	250	0	250	500	750	2	0	1	0.25	0.25	0.25	0.25	0	0.5	0	0	0	linear	0.025	TRUE	100	diff_1	0	0.5	FALSE	3	mixmodel_int_cal	0.8007	-0.008702703650849469	0.007480625485127258	0	10000
4	250	0	250	500	750	2	0	1	0.25	0.25	0.25	0.25	0	0.5	0	0	0	linear	0.025	TRUE	100	diff_1	0	0.5	FALSE	3	sepmodel	0.7951	4.70020109969531e-4	0.008016156996896062	0	10000
4	250	0	250	500	750	2	0	1	0.25	0.25	0.25	0.25	0	-0.5	-0.5	0	0	linear	0.025	TRUE	25	diff_12	0	0.5	FALSE	3	fixmodel	0.8988	0.026629612478521216	0.00810781395227755	0	10000
4	250	0	250	500	750	2	0	1	0.25	0.25	0.25	0.25	0	-0.5	-0.5	0	0	linear	0.025	TRUE	25	diff_12	0	0.5	FALSE	3	mixmodel_int	0.8705	0.017710699401369562	0.007929023576759111	0	10000
4	250	0	250	500	750	2	0	1	0.25	0.25	0.25	0.25	0	-0.5	-0.5	0	0	linear	0.025	TRUE	25	diff_12	0	0.5	FALSE	3	mixmodel_int_cal	0.8911	0.02485897015388944	0.008058329616755091	0	10000
4	250	0	250	500	750	2	0	1	0.25	0.25	0.25	0.25	0	-0.5	-0.5	0	0	linear	0.025	TRUE	25	diff_12	0	0.5	FALSE	3	sepmodel	0.7913	-0.0014908257395433834	0.00808222140759045	0	10000
4	250	0	250	500	750	2	0	1	0.25	0.25	0.25	0.25	0	-0.5	-0.5	0	0	linear	0.025	TRUE	50	diff_12	0	0.5	FALSE	3	fixmodel	0.9016	0.028726298104390768	0.008217675047864479	0	10000
4	250	0	250	500	750	2	0	1	0.25	0.25	0.25	0.25	0	-0.5	-0.5	0	0	linear	0.025	TRUE	50	diff_12	0	0.5	FALSE	3	mixmodel_int	0.8783	0.019741804394698418	0.00793448209677282	0	10000
4	250	0	250	500	750	2	0	1	0.25	0.25	0.25	0.25	0	-0.5	-0.5	0	0	linear	0.025	TRUE	50	diff_12	0	0.5	FALSE	3	mixmodel_int_cal	0.8947	0.02621877874770071	0.008113926597388889	0	10000
4	250	0	250	500	750	2	0	1	0.25	0.25	0.25	0.25	0	-0.5	-0.5	0	0	linear	0.025	TRUE	50	diff_12	0	0.5	FALSE	3	sepmodel	0.798	7.092509456387341e-4	0.008020739878436331	0	10000
4	250	0	250	500	750	2	0	1	0.25	0.25	0.25	0.25	0	-0.5	-0.5	0	0	linear	0.025	TRUE	100	diff_12	0	0.5	FALSE	3	fixmodel	0.8982	0.027588513623839656	0.008048794447735874	0	10000
4	250	0	250	500	750	2	0	1	0.25	0.25	0.25	0.25	0	-0.5	-0.5	0	0	linear	0.025	TRUE	100	diff_12	0	0.5	FALSE	3	mixmodel_int	0.8723	0.018631045247646458	0.007844204131772163	0	10000
4	250	0	250	500	750	2	0	1	0.25	0.25	0.25	0.25	0	-0.5	-0.5	0	0	linear	0.025	TRUE	100	diff_12	0	0.5	FALSE	3	mixmodel_int_cal	0.8895	0.024254059559896957	0.007936311253712377	0	10000
4	250	0	250	500	750	2	0	1	0.25	0.25	0.25	0.25	0	-0.5	-0.5	0	0	linear	0.025	TRUE	100	diff_12	0	0.5	FALSE	3	sepmodel	0.7931	-8.896211379037628e-5	0.007980418733108811	0	10000
4	250	0	250	500	750	2	0	1	0.25	0.25	0.25	0.25	0	-0.375	-0.375	0	0	linear	0.025	TRUE	25	diff_12	0	0.5	FALSE	3	fixmodel	0.8828	0.02040223578312831	0.00784736745349857	0	10000
4	250	0	250	500	750	2	0	1	0.25	0.25	0.25	0.25	0	-0.375	-0.375	0	0	linear	0.025	TRUE	25	diff_12	0	0.5	FALSE	3	mixmodel_int	0.8604	0.014343664568742361	0.007788463198772984	0	10000
4	250	0	250	500	750	2	0	1	0.25	0.25	0.25	0.25	0	-0.375	-0.375	0	0	linear	0.025	TRUE	25	diff_12	0	0.5	FALSE	3	mixmodel_int_cal	0.876	0.019249576751165242	0.007867365238925584	0	10000
4	250	0	250	500	750	2	0	1	0.25	0.25	0.25	0.25	0	-0.375	-0.375	0	0	linear	0.025	TRUE	25	diff_12	0	0.5	FALSE	3	sepmodel	0.7938	-6.002398772756839e-4	0.008190691554108459	0	10000
4	250	0	250	500	750	2	0	1	0.25	0.25	0.25	0.25	0	-0.375	-0.375	0	0	linear	0.025	TRUE	50	diff_12	0	0.5	FALSE	3	fixmodel	0.8827	0.020034961057021475	0.007827248377929343	0	10000
4	250	0	250	500	750	2	0	1	0.25	0.25	0.25	0.25	0	-0.375	-0.375	0	0	linear	0.025	TRUE	50	diff_12	0	0.5	FALSE	3	mixmodel_int	0.8616	0.014054781095067735	0.0077750335491391645	0	10000
4	250	0	250	500	750	2	0	1	0.25	0.25	0.25	0.25	0	-0.375	-0.375	0	0	linear	0.025	TRUE	50	diff_12	0	0.5	FALSE	3	mixmodel_int_cal	0.8778	0.018245945077129937	0.007791835300188532	0	10000
4	250	0	250	500	750	2	0	1	0.25	0.25	0.25	0.25	0	-0.375	-0.375	0	0	linear	0.025	TRUE	50	diff_12	0	0.5	FALSE	3	sepmodel	0.7889	-7.316570510090437e-4	0.008247202472221134	0	10000
4	250	0	250	500	750	2	0	1	0.25	0.25	0.25	0.25	0	-0.375	-0.375	0	0	linear	0.025	TRUE	100	diff_12	0	0.5	FALSE	3	fixmodel	0.8878	0.021091452185930552	0.007895363128390055	0	10000
4	250	0	250	500	750	2	0	1	0.25	0.25	0.25	0.25	0	-0.375	-0.375	0	0	linear	0.025	TRUE	100	diff_12	0	0.5	FALSE	3	mixmodel_int	0.8665	0.015115813369676587	0.007811913832706648	0	10000
4	250	0	250	500	750	2	0	1	0.25	0.25	0.25	0.25	0	-0.375	-0.375	0	0	linear	0.025	TRUE	100	diff_12	0	0.5	FALSE	3	mixmodel_int_cal	0.8804	0.01903979301921386	0.007826963337363282	0	10000
4	250	0	250	500	750	2	0	1	0.25	0.25	0.25	0.25	0	-0.375	-0.375	0	0	linear	0.025	TRUE	100	diff_12	0	0.5	FALSE	3	sepmodel	0.7964	2.6086390891750426e-4	0.008106357898639952	0	10000
4	250	0	250	500	750	2	0	1	0.25	0.25	0.25	0.25	0	-0.25	-0.25	0	0	linear	0.025	TRUE	25	diff_12	0	0.5	FALSE	3	fixmodel	0.8701	0.014806598831212468	0.007492535831659462	0	10000
4	250	0	250	500	750	2	0	1	0.25	0.25	0.25	0.25	0	-0.25	-0.25	0	0	linear	0.025	TRUE	25	diff_12	0	0.5	FALSE	3	mixmodel_int	0.8558	0.011286570779567864	0.007538100108166167	0	10000
4	250	0	250	500	750	2	0	1	0.25	0.25	0.25	0.25	0	-0.25	-0.25	0	0	linear	0.025	TRUE	25	diff_12	0	0.5	FALSE	3	mixmodel_int_cal	0.8665	0.014152917480067447	0.007525406721826252	0	10000
4	250	0	250	500	750	2	0	1	0.25	0.25	0.25	0.25	0	-0.25	-0.25	0	0	linear	0.025	TRUE	25	diff_12	0	0.5	FALSE	3	sepmodel	0.7971	7.864903564745113e-4	0.008035828123539774	0	10000
4	250	0	250	500	750	2	0	1	0.25	0.25	0.25	0.25	0	-0.25	-0.25	0	0	linear	0.025	TRUE	50	diff_12	0	0.5	FALSE	3	fixmodel	0.8682	0.013758772907125351	0.007498822869481826	0	10000
4	250	0	250	500	750	2	0	1	0.25	0.25	0.25	0.25	0	-0.25	-0.25	0	0	linear	0.025	TRUE	50	diff_12	0	0.5	FALSE	3	mixmodel_int	0.8558	0.010137944855115754	0.007505371508860135	0	10000
4	250	0	250	500	750	2	0	1	0.25	0.25	0.25	0.25	0	-0.25	-0.25	0	0	linear	0.025	TRUE	50	diff_12	0	0.5	FALSE	3	mixmodel_int_cal	0.8668	0.012717052509700347	0.007490494626514555	0	10000
4	250	0	250	500	750	2	0	1	0.25	0.25	0.25	0.25	0	-0.25	-0.25	0	0	linear	0.025	TRUE	50	diff_12	0	0.5	FALSE	3	sepmodel	0.7926	-2.513472432796436e-4	0.008045979356569505	0	10000
4	250	0	250	500	750	2	0	1	0.25	0.25	0.25	0.25	0	-0.25	-0.25	0	0	linear	0.025	TRUE	100	diff_12	0	0.5	FALSE	3	fixmodel	0.8701	0.014582721157665441	0.007515885042173342	0	10000
4	250	0	250	500	750	2	0	1	0.25	0.25	0.25	0.25	0	-0.25	-0.25	0	0	linear	0.025	TRUE	100	diff_12	0	0.5	FALSE	3	mixmodel_int	0.857	0.011022529150032235	0.007541141001976309	0	10000
4	250	0	250	500	750	2	0	1	0.25	0.25	0.25	0.25	0	-0.25	-0.25	0	0	linear	0.025	TRUE	100	diff_12	0	0.5	FALSE	3	mixmodel_int_cal	0.8642	0.01328816431081624	0.007503102760271938	0	10000
4	250	0	250	500	750	2	0	1	0.25	0.25	0.25	0.25	0	-0.25	-0.25	0	0	linear	0.025	TRUE	100	diff_12	0	0.5	FALSE	3	sepmodel	0.7977	5.385520555828845e-4	0.008038759790245341	0	10000
4	250	0	250	500	750	2	0	1	0.25	0.25	0.25	0.25	0	-0.125	-0.125	0	0	linear	0.025	TRUE	25	diff_12	0	0.5	FALSE	3	fixmodel	0.8524	0.006086369859554625	0.0071933400961106475	0	10000
4	250	0	250	500	750	2	0	1	0.25	0.25	0.25	0.25	0	-0.125	-0.125	0	0	linear	0.025	TRUE	25	diff_12	0	0.5	FALSE	3	mixmodel_int	0.8432	0.004423106384077388	0.007261882832672746	0	10000
4	250	0	250	500	750	2	0	1	0.25	0.25	0.25	0.25	0	-0.125	-0.125	0	0	linear	0.025	TRUE	25	diff_12	0	0.5	FALSE	3	mixmodel_int_cal	0.8507	0.005730287251303387	0.007233800597993271	0	10000
4	250	0	250	500	750	2	0	1	0.25	0.25	0.25	0.25	0	-0.125	-0.125	0	0	linear	0.025	TRUE	25	diff_12	0	0.5	FALSE	3	sepmodel	0.7968	-0.0010827209465914427	0.007807746491479326	0	10000
4	250	0	250	500	750	2	0	1	0.25	0.25	0.25	0.25	0	-0.125	-0.125	0	0	linear	0.025	TRUE	50	diff_12	0	0.5	FALSE	3	fixmodel	0.8503	0.006252149675358692	0.007385004223038405	0	10000
4	250	0	250	500	750	2	0	1	0.25	0.25	0.25	0.25	0	-0.125	-0.125	0	0	linear	0.025	TRUE	50	diff_12	0	0.5	FALSE	3	mixmodel_int	0.8408	0.00450558125419688	0.007443804108543932	0	10000
4	250	0	250	500	750	2	0	1	0.25	0.25	0.25	0.25	0	-0.125	-0.125	0	0	linear	0.025	TRUE	50	diff_12	0	0.5	FALSE	3	mixmodel_int_cal	0.8459	0.005732641085478698	0.0074029105833256625	0	10000
4	250	0	250	500	750	2	0	1	0.25	0.25	0.25	0.25	0	-0.125	-0.125	0	0	linear	0.025	TRUE	50	diff_12	0	0.5	FALSE	3	sepmodel	0.7957	-7.193456238861454e-4	0.007993982421957892	0	10000
4	250	0	250	500	750	2	0	1	0.25	0.25	0.25	0.25	0	-0.125	-0.125	0	0	linear	0.025	TRUE	100	diff_12	0	0.5	FALSE	3	fixmodel	0.8558	0.006448072953050568	0.007247237924275293	0	10000
4	250	0	250	500	750	2	0	1	0.25	0.25	0.25	0.25	0	-0.125	-0.125	0	0	linear	0.025	TRUE	100	diff_12	0	0.5	FALSE	3	mixmodel_int	0.847	0.004772425901220412	0.007290543850401125	0	10000
4	250	0	250	500	750	2	0	1	0.25	0.25	0.25	0.25	0	-0.125	-0.125	0	0	linear	0.025	TRUE	100	diff_12	0	0.5	FALSE	3	mixmodel_int_cal	0.8514	0.005869639390044371	0.00722763441601883	0	10000
4	250	0	250	500	750	2	0	1	0.25	0.25	0.25	0.25	0	-0.125	-0.125	0	0	linear	0.025	TRUE	100	diff_12	0	0.5	FALSE	3	sepmodel	0.7961	-7.178478467327235e-4	0.007905497939690238	0	10000
4	250	0	250	500	750	2	0	1	0.25	0.25	0.25	0.25	0	0	0	0	0	linear	0.025	TRUE	25	diff_12	0	0.5	FALSE	3	fixmodel	0.829	-8.799401792342599e-4	0.007392345391706691	0	10000
4	250	0	250	500	750	2	0	1	0.25	0.25	0.25	0.25	0	0	0	0	0	linear	0.025	TRUE	25	diff_12	0	0.5	FALSE	3	mixmodel_int	0.8231	-8.041847860945959e-4	0.007487010750314125	0	10000
4	250	0	250	500	750	2	0	1	0.25	0.25	0.25	0.25	0	0	0	0	0	linear	0.025	TRUE	25	diff_12	0	0.5	FALSE	3	mixmodel_int_cal	0.826	-9.097441048114656e-4	0.007445404797988077	0	10000
4	250	0	250	500	750	2	0	1	0.25	0.25	0.25	0.25	0	0	0	0	0	linear	0.025	TRUE	25	diff_12	0	0.5	FALSE	3	sepmodel	0.7893	-8.593402988807192e-4	0.008195128992113204	0	10000
4	250	0	250	500	750	2	0	1	0.25	0.25	0.25	0.25	0	0	0	0	0	linear	0.025	TRUE	50	diff_12	0	0.5	FALSE	3	fixmodel	0.8329	8.358061208615475e-4	0.007189162288593208	0	10000
4	250	0	250	500	750	2	0	1	0.25	0.25	0.25	0.25	0	0	0	0	0	linear	0.025	TRUE	50	diff_12	0	0.5	FALSE	3	mixmodel_int	0.8271	8.729529381034652e-4	0.0072702962829302616	0	10000
4	250	0	250	500	750	2	0	1	0.25	0.25	0.25	0.25	0	0	0	0	0	linear	0.025	TRUE	50	diff_12	0	0.5	FALSE	3	mixmodel_int_cal	0.8306	8.822464640581238e-4	0.007208794652269482	0	10000
4	250	0	250	500	750	2	0	1	0.25	0.25	0.25	0.25	0	0	0	0	0	linear	0.025	TRUE	50	diff_12	0	0.5	FALSE	3	sepmodel	0.7958	7.646510535214261e-4	0.00790541948643556	0	10000
4	250	0	250	500	750	2	0	1	0.25	0.25	0.25	0.25	0	0	0	0	0	linear	0.025	TRUE	100	diff_12	0	0.5	FALSE	3	fixmodel	0.8291	-3.3408264332765425e-4	0.007244641552288208	0	10000
4	250	0	250	500	750	2	0	1	0.25	0.25	0.25	0.25	0	0	0	0	0	linear	0.025	TRUE	100	diff_12	0	0.5	FALSE	3	mixmodel_int	0.8251	-3.62078205887889e-4	0.0073152203200488606	0	10000
4	250	0	250	500	750	2	0	1	0.25	0.25	0.25	0.25	0	0	0	0	0	linear	0.025	TRUE	100	diff_12	0	0.5	FALSE	3	mixmodel_int_cal	0.829	-2.9162890112051034e-4	0.007239659292769473	0	10000
4	250	0	250	500	750	2	0	1	0.25	0.25	0.25	0.25	0	0	0	0	0	linear	0.025	TRUE	100	diff_12	0	0.5	FALSE	3	sepmodel	0.7983	-3.672263998271801e-4	0.007913753228916905	0	10000
4	250	0	250	500	750	2	0	1	0.25	0.25	0.25	0.25	0	0.125	0.125	0	0	linear	0.025	TRUE	25	diff_12	0	0.5	FALSE	3	fixmodel	0.8115	-0.007640269014738596	0.00732293371148552	0	10000
4	250	0	250	500	750	2	0	1	0.25	0.25	0.25	0.25	0	0.125	0.125	0	0	linear	0.025	TRUE	25	diff_12	0	0.5	FALSE	3	mixmodel_int	0.8128	-0.005935360952341215	0.007365329801158702	0	10000
4	250	0	250	500	750	2	0	1	0.25	0.25	0.25	0.25	0	0.125	0.125	0	0	linear	0.025	TRUE	25	diff_12	0	0.5	FALSE	3	mixmodel_int_cal	0.8109	-0.007272450501316607	0.007340571136018705	0	10000
4	250	0	250	500	750	2	0	1	0.25	0.25	0.25	0.25	0	0.125	0.125	0	0	linear	0.025	TRUE	25	diff_12	0	0.5	FALSE	3	sepmodel	0.794	-5.936592616550299e-4	0.007931263266027546	0	10000
4	250	0	250	500	750	2	0	1	0.25	0.25	0.25	0.25	0	0.125	0.125	0	0	linear	0.025	TRUE	50	diff_12	0	0.5	FALSE	3	fixmodel	0.8072	-0.008261828445248205	0.007335438733517519	0	10000
4	250	0	250	500	750	2	0	1	0.25	0.25	0.25	0.25	0	0.125	0.125	0	0	linear	0.025	TRUE	50	diff_12	0	0.5	FALSE	3	mixmodel_int	0.8084	-0.006591500743769462	0.0073837365151879315	0	10000
4	250	0	250	500	750	2	0	1	0.25	0.25	0.25	0.25	0	0.125	0.125	0	0	linear	0.025	TRUE	50	diff_12	0	0.5	FALSE	3	mixmodel_int_cal	0.8085	-0.007786380241196203	0.00735237718106663	0	10000
4	250	0	250	500	750	2	0	1	0.25	0.25	0.25	0.25	0	0.125	0.125	0	0	linear	0.025	TRUE	50	diff_12	0	0.5	FALSE	3	sepmodel	0.7966	-0.0012864012300992315	0.007964083779916835	0	10000
4	250	0	250	500	750	2	0	1	0.25	0.25	0.25	0.25	0	0.125	0.125	0	0	linear	0.025	TRUE	100	diff_12	0	0.5	FALSE	3	fixmodel	0.8087	-0.005806005357968809	0.007490138047262928	0	10000
4	250	0	250	500	750	2	0	1	0.25	0.25	0.25	0.25	0	0.125	0.125	0	0	linear	0.025	TRUE	100	diff_12	0	0.5	FALSE	3	mixmodel_int	0.8103	-0.004145516878107416	0.0075617949773419514	0	10000
4	250	0	250	500	750	2	0	1	0.25	0.25	0.25	0.25	0	0.125	0.125	0	0	linear	0.025	TRUE	100	diff_12	0	0.5	FALSE	3	mixmodel_int_cal	0.8093	-0.005157126207851682	0.007489019970030936	0	10000
4	250	0	250	500	750	2	0	1	0.25	0.25	0.25	0.25	0	0.125	0.125	0	0	linear	0.025	TRUE	100	diff_12	0	0.5	FALSE	3	sepmodel	0.7963	9.756667972499568e-4	0.008133330976078615	0	10000
4	250	0	250	500	750	2	0	1	0.25	0.25	0.25	0.25	0	0.25	0.25	0	0	linear	0.025	TRUE	25	diff_12	0	0.5	FALSE	3	fixmodel	0.7924	-0.012149371255705275	0.007525021779961502	0	10000
4	250	0	250	500	750	2	0	1	0.25	0.25	0.25	0.25	0	0.25	0.25	0	0	linear	0.025	TRUE	25	diff_12	0	0.5	FALSE	3	mixmodel_int	0.7985	-0.00844935536614359	0.0075304502394048685	0	10000
4	250	0	250	500	750	2	0	1	0.25	0.25	0.25	0.25	0	0.25	0.25	0	0	linear	0.025	TRUE	25	diff_12	0	0.5	FALSE	3	mixmodel_int_cal	0.7921	-0.011225616145237293	0.00756102955700598	0	10000
4	250	0	250	500	750	2	0	1	0.25	0.25	0.25	0.25	0	0.25	0.25	0	0	linear	0.025	TRUE	25	diff_12	0	0.5	FALSE	3	sepmodel	0.8037	0.002241193121924313	0.008063958704368573	0	10000
4	250	0	250	500	750	2	0	1	0.25	0.25	0.25	0.25	0	0.25	0.25	0	0	linear	0.025	TRUE	50	diff_12	0	0.5	FALSE	3	fixmodel	0.7922	-0.013898659609526569	0.007458811489554765	0	10000
4	250	0	250	500	750	2	0	1	0.25	0.25	0.25	0.25	0	0.25	0.25	0	0	linear	0.025	TRUE	50	diff_12	0	0.5	FALSE	3	mixmodel_int	0.7957	-0.010150402310982224	0.007487557787276862	0	10000
4	250	0	250	500	750	2	0	1	0.25	0.25	0.25	0.25	0	0.25	0.25	0	0	linear	0.025	TRUE	50	diff_12	0	0.5	FALSE	3	mixmodel_int_cal	0.7945	-0.012870970313037435	0.007449065969828002	0	10000
4	250	0	250	500	750	2	0	1	0.25	0.25	0.25	0.25	0	0.25	0.25	0	0	linear	0.025	TRUE	50	diff_12	0	0.5	FALSE	3	sepmodel	0.7952	4.075731269204288e-5	0.008048719755451038	0	10000
4	250	0	250	500	750	2	0	1	0.25	0.25	0.25	0.25	0	0.25	0.25	0	0	linear	0.025	TRUE	100	diff_12	0	0.5	FALSE	3	fixmodel	0.7845	-0.014875173749570729	0.0076205564763824115	0	10000
4	250	0	250	500	750	2	0	1	0.25	0.25	0.25	0.25	0	0.25	0.25	0	0	linear	0.025	TRUE	100	diff_12	0	0.5	FALSE	3	mixmodel_int	0.7922	-0.011346362171846537	0.007622855207202322	0	10000
4	250	0	250	500	750	2	0	1	0.25	0.25	0.25	0.25	0	0.25	0.25	0	0	linear	0.025	TRUE	100	diff_12	0	0.5	FALSE	3	mixmodel_int_cal	0.7879	-0.01345030346449508	0.007604139262135116	0	10000
4	250	0	250	500	750	2	0	1	0.25	0.25	0.25	0.25	0	0.25	0.25	0	0	linear	0.025	TRUE	100	diff_12	0	0.5	FALSE	3	sepmodel	0.7913	-9.322124923741954e-4	0.00815367384707592	0	10000
4	250	0	250	500	750	2	0	1	0.25	0.25	0.25	0.25	0	0.375	0.375	0	0	linear	0.025	TRUE	25	diff_12	0	0.5	FALSE	3	fixmodel	0.7561	-0.021368817847202244	0.007812598208569794	0	10000
4	250	0	250	500	750	2	0	1	0.25	0.25	0.25	0.25	0	0.375	0.375	0	0	linear	0.025	TRUE	25	diff_12	0	0.5	FALSE	3	mixmodel_int	0.7715	-0.015446450467518573	0.007695940421686007	0	10000
4	250	0	250	500	750	2	0	1	0.25	0.25	0.25	0.25	0	0.375	0.375	0	0	linear	0.025	TRUE	25	diff_12	0	0.5	FALSE	3	mixmodel_int_cal	0.7566	-0.02014280340874621	0.007798484049315468	0	10000
4	250	0	250	500	750	2	0	1	0.25	0.25	0.25	0.25	0	0.375	0.375	0	0	linear	0.025	TRUE	25	diff_12	0	0.5	FALSE	3	sepmodel	0.7962	-5.419479626604345e-4	0.00796973217100409	0	10000
4	250	0	250	500	750	2	0	1	0.25	0.25	0.25	0.25	0	0.375	0.375	0	0	linear	0.025	TRUE	50	diff_12	0	0.5	FALSE	3	fixmodel	0.7593	-0.02279213856126319	0.007919392178178254	0	10000
4	250	0	250	500	750	2	0	1	0.25	0.25	0.25	0.25	0	0.375	0.375	0	0	linear	0.025	TRUE	50	diff_12	0	0.5	FALSE	3	mixmodel_int	0.7733	-0.016949163599126602	0.007863873191007955	0	10000
4	250	0	250	500	750	2	0	1	0.25	0.25	0.25	0.25	0	0.375	0.375	0	0	linear	0.025	TRUE	50	diff_12	0	0.5	FALSE	3	mixmodel_int_cal	0.7622	-0.0210914979231673	0.007870291375491872	0	10000
4	250	0	250	500	750	2	0	1	0.25	0.25	0.25	0.25	0	0.375	0.375	0	0	linear	0.025	TRUE	50	diff_12	0	0.5	FALSE	3	sepmodel	0.7889	-0.002208998896730049	0.008166829770832863	0	10000
4	250	0	250	500	750	2	0	1	0.25	0.25	0.25	0.25	0	0.375	0.375	0	0	linear	0.025	TRUE	100	diff_12	0	0.5	FALSE	3	fixmodel	0.7625	-0.020908277314666976	0.007737151277671726	0	10000
4	250	0	250	500	750	2	0	1	0.25	0.25	0.25	0.25	0	0.375	0.375	0	0	linear	0.025	TRUE	100	diff_12	0	0.5	FALSE	3	mixmodel_int	0.7782	-0.015062055779685599	0.007671114143388242	0	10000
4	250	0	250	500	750	2	0	1	0.25	0.25	0.25	0.25	0	0.375	0.375	0	0	linear	0.025	TRUE	100	diff_12	0	0.5	FALSE	3	mixmodel_int_cal	0.769	-0.01879819742824141	0.0077058694231688495	0	10000
4	250	0	250	500	750	2	0	1	0.25	0.25	0.25	0.25	0	0.375	0.375	0	0	linear	0.025	TRUE	100	diff_12	0	0.5	FALSE	3	sepmodel	0.7952	-2.712962486000821e-4	0.007996894104503587	0	10000
4	250	0	250	500	750	2	0	1	0.25	0.25	0.25	0.25	0	0.5	0.5	0	0	linear	0.025	TRUE	25	diff_12	0	0.5	FALSE	3	fixmodel	0.7413	-0.02843348870555866	0.007993066471548998	0	10000
4	250	0	250	500	750	2	0	1	0.25	0.25	0.25	0.25	0	0.5	0.5	0	0	linear	0.025	TRUE	25	diff_12	0	0.5	FALSE	3	mixmodel_int	0.7655	-0.01944197819263582	0.0077576536909505205	0	10000
4	250	0	250	500	750	2	0	1	0.25	0.25	0.25	0.25	0	0.5	0.5	0	0	linear	0.025	TRUE	25	diff_12	0	0.5	FALSE	3	mixmodel_int_cal	0.7454	-0.026776976457628783	0.00794653046008369	0	10000
4	250	0	250	500	750	2	0	1	0.25	0.25	0.25	0.25	0	0.5	0.5	0	0	linear	0.025	TRUE	25	diff_12	0	0.5	FALSE	3	sepmodel	0.7965	-5.780428187650417e-4	0.007898314397668138	0	10000
4	250	0	250	500	750	2	0	1	0.25	0.25	0.25	0.25	0	0.5	0.5	0	0	linear	0.025	TRUE	50	diff_12	0	0.5	FALSE	3	fixmodel	0.737	-0.02780400575867444	0.00797058411062942	0	10000
4	250	0	250	500	750	2	0	1	0.25	0.25	0.25	0.25	0	0.5	0.5	0	0	linear	0.025	TRUE	50	diff_12	0	0.5	FALSE	3	mixmodel_int	0.7647	-0.018912922740795632	0.007728327508757936	0	10000
4	250	0	250	500	750	2	0	1	0.25	0.25	0.25	0.25	0	0.5	0.5	0	0	linear	0.025	TRUE	50	diff_12	0	0.5	FALSE	3	mixmodel_int_cal	0.7466	-0.025306234624006434	0.007881155881577171	0	10000
4	250	0	250	500	750	2	0	1	0.25	0.25	0.25	0.25	0	0.5	0.5	0	0	linear	0.025	TRUE	50	diff_12	0	0.5	FALSE	3	sepmodel	0.8004	2.1997620235823676e-4	0.007859534286511507	0	10000
4	250	0	250	500	750	2	0	1	0.25	0.25	0.25	0.25	0	0.5	0.5	0	0	linear	0.025	TRUE	100	diff_12	0	0.5	FALSE	3	fixmodel	0.7432	-0.027938769488914918	0.007954624816568948	0	10000
4	250	0	250	500	750	2	0	1	0.25	0.25	0.25	0.25	0	0.5	0.5	0	0	linear	0.025	TRUE	100	diff_12	0	0.5	FALSE	3	mixmodel_int	0.766	-0.01918937967011389	0.007712747405791159	0	10000
4	250	0	250	500	750	2	0	1	0.25	0.25	0.25	0.25	0	0.5	0.5	0	0	linear	0.025	TRUE	100	diff_12	0	0.5	FALSE	3	mixmodel_int_cal	0.7531	-0.024724714166668528	0.007813214427654279	0	10000
4	250	0	250	500	750	2	0	1	0.25	0.25	0.25	0.25	0	0.5	0.5	0	0	linear	0.025	TRUE	100	diff_12	0	0.5	FALSE	3	sepmodel	0.7996	-2.705823857037439e-4	0.007794758268753842	0	10000
4	250	0	250	500	750	2	0	1	0.25	0.25	0.25	0.25	0	-0.5	-0.5	0	-0.5	linear	0.025	TRUE	25	diff_124	0	0.5	FALSE	3	fixmodel	0.9106	0.028886817345385847	0.007859959611140407	0	10000
4	250	0	250	500	750	2	0	1	0.25	0.25	0.25	0.25	0	-0.5	-0.5	0	-0.5	linear	0.025	TRUE	25	diff_124	0	0.5	FALSE	3	mixmodel_int	0.8782	0.018996793006498404	0.0076089375983565	0	10000
4	250	0	250	500	750	2	0	1	0.25	0.25	0.25	0.25	0	-0.5	-0.5	0	-0.5	linear	0.025	TRUE	25	diff_124	0	0.5	FALSE	3	mixmodel_int_cal	0.9042	0.02709508641712843	0.007799020954547919	0	10000
4	250	0	250	500	750	2	0	1	0.25	0.25	0.25	0.25	0	-0.5	-0.5	0	-0.5	linear	0.025	TRUE	25	diff_124	0	0.5	FALSE	3	sepmodel	0.7989	-2.6925904283156955e-5	0.007763096959393167	0	10000
4	250	0	250	500	750	2	0	1	0.25	0.25	0.25	0.25	0	-0.5	-0.5	0	-0.5	linear	0.025	TRUE	50	diff_124	0	0.5	FALSE	3	fixmodel	0.9057	0.030292969871238112	0.008164275103568978	0	10000
4	250	0	250	500	750	2	0	1	0.25	0.25	0.25	0.25	0	-0.5	-0.5	0	-0.5	linear	0.025	TRUE	50	diff_124	0	0.5	FALSE	3	mixmodel_int	0.8755	0.020286674712233044	0.007888282510591345	0	10000
4	250	0	250	500	750	2	0	1	0.25	0.25	0.25	0.25	0	-0.5	-0.5	0	-0.5	linear	0.025	TRUE	50	diff_124	0	0.5	FALSE	3	mixmodel_int_cal	0.8972	0.02749352124639804	0.008050576501860137	0	10000
4	250	0	250	500	750	2	0	1	0.25	0.25	0.25	0.25	0	-0.5	-0.5	0	-0.5	linear	0.025	TRUE	50	diff_124	0	0.5	FALSE	3	sepmodel	0.8011	0.0011822730725662553	0.007944135864080465	0	10000
4	250	0	250	500	750	2	0	1	0.25	0.25	0.25	0.25	0	-0.5	-0.5	0	-0.5	linear	0.025	TRUE	100	diff_124	0	0.5	FALSE	3	fixmodel	0.903	0.028682782477149556	0.008100110340309809	0	10000
4	250	0	250	500	750	2	0	1	0.25	0.25	0.25	0.25	0	-0.5	-0.5	0	-0.5	linear	0.025	TRUE	100	diff_124	0	0.5	FALSE	3	mixmodel_int	0.8703	0.018699492207525866	0.007792024744909428	0	10000
4	250	0	250	500	750	2	0	1	0.25	0.25	0.25	0.25	0	-0.5	-0.5	0	-0.5	linear	0.025	TRUE	100	diff_124	0	0.5	FALSE	3	mixmodel_int_cal	0.8927	0.025029242719207315	0.00793405997997828	0	10000
4	250	0	250	500	750	2	0	1	0.25	0.25	0.25	0.25	0	-0.5	-0.5	0	-0.5	linear	0.025	TRUE	100	diff_124	0	0.5	FALSE	3	sepmodel	0.7945	-1.242456814911133e-4	0.007932676340939951	0	10000
4	250	0	250	500	750	2	0	1	0.25	0.25	0.25	0.25	0	-0.375	-0.375	0	-0.375	linear	0.025	TRUE	25	diff_124	0	0.5	FALSE	3	fixmodel	0.8905	0.02176681679012039	0.007705126345633287	0	10000
4	250	0	250	500	750	2	0	1	0.25	0.25	0.25	0.25	0	-0.375	-0.375	0	-0.375	linear	0.025	TRUE	25	diff_124	0	0.5	FALSE	3	mixmodel_int	0.8691	0.015167075000278448	0.007581216229243253	0	10000
4	250	0	250	500	750	2	0	1	0.25	0.25	0.25	0.25	0	-0.375	-0.375	0	-0.375	linear	0.025	TRUE	25	diff_124	0	0.5	FALSE	3	mixmodel_int_cal	0.8875	0.020555758486856347	0.007695586350583848	0	10000
4	250	0	250	500	750	2	0	1	0.25	0.25	0.25	0.25	0	-0.375	-0.375	0	-0.375	linear	0.025	TRUE	25	diff_124	0	0.5	FALSE	3	sepmodel	0.7982	-1.312301723717999e-4	0.007861149696095523	0	10000
4	250	0	250	500	750	2	0	1	0.25	0.25	0.25	0.25	0	-0.375	-0.375	0	-0.375	linear	0.025	TRUE	50	diff_124	0	0.5	FALSE	3	fixmodel	0.8849	0.02051925310022737	0.007823710637519654	0	10000
4	250	0	250	500	750	2	0	1	0.25	0.25	0.25	0.25	0	-0.375	-0.375	0	-0.375	linear	0.025	TRUE	50	diff_124	0	0.5	FALSE	3	mixmodel_int	0.8617	0.014081741558036293	0.0077103676079191205	0	10000
4	250	0	250	500	750	2	0	1	0.25	0.25	0.25	0.25	0	-0.375	-0.375	0	-0.375	linear	0.025	TRUE	50	diff_124	0	0.5	FALSE	3	mixmodel_int_cal	0.8779	0.018794048076678553	0.00781283652752059	0	10000
4	250	0	250	500	750	2	0	1	0.25	0.25	0.25	0.25	0	-0.375	-0.375	0	-0.375	linear	0.025	TRUE	50	diff_124	0	0.5	FALSE	3	sepmodel	0.7935	-0.0010698003557943754	0.008037679046256851	0	10000
4	250	0	250	500	750	2	0	1	0.25	0.25	0.25	0.25	0	-0.375	-0.375	0	-0.375	linear	0.025	TRUE	100	diff_124	0	0.5	FALSE	3	fixmodel	0.8825	0.02048160844082252	0.00783829250174019	0	10000
4	250	0	250	500	750	2	0	1	0.25	0.25	0.25	0.25	0	-0.375	-0.375	0	-0.375	linear	0.025	TRUE	100	diff_124	0	0.5	FALSE	3	mixmodel_int	0.8626	0.014209556621883664	0.007739481567400387	0	10000
4	250	0	250	500	750	2	0	1	0.25	0.25	0.25	0.25	0	-0.375	-0.375	0	-0.375	linear	0.025	TRUE	100	diff_124	0	0.5	FALSE	3	mixmodel_int_cal	0.8741	0.01829085310599422	0.007777660407725569	0	10000
4	250	0	250	500	750	2	0	1	0.25	0.25	0.25	0.25	0	-0.375	-0.375	0	-0.375	linear	0.025	TRUE	100	diff_124	0	0.5	FALSE	3	sepmodel	0.7927	-6.908048020513158e-4	0.008064391030485113	0	10000
4	250	0	250	500	750	2	0	1	0.25	0.25	0.25	0.25	0	-0.25	-0.25	0	-0.25	linear	0.025	TRUE	25	diff_124	0	0.5	FALSE	3	fixmodel	0.8655	0.013779113514087412	0.007786157679581249	0	10000
4	250	0	250	500	750	2	0	1	0.25	0.25	0.25	0.25	0	-0.25	-0.25	0	-0.25	linear	0.025	TRUE	25	diff_124	0	0.5	FALSE	3	mixmodel_int	0.8485	0.009826799358120536	0.007784013649452784	0	10000
4	250	0	250	500	750	2	0	1	0.25	0.25	0.25	0.25	0	-0.25	-0.25	0	-0.25	linear	0.025	TRUE	25	diff_124	0	0.5	FALSE	3	mixmodel_int_cal	0.8635	0.01300191657889372	0.007801487879901781	0	10000
4	250	0	250	500	750	2	0	1	0.25	0.25	0.25	0.25	0	-0.25	-0.25	0	-0.25	linear	0.025	TRUE	25	diff_124	0	0.5	FALSE	3	sepmodel	0.7895	-0.0012230511875709516	0.008261821135528874	0	10000
4	250	0	250	500	750	2	0	1	0.25	0.25	0.25	0.25	0	-0.25	-0.25	0	-0.25	linear	0.025	TRUE	50	diff_124	0	0.5	FALSE	3	fixmodel	0.8722	0.015368754297046636	0.00749226615893972	0	10000
4	250	0	250	500	750	2	0	1	0.25	0.25	0.25	0.25	0	-0.25	-0.25	0	-0.25	linear	0.025	TRUE	50	diff_124	0	0.5	FALSE	3	mixmodel_int	0.8568	0.0115499005141786	0.007481856180327031	0	10000
4	250	0	250	500	750	2	0	1	0.25	0.25	0.25	0.25	0	-0.25	-0.25	0	-0.25	linear	0.025	TRUE	50	diff_124	0	0.5	FALSE	3	mixmodel_int_cal	0.867	0.014255506464037917	0.00746796147833612	0	10000
4	250	0	250	500	750	2	0	1	0.25	0.25	0.25	0.25	0	-0.25	-0.25	0	-0.25	linear	0.025	TRUE	50	diff_124	0	0.5	FALSE	3	sepmodel	0.7995	6.40921006028746e-4	0.007930310619204168	0	10000
4	250	0	250	500	750	2	0	1	0.25	0.25	0.25	0.25	0	-0.25	-0.25	0	-0.25	linear	0.025	TRUE	100	diff_124	0	0.5	FALSE	3	fixmodel	0.8741	0.013791498110499832	0.007203986978974908	0	10000
4	250	0	250	500	750	2	0	1	0.25	0.25	0.25	0.25	0	-0.25	-0.25	0	-0.25	linear	0.025	TRUE	100	diff_124	0	0.5	FALSE	3	mixmodel_int	0.8609	0.010016630748068276	0.007217010116143683	0	10000
4	250	0	250	500	750	2	0	1	0.25	0.25	0.25	0.25	0	-0.25	-0.25	0	-0.25	linear	0.025	TRUE	100	diff_124	0	0.5	FALSE	3	mixmodel_int_cal	0.8694	0.012357657332963809	0.007198971569669331	0	10000
4	250	0	250	500	750	2	0	1	0.25	0.25	0.25	0.25	0	-0.25	-0.25	0	-0.25	linear	0.025	TRUE	100	diff_124	0	0.5	FALSE	3	sepmodel	0.7991	-6.799469502855504e-4	0.007770813217476735	0	10000
4	250	0	250	500	750	2	0	1	0.25	0.25	0.25	0.25	0	-0.125	-0.125	0	-0.125	linear	0.025	TRUE	25	diff_124	0	0.5	FALSE	3	fixmodel	0.8594	0.008214401344313125	0.007342381986362168	0	10000
4	250	0	250	500	750	2	0	1	0.25	0.25	0.25	0.25	0	-0.125	-0.125	0	-0.125	linear	0.025	TRUE	25	diff_124	0	0.5	FALSE	3	mixmodel_int	0.8495	0.006367471290094274	0.007382311202206227	0	10000
4	250	0	250	500	750	2	0	1	0.25	0.25	0.25	0.25	0	-0.125	-0.125	0	-0.125	linear	0.025	TRUE	25	diff_124	0	0.5	FALSE	3	mixmodel_int_cal	0.8557	0.007827459160686908	0.007355065823274042	0	10000
4	250	0	250	500	750	2	0	1	0.25	0.25	0.25	0.25	0	-0.125	-0.125	0	-0.125	linear	0.025	TRUE	25	diff_124	0	0.5	FALSE	3	sepmodel	0.8017	3.9497304096383363e-4	0.00788470675345043	0	10000
4	250	0	250	500	750	2	0	1	0.25	0.25	0.25	0.25	0	-0.125	-0.125	0	-0.125	linear	0.025	TRUE	50	diff_124	0	0.5	FALSE	3	fixmodel	0.8627	0.010298058651107216	0.007434645948792414	0	10000
4	250	0	250	500	750	2	0	1	0.25	0.25	0.25	0.25	0	-0.125	-0.125	0	-0.125	linear	0.025	TRUE	50	diff_124	0	0.5	FALSE	3	mixmodel_int	0.8535	0.008651706050104825	0.007508267827776198	0	10000
4	250	0	250	500	750	2	0	1	0.25	0.25	0.25	0.25	0	-0.125	-0.125	0	-0.125	linear	0.025	TRUE	50	diff_124	0	0.5	FALSE	3	mixmodel_int_cal	0.8597	0.009812685969455032	0.007467835123903825	0	10000
4	250	0	250	500	750	2	0	1	0.25	0.25	0.25	0.25	0	-0.125	-0.125	0	-0.125	linear	0.025	TRUE	50	diff_124	0	0.5	FALSE	3	sepmodel	0.8053	0.003720780047805334	0.008106112602534061	0	10000
4	250	0	250	500	750	2	0	1	0.25	0.25	0.25	0.25	0	-0.125	-0.125	0	-0.125	linear	0.025	TRUE	100	diff_124	0	0.5	FALSE	3	fixmodel	0.8508	0.0066970349434209145	0.007356013655995561	0	10000
4	250	0	250	500	750	2	0	1	0.25	0.25	0.25	0.25	0	-0.125	-0.125	0	-0.125	linear	0.025	TRUE	100	diff_124	0	0.5	FALSE	3	mixmodel_int	0.8428	0.005020963044980911	0.0074126385292917285	0	10000
4	250	0	250	500	750	2	0	1	0.25	0.25	0.25	0.25	0	-0.125	-0.125	0	-0.125	linear	0.025	TRUE	100	diff_124	0	0.5	FALSE	3	mixmodel_int_cal	0.8495	0.006065315869041729	0.007369468318517302	0	10000
4	250	0	250	500	750	2	0	1	0.25	0.25	0.25	0.25	0	-0.125	-0.125	0	-0.125	linear	0.025	TRUE	100	diff_124	0	0.5	FALSE	3	sepmodel	0.7968	-6.64041533881946e-4	0.007985755614578382	0	10000
4	250	0	250	500	750	2	0	1	0.25	0.25	0.25	0.25	0	0	0	0	0	linear	0.025	TRUE	25	diff_124	0	0.5	FALSE	3	fixmodel	0.8279	-6.143445162514427e-4	0.007273173764794961	0	10000
4	250	0	250	500	750	2	0	1	0.25	0.25	0.25	0.25	0	0	0	0	0	linear	0.025	TRUE	25	diff_124	0	0.5	FALSE	3	mixmodel_int	0.8233	-7.316309461301503e-4	0.0073465123157838656	0	10000
4	250	0	250	500	750	2	0	1	0.25	0.25	0.25	0.25	0	0	0	0	0	linear	0.025	TRUE	25	diff_124	0	0.5	FALSE	3	mixmodel_int_cal	0.8258	-6.775620975691624e-4	0.00731480594557199	0	10000
4	250	0	250	500	750	2	0	1	0.25	0.25	0.25	0.25	0	0	0	0	0	linear	0.025	TRUE	25	diff_124	0	0.5	FALSE	3	sepmodel	0.791	-0.0011910559281029251	0.008023699099957529	0	10000
4	250	0	250	500	750	2	0	1	0.25	0.25	0.25	0.25	0	0	0	0	0	linear	0.025	TRUE	50	diff_124	0	0.5	FALSE	3	fixmodel	0.8329	5.859184214434428e-4	0.007310648370941999	0	10000
4	250	0	250	500	750	2	0	1	0.25	0.25	0.25	0.25	0	0	0	0	0	linear	0.025	TRUE	50	diff_124	0	0.5	FALSE	3	mixmodel_int	0.8292	5.296805889045089e-4	0.0073855860581718445	0	10000
4	250	0	250	500	750	2	0	1	0.25	0.25	0.25	0.25	0	0	0	0	0	linear	0.025	TRUE	50	diff_124	0	0.5	FALSE	3	mixmodel_int_cal	0.8304	5.105525779719048e-4	0.007334385886975287	0	10000
4	250	0	250	500	750	2	0	1	0.25	0.25	0.25	0.25	0	0	0	0	0	linear	0.025	TRUE	50	diff_124	0	0.5	FALSE	3	sepmodel	0.7976	4.376869979188526e-4	0.008072605595914911	0	10000
4	250	0	250	500	750	2	0	1	0.25	0.25	0.25	0.25	0	0	0	0	0	linear	0.025	TRUE	100	diff_124	0	0.5	FALSE	3	fixmodel	0.8286	-1.5532539711692178e-4	0.007522741644934738	0	10000
4	250	0	250	500	750	2	0	1	0.25	0.25	0.25	0.25	0	0	0	0	0	linear	0.025	TRUE	100	diff_124	0	0.5	FALSE	3	mixmodel_int	0.8252	-1.739633488314491e-4	0.007589578671937717	0	10000
4	250	0	250	500	750	2	0	1	0.25	0.25	0.25	0.25	0	0	0	0	0	linear	0.025	TRUE	100	diff_124	0	0.5	FALSE	3	mixmodel_int_cal	0.8265	-1.6569258727543778e-4	0.007521011331498958	0	10000
4	250	0	250	500	750	2	0	1	0.25	0.25	0.25	0.25	0	0	0	0	0	linear	0.025	TRUE	100	diff_124	0	0.5	FALSE	3	sepmodel	0.7931	-2.4827965252785517e-4	0.008172915565978928	0	10000
4	250	0	250	500	750	2	0	1	0.25	0.25	0.25	0.25	0	0.125	0.125	0	0.125	linear	0.025	TRUE	25	diff_124	0	0.5	FALSE	3	fixmodel	0.8123	-0.006424510477422613	0.007383795988156653	0	10000
4	250	0	250	500	750	2	0	1	0.25	0.25	0.25	0.25	0	0.125	0.125	0	0.125	linear	0.025	TRUE	25	diff_124	0	0.5	FALSE	3	mixmodel_int	0.8146	-0.004788653983173109	0.0074323721794188145	0	10000
4	250	0	250	500	750	2	0	1	0.25	0.25	0.25	0.25	0	0.125	0.125	0	0.125	linear	0.025	TRUE	25	diff_124	0	0.5	FALSE	3	mixmodel_int_cal	0.8143	-0.006042000391561219	0.00738875187208366	0	10000
4	250	0	250	500	750	2	0	1	0.25	0.25	0.25	0.25	0	0.125	0.125	0	0.125	linear	0.025	TRUE	25	diff_124	0	0.5	FALSE	3	sepmodel	0.8017	7.305045097112878e-4	0.007977222735593556	0	10000
4	250	0	250	500	750	2	0	1	0.25	0.25	0.25	0.25	0	0.125	0.125	0	0.125	linear	0.025	TRUE	50	diff_124	0	0.5	FALSE	3	fixmodel	0.8065	-0.008331418383815454	0.007349681290113281	0	10000
4	250	0	250	500	750	2	0	1	0.25	0.25	0.25	0.25	0	0.125	0.125	0	0.125	linear	0.025	TRUE	50	diff_124	0	0.5	FALSE	3	mixmodel_int	0.8087	-0.006680503817683961	0.007393316067413539	0	10000
4	250	0	250	500	750	2	0	1	0.25	0.25	0.25	0.25	0	0.125	0.125	0	0.125	linear	0.025	TRUE	50	diff_124	0	0.5	FALSE	3	mixmodel_int_cal	0.8054	-0.007815450490594266	0.007357919739431843	0	10000
4	250	0	250	500	750	2	0	1	0.25	0.25	0.25	0.25	0	0.125	0.125	0	0.125	linear	0.025	TRUE	50	diff_124	0	0.5	FALSE	3	sepmodel	0.7942	-0.0011234886430809472	0.007992993347018048	0	10000
4	250	0	250	500	750	2	0	1	0.25	0.25	0.25	0.25	0	0.125	0.125	0	0.125	linear	0.025	TRUE	100	diff_124	0	0.5	FALSE	3	fixmodel	0.8106	-0.00588752688667343	0.007533161385709371	0	10000
4	250	0	250	500	750	2	0	1	0.25	0.25	0.25	0.25	0	0.125	0.125	0	0.125	linear	0.025	TRUE	100	diff_124	0	0.5	FALSE	3	mixmodel_int	0.8127	-0.004104558730892955	0.007597115593410956	0	10000
4	250	0	250	500	750	2	0	1	0.25	0.25	0.25	0.25	0	0.125	0.125	0	0.125	linear	0.025	TRUE	100	diff_124	0	0.5	FALSE	3	mixmodel_int_cal	0.8116	-0.0053639383492910375	0.007547395908175734	0	10000
4	250	0	250	500	750	2	0	1	0.25	0.25	0.25	0.25	0	0.125	0.125	0	0.125	linear	0.025	TRUE	100	diff_124	0	0.5	FALSE	3	sepmodel	0.7991	0.0016705991290380771	0.008230611117092192	0	10000
4	250	0	250	500	750	2	0	1	0.25	0.25	0.25	0.25	0	0.25	0.25	0	0.25	linear	0.025	TRUE	25	diff_124	0	0.5	FALSE	3	fixmodel	0.7856	-0.015222519643723672	0.007465259193869773	0	10000
4	250	0	250	500	750	2	0	1	0.25	0.25	0.25	0.25	0	0.25	0.25	0	0.25	linear	0.025	TRUE	25	diff_124	0	0.5	FALSE	3	mixmodel_int	0.7928	-0.011452087021065876	0.0074888742562610735	0	10000
4	250	0	250	500	750	2	0	1	0.25	0.25	0.25	0.25	0	0.25	0.25	0	0.25	linear	0.025	TRUE	25	diff_124	0	0.5	FALSE	3	mixmodel_int_cal	0.7874	-0.014426124334698727	0.007500999342936297	0	10000
4	250	0	250	500	750	2	0	1	0.25	0.25	0.25	0.25	0	0.25	0.25	0	0.25	linear	0.025	TRUE	25	diff_124	0	0.5	FALSE	3	sepmodel	0.7949	-5.66092580840557e-4	0.00796725038398829	0	10000
4	250	0	250	500	750	2	0	1	0.25	0.25	0.25	0.25	0	0.25	0.25	0	0.25	linear	0.025	TRUE	50	diff_124	0	0.5	FALSE	3	fixmodel	0.7782	-0.014600087995771175	0.007779078892661583	0	10000
4	250	0	250	500	750	2	0	1	0.25	0.25	0.25	0.25	0	0.25	0.25	0	0.25	linear	0.025	TRUE	50	diff_124	0	0.5	FALSE	3	mixmodel_int	0.7853	-0.010905702474911365	0.007778737839253312	0	10000
4	250	0	250	500	750	2	0	1	0.25	0.25	0.25	0.25	0	0.25	0.25	0	0.25	linear	0.025	TRUE	50	diff_124	0	0.5	FALSE	3	mixmodel_int_cal	0.7804	-0.01347459761581339	0.007767166555825704	0	10000
4	250	0	250	500	750	2	0	1	0.25	0.25	0.25	0.25	0	0.25	0.25	0	0.25	linear	0.025	TRUE	50	diff_124	0	0.5	FALSE	3	sepmodel	0.7912	-4.994652154385801e-4	0.008227652242967617	0	10000
4	250	0	250	500	750	2	0	1	0.25	0.25	0.25	0.25	0	0.25	0.25	0	0.25	linear	0.025	TRUE	100	diff_124	0	0.5	FALSE	3	fixmodel	0.7804	-0.015933895659194834	0.007605254378740924	0	10000
4	250	0	250	500	750	2	0	1	0.25	0.25	0.25	0.25	0	0.25	0.25	0	0.25	linear	0.025	TRUE	100	diff_124	0	0.5	FALSE	3	mixmodel_int	0.7883	-0.012140924573391103	0.007592086004476345	0	10000
4	250	0	250	500	750	2	0	1	0.25	0.25	0.25	0.25	0	0.25	0.25	0	0.25	linear	0.025	TRUE	100	diff_124	0	0.5	FALSE	3	mixmodel_int_cal	0.7829	-0.014553285094311783	0.007564777433182056	0	10000
4	250	0	250	500	750	2	0	1	0.25	0.25	0.25	0.25	0	0.25	0.25	0	0.25	linear	0.025	TRUE	100	diff_124	0	0.5	FALSE	3	sepmodel	0.7888	-0.0014557412999636925	0.00804468109308191	0	10000
4	250	0	250	500	750	2	0	1	0.25	0.25	0.25	0.25	0	0.375	0.375	0	0.375	linear	0.025	TRUE	25	diff_124	0	0.5	FALSE	3	fixmodel	0.7574	-0.021543398156258033	0.007731942891372392	0	10000
4	250	0	250	500	750	2	0	1	0.25	0.25	0.25	0.25	0	0.375	0.375	0	0.375	linear	0.025	TRUE	25	diff_124	0	0.5	FALSE	3	mixmodel_int	0.7758	-0.014941287794975213	0.007652403368138268	0	10000
4	250	0	250	500	750	2	0	1	0.25	0.25	0.25	0.25	0	0.375	0.375	0	0.375	linear	0.025	TRUE	25	diff_124	0	0.5	FALSE	3	mixmodel_int_cal	0.7611	-0.020405009516672002	0.007736477772777293	0	10000
4	250	0	250	500	750	2	0	1	0.25	0.25	0.25	0.25	0	0.375	0.375	0	0.375	linear	0.025	TRUE	25	diff_124	0	0.5	FALSE	3	sepmodel	0.7951	3.6677020029726005e-4	0.007983311136016974	0	10000
4	250	0	250	500	750	2	0	1	0.25	0.25	0.25	0.25	0	0.375	0.375	0	0.375	linear	0.025	TRUE	50	diff_124	0	0.5	FALSE	3	fixmodel	0.7603	-0.021388921077006254	0.007782002044928776	0	10000
4	250	0	250	500	750	2	0	1	0.25	0.25	0.25	0.25	0	0.375	0.375	0	0.375	linear	0.025	TRUE	50	diff_124	0	0.5	FALSE	3	mixmodel_int	0.7738	-0.014902302135422018	0.007680217236442464	0	10000
4	250	0	250	500	750	2	0	1	0.25	0.25	0.25	0.25	0	0.375	0.375	0	0.375	linear	0.025	TRUE	50	diff_124	0	0.5	FALSE	3	mixmodel_int_cal	0.7644	-0.01953871078240851	0.007724797201016239	0	10000
4	250	0	250	500	750	2	0	1	0.25	0.25	0.25	0.25	0	0.375	0.375	0	0.375	linear	0.025	TRUE	50	diff_124	0	0.5	FALSE	3	sepmodel	0.7955	3.2126343132649846e-4	0.007958270795370651	0	10000
4	250	0	250	500	750	2	0	1	0.25	0.25	0.25	0.25	0	0.375	0.375	0	0.375	linear	0.025	TRUE	100	diff_124	0	0.5	FALSE	3	fixmodel	0.7551	-0.022874321634226105	0.007693077062229969	0	10000
4	250	0	250	500	750	2	0	1	0.25	0.25	0.25	0.25	0	0.375	0.375	0	0.375	linear	0.025	TRUE	100	diff_124	0	0.5	FALSE	3	mixmodel_int	0.774	-0.016275442505683208	0.007575037276097339	0	10000
4	250	0	250	500	750	2	0	1	0.25	0.25	0.25	0.25	0	0.375	0.375	0	0.375	linear	0.025	TRUE	100	diff_124	0	0.5	FALSE	3	mixmodel_int_cal	0.7628	-0.020479577505067053	0.00764009527251986	0	10000
4	250	0	250	500	750	2	0	1	0.25	0.25	0.25	0.25	0	0.375	0.375	0	0.375	linear	0.025	TRUE	100	diff_124	0	0.5	FALSE	3	sepmodel	0.7964	-6.413951996532648e-4	0.0078070260022375685	0	10000
4	250	0	250	500	750	2	0	1	0.25	0.25	0.25	0.25	0	0.5	0.5	0	0.5	linear	0.025	TRUE	25	diff_124	0	0.5	FALSE	3	fixmodel	0.7309	-0.02916102570352299	0.008226935823091747	0	10000
4	250	0	250	500	750	2	0	1	0.25	0.25	0.25	0.25	0	0.5	0.5	0	0.5	linear	0.025	TRUE	25	diff_124	0	0.5	FALSE	3	mixmodel_int	0.7633	-0.018962952065073643	0.007924350877857216	0	10000
4	250	0	250	500	750	2	0	1	0.25	0.25	0.25	0.25	0	0.5	0.5	0	0.5	linear	0.025	TRUE	25	diff_124	0	0.5	FALSE	3	mixmodel_int_cal	0.7338	-0.027398337606191665	0.008154623407300969	0	10000
4	250	0	250	500	750	2	0	1	0.25	0.25	0.25	0.25	0	0.5	0.5	0	0.5	linear	0.025	TRUE	25	diff_124	0	0.5	FALSE	3	sepmodel	0.7978	3.1105996021888463e-4	0.008007826652182099	0	10000
4	250	0	250	500	750	2	0	1	0.25	0.25	0.25	0.25	0	0.5	0.5	0	0.5	linear	0.025	TRUE	50	diff_124	0	0.5	FALSE	3	fixmodel	0.7306	-0.029110522379295754	0.008185423392059068	0	10000
4	250	0	250	500	750	2	0	1	0.25	0.25	0.25	0.25	0	0.5	0.5	0	0.5	linear	0.025	TRUE	50	diff_124	0	0.5	FALSE	3	mixmodel_int	0.7589	-0.01924303017529126	0.007947631488471248	0	10000
4	250	0	250	500	750	2	0	1	0.25	0.25	0.25	0.25	0	0.5	0.5	0	0.5	linear	0.025	TRUE	50	diff_124	0	0.5	FALSE	3	mixmodel_int_cal	0.7384	-0.0265082397408724	0.008081990522374728	0	10000
4	250	0	250	500	750	2	0	1	0.25	0.25	0.25	0.25	0	0.5	0.5	0	0.5	linear	0.025	TRUE	50	diff_124	0	0.5	FALSE	3	sepmodel	0.7949	-3.440065454277788e-4	0.00808263862943409	0	10000
4	250	0	250	500	750	2	0	1	0.25	0.25	0.25	0.25	0	0.5	0.5	0	0.5	linear	0.025	TRUE	100	diff_124	0	0.5	FALSE	3	fixmodel	0.7328	-0.028946077030058238	0.00818412596239939	0	10000
4	250	0	250	500	750	2	0	1	0.25	0.25	0.25	0.25	0	0.5	0.5	0	0.5	linear	0.025	TRUE	100	diff_124	0	0.5	FALSE	3	mixmodel_int	0.7618	-0.018741350144429837	0.007942826938774966	0	10000
4	250	0	250	500	750	2	0	1	0.25	0.25	0.25	0.25	0	0.5	0.5	0	0.5	linear	0.025	TRUE	100	diff_124	0	0.5	FALSE	3	mixmodel_int_cal	0.7454	-0.02522154566793125	0.008064606727000646	0	10000
4	250	0	250	500	750	2	0	1	0.25	0.25	0.25	0.25	0	0.5	0.5	0	0.5	linear	0.025	TRUE	100	diff_124	0	0.5	FALSE	3	sepmodel	0.7974	4.678194967129533e-4	0.008144764514097654	0	10000
