# Supplementary material for: Statistical Modeling to Adjust for Time Trends in Adaptive Platform Trials Utilizing Non‐Concurrent Controls
Source: Biom J. 2025 Jun 10;67(3):e70059. doi: 10.1002/bimj.70059 (PMC12150008; doi:10.1002/bimj.70059)
Supplement: Supplementary file 1 — Supporting Information [file BIMJ-67-e70059-s002.zip › simulations/results/results_setting_3_pow_add.csv]

num_arms	n_arm	d1	d2	d3	d4	period_blocks	mu0	sigma	theta1	theta2	theta3	theta4	lambda0	lambda1	lambda2	lambda3	lambda4	trend	alpha	ncc	unit_size	trend_case	trend_mean	trend_var	ci	study_arm	model	reject_h0	bias	MSE	failed	nsim
4	250	0	250	500	750	2	0	1	0.25	0.25	0.25	0.25	0	-0.5	-1	0	-1.5	linear	0.025	TRUE	25	diff_124_add	0	0.5	FALSE	3	fixmodel	0.9396	0.049134586147581795	0.009683911067300396	0	10000
4	250	0	250	500	750	2	0	1	0.25	0.25	0.25	0.25	0	-0.5	-1	0	-1.5	linear	0.025	TRUE	25	diff_124_add	0	0.5	FALSE	3	mixmodel_int	0.8677	0.020375461388724522	0.008102708932653831	0	10000
4	250	0	250	500	750	2	0	1	0.25	0.25	0.25	0.25	0	-0.5	-1	0	-1.5	linear	0.025	TRUE	25	diff_124_add	0	0.5	FALSE	3	mixmodel_int_cal	0.928	0.044319297661634734	0.009318611174773722	0	10000
4	250	0	250	500	750	2	0	1	0.25	0.25	0.25	0.25	0	-0.5	-1	0	-1.5	linear	0.025	TRUE	25	diff_124_add	0	0.5	FALSE	3	sepmodel	0.798	2.924870554324873e-4	0.007936909952378677	0	10000
4	250	0	250	500	750	2	0	1	0.25	0.25	0.25	0.25	0	-0.5	-1	0	-1.5	linear	0.025	TRUE	50	diff_124_add	0	0.5	FALSE	3	fixmodel	0.9343	0.04954951824630821	0.00971002845689182	0	10000
4	250	0	250	500	750	2	0	1	0.25	0.25	0.25	0.25	0	-0.5	-1	0	-1.5	linear	0.025	TRUE	50	diff_124_add	0	0.5	FALSE	3	mixmodel_int	0.8671	0.020900739479499726	0.008133759119119724	0	10000
4	250	0	250	500	750	2	0	1	0.25	0.25	0.25	0.25	0	-0.5	-1	0	-1.5	linear	0.025	TRUE	50	diff_124_add	0	0.5	FALSE	3	mixmodel_int_cal	0.9187	0.041225635524838336	0.009069658895008463	0	10000
4	250	0	250	500	750	2	0	1	0.25	0.25	0.25	0.25	0	-0.5	-1	0	-1.5	linear	0.025	TRUE	50	diff_124_add	0	0.5	FALSE	3	sepmodel	0.8009	5.506932863649422e-4	0.007905919754586262	0	10000
4	250	0	250	500	750	2	0	1	0.25	0.25	0.25	0.25	0	-0.5	-1	0	-1.5	linear	0.025	TRUE	100	diff_124_add	0	0.5	FALSE	3	fixmodel	0.9381	0.050092060054344925	0.009864152373388248	0	10000
4	250	0	250	500	750	2	0	1	0.25	0.25	0.25	0.25	0	-0.5	-1	0	-1.5	linear	0.025	TRUE	100	diff_124_add	0	0.5	FALSE	3	mixmodel_int	0.8683	0.021054232189159798	0.00826344337621423	0	10000
4	250	0	250	500	750	2	0	1	0.25	0.25	0.25	0.25	0	-0.5	-1	0	-1.5	linear	0.025	TRUE	100	diff_124_add	0	0.5	FALSE	3	mixmodel_int_cal	0.9112	0.03713686461038202	0.008943691888565485	0	10000
4	250	0	250	500	750	2	0	1	0.25	0.25	0.25	0.25	0	-0.5	-1	0	-1.5	linear	0.025	TRUE	100	diff_124_add	0	0.5	FALSE	3	sepmodel	0.7971	8.821209247761103e-4	0.00808079639411232	0	10000
4	250	0	250	500	750	2	0	1	0.25	0.25	0.25	0.25	0	-0.375	-0.75	0	-1.125	linear	0.025	TRUE	25	diff_124_add	0	0.5	FALSE	3	fixmodel	0.9183	0.03575852462771809	0.008510676840573246	0	10000
4	250	0	250	500	750	2	0	1	0.25	0.25	0.25	0.25	0	-0.375	-0.75	0	-1.125	linear	0.025	TRUE	25	diff_124_add	0	0.5	FALSE	3	mixmodel_int	0.8738	0.01810628185775197	0.007838752815105491	0	10000
4	250	0	250	500	750	2	0	1	0.25	0.25	0.25	0.25	0	-0.375	-0.75	0	-1.125	linear	0.025	TRUE	25	diff_124_add	0	0.5	FALSE	3	mixmodel_int_cal	0.9112	0.0330234736924418	0.008377388779077464	0	10000
4	250	0	250	500	750	2	0	1	0.25	0.25	0.25	0.25	0	-0.375	-0.75	0	-1.125	linear	0.025	TRUE	25	diff_124_add	0	0.5	FALSE	3	sepmodel	0.7983	-0.0016331625332369828	0.007863088477520088	0	10000
4	250	0	250	500	750	2	0	1	0.25	0.25	0.25	0.25	0	-0.375	-0.75	0	-1.125	linear	0.025	TRUE	50	diff_124_add	0	0.5	FALSE	3	fixmodel	0.9177	0.03667046874387771	0.00862917201400318	0	10000
4	250	0	250	500	750	2	0	1	0.25	0.25	0.25	0.25	0	-0.375	-0.75	0	-1.125	linear	0.025	TRUE	50	diff_124_add	0	0.5	FALSE	3	mixmodel_int	0.8708	0.019089110023283472	0.007943996613639622	0	10000
4	250	0	250	500	750	2	0	1	0.25	0.25	0.25	0.25	0	-0.375	-0.75	0	-1.125	linear	0.025	TRUE	50	diff_124_add	0	0.5	FALSE	3	mixmodel_int_cal	0.9065	0.03185392660879866	0.008360393245335402	0	10000
4	250	0	250	500	750	2	0	1	0.25	0.25	0.25	0.25	0	-0.375	-0.75	0	-1.125	linear	0.025	TRUE	50	diff_124_add	0	0.5	FALSE	3	sepmodel	0.7982	-4.2061445893983604e-4	0.007931012524497587	0	10000
4	250	0	250	500	750	2	0	1	0.25	0.25	0.25	0.25	0	-0.375	-0.75	0	-1.125	linear	0.025	TRUE	100	diff_124_add	0	0.5	FALSE	3	fixmodel	0.9187	0.036889538824138805	0.008531827454466285	0	10000
4	250	0	250	500	750	2	0	1	0.25	0.25	0.25	0.25	0	-0.375	-0.75	0	-1.125	linear	0.025	TRUE	100	diff_124_add	0	0.5	FALSE	3	mixmodel_int	0.8769	0.019771393006698397	0.007862981161871401	0	10000
4	250	0	250	500	750	2	0	1	0.25	0.25	0.25	0.25	0	-0.375	-0.75	0	-1.125	linear	0.025	TRUE	100	diff_124_add	0	0.5	FALSE	3	mixmodel_int_cal	0.9046	0.030358664963953712	0.008197215683327307	0	10000
4	250	0	250	500	750	2	0	1	0.25	0.25	0.25	0.25	0	-0.375	-0.75	0	-1.125	linear	0.025	TRUE	100	diff_124_add	0	0.5	FALSE	3	sepmodel	0.8042	4.354857877564882e-4	0.00782699099922981	0	10000
4	250	0	250	500	750	2	0	1	0.25	0.25	0.25	0.25	0	-0.25	-0.5	0	-0.75	linear	0.025	TRUE	25	diff_124_add	0	0.5	FALSE	3	fixmodel	0.8891	0.023696087330389724	0.007882405335428524	0	10000
4	250	0	250	500	750	2	0	1	0.25	0.25	0.25	0.25	0	-0.25	-0.5	0	-0.75	linear	0.025	TRUE	25	diff_124_add	0	0.5	FALSE	3	mixmodel_int	0.8642	0.015229130619138276	0.007738740154813617	0	10000
4	250	0	250	500	750	2	0	1	0.25	0.25	0.25	0.25	0	-0.25	-0.5	0	-0.75	linear	0.025	TRUE	25	diff_124_add	0	0.5	FALSE	3	mixmodel_int_cal	0.8868	0.022360373988758977	0.007863676005244083	0	10000
4	250	0	250	500	750	2	0	1	0.25	0.25	0.25	0.25	0	-0.25	-0.5	0	-0.75	linear	0.025	TRUE	25	diff_124_add	0	0.5	FALSE	3	sepmodel	0.7939	-6.424225933723145e-4	0.007935671262298433	0	10000
4	250	0	250	500	750	2	0	1	0.25	0.25	0.25	0.25	0	-0.25	-0.5	0	-0.75	linear	0.025	TRUE	50	diff_124_add	0	0.5	FALSE	3	fixmodel	0.8953	0.024401716490208305	0.007796095913900799	0	10000
4	250	0	250	500	750	2	0	1	0.25	0.25	0.25	0.25	0	-0.25	-0.5	0	-0.75	linear	0.025	TRUE	50	diff_124_add	0	0.5	FALSE	3	mixmodel_int	0.8684	0.01592189110681392	0.007625882628035704	0	10000
4	250	0	250	500	750	2	0	1	0.25	0.25	0.25	0.25	0	-0.25	-0.5	0	-0.75	linear	0.025	TRUE	50	diff_124_add	0	0.5	FALSE	3	mixmodel_int_cal	0.8889	0.02207337998961169	0.007707891586752899	0	10000
4	250	0	250	500	750	2	0	1	0.25	0.25	0.25	0.25	0	-0.25	-0.5	0	-0.75	linear	0.025	TRUE	50	diff_124_add	0	0.5	FALSE	3	sepmodel	0.8002	4.052647912688119e-4	0.007875221351559243	0	10000
4	250	0	250	500	750	2	0	1	0.25	0.25	0.25	0.25	0	-0.25	-0.5	0	-0.75	linear	0.025	TRUE	100	diff_124_add	0	0.5	FALSE	3	fixmodel	0.891	0.02344857185331646	0.007929362349935826	0	10000
4	250	0	250	500	750	2	0	1	0.25	0.25	0.25	0.25	0	-0.25	-0.5	0	-0.75	linear	0.025	TRUE	100	diff_124_add	0	0.5	FALSE	3	mixmodel_int	0.8595	0.014746715400823198	0.0077860724254983455	0	10000
4	250	0	250	500	750	2	0	1	0.25	0.25	0.25	0.25	0	-0.25	-0.5	0	-0.75	linear	0.025	TRUE	100	diff_124_add	0	0.5	FALSE	3	mixmodel_int_cal	0.8828	0.020714456629136978	0.00784048731048344	0	10000
4	250	0	250	500	750	2	0	1	0.25	0.25	0.25	0.25	0	-0.25	-0.5	0	-0.75	linear	0.025	TRUE	100	diff_124_add	0	0.5	FALSE	3	sepmodel	0.7895	-0.0013168457636124383	0.008082780040180744	0	10000
4	250	0	250	500	750	2	0	1	0.25	0.25	0.25	0.25	0	-0.125	-0.25	0	-0.375	linear	0.025	TRUE	25	diff_124_add	0	0.5	FALSE	3	fixmodel	0.8628	0.012505123943086904	0.007664061027345509	0	10000
4	250	0	250	500	750	2	0	1	0.25	0.25	0.25	0.25	0	-0.125	-0.25	0	-0.375	linear	0.025	TRUE	25	diff_124_add	0	0.5	FALSE	3	mixmodel_int	0.8504	0.009265937046446205	0.007674568818917468	0	10000
4	250	0	250	500	750	2	0	1	0.25	0.25	0.25	0.25	0	-0.125	-0.25	0	-0.375	linear	0.025	TRUE	25	diff_124_add	0	0.5	FALSE	3	mixmodel_int_cal	0.8591	0.011890542983979954	0.007674924421841644	0	10000
4	250	0	250	500	750	2	0	1	0.25	0.25	0.25	0.25	0	-0.125	-0.25	0	-0.375	linear	0.025	TRUE	25	diff_124_add	0	0.5	FALSE	3	sepmodel	0.796	4.991661527461011e-4	0.008200016905937335	0	10000
4	250	0	250	500	750	2	0	1	0.25	0.25	0.25	0.25	0	-0.125	-0.25	0	-0.375	linear	0.025	TRUE	50	diff_124_add	0	0.5	FALSE	3	fixmodel	0.8656	0.01285774250675537	0.007446801028543418	0	10000
4	250	0	250	500	750	2	0	1	0.25	0.25	0.25	0.25	0	-0.125	-0.25	0	-0.375	linear	0.025	TRUE	50	diff_124_add	0	0.5	FALSE	3	mixmodel_int	0.8514	0.009533902628064915	0.007487882998322693	0	10000
4	250	0	250	500	750	2	0	1	0.25	0.25	0.25	0.25	0	-0.125	-0.25	0	-0.375	linear	0.025	TRUE	50	diff_124_add	0	0.5	FALSE	3	mixmodel_int_cal	0.8613	0.011996204320692911	0.0074429519232478624	0	10000
4	250	0	250	500	750	2	0	1	0.25	0.25	0.25	0.25	0	-0.125	-0.25	0	-0.375	linear	0.025	TRUE	50	diff_124_add	0	0.5	FALSE	3	sepmodel	0.798	7.992225176433527e-4	0.007990833674143676	0	10000
4	250	0	250	500	750	2	0	1	0.25	0.25	0.25	0.25	0	-0.125	-0.25	0	-0.375	linear	0.025	TRUE	100	diff_124_add	0	0.5	FALSE	3	fixmodel	0.8688	0.013960439614181731	0.007486018973218992	0	10000
4	250	0	250	500	750	2	0	1	0.25	0.25	0.25	0.25	0	-0.125	-0.25	0	-0.375	linear	0.025	TRUE	100	diff_124_add	0	0.5	FALSE	3	mixmodel_int	0.8575	0.010733506187240853	0.0074813248068715645	0	10000
4	250	0	250	500	750	2	0	1	0.25	0.25	0.25	0.25	0	-0.125	-0.25	0	-0.375	linear	0.025	TRUE	100	diff_124_add	0	0.5	FALSE	3	mixmodel_int_cal	0.8649	0.012915539819496927	0.00746354031683981	0	10000
4	250	0	250	500	750	2	0	1	0.25	0.25	0.25	0.25	0	-0.125	-0.25	0	-0.375	linear	0.025	TRUE	100	diff_124_add	0	0.5	FALSE	3	sepmodel	0.8017	0.001736145043573971	0.007926240051795482	0	10000
4	250	0	250	500	750	2	0	1	0.25	0.25	0.25	0.25	0	0	0	0	0	linear	0.025	TRUE	25	diff_124_add	0	0.5	FALSE	3	fixmodel	0.8227	-6.425503695920142e-4	0.00744034316202379	0	10000
4	250	0	250	500	750	2	0	1	0.25	0.25	0.25	0.25	0	0	0	0	0	linear	0.025	TRUE	25	diff_124_add	0	0.5	FALSE	3	mixmodel_int	0.8171	-6.424731519440181e-4	0.007526313470066851	0	10000
4	250	0	250	500	750	2	0	1	0.25	0.25	0.25	0.25	0	0	0	0	0	linear	0.025	TRUE	25	diff_124_add	0	0.5	FALSE	3	mixmodel_int_cal	0.8194	-5.984097423731733e-4	0.00747010158143856	0	10000
4	250	0	250	500	750	2	0	1	0.25	0.25	0.25	0.25	0	0	0	0	0	linear	0.025	TRUE	25	diff_124_add	0	0.5	FALSE	3	sepmodel	0.7882	-6.050448356224519e-4	0.00815281222252143	0	10000
4	250	0	250	500	750	2	0	1	0.25	0.25	0.25	0.25	0	0	0	0	0	linear	0.025	TRUE	50	diff_124_add	0	0.5	FALSE	3	fixmodel	0.8343	3.0410833783710756e-4	0.007306786029334046	0	10000
4	250	0	250	500	750	2	0	1	0.25	0.25	0.25	0.25	0	0	0	0	0	linear	0.025	TRUE	50	diff_124_add	0	0.5	FALSE	3	mixmodel_int	0.8309	3.5056179859279844e-4	0.007378904535728828	0	10000
4	250	0	250	500	750	2	0	1	0.25	0.25	0.25	0.25	0	0	0	0	0	linear	0.025	TRUE	50	diff_124_add	0	0.5	FALSE	3	mixmodel_int_cal	0.8348	3.3059051496551404e-4	0.0073431927657540055	0	10000
4	250	0	250	500	750	2	0	1	0.25	0.25	0.25	0.25	0	0	0	0	0	linear	0.025	TRUE	50	diff_124_add	0	0.5	FALSE	3	sepmodel	0.7976	5.161104509508475e-4	0.008042431728574597	0	10000
4	250	0	250	500	750	2	0	1	0.25	0.25	0.25	0.25	0	0	0	0	0	linear	0.025	TRUE	100	diff_124_add	0	0.5	FALSE	3	fixmodel	0.8334	-4.1433528665804436e-4	0.007246189190650907	0	10000
4	250	0	250	500	750	2	0	1	0.25	0.25	0.25	0.25	0	0	0	0	0	linear	0.025	TRUE	100	diff_124_add	0	0.5	FALSE	3	mixmodel_int	0.8311	-2.873141383080247e-4	0.007335850271305349	0	10000
4	250	0	250	500	750	2	0	1	0.25	0.25	0.25	0.25	0	0	0	0	0	linear	0.025	TRUE	100	diff_124_add	0	0.5	FALSE	3	mixmodel_int_cal	0.8328	-3.585488225678583e-4	0.007261678244911901	0	10000
4	250	0	250	500	750	2	0	1	0.25	0.25	0.25	0.25	0	0	0	0	0	linear	0.025	TRUE	100	diff_124_add	0	0.5	FALSE	3	sepmodel	0.8011	3.0312247077897862e-5	0.007969155329880871	0	10000
4	250	0	250	500	750	2	0	1	0.25	0.25	0.25	0.25	0	0.125	0.25	0	0.375	linear	0.025	TRUE	25	diff_124_add	0	0.5	FALSE	3	fixmodel	0.7952	-0.011823094390993676	0.00739776012622575	0	10000
4	250	0	250	500	750	2	0	1	0.25	0.25	0.25	0.25	0	0.125	0.25	0	0.375	linear	0.025	TRUE	25	diff_124_add	0	0.5	FALSE	3	mixmodel_int	0.8011	-0.008476155712096242	0.007387611308575399	0	10000
4	250	0	250	500	750	2	0	1	0.25	0.25	0.25	0.25	0	0.125	0.25	0	0.375	linear	0.025	TRUE	25	diff_124_add	0	0.5	FALSE	3	mixmodel_int_cal	0.7963	-0.011093289447577644	0.007420789853266826	0	10000
4	250	0	250	500	750	2	0	1	0.25	0.25	0.25	0.25	0	0.125	0.25	0	0.375	linear	0.025	TRUE	25	diff_124_add	0	0.5	FALSE	3	sepmodel	0.8019	7.372496667387795e-4	0.007831529007391036	0	10000
4	250	0	250	500	750	2	0	1	0.25	0.25	0.25	0.25	0	0.125	0.25	0	0.375	linear	0.025	TRUE	50	diff_124_add	0	0.5	FALSE	3	fixmodel	0.7932	-0.012428754925016943	0.007419608438125065	0	10000
4	250	0	250	500	750	2	0	1	0.25	0.25	0.25	0.25	0	0.125	0.25	0	0.375	linear	0.025	TRUE	50	diff_124_add	0	0.5	FALSE	3	mixmodel_int	0.7978	-0.009116095997071954	0.007421018204247248	0	10000
4	250	0	250	500	750	2	0	1	0.25	0.25	0.25	0.25	0	0.125	0.25	0	0.375	linear	0.025	TRUE	50	diff_124_add	0	0.5	FALSE	3	mixmodel_int_cal	0.7934	-0.011601060452005348	0.007426424526086085	0	10000
4	250	0	250	500	750	2	0	1	0.25	0.25	0.25	0.25	0	0.125	0.25	0	0.375	linear	0.025	TRUE	50	diff_124_add	0	0.5	FALSE	3	sepmodel	0.7947	-1.9851358730777488e-4	0.007937854394364632	0	10000
4	250	0	250	500	750	2	0	1	0.25	0.25	0.25	0.25	0	0.125	0.25	0	0.375	linear	0.025	TRUE	100	diff_124_add	0	0.5	FALSE	3	fixmodel	0.7961	-0.010940496500196293	0.007666797027746122	0	10000
4	250	0	250	500	750	2	0	1	0.25	0.25	0.25	0.25	0	0.125	0.25	0	0.375	linear	0.025	TRUE	100	diff_124_add	0	0.5	FALSE	3	mixmodel_int	0.8005	-0.007726546782383756	0.0077076522118784945	0	10000
4	250	0	250	500	750	2	0	1	0.25	0.25	0.25	0.25	0	0.125	0.25	0	0.375	linear	0.025	TRUE	100	diff_124_add	0	0.5	FALSE	3	mixmodel_int_cal	0.7988	-0.009891511218396232	0.007657517705951926	0	10000
4	250	0	250	500	750	2	0	1	0.25	0.25	0.25	0.25	0	0.125	0.25	0	0.375	linear	0.025	TRUE	100	diff_124_add	0	0.5	FALSE	3	sepmodel	0.8006	0.0014608893606768744	0.008298857475835815	0	10000
4	250	0	250	500	750	2	0	1	0.25	0.25	0.25	0.25	0	0.25	0.5	0	0.75	linear	0.025	TRUE	25	diff_124_add	0	0.5	FALSE	3	fixmodel	0.7546	-0.023774626637950325	0.0076836545923116735	0	10000
4	250	0	250	500	750	2	0	1	0.25	0.25	0.25	0.25	0	0.25	0.5	0	0.75	linear	0.025	TRUE	25	diff_124_add	0	0.5	FALSE	3	mixmodel_int	0.7769	-0.01505290594707281	0.007542968396962169	0	10000
4	250	0	250	500	750	2	0	1	0.25	0.25	0.25	0.25	0	0.25	0.5	0	0.75	linear	0.025	TRUE	25	diff_124_add	0	0.5	FALSE	3	mixmodel_int_cal	0.7586	-0.022405178576064017	0.007663485997774197	0	10000
4	250	0	250	500	750	2	0	1	0.25	0.25	0.25	0.25	0	0.25	0.5	0	0.75	linear	0.025	TRUE	25	diff_124_add	0	0.5	FALSE	3	sepmodel	0.801	0.001001613691965378	0.007812739049283797	0	10000
4	250	0	250	500	750	2	0	1	0.25	0.25	0.25	0.25	0	0.25	0.5	0	0.75	linear	0.025	TRUE	50	diff_124_add	0	0.5	FALSE	3	fixmodel	0.7466	-0.02505361835667623	0.007993873893190078	0	10000
4	250	0	250	500	750	2	0	1	0.25	0.25	0.25	0.25	0	0.25	0.5	0	0.75	linear	0.025	TRUE	50	diff_124_add	0	0.5	FALSE	3	mixmodel_int	0.7687	-0.016647616121769404	0.00783670745134939	0	10000
4	250	0	250	500	750	2	0	1	0.25	0.25	0.25	0.25	0	0.25	0.5	0	0.75	linear	0.025	TRUE	50	diff_124_add	0	0.5	FALSE	3	mixmodel_int_cal	0.7523	-0.022888124780393267	0.007932245951101828	0	10000
4	250	0	250	500	750	2	0	1	0.25	0.25	0.25	0.25	0	0.25	0.5	0	0.75	linear	0.025	TRUE	50	diff_124_add	0	0.5	FALSE	3	sepmodel	0.793	-0.0010109703804999264	0.008072978620245192	0	10000
4	250	0	250	500	750	2	0	1	0.25	0.25	0.25	0.25	0	0.25	0.5	0	0.75	linear	0.025	TRUE	100	diff_124_add	0	0.5	FALSE	3	fixmodel	0.756	-0.02411247708707751	0.007866417039708924	0	10000
4	250	0	250	500	750	2	0	1	0.25	0.25	0.25	0.25	0	0.25	0.5	0	0.75	linear	0.025	TRUE	100	diff_124_add	0	0.5	FALSE	3	mixmodel_int	0.7797	-0.015286723860375244	0.00772841003370469	0	10000
4	250	0	250	500	750	2	0	1	0.25	0.25	0.25	0.25	0	0.25	0.5	0	0.75	linear	0.025	TRUE	100	diff_124_add	0	0.5	FALSE	3	mixmodel_int_cal	0.7658	-0.021173341615710467	0.007786261121585535	0	10000
4	250	0	250	500	750	2	0	1	0.25	0.25	0.25	0.25	0	0.25	0.5	0	0.75	linear	0.025	TRUE	100	diff_124_add	0	0.5	FALSE	3	sepmodel	0.8017	4.3876266664111404e-4	0.008008956969490283	0	10000
4	250	0	250	500	750	2	0	1	0.25	0.25	0.25	0.25	0	0.375	0.75	0	1.125	linear	0.025	TRUE	25	diff_124_add	0	0.5	FALSE	3	fixmodel	0.6973	-0.03724649742221072	0.008872851459255206	0	10000
4	250	0	250	500	750	2	0	1	0.25	0.25	0.25	0.25	0	0.375	0.75	0	1.125	linear	0.025	TRUE	25	diff_124_add	0	0.5	FALSE	3	mixmodel_int	0.7489	-0.01994732432959441	0.008165170765077804	0	10000
4	250	0	250	500	750	2	0	1	0.25	0.25	0.25	0.25	0	0.375	0.75	0	1.125	linear	0.025	TRUE	25	diff_124_add	0	0.5	FALSE	3	mixmodel_int_cal	0.7055	-0.03449599255633492	0.008727951134509367	0	10000
4	250	0	250	500	750	2	0	1	0.25	0.25	0.25	0.25	0	0.375	0.75	0	1.125	linear	0.025	TRUE	25	diff_124_add	0	0.5	FALSE	3	sepmodel	0.7914	-4.108557763939885e-4	0.00811273757569957	0	10000
4	250	0	250	500	750	2	0	1	0.25	0.25	0.25	0.25	0	0.375	0.75	0	1.125	linear	0.025	TRUE	50	diff_124_add	0	0.5	FALSE	3	fixmodel	0.7034	-0.03693437020739247	0.008801144891984625	0	10000
4	250	0	250	500	750	2	0	1	0.25	0.25	0.25	0.25	0	0.375	0.75	0	1.125	linear	0.025	TRUE	50	diff_124_add	0	0.5	FALSE	3	mixmodel_int	0.7567	-0.019537410485519997	0.008148021695221226	0	10000
4	250	0	250	500	750	2	0	1	0.25	0.25	0.25	0.25	0	0.375	0.75	0	1.125	linear	0.025	TRUE	50	diff_124_add	0	0.5	FALSE	3	mixmodel_int_cal	0.7196	-0.032292781926333246	0.008548223684697865	0	10000
4	250	0	250	500	750	2	0	1	0.25	0.25	0.25	0.25	0	0.375	0.75	0	1.125	linear	0.025	TRUE	50	diff_124_add	0	0.5	FALSE	3	sepmodel	0.7966	-1.309453669087396e-4	0.00813335858892902	0	10000
4	250	0	250	500	750	2	0	1	0.25	0.25	0.25	0.25	0	0.375	0.75	0	1.125	linear	0.025	TRUE	100	diff_124_add	0	0.5	FALSE	3	fixmodel	0.7052	-0.03637337092666369	0.008547418940474179	0	10000
4	250	0	250	500	750	2	0	1	0.25	0.25	0.25	0.25	0	0.375	0.75	0	1.125	linear	0.025	TRUE	100	diff_124_add	0	0.5	FALSE	3	mixmodel_int	0.7536	-0.019342264847766244	0.007950706703468912	0	10000
4	250	0	250	500	750	2	0	1	0.25	0.25	0.25	0.25	0	0.375	0.75	0	1.125	linear	0.025	TRUE	100	diff_124_add	0	0.5	FALSE	3	mixmodel_int_cal	0.7244	-0.02974994295211806	0.008208632309214087	0	10000
4	250	0	250	500	750	2	0	1	0.25	0.25	0.25	0.25	0	0.375	0.75	0	1.125	linear	0.025	TRUE	100	diff_124_add	0	0.5	FALSE	3	sepmodel	0.7985	9.002188086057578e-5	0.007926669465293867	0	10000
4	250	0	250	500	750	2	0	1	0.25	0.25	0.25	0.25	0	0.5	1	0	1.5	linear	0.025	TRUE	25	diff_124_add	0	0.5	FALSE	3	fixmodel	0.6547	-0.04730668053749527	0.009458052117851988	0	10000
4	250	0	250	500	750	2	0	1	0.25	0.25	0.25	0.25	0	0.5	1	0	1.5	linear	0.025	TRUE	25	diff_124_add	0	0.5	FALSE	3	mixmodel_int	0.7546	-0.018214657598219403	0.007997229955118722	0	10000
4	250	0	250	500	750	2	0	1	0.25	0.25	0.25	0.25	0	0.5	1	0	1.5	linear	0.025	TRUE	25	diff_124_add	0	0.5	FALSE	3	mixmodel_int_cal	0.6712	-0.04268266362507563	0.009099917361579588	0	10000
4	250	0	250	500	750	2	0	1	0.25	0.25	0.25	0.25	0	0.5	1	0	1.5	linear	0.025	TRUE	25	diff_124_add	0	0.5	FALSE	3	sepmodel	0.8037	0.001959530191101479	0.00789885133375702	0	10000
4	250	0	250	500	750	2	0	1	0.25	0.25	0.25	0.25	0	0.5	1	0	1.5	linear	0.025	TRUE	50	diff_124_add	0	0.5	FALSE	3	fixmodel	0.6502	-0.04834845409734109	0.009739058353918523	0	10000
4	250	0	250	500	750	2	0	1	0.25	0.25	0.25	0.25	0	0.5	1	0	1.5	linear	0.025	TRUE	50	diff_124_add	0	0.5	FALSE	3	mixmodel_int	0.7462	-0.019459010329582138	0.008214049127317978	0	10000
4	250	0	250	500	750	2	0	1	0.25	0.25	0.25	0.25	0	0.5	1	0	1.5	linear	0.025	TRUE	50	diff_124_add	0	0.5	FALSE	3	mixmodel_int_cal	0.6817	-0.03991506005560358	0.009104619980570246	0	10000
4	250	0	250	500	750	2	0	1	0.25	0.25	0.25	0.25	0	0.5	1	0	1.5	linear	0.025	TRUE	50	diff_124_add	0	0.5	FALSE	3	sepmodel	0.7994	6.695703782005372e-4	0.008079982527309213	0	10000
4	250	0	250	500	750	2	0	1	0.25	0.25	0.25	0.25	0	0.5	1	0	1.5	linear	0.025	TRUE	100	diff_124_add	0	0.5	FALSE	3	fixmodel	0.6537	-0.04823582055991622	0.009631883081473353	0	10000
4	250	0	250	500	750	2	0	1	0.25	0.25	0.25	0.25	0	0.5	1	0	1.5	linear	0.025	TRUE	100	diff_124_add	0	0.5	FALSE	3	mixmodel_int	0.751	-0.01955571314727225	0.008124891100559965	0	10000
4	250	0	250	500	750	2	0	1	0.25	0.25	0.25	0.25	0	0.5	1	0	1.5	linear	0.025	TRUE	100	diff_124_add	0	0.5	FALSE	3	mixmodel_int_cal	0.7022	-0.03526854397544136	0.008760890153368285	0	10000
4	250	0	250	500	750	2	0	1	0.25	0.25	0.25	0.25	0	0.5	1	0	1.5	linear	0.025	TRUE	100	diff_124_add	0	0.5	FALSE	3	sepmodel	0.7974	4.856814604059116e-4	0.008002981968115266	0	10000
