# Supplementary material for: Statistical Modeling to Adjust for Time Trends in Adaptive Platform Trials Utilizing Non‐Concurrent Controls
Source: Biom J. 2025 Jun 10;67(3):e70059. doi: 10.1002/bimj.70059 (PMC12150008; doi:10.1002/bimj.70059)
Supplement: Supplementary file 1 — Supporting Information [file BIMJ-67-e70059-s002.zip › simulations/results_intermediate/results_setting_1_alpha.csv]

num_arms	n_arm	d1	d2	d3	d4	d5	d6	d7	d8	d9	d10	period_blocks	mu0	sigma	theta1	theta2	theta3	theta4	theta5	theta6	theta7	theta8	theta9	theta10	lambda0	lambda1	lambda2	lambda3	lambda4	lambda5	lambda6	lambda7	lambda8	lambda9	lambda10	trend	unit_size	alpha	trend_mean	trend_var	ncc	study_arm	model	reject_h0	bias	MSE	failed	nsim
10	250	0	0	0	0	0	0	0	0	0	0	2	0	1	0	0	0	0	0	0	0	0	0	0	-0.5	-0.5	-0.5	-0.5	-0.5	-0.5	-0.5	-0.5	-0.5	-0.5	-0.5	linear	100	0.025	0	0.5	TRUE	2	fixmodel	0	0.06613658008209847	0.009097877579745374	0	10
10	250	0	0	0	0	0	0	0	0	0	0	2	0	1	0	0	0	0	0	0	0	0	0	0	-0.5	-0.5	-0.5	-0.5	-0.5	-0.5	-0.5	-0.5	-0.5	-0.5	-0.5	linear	100	0.025	0	0.5	TRUE	2	poolmodel	0	0.06613658008210119	0.009097877579745773	0	10
10	250	0	0	0	0	0	0	0	0	0	0	2	0	1	0	0	0	0	0	0	0	0	0	0	-0.5	-0.5	-0.5	-0.5	-0.5	-0.5	-0.5	-0.5	-0.5	-0.5	-0.5	linear	100	0.025	0	0.5	TRUE	2	sepmodel	0	0.06613658008210119	0.009097877579745773	0	10
10	250	0	0	0	0	0	0	0	0	0	0	2	0	1	0	0	0	0	0	0	0	0	0	0	-0.5	-0.5	-0.5	-0.5	-0.5	-0.5	-0.5	-0.5	-0.5	-0.5	-0.5	linear	100	0.025	0	0.5	TRUE	3	fixmodel	0	0.020510596168080347	0.005558572446853378	0	10
10	250	0	0	0	0	0	0	0	0	0	0	2	0	1	0	0	0	0	0	0	0	0	0	0	-0.5	-0.5	-0.5	-0.5	-0.5	-0.5	-0.5	-0.5	-0.5	-0.5	-0.5	linear	100	0.025	0	0.5	TRUE	3	poolmodel	0	0.020510596168081836	0.005558572446853616	0	10
10	250	0	0	0	0	0	0	0	0	0	0	2	0	1	0	0	0	0	0	0	0	0	0	0	-0.5	-0.5	-0.5	-0.5	-0.5	-0.5	-0.5	-0.5	-0.5	-0.5	-0.5	linear	100	0.025	0	0.5	TRUE	3	sepmodel	0	0.020510596168081836	0.005558572446853616	0	10
10	250	0	0	0	0	0	0	0	0	0	0	2	0	1	0	0	0	0	0	0	0	0	0	0	-0.5	-0.5	-0.5	-0.5	-0.5	-0.5	-0.5	-0.5	-0.5	-0.5	-0.5	linear	100	0.025	0	0.5	TRUE	4	fixmodel	0.2	0.04546878446499005	0.009080505806240894	0	10
10	250	0	0	0	0	0	0	0	0	0	0	2	0	1	0	0	0	0	0	0	0	0	0	0	-0.5	-0.5	-0.5	-0.5	-0.5	-0.5	-0.5	-0.5	-0.5	-0.5	-0.5	linear	100	0.025	0	0.5	TRUE	4	poolmodel	0.2	0.04546878446499089	0.009080505806240863	0	10
10	250	0	0	0	0	0	0	0	0	0	0	2	0	1	0	0	0	0	0	0	0	0	0	0	-0.5	-0.5	-0.5	-0.5	-0.5	-0.5	-0.5	-0.5	-0.5	-0.5	-0.5	linear	100	0.025	0	0.5	TRUE	4	sepmodel	0.2	0.04546878446499089	0.009080505806240863	0	10
10	250	0	0	0	0	0	0	0	0	0	0	2	0	1	0	0	0	0	0	0	0	0	0	0	-0.5	-0.5	-0.5	-0.5	-0.5	-0.5	-0.5	-0.5	-0.5	-0.5	-0.5	linear	100	0.025	0	0.5	TRUE	5	fixmodel	0	0.001643817252102974	0.0038287107135436837	0	10
10	250	0	0	0	0	0	0	0	0	0	0	2	0	1	0	0	0	0	0	0	0	0	0	0	-0.5	-0.5	-0.5	-0.5	-0.5	-0.5	-0.5	-0.5	-0.5	-0.5	-0.5	linear	100	0.025	0	0.5	TRUE	5	poolmodel	0	0.0016438172521042137	0.0038287107135434014	0	10
10	250	0	0	0	0	0	0	0	0	0	0	2	0	1	0	0	0	0	0	0	0	0	0	0	-0.5	-0.5	-0.5	-0.5	-0.5	-0.5	-0.5	-0.5	-0.5	-0.5	-0.5	linear	100	0.025	0	0.5	TRUE	5	sepmodel	0	0.0016438172521042137	0.0038287107135434014	0	10
10	250	0	0	0	0	0	0	0	0	0	0	2	0	1	0	0	0	0	0	0	0	0	0	0	-0.5	-0.5	-0.5	-0.5	-0.5	-0.5	-0.5	-0.5	-0.5	-0.5	-0.5	linear	100	0.025	0	0.5	TRUE	6	fixmodel	0	0.059882178720830945	0.006207440196952034	0	10
10	250	0	0	0	0	0	0	0	0	0	0	2	0	1	0	0	0	0	0	0	0	0	0	0	-0.5	-0.5	-0.5	-0.5	-0.5	-0.5	-0.5	-0.5	-0.5	-0.5	-0.5	linear	100	0.025	0	0.5	TRUE	6	poolmodel	0	0.059882178720832006	0.006207440196952249	0	10
10	250	0	0	0	0	0	0	0	0	0	0	2	0	1	0	0	0	0	0	0	0	0	0	0	-0.5	-0.5	-0.5	-0.5	-0.5	-0.5	-0.5	-0.5	-0.5	-0.5	-0.5	linear	100	0.025	0	0.5	TRUE	6	sepmodel	0	0.059882178720832006	0.006207440196952249	0	10
10	250	0	0	0	0	0	0	0	0	0	0	2	0	1	0	0	0	0	0	0	0	0	0	0	-0.5	-0.5	-0.5	-0.5	-0.5	-0.5	-0.5	-0.5	-0.5	-0.5	-0.5	linear	100	0.025	0	0.5	TRUE	7	fixmodel	0	0.061028186740871314	0.005954540927361782	0	10
10	250	0	0	0	0	0	0	0	0	0	0	2	0	1	0	0	0	0	0	0	0	0	0	0	-0.5	-0.5	-0.5	-0.5	-0.5	-0.5	-0.5	-0.5	-0.5	-0.5	-0.5	linear	100	0.025	0	0.5	TRUE	7	poolmodel	0	0.061028186740871064	0.00595454092736175	0	10
10	250	0	0	0	0	0	0	0	0	0	0	2	0	1	0	0	0	0	0	0	0	0	0	0	-0.5	-0.5	-0.5	-0.5	-0.5	-0.5	-0.5	-0.5	-0.5	-0.5	-0.5	linear	100	0.025	0	0.5	TRUE	7	sepmodel	0	0.061028186740871064	0.00595454092736175	0	10
10	250	0	0	0	0	0	0	0	0	0	0	2	0	1	0	0	0	0	0	0	0	0	0	0	-0.5	-0.5	-0.5	-0.5	-0.5	-0.5	-0.5	-0.5	-0.5	-0.5	-0.5	linear	100	0.025	0	0.5	TRUE	8	fixmodel	0.2	0.10600112424038562	0.015622869093761928	0	10
10	250	0	0	0	0	0	0	0	0	0	0	2	0	1	0	0	0	0	0	0	0	0	0	0	-0.5	-0.5	-0.5	-0.5	-0.5	-0.5	-0.5	-0.5	-0.5	-0.5	-0.5	linear	100	0.025	0	0.5	TRUE	8	poolmodel	0.2	0.10600112424038564	0.01562286909376198	0	10
10	250	0	0	0	0	0	0	0	0	0	0	2	0	1	0	0	0	0	0	0	0	0	0	0	-0.5	-0.5	-0.5	-0.5	-0.5	-0.5	-0.5	-0.5	-0.5	-0.5	-0.5	linear	100	0.025	0	0.5	TRUE	8	sepmodel	0.2	0.10600112424038564	0.01562286909376198	0	10
10	250	0	0	0	0	0	0	0	0	0	0	2	0	1	0	0	0	0	0	0	0	0	0	0	-0.5	-0.5	-0.5	-0.5	-0.5	-0.5	-0.5	-0.5	-0.5	-0.5	-0.5	linear	100	0.025	0	0.5	TRUE	9	fixmodel	0	0.03709594315454211	0.0042368528416396245	0	10
10	250	0	0	0	0	0	0	0	0	0	0	2	0	1	0	0	0	0	0	0	0	0	0	0	-0.5	-0.5	-0.5	-0.5	-0.5	-0.5	-0.5	-0.5	-0.5	-0.5	-0.5	linear	100	0.025	0	0.5	TRUE	9	poolmodel	0	0.03709594315454338	0.0042368528416397355	0	10
10	250	0	0	0	0	0	0	0	0	0	0	2	0	1	0	0	0	0	0	0	0	0	0	0	-0.5	-0.5	-0.5	-0.5	-0.5	-0.5	-0.5	-0.5	-0.5	-0.5	-0.5	linear	100	0.025	0	0.5	TRUE	9	sepmodel	0	0.03709594315454338	0.0042368528416397355	0	10
10	250	0	0	0	0	0	0	0	0	0	0	2	0	1	0	0	0	0	0	0	0	0	0	0	-0.5	-0.5	-0.5	-0.5	-0.5	-0.5	-0.5	-0.5	-0.5	-0.5	-0.5	linear	100	0.025	0	0.5	TRUE	10	fixmodel	0.1	0.07935932894106713	0.010556387648953504	0	10
10	250	0	0	0	0	0	0	0	0	0	0	2	0	1	0	0	0	0	0	0	0	0	0	0	-0.5	-0.5	-0.5	-0.5	-0.5	-0.5	-0.5	-0.5	-0.5	-0.5	-0.5	linear	100	0.025	0	0.5	TRUE	10	poolmodel	0.1	0.0793593289410677	0.0105563876489536	0	10
10	250	0	0	0	0	0	0	0	0	0	0	2	0	1	0	0	0	0	0	0	0	0	0	0	-0.5	-0.5	-0.5	-0.5	-0.5	-0.5	-0.5	-0.5	-0.5	-0.5	-0.5	linear	100	0.025	0	0.5	TRUE	10	sepmodel	0.1	0.0793593289410677	0.0105563876489536	0	10
10	250	0	25	50	75	100	125	150	175	200	225	2	0	1	0	0	0	0	0	0	0	0	0	0	-0.5	-0.5	-0.5	-0.5	-0.5	-0.5	-0.5	-0.5	-0.5	-0.5	-0.5	linear	100	0.025	0	0.5	TRUE	2	fixmodel	0.1	0.001478067101736564	0.009561223738849966	0	10
10	250	0	25	50	75	100	125	150	175	200	225	2	0	1	0	0	0	0	0	0	0	0	0	0	-0.5	-0.5	-0.5	-0.5	-0.5	-0.5	-0.5	-0.5	-0.5	-0.5	-0.5	linear	100	0.025	0	0.5	TRUE	2	poolmodel	0.1	-0.008140129268376572	0.008686268442543445	0	10
10	250	0	25	50	75	100	125	150	175	200	225	2	0	1	0	0	0	0	0	0	0	0	0	0	-0.5	-0.5	-0.5	-0.5	-0.5	-0.5	-0.5	-0.5	-0.5	-0.5	-0.5	linear	100	0.025	0	0.5	TRUE	2	sepmodel	0.1	-0.0012330604160929281	0.009244468835514991	0	10
10	250	0	25	50	75	100	125	150	175	200	225	2	0	1	0	0	0	0	0	0	0	0	0	0	-0.5	-0.5	-0.5	-0.5	-0.5	-0.5	-0.5	-0.5	-0.5	-0.5	-0.5	linear	100	0.025	0	0.5	TRUE	3	fixmodel	0	0.008435312285436076	0.00478792704373575	0	10
10	250	0	25	50	75	100	125	150	175	200	225	2	0	1	0	0	0	0	0	0	0	0	0	0	-0.5	-0.5	-0.5	-0.5	-0.5	-0.5	-0.5	-0.5	-0.5	-0.5	-0.5	linear	100	0.025	0	0.5	TRUE	3	poolmodel	0	-0.006952904021432212	0.004713919585595963	0	10
10	250	0	25	50	75	100	125	150	175	200	225	2	0	1	0	0	0	0	0	0	0	0	0	0	-0.5	-0.5	-0.5	-0.5	-0.5	-0.5	-0.5	-0.5	-0.5	-0.5	-0.5	linear	100	0.025	0	0.5	TRUE	3	sepmodel	0	0.003963122135835448	0.004222118590045119	0	10
10	250	0	25	50	75	100	125	150	175	200	225	2	0	1	0	0	0	0	0	0	0	0	0	0	-0.5	-0.5	-0.5	-0.5	-0.5	-0.5	-0.5	-0.5	-0.5	-0.5	-0.5	linear	100	0.025	0	0.5	TRUE	4	fixmodel	0.1	-0.004630879877087869	0.008325563279684563	0	10
10	250	0	25	50	75	100	125	150	175	200	225	2	0	1	0	0	0	0	0	0	0	0	0	0	-0.5	-0.5	-0.5	-0.5	-0.5	-0.5	-0.5	-0.5	-0.5	-0.5	-0.5	linear	100	0.025	0	0.5	TRUE	4	poolmodel	0	-0.026269498101185212	0.009257252803486195	0	10
10	250	0	25	50	75	100	125	150	175	200	225	2	0	1	0	0	0	0	0	0	0	0	0	0	-0.5	-0.5	-0.5	-0.5	-0.5	-0.5	-0.5	-0.5	-0.5	-0.5	-0.5	linear	100	0.025	0	0.5	TRUE	4	sepmodel	0.1	-0.010305603174625338	0.008626117467851085	0	10
10	250	0	25	50	75	100	125	150	175	200	225	2	0	1	0	0	0	0	0	0	0	0	0	0	-0.5	-0.5	-0.5	-0.5	-0.5	-0.5	-0.5	-0.5	-0.5	-0.5	-0.5	linear	100	0.025	0	0.5	TRUE	5	fixmodel	0.1	0.03583726651400135	0.008226147049200855	0	10
10	250	0	25	50	75	100	125	150	175	200	225	2	0	1	0	0	0	0	0	0	0	0	0	0	-0.5	-0.5	-0.5	-0.5	-0.5	-0.5	-0.5	-0.5	-0.5	-0.5	-0.5	linear	100	0.025	0	0.5	TRUE	5	poolmodel	0	0.008601395889938367	0.005601028747345261	0	10
10	250	0	25	50	75	100	125	150	175	200	225	2	0	1	0	0	0	0	0	0	0	0	0	0	-0.5	-0.5	-0.5	-0.5	-0.5	-0.5	-0.5	-0.5	-0.5	-0.5	-0.5	linear	100	0.025	0	0.5	TRUE	5	sepmodel	0.2	0.03084522363856411	0.009333546649382435	0	10
10	250	0	25	50	75	100	125	150	175	200	225	2	0	1	0	0	0	0	0	0	0	0	0	0	-0.5	-0.5	-0.5	-0.5	-0.5	-0.5	-0.5	-0.5	-0.5	-0.5	-0.5	linear	100	0.025	0	0.5	TRUE	6	fixmodel	0	-0.013048388656880811	0.006931167793883937	0	10
10	250	0	25	50	75	100	125	150	175	200	225	2	0	1	0	0	0	0	0	0	0	0	0	0	-0.5	-0.5	-0.5	-0.5	-0.5	-0.5	-0.5	-0.5	-0.5	-0.5	-0.5	linear	100	0.025	0	0.5	TRUE	6	poolmodel	0	-0.04535646927452032	0.009392689566004824	0	10
10	250	0	25	50	75	100	125	150	175	200	225	2	0	1	0	0	0	0	0	0	0	0	0	0	-0.5	-0.5	-0.5	-0.5	-0.5	-0.5	-0.5	-0.5	-0.5	-0.5	-0.5	linear	100	0.025	0	0.5	TRUE	6	sepmodel	0	-0.020120390294194438	0.008006060981213245	0	10
10	250	0	25	50	75	100	125	150	175	200	225	2	0	1	0	0	0	0	0	0	0	0	0	0	-0.5	-0.5	-0.5	-0.5	-0.5	-0.5	-0.5	-0.5	-0.5	-0.5	-0.5	linear	100	0.025	0	0.5	TRUE	7	fixmodel	0	-0.01850184694171009	0.006826034425989471	0	10
10	250	0	25	50	75	100	125	150	175	200	225	2	0	1	0	0	0	0	0	0	0	0	0	0	-0.5	-0.5	-0.5	-0.5	-0.5	-0.5	-0.5	-0.5	-0.5	-0.5	-0.5	linear	100	0.025	0	0.5	TRUE	7	poolmodel	0	-0.0537160824844186	0.009967933882654208	0	10
10	250	0	25	50	75	100	125	150	175	200	225	2	0	1	0	0	0	0	0	0	0	0	0	0	-0.5	-0.5	-0.5	-0.5	-0.5	-0.5	-0.5	-0.5	-0.5	-0.5	-0.5	linear	100	0.025	0	0.5	TRUE	7	sepmodel	0	-0.025057708674554004	0.006816698743621109	0	10
10	250	0	25	50	75	100	125	150	175	200	225	2	0	1	0	0	0	0	0	0	0	0	0	0	-0.5	-0.5	-0.5	-0.5	-0.5	-0.5	-0.5	-0.5	-0.5	-0.5	-0.5	linear	100	0.025	0	0.5	TRUE	8	fixmodel	0.1	0.027363064066748915	0.0067255517750551795	0	10
10	250	0	25	50	75	100	125	150	175	200	225	2	0	1	0	0	0	0	0	0	0	0	0	0	-0.5	-0.5	-0.5	-0.5	-0.5	-0.5	-0.5	-0.5	-0.5	-0.5	-0.5	linear	100	0.025	0	0.5	TRUE	8	poolmodel	0	-0.01146391766409233	0.005373151034487464	0	10
10	250	0	25	50	75	100	125	150	175	200	225	2	0	1	0	0	0	0	0	0	0	0	0	0	-0.5	-0.5	-0.5	-0.5	-0.5	-0.5	-0.5	-0.5	-0.5	-0.5	-0.5	linear	100	0.025	0	0.5	TRUE	8	sepmodel	0.1	0.02184282627705302	0.007233353259569486	0	10
10	250	0	25	50	75	100	125	150	175	200	225	2	0	1	0	0	0	0	0	0	0	0	0	0	-0.5	-0.5	-0.5	-0.5	-0.5	-0.5	-0.5	-0.5	-0.5	-0.5	-0.5	linear	100	0.025	0	0.5	TRUE	9	fixmodel	0.1	-0.0101454970070609	0.013569849248169298	0	10
10	250	0	25	50	75	100	125	150	175	200	225	2	0	1	0	0	0	0	0	0	0	0	0	0	-0.5	-0.5	-0.5	-0.5	-0.5	-0.5	-0.5	-0.5	-0.5	-0.5	-0.5	linear	100	0.025	0	0.5	TRUE	9	poolmodel	0	-0.05285083093444778	0.014614621807068458	0	10
10	250	0	25	50	75	100	125	150	175	200	225	2	0	1	0	0	0	0	0	0	0	0	0	0	-0.5	-0.5	-0.5	-0.5	-0.5	-0.5	-0.5	-0.5	-0.5	-0.5	-0.5	linear	100	0.025	0	0.5	TRUE	9	sepmodel	0.1	-0.013718013094962716	0.015249794984990314	0	10
10	250	0	25	50	75	100	125	150	175	200	225	2	0	1	0	0	0	0	0	0	0	0	0	0	-0.5	-0.5	-0.5	-0.5	-0.5	-0.5	-0.5	-0.5	-0.5	-0.5	-0.5	linear	100	0.025	0	0.5	TRUE	10	fixmodel	0.1	0.010270909199439685	0.010470697697786517	0	10
10	250	0	25	50	75	100	125	150	175	200	225	2	0	1	0	0	0	0	0	0	0	0	0	0	-0.5	-0.5	-0.5	-0.5	-0.5	-0.5	-0.5	-0.5	-0.5	-0.5	-0.5	linear	100	0.025	0	0.5	TRUE	10	poolmodel	0.1	-0.03465432083463498	0.011690266994479528	0	10
10	250	0	25	50	75	100	125	150	175	200	225	2	0	1	0	0	0	0	0	0	0	0	0	0	-0.5	-0.5	-0.5	-0.5	-0.5	-0.5	-0.5	-0.5	-0.5	-0.5	-0.5	linear	100	0.025	0	0.5	TRUE	10	sepmodel	0.1	0.00786918316077159	0.011766244856225624	0	10
10	250	0	50	100	150	200	250	300	350	400	450	2	0	1	0	0	0	0	0	0	0	0	0	0	-0.5	-0.5	-0.5	-0.5	-0.5	-0.5	-0.5	-0.5	-0.5	-0.5	-0.5	linear	100	0.025	0	0.5	TRUE	2	fixmodel	0	0.04017031755510164	0.009412574888360408	0	10
10	250	0	50	100	150	200	250	300	350	400	450	2	0	1	0	0	0	0	0	0	0	0	0	0	-0.5	-0.5	-0.5	-0.5	-0.5	-0.5	-0.5	-0.5	-0.5	-0.5	-0.5	linear	100	0.025	0	0.5	TRUE	2	poolmodel	0	0.01901023031840821	0.009073729369565766	0	10
10	250	0	50	100	150	200	250	300	350	400	450	2	0	1	0	0	0	0	0	0	0	0	0	0	-0.5	-0.5	-0.5	-0.5	-0.5	-0.5	-0.5	-0.5	-0.5	-0.5	-0.5	linear	100	0.025	0	0.5	TRUE	2	sepmodel	0	0.03863532071206353	0.008929437854459642	0	10
10	250	0	50	100	150	200	250	300	350	400	450	2	0	1	0	0	0	0	0	0	0	0	0	0	-0.5	-0.5	-0.5	-0.5	-0.5	-0.5	-0.5	-0.5	-0.5	-0.5	-0.5	linear	100	0.025	0	0.5	TRUE	3	fixmodel	0	0.03514811962717959	0.006711959822863848	0	10
10	250	0	50	100	150	200	250	300	350	400	450	2	0	1	0	0	0	0	0	0	0	0	0	0	-0.5	-0.5	-0.5	-0.5	-0.5	-0.5	-0.5	-0.5	-0.5	-0.5	-0.5	linear	100	0.025	0	0.5	TRUE	3	poolmodel	0	0.0021748647003485533	0.005910560553112558	0	10
10	250	0	50	100	150	200	250	300	350	400	450	2	0	1	0	0	0	0	0	0	0	0	0	0	-0.5	-0.5	-0.5	-0.5	-0.5	-0.5	-0.5	-0.5	-0.5	-0.5	-0.5	linear	100	0.025	0	0.5	TRUE	3	sepmodel	0	0.03467975568617589	0.0066800295489676505	0	10
10	250	0	50	100	150	200	250	300	350	400	450	2	0	1	0	0	0	0	0	0	0	0	0	0	-0.5	-0.5	-0.5	-0.5	-0.5	-0.5	-0.5	-0.5	-0.5	-0.5	-0.5	linear	100	0.025	0	0.5	TRUE	4	fixmodel	0	-0.015100241479863472	0.0031139949813884828	0	10
10	250	0	50	100	150	200	250	300	350	400	450	2	0	1	0	0	0	0	0	0	0	0	0	0	-0.5	-0.5	-0.5	-0.5	-0.5	-0.5	-0.5	-0.5	-0.5	-0.5	-0.5	linear	100	0.025	0	0.5	TRUE	4	poolmodel	0	-0.062469594509542016	0.008035973679686252	0	10
10	250	0	50	100	150	200	250	300	350	400	450	2	0	1	0	0	0	0	0	0	0	0	0	0	-0.5	-0.5	-0.5	-0.5	-0.5	-0.5	-0.5	-0.5	-0.5	-0.5	-0.5	linear	100	0.025	0	0.5	TRUE	4	sepmodel	0	-0.01528818868028255	0.002445738885514868	0	10
10	250	0	50	100	150	200	250	300	350	400	450	2	0	1	0	0	0	0	0	0	0	0	0	0	-0.5	-0.5	-0.5	-0.5	-0.5	-0.5	-0.5	-0.5	-0.5	-0.5	-0.5	linear	100	0.025	0	0.5	TRUE	5	fixmodel	0	-0.00639658264080288	0.00519291152654225	0	10
10	250	0	50	100	150	200	250	300	350	400	450	2	0	1	0	0	0	0	0	0	0	0	0	0	-0.5	-0.5	-0.5	-0.5	-0.5	-0.5	-0.5	-0.5	-0.5	-0.5	-0.5	linear	100	0.025	0	0.5	TRUE	5	poolmodel	0	-0.0614804811772488	0.00827402254333197	0	10
10	250	0	50	100	150	200	250	300	350	400	450	2	0	1	0	0	0	0	0	0	0	0	0	0	-0.5	-0.5	-0.5	-0.5	-0.5	-0.5	-0.5	-0.5	-0.5	-0.5	-0.5	linear	100	0.025	0	0.5	TRUE	5	sepmodel	0	-0.01381234494812375	0.004836255981860096	0	10
10	250	0	50	100	150	200	250	300	350	400	450	2	0	1	0	0	0	0	0	0	0	0	0	0	-0.5	-0.5	-0.5	-0.5	-0.5	-0.5	-0.5	-0.5	-0.5	-0.5	-0.5	linear	100	0.025	0	0.5	TRUE	6	fixmodel	0	0.003877195719037676	0.005404640692800443	0	10
10	250	0	50	100	150	200	250	300	350	400	450	2	0	1	0	0	0	0	0	0	0	0	0	0	-0.5	-0.5	-0.5	-0.5	-0.5	-0.5	-0.5	-0.5	-0.5	-0.5	-0.5	linear	100	0.025	0	0.5	TRUE	6	poolmodel	0	-0.058352716600443	0.008424513456170105	0	10
10	250	0	50	100	150	200	250	300	350	400	450	2	0	1	0	0	0	0	0	0	0	0	0	0	-0.5	-0.5	-0.5	-0.5	-0.5	-0.5	-0.5	-0.5	-0.5	-0.5	-0.5	linear	100	0.025	0	0.5	TRUE	6	sepmodel	0	0.0024096029961698526	0.0036463127923836896	0	10
10	250	0	50	100	150	200	250	300	350	400	450	2	0	1	0	0	0	0	0	0	0	0	0	0	-0.5	-0.5	-0.5	-0.5	-0.5	-0.5	-0.5	-0.5	-0.5	-0.5	-0.5	linear	100	0.025	0	0.5	TRUE	7	fixmodel	0	0.005455510972734155	0.0046206294310641	0	10
10	250	0	50	100	150	200	250	300	350	400	450	2	0	1	0	0	0	0	0	0	0	0	0	0	-0.5	-0.5	-0.5	-0.5	-0.5	-0.5	-0.5	-0.5	-0.5	-0.5	-0.5	linear	100	0.025	0	0.5	TRUE	7	poolmodel	0	-0.06604962150686904	0.00945645721024691	0	10
10	250	0	50	100	150	200	250	300	350	400	450	2	0	1	0	0	0	0	0	0	0	0	0	0	-0.5	-0.5	-0.5	-0.5	-0.5	-0.5	-0.5	-0.5	-0.5	-0.5	-0.5	linear	100	0.025	0	0.5	TRUE	7	sepmodel	0	0.006375878121730747	0.004146120731257833	0	10
10	250	0	50	100	150	200	250	300	350	400	450	2	0	1	0	0	0	0	0	0	0	0	0	0	-0.5	-0.5	-0.5	-0.5	-0.5	-0.5	-0.5	-0.5	-0.5	-0.5	-0.5	linear	100	0.025	0	0.5	TRUE	8	fixmodel	0	0.01369172194067384	0.004444175883497413	0	10
10	250	0	50	100	150	200	250	300	350	400	450	2	0	1	0	0	0	0	0	0	0	0	0	0	-0.5	-0.5	-0.5	-0.5	-0.5	-0.5	-0.5	-0.5	-0.5	-0.5	-0.5	linear	100	0.025	0	0.5	TRUE	8	poolmodel	0	-0.06574928860945485	0.007721215468641153	0	10
10	250	0	50	100	150	200	250	300	350	400	450	2	0	1	0	0	0	0	0	0	0	0	0	0	-0.5	-0.5	-0.5	-0.5	-0.5	-0.5	-0.5	-0.5	-0.5	-0.5	-0.5	linear	100	0.025	0	0.5	TRUE	8	sepmodel	0	0.01428202534318391	0.0028932981707772416	0	10
10	250	0	50	100	150	200	250	300	350	400	450	2	0	1	0	0	0	0	0	0	0	0	0	0	-0.5	-0.5	-0.5	-0.5	-0.5	-0.5	-0.5	-0.5	-0.5	-0.5	-0.5	linear	100	0.025	0	0.5	TRUE	9	fixmodel	0.2	-0.004704744506132896	0.013314484222404704	0	10
10	250	0	50	100	150	200	250	300	350	400	450	2	0	1	0	0	0	0	0	0	0	0	0	0	-0.5	-0.5	-0.5	-0.5	-0.5	-0.5	-0.5	-0.5	-0.5	-0.5	-0.5	linear	100	0.025	0	0.5	TRUE	9	poolmodel	0	-0.08935906606000353	0.021122265746298247	0	10
10	250	0	50	100	150	200	250	300	350	400	450	2	0	1	0	0	0	0	0	0	0	0	0	0	-0.5	-0.5	-0.5	-0.5	-0.5	-0.5	-0.5	-0.5	-0.5	-0.5	-0.5	linear	100	0.025	0	0.5	TRUE	9	sepmodel	0.1	-0.007474024781575994	0.012467758960936699	0	10
10	250	0	50	100	150	200	250	300	350	400	450	2	0	1	0	0	0	0	0	0	0	0	0	0	-0.5	-0.5	-0.5	-0.5	-0.5	-0.5	-0.5	-0.5	-0.5	-0.5	-0.5	linear	100	0.025	0	0.5	TRUE	10	fixmodel	0	0.03252922827779985	0.0068372173007387824	0	10
10	250	0	50	100	150	200	250	300	350	400	450	2	0	1	0	0	0	0	0	0	0	0	0	0	-0.5	-0.5	-0.5	-0.5	-0.5	-0.5	-0.5	-0.5	-0.5	-0.5	-0.5	linear	100	0.025	0	0.5	TRUE	10	poolmodel	0	-0.058137410965302866	0.00981382076260302	0	10
10	250	0	50	100	150	200	250	300	350	400	450	2	0	1	0	0	0	0	0	0	0	0	0	0	-0.5	-0.5	-0.5	-0.5	-0.5	-0.5	-0.5	-0.5	-0.5	-0.5	-0.5	linear	100	0.025	0	0.5	TRUE	10	sepmodel	0	0.027881664988099467	0.004827607687582949	0	10
10	250	0	75	150	225	300	375	450	525	600	675	2	0	1	0	0	0	0	0	0	0	0	0	0	-0.5	-0.5	-0.5	-0.5	-0.5	-0.5	-0.5	-0.5	-0.5	-0.5	-0.5	linear	100	0.025	0	0.5	TRUE	2	fixmodel	0	5.367092446456627e-4	0.006914045379358645	0	10
10	250	0	75	150	225	300	375	450	525	600	675	2	0	1	0	0	0	0	0	0	0	0	0	0	-0.5	-0.5	-0.5	-0.5	-0.5	-0.5	-0.5	-0.5	-0.5	-0.5	-0.5	linear	100	0.025	0	0.5	TRUE	2	poolmodel	0	-0.020217917812097638	0.006481634155925273	0	10
10	250	0	75	150	225	300	375	450	525	600	675	2	0	1	0	0	0	0	0	0	0	0	0	0	-0.5	-0.5	-0.5	-0.5	-0.5	-0.5	-0.5	-0.5	-0.5	-0.5	-0.5	linear	100	0.025	0	0.5	TRUE	2	sepmodel	0	0.0011055377878936075	0.0071194262439441105	0	10
10	250	0	75	150	225	300	375	450	525	600	675	2	0	1	0	0	0	0	0	0	0	0	0	0	-0.5	-0.5	-0.5	-0.5	-0.5	-0.5	-0.5	-0.5	-0.5	-0.5	-0.5	linear	100	0.025	0	0.5	TRUE	3	fixmodel	0	-0.02878210141444567	0.009562381655588809	0	10
10	250	0	75	150	225	300	375	450	525	600	675	2	0	1	0	0	0	0	0	0	0	0	0	0	-0.5	-0.5	-0.5	-0.5	-0.5	-0.5	-0.5	-0.5	-0.5	-0.5	-0.5	linear	100	0.025	0	0.5	TRUE	3	poolmodel	0	-0.06770455119066668	0.011218198039293449	0	10
10	250	0	75	150	225	300	375	450	525	600	675	2	0	1	0	0	0	0	0	0	0	0	0	0	-0.5	-0.5	-0.5	-0.5	-0.5	-0.5	-0.5	-0.5	-0.5	-0.5	-0.5	linear	100	0.025	0	0.5	TRUE	3	sepmodel	0	-0.03136505261800695	0.009952051069794703	0	10
10	250	0	75	150	225	300	375	450	525	600	675	2	0	1	0	0	0	0	0	0	0	0	0	0	-0.5	-0.5	-0.5	-0.5	-0.5	-0.5	-0.5	-0.5	-0.5	-0.5	-0.5	linear	100	0.025	0	0.5	TRUE	4	fixmodel	0	-0.02138834680665918	0.011971888576122348	0	10
10	250	0	75	150	225	300	375	450	525	600	675	2	0	1	0	0	0	0	0	0	0	0	0	0	-0.5	-0.5	-0.5	-0.5	-0.5	-0.5	-0.5	-0.5	-0.5	-0.5	-0.5	linear	100	0.025	0	0.5	TRUE	4	poolmodel	0	-0.07568598409988947	0.013542393139364475	0	10
10	250	0	75	150	225	300	375	450	525	600	675	2	0	1	0	0	0	0	0	0	0	0	0	0	-0.5	-0.5	-0.5	-0.5	-0.5	-0.5	-0.5	-0.5	-0.5	-0.5	-0.5	linear	100	0.025	0	0.5	TRUE	4	sepmodel	0	-0.01883613845413662	0.011862624586241764	0	10
10	250	0	75	150	225	300	375	450	525	600	675	2	0	1	0	0	0	0	0	0	0	0	0	0	-0.5	-0.5	-0.5	-0.5	-0.5	-0.5	-0.5	-0.5	-0.5	-0.5	-0.5	linear	100	0.025	0	0.5	TRUE	5	fixmodel	0.1	-0.015976696791536668	0.015282580663239474	0	10
10	250	0	75	150	225	300	375	450	525	600	675	2	0	1	0	0	0	0	0	0	0	0	0	0	-0.5	-0.5	-0.5	-0.5	-0.5	-0.5	-0.5	-0.5	-0.5	-0.5	-0.5	linear	100	0.025	0	0.5	TRUE	5	poolmodel	0	-0.08134165274059281	0.017493279587898165	0	10
10	250	0	75	150	225	300	375	450	525	600	675	2	0	1	0	0	0	0	0	0	0	0	0	0	-0.5	-0.5	-0.5	-0.5	-0.5	-0.5	-0.5	-0.5	-0.5	-0.5	-0.5	linear	100	0.025	0	0.5	TRUE	5	sepmodel	0	-0.013374459300222543	0.01363145223212162	0	10
10	250	0	75	150	225	300	375	450	525	600	675	2	0	1	0	0	0	0	0	0	0	0	0	0	-0.5	-0.5	-0.5	-0.5	-0.5	-0.5	-0.5	-0.5	-0.5	-0.5	-0.5	linear	100	0.025	0	0.5	TRUE	6	fixmodel	0.1	-0.01761102330722864	0.011047604195439558	0	10
10	250	0	75	150	225	300	375	450	525	600	675	2	0	1	0	0	0	0	0	0	0	0	0	0	-0.5	-0.5	-0.5	-0.5	-0.5	-0.5	-0.5	-0.5	-0.5	-0.5	-0.5	linear	100	0.025	0	0.5	TRUE	6	poolmodel	0	-0.09201990130878196	0.015489897436114761	0	10
10	250	0	75	150	225	300	375	450	525	600	675	2	0	1	0	0	0	0	0	0	0	0	0	0	-0.5	-0.5	-0.5	-0.5	-0.5	-0.5	-0.5	-0.5	-0.5	-0.5	-0.5	linear	100	0.025	0	0.5	TRUE	6	sepmodel	0	-0.020815525351563426	0.0099028662416419	0	10
10	250	0	75	150	225	300	375	450	525	600	675	2	0	1	0	0	0	0	0	0	0	0	0	0	-0.5	-0.5	-0.5	-0.5	-0.5	-0.5	-0.5	-0.5	-0.5	-0.5	-0.5	linear	100	0.025	0	0.5	TRUE	7	fixmodel	0	0.013074550675852387	0.005183056503691912	0	10
10	250	0	75	150	225	300	375	450	525	600	675	2	0	1	0	0	0	0	0	0	0	0	0	0	-0.5	-0.5	-0.5	-0.5	-0.5	-0.5	-0.5	-0.5	-0.5	-0.5	-0.5	linear	100	0.025	0	0.5	TRUE	7	poolmodel	0	-0.07060855026332878	0.007902337210466683	0	10
10	250	0	75	150	225	300	375	450	525	600	675	2	0	1	0	0	0	0	0	0	0	0	0	0	-0.5	-0.5	-0.5	-0.5	-0.5	-0.5	-0.5	-0.5	-0.5	-0.5	-0.5	linear	100	0.025	0	0.5	TRUE	7	sepmodel	0	1.426716058492449e-4	0.0043168157831896415	0	10
10	250	0	75	150	225	300	375	450	525	600	675	2	0	1	0	0	0	0	0	0	0	0	0	0	-0.5	-0.5	-0.5	-0.5	-0.5	-0.5	-0.5	-0.5	-0.5	-0.5	-0.5	linear	100	0.025	0	0.5	TRUE	8	fixmodel	0	-0.01705654754604143	0.008183827427506916	0	10
10	250	0	75	150	225	300	375	450	525	600	675	2	0	1	0	0	0	0	0	0	0	0	0	0	-0.5	-0.5	-0.5	-0.5	-0.5	-0.5	-0.5	-0.5	-0.5	-0.5	-0.5	linear	100	0.025	0	0.5	TRUE	8	poolmodel	0	-0.10972970624619205	0.017993751143166332	0	10
10	250	0	75	150	225	300	375	450	525	600	675	2	0	1	0	0	0	0	0	0	0	0	0	0	-0.5	-0.5	-0.5	-0.5	-0.5	-0.5	-0.5	-0.5	-0.5	-0.5	-0.5	linear	100	0.025	0	0.5	TRUE	8	sepmodel	0	-0.03556570000943719	0.008530344297905458	0	10
10	250	0	75	150	225	300	375	450	525	600	675	2	0	1	0	0	0	0	0	0	0	0	0	0	-0.5	-0.5	-0.5	-0.5	-0.5	-0.5	-0.5	-0.5	-0.5	-0.5	-0.5	linear	100	0.025	0	0.5	TRUE	9	fixmodel	0	-0.01833042177398777	0.007558315008556256	0	10
10	250	0	75	150	225	300	375	450	525	600	675	2	0	1	0	0	0	0	0	0	0	0	0	0	-0.5	-0.5	-0.5	-0.5	-0.5	-0.5	-0.5	-0.5	-0.5	-0.5	-0.5	linear	100	0.025	0	0.5	TRUE	9	poolmodel	0	-0.1168594843771446	0.018625354797468487	0	10
10	250	0	75	150	225	300	375	450	525	600	675	2	0	1	0	0	0	0	0	0	0	0	0	0	-0.5	-0.5	-0.5	-0.5	-0.5	-0.5	-0.5	-0.5	-0.5	-0.5	-0.5	linear	100	0.025	0	0.5	TRUE	9	sepmodel	0	-0.039643011828648815	0.006986742537770415	0	10
10	250	0	75	150	225	300	375	450	525	600	675	2	0	1	0	0	0	0	0	0	0	0	0	0	-0.5	-0.5	-0.5	-0.5	-0.5	-0.5	-0.5	-0.5	-0.5	-0.5	-0.5	linear	100	0.025	0	0.5	TRUE	10	fixmodel	0	-0.01770576389824925	0.006083197016594043	0	10
10	250	0	75	150	225	300	375	450	525	600	675	2	0	1	0	0	0	0	0	0	0	0	0	0	-0.5	-0.5	-0.5	-0.5	-0.5	-0.5	-0.5	-0.5	-0.5	-0.5	-0.5	linear	100	0.025	0	0.5	TRUE	10	poolmodel	0	-0.1213947772525989	0.01890694486547159	0	10
10	250	0	75	150	225	300	375	450	525	600	675	2	0	1	0	0	0	0	0	0	0	0	0	0	-0.5	-0.5	-0.5	-0.5	-0.5	-0.5	-0.5	-0.5	-0.5	-0.5	-0.5	linear	100	0.025	0	0.5	TRUE	10	sepmodel	0	-0.03860184826552324	0.0051339801356192465	0	10
10	250	0	100	200	300	400	500	600	700	800	900	2	0	1	0	0	0	0	0	0	0	0	0	0	-0.5	-0.5	-0.5	-0.5	-0.5	-0.5	-0.5	-0.5	-0.5	-0.5	-0.5	linear	100	0.025	0	0.5	TRUE	2	fixmodel	0	-0.005892551131233261	0.0023298468117290043	0	10
10	250	0	100	200	300	400	500	600	700	800	900	2	0	1	0	0	0	0	0	0	0	0	0	0	-0.5	-0.5	-0.5	-0.5	-0.5	-0.5	-0.5	-0.5	-0.5	-0.5	-0.5	linear	100	0.025	0	0.5	TRUE	2	poolmodel	0	-0.027883108421687102	0.0027644007461434415	0	10
10	250	0	100	200	300	400	500	600	700	800	900	2	0	1	0	0	0	0	0	0	0	0	0	0	-0.5	-0.5	-0.5	-0.5	-0.5	-0.5	-0.5	-0.5	-0.5	-0.5	-0.5	linear	100	0.025	0	0.5	TRUE	2	sepmodel	0	0.002393618715541366	0.0030945683166921927	0	10
10	250	0	100	200	300	400	500	600	700	800	900	2	0	1	0	0	0	0	0	0	0	0	0	0	-0.5	-0.5	-0.5	-0.5	-0.5	-0.5	-0.5	-0.5	-0.5	-0.5	-0.5	linear	100	0.025	0	0.5	TRUE	3	fixmodel	0	0.030111676865050577	0.007932903424168048	0	10
10	250	0	100	200	300	400	500	600	700	800	900	2	0	1	0	0	0	0	0	0	0	0	0	0	-0.5	-0.5	-0.5	-0.5	-0.5	-0.5	-0.5	-0.5	-0.5	-0.5	-0.5	linear	100	0.025	0	0.5	TRUE	3	poolmodel	0	-0.01875166043006904	0.00784160611923447	0	10
10	250	0	100	200	300	400	500	600	700	800	900	2	0	1	0	0	0	0	0	0	0	0	0	0	-0.5	-0.5	-0.5	-0.5	-0.5	-0.5	-0.5	-0.5	-0.5	-0.5	-0.5	linear	100	0.025	0	0.5	TRUE	3	sepmodel	0	0.03399583021760034	0.008983936346401811	0	10
10	250	0	100	200	300	400	500	600	700	800	900	2	0	1	0	0	0	0	0	0	0	0	0	0	-0.5	-0.5	-0.5	-0.5	-0.5	-0.5	-0.5	-0.5	-0.5	-0.5	-0.5	linear	100	0.025	0	0.5	TRUE	4	fixmodel	0.1	0.049320910029459576	0.009230623656375522	0	10
10	250	0	100	200	300	400	500	600	700	800	900	2	0	1	0	0	0	0	0	0	0	0	0	0	-0.5	-0.5	-0.5	-0.5	-0.5	-0.5	-0.5	-0.5	-0.5	-0.5	-0.5	linear	100	0.025	0	0.5	TRUE	4	poolmodel	0	-0.024158203938331173	0.0072339382068934335	0	10
10	250	0	100	200	300	400	500	600	700	800	900	2	0	1	0	0	0	0	0	0	0	0	0	0	-0.5	-0.5	-0.5	-0.5	-0.5	-0.5	-0.5	-0.5	-0.5	-0.5	-0.5	linear	100	0.025	0	0.5	TRUE	4	sepmodel	0.1	0.044937085664744796	0.011804202218842515	0	10
10	250	0	100	200	300	400	500	600	700	800	900	2	0	1	0	0	0	0	0	0	0	0	0	0	-0.5	-0.5	-0.5	-0.5	-0.5	-0.5	-0.5	-0.5	-0.5	-0.5	-0.5	linear	100	0.025	0	0.5	TRUE	5	fixmodel	0	0.030912797066862105	0.0034227118292867137	0	10
10	250	0	100	200	300	400	500	600	700	800	900	2	0	1	0	0	0	0	0	0	0	0	0	0	-0.5	-0.5	-0.5	-0.5	-0.5	-0.5	-0.5	-0.5	-0.5	-0.5	-0.5	linear	100	0.025	0	0.5	TRUE	5	poolmodel	0	-0.055983186630951746	0.0051952572992143555	0	10
10	250	0	100	200	300	400	500	600	700	800	900	2	0	1	0	0	0	0	0	0	0	0	0	0	-0.5	-0.5	-0.5	-0.5	-0.5	-0.5	-0.5	-0.5	-0.5	-0.5	-0.5	linear	100	0.025	0	0.5	TRUE	5	sepmodel	0	0.021805797292280205	0.0049819258077986065	0	10
10	250	0	100	200	300	400	500	600	700	800	900	2	0	1	0	0	0	0	0	0	0	0	0	0	-0.5	-0.5	-0.5	-0.5	-0.5	-0.5	-0.5	-0.5	-0.5	-0.5	-0.5	linear	100	0.025	0	0.5	TRUE	6	fixmodel	0	-0.001424132498693694	0.006847446332958749	0	10
10	250	0	100	200	300	400	500	600	700	800	900	2	0	1	0	0	0	0	0	0	0	0	0	0	-0.5	-0.5	-0.5	-0.5	-0.5	-0.5	-0.5	-0.5	-0.5	-0.5	-0.5	linear	100	0.025	0	0.5	TRUE	6	poolmodel	0	-0.10256210718784986	0.017044933553583858	0	10
10	250	0	100	200	300	400	500	600	700	800	900	2	0	1	0	0	0	0	0	0	0	0	0	0	-0.5	-0.5	-0.5	-0.5	-0.5	-0.5	-0.5	-0.5	-0.5	-0.5	-0.5	linear	100	0.025	0	0.5	TRUE	6	sepmodel	0	-0.006381799627844521	0.0068159678695425005	0	10
10	250	0	100	200	300	400	500	600	700	800	900	2	0	1	0	0	0	0	0	0	0	0	0	0	-0.5	-0.5	-0.5	-0.5	-0.5	-0.5	-0.5	-0.5	-0.5	-0.5	-0.5	linear	100	0.025	0	0.5	TRUE	7	fixmodel	0	-0.0038122513595553516	0.0034184030715292977	0	10
10	250	0	100	200	300	400	500	600	700	800	900	2	0	1	0	0	0	0	0	0	0	0	0	0	-0.5	-0.5	-0.5	-0.5	-0.5	-0.5	-0.5	-0.5	-0.5	-0.5	-0.5	linear	100	0.025	0	0.5	TRUE	7	poolmodel	0	-0.11574024172672702	0.017107535193590234	0	10
10	250	0	100	200	300	400	500	600	700	800	900	2	0	1	0	0	0	0	0	0	0	0	0	0	-0.5	-0.5	-0.5	-0.5	-0.5	-0.5	-0.5	-0.5	-0.5	-0.5	-0.5	linear	100	0.025	0	0.5	TRUE	7	sepmodel	0	-0.0011251791951814374	0.0024518090836516096	0	10
10	250	0	100	200	300	400	500	600	700	800	900	2	0	1	0	0	0	0	0	0	0	0	0	0	-0.5	-0.5	-0.5	-0.5	-0.5	-0.5	-0.5	-0.5	-0.5	-0.5	-0.5	linear	100	0.025	0	0.5	TRUE	8	fixmodel	0	-0.00692043955596304	0.003778543647437869	0	10
10	250	0	100	200	300	400	500	600	700	800	900	2	0	1	0	0	0	0	0	0	0	0	0	0	-0.5	-0.5	-0.5	-0.5	-0.5	-0.5	-0.5	-0.5	-0.5	-0.5	-0.5	linear	100	0.025	0	0.5	TRUE	8	poolmodel	0	-0.12792860816065107	0.021489556047924123	0	10
10	250	0	100	200	300	400	500	600	700	800	900	2	0	1	0	0	0	0	0	0	0	0	0	0	-0.5	-0.5	-0.5	-0.5	-0.5	-0.5	-0.5	-0.5	-0.5	-0.5	-0.5	linear	100	0.025	0	0.5	TRUE	8	sepmodel	0	-0.003936625636476724	0.004878401217743992	0	10
10	250	0	100	200	300	400	500	600	700	800	900	2	0	1	0	0	0	0	0	0	0	0	0	0	-0.5	-0.5	-0.5	-0.5	-0.5	-0.5	-0.5	-0.5	-0.5	-0.5	-0.5	linear	100	0.025	0	0.5	TRUE	9	fixmodel	0	0.00946490703623911	0.0023477307687501153	0	10
10	250	0	100	200	300	400	500	600	700	800	900	2	0	1	0	0	0	0	0	0	0	0	0	0	-0.5	-0.5	-0.5	-0.5	-0.5	-0.5	-0.5	-0.5	-0.5	-0.5	-0.5	linear	100	0.025	0	0.5	TRUE	9	poolmodel	0	-0.12221504123570114	0.017828180770828747	0	10
10	250	0	100	200	300	400	500	600	700	800	900	2	0	1	0	0	0	0	0	0	0	0	0	0	-0.5	-0.5	-0.5	-0.5	-0.5	-0.5	-0.5	-0.5	-0.5	-0.5	-0.5	linear	100	0.025	0	0.5	TRUE	9	sepmodel	0	0.013370496132694755	0.0034491845341623932	0	10
10	250	0	100	200	300	400	500	600	700	800	900	2	0	1	0	0	0	0	0	0	0	0	0	0	-0.5	-0.5	-0.5	-0.5	-0.5	-0.5	-0.5	-0.5	-0.5	-0.5	-0.5	linear	100	0.025	0	0.5	TRUE	10	fixmodel	0.1	0.022876045415440496	0.007617591134208333	0	10
10	250	0	100	200	300	400	500	600	700	800	900	2	0	1	0	0	0	0	0	0	0	0	0	0	-0.5	-0.5	-0.5	-0.5	-0.5	-0.5	-0.5	-0.5	-0.5	-0.5	-0.5	linear	100	0.025	0	0.5	TRUE	10	poolmodel	0	-0.11693480685164753	0.02155800809652056	0	10
10	250	0	100	200	300	400	500	600	700	800	900	2	0	1	0	0	0	0	0	0	0	0	0	0	-0.5	-0.5	-0.5	-0.5	-0.5	-0.5	-0.5	-0.5	-0.5	-0.5	-0.5	linear	100	0.025	0	0.5	TRUE	10	sepmodel	0.1	0.02975363406946083	0.007582696099902812	0	10
10	250	0	125	250	375	500	625	750	875	1000	1125	2	0	1	0	0	0	0	0	0	0	0	0	0	-0.5	-0.5	-0.5	-0.5	-0.5	-0.5	-0.5	-0.5	-0.5	-0.5	-0.5	linear	100	0.025	0	0.5	TRUE	2	fixmodel	0	0.010867600529175165	0.0042238731157038896	0	10
10	250	0	125	250	375	500	625	750	875	1000	1125	2	0	1	0	0	0	0	0	0	0	0	0	0	-0.5	-0.5	-0.5	-0.5	-0.5	-0.5	-0.5	-0.5	-0.5	-0.5	-0.5	linear	100	0.025	0	0.5	TRUE	2	poolmodel	0	-0.019329435049745186	0.004374384798379526	0	10
10	250	0	125	250	375	500	625	750	875	1000	1125	2	0	1	0	0	0	0	0	0	0	0	0	0	-0.5	-0.5	-0.5	-0.5	-0.5	-0.5	-0.5	-0.5	-0.5	-0.5	-0.5	linear	100	0.025	0	0.5	TRUE	2	sepmodel	0	0.017445177295843953	0.004098806255470776	0	10
10	250	0	125	250	375	500	625	750	875	1000	1125	2	0	1	0	0	0	0	0	0	0	0	0	0	-0.5	-0.5	-0.5	-0.5	-0.5	-0.5	-0.5	-0.5	-0.5	-0.5	-0.5	linear	100	0.025	0	0.5	TRUE	3	fixmodel	0	-0.02200814159632908	0.0036402205638796413	0	10
10	250	0	125	250	375	500	625	750	875	1000	1125	2	0	1	0	0	0	0	0	0	0	0	0	0	-0.5	-0.5	-0.5	-0.5	-0.5	-0.5	-0.5	-0.5	-0.5	-0.5	-0.5	linear	100	0.025	0	0.5	TRUE	3	poolmodel	0	-0.07981777692198117	0.009249787554243882	0	10
10	250	0	125	250	375	500	625	750	875	1000	1125	2	0	1	0	0	0	0	0	0	0	0	0	0	-0.5	-0.5	-0.5	-0.5	-0.5	-0.5	-0.5	-0.5	-0.5	-0.5	-0.5	linear	100	0.025	0	0.5	TRUE	3	sepmodel	0	-0.025765917100472716	0.004118795067598567	0	10
10	250	0	125	250	375	500	625	750	875	1000	1125	2	0	1	0	0	0	0	0	0	0	0	0	0	-0.5	-0.5	-0.5	-0.5	-0.5	-0.5	-0.5	-0.5	-0.5	-0.5	-0.5	linear	100	0.025	0	0.5	TRUE	4	fixmodel	0	-0.011786039979726264	0.0036290938194164036	0	10
10	250	0	125	250	375	500	625	750	875	1000	1125	2	0	1	0	0	0	0	0	0	0	0	0	0	-0.5	-0.5	-0.5	-0.5	-0.5	-0.5	-0.5	-0.5	-0.5	-0.5	-0.5	linear	100	0.025	0	0.5	TRUE	4	poolmodel	0	-0.09919808259212777	0.01244264808554899	0	10
10	250	0	125	250	375	500	625	750	875	1000	1125	2	0	1	0	0	0	0	0	0	0	0	0	0	-0.5	-0.5	-0.5	-0.5	-0.5	-0.5	-0.5	-0.5	-0.5	-0.5	-0.5	linear	100	0.025	0	0.5	TRUE	4	sepmodel	0	-0.01404543165535904	0.00743352886247329	0	10
10	250	0	125	250	375	500	625	750	875	1000	1125	2	0	1	0	0	0	0	0	0	0	0	0	0	-0.5	-0.5	-0.5	-0.5	-0.5	-0.5	-0.5	-0.5	-0.5	-0.5	-0.5	linear	100	0.025	0	0.5	TRUE	5	fixmodel	0.1	0.028716150396844078	0.014396910765227042	0	10
10	250	0	125	250	375	500	625	750	875	1000	1125	2	0	1	0	0	0	0	0	0	0	0	0	0	-0.5	-0.5	-0.5	-0.5	-0.5	-0.5	-0.5	-0.5	-0.5	-0.5	-0.5	linear	100	0.025	0	0.5	TRUE	5	poolmodel	0.1	-0.07550835961015169	0.018187630128647072	0	10
10	250	0	125	250	375	500	625	750	875	1000	1125	2	0	1	0	0	0	0	0	0	0	0	0	0	-0.5	-0.5	-0.5	-0.5	-0.5	-0.5	-0.5	-0.5	-0.5	-0.5	-0.5	linear	100	0.025	0	0.5	TRUE	5	sepmodel	0.1	0.024100030650538156	0.014679411430989976	0	10
10	250	0	125	250	375	500	625	750	875	1000	1125	2	0	1	0	0	0	0	0	0	0	0	0	0	-0.5	-0.5	-0.5	-0.5	-0.5	-0.5	-0.5	-0.5	-0.5	-0.5	-0.5	linear	100	0.025	0	0.5	TRUE	6	fixmodel	0	-0.02136163403120774	0.007262517064793984	0	10
10	250	0	125	250	375	500	625	750	875	1000	1125	2	0	1	0	0	0	0	0	0	0	0	0	0	-0.5	-0.5	-0.5	-0.5	-0.5	-0.5	-0.5	-0.5	-0.5	-0.5	-0.5	linear	100	0.025	0	0.5	TRUE	6	poolmodel	0	-0.13795718788769532	0.024195898073220076	0	10
10	250	0	125	250	375	500	625	750	875	1000	1125	2	0	1	0	0	0	0	0	0	0	0	0	0	-0.5	-0.5	-0.5	-0.5	-0.5	-0.5	-0.5	-0.5	-0.5	-0.5	-0.5	linear	100	0.025	0	0.5	TRUE	6	sepmodel	0	-0.03011795678325941	0.008742814002347643	0	10
10	250	0	125	250	375	500	625	750	875	1000	1125	2	0	1	0	0	0	0	0	0	0	0	0	0	-0.5	-0.5	-0.5	-0.5	-0.5	-0.5	-0.5	-0.5	-0.5	-0.5	-0.5	linear	100	0.025	0	0.5	TRUE	7	fixmodel	0	-0.008660321276275796	0.005906033355354874	0	10
10	250	0	125	250	375	500	625	750	875	1000	1125	2	0	1	0	0	0	0	0	0	0	0	0	0	-0.5	-0.5	-0.5	-0.5	-0.5	-0.5	-0.5	-0.5	-0.5	-0.5	-0.5	linear	100	0.025	0	0.5	TRUE	7	poolmodel	0	-0.13993611245499527	0.023770613737718917	0	10
10	250	0	125	250	375	500	625	750	875	1000	1125	2	0	1	0	0	0	0	0	0	0	0	0	0	-0.5	-0.5	-0.5	-0.5	-0.5	-0.5	-0.5	-0.5	-0.5	-0.5	-0.5	linear	100	0.025	0	0.5	TRUE	7	sepmodel	0	-0.020526778446484192	0.006901609934183991	0	10
10	250	0	125	250	375	500	625	750	875	1000	1125	2	0	1	0	0	0	0	0	0	0	0	0	0	-0.5	-0.5	-0.5	-0.5	-0.5	-0.5	-0.5	-0.5	-0.5	-0.5	-0.5	linear	100	0.025	0	0.5	TRUE	8	fixmodel	0	-0.011932584214166335	0.005782239276224669	0	10
10	250	0	125	250	375	500	625	750	875	1000	1125	2	0	1	0	0	0	0	0	0	0	0	0	0	-0.5	-0.5	-0.5	-0.5	-0.5	-0.5	-0.5	-0.5	-0.5	-0.5	-0.5	linear	100	0.025	0	0.5	TRUE	8	poolmodel	0	-0.15234653022239084	0.029079872919441814	0	10
10	250	0	125	250	375	500	625	750	875	1000	1125	2	0	1	0	0	0	0	0	0	0	0	0	0	-0.5	-0.5	-0.5	-0.5	-0.5	-0.5	-0.5	-0.5	-0.5	-0.5	-0.5	linear	100	0.025	0	0.5	TRUE	8	sepmodel	0	-0.013639944978715549	0.007258103995386586	0	10
10	250	0	125	250	375	500	625	750	875	1000	1125	2	0	1	0	0	0	0	0	0	0	0	0	0	-0.5	-0.5	-0.5	-0.5	-0.5	-0.5	-0.5	-0.5	-0.5	-0.5	-0.5	linear	100	0.025	0	0.5	TRUE	9	fixmodel	0	-0.04889407842608781	0.008082046088447705	0	10
10	250	0	125	250	375	500	625	750	875	1000	1125	2	0	1	0	0	0	0	0	0	0	0	0	0	-0.5	-0.5	-0.5	-0.5	-0.5	-0.5	-0.5	-0.5	-0.5	-0.5	-0.5	linear	100	0.025	0	0.5	TRUE	9	poolmodel	0	-0.1970500805936953	0.0430484382581758	0	10
10	250	0	125	250	375	500	625	750	875	1000	1125	2	0	1	0	0	0	0	0	0	0	0	0	0	-0.5	-0.5	-0.5	-0.5	-0.5	-0.5	-0.5	-0.5	-0.5	-0.5	-0.5	linear	100	0.025	0	0.5	TRUE	9	sepmodel	0	-0.05291803858732564	0.01051843188704373	0	10
10	250	0	125	250	375	500	625	750	875	1000	1125	2	0	1	0	0	0	0	0	0	0	0	0	0	-0.5	-0.5	-0.5	-0.5	-0.5	-0.5	-0.5	-0.5	-0.5	-0.5	-0.5	linear	100	0.025	0	0.5	TRUE	10	fixmodel	0.1	-0.028800386188356078	0.012108136492411317	0	10
10	250	0	125	250	375	500	625	750	875	1000	1125	2	0	1	0	0	0	0	0	0	0	0	0	0	-0.5	-0.5	-0.5	-0.5	-0.5	-0.5	-0.5	-0.5	-0.5	-0.5	-0.5	linear	100	0.025	0	0.5	TRUE	10	poolmodel	0	-0.18177666371139153	0.0439513344430518	0	10
10	250	0	125	250	375	500	625	750	875	1000	1125	2	0	1	0	0	0	0	0	0	0	0	0	0	-0.5	-0.5	-0.5	-0.5	-0.5	-0.5	-0.5	-0.5	-0.5	-0.5	-0.5	linear	100	0.025	0	0.5	TRUE	10	sepmodel	0.1	-0.03402289188859047	0.013479015820765234	0	10
10	250	0	150	300	450	600	750	900	1050	1200	1350	2	0	1	0	0	0	0	0	0	0	0	0	0	-0.5	-0.5	-0.5	-0.5	-0.5	-0.5	-0.5	-0.5	-0.5	-0.5	-0.5	linear	100	0.025	0	0.5	TRUE	2	fixmodel	0.1	0.03200392934026908	0.007496529029682036	0	10
10	250	0	150	300	450	600	750	900	1050	1200	1350	2	0	1	0	0	0	0	0	0	0	0	0	0	-0.5	-0.5	-0.5	-0.5	-0.5	-0.5	-0.5	-0.5	-0.5	-0.5	-0.5	linear	100	0.025	0	0.5	TRUE	2	poolmodel	0	0.0019573328097794696	0.005363829893607523	0	10
10	250	0	150	300	450	600	750	900	1050	1200	1350	2	0	1	0	0	0	0	0	0	0	0	0	0	-0.5	-0.5	-0.5	-0.5	-0.5	-0.5	-0.5	-0.5	-0.5	-0.5	-0.5	linear	100	0.025	0	0.5	TRUE	2	sepmodel	0	0.0208948643914955	0.009149848234104224	0	10
10	250	0	150	300	450	600	750	900	1050	1200	1350	2	0	1	0	0	0	0	0	0	0	0	0	0	-0.5	-0.5	-0.5	-0.5	-0.5	-0.5	-0.5	-0.5	-0.5	-0.5	-0.5	linear	100	0.025	0	0.5	TRUE	3	fixmodel	0	-0.023995446147301334	0.006692398562680665	0	10
10	250	0	150	300	450	600	750	900	1050	1200	1350	2	0	1	0	0	0	0	0	0	0	0	0	0	-0.5	-0.5	-0.5	-0.5	-0.5	-0.5	-0.5	-0.5	-0.5	-0.5	-0.5	linear	100	0.025	0	0.5	TRUE	3	poolmodel	0	-0.08056912104045218	0.012175598617849953	0	10
10	250	0	150	300	450	600	750	900	1050	1200	1350	2	0	1	0	0	0	0	0	0	0	0	0	0	-0.5	-0.5	-0.5	-0.5	-0.5	-0.5	-0.5	-0.5	-0.5	-0.5	-0.5	linear	100	0.025	0	0.5	TRUE	3	sepmodel	0	-0.03267294958335037	0.008052078920143564	0	10
10	250	0	150	300	450	600	750	900	1050	1200	1350	2	0	1	0	0	0	0	0	0	0	0	0	0	-0.5	-0.5	-0.5	-0.5	-0.5	-0.5	-0.5	-0.5	-0.5	-0.5	-0.5	linear	100	0.025	0	0.5	TRUE	4	fixmodel	0	0.03350648583276446	0.0050840566558364945	0	10
10	250	0	150	300	450	600	750	900	1050	1200	1350	2	0	1	0	0	0	0	0	0	0	0	0	0	-0.5	-0.5	-0.5	-0.5	-0.5	-0.5	-0.5	-0.5	-0.5	-0.5	-0.5	linear	100	0.025	0	0.5	TRUE	4	poolmodel	0	-0.05661285624799032	0.007595481312735781	0	10
10	250	0	150	300	450	600	750	900	1050	1200	1350	2	0	1	0	0	0	0	0	0	0	0	0	0	-0.5	-0.5	-0.5	-0.5	-0.5	-0.5	-0.5	-0.5	-0.5	-0.5	-0.5	linear	100	0.025	0	0.5	TRUE	4	sepmodel	0	0.02355681612687993	0.008204973266785568	0	10
10	250	0	150	300	450	600	750	900	1050	1200	1350	2	0	1	0	0	0	0	0	0	0	0	0	0	-0.5	-0.5	-0.5	-0.5	-0.5	-0.5	-0.5	-0.5	-0.5	-0.5	-0.5	linear	100	0.025	0	0.5	TRUE	5	fixmodel	0	-0.004932361487746622	0.0032572276327116766	0	10
10	250	0	150	300	450	600	750	900	1050	1200	1350	2	0	1	0	0	0	0	0	0	0	0	0	0	-0.5	-0.5	-0.5	-0.5	-0.5	-0.5	-0.5	-0.5	-0.5	-0.5	-0.5	linear	100	0.025	0	0.5	TRUE	5	poolmodel	0	-0.11454001149162234	0.016920709360268793	0	10
10	250	0	150	300	450	600	750	900	1050	1200	1350	2	0	1	0	0	0	0	0	0	0	0	0	0	-0.5	-0.5	-0.5	-0.5	-0.5	-0.5	-0.5	-0.5	-0.5	-0.5	-0.5	linear	100	0.025	0	0.5	TRUE	5	sepmodel	0	-0.028329676335507932	0.006590467126166297	0	10
10	250	0	150	300	450	600	750	900	1050	1200	1350	2	0	1	0	0	0	0	0	0	0	0	0	0	-0.5	-0.5	-0.5	-0.5	-0.5	-0.5	-0.5	-0.5	-0.5	-0.5	-0.5	linear	100	0.025	0	0.5	TRUE	6	fixmodel	0.1	-0.007008794818775582	0.011122101314790502	0	10
10	250	0	150	300	450	600	750	900	1050	1200	1350	2	0	1	0	0	0	0	0	0	0	0	0	0	-0.5	-0.5	-0.5	-0.5	-0.5	-0.5	-0.5	-0.5	-0.5	-0.5	-0.5	linear	100	0.025	0	0.5	TRUE	6	poolmodel	0	-0.13353155285422852	0.0291537093896619	0	10
10	250	0	150	300	450	600	750	900	1050	1200	1350	2	0	1	0	0	0	0	0	0	0	0	0	0	-0.5	-0.5	-0.5	-0.5	-0.5	-0.5	-0.5	-0.5	-0.5	-0.5	-0.5	linear	100	0.025	0	0.5	TRUE	6	sepmodel	0.1	-0.020186064723199827	0.01408049194053196	0	10
10	250	0	150	300	450	600	750	900	1050	1200	1350	2	0	1	0	0	0	0	0	0	0	0	0	0	-0.5	-0.5	-0.5	-0.5	-0.5	-0.5	-0.5	-0.5	-0.5	-0.5	-0.5	linear	100	0.025	0	0.5	TRUE	7	fixmodel	0	0.011576088145498084	0.0045387311793995315	0	10
10	250	0	150	300	450	600	750	900	1050	1200	1350	2	0	1	0	0	0	0	0	0	0	0	0	0	-0.5	-0.5	-0.5	-0.5	-0.5	-0.5	-0.5	-0.5	-0.5	-0.5	-0.5	linear	100	0.025	0	0.5	TRUE	7	poolmodel	0	-0.12954302907545806	0.023087844585318013	0	10
10	250	0	150	300	450	600	750	900	1050	1200	1350	2	0	1	0	0	0	0	0	0	0	0	0	0	-0.5	-0.5	-0.5	-0.5	-0.5	-0.5	-0.5	-0.5	-0.5	-0.5	-0.5	linear	100	0.025	0	0.5	TRUE	7	sepmodel	0	8.55797734321319e-4	0.006081630536729195	0	10
10	250	0	150	300	450	600	750	900	1050	1200	1350	2	0	1	0	0	0	0	0	0	0	0	0	0	-0.5	-0.5	-0.5	-0.5	-0.5	-0.5	-0.5	-0.5	-0.5	-0.5	-0.5	linear	100	0.025	0	0.5	TRUE	8	fixmodel	0	0.015173160229733883	0.002611401452676005	0	10
10	250	0	150	300	450	600	750	900	1050	1200	1350	2	0	1	0	0	0	0	0	0	0	0	0	0	-0.5	-0.5	-0.5	-0.5	-0.5	-0.5	-0.5	-0.5	-0.5	-0.5	-0.5	linear	100	0.025	0	0.5	TRUE	8	poolmodel	0	-0.1420695444482594	0.02298486308072484	0	10
10	250	0	150	300	450	600	750	900	1050	1200	1350	2	0	1	0	0	0	0	0	0	0	0	0	0	-0.5	-0.5	-0.5	-0.5	-0.5	-0.5	-0.5	-0.5	-0.5	-0.5	-0.5	linear	100	0.025	0	0.5	TRUE	8	sepmodel	0	0.0028830107664006384	0.0036021281506608428	0	10
10	250	0	150	300	450	600	750	900	1050	1200	1350	2	0	1	0	0	0	0	0	0	0	0	0	0	-0.5	-0.5	-0.5	-0.5	-0.5	-0.5	-0.5	-0.5	-0.5	-0.5	-0.5	linear	100	0.025	0	0.5	TRUE	9	fixmodel	0	0.025771917397235528	0.00521980875330411	0	10
10	250	0	150	300	450	600	750	900	1050	1200	1350	2	0	1	0	0	0	0	0	0	0	0	0	0	-0.5	-0.5	-0.5	-0.5	-0.5	-0.5	-0.5	-0.5	-0.5	-0.5	-0.5	linear	100	0.025	0	0.5	TRUE	9	poolmodel	0	-0.1451981886515703	0.024716565444107625	0	10
10	250	0	150	300	450	600	750	900	1050	1200	1350	2	0	1	0	0	0	0	0	0	0	0	0	0	-0.5	-0.5	-0.5	-0.5	-0.5	-0.5	-0.5	-0.5	-0.5	-0.5	-0.5	linear	100	0.025	0	0.5	TRUE	9	sepmodel	0	0.008912608303468699	0.006359445107494667	0	10
10	250	0	150	300	450	600	750	900	1050	1200	1350	2	0	1	0	0	0	0	0	0	0	0	0	0	-0.5	-0.5	-0.5	-0.5	-0.5	-0.5	-0.5	-0.5	-0.5	-0.5	-0.5	linear	100	0.025	0	0.5	TRUE	10	fixmodel	0	-0.014284031391920436	0.009192723582843327	0	10
10	250	0	150	300	450	600	750	900	1050	1200	1350	2	0	1	0	0	0	0	0	0	0	0	0	0	-0.5	-0.5	-0.5	-0.5	-0.5	-0.5	-0.5	-0.5	-0.5	-0.5	-0.5	linear	100	0.025	0	0.5	TRUE	10	poolmodel	0	-0.19171502442420124	0.04445896720230805	0	10
10	250	0	150	300	450	600	750	900	1050	1200	1350	2	0	1	0	0	0	0	0	0	0	0	0	0	-0.5	-0.5	-0.5	-0.5	-0.5	-0.5	-0.5	-0.5	-0.5	-0.5	-0.5	linear	100	0.025	0	0.5	TRUE	10	sepmodel	0	-0.035218536069845846	0.012380612583862676	0	10
10	250	0	175	350	525	700	875	1050	1225	1400	1575	2	0	1	0	0	0	0	0	0	0	0	0	0	-0.5	-0.5	-0.5	-0.5	-0.5	-0.5	-0.5	-0.5	-0.5	-0.5	-0.5	linear	100	0.025	0	0.5	TRUE	2	fixmodel	0	-0.06504179459305545	0.010134899177945406	0	10
10	250	0	175	350	525	700	875	1050	1225	1400	1575	2	0	1	0	0	0	0	0	0	0	0	0	0	-0.5	-0.5	-0.5	-0.5	-0.5	-0.5	-0.5	-0.5	-0.5	-0.5	-0.5	linear	100	0.025	0	0.5	TRUE	2	poolmodel	0	-0.08817583176264951	0.013657875266443114	0	10
10	250	0	175	350	525	700	875	1050	1225	1400	1575	2	0	1	0	0	0	0	0	0	0	0	0	0	-0.5	-0.5	-0.5	-0.5	-0.5	-0.5	-0.5	-0.5	-0.5	-0.5	-0.5	linear	100	0.025	0	0.5	TRUE	2	sepmodel	0	-0.0638677428124496	0.008888432721065114	0	10
10	250	0	175	350	525	700	875	1050	1225	1400	1575	2	0	1	0	0	0	0	0	0	0	0	0	0	-0.5	-0.5	-0.5	-0.5	-0.5	-0.5	-0.5	-0.5	-0.5	-0.5	-0.5	linear	100	0.025	0	0.5	TRUE	3	fixmodel	0	-0.05276593890661281	0.010263059124043869	0	10
10	250	0	175	350	525	700	875	1050	1225	1400	1575	2	0	1	0	0	0	0	0	0	0	0	0	0	-0.5	-0.5	-0.5	-0.5	-0.5	-0.5	-0.5	-0.5	-0.5	-0.5	-0.5	linear	100	0.025	0	0.5	TRUE	3	poolmodel	0	-0.10262421920343145	0.018715118951362856	0	10
10	250	0	175	350	525	700	875	1050	1225	1400	1575	2	0	1	0	0	0	0	0	0	0	0	0	0	-0.5	-0.5	-0.5	-0.5	-0.5	-0.5	-0.5	-0.5	-0.5	-0.5	-0.5	linear	100	0.025	0	0.5	TRUE	3	sepmodel	0	-0.042732355757172116	0.007577667457106691	0	10
10	250	0	175	350	525	700	875	1050	1225	1400	1575	2	0	1	0	0	0	0	0	0	0	0	0	0	-0.5	-0.5	-0.5	-0.5	-0.5	-0.5	-0.5	-0.5	-0.5	-0.5	-0.5	linear	100	0.025	0	0.5	TRUE	4	fixmodel	0	-0.004335271167458557	0.00266859020346554	0	10
10	250	0	175	350	525	700	875	1050	1225	1400	1575	2	0	1	0	0	0	0	0	0	0	0	0	0	-0.5	-0.5	-0.5	-0.5	-0.5	-0.5	-0.5	-0.5	-0.5	-0.5	-0.5	linear	100	0.025	0	0.5	TRUE	4	poolmodel	0	-0.07759698089789856	0.010004107281496795	0	10
10	250	0	175	350	525	700	875	1050	1225	1400	1575	2	0	1	0	0	0	0	0	0	0	0	0	0	-0.5	-0.5	-0.5	-0.5	-0.5	-0.5	-0.5	-0.5	-0.5	-0.5	-0.5	linear	100	0.025	0	0.5	TRUE	4	sepmodel	0	0.0013391286265365511	0.004346779624991332	0	10
10	250	0	175	350	525	700	875	1050	1225	1400	1575	2	0	1	0	0	0	0	0	0	0	0	0	0	-0.5	-0.5	-0.5	-0.5	-0.5	-0.5	-0.5	-0.5	-0.5	-0.5	-0.5	linear	100	0.025	0	0.5	TRUE	5	fixmodel	0	-0.02288185544847556	0.0068007519513825386	0	10
10	250	0	175	350	525	700	875	1050	1225	1400	1575	2	0	1	0	0	0	0	0	0	0	0	0	0	-0.5	-0.5	-0.5	-0.5	-0.5	-0.5	-0.5	-0.5	-0.5	-0.5	-0.5	linear	100	0.025	0	0.5	TRUE	5	poolmodel	0	-0.12284352742928319	0.020729824164843785	0	10
10	250	0	175	350	525	700	875	1050	1225	1400	1575	2	0	1	0	0	0	0	0	0	0	0	0	0	-0.5	-0.5	-0.5	-0.5	-0.5	-0.5	-0.5	-0.5	-0.5	-0.5	-0.5	linear	100	0.025	0	0.5	TRUE	5	sepmodel	0	-0.021316057780097496	0.009863453297924037	0	10
10	250	0	175	350	525	700	875	1050	1225	1400	1575	2	0	1	0	0	0	0	0	0	0	0	0	0	-0.5	-0.5	-0.5	-0.5	-0.5	-0.5	-0.5	-0.5	-0.5	-0.5	-0.5	linear	100	0.025	0	0.5	TRUE	6	fixmodel	0	-0.032117574138059476	0.009417762371825001	0	10
10	250	0	175	350	525	700	875	1050	1225	1400	1575	2	0	1	0	0	0	0	0	0	0	0	0	0	-0.5	-0.5	-0.5	-0.5	-0.5	-0.5	-0.5	-0.5	-0.5	-0.5	-0.5	linear	100	0.025	0	0.5	TRUE	6	poolmodel	0	-0.15586462536073456	0.03495281686435108	0	10
10	250	0	175	350	525	700	875	1050	1225	1400	1575	2	0	1	0	0	0	0	0	0	0	0	0	0	-0.5	-0.5	-0.5	-0.5	-0.5	-0.5	-0.5	-0.5	-0.5	-0.5	-0.5	linear	100	0.025	0	0.5	TRUE	6	sepmodel	0	-0.019543638556467194	0.00843536595312989	0	10
10	250	0	175	350	525	700	875	1050	1225	1400	1575	2	0	1	0	0	0	0	0	0	0	0	0	0	-0.5	-0.5	-0.5	-0.5	-0.5	-0.5	-0.5	-0.5	-0.5	-0.5	-0.5	linear	100	0.025	0	0.5	TRUE	7	fixmodel	0	-0.008687702953480871	0.007488748540916074	0	10
10	250	0	175	350	525	700	875	1050	1225	1400	1575	2	0	1	0	0	0	0	0	0	0	0	0	0	-0.5	-0.5	-0.5	-0.5	-0.5	-0.5	-0.5	-0.5	-0.5	-0.5	-0.5	linear	100	0.025	0	0.5	TRUE	7	poolmodel	0	-0.15287881863361255	0.030244207337869176	0	10
10	250	0	175	350	525	700	875	1050	1225	1400	1575	2	0	1	0	0	0	0	0	0	0	0	0	0	-0.5	-0.5	-0.5	-0.5	-0.5	-0.5	-0.5	-0.5	-0.5	-0.5	-0.5	linear	100	0.025	0	0.5	TRUE	7	sepmodel	0	0.007262481914687658	0.006550876451728085	0	10
10	250	0	175	350	525	700	875	1050	1225	1400	1575	2	0	1	0	0	0	0	0	0	0	0	0	0	-0.5	-0.5	-0.5	-0.5	-0.5	-0.5	-0.5	-0.5	-0.5	-0.5	-0.5	linear	100	0.025	0	0.5	TRUE	8	fixmodel	0	-0.016579307532957603	0.003634877833232313	0	10
10	250	0	175	350	525	700	875	1050	1225	1400	1575	2	0	1	0	0	0	0	0	0	0	0	0	0	-0.5	-0.5	-0.5	-0.5	-0.5	-0.5	-0.5	-0.5	-0.5	-0.5	-0.5	linear	100	0.025	0	0.5	TRUE	8	poolmodel	0	-0.1712164720148848	0.031855298233767614	0	10
10	250	0	175	350	525	700	875	1050	1225	1400	1575	2	0	1	0	0	0	0	0	0	0	0	0	0	-0.5	-0.5	-0.5	-0.5	-0.5	-0.5	-0.5	-0.5	-0.5	-0.5	-0.5	linear	100	0.025	0	0.5	TRUE	8	sepmodel	0	-9.136888954188474e-4	0.003907709632785567	0	10
10	250	0	175	350	525	700	875	1050	1225	1400	1575	2	0	1	0	0	0	0	0	0	0	0	0	0	-0.5	-0.5	-0.5	-0.5	-0.5	-0.5	-0.5	-0.5	-0.5	-0.5	-0.5	linear	100	0.025	0	0.5	TRUE	9	fixmodel	0	-0.03843278819497532	0.004335628944652037	0	10
10	250	0	175	350	525	700	875	1050	1225	1400	1575	2	0	1	0	0	0	0	0	0	0	0	0	0	-0.5	-0.5	-0.5	-0.5	-0.5	-0.5	-0.5	-0.5	-0.5	-0.5	-0.5	linear	100	0.025	0	0.5	TRUE	9	poolmodel	0	-0.20952501685217806	0.048415424090275265	0	10
10	250	0	175	350	525	700	875	1050	1225	1400	1575	2	0	1	0	0	0	0	0	0	0	0	0	0	-0.5	-0.5	-0.5	-0.5	-0.5	-0.5	-0.5	-0.5	-0.5	-0.5	-0.5	linear	100	0.025	0	0.5	TRUE	9	sepmodel	0	-0.012044916048918785	0.003332129629359312	0	10
10	250	0	175	350	525	700	875	1050	1225	1400	1575	2	0	1	0	0	0	0	0	0	0	0	0	0	-0.5	-0.5	-0.5	-0.5	-0.5	-0.5	-0.5	-0.5	-0.5	-0.5	-0.5	linear	100	0.025	0	0.5	TRUE	10	fixmodel	0	-0.018958641269963196	0.005674516807061048	0	10
10	250	0	175	350	525	700	875	1050	1225	1400	1575	2	0	1	0	0	0	0	0	0	0	0	0	0	-0.5	-0.5	-0.5	-0.5	-0.5	-0.5	-0.5	-0.5	-0.5	-0.5	-0.5	linear	100	0.025	0	0.5	TRUE	10	poolmodel	0	-0.20201061190881295	0.0475109061695082	0	10
10	250	0	175	350	525	700	875	1050	1225	1400	1575	2	0	1	0	0	0	0	0	0	0	0	0	0	-0.5	-0.5	-0.5	-0.5	-0.5	-0.5	-0.5	-0.5	-0.5	-0.5	-0.5	linear	100	0.025	0	0.5	TRUE	10	sepmodel	0.1	0.011427118752450895	0.007624718728889852	0	10
10	250	0	200	400	600	800	1000	1200	1400	1600	1800	2	0	1	0	0	0	0	0	0	0	0	0	0	-0.5	-0.5	-0.5	-0.5	-0.5	-0.5	-0.5	-0.5	-0.5	-0.5	-0.5	linear	100	0.025	0	0.5	TRUE	2	fixmodel	0	-0.04303260211137862	0.010959993487532514	0	10
10	250	0	200	400	600	800	1000	1200	1400	1600	1800	2	0	1	0	0	0	0	0	0	0	0	0	0	-0.5	-0.5	-0.5	-0.5	-0.5	-0.5	-0.5	-0.5	-0.5	-0.5	-0.5	linear	100	0.025	0	0.5	TRUE	2	poolmodel	0	-0.06470506498286271	0.01182425607651947	0	10
10	250	0	200	400	600	800	1000	1200	1400	1600	1800	2	0	1	0	0	0	0	0	0	0	0	0	0	-0.5	-0.5	-0.5	-0.5	-0.5	-0.5	-0.5	-0.5	-0.5	-0.5	-0.5	linear	100	0.025	0	0.5	TRUE	2	sepmodel	0	-0.040999406388680555	0.008828336626142744	0	10
10	250	0	200	400	600	800	1000	1200	1400	1600	1800	2	0	1	0	0	0	0	0	0	0	0	0	0	-0.5	-0.5	-0.5	-0.5	-0.5	-0.5	-0.5	-0.5	-0.5	-0.5	-0.5	linear	100	0.025	0	0.5	TRUE	3	fixmodel	0	-0.04509493158446882	0.0043463297875985085	0	10
10	250	0	200	400	600	800	1000	1200	1400	1600	1800	2	0	1	0	0	0	0	0	0	0	0	0	0	-0.5	-0.5	-0.5	-0.5	-0.5	-0.5	-0.5	-0.5	-0.5	-0.5	-0.5	linear	100	0.025	0	0.5	TRUE	3	poolmodel	0	-0.09458249665254563	0.010834433467607398	0	10
10	250	0	200	400	600	800	1000	1200	1400	1600	1800	2	0	1	0	0	0	0	0	0	0	0	0	0	-0.5	-0.5	-0.5	-0.5	-0.5	-0.5	-0.5	-0.5	-0.5	-0.5	-0.5	linear	100	0.025	0	0.5	TRUE	3	sepmodel	0	-0.03621883299051	0.0037011976719807343	0	10
10	250	0	200	400	600	800	1000	1200	1400	1600	1800	2	0	1	0	0	0	0	0	0	0	0	0	0	-0.5	-0.5	-0.5	-0.5	-0.5	-0.5	-0.5	-0.5	-0.5	-0.5	-0.5	linear	100	0.025	0	0.5	TRUE	4	fixmodel	0	-0.011333458336796795	0.006293630769908724	0	10
10	250	0	200	400	600	800	1000	1200	1400	1600	1800	2	0	1	0	0	0	0	0	0	0	0	0	0	-0.5	-0.5	-0.5	-0.5	-0.5	-0.5	-0.5	-0.5	-0.5	-0.5	-0.5	linear	100	0.025	0	0.5	TRUE	4	poolmodel	0	-0.08601562960110497	0.012938368670579868	0	10
10	250	0	200	400	600	800	1000	1200	1400	1600	1800	2	0	1	0	0	0	0	0	0	0	0	0	0	-0.5	-0.5	-0.5	-0.5	-0.5	-0.5	-0.5	-0.5	-0.5	-0.5	-0.5	linear	100	0.025	0	0.5	TRUE	4	sepmodel	0	-0.0035290487273753036	0.0059642243306681775	0	10
10	250	0	200	400	600	800	1000	1200	1400	1600	1800	2	0	1	0	0	0	0	0	0	0	0	0	0	-0.5	-0.5	-0.5	-0.5	-0.5	-0.5	-0.5	-0.5	-0.5	-0.5	-0.5	linear	100	0.025	0	0.5	TRUE	5	fixmodel	0	-0.0018107180542448898	0.0036050362055192863	0	10
10	250	0	200	400	600	800	1000	1200	1400	1600	1800	2	0	1	0	0	0	0	0	0	0	0	0	0	-0.5	-0.5	-0.5	-0.5	-0.5	-0.5	-0.5	-0.5	-0.5	-0.5	-0.5	linear	100	0.025	0	0.5	TRUE	5	poolmodel	0	-0.10291180642140142	0.012750682922510402	0	10
10	250	0	200	400	600	800	1000	1200	1400	1600	1800	2	0	1	0	0	0	0	0	0	0	0	0	0	-0.5	-0.5	-0.5	-0.5	-0.5	-0.5	-0.5	-0.5	-0.5	-0.5	-0.5	linear	100	0.025	0	0.5	TRUE	5	sepmodel	0	0.003472581684239025	0.004665802791225547	0	10
10	250	0	200	400	600	800	1000	1200	1400	1600	1800	2	0	1	0	0	0	0	0	0	0	0	0	0	-0.5	-0.5	-0.5	-0.5	-0.5	-0.5	-0.5	-0.5	-0.5	-0.5	-0.5	linear	100	0.025	0	0.5	TRUE	6	fixmodel	0	0.015155296980706265	0.006102658102276061	0	10
10	250	0	200	400	600	800	1000	1200	1400	1600	1800	2	0	1	0	0	0	0	0	0	0	0	0	0	-0.5	-0.5	-0.5	-0.5	-0.5	-0.5	-0.5	-0.5	-0.5	-0.5	-0.5	linear	100	0.025	0	0.5	TRUE	6	poolmodel	0	-0.1060535588366544	0.015501944783670457	0	10
10	250	0	200	400	600	800	1000	1200	1400	1600	1800	2	0	1	0	0	0	0	0	0	0	0	0	0	-0.5	-0.5	-0.5	-0.5	-0.5	-0.5	-0.5	-0.5	-0.5	-0.5	-0.5	linear	100	0.025	0	0.5	TRUE	6	sepmodel	0	0.025663285374568863	0.0038006220035411774	0	10
10	250	0	200	400	600	800	1000	1200	1400	1600	1800	2	0	1	0	0	0	0	0	0	0	0	0	0	-0.5	-0.5	-0.5	-0.5	-0.5	-0.5	-0.5	-0.5	-0.5	-0.5	-0.5	linear	100	0.025	0	0.5	TRUE	7	fixmodel	0	-0.03270312907851509	0.004723877599727775	0	10
10	250	0	200	400	600	800	1000	1200	1400	1600	1800	2	0	1	0	0	0	0	0	0	0	0	0	0	-0.5	-0.5	-0.5	-0.5	-0.5	-0.5	-0.5	-0.5	-0.5	-0.5	-0.5	linear	100	0.025	0	0.5	TRUE	7	poolmodel	0	-0.17289296421091413	0.03407105611670148	0	10
10	250	0	200	400	600	800	1000	1200	1400	1600	1800	2	0	1	0	0	0	0	0	0	0	0	0	0	-0.5	-0.5	-0.5	-0.5	-0.5	-0.5	-0.5	-0.5	-0.5	-0.5	-0.5	linear	100	0.025	0	0.5	TRUE	7	sepmodel	0	-0.023022998052562582	0.005973098043735427	0	10
10	250	0	200	400	600	800	1000	1200	1400	1600	1800	2	0	1	0	0	0	0	0	0	0	0	0	0	-0.5	-0.5	-0.5	-0.5	-0.5	-0.5	-0.5	-0.5	-0.5	-0.5	-0.5	linear	100	0.025	0	0.5	TRUE	8	fixmodel	0	-0.008551037264233145	0.0038169147833512296	0	10
10	250	0	200	400	600	800	1000	1200	1400	1600	1800	2	0	1	0	0	0	0	0	0	0	0	0	0	-0.5	-0.5	-0.5	-0.5	-0.5	-0.5	-0.5	-0.5	-0.5	-0.5	-0.5	linear	100	0.025	0	0.5	TRUE	8	poolmodel	0	-0.16186047472895126	0.031237310927194988	0	10
10	250	0	200	400	600	800	1000	1200	1400	1600	1800	2	0	1	0	0	0	0	0	0	0	0	0	0	-0.5	-0.5	-0.5	-0.5	-0.5	-0.5	-0.5	-0.5	-0.5	-0.5	-0.5	linear	100	0.025	0	0.5	TRUE	8	sepmodel	0	-0.0032041957630872427	0.0076862292222729806	0	10
10	250	0	200	400	600	800	1000	1200	1400	1600	1800	2	0	1	0	0	0	0	0	0	0	0	0	0	-0.5	-0.5	-0.5	-0.5	-0.5	-0.5	-0.5	-0.5	-0.5	-0.5	-0.5	linear	100	0.025	0	0.5	TRUE	9	fixmodel	0	-0.04198317159932223	0.011694987097180483	0	10
10	250	0	200	400	600	800	1000	1200	1400	1600	1800	2	0	1	0	0	0	0	0	0	0	0	0	0	-0.5	-0.5	-0.5	-0.5	-0.5	-0.5	-0.5	-0.5	-0.5	-0.5	-0.5	linear	100	0.025	0	0.5	TRUE	9	poolmodel	0	-0.20966015536068797	0.05022000364970257	0	10
10	250	0	200	400	600	800	1000	1200	1400	1600	1800	2	0	1	0	0	0	0	0	0	0	0	0	0	-0.5	-0.5	-0.5	-0.5	-0.5	-0.5	-0.5	-0.5	-0.5	-0.5	-0.5	linear	100	0.025	0	0.5	TRUE	9	sepmodel	0	-0.03962840110756566	0.01523646112903538	0	10
10	250	0	200	400	600	800	1000	1200	1400	1600	1800	2	0	1	0	0	0	0	0	0	0	0	0	0	-0.5	-0.5	-0.5	-0.5	-0.5	-0.5	-0.5	-0.5	-0.5	-0.5	-0.5	linear	100	0.025	0	0.5	TRUE	10	fixmodel	0	-0.048647207335111825	0.008299801920932014	0	10
10	250	0	200	400	600	800	1000	1200	1400	1600	1800	2	0	1	0	0	0	0	0	0	0	0	0	0	-0.5	-0.5	-0.5	-0.5	-0.5	-0.5	-0.5	-0.5	-0.5	-0.5	-0.5	linear	100	0.025	0	0.5	TRUE	10	poolmodel	0	-0.23166949825580377	0.05739857538898607	0	10
10	250	0	200	400	600	800	1000	1200	1400	1600	1800	2	0	1	0	0	0	0	0	0	0	0	0	0	-0.5	-0.5	-0.5	-0.5	-0.5	-0.5	-0.5	-0.5	-0.5	-0.5	-0.5	linear	100	0.025	0	0.5	TRUE	10	sepmodel	0	-0.04674956498386894	0.008162462292060468	0	10
10	250	0	225	450	675	900	1125	1350	1575	1800	2025	2	0	1	0	0	0	0	0	0	0	0	0	0	-0.5	-0.5	-0.5	-0.5	-0.5	-0.5	-0.5	-0.5	-0.5	-0.5	-0.5	linear	100	0.025	0	0.5	TRUE	2	fixmodel	0	-0.02571272185990415	0.0069874575320066955	0	10
10	250	0	225	450	675	900	1125	1350	1575	1800	2025	2	0	1	0	0	0	0	0	0	0	0	0	0	-0.5	-0.5	-0.5	-0.5	-0.5	-0.5	-0.5	-0.5	-0.5	-0.5	-0.5	linear	100	0.025	0	0.5	TRUE	2	poolmodel	0	-0.04446202401065786	0.008371009056942743	0	10
10	250	0	225	450	675	900	1125	1350	1575	1800	2025	2	0	1	0	0	0	0	0	0	0	0	0	0	-0.5	-0.5	-0.5	-0.5	-0.5	-0.5	-0.5	-0.5	-0.5	-0.5	-0.5	linear	100	0.025	0	0.5	TRUE	2	sepmodel	0	-0.012588886643553105	0.007428329584485756	0	10
10	250	0	225	450	675	900	1125	1350	1575	1800	2025	2	0	1	0	0	0	0	0	0	0	0	0	0	-0.5	-0.5	-0.5	-0.5	-0.5	-0.5	-0.5	-0.5	-0.5	-0.5	-0.5	linear	100	0.025	0	0.5	TRUE	3	fixmodel	0	-0.040019526040374405	0.010375818118549835	0	10
10	250	0	225	450	675	900	1125	1350	1575	1800	2025	2	0	1	0	0	0	0	0	0	0	0	0	0	-0.5	-0.5	-0.5	-0.5	-0.5	-0.5	-0.5	-0.5	-0.5	-0.5	-0.5	linear	100	0.025	0	0.5	TRUE	3	poolmodel	0	-0.07628127770469618	0.0132449000138171	0	10
10	250	0	225	450	675	900	1125	1350	1575	1800	2025	2	0	1	0	0	0	0	0	0	0	0	0	0	-0.5	-0.5	-0.5	-0.5	-0.5	-0.5	-0.5	-0.5	-0.5	-0.5	-0.5	linear	100	0.025	0	0.5	TRUE	3	sepmodel	0	-0.039576742667658454	0.010583731867753828	0	10
10	250	0	225	450	675	900	1125	1350	1575	1800	2025	2	0	1	0	0	0	0	0	0	0	0	0	0	-0.5	-0.5	-0.5	-0.5	-0.5	-0.5	-0.5	-0.5	-0.5	-0.5	-0.5	linear	100	0.025	0	0.5	TRUE	4	fixmodel	0	-5.632478644049886e-4	0.006720251972880263	0	10
10	250	0	225	450	675	900	1125	1350	1575	1800	2025	2	0	1	0	0	0	0	0	0	0	0	0	0	-0.5	-0.5	-0.5	-0.5	-0.5	-0.5	-0.5	-0.5	-0.5	-0.5	-0.5	linear	100	0.025	0	0.5	TRUE	4	poolmodel	0	-0.06819923032487461	0.008833573340599943	0	10
10	250	0	225	450	675	900	1125	1350	1575	1800	2025	2	0	1	0	0	0	0	0	0	0	0	0	0	-0.5	-0.5	-0.5	-0.5	-0.5	-0.5	-0.5	-0.5	-0.5	-0.5	-0.5	linear	100	0.025	0	0.5	TRUE	4	sepmodel	0	0.010049471976369472	0.006545534533421959	0	10
10	250	0	225	450	675	900	1125	1350	1575	1800	2025	2	0	1	0	0	0	0	0	0	0	0	0	0	-0.5	-0.5	-0.5	-0.5	-0.5	-0.5	-0.5	-0.5	-0.5	-0.5	-0.5	linear	100	0.025	0	0.5	TRUE	5	fixmodel	0	-0.037211895460411995	0.009160495757355877	0	10
10	250	0	225	450	675	900	1125	1350	1575	1800	2025	2	0	1	0	0	0	0	0	0	0	0	0	0	-0.5	-0.5	-0.5	-0.5	-0.5	-0.5	-0.5	-0.5	-0.5	-0.5	-0.5	linear	100	0.025	0	0.5	TRUE	5	poolmodel	0	-0.1287903864159506	0.021079529820643	0	10
10	250	0	225	450	675	900	1125	1350	1575	1800	2025	2	0	1	0	0	0	0	0	0	0	0	0	0	-0.5	-0.5	-0.5	-0.5	-0.5	-0.5	-0.5	-0.5	-0.5	-0.5	-0.5	linear	100	0.025	0	0.5	TRUE	5	sepmodel	0	-0.03327645136008068	0.010136109702667375	0	10
10	250	0	225	450	675	900	1125	1350	1575	1800	2025	2	0	1	0	0	0	0	0	0	0	0	0	0	-0.5	-0.5	-0.5	-0.5	-0.5	-0.5	-0.5	-0.5	-0.5	-0.5	-0.5	linear	100	0.025	0	0.5	TRUE	6	fixmodel	0	0.010353024555961043	0.005622542234191493	0	10
10	250	0	225	450	675	900	1125	1350	1575	1800	2025	2	0	1	0	0	0	0	0	0	0	0	0	0	-0.5	-0.5	-0.5	-0.5	-0.5	-0.5	-0.5	-0.5	-0.5	-0.5	-0.5	linear	100	0.025	0	0.5	TRUE	6	poolmodel	0	-0.11394393277438174	0.016572699456111527	0	10
10	250	0	225	450	675	900	1125	1350	1575	1800	2025	2	0	1	0	0	0	0	0	0	0	0	0	0	-0.5	-0.5	-0.5	-0.5	-0.5	-0.5	-0.5	-0.5	-0.5	-0.5	-0.5	linear	100	0.025	0	0.5	TRUE	6	sepmodel	0	0.02280299070638718	0.008352749860610088	0	10
10	250	0	225	450	675	900	1125	1350	1575	1800	2025	2	0	1	0	0	0	0	0	0	0	0	0	0	-0.5	-0.5	-0.5	-0.5	-0.5	-0.5	-0.5	-0.5	-0.5	-0.5	-0.5	linear	100	0.025	0	0.5	TRUE	7	fixmodel	0	-0.0432361850865893	0.004422770393077791	0	10
10	250	0	225	450	675	900	1125	1350	1575	1800	2025	2	0	1	0	0	0	0	0	0	0	0	0	0	-0.5	-0.5	-0.5	-0.5	-0.5	-0.5	-0.5	-0.5	-0.5	-0.5	-0.5	linear	100	0.025	0	0.5	TRUE	7	poolmodel	0	-0.1894554687797415	0.03787118933111843	0	10
10	250	0	225	450	675	900	1125	1350	1575	1800	2025	2	0	1	0	0	0	0	0	0	0	0	0	0	-0.5	-0.5	-0.5	-0.5	-0.5	-0.5	-0.5	-0.5	-0.5	-0.5	-0.5	linear	100	0.025	0	0.5	TRUE	7	sepmodel	0	-0.02463796099072369	0.004320352782948917	0	10
10	250	0	225	450	675	900	1125	1350	1575	1800	2025	2	0	1	0	0	0	0	0	0	0	0	0	0	-0.5	-0.5	-0.5	-0.5	-0.5	-0.5	-0.5	-0.5	-0.5	-0.5	-0.5	linear	100	0.025	0	0.5	TRUE	8	fixmodel	0	0.0011618834315622272	0.002872562814658205	0	10
10	250	0	225	450	675	900	1125	1350	1575	1800	2025	2	0	1	0	0	0	0	0	0	0	0	0	0	-0.5	-0.5	-0.5	-0.5	-0.5	-0.5	-0.5	-0.5	-0.5	-0.5	-0.5	linear	100	0.025	0	0.5	TRUE	8	poolmodel	0	-0.16798129609507945	0.029957419398130077	0	10
10	250	0	225	450	675	900	1125	1350	1575	1800	2025	2	0	1	0	0	0	0	0	0	0	0	0	0	-0.5	-0.5	-0.5	-0.5	-0.5	-0.5	-0.5	-0.5	-0.5	-0.5	-0.5	linear	100	0.025	0	0.5	TRUE	8	sepmodel	0	0.028277946039167834	0.004254981845928124	0	10
10	250	0	225	450	675	900	1125	1350	1575	1800	2025	2	0	1	0	0	0	0	0	0	0	0	0	0	-0.5	-0.5	-0.5	-0.5	-0.5	-0.5	-0.5	-0.5	-0.5	-0.5	-0.5	linear	100	0.025	0	0.5	TRUE	9	fixmodel	0	3.325319411767278e-5	0.006254932350521349	0	10
10	250	0	225	450	675	900	1125	1350	1575	1800	2025	2	0	1	0	0	0	0	0	0	0	0	0	0	-0.5	-0.5	-0.5	-0.5	-0.5	-0.5	-0.5	-0.5	-0.5	-0.5	-0.5	linear	100	0.025	0	0.5	TRUE	9	poolmodel	0	-0.18825952869987	0.040907146895796366	0	10
10	250	0	225	450	675	900	1125	1350	1575	1800	2025	2	0	1	0	0	0	0	0	0	0	0	0	0	-0.5	-0.5	-0.5	-0.5	-0.5	-0.5	-0.5	-0.5	-0.5	-0.5	-0.5	linear	100	0.025	0	0.5	TRUE	9	sepmodel	0	0.023486487592018705	0.008678976409328135	0	10
10	250	0	225	450	675	900	1125	1350	1575	1800	2025	2	0	1	0	0	0	0	0	0	0	0	0	0	-0.5	-0.5	-0.5	-0.5	-0.5	-0.5	-0.5	-0.5	-0.5	-0.5	-0.5	linear	100	0.025	0	0.5	TRUE	10	fixmodel	0	-0.0023018400464525626	0.0029129640389117407	0	10
10	250	0	225	450	675	900	1125	1350	1575	1800	2025	2	0	1	0	0	0	0	0	0	0	0	0	0	-0.5	-0.5	-0.5	-0.5	-0.5	-0.5	-0.5	-0.5	-0.5	-0.5	-0.5	linear	100	0.025	0	0.5	TRUE	10	poolmodel	0	-0.209000175532609	0.04481631066960969	0	10
10	250	0	225	450	675	900	1125	1350	1575	1800	2025	2	0	1	0	0	0	0	0	0	0	0	0	0	-0.5	-0.5	-0.5	-0.5	-0.5	-0.5	-0.5	-0.5	-0.5	-0.5	-0.5	linear	100	0.025	0	0.5	TRUE	10	sepmodel	0	0.014389602904110618	0.006305169722656695	0	10
10	250	0	250	500	750	1000	1250	1500	1750	2000	2250	2	0	1	0	0	0	0	0	0	0	0	0	0	-0.5	-0.5	-0.5	-0.5	-0.5	-0.5	-0.5	-0.5	-0.5	-0.5	-0.5	linear	100	0.025	0	0.5	TRUE	2	fixmodel	0	6.390180188800899e-4	0.0021990794457934356	0	10
10	250	0	250	500	750	1000	1250	1500	1750	2000	2250	2	0	1	0	0	0	0	0	0	0	0	0	0	-0.5	-0.5	-0.5	-0.5	-0.5	-0.5	-0.5	-0.5	-0.5	-0.5	-0.5	linear	100	0.025	0	0.5	TRUE	2	poolmodel	0	-0.029039607711317163	0.0032477314719079804	0	10
10	250	0	250	500	750	1000	1250	1500	1750	2000	2250	2	0	1	0	0	0	0	0	0	0	0	0	0	-0.5	-0.5	-0.5	-0.5	-0.5	-0.5	-0.5	-0.5	-0.5	-0.5	-0.5	linear	100	0.025	0	0.5	TRUE	2	sepmodel	0	3.764657103771064e-4	0.002532323054613285	0	10
10	250	0	250	500	750	1000	1250	1500	1750	2000	2250	2	0	1	0	0	0	0	0	0	0	0	0	0	-0.5	-0.5	-0.5	-0.5	-0.5	-0.5	-0.5	-0.5	-0.5	-0.5	-0.5	linear	100	0.025	0	0.5	TRUE	3	fixmodel	0	0.013693566428123504	0.0044456429134825115	0	10
10	250	0	250	500	750	1000	1250	1500	1750	2000	2250	2	0	1	0	0	0	0	0	0	0	0	0	0	-0.5	-0.5	-0.5	-0.5	-0.5	-0.5	-0.5	-0.5	-0.5	-0.5	-0.5	linear	100	0.025	0	0.5	TRUE	3	poolmodel	0	-0.0379297950037017	0.004940572623362884	0	10
10	250	0	250	500	750	1000	1250	1500	1750	2000	2250	2	0	1	0	0	0	0	0	0	0	0	0	0	-0.5	-0.5	-0.5	-0.5	-0.5	-0.5	-0.5	-0.5	-0.5	-0.5	-0.5	linear	100	0.025	0	0.5	TRUE	3	sepmodel	0	0.007354821736710287	0.0048958239881651796	0	10
10	250	0	250	500	750	1000	1250	1500	1750	2000	2250	2	0	1	0	0	0	0	0	0	0	0	0	0	-0.5	-0.5	-0.5	-0.5	-0.5	-0.5	-0.5	-0.5	-0.5	-0.5	-0.5	linear	100	0.025	0	0.5	TRUE	4	fixmodel	0	0.02129613902463323	0.004621883840842632	0	10
10	250	0	250	500	750	1000	1250	1500	1750	2000	2250	2	0	1	0	0	0	0	0	0	0	0	0	0	-0.5	-0.5	-0.5	-0.5	-0.5	-0.5	-0.5	-0.5	-0.5	-0.5	-0.5	linear	100	0.025	0	0.5	TRUE	4	poolmodel	0	-0.06002760568940547	0.008198017318293458	0	10
10	250	0	250	500	750	1000	1250	1500	1750	2000	2250	2	0	1	0	0	0	0	0	0	0	0	0	0	-0.5	-0.5	-0.5	-0.5	-0.5	-0.5	-0.5	-0.5	-0.5	-0.5	-0.5	linear	100	0.025	0	0.5	TRUE	4	sepmodel	0	0.027433770248236546	0.005574589990588241	0	10
10	250	0	250	500	750	1000	1250	1500	1750	2000	2250	2	0	1	0	0	0	0	0	0	0	0	0	0	-0.5	-0.5	-0.5	-0.5	-0.5	-0.5	-0.5	-0.5	-0.5	-0.5	-0.5	linear	100	0.025	0	0.5	TRUE	5	fixmodel	0	0.004741715494600542	0.012395392879257615	0	10
10	250	0	250	500	750	1000	1250	1500	1750	2000	2250	2	0	1	0	0	0	0	0	0	0	0	0	0	-0.5	-0.5	-0.5	-0.5	-0.5	-0.5	-0.5	-0.5	-0.5	-0.5	-0.5	linear	100	0.025	0	0.5	TRUE	5	poolmodel	0	-0.1016725331884106	0.02031259249409422	0	10
10	250	0	250	500	750	1000	1250	1500	1750	2000	2250	2	0	1	0	0	0	0	0	0	0	0	0	0	-0.5	-0.5	-0.5	-0.5	-0.5	-0.5	-0.5	-0.5	-0.5	-0.5	-0.5	linear	100	0.025	0	0.5	TRUE	5	sepmodel	0	0.005066263091326812	0.015150638433710674	0	10
10	250	0	250	500	750	1000	1250	1500	1750	2000	2250	2	0	1	0	0	0	0	0	0	0	0	0	0	-0.5	-0.5	-0.5	-0.5	-0.5	-0.5	-0.5	-0.5	-0.5	-0.5	-0.5	linear	100	0.025	0	0.5	TRUE	6	fixmodel	0	-9.51885228152824e-4	0.008109224225107528	0	10
10	250	0	250	500	750	1000	1250	1500	1750	2000	2250	2	0	1	0	0	0	0	0	0	0	0	0	0	-0.5	-0.5	-0.5	-0.5	-0.5	-0.5	-0.5	-0.5	-0.5	-0.5	-0.5	linear	100	0.025	0	0.5	TRUE	6	poolmodel	0	-0.11942298808177654	0.019116381228656592	0	10
10	250	0	250	500	750	1000	1250	1500	1750	2000	2250	2	0	1	0	0	0	0	0	0	0	0	0	0	-0.5	-0.5	-0.5	-0.5	-0.5	-0.5	-0.5	-0.5	-0.5	-0.5	-0.5	linear	100	0.025	0	0.5	TRUE	6	sepmodel	0	0.001223191449390629	0.007772576573448428	0	10
10	250	0	250	500	750	1000	1250	1500	1750	2000	2250	2	0	1	0	0	0	0	0	0	0	0	0	0	-0.5	-0.5	-0.5	-0.5	-0.5	-0.5	-0.5	-0.5	-0.5	-0.5	-0.5	linear	100	0.025	0	0.5	TRUE	7	fixmodel	0	-0.01823408476452966	0.0050140477503039646	0	10
10	250	0	250	500	750	1000	1250	1500	1750	2000	2250	2	0	1	0	0	0	0	0	0	0	0	0	0	-0.5	-0.5	-0.5	-0.5	-0.5	-0.5	-0.5	-0.5	-0.5	-0.5	-0.5	linear	100	0.025	0	0.5	TRUE	7	poolmodel	0	-0.16492174240981675	0.0304130880174856	0	10
10	250	0	250	500	750	1000	1250	1500	1750	2000	2250	2	0	1	0	0	0	0	0	0	0	0	0	0	-0.5	-0.5	-0.5	-0.5	-0.5	-0.5	-0.5	-0.5	-0.5	-0.5	-0.5	linear	100	0.025	0	0.5	TRUE	7	sepmodel	0	-0.027860625459305316	0.0042797153248328584	0	10
10	250	0	250	500	750	1000	1250	1500	1750	2000	2250	2	0	1	0	0	0	0	0	0	0	0	0	0	-0.5	-0.5	-0.5	-0.5	-0.5	-0.5	-0.5	-0.5	-0.5	-0.5	-0.5	linear	100	0.025	0	0.5	TRUE	8	fixmodel	0.1	-0.024642043739640046	0.01470401476044904	0	10
10	250	0	250	500	750	1000	1250	1500	1750	2000	2250	2	0	1	0	0	0	0	0	0	0	0	0	0	-0.5	-0.5	-0.5	-0.5	-0.5	-0.5	-0.5	-0.5	-0.5	-0.5	-0.5	linear	100	0.025	0	0.5	TRUE	8	poolmodel	0	-0.18366887213938307	0.04328782211792124	0	10
10	250	0	250	500	750	1000	1250	1500	1750	2000	2250	2	0	1	0	0	0	0	0	0	0	0	0	0	-0.5	-0.5	-0.5	-0.5	-0.5	-0.5	-0.5	-0.5	-0.5	-0.5	-0.5	linear	100	0.025	0	0.5	TRUE	8	sepmodel	0.1	-0.041223063482059286	0.018778862494786677	0	10
10	250	0	250	500	750	1000	1250	1500	1750	2000	2250	2	0	1	0	0	0	0	0	0	0	0	0	0	-0.5	-0.5	-0.5	-0.5	-0.5	-0.5	-0.5	-0.5	-0.5	-0.5	-0.5	linear	100	0.025	0	0.5	TRUE	9	fixmodel	0	-0.006579841359871706	0.01019264913153497	0	10
10	250	0	250	500	750	1000	1250	1500	1750	2000	2250	2	0	1	0	0	0	0	0	0	0	0	0	0	-0.5	-0.5	-0.5	-0.5	-0.5	-0.5	-0.5	-0.5	-0.5	-0.5	-0.5	linear	100	0.025	0	0.5	TRUE	9	poolmodel	0	-0.18204502729139588	0.03934636005213646	0	10
10	250	0	250	500	750	1000	1250	1500	1750	2000	2250	2	0	1	0	0	0	0	0	0	0	0	0	0	-0.5	-0.5	-0.5	-0.5	-0.5	-0.5	-0.5	-0.5	-0.5	-0.5	-0.5	linear	100	0.025	0	0.5	TRUE	9	sepmodel	0	-0.01702673361980256	0.009793550192025168	0	10
10	250	0	250	500	750	1000	1250	1500	1750	2000	2250	2	0	1	0	0	0	0	0	0	0	0	0	0	-0.5	-0.5	-0.5	-0.5	-0.5	-0.5	-0.5	-0.5	-0.5	-0.5	-0.5	linear	100	0.025	0	0.5	TRUE	10	fixmodel	0	-0.007403673381762938	0.00809835722534097	0	10
10	250	0	250	500	750	1000	1250	1500	1750	2000	2250	2	0	1	0	0	0	0	0	0	0	0	0	0	-0.5	-0.5	-0.5	-0.5	-0.5	-0.5	-0.5	-0.5	-0.5	-0.5	-0.5	linear	100	0.025	0	0.5	TRUE	10	poolmodel	0	-0.20357790121056965	0.0490100906897194	0	10
10	250	0	250	500	750	1000	1250	1500	1750	2000	2250	2	0	1	0	0	0	0	0	0	0	0	0	0	-0.5	-0.5	-0.5	-0.5	-0.5	-0.5	-0.5	-0.5	-0.5	-0.5	-0.5	linear	100	0.025	0	0.5	TRUE	10	sepmodel	0	-0.011507258853673813	0.005802105404126168	0	10
10	250	0	275	550	825	1100	1375	1650	1925	2200	2475	2	0	1	0	0	0	0	0	0	0	0	0	0	-0.5	-0.5	-0.5	-0.5	-0.5	-0.5	-0.5	-0.5	-0.5	-0.5	-0.5	linear	100	0.025	0	0.5	TRUE	2	fixmodel	0.1	0.007993497858133271	0.01220276312491714	0	10
10	250	0	275	550	825	1100	1375	1650	1925	2200	2475	2	0	1	0	0	0	0	0	0	0	0	0	0	-0.5	-0.5	-0.5	-0.5	-0.5	-0.5	-0.5	-0.5	-0.5	-0.5	-0.5	linear	100	0.025	0	0.5	TRUE	2	poolmodel	0.1	-0.025585675144929525	0.011177149941211205	0	10
10	250	0	275	550	825	1100	1375	1650	1925	2200	2475	2	0	1	0	0	0	0	0	0	0	0	0	0	-0.5	-0.5	-0.5	-0.5	-0.5	-0.5	-0.5	-0.5	-0.5	-0.5	-0.5	linear	100	0.025	0	0.5	TRUE	2	sepmodel	0.1	0.018392124834154106	0.012703535396627014	0	10
10	250	0	275	550	825	1100	1375	1650	1925	2200	2475	2	0	1	0	0	0	0	0	0	0	0	0	0	-0.5	-0.5	-0.5	-0.5	-0.5	-0.5	-0.5	-0.5	-0.5	-0.5	-0.5	linear	100	0.025	0	0.5	TRUE	3	fixmodel	0	-4.6711179432192587e-4	0.005480904866294346	0	10
10	250	0	275	550	825	1100	1375	1650	1925	2200	2475	2	0	1	0	0	0	0	0	0	0	0	0	0	-0.5	-0.5	-0.5	-0.5	-0.5	-0.5	-0.5	-0.5	-0.5	-0.5	-0.5	linear	100	0.025	0	0.5	TRUE	3	poolmodel	0	-0.06714202838569046	0.007619912491316777	0	10
10	250	0	275	550	825	1100	1375	1650	1925	2200	2475	2	0	1	0	0	0	0	0	0	0	0	0	0	-0.5	-0.5	-0.5	-0.5	-0.5	-0.5	-0.5	-0.5	-0.5	-0.5	-0.5	linear	100	0.025	0	0.5	TRUE	3	sepmodel	0	-0.017051459991710316	0.005433811942423081	0	10
10	250	0	275	550	825	1100	1375	1650	1925	2200	2475	2	0	1	0	0	0	0	0	0	0	0	0	0	-0.5	-0.5	-0.5	-0.5	-0.5	-0.5	-0.5	-0.5	-0.5	-0.5	-0.5	linear	100	0.025	0	0.5	TRUE	4	fixmodel	0	0.002275870885815107	0.004027117489250511	0	10
10	250	0	275	550	825	1100	1375	1650	1925	2200	2475	2	0	1	0	0	0	0	0	0	0	0	0	0	-0.5	-0.5	-0.5	-0.5	-0.5	-0.5	-0.5	-0.5	-0.5	-0.5	-0.5	linear	100	0.025	0	0.5	TRUE	4	poolmodel	0	-0.09385778315458393	0.010506970284208994	0	10
10	250	0	275	550	825	1100	1375	1650	1925	2200	2475	2	0	1	0	0	0	0	0	0	0	0	0	0	-0.5	-0.5	-0.5	-0.5	-0.5	-0.5	-0.5	-0.5	-0.5	-0.5	-0.5	linear	100	0.025	0	0.5	TRUE	4	sepmodel	0	-0.01187709888467739	0.004451997545549353	0	10
10	250	0	275	550	825	1100	1375	1650	1925	2200	2475	2	0	1	0	0	0	0	0	0	0	0	0	0	-0.5	-0.5	-0.5	-0.5	-0.5	-0.5	-0.5	-0.5	-0.5	-0.5	-0.5	linear	100	0.025	0	0.5	TRUE	5	fixmodel	0	-0.009633089268421912	0.0025046226499639114	0	10
10	250	0	275	550	825	1100	1375	1650	1925	2200	2475	2	0	1	0	0	0	0	0	0	0	0	0	0	-0.5	-0.5	-0.5	-0.5	-0.5	-0.5	-0.5	-0.5	-0.5	-0.5	-0.5	linear	100	0.025	0	0.5	TRUE	5	poolmodel	0	-0.12206236394360163	0.018010469849019717	0	10
10	250	0	275	550	825	1100	1375	1650	1925	2200	2475	2	0	1	0	0	0	0	0	0	0	0	0	0	-0.5	-0.5	-0.5	-0.5	-0.5	-0.5	-0.5	-0.5	-0.5	-0.5	-0.5	linear	100	0.025	0	0.5	TRUE	5	sepmodel	0	-0.020359859626401126	0.003976796441855457	0	10
10	250	0	275	550	825	1100	1375	1650	1925	2200	2475	2	0	1	0	0	0	0	0	0	0	0	0	0	-0.5	-0.5	-0.5	-0.5	-0.5	-0.5	-0.5	-0.5	-0.5	-0.5	-0.5	linear	100	0.025	0	0.5	TRUE	6	fixmodel	0	0.040097601333446635	0.0038561869321928647	0	10
10	250	0	275	550	825	1100	1375	1650	1925	2200	2475	2	0	1	0	0	0	0	0	0	0	0	0	0	-0.5	-0.5	-0.5	-0.5	-0.5	-0.5	-0.5	-0.5	-0.5	-0.5	-0.5	linear	100	0.025	0	0.5	TRUE	6	poolmodel	0	-0.09818555202848424	0.012435835205969845	0	10
10	250	0	275	550	825	1100	1375	1650	1925	2200	2475	2	0	1	0	0	0	0	0	0	0	0	0	0	-0.5	-0.5	-0.5	-0.5	-0.5	-0.5	-0.5	-0.5	-0.5	-0.5	-0.5	linear	100	0.025	0	0.5	TRUE	6	sepmodel	0	0.045897902086364815	0.0048352934588734315	0	10
10	250	0	275	550	825	1100	1375	1650	1925	2200	2475	2	0	1	0	0	0	0	0	0	0	0	0	0	-0.5	-0.5	-0.5	-0.5	-0.5	-0.5	-0.5	-0.5	-0.5	-0.5	-0.5	linear	100	0.025	0	0.5	TRUE	7	fixmodel	0	-0.007611008847027561	0.005400299686737589	0	10
10	250	0	275	550	825	1100	1375	1650	1925	2200	2475	2	0	1	0	0	0	0	0	0	0	0	0	0	-0.5	-0.5	-0.5	-0.5	-0.5	-0.5	-0.5	-0.5	-0.5	-0.5	-0.5	linear	100	0.025	0	0.5	TRUE	7	poolmodel	0	-0.16826797358789447	0.03248591785054033	0	10
10	250	0	275	550	825	1100	1375	1650	1925	2200	2475	2	0	1	0	0	0	0	0	0	0	0	0	0	-0.5	-0.5	-0.5	-0.5	-0.5	-0.5	-0.5	-0.5	-0.5	-0.5	-0.5	linear	100	0.025	0	0.5	TRUE	7	sepmodel	0	-0.002478492279258764	0.007231666792883796	0	10
10	250	0	275	550	825	1100	1375	1650	1925	2200	2475	2	0	1	0	0	0	0	0	0	0	0	0	0	-0.5	-0.5	-0.5	-0.5	-0.5	-0.5	-0.5	-0.5	-0.5	-0.5	-0.5	linear	100	0.025	0	0.5	TRUE	8	fixmodel	0	0.026292345781761883	0.0057694722448903574	0	10
10	250	0	275	550	825	1100	1375	1650	1925	2200	2475	2	0	1	0	0	0	0	0	0	0	0	0	0	-0.5	-0.5	-0.5	-0.5	-0.5	-0.5	-0.5	-0.5	-0.5	-0.5	-0.5	linear	100	0.025	0	0.5	TRUE	8	poolmodel	0	-0.1603763279735722	0.028365201160708956	0	10
10	250	0	275	550	825	1100	1375	1650	1925	2200	2475	2	0	1	0	0	0	0	0	0	0	0	0	0	-0.5	-0.5	-0.5	-0.5	-0.5	-0.5	-0.5	-0.5	-0.5	-0.5	-0.5	linear	100	0.025	0	0.5	TRUE	8	sepmodel	0	0.03215736334289486	0.007766175901315289	0	10
10	250	0	275	550	825	1100	1375	1650	1925	2200	2475	2	0	1	0	0	0	0	0	0	0	0	0	0	-0.5	-0.5	-0.5	-0.5	-0.5	-0.5	-0.5	-0.5	-0.5	-0.5	-0.5	linear	100	0.025	0	0.5	TRUE	9	fixmodel	0	0.0022305931629122817	0.005729239517689519	0	10
10	250	0	275	550	825	1100	1375	1650	1925	2200	2475	2	0	1	0	0	0	0	0	0	0	0	0	0	-0.5	-0.5	-0.5	-0.5	-0.5	-0.5	-0.5	-0.5	-0.5	-0.5	-0.5	linear	100	0.025	0	0.5	TRUE	9	poolmodel	0	-0.2028178289693896	0.04603976834629764	0	10
10	250	0	275	550	825	1100	1375	1650	1925	2200	2475	2	0	1	0	0	0	0	0	0	0	0	0	0	-0.5	-0.5	-0.5	-0.5	-0.5	-0.5	-0.5	-0.5	-0.5	-0.5	-0.5	linear	100	0.025	0	0.5	TRUE	9	sepmodel	0	-0.0025126400193593752	0.00750403964323325	0	10
10	250	0	275	550	825	1100	1375	1650	1925	2200	2475	2	0	1	0	0	0	0	0	0	0	0	0	0	-0.5	-0.5	-0.5	-0.5	-0.5	-0.5	-0.5	-0.5	-0.5	-0.5	-0.5	linear	100	0.025	0	0.5	TRUE	10	fixmodel	0.1	-0.017020418891868845	0.009429091788685196	0	10
10	250	0	275	550	825	1100	1375	1650	1925	2200	2475	2	0	1	0	0	0	0	0	0	0	0	0	0	-0.5	-0.5	-0.5	-0.5	-0.5	-0.5	-0.5	-0.5	-0.5	-0.5	-0.5	linear	100	0.025	0	0.5	TRUE	10	poolmodel	0	-0.24152051523001347	0.0632554272189162	0	10
10	250	0	275	550	825	1100	1375	1650	1925	2200	2475	2	0	1	0	0	0	0	0	0	0	0	0	0	-0.5	-0.5	-0.5	-0.5	-0.5	-0.5	-0.5	-0.5	-0.5	-0.5	-0.5	linear	100	0.025	0	0.5	TRUE	10	sepmodel	0.1	-0.022037724017049558	0.011081022953018103	0	10
10	250	0	300	600	900	1200	1500	1800	2100	2400	2700	2	0	1	0	0	0	0	0	0	0	0	0	0	-0.5	-0.5	-0.5	-0.5	-0.5	-0.5	-0.5	-0.5	-0.5	-0.5	-0.5	linear	100	0.025	0	0.5	TRUE	2	fixmodel	0	-0.016511620249474293	0.008143454266855024	0	10
10	250	0	300	600	900	1200	1500	1800	2100	2400	2700	2	0	1	0	0	0	0	0	0	0	0	0	0	-0.5	-0.5	-0.5	-0.5	-0.5	-0.5	-0.5	-0.5	-0.5	-0.5	-0.5	linear	100	0.025	0	0.5	TRUE	2	poolmodel	0	-0.055675284682494844	0.010757622513463046	0	10
10	250	0	300	600	900	1200	1500	1800	2100	2400	2700	2	0	1	0	0	0	0	0	0	0	0	0	0	-0.5	-0.5	-0.5	-0.5	-0.5	-0.5	-0.5	-0.5	-0.5	-0.5	-0.5	linear	100	0.025	0	0.5	TRUE	2	sepmodel	0	-0.0139685862334436	0.00922506433620099	0	10
10	250	0	300	600	900	1200	1500	1800	2100	2400	2700	2	0	1	0	0	0	0	0	0	0	0	0	0	-0.5	-0.5	-0.5	-0.5	-0.5	-0.5	-0.5	-0.5	-0.5	-0.5	-0.5	linear	100	0.025	0	0.5	TRUE	3	fixmodel	0	-0.012364690189271964	0.0028922220327229674	0	10
10	250	0	300	600	900	1200	1500	1800	2100	2400	2700	2	0	1	0	0	0	0	0	0	0	0	0	0	-0.5	-0.5	-0.5	-0.5	-0.5	-0.5	-0.5	-0.5	-0.5	-0.5	-0.5	linear	100	0.025	0	0.5	TRUE	3	poolmodel	0	-0.07980413854292498	0.00960876801546761	0	10
10	250	0	300	600	900	1200	1500	1800	2100	2400	2700	2	0	1	0	0	0	0	0	0	0	0	0	0	-0.5	-0.5	-0.5	-0.5	-0.5	-0.5	-0.5	-0.5	-0.5	-0.5	-0.5	linear	100	0.025	0	0.5	TRUE	3	sepmodel	0	-0.02425103428826704	0.0041447341475213985	0	10
10	250	0	300	600	900	1200	1500	1800	2100	2400	2700	2	0	1	0	0	0	0	0	0	0	0	0	0	-0.5	-0.5	-0.5	-0.5	-0.5	-0.5	-0.5	-0.5	-0.5	-0.5	-0.5	linear	100	0.025	0	0.5	TRUE	4	fixmodel	0	0.03532669500848443	0.003317720388437989	0	10
10	250	0	300	600	900	1200	1500	1800	2100	2400	2700	2	0	1	0	0	0	0	0	0	0	0	0	0	-0.5	-0.5	-0.5	-0.5	-0.5	-0.5	-0.5	-0.5	-0.5	-0.5	-0.5	linear	100	0.025	0	0.5	TRUE	4	poolmodel	0	-0.05270376811928483	0.004978259131310023	0	10
10	250	0	300	600	900	1200	1500	1800	2100	2400	2700	2	0	1	0	0	0	0	0	0	0	0	0	0	-0.5	-0.5	-0.5	-0.5	-0.5	-0.5	-0.5	-0.5	-0.5	-0.5	-0.5	linear	100	0.025	0	0.5	TRUE	4	sepmodel	0	0.029187415967117814	0.002919856932304641	0	10
10	250	0	300	600	900	1200	1500	1800	2100	2400	2700	2	0	1	0	0	0	0	0	0	0	0	0	0	-0.5	-0.5	-0.5	-0.5	-0.5	-0.5	-0.5	-0.5	-0.5	-0.5	-0.5	linear	100	0.025	0	0.5	TRUE	5	fixmodel	0	-0.016581797850811188	0.008972141500993099	0	10
10	250	0	300	600	900	1200	1500	1800	2100	2400	2700	2	0	1	0	0	0	0	0	0	0	0	0	0	-0.5	-0.5	-0.5	-0.5	-0.5	-0.5	-0.5	-0.5	-0.5	-0.5	-0.5	linear	100	0.025	0	0.5	TRUE	5	poolmodel	0	-0.11980317680027958	0.020445042220086408	0	10
10	250	0	300	600	900	1200	1500	1800	2100	2400	2700	2	0	1	0	0	0	0	0	0	0	0	0	0	-0.5	-0.5	-0.5	-0.5	-0.5	-0.5	-0.5	-0.5	-0.5	-0.5	-0.5	linear	100	0.025	0	0.5	TRUE	5	sepmodel	0	-0.026333927828657618	0.009447657113623917	0	10
10	250	0	300	600	900	1200	1500	1800	2100	2400	2700	2	0	1	0	0	0	0	0	0	0	0	0	0	-0.5	-0.5	-0.5	-0.5	-0.5	-0.5	-0.5	-0.5	-0.5	-0.5	-0.5	linear	100	0.025	0	0.5	TRUE	6	fixmodel	0	-0.02171307355418821	0.004929255158844199	0	10
10	250	0	300	600	900	1200	1500	1800	2100	2400	2700	2	0	1	0	0	0	0	0	0	0	0	0	0	-0.5	-0.5	-0.5	-0.5	-0.5	-0.5	-0.5	-0.5	-0.5	-0.5	-0.5	linear	100	0.025	0	0.5	TRUE	6	poolmodel	0	-0.1465730879784411	0.030698069668557013	0	10
10	250	0	300	600	900	1200	1500	1800	2100	2400	2700	2	0	1	0	0	0	0	0	0	0	0	0	0	-0.5	-0.5	-0.5	-0.5	-0.5	-0.5	-0.5	-0.5	-0.5	-0.5	-0.5	linear	100	0.025	0	0.5	TRUE	6	sepmodel	0	-0.026132307981463664	0.0073688611314016985	0	10
10	250	0	300	600	900	1200	1500	1800	2100	2400	2700	2	0	1	0	0	0	0	0	0	0	0	0	0	-0.5	-0.5	-0.5	-0.5	-0.5	-0.5	-0.5	-0.5	-0.5	-0.5	-0.5	linear	100	0.025	0	0.5	TRUE	7	fixmodel	0	-0.004188658765032819	0.008935540082772066	0	10
10	250	0	300	600	900	1200	1500	1800	2100	2400	2700	2	0	1	0	0	0	0	0	0	0	0	0	0	-0.5	-0.5	-0.5	-0.5	-0.5	-0.5	-0.5	-0.5	-0.5	-0.5	-0.5	linear	100	0.025	0	0.5	TRUE	7	poolmodel	0	-0.14318054057067445	0.027139476047501193	0	10
10	250	0	300	600	900	1200	1500	1800	2100	2400	2700	2	0	1	0	0	0	0	0	0	0	0	0	0	-0.5	-0.5	-0.5	-0.5	-0.5	-0.5	-0.5	-0.5	-0.5	-0.5	-0.5	linear	100	0.025	0	0.5	TRUE	7	sepmodel	0	-0.009161739049267287	0.008538128949635952	0	10
10	250	0	300	600	900	1200	1500	1800	2100	2400	2700	2	0	1	0	0	0	0	0	0	0	0	0	0	-0.5	-0.5	-0.5	-0.5	-0.5	-0.5	-0.5	-0.5	-0.5	-0.5	-0.5	linear	100	0.025	0	0.5	TRUE	8	fixmodel	0	-0.002928159247227982	0.008399876419120544	0	10
10	250	0	300	600	900	1200	1500	1800	2100	2400	2700	2	0	1	0	0	0	0	0	0	0	0	0	0	-0.5	-0.5	-0.5	-0.5	-0.5	-0.5	-0.5	-0.5	-0.5	-0.5	-0.5	linear	100	0.025	0	0.5	TRUE	8	poolmodel	0	-0.17273575945074868	0.034938363215111616	0	10
10	250	0	300	600	900	1200	1500	1800	2100	2400	2700	2	0	1	0	0	0	0	0	0	0	0	0	0	-0.5	-0.5	-0.5	-0.5	-0.5	-0.5	-0.5	-0.5	-0.5	-0.5	-0.5	linear	100	0.025	0	0.5	TRUE	8	sepmodel	0	0.004422762571341384	0.008200949354020527	0	10
10	250	0	300	600	900	1200	1500	1800	2100	2400	2700	2	0	1	0	0	0	0	0	0	0	0	0	0	-0.5	-0.5	-0.5	-0.5	-0.5	-0.5	-0.5	-0.5	-0.5	-0.5	-0.5	linear	100	0.025	0	0.5	TRUE	9	fixmodel	0	0.001995913145558456	0.007510411185082473	0	10
10	250	0	300	600	900	1200	1500	1800	2100	2400	2700	2	0	1	0	0	0	0	0	0	0	0	0	0	-0.5	-0.5	-0.5	-0.5	-0.5	-0.5	-0.5	-0.5	-0.5	-0.5	-0.5	linear	100	0.025	0	0.5	TRUE	9	poolmodel	0	-0.19123424157447375	0.03923916037544446	0	10
10	250	0	300	600	900	1200	1500	1800	2100	2400	2700	2	0	1	0	0	0	0	0	0	0	0	0	0	-0.5	-0.5	-0.5	-0.5	-0.5	-0.5	-0.5	-0.5	-0.5	-0.5	-0.5	linear	100	0.025	0	0.5	TRUE	9	sepmodel	0	0.0054388525709941635	0.010427027948937408	0	10
10	250	0	300	600	900	1200	1500	1800	2100	2400	2700	2	0	1	0	0	0	0	0	0	0	0	0	0	-0.5	-0.5	-0.5	-0.5	-0.5	-0.5	-0.5	-0.5	-0.5	-0.5	-0.5	linear	100	0.025	0	0.5	TRUE	10	fixmodel	0	-0.014663545671074642	0.010403292487887158	0	10
10	250	0	300	600	900	1200	1500	1800	2100	2400	2700	2	0	1	0	0	0	0	0	0	0	0	0	0	-0.5	-0.5	-0.5	-0.5	-0.5	-0.5	-0.5	-0.5	-0.5	-0.5	-0.5	linear	100	0.025	0	0.5	TRUE	10	poolmodel	0	-0.20676619104459568	0.0479818270092963	0	10
10	250	0	300	600	900	1200	1500	1800	2100	2400	2700	2	0	1	0	0	0	0	0	0	0	0	0	0	-0.5	-0.5	-0.5	-0.5	-0.5	-0.5	-0.5	-0.5	-0.5	-0.5	-0.5	linear	100	0.025	0	0.5	TRUE	10	sepmodel	0	-0.008240321360041688	0.014603628375943424	0	10
10	250	0	325	650	975	1300	1625	1950	2275	2600	2925	2	0	1	0	0	0	0	0	0	0	0	0	0	-0.5	-0.5	-0.5	-0.5	-0.5	-0.5	-0.5	-0.5	-0.5	-0.5	-0.5	linear	100	0.025	0	0.5	TRUE	2	fixmodel	0.1	0.036297343724661355	0.008593862121087781	0	10
10	250	0	325	650	975	1300	1625	1950	2275	2600	2925	2	0	1	0	0	0	0	0	0	0	0	0	0	-0.5	-0.5	-0.5	-0.5	-0.5	-0.5	-0.5	-0.5	-0.5	-0.5	-0.5	linear	100	0.025	0	0.5	TRUE	2	poolmodel	0	0.00627905523713513	0.005440307963165321	0	10
10	250	0	325	650	975	1300	1625	1950	2275	2600	2925	2	0	1	0	0	0	0	0	0	0	0	0	0	-0.5	-0.5	-0.5	-0.5	-0.5	-0.5	-0.5	-0.5	-0.5	-0.5	-0.5	linear	100	0.025	0	0.5	TRUE	2	sepmodel	0	0.03768137704026042	0.00888051918060372	0	10
10	250	0	325	650	975	1300	1625	1950	2275	2600	2925	2	0	1	0	0	0	0	0	0	0	0	0	0	-0.5	-0.5	-0.5	-0.5	-0.5	-0.5	-0.5	-0.5	-0.5	-0.5	-0.5	linear	100	0.025	0	0.5	TRUE	3	fixmodel	0	-0.008207460926862798	0.004874581435494661	0	10
10	250	0	325	650	975	1300	1625	1950	2275	2600	2925	2	0	1	0	0	0	0	0	0	0	0	0	0	-0.5	-0.5	-0.5	-0.5	-0.5	-0.5	-0.5	-0.5	-0.5	-0.5	-0.5	linear	100	0.025	0	0.5	TRUE	3	poolmodel	0	-0.05821590552832108	0.006443687365596254	0	10
10	250	0	325	650	975	1300	1625	1950	2275	2600	2925	2	0	1	0	0	0	0	0	0	0	0	0	0	-0.5	-0.5	-0.5	-0.5	-0.5	-0.5	-0.5	-0.5	-0.5	-0.5	-0.5	linear	100	0.025	0	0.5	TRUE	3	sepmodel	0	-0.01999340369680627	0.007180533752475985	0	10
10	250	0	325	650	975	1300	1625	1950	2275	2600	2925	2	0	1	0	0	0	0	0	0	0	0	0	0	-0.5	-0.5	-0.5	-0.5	-0.5	-0.5	-0.5	-0.5	-0.5	-0.5	-0.5	linear	100	0.025	0	0.5	TRUE	4	fixmodel	0	-0.026344967051726745	0.0028440020601595804	0	10
10	250	0	325	650	975	1300	1625	1950	2275	2600	2925	2	0	1	0	0	0	0	0	0	0	0	0	0	-0.5	-0.5	-0.5	-0.5	-0.5	-0.5	-0.5	-0.5	-0.5	-0.5	-0.5	linear	100	0.025	0	0.5	TRUE	4	poolmodel	0	-0.10999929966315944	0.013407277130700933	0	10
10	250	0	325	650	975	1300	1625	1950	2275	2600	2925	2	0	1	0	0	0	0	0	0	0	0	0	0	-0.5	-0.5	-0.5	-0.5	-0.5	-0.5	-0.5	-0.5	-0.5	-0.5	-0.5	linear	100	0.025	0	0.5	TRUE	4	sepmodel	0	-0.02495326974530249	0.0028299392378088283	0	10
10	250	0	325	650	975	1300	1625	1950	2275	2600	2925	2	0	1	0	0	0	0	0	0	0	0	0	0	-0.5	-0.5	-0.5	-0.5	-0.5	-0.5	-0.5	-0.5	-0.5	-0.5	-0.5	linear	100	0.025	0	0.5	TRUE	5	fixmodel	0.1	-0.026982408223154612	0.008193795588624764	0	10
10	250	0	325	650	975	1300	1625	1950	2275	2600	2925	2	0	1	0	0	0	0	0	0	0	0	0	0	-0.5	-0.5	-0.5	-0.5	-0.5	-0.5	-0.5	-0.5	-0.5	-0.5	-0.5	linear	100	0.025	0	0.5	TRUE	5	poolmodel	0	-0.12544672093393006	0.020053590941364528	0	10
10	250	0	325	650	975	1300	1625	1950	2275	2600	2925	2	0	1	0	0	0	0	0	0	0	0	0	0	-0.5	-0.5	-0.5	-0.5	-0.5	-0.5	-0.5	-0.5	-0.5	-0.5	-0.5	linear	100	0.025	0	0.5	TRUE	5	sepmodel	0.1	-0.027361776785349505	0.011516993643607618	0	10
10	250	0	325	650	975	1300	1625	1950	2275	2600	2925	2	0	1	0	0	0	0	0	0	0	0	0	0	-0.5	-0.5	-0.5	-0.5	-0.5	-0.5	-0.5	-0.5	-0.5	-0.5	-0.5	linear	100	0.025	0	0.5	TRUE	6	fixmodel	0	0.013493003373093334	0.0036786622876093067	0	10
10	250	0	325	650	975	1300	1625	1950	2275	2600	2925	2	0	1	0	0	0	0	0	0	0	0	0	0	-0.5	-0.5	-0.5	-0.5	-0.5	-0.5	-0.5	-0.5	-0.5	-0.5	-0.5	linear	100	0.025	0	0.5	TRUE	6	poolmodel	0	-0.10620683879174322	0.014541662313198742	0	10
10	250	0	325	650	975	1300	1625	1950	2275	2600	2925	2	0	1	0	0	0	0	0	0	0	0	0	0	-0.5	-0.5	-0.5	-0.5	-0.5	-0.5	-0.5	-0.5	-0.5	-0.5	-0.5	linear	100	0.025	0	0.5	TRUE	6	sepmodel	0	0.024489735859149896	0.007427469868012758	0	10
10	250	0	325	650	975	1300	1625	1950	2275	2600	2925	2	0	1	0	0	0	0	0	0	0	0	0	0	-0.5	-0.5	-0.5	-0.5	-0.5	-0.5	-0.5	-0.5	-0.5	-0.5	-0.5	linear	100	0.025	0	0.5	TRUE	7	fixmodel	0	-0.019048894258519408	0.007435493927452479	0	10
10	250	0	325	650	975	1300	1625	1950	2275	2600	2925	2	0	1	0	0	0	0	0	0	0	0	0	0	-0.5	-0.5	-0.5	-0.5	-0.5	-0.5	-0.5	-0.5	-0.5	-0.5	-0.5	linear	100	0.025	0	0.5	TRUE	7	poolmodel	0	-0.1693536988820623	0.030728691976827458	0	10
10	250	0	325	650	975	1300	1625	1950	2275	2600	2925	2	0	1	0	0	0	0	0	0	0	0	0	0	-0.5	-0.5	-0.5	-0.5	-0.5	-0.5	-0.5	-0.5	-0.5	-0.5	-0.5	linear	100	0.025	0	0.5	TRUE	7	sepmodel	0	-0.015775260293473377	0.005994837480279759	0	10
10	250	0	325	650	975	1300	1625	1950	2275	2600	2925	2	0	1	0	0	0	0	0	0	0	0	0	0	-0.5	-0.5	-0.5	-0.5	-0.5	-0.5	-0.5	-0.5	-0.5	-0.5	-0.5	linear	100	0.025	0	0.5	TRUE	8	fixmodel	0.1	0.024907826227054185	0.012942256722351365	0	10
10	250	0	325	650	975	1300	1625	1950	2275	2600	2925	2	0	1	0	0	0	0	0	0	0	0	0	0	-0.5	-0.5	-0.5	-0.5	-0.5	-0.5	-0.5	-0.5	-0.5	-0.5	-0.5	linear	100	0.025	0	0.5	TRUE	8	poolmodel	0	-0.1559903061453382	0.03147361210867416	0	10
10	250	0	325	650	975	1300	1625	1950	2275	2600	2925	2	0	1	0	0	0	0	0	0	0	0	0	0	-0.5	-0.5	-0.5	-0.5	-0.5	-0.5	-0.5	-0.5	-0.5	-0.5	-0.5	linear	100	0.025	0	0.5	TRUE	8	sepmodel	0.1	0.02174541842968644	0.01309005972787738	0	10
10	250	0	325	650	975	1300	1625	1950	2275	2600	2925	2	0	1	0	0	0	0	0	0	0	0	0	0	-0.5	-0.5	-0.5	-0.5	-0.5	-0.5	-0.5	-0.5	-0.5	-0.5	-0.5	linear	100	0.025	0	0.5	TRUE	9	fixmodel	0.1	0.039695015297326997	0.010592052915755983	0	10
10	250	0	325	650	975	1300	1625	1950	2275	2600	2925	2	0	1	0	0	0	0	0	0	0	0	0	0	-0.5	-0.5	-0.5	-0.5	-0.5	-0.5	-0.5	-0.5	-0.5	-0.5	-0.5	linear	100	0.025	0	0.5	TRUE	9	poolmodel	0	-0.16542801786185593	0.030187966475263762	0	10
10	250	0	325	650	975	1300	1625	1950	2275	2600	2925	2	0	1	0	0	0	0	0	0	0	0	0	0	-0.5	-0.5	-0.5	-0.5	-0.5	-0.5	-0.5	-0.5	-0.5	-0.5	-0.5	linear	100	0.025	0	0.5	TRUE	9	sepmodel	0.1	0.036311608937885057	0.011257731046215164	0	10
10	250	0	325	650	975	1300	1625	1950	2275	2600	2925	2	0	1	0	0	0	0	0	0	0	0	0	0	-0.5	-0.5	-0.5	-0.5	-0.5	-0.5	-0.5	-0.5	-0.5	-0.5	-0.5	linear	100	0.025	0	0.5	TRUE	10	fixmodel	0	-0.021591683262054545	0.008448919141661489	0	10
10	250	0	325	650	975	1300	1625	1950	2275	2600	2925	2	0	1	0	0	0	0	0	0	0	0	0	0	-0.5	-0.5	-0.5	-0.5	-0.5	-0.5	-0.5	-0.5	-0.5	-0.5	-0.5	linear	100	0.025	0	0.5	TRUE	10	poolmodel	0	-0.24403690742266138	0.06544776936299782	0	10
10	250	0	325	650	975	1300	1625	1950	2275	2600	2925	2	0	1	0	0	0	0	0	0	0	0	0	0	-0.5	-0.5	-0.5	-0.5	-0.5	-0.5	-0.5	-0.5	-0.5	-0.5	-0.5	linear	100	0.025	0	0.5	TRUE	10	sepmodel	0	-0.02247751063557604	0.0125142158584755	0	10
10	250	0	350	700	1050	1400	1750	2100	2450	2800	3150	2	0	1	0	0	0	0	0	0	0	0	0	0	-0.5	-0.5	-0.5	-0.5	-0.5	-0.5	-0.5	-0.5	-0.5	-0.5	-0.5	linear	100	0.025	0	0.5	TRUE	2	fixmodel	0	0.020411415967295597	0.008943824819504169	0	10
10	250	0	350	700	1050	1400	1750	2100	2450	2800	3150	2	0	1	0	0	0	0	0	0	0	0	0	0	-0.5	-0.5	-0.5	-0.5	-0.5	-0.5	-0.5	-0.5	-0.5	-0.5	-0.5	linear	100	0.025	0	0.5	TRUE	2	poolmodel	0	-0.01254527272356209	0.006336836668056188	0	10
10	250	0	350	700	1050	1400	1750	2100	2450	2800	3150	2	0	1	0	0	0	0	0	0	0	0	0	0	-0.5	-0.5	-0.5	-0.5	-0.5	-0.5	-0.5	-0.5	-0.5	-0.5	-0.5	linear	100	0.025	0	0.5	TRUE	2	sepmodel	0	0.021137094131647976	0.00948579595396751	0	10
10	250	0	350	700	1050	1400	1750	2100	2450	2800	3150	2	0	1	0	0	0	0	0	0	0	0	0	0	-0.5	-0.5	-0.5	-0.5	-0.5	-0.5	-0.5	-0.5	-0.5	-0.5	-0.5	linear	100	0.025	0	0.5	TRUE	3	fixmodel	0	-0.01298609727404123	0.007230270825539738	0	10
10	250	0	350	700	1050	1400	1750	2100	2450	2800	3150	2	0	1	0	0	0	0	0	0	0	0	0	0	-0.5	-0.5	-0.5	-0.5	-0.5	-0.5	-0.5	-0.5	-0.5	-0.5	-0.5	linear	100	0.025	0	0.5	TRUE	3	poolmodel	0	-0.05380433465025043	0.008937538096566569	0	10
10	250	0	350	700	1050	1400	1750	2100	2450	2800	3150	2	0	1	0	0	0	0	0	0	0	0	0	0	-0.5	-0.5	-0.5	-0.5	-0.5	-0.5	-0.5	-0.5	-0.5	-0.5	-0.5	linear	100	0.025	0	0.5	TRUE	3	sepmodel	0	-0.004259503878846948	0.004482892619315335	0	10
10	250	0	350	700	1050	1400	1750	2100	2450	2800	3150	2	0	1	0	0	0	0	0	0	0	0	0	0	-0.5	-0.5	-0.5	-0.5	-0.5	-0.5	-0.5	-0.5	-0.5	-0.5	-0.5	linear	100	0.025	0	0.5	TRUE	4	fixmodel	0	-0.0074374697998581445	0.006323390225571019	0	10
10	250	0	350	700	1050	1400	1750	2100	2450	2800	3150	2	0	1	0	0	0	0	0	0	0	0	0	0	-0.5	-0.5	-0.5	-0.5	-0.5	-0.5	-0.5	-0.5	-0.5	-0.5	-0.5	linear	100	0.025	0	0.5	TRUE	4	poolmodel	0	-0.07910022439395144	0.012730243638670119	0	10
10	250	0	350	700	1050	1400	1750	2100	2450	2800	3150	2	0	1	0	0	0	0	0	0	0	0	0	0	-0.5	-0.5	-0.5	-0.5	-0.5	-0.5	-0.5	-0.5	-0.5	-0.5	-0.5	linear	100	0.025	0	0.5	TRUE	4	sepmodel	0	-0.0030991006727965754	0.008971479988663706	0	10
10	250	0	350	700	1050	1400	1750	2100	2450	2800	3150	2	0	1	0	0	0	0	0	0	0	0	0	0	-0.5	-0.5	-0.5	-0.5	-0.5	-0.5	-0.5	-0.5	-0.5	-0.5	-0.5	linear	100	0.025	0	0.5	TRUE	5	fixmodel	0	0.012028557029177541	0.004628047909281361	0	10
10	250	0	350	700	1050	1400	1750	2100	2450	2800	3150	2	0	1	0	0	0	0	0	0	0	0	0	0	-0.5	-0.5	-0.5	-0.5	-0.5	-0.5	-0.5	-0.5	-0.5	-0.5	-0.5	linear	100	0.025	0	0.5	TRUE	5	poolmodel	0	-0.0896524325499318	0.013286493296825021	0	10
10	250	0	350	700	1050	1400	1750	2100	2450	2800	3150	2	0	1	0	0	0	0	0	0	0	0	0	0	-0.5	-0.5	-0.5	-0.5	-0.5	-0.5	-0.5	-0.5	-0.5	-0.5	-0.5	linear	100	0.025	0	0.5	TRUE	5	sepmodel	0	0.02288013256944227	0.00533014072400291	0	10
10	250	0	350	700	1050	1400	1750	2100	2450	2800	3150	2	0	1	0	0	0	0	0	0	0	0	0	0	-0.5	-0.5	-0.5	-0.5	-0.5	-0.5	-0.5	-0.5	-0.5	-0.5	-0.5	linear	100	0.025	0	0.5	TRUE	6	fixmodel	0	-0.019490599777005162	0.0058114040877935945	0	10
10	250	0	350	700	1050	1400	1750	2100	2450	2800	3150	2	0	1	0	0	0	0	0	0	0	0	0	0	-0.5	-0.5	-0.5	-0.5	-0.5	-0.5	-0.5	-0.5	-0.5	-0.5	-0.5	linear	100	0.025	0	0.5	TRUE	6	poolmodel	0	-0.14992681925521323	0.02679318643664032	0	10
10	250	0	350	700	1050	1400	1750	2100	2450	2800	3150	2	0	1	0	0	0	0	0	0	0	0	0	0	-0.5	-0.5	-0.5	-0.5	-0.5	-0.5	-0.5	-0.5	-0.5	-0.5	-0.5	linear	100	0.025	0	0.5	TRUE	6	sepmodel	0	-0.009910983710376731	0.00572151813486935	0	10
10	250	0	350	700	1050	1400	1750	2100	2450	2800	3150	2	0	1	0	0	0	0	0	0	0	0	0	0	-0.5	-0.5	-0.5	-0.5	-0.5	-0.5	-0.5	-0.5	-0.5	-0.5	-0.5	linear	100	0.025	0	0.5	TRUE	7	fixmodel	0	0.011916148120108409	0.0067427125205507185	0	10
10	250	0	350	700	1050	1400	1750	2100	2450	2800	3150	2	0	1	0	0	0	0	0	0	0	0	0	0	-0.5	-0.5	-0.5	-0.5	-0.5	-0.5	-0.5	-0.5	-0.5	-0.5	-0.5	linear	100	0.025	0	0.5	TRUE	7	poolmodel	0	-0.14073589120369412	0.024421997887656133	0	10
10	250	0	350	700	1050	1400	1750	2100	2450	2800	3150	2	0	1	0	0	0	0	0	0	0	0	0	0	-0.5	-0.5	-0.5	-0.5	-0.5	-0.5	-0.5	-0.5	-0.5	-0.5	-0.5	linear	100	0.025	0	0.5	TRUE	7	sepmodel	0	0.006729365758949983	0.005594435098552931	0	10
10	250	0	350	700	1050	1400	1750	2100	2450	2800	3150	2	0	1	0	0	0	0	0	0	0	0	0	0	-0.5	-0.5	-0.5	-0.5	-0.5	-0.5	-0.5	-0.5	-0.5	-0.5	-0.5	linear	100	0.025	0	0.5	TRUE	8	fixmodel	0	0.0012857681319778755	0.0031914351228664907	0	10
10	250	0	350	700	1050	1400	1750	2100	2450	2800	3150	2	0	1	0	0	0	0	0	0	0	0	0	0	-0.5	-0.5	-0.5	-0.5	-0.5	-0.5	-0.5	-0.5	-0.5	-0.5	-0.5	linear	100	0.025	0	0.5	TRUE	8	poolmodel	0	-0.18036149414650016	0.03426393352067286	0	10
10	250	0	350	700	1050	1400	1750	2100	2450	2800	3150	2	0	1	0	0	0	0	0	0	0	0	0	0	-0.5	-0.5	-0.5	-0.5	-0.5	-0.5	-0.5	-0.5	-0.5	-0.5	-0.5	linear	100	0.025	0	0.5	TRUE	8	sepmodel	0	-0.014259709946839633	0.004572585533564484	0	10
10	250	0	350	700	1050	1400	1750	2100	2450	2800	3150	2	0	1	0	0	0	0	0	0	0	0	0	0	-0.5	-0.5	-0.5	-0.5	-0.5	-0.5	-0.5	-0.5	-0.5	-0.5	-0.5	linear	100	0.025	0	0.5	TRUE	9	fixmodel	0	0.019952269184723887	0.010790370945412813	0	10
10	250	0	350	700	1050	1400	1750	2100	2450	2800	3150	2	0	1	0	0	0	0	0	0	0	0	0	0	-0.5	-0.5	-0.5	-0.5	-0.5	-0.5	-0.5	-0.5	-0.5	-0.5	-0.5	linear	100	0.025	0	0.5	TRUE	9	poolmodel	0	-0.18856682015964016	0.043497412003819166	0	10
10	250	0	350	700	1050	1400	1750	2100	2450	2800	3150	2	0	1	0	0	0	0	0	0	0	0	0	0	-0.5	-0.5	-0.5	-0.5	-0.5	-0.5	-0.5	-0.5	-0.5	-0.5	-0.5	linear	100	0.025	0	0.5	TRUE	9	sepmodel	0	-0.0048061970518834506	0.01205141028587385	0	10
10	250	0	350	700	1050	1400	1750	2100	2450	2800	3150	2	0	1	0	0	0	0	0	0	0	0	0	0	-0.5	-0.5	-0.5	-0.5	-0.5	-0.5	-0.5	-0.5	-0.5	-0.5	-0.5	linear	100	0.025	0	0.5	TRUE	10	fixmodel	0	-0.00795662754447684	0.004945603203002832	0	10
10	250	0	350	700	1050	1400	1750	2100	2450	2800	3150	2	0	1	0	0	0	0	0	0	0	0	0	0	-0.5	-0.5	-0.5	-0.5	-0.5	-0.5	-0.5	-0.5	-0.5	-0.5	-0.5	linear	100	0.025	0	0.5	TRUE	10	poolmodel	0	-0.24741108230889733	0.06496416007107753	0	10
10	250	0	350	700	1050	1400	1750	2100	2450	2800	3150	2	0	1	0	0	0	0	0	0	0	0	0	0	-0.5	-0.5	-0.5	-0.5	-0.5	-0.5	-0.5	-0.5	-0.5	-0.5	-0.5	linear	100	0.025	0	0.5	TRUE	10	sepmodel	0	-0.012208744129347674	0.006402908071154709	0	10
10	250	0	375	750	1125	1500	1875	2250	2625	3000	3375	2	0	1	0	0	0	0	0	0	0	0	0	0	-0.5	-0.5	-0.5	-0.5	-0.5	-0.5	-0.5	-0.5	-0.5	-0.5	-0.5	linear	100	0.025	0	0.5	TRUE	2	fixmodel	0	0.0501946728344996	0.0051760609157787485	0	10
10	250	0	375	750	1125	1500	1875	2250	2625	3000	3375	2	0	1	0	0	0	0	0	0	0	0	0	0	-0.5	-0.5	-0.5	-0.5	-0.5	-0.5	-0.5	-0.5	-0.5	-0.5	-0.5	linear	100	0.025	0	0.5	TRUE	2	poolmodel	0	0.01890362966344625	0.00253036916476688	0	10
10	250	0	375	750	1125	1500	1875	2250	2625	3000	3375	2	0	1	0	0	0	0	0	0	0	0	0	0	-0.5	-0.5	-0.5	-0.5	-0.5	-0.5	-0.5	-0.5	-0.5	-0.5	-0.5	linear	100	0.025	0	0.5	TRUE	2	sepmodel	0.1	0.054639998798150305	0.006442429336129749	0	10
10	250	0	375	750	1125	1500	1875	2250	2625	3000	3375	2	0	1	0	0	0	0	0	0	0	0	0	0	-0.5	-0.5	-0.5	-0.5	-0.5	-0.5	-0.5	-0.5	-0.5	-0.5	-0.5	linear	100	0.025	0	0.5	TRUE	3	fixmodel	0	0.012758631062655235	0.004802182765407281	0	10
10	250	0	375	750	1125	1500	1875	2250	2625	3000	3375	2	0	1	0	0	0	0	0	0	0	0	0	0	-0.5	-0.5	-0.5	-0.5	-0.5	-0.5	-0.5	-0.5	-0.5	-0.5	-0.5	linear	100	0.025	0	0.5	TRUE	3	poolmodel	0	-0.034745095649229826	0.004901530853955731	0	10
10	250	0	375	750	1125	1500	1875	2250	2625	3000	3375	2	0	1	0	0	0	0	0	0	0	0	0	0	-0.5	-0.5	-0.5	-0.5	-0.5	-0.5	-0.5	-0.5	-0.5	-0.5	-0.5	linear	100	0.025	0	0.5	TRUE	3	sepmodel	0	-0.0053876966064218225	0.0054787325100280814	0	10
10	250	0	375	750	1125	1500	1875	2250	2625	3000	3375	2	0	1	0	0	0	0	0	0	0	0	0	0	-0.5	-0.5	-0.5	-0.5	-0.5	-0.5	-0.5	-0.5	-0.5	-0.5	-0.5	linear	100	0.025	0	0.5	TRUE	4	fixmodel	0.2	0.040336376373324136	0.012429228938117562	0	10
10	250	0	375	750	1125	1500	1875	2250	2625	3000	3375	2	0	1	0	0	0	0	0	0	0	0	0	0	-0.5	-0.5	-0.5	-0.5	-0.5	-0.5	-0.5	-0.5	-0.5	-0.5	-0.5	linear	100	0.025	0	0.5	TRUE	4	poolmodel	0	-0.03338734997514857	0.009044073651526579	0	10
10	250	0	375	750	1125	1500	1875	2250	2625	3000	3375	2	0	1	0	0	0	0	0	0	0	0	0	0	-0.5	-0.5	-0.5	-0.5	-0.5	-0.5	-0.5	-0.5	-0.5	-0.5	-0.5	linear	100	0.025	0	0.5	TRUE	4	sepmodel	0.2	0.028805466267166197	0.012151070361491578	0	10
10	250	0	375	750	1125	1500	1875	2250	2625	3000	3375	2	0	1	0	0	0	0	0	0	0	0	0	0	-0.5	-0.5	-0.5	-0.5	-0.5	-0.5	-0.5	-0.5	-0.5	-0.5	-0.5	linear	100	0.025	0	0.5	TRUE	5	fixmodel	0.1	0.00980726875728561	0.009398481888519373	0	10
10	250	0	375	750	1125	1500	1875	2250	2625	3000	3375	2	0	1	0	0	0	0	0	0	0	0	0	0	-0.5	-0.5	-0.5	-0.5	-0.5	-0.5	-0.5	-0.5	-0.5	-0.5	-0.5	linear	100	0.025	0	0.5	TRUE	5	poolmodel	0	-0.0744413050286348	0.010565831026856324	0	10
10	250	0	375	750	1125	1500	1875	2250	2625	3000	3375	2	0	1	0	0	0	0	0	0	0	0	0	0	-0.5	-0.5	-0.5	-0.5	-0.5	-0.5	-0.5	-0.5	-0.5	-0.5	-0.5	linear	100	0.025	0	0.5	TRUE	5	sepmodel	0.1	0.010759829386878462	0.008384974146585886	0	10
10	250	0	375	750	1125	1500	1875	2250	2625	3000	3375	2	0	1	0	0	0	0	0	0	0	0	0	0	-0.5	-0.5	-0.5	-0.5	-0.5	-0.5	-0.5	-0.5	-0.5	-0.5	-0.5	linear	100	0.025	0	0.5	TRUE	6	fixmodel	0.1	0.03765460620103338	0.010810202901194629	0	10
10	250	0	375	750	1125	1500	1875	2250	2625	3000	3375	2	0	1	0	0	0	0	0	0	0	0	0	0	-0.5	-0.5	-0.5	-0.5	-0.5	-0.5	-0.5	-0.5	-0.5	-0.5	-0.5	linear	100	0.025	0	0.5	TRUE	6	poolmodel	0	-0.0784302634745296	0.016346618592413674	0	10
10	250	0	375	750	1125	1500	1875	2250	2625	3000	3375	2	0	1	0	0	0	0	0	0	0	0	0	0	-0.5	-0.5	-0.5	-0.5	-0.5	-0.5	-0.5	-0.5	-0.5	-0.5	-0.5	linear	100	0.025	0	0.5	TRUE	6	sepmodel	0.1	0.027438371555178018	0.011551585309215998	0	10
10	250	0	375	750	1125	1500	1875	2250	2625	3000	3375	2	0	1	0	0	0	0	0	0	0	0	0	0	-0.5	-0.5	-0.5	-0.5	-0.5	-0.5	-0.5	-0.5	-0.5	-0.5	-0.5	linear	100	0.025	0	0.5	TRUE	7	fixmodel	0	8.073171007525311e-4	0.0031729397219254375	0	10
10	250	0	375	750	1125	1500	1875	2250	2625	3000	3375	2	0	1	0	0	0	0	0	0	0	0	0	0	-0.5	-0.5	-0.5	-0.5	-0.5	-0.5	-0.5	-0.5	-0.5	-0.5	-0.5	linear	100	0.025	0	0.5	TRUE	7	poolmodel	0	-0.1409218512073127	0.021598550116327966	0	10
10	250	0	375	750	1125	1500	1875	2250	2625	3000	3375	2	0	1	0	0	0	0	0	0	0	0	0	0	-0.5	-0.5	-0.5	-0.5	-0.5	-0.5	-0.5	-0.5	-0.5	-0.5	-0.5	linear	100	0.025	0	0.5	TRUE	7	sepmodel	0	-0.007830029653415723	0.004403033760293039	0	10
10	250	0	375	750	1125	1500	1875	2250	2625	3000	3375	2	0	1	0	0	0	0	0	0	0	0	0	0	-0.5	-0.5	-0.5	-0.5	-0.5	-0.5	-0.5	-0.5	-0.5	-0.5	-0.5	linear	100	0.025	0	0.5	TRUE	8	fixmodel	0	-0.003291703627844365	0.006335485966529486	0	10
10	250	0	375	750	1125	1500	1875	2250	2625	3000	3375	2	0	1	0	0	0	0	0	0	0	0	0	0	-0.5	-0.5	-0.5	-0.5	-0.5	-0.5	-0.5	-0.5	-0.5	-0.5	-0.5	linear	100	0.025	0	0.5	TRUE	8	poolmodel	0	-0.16569150401705937	0.030763904341690566	0	10
10	250	0	375	750	1125	1500	1875	2250	2625	3000	3375	2	0	1	0	0	0	0	0	0	0	0	0	0	-0.5	-0.5	-0.5	-0.5	-0.5	-0.5	-0.5	-0.5	-0.5	-0.5	-0.5	linear	100	0.025	0	0.5	TRUE	8	sepmodel	0	0.005499500039809987	0.0076799510331020905	0	10
10	250	0	375	750	1125	1500	1875	2250	2625	3000	3375	2	0	1	0	0	0	0	0	0	0	0	0	0	-0.5	-0.5	-0.5	-0.5	-0.5	-0.5	-0.5	-0.5	-0.5	-0.5	-0.5	linear	100	0.025	0	0.5	TRUE	9	fixmodel	0	0.03235123592359295	0.005112803080822971	0	10
10	250	0	375	750	1125	1500	1875	2250	2625	3000	3375	2	0	1	0	0	0	0	0	0	0	0	0	0	-0.5	-0.5	-0.5	-0.5	-0.5	-0.5	-0.5	-0.5	-0.5	-0.5	-0.5	linear	100	0.025	0	0.5	TRUE	9	poolmodel	0	-0.16442708792033495	0.03454730201423333	0	10
10	250	0	375	750	1125	1500	1875	2250	2625	3000	3375	2	0	1	0	0	0	0	0	0	0	0	0	0	-0.5	-0.5	-0.5	-0.5	-0.5	-0.5	-0.5	-0.5	-0.5	-0.5	-0.5	linear	100	0.025	0	0.5	TRUE	9	sepmodel	0.1	0.04808639562335776	0.0075262144726428205	0	10
10	250	0	375	750	1125	1500	1875	2250	2625	3000	3375	2	0	1	0	0	0	0	0	0	0	0	0	0	-0.5	-0.5	-0.5	-0.5	-0.5	-0.5	-0.5	-0.5	-0.5	-0.5	-0.5	linear	100	0.025	0	0.5	TRUE	10	fixmodel	0	-0.021949135773817685	0.01045612615864811	0	10
10	250	0	375	750	1125	1500	1875	2250	2625	3000	3375	2	0	1	0	0	0	0	0	0	0	0	0	0	-0.5	-0.5	-0.5	-0.5	-0.5	-0.5	-0.5	-0.5	-0.5	-0.5	-0.5	linear	100	0.025	0	0.5	TRUE	10	poolmodel	0	-0.21784782895360483	0.0536355692794561	0	10
10	250	0	375	750	1125	1500	1875	2250	2625	3000	3375	2	0	1	0	0	0	0	0	0	0	0	0	0	-0.5	-0.5	-0.5	-0.5	-0.5	-0.5	-0.5	-0.5	-0.5	-0.5	-0.5	linear	100	0.025	0	0.5	TRUE	10	sepmodel	0	-0.01714983166528041	0.00811263968496421	0	10
10	250	0	400	800	1200	1600	2000	2400	2800	3200	3600	2	0	1	0	0	0	0	0	0	0	0	0	0	-0.5	-0.5	-0.5	-0.5	-0.5	-0.5	-0.5	-0.5	-0.5	-0.5	-0.5	linear	100	0.025	0	0.5	TRUE	2	fixmodel	0.1	0.011388428901419823	0.008964295118681957	0	10
10	250	0	400	800	1200	1600	2000	2400	2800	3200	3600	2	0	1	0	0	0	0	0	0	0	0	0	0	-0.5	-0.5	-0.5	-0.5	-0.5	-0.5	-0.5	-0.5	-0.5	-0.5	-0.5	linear	100	0.025	0	0.5	TRUE	2	poolmodel	0.1	-0.014868720550177034	0.008275715695300065	0	10
10	250	0	400	800	1200	1600	2000	2400	2800	3200	3600	2	0	1	0	0	0	0	0	0	0	0	0	0	-0.5	-0.5	-0.5	-0.5	-0.5	-0.5	-0.5	-0.5	-0.5	-0.5	-0.5	linear	100	0.025	0	0.5	TRUE	2	sepmodel	0.1	0.0020279784796109817	0.007410095297311368	0	10
10	250	0	400	800	1200	1600	2000	2400	2800	3200	3600	2	0	1	0	0	0	0	0	0	0	0	0	0	-0.5	-0.5	-0.5	-0.5	-0.5	-0.5	-0.5	-0.5	-0.5	-0.5	-0.5	linear	100	0.025	0	0.5	TRUE	3	fixmodel	0.2	0.029711753939102907	0.012963781772403125	0	10
10	250	0	400	800	1200	1600	2000	2400	2800	3200	3600	2	0	1	0	0	0	0	0	0	0	0	0	0	-0.5	-0.5	-0.5	-0.5	-0.5	-0.5	-0.5	-0.5	-0.5	-0.5	-0.5	linear	100	0.025	0	0.5	TRUE	3	poolmodel	0	-0.04610784172596473	0.011247701735869807	0	10
10	250	0	400	800	1200	1600	2000	2400	2800	3200	3600	2	0	1	0	0	0	0	0	0	0	0	0	0	-0.5	-0.5	-0.5	-0.5	-0.5	-0.5	-0.5	-0.5	-0.5	-0.5	-0.5	linear	100	0.025	0	0.5	TRUE	3	sepmodel	0.3	0.03192661848494779	0.014733097292509783	0	10
10	250	0	400	800	1200	1600	2000	2400	2800	3200	3600	2	0	1	0	0	0	0	0	0	0	0	0	0	-0.5	-0.5	-0.5	-0.5	-0.5	-0.5	-0.5	-0.5	-0.5	-0.5	-0.5	linear	100	0.025	0	0.5	TRUE	4	fixmodel	0	-0.016106373456283244	0.0057048084582194715	0	10
10	250	0	400	800	1200	1600	2000	2400	2800	3200	3600	2	0	1	0	0	0	0	0	0	0	0	0	0	-0.5	-0.5	-0.5	-0.5	-0.5	-0.5	-0.5	-0.5	-0.5	-0.5	-0.5	linear	100	0.025	0	0.5	TRUE	4	poolmodel	0	-0.08966339490308393	0.015709886417471158	0	10
10	250	0	400	800	1200	1600	2000	2400	2800	3200	3600	2	0	1	0	0	0	0	0	0	0	0	0	0	-0.5	-0.5	-0.5	-0.5	-0.5	-0.5	-0.5	-0.5	-0.5	-0.5	-0.5	linear	100	0.025	0	0.5	TRUE	4	sepmodel	0	-0.015601652334401235	0.005941145478846467	0	10
10	250	0	400	800	1200	1600	2000	2400	2800	3200	3600	2	0	1	0	0	0	0	0	0	0	0	0	0	-0.5	-0.5	-0.5	-0.5	-0.5	-0.5	-0.5	-0.5	-0.5	-0.5	-0.5	linear	100	0.025	0	0.5	TRUE	5	fixmodel	0	-0.024165389662761952	0.005895589296625236	0	10
10	250	0	400	800	1200	1600	2000	2400	2800	3200	3600	2	0	1	0	0	0	0	0	0	0	0	0	0	-0.5	-0.5	-0.5	-0.5	-0.5	-0.5	-0.5	-0.5	-0.5	-0.5	-0.5	linear	100	0.025	0	0.5	TRUE	5	poolmodel	0	-0.12226422137838036	0.02120922752269856	0	10
10	250	0	400	800	1200	1600	2000	2400	2800	3200	3600	2	0	1	0	0	0	0	0	0	0	0	0	0	-0.5	-0.5	-0.5	-0.5	-0.5	-0.5	-0.5	-0.5	-0.5	-0.5	-0.5	linear	100	0.025	0	0.5	TRUE	5	sepmodel	0	-0.018773489162239313	0.0072105846651982905	0	10
10	250	0	400	800	1200	1600	2000	2400	2800	3200	3600	2	0	1	0	0	0	0	0	0	0	0	0	0	-0.5	-0.5	-0.5	-0.5	-0.5	-0.5	-0.5	-0.5	-0.5	-0.5	-0.5	linear	100	0.025	0	0.5	TRUE	6	fixmodel	0.1	0.009886245737555721	0.007236082698669942	0	10
10	250	0	400	800	1200	1600	2000	2400	2800	3200	3600	2	0	1	0	0	0	0	0	0	0	0	0	0	-0.5	-0.5	-0.5	-0.5	-0.5	-0.5	-0.5	-0.5	-0.5	-0.5	-0.5	linear	100	0.025	0	0.5	TRUE	6	poolmodel	0	-0.11540069658424369	0.018343888470399975	0	10
10	250	0	400	800	1200	1600	2000	2400	2800	3200	3600	2	0	1	0	0	0	0	0	0	0	0	0	0	-0.5	-0.5	-0.5	-0.5	-0.5	-0.5	-0.5	-0.5	-0.5	-0.5	-0.5	linear	100	0.025	0	0.5	TRUE	6	sepmodel	0	0.013240914996177898	0.006340421066796299	0	10
10	250	0	400	800	1200	1600	2000	2400	2800	3200	3600	2	0	1	0	0	0	0	0	0	0	0	0	0	-0.5	-0.5	-0.5	-0.5	-0.5	-0.5	-0.5	-0.5	-0.5	-0.5	-0.5	linear	100	0.025	0	0.5	TRUE	7	fixmodel	0	-0.017453343467220998	0.003776766977717567	0	10
10	250	0	400	800	1200	1600	2000	2400	2800	3200	3600	2	0	1	0	0	0	0	0	0	0	0	0	0	-0.5	-0.5	-0.5	-0.5	-0.5	-0.5	-0.5	-0.5	-0.5	-0.5	-0.5	linear	100	0.025	0	0.5	TRUE	7	poolmodel	0	-0.1817430165526779	0.035995616157755345	0	10
10	250	0	400	800	1200	1600	2000	2400	2800	3200	3600	2	0	1	0	0	0	0	0	0	0	0	0	0	-0.5	-0.5	-0.5	-0.5	-0.5	-0.5	-0.5	-0.5	-0.5	-0.5	-0.5	linear	100	0.025	0	0.5	TRUE	7	sepmodel	0	-0.025777335782945384	0.0036359383127771492	0	10
10	250	0	400	800	1200	1600	2000	2400	2800	3200	3600	2	0	1	0	0	0	0	0	0	0	0	0	0	-0.5	-0.5	-0.5	-0.5	-0.5	-0.5	-0.5	-0.5	-0.5	-0.5	-0.5	linear	100	0.025	0	0.5	TRUE	8	fixmodel	0.1	0.005070150031264298	0.014161115808374416	0	10
10	250	0	400	800	1200	1600	2000	2400	2800	3200	3600	2	0	1	0	0	0	0	0	0	0	0	0	0	-0.5	-0.5	-0.5	-0.5	-0.5	-0.5	-0.5	-0.5	-0.5	-0.5	-0.5	linear	100	0.025	0	0.5	TRUE	8	poolmodel	0	-0.1818836555758066	0.043941053536010605	0	10
10	250	0	400	800	1200	1600	2000	2400	2800	3200	3600	2	0	1	0	0	0	0	0	0	0	0	0	0	-0.5	-0.5	-0.5	-0.5	-0.5	-0.5	-0.5	-0.5	-0.5	-0.5	-0.5	linear	100	0.025	0	0.5	TRUE	8	sepmodel	0.1	-7.210224922254722e-4	0.01641911449929252	0	10
10	250	0	400	800	1200	1600	2000	2400	2800	3200	3600	2	0	1	0	0	0	0	0	0	0	0	0	0	-0.5	-0.5	-0.5	-0.5	-0.5	-0.5	-0.5	-0.5	-0.5	-0.5	-0.5	linear	100	0.025	0	0.5	TRUE	9	fixmodel	0	-0.003473204977491823	0.0030846712978481344	0	10
10	250	0	400	800	1200	1600	2000	2400	2800	3200	3600	2	0	1	0	0	0	0	0	0	0	0	0	0	-0.5	-0.5	-0.5	-0.5	-0.5	-0.5	-0.5	-0.5	-0.5	-0.5	-0.5	linear	100	0.025	0	0.5	TRUE	9	poolmodel	0	-0.21104429684527426	0.04998034878610073	0	10
10	250	0	400	800	1200	1600	2000	2400	2800	3200	3600	2	0	1	0	0	0	0	0	0	0	0	0	0	-0.5	-0.5	-0.5	-0.5	-0.5	-0.5	-0.5	-0.5	-0.5	-0.5	-0.5	linear	100	0.025	0	0.5	TRUE	9	sepmodel	0	0.0033577134875987726	0.003074266776593137	0	10
10	250	0	400	800	1200	1600	2000	2400	2800	3200	3600	2	0	1	0	0	0	0	0	0	0	0	0	0	-0.5	-0.5	-0.5	-0.5	-0.5	-0.5	-0.5	-0.5	-0.5	-0.5	-0.5	linear	100	0.025	0	0.5	TRUE	10	fixmodel	0	-0.017025963968149614	0.007089250983046483	0	10
10	250	0	400	800	1200	1600	2000	2400	2800	3200	3600	2	0	1	0	0	0	0	0	0	0	0	0	0	-0.5	-0.5	-0.5	-0.5	-0.5	-0.5	-0.5	-0.5	-0.5	-0.5	-0.5	linear	100	0.025	0	0.5	TRUE	10	poolmodel	0	-0.22737561441031826	0.06011295924438885	0	10
10	250	0	400	800	1200	1600	2000	2400	2800	3200	3600	2	0	1	0	0	0	0	0	0	0	0	0	0	-0.5	-0.5	-0.5	-0.5	-0.5	-0.5	-0.5	-0.5	-0.5	-0.5	-0.5	linear	100	0.025	0	0.5	TRUE	10	sepmodel	0	-0.012807707416268469	0.006309520983130766	0	10
10	250	0	425	850	1275	1700	2125	2550	2975	3400	3825	2	0	1	0	0	0	0	0	0	0	0	0	0	-0.5	-0.5	-0.5	-0.5	-0.5	-0.5	-0.5	-0.5	-0.5	-0.5	-0.5	linear	100	0.025	0	0.5	TRUE	2	fixmodel	0.1	0.03423214911140808	0.009093764916609988	0	10
10	250	0	425	850	1275	1700	2125	2550	2975	3400	3825	2	0	1	0	0	0	0	0	0	0	0	0	0	-0.5	-0.5	-0.5	-0.5	-0.5	-0.5	-0.5	-0.5	-0.5	-0.5	-0.5	linear	100	0.025	0	0.5	TRUE	2	poolmodel	0	-0.020477284938567424	0.005000531653876868	0	10
10	250	0	425	850	1275	1700	2125	2550	2975	3400	3825	2	0	1	0	0	0	0	0	0	0	0	0	0	-0.5	-0.5	-0.5	-0.5	-0.5	-0.5	-0.5	-0.5	-0.5	-0.5	-0.5	linear	100	0.025	0	0.5	TRUE	2	sepmodel	0.1	0.02335245582683193	0.007847138096247869	0	10
10	250	0	425	850	1275	1700	2125	2550	2975	3400	3825	2	0	1	0	0	0	0	0	0	0	0	0	0	-0.5	-0.5	-0.5	-0.5	-0.5	-0.5	-0.5	-0.5	-0.5	-0.5	-0.5	linear	100	0.025	0	0.5	TRUE	3	fixmodel	0	-0.02122079360774686	0.005989462337830628	0	10
10	250	0	425	850	1275	1700	2125	2550	2975	3400	3825	2	0	1	0	0	0	0	0	0	0	0	0	0	-0.5	-0.5	-0.5	-0.5	-0.5	-0.5	-0.5	-0.5	-0.5	-0.5	-0.5	linear	100	0.025	0	0.5	TRUE	3	poolmodel	0	-0.07280958397704579	0.00836017170147903	0	10
10	250	0	425	850	1275	1700	2125	2550	2975	3400	3825	2	0	1	0	0	0	0	0	0	0	0	0	0	-0.5	-0.5	-0.5	-0.5	-0.5	-0.5	-0.5	-0.5	-0.5	-0.5	-0.5	linear	100	0.025	0	0.5	TRUE	3	sepmodel	0	-0.021964324538604793	0.008083443410410536	0	10
10	250	0	425	850	1275	1700	2125	2550	2975	3400	3825	2	0	1	0	0	0	0	0	0	0	0	0	0	-0.5	-0.5	-0.5	-0.5	-0.5	-0.5	-0.5	-0.5	-0.5	-0.5	-0.5	linear	100	0.025	0	0.5	TRUE	4	fixmodel	0.1	0.012054302414679563	0.007675024442563184	0	10
10	250	0	425	850	1275	1700	2125	2550	2975	3400	3825	2	0	1	0	0	0	0	0	0	0	0	0	0	-0.5	-0.5	-0.5	-0.5	-0.5	-0.5	-0.5	-0.5	-0.5	-0.5	-0.5	linear	100	0.025	0	0.5	TRUE	4	poolmodel	0	-0.0659296552294173	0.008974998590686257	0	10
10	250	0	425	850	1275	1700	2125	2550	2975	3400	3825	2	0	1	0	0	0	0	0	0	0	0	0	0	-0.5	-0.5	-0.5	-0.5	-0.5	-0.5	-0.5	-0.5	-0.5	-0.5	-0.5	linear	100	0.025	0	0.5	TRUE	4	sepmodel	0.1	0.013427226722972979	0.008306998233811152	0	10
10	250	0	425	850	1275	1700	2125	2550	2975	3400	3825	2	0	1	0	0	0	0	0	0	0	0	0	0	-0.5	-0.5	-0.5	-0.5	-0.5	-0.5	-0.5	-0.5	-0.5	-0.5	-0.5	linear	100	0.025	0	0.5	TRUE	5	fixmodel	0	0.05257031694896347	0.006251528828123295	0	10
10	250	0	425	850	1275	1700	2125	2550	2975	3400	3825	2	0	1	0	0	0	0	0	0	0	0	0	0	-0.5	-0.5	-0.5	-0.5	-0.5	-0.5	-0.5	-0.5	-0.5	-0.5	-0.5	linear	100	0.025	0	0.5	TRUE	5	poolmodel	0	-0.054079019818473746	0.006153554199051351	0	10
10	250	0	425	850	1275	1700	2125	2550	2975	3400	3825	2	0	1	0	0	0	0	0	0	0	0	0	0	-0.5	-0.5	-0.5	-0.5	-0.5	-0.5	-0.5	-0.5	-0.5	-0.5	-0.5	linear	100	0.025	0	0.5	TRUE	5	sepmodel	0	0.05826644964541996	0.006960086995114933	0	10
10	250	0	425	850	1275	1700	2125	2550	2975	3400	3825	2	0	1	0	0	0	0	0	0	0	0	0	0	-0.5	-0.5	-0.5	-0.5	-0.5	-0.5	-0.5	-0.5	-0.5	-0.5	-0.5	linear	100	0.025	0	0.5	TRUE	6	fixmodel	0	0.02633783007837444	0.00627645486016596	0	10
10	250	0	425	850	1275	1700	2125	2550	2975	3400	3825	2	0	1	0	0	0	0	0	0	0	0	0	0	-0.5	-0.5	-0.5	-0.5	-0.5	-0.5	-0.5	-0.5	-0.5	-0.5	-0.5	linear	100	0.025	0	0.5	TRUE	6	poolmodel	0	-0.11462743600434556	0.017363402729914053	0	10
10	250	0	425	850	1275	1700	2125	2550	2975	3400	3825	2	0	1	0	0	0	0	0	0	0	0	0	0	-0.5	-0.5	-0.5	-0.5	-0.5	-0.5	-0.5	-0.5	-0.5	-0.5	-0.5	linear	100	0.025	0	0.5	TRUE	6	sepmodel	0.1	0.024973627560584116	0.007249847219092602	0	10
10	250	0	425	850	1275	1700	2125	2550	2975	3400	3825	2	0	1	0	0	0	0	0	0	0	0	0	0	-0.5	-0.5	-0.5	-0.5	-0.5	-0.5	-0.5	-0.5	-0.5	-0.5	-0.5	linear	100	0.025	0	0.5	TRUE	7	fixmodel	0	0.0226326899011077	0.005454502864944618	0	10
10	250	0	425	850	1275	1700	2125	2550	2975	3400	3825	2	0	1	0	0	0	0	0	0	0	0	0	0	-0.5	-0.5	-0.5	-0.5	-0.5	-0.5	-0.5	-0.5	-0.5	-0.5	-0.5	linear	100	0.025	0	0.5	TRUE	7	poolmodel	0	-0.11818546889349309	0.01782094886044415	0	10
10	250	0	425	850	1275	1700	2125	2550	2975	3400	3825	2	0	1	0	0	0	0	0	0	0	0	0	0	-0.5	-0.5	-0.5	-0.5	-0.5	-0.5	-0.5	-0.5	-0.5	-0.5	-0.5	linear	100	0.025	0	0.5	TRUE	7	sepmodel	0	0.019095071249273766	0.004465166913431643	0	10
10	250	0	425	850	1275	1700	2125	2550	2975	3400	3825	2	0	1	0	0	0	0	0	0	0	0	0	0	-0.5	-0.5	-0.5	-0.5	-0.5	-0.5	-0.5	-0.5	-0.5	-0.5	-0.5	linear	100	0.025	0	0.5	TRUE	8	fixmodel	0	0.04645006651896909	0.003635814321739601	0	10
10	250	0	425	850	1275	1700	2125	2550	2975	3400	3825	2	0	1	0	0	0	0	0	0	0	0	0	0	-0.5	-0.5	-0.5	-0.5	-0.5	-0.5	-0.5	-0.5	-0.5	-0.5	-0.5	linear	100	0.025	0	0.5	TRUE	8	poolmodel	0	-0.14675672708539184	0.023448490365734927	0	10
10	250	0	425	850	1275	1700	2125	2550	2975	3400	3825	2	0	1	0	0	0	0	0	0	0	0	0	0	-0.5	-0.5	-0.5	-0.5	-0.5	-0.5	-0.5	-0.5	-0.5	-0.5	-0.5	linear	100	0.025	0	0.5	TRUE	8	sepmodel	0	0.05268852782302657	0.004695318642354243	0	10
10	250	0	425	850	1275	1700	2125	2550	2975	3400	3825	2	0	1	0	0	0	0	0	0	0	0	0	0	-0.5	-0.5	-0.5	-0.5	-0.5	-0.5	-0.5	-0.5	-0.5	-0.5	-0.5	linear	100	0.025	0	0.5	TRUE	9	fixmodel	0.1	0.03207660765278838	0.013091551935184324	0	10
10	250	0	425	850	1275	1700	2125	2550	2975	3400	3825	2	0	1	0	0	0	0	0	0	0	0	0	0	-0.5	-0.5	-0.5	-0.5	-0.5	-0.5	-0.5	-0.5	-0.5	-0.5	-0.5	linear	100	0.025	0	0.5	TRUE	9	poolmodel	0	-0.1720137167715211	0.03955001418475142	0	10
10	250	0	425	850	1275	1700	2125	2550	2975	3400	3825	2	0	1	0	0	0	0	0	0	0	0	0	0	-0.5	-0.5	-0.5	-0.5	-0.5	-0.5	-0.5	-0.5	-0.5	-0.5	-0.5	linear	100	0.025	0	0.5	TRUE	9	sepmodel	0.1	0.03944297651785577	0.016561332352618544	0	10
10	250	0	425	850	1275	1700	2125	2550	2975	3400	3825	2	0	1	0	0	0	0	0	0	0	0	0	0	-0.5	-0.5	-0.5	-0.5	-0.5	-0.5	-0.5	-0.5	-0.5	-0.5	-0.5	linear	100	0.025	0	0.5	TRUE	10	fixmodel	0	0.014919774425598286	0.012922600825443725	0	10
10	250	0	425	850	1275	1700	2125	2550	2975	3400	3825	2	0	1	0	0	0	0	0	0	0	0	0	0	-0.5	-0.5	-0.5	-0.5	-0.5	-0.5	-0.5	-0.5	-0.5	-0.5	-0.5	linear	100	0.025	0	0.5	TRUE	10	poolmodel	0	-0.20161071063727892	0.04552047436892522	0	10
10	250	0	425	850	1275	1700	2125	2550	2975	3400	3825	2	0	1	0	0	0	0	0	0	0	0	0	0	-0.5	-0.5	-0.5	-0.5	-0.5	-0.5	-0.5	-0.5	-0.5	-0.5	-0.5	linear	100	0.025	0	0.5	TRUE	10	sepmodel	0	0.013176280963890622	0.011481352633915606	0	10
10	250	0	450	900	1350	1800	2250	2700	3150	3600	4050	2	0	1	0	0	0	0	0	0	0	0	0	0	-0.5	-0.5	-0.5	-0.5	-0.5	-0.5	-0.5	-0.5	-0.5	-0.5	-0.5	linear	100	0.025	0	0.5	TRUE	2	fixmodel	0.2	0.06063833617997465	0.014591059216383886	0	10
10	250	0	450	900	1350	1800	2250	2700	3150	3600	4050	2	0	1	0	0	0	0	0	0	0	0	0	0	-0.5	-0.5	-0.5	-0.5	-0.5	-0.5	-0.5	-0.5	-0.5	-0.5	-0.5	linear	100	0.025	0	0.5	TRUE	2	poolmodel	0.1	0.008259793094948443	0.00860566377920387	0	10
10	250	0	450	900	1350	1800	2250	2700	3150	3600	4050	2	0	1	0	0	0	0	0	0	0	0	0	0	-0.5	-0.5	-0.5	-0.5	-0.5	-0.5	-0.5	-0.5	-0.5	-0.5	-0.5	linear	100	0.025	0	0.5	TRUE	2	sepmodel	0.1	0.05234898301473404	0.013771765369783397	0	10
10	250	0	450	900	1350	1800	2250	2700	3150	3600	4050	2	0	1	0	0	0	0	0	0	0	0	0	0	-0.5	-0.5	-0.5	-0.5	-0.5	-0.5	-0.5	-0.5	-0.5	-0.5	-0.5	linear	100	0.025	0	0.5	TRUE	3	fixmodel	0.1	-3.3300699372266e-4	0.012621584569828098	0	10
10	250	0	450	900	1350	1800	2250	2700	3150	3600	4050	2	0	1	0	0	0	0	0	0	0	0	0	0	-0.5	-0.5	-0.5	-0.5	-0.5	-0.5	-0.5	-0.5	-0.5	-0.5	-0.5	linear	100	0.025	0	0.5	TRUE	3	poolmodel	0.1	-0.036205187524737496	0.010756110160258755	0	10
10	250	0	450	900	1350	1800	2250	2700	3150	3600	4050	2	0	1	0	0	0	0	0	0	0	0	0	0	-0.5	-0.5	-0.5	-0.5	-0.5	-0.5	-0.5	-0.5	-0.5	-0.5	-0.5	linear	100	0.025	0	0.5	TRUE	3	sepmodel	0.1	-0.003359284927972772	0.013041946764734915	0	10
10	250	0	450	900	1350	1800	2250	2700	3150	3600	4050	2	0	1	0	0	0	0	0	0	0	0	0	0	-0.5	-0.5	-0.5	-0.5	-0.5	-0.5	-0.5	-0.5	-0.5	-0.5	-0.5	linear	100	0.025	0	0.5	TRUE	4	fixmodel	0	-0.007299818527358809	0.0071518166338946886	0	10
10	250	0	450	900	1350	1800	2250	2700	3150	3600	4050	2	0	1	0	0	0	0	0	0	0	0	0	0	-0.5	-0.5	-0.5	-0.5	-0.5	-0.5	-0.5	-0.5	-0.5	-0.5	-0.5	linear	100	0.025	0	0.5	TRUE	4	poolmodel	0	-0.07692739360057553	0.01045890645585312	0	10
10	250	0	450	900	1350	1800	2250	2700	3150	3600	4050	2	0	1	0	0	0	0	0	0	0	0	0	0	-0.5	-0.5	-0.5	-0.5	-0.5	-0.5	-0.5	-0.5	-0.5	-0.5	-0.5	linear	100	0.025	0	0.5	TRUE	4	sepmodel	0	-0.016623010834512633	0.0074369588510290975	0	10
10	250	0	450	900	1350	1800	2250	2700	3150	3600	4050	2	0	1	0	0	0	0	0	0	0	0	0	0	-0.5	-0.5	-0.5	-0.5	-0.5	-0.5	-0.5	-0.5	-0.5	-0.5	-0.5	linear	100	0.025	0	0.5	TRUE	5	fixmodel	0	0.0012612559687702307	0.004303988909980734	0	10
10	250	0	450	900	1350	1800	2250	2700	3150	3600	4050	2	0	1	0	0	0	0	0	0	0	0	0	0	-0.5	-0.5	-0.5	-0.5	-0.5	-0.5	-0.5	-0.5	-0.5	-0.5	-0.5	linear	100	0.025	0	0.5	TRUE	5	poolmodel	0	-0.0884461942295825	0.011127263623552444	0	10
10	250	0	450	900	1350	1800	2250	2700	3150	3600	4050	2	0	1	0	0	0	0	0	0	0	0	0	0	-0.5	-0.5	-0.5	-0.5	-0.5	-0.5	-0.5	-0.5	-0.5	-0.5	-0.5	linear	100	0.025	0	0.5	TRUE	5	sepmodel	0	-0.003676810918565122	0.0034464143254210843	0	10
10	250	0	450	900	1350	1800	2250	2700	3150	3600	4050	2	0	1	0	0	0	0	0	0	0	0	0	0	-0.5	-0.5	-0.5	-0.5	-0.5	-0.5	-0.5	-0.5	-0.5	-0.5	-0.5	linear	100	0.025	0	0.5	TRUE	6	fixmodel	0	-0.026641853952943113	0.004292361876527616	0	10
10	250	0	450	900	1350	1800	2250	2700	3150	3600	4050	2	0	1	0	0	0	0	0	0	0	0	0	0	-0.5	-0.5	-0.5	-0.5	-0.5	-0.5	-0.5	-0.5	-0.5	-0.5	-0.5	linear	100	0.025	0	0.5	TRUE	6	poolmodel	0	-0.12666722543011083	0.019762910900192148	0	10
10	250	0	450	900	1350	1800	2250	2700	3150	3600	4050	2	0	1	0	0	0	0	0	0	0	0	0	0	-0.5	-0.5	-0.5	-0.5	-0.5	-0.5	-0.5	-0.5	-0.5	-0.5	-0.5	linear	100	0.025	0	0.5	TRUE	6	sepmodel	0	-0.016612072155778958	0.004114202042391698	0	10
10	250	0	450	900	1350	1800	2250	2700	3150	3600	4050	2	0	1	0	0	0	0	0	0	0	0	0	0	-0.5	-0.5	-0.5	-0.5	-0.5	-0.5	-0.5	-0.5	-0.5	-0.5	-0.5	linear	100	0.025	0	0.5	TRUE	7	fixmodel	0	0.015284387552312135	0.004931492294481419	0	10
10	250	0	450	900	1350	1800	2250	2700	3150	3600	4050	2	0	1	0	0	0	0	0	0	0	0	0	0	-0.5	-0.5	-0.5	-0.5	-0.5	-0.5	-0.5	-0.5	-0.5	-0.5	-0.5	linear	100	0.025	0	0.5	TRUE	7	poolmodel	0	-0.12879827810718847	0.01812948977337011	0	10
10	250	0	450	900	1350	1800	2250	2700	3150	3600	4050	2	0	1	0	0	0	0	0	0	0	0	0	0	-0.5	-0.5	-0.5	-0.5	-0.5	-0.5	-0.5	-0.5	-0.5	-0.5	-0.5	linear	100	0.025	0	0.5	TRUE	7	sepmodel	0	0.021221108976047384	0.004582270601308954	0	10
10	250	0	450	900	1350	1800	2250	2700	3150	3600	4050	2	0	1	0	0	0	0	0	0	0	0	0	0	-0.5	-0.5	-0.5	-0.5	-0.5	-0.5	-0.5	-0.5	-0.5	-0.5	-0.5	linear	100	0.025	0	0.5	TRUE	8	fixmodel	0	-0.017654973652744196	0.0031216733802701723	0	10
10	250	0	450	900	1350	1800	2250	2700	3150	3600	4050	2	0	1	0	0	0	0	0	0	0	0	0	0	-0.5	-0.5	-0.5	-0.5	-0.5	-0.5	-0.5	-0.5	-0.5	-0.5	-0.5	linear	100	0.025	0	0.5	TRUE	8	poolmodel	0	-0.17725802640734706	0.03312465443562168	0	10
10	250	0	450	900	1350	1800	2250	2700	3150	3600	4050	2	0	1	0	0	0	0	0	0	0	0	0	0	-0.5	-0.5	-0.5	-0.5	-0.5	-0.5	-0.5	-0.5	-0.5	-0.5	-0.5	linear	100	0.025	0	0.5	TRUE	8	sepmodel	0	-0.009649888115732764	0.00323385625653455	0	10
10	250	0	450	900	1350	1800	2250	2700	3150	3600	4050	2	0	1	0	0	0	0	0	0	0	0	0	0	-0.5	-0.5	-0.5	-0.5	-0.5	-0.5	-0.5	-0.5	-0.5	-0.5	-0.5	linear	100	0.025	0	0.5	TRUE	9	fixmodel	0	0.017443787995962808	0.0060834763859678904	0	10
10	250	0	450	900	1350	1800	2250	2700	3150	3600	4050	2	0	1	0	0	0	0	0	0	0	0	0	0	-0.5	-0.5	-0.5	-0.5	-0.5	-0.5	-0.5	-0.5	-0.5	-0.5	-0.5	linear	100	0.025	0	0.5	TRUE	9	poolmodel	0	-0.18039596580305192	0.035867367219269176	0	10
10	250	0	450	900	1350	1800	2250	2700	3150	3600	4050	2	0	1	0	0	0	0	0	0	0	0	0	0	-0.5	-0.5	-0.5	-0.5	-0.5	-0.5	-0.5	-0.5	-0.5	-0.5	-0.5	linear	100	0.025	0	0.5	TRUE	9	sepmodel	0	0.02091127287274627	0.00660532035862268	0	10
10	250	0	450	900	1350	1800	2250	2700	3150	3600	4050	2	0	1	0	0	0	0	0	0	0	0	0	0	-0.5	-0.5	-0.5	-0.5	-0.5	-0.5	-0.5	-0.5	-0.5	-0.5	-0.5	linear	100	0.025	0	0.5	TRUE	10	fixmodel	0	0.017800939615985972	0.005104405855125678	0	10
10	250	0	450	900	1350	1800	2250	2700	3150	3600	4050	2	0	1	0	0	0	0	0	0	0	0	0	0	-0.5	-0.5	-0.5	-0.5	-0.5	-0.5	-0.5	-0.5	-0.5	-0.5	-0.5	linear	100	0.025	0	0.5	TRUE	10	poolmodel	0	-0.22282615983381288	0.05394018070596784	0	10
10	250	0	450	900	1350	1800	2250	2700	3150	3600	4050	2	0	1	0	0	0	0	0	0	0	0	0	0	-0.5	-0.5	-0.5	-0.5	-0.5	-0.5	-0.5	-0.5	-0.5	-0.5	-0.5	linear	100	0.025	0	0.5	TRUE	10	sepmodel	0	0.017211716036970387	0.006290612641564284	0	10
10	250	0	475	950	1425	1900	2375	2850	3325	3800	4275	2	0	1	0	0	0	0	0	0	0	0	0	0	-0.5	-0.5	-0.5	-0.5	-0.5	-0.5	-0.5	-0.5	-0.5	-0.5	-0.5	linear	100	0.025	0	0.5	TRUE	2	fixmodel	0	-0.002944704340439902	0.012193546528606287	0	10
10	250	0	475	950	1425	1900	2375	2850	3325	3800	4275	2	0	1	0	0	0	0	0	0	0	0	0	0	-0.5	-0.5	-0.5	-0.5	-0.5	-0.5	-0.5	-0.5	-0.5	-0.5	-0.5	linear	100	0.025	0	0.5	TRUE	2	poolmodel	0	-0.0025440609063640757	0.00570189823863979	0	10
10	250	0	475	950	1425	1900	2375	2850	3325	3800	4275	2	0	1	0	0	0	0	0	0	0	0	0	0	-0.5	-0.5	-0.5	-0.5	-0.5	-0.5	-0.5	-0.5	-0.5	-0.5	-0.5	linear	100	0.025	0	0.5	TRUE	2	sepmodel	0	-0.002742717428272387	0.011651665054716258	0	10
10	250	0	475	950	1425	1900	2375	2850	3325	3800	4275	2	0	1	0	0	0	0	0	0	0	0	0	0	-0.5	-0.5	-0.5	-0.5	-0.5	-0.5	-0.5	-0.5	-0.5	-0.5	-0.5	linear	100	0.025	0	0.5	TRUE	3	fixmodel	0.2	0.01550923613850684	0.014829315476049324	0	10
10	250	0	475	950	1425	1900	2375	2850	3325	3800	4275	2	0	1	0	0	0	0	0	0	0	0	0	0	-0.5	-0.5	-0.5	-0.5	-0.5	-0.5	-0.5	-0.5	-0.5	-0.5	-0.5	linear	100	0.025	0	0.5	TRUE	3	poolmodel	0.1	-0.03380804534303796	0.00936229777948075	0	10
10	250	0	475	950	1425	1900	2375	2850	3325	3800	4275	2	0	1	0	0	0	0	0	0	0	0	0	0	-0.5	-0.5	-0.5	-0.5	-0.5	-0.5	-0.5	-0.5	-0.5	-0.5	-0.5	linear	100	0.025	0	0.5	TRUE	3	sepmodel	0.1	0.013362441758158438	0.014743802900564042	0	10
10	250	0	475	950	1425	1900	2375	2850	3325	3800	4275	2	0	1	0	0	0	0	0	0	0	0	0	0	-0.5	-0.5	-0.5	-0.5	-0.5	-0.5	-0.5	-0.5	-0.5	-0.5	-0.5	linear	100	0.025	0	0.5	TRUE	4	fixmodel	0	0.010640413129832832	0.0053864458236285865	0	10
10	250	0	475	950	1425	1900	2375	2850	3325	3800	4275	2	0	1	0	0	0	0	0	0	0	0	0	0	-0.5	-0.5	-0.5	-0.5	-0.5	-0.5	-0.5	-0.5	-0.5	-0.5	-0.5	linear	100	0.025	0	0.5	TRUE	4	poolmodel	0	-0.05047943121228148	0.009102162194459742	0	10
10	250	0	475	950	1425	1900	2375	2850	3325	3800	4275	2	0	1	0	0	0	0	0	0	0	0	0	0	-0.5	-0.5	-0.5	-0.5	-0.5	-0.5	-0.5	-0.5	-0.5	-0.5	-0.5	linear	100	0.025	0	0.5	TRUE	4	sepmodel	0	0.007591024882492868	0.006304753249786599	0	10
10	250	0	475	950	1425	1900	2375	2850	3325	3800	4275	2	0	1	0	0	0	0	0	0	0	0	0	0	-0.5	-0.5	-0.5	-0.5	-0.5	-0.5	-0.5	-0.5	-0.5	-0.5	-0.5	linear	100	0.025	0	0.5	TRUE	5	fixmodel	0	0.025354106432945427	0.004649599628072338	0	10
10	250	0	475	950	1425	1900	2375	2850	3325	3800	4275	2	0	1	0	0	0	0	0	0	0	0	0	0	-0.5	-0.5	-0.5	-0.5	-0.5	-0.5	-0.5	-0.5	-0.5	-0.5	-0.5	linear	100	0.025	0	0.5	TRUE	5	poolmodel	0	-0.07379061741789937	0.0098762266102985	0	10
10	250	0	475	950	1425	1900	2375	2850	3325	3800	4275	2	0	1	0	0	0	0	0	0	0	0	0	0	-0.5	-0.5	-0.5	-0.5	-0.5	-0.5	-0.5	-0.5	-0.5	-0.5	-0.5	linear	100	0.025	0	0.5	TRUE	5	sepmodel	0	0.022917797546466747	0.00348328007521986	0	10
10	250	0	475	950	1425	1900	2375	2850	3325	3800	4275	2	0	1	0	0	0	0	0	0	0	0	0	0	-0.5	-0.5	-0.5	-0.5	-0.5	-0.5	-0.5	-0.5	-0.5	-0.5	-0.5	linear	100	0.025	0	0.5	TRUE	6	fixmodel	0	0.019176405250391847	0.0035084230360573304	0	10
10	250	0	475	950	1425	1900	2375	2850	3325	3800	4275	2	0	1	0	0	0	0	0	0	0	0	0	0	-0.5	-0.5	-0.5	-0.5	-0.5	-0.5	-0.5	-0.5	-0.5	-0.5	-0.5	linear	100	0.025	0	0.5	TRUE	6	poolmodel	0	-0.1158627619327521	0.016249013852601173	0	10
10	250	0	475	950	1425	1900	2375	2850	3325	3800	4275	2	0	1	0	0	0	0	0	0	0	0	0	0	-0.5	-0.5	-0.5	-0.5	-0.5	-0.5	-0.5	-0.5	-0.5	-0.5	-0.5	linear	100	0.025	0	0.5	TRUE	6	sepmodel	0	0.018878492259172	0.004262575625841973	0	10
10	250	0	475	950	1425	1900	2375	2850	3325	3800	4275	2	0	1	0	0	0	0	0	0	0	0	0	0	-0.5	-0.5	-0.5	-0.5	-0.5	-0.5	-0.5	-0.5	-0.5	-0.5	-0.5	linear	100	0.025	0	0.5	TRUE	7	fixmodel	0	0.006232575159092042	0.007599301988255826	0	10
10	250	0	475	950	1425	1900	2375	2850	3325	3800	4275	2	0	1	0	0	0	0	0	0	0	0	0	0	-0.5	-0.5	-0.5	-0.5	-0.5	-0.5	-0.5	-0.5	-0.5	-0.5	-0.5	linear	100	0.025	0	0.5	TRUE	7	poolmodel	0	-0.13793106183373133	0.022696263396904438	0	10
10	250	0	475	950	1425	1900	2375	2850	3325	3800	4275	2	0	1	0	0	0	0	0	0	0	0	0	0	-0.5	-0.5	-0.5	-0.5	-0.5	-0.5	-0.5	-0.5	-0.5	-0.5	-0.5	linear	100	0.025	0	0.5	TRUE	7	sepmodel	0	2.1829950546132853e-4	0.007468571640269085	0	10
10	250	0	475	950	1425	1900	2375	2850	3325	3800	4275	2	0	1	0	0	0	0	0	0	0	0	0	0	-0.5	-0.5	-0.5	-0.5	-0.5	-0.5	-0.5	-0.5	-0.5	-0.5	-0.5	linear	100	0.025	0	0.5	TRUE	8	fixmodel	0	-0.004081802193796692	0.006905567385812957	0	10
10	250	0	475	950	1425	1900	2375	2850	3325	3800	4275	2	0	1	0	0	0	0	0	0	0	0	0	0	-0.5	-0.5	-0.5	-0.5	-0.5	-0.5	-0.5	-0.5	-0.5	-0.5	-0.5	linear	100	0.025	0	0.5	TRUE	8	poolmodel	0	-0.15789462237289584	0.028016349084633324	0	10
10	250	0	475	950	1425	1900	2375	2850	3325	3800	4275	2	0	1	0	0	0	0	0	0	0	0	0	0	-0.5	-0.5	-0.5	-0.5	-0.5	-0.5	-0.5	-0.5	-0.5	-0.5	-0.5	linear	100	0.025	0	0.5	TRUE	8	sepmodel	0	-0.0018979315255695654	0.00706549255379354	0	10
10	250	0	475	950	1425	1900	2375	2850	3325	3800	4275	2	0	1	0	0	0	0	0	0	0	0	0	0	-0.5	-0.5	-0.5	-0.5	-0.5	-0.5	-0.5	-0.5	-0.5	-0.5	-0.5	linear	100	0.025	0	0.5	TRUE	9	fixmodel	0	0.007581092638396012	0.009944169656757314	0	10
10	250	0	475	950	1425	1900	2375	2850	3325	3800	4275	2	0	1	0	0	0	0	0	0	0	0	0	0	-0.5	-0.5	-0.5	-0.5	-0.5	-0.5	-0.5	-0.5	-0.5	-0.5	-0.5	linear	100	0.025	0	0.5	TRUE	9	poolmodel	0	-0.17870947186444255	0.035262920752330874	0	10
10	250	0	475	950	1425	1900	2375	2850	3325	3800	4275	2	0	1	0	0	0	0	0	0	0	0	0	0	-0.5	-0.5	-0.5	-0.5	-0.5	-0.5	-0.5	-0.5	-0.5	-0.5	-0.5	linear	100	0.025	0	0.5	TRUE	9	sepmodel	0	0.004101023427562474	0.012465339022087456	0	10
10	250	0	475	950	1425	1900	2375	2850	3325	3800	4275	2	0	1	0	0	0	0	0	0	0	0	0	0	-0.5	-0.5	-0.5	-0.5	-0.5	-0.5	-0.5	-0.5	-0.5	-0.5	-0.5	linear	100	0.025	0	0.5	TRUE	10	fixmodel	0	-0.016492947989761385	0.012115020914349356	0	10
10	250	0	475	950	1425	1900	2375	2850	3325	3800	4275	2	0	1	0	0	0	0	0	0	0	0	0	0	-0.5	-0.5	-0.5	-0.5	-0.5	-0.5	-0.5	-0.5	-0.5	-0.5	-0.5	linear	100	0.025	0	0.5	TRUE	10	poolmodel	0	-0.2076534131755255	0.050214190581094595	0	10
10	250	0	475	950	1425	1900	2375	2850	3325	3800	4275	2	0	1	0	0	0	0	0	0	0	0	0	0	-0.5	-0.5	-0.5	-0.5	-0.5	-0.5	-0.5	-0.5	-0.5	-0.5	-0.5	linear	100	0.025	0	0.5	TRUE	10	sepmodel	0	-0.016379660411426585	0.01048879484091968	0	10
10	250	0	500	1000	1500	2000	2500	3000	3500	4000	4500	2	0	1	0	0	0	0	0	0	0	0	0	0	-0.5	-0.5	-0.5	-0.5	-0.5	-0.5	-0.5	-0.5	-0.5	-0.5	-0.5	linear	100	0.025	0	0.5	TRUE	2	fixmodel	0.1	-0.03309845513442624	0.013693918904322262	0	10
10	250	0	500	1000	1500	2000	2500	3000	3500	4000	4500	2	0	1	0	0	0	0	0	0	0	0	0	0	-0.5	-0.5	-0.5	-0.5	-0.5	-0.5	-0.5	-0.5	-0.5	-0.5	-0.5	linear	100	0.025	0	0.5	TRUE	2	poolmodel	0.1	-0.04417258267774161	0.01644921119712378	0	10
10	250	0	500	1000	1500	2000	2500	3000	3500	4000	4500	2	0	1	0	0	0	0	0	0	0	0	0	0	-0.5	-0.5	-0.5	-0.5	-0.5	-0.5	-0.5	-0.5	-0.5	-0.5	-0.5	linear	100	0.025	0	0.5	TRUE	2	sepmodel	0.1	-0.03309845513442637	0.01369391890432227	0	10
10	250	0	500	1000	1500	2000	2500	3000	3500	4000	4500	2	0	1	0	0	0	0	0	0	0	0	0	0	-0.5	-0.5	-0.5	-0.5	-0.5	-0.5	-0.5	-0.5	-0.5	-0.5	-0.5	linear	100	0.025	0	0.5	TRUE	3	fixmodel	0.1	0.047410394567508715	0.011013772974924502	0	10
10	250	0	500	1000	1500	2000	2500	3000	3500	4000	4500	2	0	1	0	0	0	0	0	0	0	0	0	0	-0.5	-0.5	-0.5	-0.5	-0.5	-0.5	-0.5	-0.5	-0.5	-0.5	-0.5	linear	100	0.025	0	0.5	TRUE	3	poolmodel	0.1	-0.02241189724037557	0.007570998662869676	0	10
10	250	0	500	1000	1500	2000	2500	3000	3500	4000	4500	2	0	1	0	0	0	0	0	0	0	0	0	0	-0.5	-0.5	-0.5	-0.5	-0.5	-0.5	-0.5	-0.5	-0.5	-0.5	-0.5	linear	100	0.025	0	0.5	TRUE	3	sepmodel	0.1	0.047410394567508854	0.011013772974924403	0	10
10	250	0	500	1000	1500	2000	2500	3000	3500	4000	4500	2	0	1	0	0	0	0	0	0	0	0	0	0	-0.5	-0.5	-0.5	-0.5	-0.5	-0.5	-0.5	-0.5	-0.5	-0.5	-0.5	linear	100	0.025	0	0.5	TRUE	4	fixmodel	0	-0.012867406974245198	0.007776725631420367	0	10
10	250	0	500	1000	1500	2000	2500	3000	3500	4000	4500	2	0	1	0	0	0	0	0	0	0	0	0	0	-0.5	-0.5	-0.5	-0.5	-0.5	-0.5	-0.5	-0.5	-0.5	-0.5	-0.5	linear	100	0.025	0	0.5	TRUE	4	poolmodel	0	-0.09746232299662742	0.01934996412375254	0	10
10	250	0	500	1000	1500	2000	2500	3000	3500	4000	4500	2	0	1	0	0	0	0	0	0	0	0	0	0	-0.5	-0.5	-0.5	-0.5	-0.5	-0.5	-0.5	-0.5	-0.5	-0.5	-0.5	linear	100	0.025	0	0.5	TRUE	4	sepmodel	0	-0.012867406974245143	0.00777672563142047	0	10
10	250	0	500	1000	1500	2000	2500	3000	3500	4000	4500	2	0	1	0	0	0	0	0	0	0	0	0	0	-0.5	-0.5	-0.5	-0.5	-0.5	-0.5	-0.5	-0.5	-0.5	-0.5	-0.5	linear	100	0.025	0	0.5	TRUE	5	fixmodel	0	-0.023621907398642943	0.008514717062807644	0	10
10	250	0	500	1000	1500	2000	2500	3000	3500	4000	4500	2	0	1	0	0	0	0	0	0	0	0	0	0	-0.5	-0.5	-0.5	-0.5	-0.5	-0.5	-0.5	-0.5	-0.5	-0.5	-0.5	linear	100	0.025	0	0.5	TRUE	5	poolmodel	0	-0.13886321684006464	0.023119065059200344	0	10
10	250	0	500	1000	1500	2000	2500	3000	3500	4000	4500	2	0	1	0	0	0	0	0	0	0	0	0	0	-0.5	-0.5	-0.5	-0.5	-0.5	-0.5	-0.5	-0.5	-0.5	-0.5	-0.5	linear	100	0.025	0	0.5	TRUE	5	sepmodel	0	-0.02362190739864182	0.00851471706280756	0	10
10	250	0	500	1000	1500	2000	2500	3000	3500	4000	4500	2	0	1	0	0	0	0	0	0	0	0	0	0	-0.5	-0.5	-0.5	-0.5	-0.5	-0.5	-0.5	-0.5	-0.5	-0.5	-0.5	linear	100	0.025	0	0.5	TRUE	6	fixmodel	0.2	0.059223260721403444	0.014035135519129134	0	10
10	250	0	500	1000	1500	2000	2500	3000	3500	4000	4500	2	0	1	0	0	0	0	0	0	0	0	0	0	-0.5	-0.5	-0.5	-0.5	-0.5	-0.5	-0.5	-0.5	-0.5	-0.5	-0.5	linear	100	0.025	0	0.5	TRUE	6	poolmodel	0	-0.09004077877566825	0.011373014442509507	0	10
10	250	0	500	1000	1500	2000	2500	3000	3500	4000	4500	2	0	1	0	0	0	0	0	0	0	0	0	0	-0.5	-0.5	-0.5	-0.5	-0.5	-0.5	-0.5	-0.5	-0.5	-0.5	-0.5	linear	100	0.025	0	0.5	TRUE	6	sepmodel	0.2	0.0592232607214042	0.014035135519130226	0	10
10	250	0	500	1000	1500	2000	2500	3000	3500	4000	4500	2	0	1	0	0	0	0	0	0	0	0	0	0	-0.5	-0.5	-0.5	-0.5	-0.5	-0.5	-0.5	-0.5	-0.5	-0.5	-0.5	linear	100	0.025	0	0.5	TRUE	7	fixmodel	0	-0.02041473548044181	0.0018985116871549172	0	10
10	250	0	500	1000	1500	2000	2500	3000	3500	4000	4500	2	0	1	0	0	0	0	0	0	0	0	0	0	-0.5	-0.5	-0.5	-0.5	-0.5	-0.5	-0.5	-0.5	-0.5	-0.5	-0.5	linear	100	0.025	0	0.5	TRUE	7	poolmodel	0	-0.14675464020173312	0.023661341831940075	0	10
10	250	0	500	1000	1500	2000	2500	3000	3500	4000	4500	2	0	1	0	0	0	0	0	0	0	0	0	0	-0.5	-0.5	-0.5	-0.5	-0.5	-0.5	-0.5	-0.5	-0.5	-0.5	-0.5	linear	100	0.025	0	0.5	TRUE	7	sepmodel	0	-0.02041473548044445	0.0018985116871549049	0	10
10	250	0	500	1000	1500	2000	2500	3000	3500	4000	4500	2	0	1	0	0	0	0	0	0	0	0	0	0	-0.5	-0.5	-0.5	-0.5	-0.5	-0.5	-0.5	-0.5	-0.5	-0.5	-0.5	linear	100	0.025	0	0.5	TRUE	8	fixmodel	0	8.691737153206844e-4	0.006039859146791465	0	10
10	250	0	500	1000	1500	2000	2500	3000	3500	4000	4500	2	0	1	0	0	0	0	0	0	0	0	0	0	-0.5	-0.5	-0.5	-0.5	-0.5	-0.5	-0.5	-0.5	-0.5	-0.5	-0.5	linear	100	0.025	0	0.5	TRUE	8	poolmodel	0	-0.20483037963096606	0.045373003494657206	0	10
10	250	0	500	1000	1500	2000	2500	3000	3500	4000	4500	2	0	1	0	0	0	0	0	0	0	0	0	0	-0.5	-0.5	-0.5	-0.5	-0.5	-0.5	-0.5	-0.5	-0.5	-0.5	-0.5	linear	100	0.025	0	0.5	TRUE	8	sepmodel	0	8.691737153199216e-4	0.006039859146791449	0	10
10	250	0	500	1000	1500	2000	2500	3000	3500	4000	4500	2	0	1	0	0	0	0	0	0	0	0	0	0	-0.5	-0.5	-0.5	-0.5	-0.5	-0.5	-0.5	-0.5	-0.5	-0.5	-0.5	linear	100	0.025	0	0.5	TRUE	9	fixmodel	0	-0.01817061937686621	0.008222716130786548	0	10
10	250	0	500	1000	1500	2000	2500	3000	3500	4000	4500	2	0	1	0	0	0	0	0	0	0	0	0	0	-0.5	-0.5	-0.5	-0.5	-0.5	-0.5	-0.5	-0.5	-0.5	-0.5	-0.5	linear	100	0.025	0	0.5	TRUE	9	poolmodel	0	-0.2172543128937771	0.05154779075150091	0	10
10	250	0	500	1000	1500	2000	2500	3000	3500	4000	4500	2	0	1	0	0	0	0	0	0	0	0	0	0	-0.5	-0.5	-0.5	-0.5	-0.5	-0.5	-0.5	-0.5	-0.5	-0.5	-0.5	linear	100	0.025	0	0.5	TRUE	9	sepmodel	0	-0.018170619376864393	0.008222716130786407	0	10
10	250	0	500	1000	1500	2000	2500	3000	3500	4000	4500	2	0	1	0	0	0	0	0	0	0	0	0	0	-0.5	-0.5	-0.5	-0.5	-0.5	-0.5	-0.5	-0.5	-0.5	-0.5	-0.5	linear	100	0.025	0	0.5	TRUE	10	fixmodel	0.2	0.025371679784283056	0.022433400188964323	0	10
10	250	0	500	1000	1500	2000	2500	3000	3500	4000	4500	2	0	1	0	0	0	0	0	0	0	0	0	0	-0.5	-0.5	-0.5	-0.5	-0.5	-0.5	-0.5	-0.5	-0.5	-0.5	-0.5	linear	100	0.025	0	0.5	TRUE	10	poolmodel	0	-0.21799175367908324	0.052830054898228125	0	10
10	250	0	500	1000	1500	2000	2500	3000	3500	4000	4500	2	0	1	0	0	0	0	0	0	0	0	0	0	-0.5	-0.5	-0.5	-0.5	-0.5	-0.5	-0.5	-0.5	-0.5	-0.5	-0.5	linear	100	0.025	0	0.5	TRUE	10	sepmodel	0.2	0.02537167978427932	0.022433400188962838	0	10
10	250	0	0	0	0	0	0	0	0	0	0	2	0	1	0	0	0	0	0	0	0	0	0	0	-0.375	-0.375	-0.375	-0.375	-0.375	-0.375	-0.375	-0.375	-0.375	-0.375	-0.375	linear	100	0.025	0	0.5	TRUE	2	fixmodel	0.1	0.00565102659999699	0.007901828161046327	0	10
10	250	0	0	0	0	0	0	0	0	0	0	2	0	1	0	0	0	0	0	0	0	0	0	0	-0.375	-0.375	-0.375	-0.375	-0.375	-0.375	-0.375	-0.375	-0.375	-0.375	-0.375	linear	100	0.025	0	0.5	TRUE	2	poolmodel	0	0.00565102659999904	0.00790182816104641	0	10
10	250	0	0	0	0	0	0	0	0	0	0	2	0	1	0	0	0	0	0	0	0	0	0	0	-0.375	-0.375	-0.375	-0.375	-0.375	-0.375	-0.375	-0.375	-0.375	-0.375	-0.375	linear	100	0.025	0	0.5	TRUE	2	sepmodel	0	0.00565102659999904	0.00790182816104641	0	10
10	250	0	0	0	0	0	0	0	0	0	0	2	0	1	0	0	0	0	0	0	0	0	0	0	-0.375	-0.375	-0.375	-0.375	-0.375	-0.375	-0.375	-0.375	-0.375	-0.375	-0.375	linear	100	0.025	0	0.5	TRUE	3	fixmodel	0	0.005510622233905583	0.0032848028355229064	0	10
10	250	0	0	0	0	0	0	0	0	0	0	2	0	1	0	0	0	0	0	0	0	0	0	0	-0.375	-0.375	-0.375	-0.375	-0.375	-0.375	-0.375	-0.375	-0.375	-0.375	-0.375	linear	100	0.025	0	0.5	TRUE	3	poolmodel	0	0.0055106222339073715	0.0032848028355228647	0	10
10	250	0	0	0	0	0	0	0	0	0	0	2	0	1	0	0	0	0	0	0	0	0	0	0	-0.375	-0.375	-0.375	-0.375	-0.375	-0.375	-0.375	-0.375	-0.375	-0.375	-0.375	linear	100	0.025	0	0.5	TRUE	3	sepmodel	0	0.0055106222339073715	0.0032848028355228647	0	10
10	250	0	0	0	0	0	0	0	0	0	0	2	0	1	0	0	0	0	0	0	0	0	0	0	-0.375	-0.375	-0.375	-0.375	-0.375	-0.375	-0.375	-0.375	-0.375	-0.375	-0.375	linear	100	0.025	0	0.5	TRUE	4	fixmodel	0	-0.038399043359983356	0.013199676946460582	0	10
10	250	0	0	0	0	0	0	0	0	0	0	2	0	1	0	0	0	0	0	0	0	0	0	0	-0.375	-0.375	-0.375	-0.375	-0.375	-0.375	-0.375	-0.375	-0.375	-0.375	-0.375	linear	100	0.025	0	0.5	TRUE	4	poolmodel	0	-0.03839904335998243	0.013199676946460799	0	10
10	250	0	0	0	0	0	0	0	0	0	0	2	0	1	0	0	0	0	0	0	0	0	0	0	-0.375	-0.375	-0.375	-0.375	-0.375	-0.375	-0.375	-0.375	-0.375	-0.375	-0.375	linear	100	0.025	0	0.5	TRUE	4	sepmodel	0	-0.03839904335998243	0.013199676946460799	0	10
10	250	0	0	0	0	0	0	0	0	0	0	2	0	1	0	0	0	0	0	0	0	0	0	0	-0.375	-0.375	-0.375	-0.375	-0.375	-0.375	-0.375	-0.375	-0.375	-0.375	-0.375	linear	100	0.025	0	0.5	TRUE	5	fixmodel	0	-0.01905897029049895	0.006477813970342804	0	10
10	250	0	0	0	0	0	0	0	0	0	0	2	0	1	0	0	0	0	0	0	0	0	0	0	-0.375	-0.375	-0.375	-0.375	-0.375	-0.375	-0.375	-0.375	-0.375	-0.375	-0.375	linear	100	0.025	0	0.5	TRUE	5	poolmodel	0	-0.019058970290496483	0.006477813970342053	0	10
10	250	0	0	0	0	0	0	0	0	0	0	2	0	1	0	0	0	0	0	0	0	0	0	0	-0.375	-0.375	-0.375	-0.375	-0.375	-0.375	-0.375	-0.375	-0.375	-0.375	-0.375	linear	100	0.025	0	0.5	TRUE	5	sepmodel	0	-0.019058970290496483	0.006477813970342053	0	10
10	250	0	0	0	0	0	0	0	0	0	0	2	0	1	0	0	0	0	0	0	0	0	0	0	-0.375	-0.375	-0.375	-0.375	-0.375	-0.375	-0.375	-0.375	-0.375	-0.375	-0.375	linear	100	0.025	0	0.5	TRUE	6	fixmodel	0	-0.006180472384081934	0.007690481121467542	0	10
10	250	0	0	0	0	0	0	0	0	0	0	2	0	1	0	0	0	0	0	0	0	0	0	0	-0.375	-0.375	-0.375	-0.375	-0.375	-0.375	-0.375	-0.375	-0.375	-0.375	-0.375	linear	100	0.025	0	0.5	TRUE	6	poolmodel	0	-0.006180472384080119	0.007690481121466848	0	10
10	250	0	0	0	0	0	0	0	0	0	0	2	0	1	0	0	0	0	0	0	0	0	0	0	-0.375	-0.375	-0.375	-0.375	-0.375	-0.375	-0.375	-0.375	-0.375	-0.375	-0.375	linear	100	0.025	0	0.5	TRUE	6	sepmodel	0	-0.006180472384080119	0.007690481121466848	0	10
10	250	0	0	0	0	0	0	0	0	0	0	2	0	1	0	0	0	0	0	0	0	0	0	0	-0.375	-0.375	-0.375	-0.375	-0.375	-0.375	-0.375	-0.375	-0.375	-0.375	-0.375	linear	100	0.025	0	0.5	TRUE	7	fixmodel	0	0.004784744441044916	0.006027529648403459	0	10
10	250	0	0	0	0	0	0	0	0	0	0	2	0	1	0	0	0	0	0	0	0	0	0	0	-0.375	-0.375	-0.375	-0.375	-0.375	-0.375	-0.375	-0.375	-0.375	-0.375	-0.375	linear	100	0.025	0	0.5	TRUE	7	poolmodel	0	0.004784744441047405	0.006027529648403407	0	10
10	250	0	0	0	0	0	0	0	0	0	0	2	0	1	0	0	0	0	0	0	0	0	0	0	-0.375	-0.375	-0.375	-0.375	-0.375	-0.375	-0.375	-0.375	-0.375	-0.375	-0.375	linear	100	0.025	0	0.5	TRUE	7	sepmodel	0	0.004784744441047405	0.006027529648403407	0	10
10	250	0	0	0	0	0	0	0	0	0	0	2	0	1	0	0	0	0	0	0	0	0	0	0	-0.375	-0.375	-0.375	-0.375	-0.375	-0.375	-0.375	-0.375	-0.375	-0.375	-0.375	linear	100	0.025	0	0.5	TRUE	8	fixmodel	0	-0.018000077250287468	0.012305789281593803	0	10
10	250	0	0	0	0	0	0	0	0	0	0	2	0	1	0	0	0	0	0	0	0	0	0	0	-0.375	-0.375	-0.375	-0.375	-0.375	-0.375	-0.375	-0.375	-0.375	-0.375	-0.375	linear	100	0.025	0	0.5	TRUE	8	poolmodel	0	-0.01800007725028485	0.012305789281593624	0	10
10	250	0	0	0	0	0	0	0	0	0	0	2	0	1	0	0	0	0	0	0	0	0	0	0	-0.375	-0.375	-0.375	-0.375	-0.375	-0.375	-0.375	-0.375	-0.375	-0.375	-0.375	linear	100	0.025	0	0.5	TRUE	8	sepmodel	0	-0.01800007725028485	0.012305789281593624	0	10
10	250	0	0	0	0	0	0	0	0	0	0	2	0	1	0	0	0	0	0	0	0	0	0	0	-0.375	-0.375	-0.375	-0.375	-0.375	-0.375	-0.375	-0.375	-0.375	-0.375	-0.375	linear	100	0.025	0	0.5	TRUE	9	fixmodel	0	-0.03227367539579544	0.00532266025179299	0	10
10	250	0	0	0	0	0	0	0	0	0	0	2	0	1	0	0	0	0	0	0	0	0	0	0	-0.375	-0.375	-0.375	-0.375	-0.375	-0.375	-0.375	-0.375	-0.375	-0.375	-0.375	linear	100	0.025	0	0.5	TRUE	9	poolmodel	0	-0.032273675395793254	0.005322660251792607	0	10
10	250	0	0	0	0	0	0	0	0	0	0	2	0	1	0	0	0	0	0	0	0	0	0	0	-0.375	-0.375	-0.375	-0.375	-0.375	-0.375	-0.375	-0.375	-0.375	-0.375	-0.375	linear	100	0.025	0	0.5	TRUE	9	sepmodel	0	-0.032273675395793254	0.005322660251792607	0	10
10	250	0	0	0	0	0	0	0	0	0	0	2	0	1	0	0	0	0	0	0	0	0	0	0	-0.375	-0.375	-0.375	-0.375	-0.375	-0.375	-0.375	-0.375	-0.375	-0.375	-0.375	linear	100	0.025	0	0.5	TRUE	10	fixmodel	0.1	-0.01812196149604855	0.00894276196148847	0	10
10	250	0	0	0	0	0	0	0	0	0	0	2	0	1	0	0	0	0	0	0	0	0	0	0	-0.375	-0.375	-0.375	-0.375	-0.375	-0.375	-0.375	-0.375	-0.375	-0.375	-0.375	linear	100	0.025	0	0.5	TRUE	10	poolmodel	0.1	-0.018121961496046175	0.008942761961488034	0	10
10	250	0	0	0	0	0	0	0	0	0	0	2	0	1	0	0	0	0	0	0	0	0	0	0	-0.375	-0.375	-0.375	-0.375	-0.375	-0.375	-0.375	-0.375	-0.375	-0.375	-0.375	linear	100	0.025	0	0.5	TRUE	10	sepmodel	0.1	-0.018121961496046175	0.008942761961488034	0	10
10	250	0	25	50	75	100	125	150	175	200	225	2	0	1	0	0	0	0	0	0	0	0	0	0	-0.375	-0.375	-0.375	-0.375	-0.375	-0.375	-0.375	-0.375	-0.375	-0.375	-0.375	linear	100	0.025	0	0.5	TRUE	2	fixmodel	0	-0.009335806291808956	0.003829644621773464	0	10
10	250	0	25	50	75	100	125	150	175	200	225	2	0	1	0	0	0	0	0	0	0	0	0	0	-0.375	-0.375	-0.375	-0.375	-0.375	-0.375	-0.375	-0.375	-0.375	-0.375	-0.375	linear	100	0.025	0	0.5	TRUE	2	poolmodel	0	-0.020032891782647264	0.004171040901476434	0	10
10	250	0	25	50	75	100	125	150	175	200	225	2	0	1	0	0	0	0	0	0	0	0	0	0	-0.375	-0.375	-0.375	-0.375	-0.375	-0.375	-0.375	-0.375	-0.375	-0.375	-0.375	linear	100	0.025	0	0.5	TRUE	2	sepmodel	0	-0.010026916095449213	0.0033520522333821924	0	10
10	250	0	25	50	75	100	125	150	175	200	225	2	0	1	0	0	0	0	0	0	0	0	0	0	-0.375	-0.375	-0.375	-0.375	-0.375	-0.375	-0.375	-0.375	-0.375	-0.375	-0.375	linear	100	0.025	0	0.5	TRUE	3	fixmodel	0	-0.022890549927199015	0.006381483060868454	0	10
10	250	0	25	50	75	100	125	150	175	200	225	2	0	1	0	0	0	0	0	0	0	0	0	0	-0.375	-0.375	-0.375	-0.375	-0.375	-0.375	-0.375	-0.375	-0.375	-0.375	-0.375	linear	100	0.025	0	0.5	TRUE	3	poolmodel	0	-0.03847665659150244	0.00716099590684146	0	10
10	250	0	25	50	75	100	125	150	175	200	225	2	0	1	0	0	0	0	0	0	0	0	0	0	-0.375	-0.375	-0.375	-0.375	-0.375	-0.375	-0.375	-0.375	-0.375	-0.375	-0.375	linear	100	0.025	0	0.5	TRUE	3	sepmodel	0	-0.02198821031816884	0.006342206655453634	0	10
10	250	0	25	50	75	100	125	150	175	200	225	2	0	1	0	0	0	0	0	0	0	0	0	0	-0.375	-0.375	-0.375	-0.375	-0.375	-0.375	-0.375	-0.375	-0.375	-0.375	-0.375	linear	100	0.025	0	0.5	TRUE	4	fixmodel	0	-0.04886382617548855	0.005688286585800506	0	10
10	250	0	25	50	75	100	125	150	175	200	225	2	0	1	0	0	0	0	0	0	0	0	0	0	-0.375	-0.375	-0.375	-0.375	-0.375	-0.375	-0.375	-0.375	-0.375	-0.375	-0.375	linear	100	0.025	0	0.5	TRUE	4	poolmodel	0	-0.06884750163748013	0.008197790975992091	0	10
10	250	0	25	50	75	100	125	150	175	200	225	2	0	1	0	0	0	0	0	0	0	0	0	0	-0.375	-0.375	-0.375	-0.375	-0.375	-0.375	-0.375	-0.375	-0.375	-0.375	-0.375	linear	100	0.025	0	0.5	TRUE	4	sepmodel	0	-0.04585240651580085	0.005403755265781828	0	10
10	250	0	25	50	75	100	125	150	175	200	225	2	0	1	0	0	0	0	0	0	0	0	0	0	-0.375	-0.375	-0.375	-0.375	-0.375	-0.375	-0.375	-0.375	-0.375	-0.375	-0.375	linear	100	0.025	0	0.5	TRUE	5	fixmodel	0	-0.03423979285311743	0.004141633261486207	0	10
10	250	0	25	50	75	100	125	150	175	200	225	2	0	1	0	0	0	0	0	0	0	0	0	0	-0.375	-0.375	-0.375	-0.375	-0.375	-0.375	-0.375	-0.375	-0.375	-0.375	-0.375	linear	100	0.025	0	0.5	TRUE	5	poolmodel	0	-0.057627982511027416	0.006056354018380742	0	10
10	250	0	25	50	75	100	125	150	175	200	225	2	0	1	0	0	0	0	0	0	0	0	0	0	-0.375	-0.375	-0.375	-0.375	-0.375	-0.375	-0.375	-0.375	-0.375	-0.375	-0.375	linear	100	0.025	0	0.5	TRUE	5	sepmodel	0	-0.03122358549226779	0.003583253024296535	0	10
10	250	0	25	50	75	100	125	150	175	200	225	2	0	1	0	0	0	0	0	0	0	0	0	0	-0.375	-0.375	-0.375	-0.375	-0.375	-0.375	-0.375	-0.375	-0.375	-0.375	-0.375	linear	100	0.025	0	0.5	TRUE	6	fixmodel	0	-0.02915949050381205	0.0031060741465011375	0	10
10	250	0	25	50	75	100	125	150	175	200	225	2	0	1	0	0	0	0	0	0	0	0	0	0	-0.375	-0.375	-0.375	-0.375	-0.375	-0.375	-0.375	-0.375	-0.375	-0.375	-0.375	linear	100	0.025	0	0.5	TRUE	6	poolmodel	0	-0.05562694324109904	0.005589880386259346	0	10
10	250	0	25	50	75	100	125	150	175	200	225	2	0	1	0	0	0	0	0	0	0	0	0	0	-0.375	-0.375	-0.375	-0.375	-0.375	-0.375	-0.375	-0.375	-0.375	-0.375	-0.375	linear	100	0.025	0	0.5	TRUE	6	sepmodel	0	-0.02601862662732972	0.002898823229065602	0	10
10	250	0	25	50	75	100	125	150	175	200	225	2	0	1	0	0	0	0	0	0	0	0	0	0	-0.375	-0.375	-0.375	-0.375	-0.375	-0.375	-0.375	-0.375	-0.375	-0.375	-0.375	linear	100	0.025	0	0.5	TRUE	7	fixmodel	0	-0.03780092729887925	0.007931905057873558	0	10
10	250	0	25	50	75	100	125	150	175	200	225	2	0	1	0	0	0	0	0	0	0	0	0	0	-0.375	-0.375	-0.375	-0.375	-0.375	-0.375	-0.375	-0.375	-0.375	-0.375	-0.375	linear	100	0.025	0	0.5	TRUE	7	poolmodel	0	-0.06723634473759563	0.010251150403358724	0	10
10	250	0	25	50	75	100	125	150	175	200	225	2	0	1	0	0	0	0	0	0	0	0	0	0	-0.375	-0.375	-0.375	-0.375	-0.375	-0.375	-0.375	-0.375	-0.375	-0.375	-0.375	linear	100	0.025	0	0.5	TRUE	7	sepmodel	0	-0.03604755030001131	0.006315917578819521	0	10
10	250	0	25	50	75	100	125	150	175	200	225	2	0	1	0	0	0	0	0	0	0	0	0	0	-0.375	-0.375	-0.375	-0.375	-0.375	-0.375	-0.375	-0.375	-0.375	-0.375	-0.375	linear	100	0.025	0	0.5	TRUE	8	fixmodel	0	-0.031048683170346335	0.004665807437209002	0	10
10	250	0	25	50	75	100	125	150	175	200	225	2	0	1	0	0	0	0	0	0	0	0	0	0	-0.375	-0.375	-0.375	-0.375	-0.375	-0.375	-0.375	-0.375	-0.375	-0.375	-0.375	linear	100	0.025	0	0.5	TRUE	8	poolmodel	0	-0.06336516507351933	0.007973258444221282	0	10
10	250	0	25	50	75	100	125	150	175	200	225	2	0	1	0	0	0	0	0	0	0	0	0	0	-0.375	-0.375	-0.375	-0.375	-0.375	-0.375	-0.375	-0.375	-0.375	-0.375	-0.375	linear	100	0.025	0	0.5	TRUE	8	sepmodel	0	-0.029139625444364135	0.0044644553712254	0	10
10	250	0	25	50	75	100	125	150	175	200	225	2	0	1	0	0	0	0	0	0	0	0	0	0	-0.375	-0.375	-0.375	-0.375	-0.375	-0.375	-0.375	-0.375	-0.375	-0.375	-0.375	linear	100	0.025	0	0.5	TRUE	9	fixmodel	0	-0.021076986234186686	0.005084869579243253	0	10
10	250	0	25	50	75	100	125	150	175	200	225	2	0	1	0	0	0	0	0	0	0	0	0	0	-0.375	-0.375	-0.375	-0.375	-0.375	-0.375	-0.375	-0.375	-0.375	-0.375	-0.375	linear	100	0.025	0	0.5	TRUE	9	poolmodel	0	-0.05558867922804777	0.007381718713563258	0	10
10	250	0	25	50	75	100	125	150	175	200	225	2	0	1	0	0	0	0	0	0	0	0	0	0	-0.375	-0.375	-0.375	-0.375	-0.375	-0.375	-0.375	-0.375	-0.375	-0.375	-0.375	linear	100	0.025	0	0.5	TRUE	9	sepmodel	0	-0.018898025193525493	0.00496042375750047	0	10
10	250	0	25	50	75	100	125	150	175	200	225	2	0	1	0	0	0	0	0	0	0	0	0	0	-0.375	-0.375	-0.375	-0.375	-0.375	-0.375	-0.375	-0.375	-0.375	-0.375	-0.375	linear	100	0.025	0	0.5	TRUE	10	fixmodel	0	-0.016782222596987976	0.004627275361435882	0	10
10	250	0	25	50	75	100	125	150	175	200	225	2	0	1	0	0	0	0	0	0	0	0	0	0	-0.375	-0.375	-0.375	-0.375	-0.375	-0.375	-0.375	-0.375	-0.375	-0.375	-0.375	linear	100	0.025	0	0.5	TRUE	10	poolmodel	0	-0.05174758204114799	0.006844467574523023	0	10
10	250	0	25	50	75	100	125	150	175	200	225	2	0	1	0	0	0	0	0	0	0	0	0	0	-0.375	-0.375	-0.375	-0.375	-0.375	-0.375	-0.375	-0.375	-0.375	-0.375	-0.375	linear	100	0.025	0	0.5	TRUE	10	sepmodel	0	-0.014649265455523879	0.004342521480839666	0	10
10	250	0	50	100	150	200	250	300	350	400	450	2	0	1	0	0	0	0	0	0	0	0	0	0	-0.375	-0.375	-0.375	-0.375	-0.375	-0.375	-0.375	-0.375	-0.375	-0.375	-0.375	linear	100	0.025	0	0.5	TRUE	2	fixmodel	0	-0.011334506368020185	0.006920610116579101	0	10
10	250	0	50	100	150	200	250	300	350	400	450	2	0	1	0	0	0	0	0	0	0	0	0	0	-0.375	-0.375	-0.375	-0.375	-0.375	-0.375	-0.375	-0.375	-0.375	-0.375	-0.375	linear	100	0.025	0	0.5	TRUE	2	poolmodel	0	-0.021919863090417213	0.007042948995337325	0	10
10	250	0	50	100	150	200	250	300	350	400	450	2	0	1	0	0	0	0	0	0	0	0	0	0	-0.375	-0.375	-0.375	-0.375	-0.375	-0.375	-0.375	-0.375	-0.375	-0.375	-0.375	linear	100	0.025	0	0.5	TRUE	2	sepmodel	0	-0.010409727704156263	0.007175276016450793	0	10
10	250	0	50	100	150	200	250	300	350	400	450	2	0	1	0	0	0	0	0	0	0	0	0	0	-0.375	-0.375	-0.375	-0.375	-0.375	-0.375	-0.375	-0.375	-0.375	-0.375	-0.375	linear	100	0.025	0	0.5	TRUE	3	fixmodel	0	-0.027785221725011404	0.011929871839087194	0	10
10	250	0	50	100	150	200	250	300	350	400	450	2	0	1	0	0	0	0	0	0	0	0	0	0	-0.375	-0.375	-0.375	-0.375	-0.375	-0.375	-0.375	-0.375	-0.375	-0.375	-0.375	linear	100	0.025	0	0.5	TRUE	3	poolmodel	0	-0.053306793269111294	0.014033406145498632	0	10
10	250	0	50	100	150	200	250	300	350	400	450	2	0	1	0	0	0	0	0	0	0	0	0	0	-0.375	-0.375	-0.375	-0.375	-0.375	-0.375	-0.375	-0.375	-0.375	-0.375	-0.375	linear	100	0.025	0	0.5	TRUE	3	sepmodel	0	-0.014641949114693747	0.010388217906405747	0	10
10	250	0	50	100	150	200	250	300	350	400	450	2	0	1	0	0	0	0	0	0	0	0	0	0	-0.375	-0.375	-0.375	-0.375	-0.375	-0.375	-0.375	-0.375	-0.375	-0.375	-0.375	linear	100	0.025	0	0.5	TRUE	4	fixmodel	0.1	0.0032350011125070843	0.007082146420793178	0	10
10	250	0	50	100	150	200	250	300	350	400	450	2	0	1	0	0	0	0	0	0	0	0	0	0	-0.375	-0.375	-0.375	-0.375	-0.375	-0.375	-0.375	-0.375	-0.375	-0.375	-0.375	linear	100	0.025	0	0.5	TRUE	4	poolmodel	0	-0.03484928062612546	0.008149144080439335	0	10
10	250	0	50	100	150	200	250	300	350	400	450	2	0	1	0	0	0	0	0	0	0	0	0	0	-0.375	-0.375	-0.375	-0.375	-0.375	-0.375	-0.375	-0.375	-0.375	-0.375	-0.375	linear	100	0.025	0	0.5	TRUE	4	sepmodel	0	0.015166576104393203	0.006268370119248393	0	10
10	250	0	50	100	150	200	250	300	350	400	450	2	0	1	0	0	0	0	0	0	0	0	0	0	-0.375	-0.375	-0.375	-0.375	-0.375	-0.375	-0.375	-0.375	-0.375	-0.375	-0.375	linear	100	0.025	0	0.5	TRUE	5	fixmodel	0	-0.005231952984464286	0.007977453368228006	0	10
10	250	0	50	100	150	200	250	300	350	400	450	2	0	1	0	0	0	0	0	0	0	0	0	0	-0.375	-0.375	-0.375	-0.375	-0.375	-0.375	-0.375	-0.375	-0.375	-0.375	-0.375	linear	100	0.025	0	0.5	TRUE	5	poolmodel	0	-0.049259851655082405	0.010159222283694973	0	10
10	250	0	50	100	150	200	250	300	350	400	450	2	0	1	0	0	0	0	0	0	0	0	0	0	-0.375	-0.375	-0.375	-0.375	-0.375	-0.375	-0.375	-0.375	-0.375	-0.375	-0.375	linear	100	0.025	0	0.5	TRUE	5	sepmodel	0	0.009331997567734085	0.0077580163849643845	0	10
10	250	0	50	100	150	200	250	300	350	400	450	2	0	1	0	0	0	0	0	0	0	0	0	0	-0.375	-0.375	-0.375	-0.375	-0.375	-0.375	-0.375	-0.375	-0.375	-0.375	-0.375	linear	100	0.025	0	0.5	TRUE	6	fixmodel	0	0.02373595619829815	0.009809302299409128	0	10
10	250	0	50	100	150	200	250	300	350	400	450	2	0	1	0	0	0	0	0	0	0	0	0	0	-0.375	-0.375	-0.375	-0.375	-0.375	-0.375	-0.375	-0.375	-0.375	-0.375	-0.375	linear	100	0.025	0	0.5	TRUE	6	poolmodel	0	-0.023501249496327047	0.01040669800621024	0	10
10	250	0	50	100	150	200	250	300	350	400	450	2	0	1	0	0	0	0	0	0	0	0	0	0	-0.375	-0.375	-0.375	-0.375	-0.375	-0.375	-0.375	-0.375	-0.375	-0.375	-0.375	linear	100	0.025	0	0.5	TRUE	6	sepmodel	0	0.03789608271074999	0.010528796170800898	0	10
10	250	0	50	100	150	200	250	300	350	400	450	2	0	1	0	0	0	0	0	0	0	0	0	0	-0.375	-0.375	-0.375	-0.375	-0.375	-0.375	-0.375	-0.375	-0.375	-0.375	-0.375	linear	100	0.025	0	0.5	TRUE	7	fixmodel	0.1	-0.0061849527461449805	0.014193801080619583	0	10
10	250	0	50	100	150	200	250	300	350	400	450	2	0	1	0	0	0	0	0	0	0	0	0	0	-0.375	-0.375	-0.375	-0.375	-0.375	-0.375	-0.375	-0.375	-0.375	-0.375	-0.375	linear	100	0.025	0	0.5	TRUE	7	poolmodel	0.1	-0.05956396627514719	0.015908327551244873	0	10
10	250	0	50	100	150	200	250	300	350	400	450	2	0	1	0	0	0	0	0	0	0	0	0	0	-0.375	-0.375	-0.375	-0.375	-0.375	-0.375	-0.375	-0.375	-0.375	-0.375	-0.375	linear	100	0.025	0	0.5	TRUE	7	sepmodel	0.1	0.006856057127661045	0.011144678476377477	0	10
10	250	0	50	100	150	200	250	300	350	400	450	2	0	1	0	0	0	0	0	0	0	0	0	0	-0.375	-0.375	-0.375	-0.375	-0.375	-0.375	-0.375	-0.375	-0.375	-0.375	-0.375	linear	100	0.025	0	0.5	TRUE	8	fixmodel	0	-0.011425195354775621	0.005766818786401877	0	10
10	250	0	50	100	150	200	250	300	350	400	450	2	0	1	0	0	0	0	0	0	0	0	0	0	-0.375	-0.375	-0.375	-0.375	-0.375	-0.375	-0.375	-0.375	-0.375	-0.375	-0.375	linear	100	0.025	0	0.5	TRUE	8	poolmodel	0	-0.06910287503620623	0.011410699438838405	0	10
10	250	0	50	100	150	200	250	300	350	400	450	2	0	1	0	0	0	0	0	0	0	0	0	0	-0.375	-0.375	-0.375	-0.375	-0.375	-0.375	-0.375	-0.375	-0.375	-0.375	-0.375	linear	100	0.025	0	0.5	TRUE	8	sepmodel	0	0.0010654197108008506	0.007084770361957237	0	10
10	250	0	50	100	150	200	250	300	350	400	450	2	0	1	0	0	0	0	0	0	0	0	0	0	-0.375	-0.375	-0.375	-0.375	-0.375	-0.375	-0.375	-0.375	-0.375	-0.375	-0.375	linear	100	0.025	0	0.5	TRUE	9	fixmodel	0.1	-0.011183060610026706	0.014382549634777798	0	10
10	250	0	50	100	150	200	250	300	350	400	450	2	0	1	0	0	0	0	0	0	0	0	0	0	-0.375	-0.375	-0.375	-0.375	-0.375	-0.375	-0.375	-0.375	-0.375	-0.375	-0.375	linear	100	0.025	0	0.5	TRUE	9	poolmodel	0.1	-0.07325600709243785	0.01894563745669527	0	10
10	250	0	50	100	150	200	250	300	350	400	450	2	0	1	0	0	0	0	0	0	0	0	0	0	-0.375	-0.375	-0.375	-0.375	-0.375	-0.375	-0.375	-0.375	-0.375	-0.375	-0.375	linear	100	0.025	0	0.5	TRUE	9	sepmodel	0.1	0.006150301067146549	0.014062896174576026	0	10
10	250	0	50	100	150	200	250	300	350	400	450	2	0	1	0	0	0	0	0	0	0	0	0	0	-0.375	-0.375	-0.375	-0.375	-0.375	-0.375	-0.375	-0.375	-0.375	-0.375	-0.375	linear	100	0.025	0	0.5	TRUE	10	fixmodel	0	0.01608388309996402	0.008168324652445595	0	10
10	250	0	50	100	150	200	250	300	350	400	450	2	0	1	0	0	0	0	0	0	0	0	0	0	-0.375	-0.375	-0.375	-0.375	-0.375	-0.375	-0.375	-0.375	-0.375	-0.375	-0.375	linear	100	0.025	0	0.5	TRUE	10	poolmodel	0	-0.04916466447936015	0.010540589025665178	0	10
10	250	0	50	100	150	200	250	300	350	400	450	2	0	1	0	0	0	0	0	0	0	0	0	0	-0.375	-0.375	-0.375	-0.375	-0.375	-0.375	-0.375	-0.375	-0.375	-0.375	-0.375	linear	100	0.025	0	0.5	TRUE	10	sepmodel	0	0.03782211979656468	0.007551633307509444	0	10
10	250	0	75	150	225	300	375	450	525	600	675	2	0	1	0	0	0	0	0	0	0	0	0	0	-0.375	-0.375	-0.375	-0.375	-0.375	-0.375	-0.375	-0.375	-0.375	-0.375	-0.375	linear	100	0.025	0	0.5	TRUE	2	fixmodel	0	-0.02317069199342907	0.005472931655009349	0	10
10	250	0	75	150	225	300	375	450	525	600	675	2	0	1	0	0	0	0	0	0	0	0	0	0	-0.375	-0.375	-0.375	-0.375	-0.375	-0.375	-0.375	-0.375	-0.375	-0.375	-0.375	linear	100	0.025	0	0.5	TRUE	2	poolmodel	0	-0.038200804338538	0.007113923589053031	0	10
10	250	0	75	150	225	300	375	450	525	600	675	2	0	1	0	0	0	0	0	0	0	0	0	0	-0.375	-0.375	-0.375	-0.375	-0.375	-0.375	-0.375	-0.375	-0.375	-0.375	-0.375	linear	100	0.025	0	0.5	TRUE	2	sepmodel	0	-0.027654385547627957	0.005028552104776494	0	10
10	250	0	75	150	225	300	375	450	525	600	675	2	0	1	0	0	0	0	0	0	0	0	0	0	-0.375	-0.375	-0.375	-0.375	-0.375	-0.375	-0.375	-0.375	-0.375	-0.375	-0.375	linear	100	0.025	0	0.5	TRUE	3	fixmodel	0	-0.048899082353818873	0.004140629498849629	0	10
10	250	0	75	150	225	300	375	450	525	600	675	2	0	1	0	0	0	0	0	0	0	0	0	0	-0.375	-0.375	-0.375	-0.375	-0.375	-0.375	-0.375	-0.375	-0.375	-0.375	-0.375	linear	100	0.025	0	0.5	TRUE	3	poolmodel	0	-0.07188920917342746	0.006703468751683564	0	10
10	250	0	75	150	225	300	375	450	525	600	675	2	0	1	0	0	0	0	0	0	0	0	0	0	-0.375	-0.375	-0.375	-0.375	-0.375	-0.375	-0.375	-0.375	-0.375	-0.375	-0.375	linear	100	0.025	0	0.5	TRUE	3	sepmodel	0	-0.05464392189819957	0.005501806550416005	0	10
10	250	0	75	150	225	300	375	450	525	600	675	2	0	1	0	0	0	0	0	0	0	0	0	0	-0.375	-0.375	-0.375	-0.375	-0.375	-0.375	-0.375	-0.375	-0.375	-0.375	-0.375	linear	100	0.025	0	0.5	TRUE	4	fixmodel	0	-0.035403379320254266	0.006373886331177431	0	10
10	250	0	75	150	225	300	375	450	525	600	675	2	0	1	0	0	0	0	0	0	0	0	0	0	-0.375	-0.375	-0.375	-0.375	-0.375	-0.375	-0.375	-0.375	-0.375	-0.375	-0.375	linear	100	0.025	0	0.5	TRUE	4	poolmodel	0	-0.06621423313688388	0.00910736903019996	0	10
10	250	0	75	150	225	300	375	450	525	600	675	2	0	1	0	0	0	0	0	0	0	0	0	0	-0.375	-0.375	-0.375	-0.375	-0.375	-0.375	-0.375	-0.375	-0.375	-0.375	-0.375	linear	100	0.025	0	0.5	TRUE	4	sepmodel	0	-0.042014016526509254	0.0072755472063159255	0	10
10	250	0	75	150	225	300	375	450	525	600	675	2	0	1	0	0	0	0	0	0	0	0	0	0	-0.375	-0.375	-0.375	-0.375	-0.375	-0.375	-0.375	-0.375	-0.375	-0.375	-0.375	linear	100	0.025	0	0.5	TRUE	5	fixmodel	0	-0.05018385818946776	0.007079244423377113	0	10
10	250	0	75	150	225	300	375	450	525	600	675	2	0	1	0	0	0	0	0	0	0	0	0	0	-0.375	-0.375	-0.375	-0.375	-0.375	-0.375	-0.375	-0.375	-0.375	-0.375	-0.375	linear	100	0.025	0	0.5	TRUE	5	poolmodel	0	-0.09068302994729054	0.013912659727548649	0	10
10	250	0	75	150	225	300	375	450	525	600	675	2	0	1	0	0	0	0	0	0	0	0	0	0	-0.375	-0.375	-0.375	-0.375	-0.375	-0.375	-0.375	-0.375	-0.375	-0.375	-0.375	linear	100	0.025	0	0.5	TRUE	5	sepmodel	0	-0.056464305655276194	0.009378296608966715	0	10
10	250	0	75	150	225	300	375	450	525	600	675	2	0	1	0	0	0	0	0	0	0	0	0	0	-0.375	-0.375	-0.375	-0.375	-0.375	-0.375	-0.375	-0.375	-0.375	-0.375	-0.375	linear	100	0.025	0	0.5	TRUE	6	fixmodel	0	-0.02891991328195911	0.006623322672927846	0	10
10	250	0	75	150	225	300	375	450	525	600	675	2	0	1	0	0	0	0	0	0	0	0	0	0	-0.375	-0.375	-0.375	-0.375	-0.375	-0.375	-0.375	-0.375	-0.375	-0.375	-0.375	linear	100	0.025	0	0.5	TRUE	6	poolmodel	0	-0.07668635970098721	0.010791959829942676	0	10
10	250	0	75	150	225	300	375	450	525	600	675	2	0	1	0	0	0	0	0	0	0	0	0	0	-0.375	-0.375	-0.375	-0.375	-0.375	-0.375	-0.375	-0.375	-0.375	-0.375	-0.375	linear	100	0.025	0	0.5	TRUE	6	sepmodel	0	-0.03288204598030113	0.008468971241313888	0	10
10	250	0	75	150	225	300	375	450	525	600	675	2	0	1	0	0	0	0	0	0	0	0	0	0	-0.375	-0.375	-0.375	-0.375	-0.375	-0.375	-0.375	-0.375	-0.375	-0.375	-0.375	linear	100	0.025	0	0.5	TRUE	7	fixmodel	0	-0.028287454218378798	0.008318393690000831	0	10
10	250	0	75	150	225	300	375	450	525	600	675	2	0	1	0	0	0	0	0	0	0	0	0	0	-0.375	-0.375	-0.375	-0.375	-0.375	-0.375	-0.375	-0.375	-0.375	-0.375	-0.375	linear	100	0.025	0	0.5	TRUE	7	poolmodel	0	-0.08228159451628882	0.013551546627898573	0	10
10	250	0	75	150	225	300	375	450	525	600	675	2	0	1	0	0	0	0	0	0	0	0	0	0	-0.375	-0.375	-0.375	-0.375	-0.375	-0.375	-0.375	-0.375	-0.375	-0.375	-0.375	linear	100	0.025	0	0.5	TRUE	7	sepmodel	0	-0.03649674567930536	0.01297195744268138	0	10
10	250	0	75	150	225	300	375	450	525	600	675	2	0	1	0	0	0	0	0	0	0	0	0	0	-0.375	-0.375	-0.375	-0.375	-0.375	-0.375	-0.375	-0.375	-0.375	-0.375	-0.375	linear	100	0.025	0	0.5	TRUE	8	fixmodel	0	-0.05215710947010397	0.007244279198957092	0	10
10	250	0	75	150	225	300	375	450	525	600	675	2	0	1	0	0	0	0	0	0	0	0	0	0	-0.375	-0.375	-0.375	-0.375	-0.375	-0.375	-0.375	-0.375	-0.375	-0.375	-0.375	linear	100	0.025	0	0.5	TRUE	8	poolmodel	0	-0.11481685505092347	0.017512487675103956	0	10
10	250	0	75	150	225	300	375	450	525	600	675	2	0	1	0	0	0	0	0	0	0	0	0	0	-0.375	-0.375	-0.375	-0.375	-0.375	-0.375	-0.375	-0.375	-0.375	-0.375	-0.375	linear	100	0.025	0	0.5	TRUE	8	sepmodel	0	-0.06243562534739663	0.009619602317902114	0	10
10	250	0	75	150	225	300	375	450	525	600	675	2	0	1	0	0	0	0	0	0	0	0	0	0	-0.375	-0.375	-0.375	-0.375	-0.375	-0.375	-0.375	-0.375	-0.375	-0.375	-0.375	linear	100	0.025	0	0.5	TRUE	9	fixmodel	0	-0.04880556542800578	0.004323918239814065	0	10
10	250	0	75	150	225	300	375	450	525	600	675	2	0	1	0	0	0	0	0	0	0	0	0	0	-0.375	-0.375	-0.375	-0.375	-0.375	-0.375	-0.375	-0.375	-0.375	-0.375	-0.375	linear	100	0.025	0	0.5	TRUE	9	poolmodel	0	-0.11730769099995557	0.015849963661273093	0	10
10	250	0	75	150	225	300	375	450	525	600	675	2	0	1	0	0	0	0	0	0	0	0	0	0	-0.375	-0.375	-0.375	-0.375	-0.375	-0.375	-0.375	-0.375	-0.375	-0.375	-0.375	linear	100	0.025	0	0.5	TRUE	9	sepmodel	0	-0.060764464377771846	0.006492006519671487	0	10
10	250	0	75	150	225	300	375	450	525	600	675	2	0	1	0	0	0	0	0	0	0	0	0	0	-0.375	-0.375	-0.375	-0.375	-0.375	-0.375	-0.375	-0.375	-0.375	-0.375	-0.375	linear	100	0.025	0	0.5	TRUE	10	fixmodel	0	-0.02934950405884925	0.0067939772356271164	0	10
10	250	0	75	150	225	300	375	450	525	600	675	2	0	1	0	0	0	0	0	0	0	0	0	0	-0.375	-0.375	-0.375	-0.375	-0.375	-0.375	-0.375	-0.375	-0.375	-0.375	-0.375	linear	100	0.025	0	0.5	TRUE	10	poolmodel	0	-0.10414332960945621	0.016979210486481572	0	10
10	250	0	75	150	225	300	375	450	525	600	675	2	0	1	0	0	0	0	0	0	0	0	0	0	-0.375	-0.375	-0.375	-0.375	-0.375	-0.375	-0.375	-0.375	-0.375	-0.375	-0.375	linear	100	0.025	0	0.5	TRUE	10	sepmodel	0	-0.03803896932925793	0.007066433483098761	0	10
10	250	0	100	200	300	400	500	600	700	800	900	2	0	1	0	0	0	0	0	0	0	0	0	0	-0.375	-0.375	-0.375	-0.375	-0.375	-0.375	-0.375	-0.375	-0.375	-0.375	-0.375	linear	100	0.025	0	0.5	TRUE	2	fixmodel	0.1	-0.00414389277092437	0.008505900367927036	0	10
10	250	0	100	200	300	400	500	600	700	800	900	2	0	1	0	0	0	0	0	0	0	0	0	0	-0.375	-0.375	-0.375	-0.375	-0.375	-0.375	-0.375	-0.375	-0.375	-0.375	-0.375	linear	100	0.025	0	0.5	TRUE	2	poolmodel	0.1	-0.02431220423189517	0.008803435202124864	0	10
10	250	0	100	200	300	400	500	600	700	800	900	2	0	1	0	0	0	0	0	0	0	0	0	0	-0.375	-0.375	-0.375	-0.375	-0.375	-0.375	-0.375	-0.375	-0.375	-0.375	-0.375	linear	100	0.025	0	0.5	TRUE	2	sepmodel	0.1	-0.005528297202262745	0.010416914897405299	0	10
10	250	0	100	200	300	400	500	600	700	800	900	2	0	1	0	0	0	0	0	0	0	0	0	0	-0.375	-0.375	-0.375	-0.375	-0.375	-0.375	-0.375	-0.375	-0.375	-0.375	-0.375	linear	100	0.025	0	0.5	TRUE	3	fixmodel	0	-0.027619580679998743	0.005001496190506551	0	10
10	250	0	100	200	300	400	500	600	700	800	900	2	0	1	0	0	0	0	0	0	0	0	0	0	-0.375	-0.375	-0.375	-0.375	-0.375	-0.375	-0.375	-0.375	-0.375	-0.375	-0.375	linear	100	0.025	0	0.5	TRUE	3	poolmodel	0	-0.0678184017310547	0.009269445326490534	0	10
10	250	0	100	200	300	400	500	600	700	800	900	2	0	1	0	0	0	0	0	0	0	0	0	0	-0.375	-0.375	-0.375	-0.375	-0.375	-0.375	-0.375	-0.375	-0.375	-0.375	-0.375	linear	100	0.025	0	0.5	TRUE	3	sepmodel	0	-0.03564578027829282	0.005529789607970977	0	10
10	250	0	100	200	300	400	500	600	700	800	900	2	0	1	0	0	0	0	0	0	0	0	0	0	-0.375	-0.375	-0.375	-0.375	-0.375	-0.375	-0.375	-0.375	-0.375	-0.375	-0.375	linear	100	0.025	0	0.5	TRUE	4	fixmodel	0	-0.01723529470065046	0.0052809710736113746	0	10
10	250	0	100	200	300	400	500	600	700	800	900	2	0	1	0	0	0	0	0	0	0	0	0	0	-0.375	-0.375	-0.375	-0.375	-0.375	-0.375	-0.375	-0.375	-0.375	-0.375	-0.375	linear	100	0.025	0	0.5	TRUE	4	poolmodel	0	-0.07213751806791974	0.009059184517487065	0	10
10	250	0	100	200	300	400	500	600	700	800	900	2	0	1	0	0	0	0	0	0	0	0	0	0	-0.375	-0.375	-0.375	-0.375	-0.375	-0.375	-0.375	-0.375	-0.375	-0.375	-0.375	linear	100	0.025	0	0.5	TRUE	4	sepmodel	0	-0.025427358587533273	0.006329400274268297	0	10
10	250	0	100	200	300	400	500	600	700	800	900	2	0	1	0	0	0	0	0	0	0	0	0	0	-0.375	-0.375	-0.375	-0.375	-0.375	-0.375	-0.375	-0.375	-0.375	-0.375	-0.375	linear	100	0.025	0	0.5	TRUE	5	fixmodel	0	-0.020323644676381033	0.008559343749185174	0	10
10	250	0	100	200	300	400	500	600	700	800	900	2	0	1	0	0	0	0	0	0	0	0	0	0	-0.375	-0.375	-0.375	-0.375	-0.375	-0.375	-0.375	-0.375	-0.375	-0.375	-0.375	linear	100	0.025	0	0.5	TRUE	5	poolmodel	0	-0.08487688697202644	0.014531679113557907	0	10
10	250	0	100	200	300	400	500	600	700	800	900	2	0	1	0	0	0	0	0	0	0	0	0	0	-0.375	-0.375	-0.375	-0.375	-0.375	-0.375	-0.375	-0.375	-0.375	-0.375	-0.375	linear	100	0.025	0	0.5	TRUE	5	sepmodel	0	-0.02978236997688547	0.00950343432291531	0	10
10	250	0	100	200	300	400	500	600	700	800	900	2	0	1	0	0	0	0	0	0	0	0	0	0	-0.375	-0.375	-0.375	-0.375	-0.375	-0.375	-0.375	-0.375	-0.375	-0.375	-0.375	linear	100	0.025	0	0.5	TRUE	6	fixmodel	0	-0.02649850734876678	0.003880387026714856	0	10
10	250	0	100	200	300	400	500	600	700	800	900	2	0	1	0	0	0	0	0	0	0	0	0	0	-0.375	-0.375	-0.375	-0.375	-0.375	-0.375	-0.375	-0.375	-0.375	-0.375	-0.375	linear	100	0.025	0	0.5	TRUE	6	poolmodel	0	-0.10374785896630032	0.013761628199473252	0	10
10	250	0	100	200	300	400	500	600	700	800	900	2	0	1	0	0	0	0	0	0	0	0	0	0	-0.375	-0.375	-0.375	-0.375	-0.375	-0.375	-0.375	-0.375	-0.375	-0.375	-0.375	linear	100	0.025	0	0.5	TRUE	6	sepmodel	0	-0.03981246074123316	0.0069402668595723626	0	10
10	250	0	100	200	300	400	500	600	700	800	900	2	0	1	0	0	0	0	0	0	0	0	0	0	-0.375	-0.375	-0.375	-0.375	-0.375	-0.375	-0.375	-0.375	-0.375	-0.375	-0.375	linear	100	0.025	0	0.5	TRUE	7	fixmodel	0	-0.03058251363731821	0.007714941257223699	0	10
10	250	0	100	200	300	400	500	600	700	800	900	2	0	1	0	0	0	0	0	0	0	0	0	0	-0.375	-0.375	-0.375	-0.375	-0.375	-0.375	-0.375	-0.375	-0.375	-0.375	-0.375	linear	100	0.025	0	0.5	TRUE	7	poolmodel	0	-0.11686775447691593	0.019441023560374773	0	10
10	250	0	100	200	300	400	500	600	700	800	900	2	0	1	0	0	0	0	0	0	0	0	0	0	-0.375	-0.375	-0.375	-0.375	-0.375	-0.375	-0.375	-0.375	-0.375	-0.375	-0.375	linear	100	0.025	0	0.5	TRUE	7	sepmodel	0	-0.045535432250108074	0.00984858254772453	0	10
10	250	0	100	200	300	400	500	600	700	800	900	2	0	1	0	0	0	0	0	0	0	0	0	0	-0.375	-0.375	-0.375	-0.375	-0.375	-0.375	-0.375	-0.375	-0.375	-0.375	-0.375	linear	100	0.025	0	0.5	TRUE	8	fixmodel	0	5.421037459767096e-4	0.007754353617506691	0	10
10	250	0	100	200	300	400	500	600	700	800	900	2	0	1	0	0	0	0	0	0	0	0	0	0	-0.375	-0.375	-0.375	-0.375	-0.375	-0.375	-0.375	-0.375	-0.375	-0.375	-0.375	linear	100	0.025	0	0.5	TRUE	8	poolmodel	0	-0.0954077647598158	0.015254758091749518	0	10
10	250	0	100	200	300	400	500	600	700	800	900	2	0	1	0	0	0	0	0	0	0	0	0	0	-0.375	-0.375	-0.375	-0.375	-0.375	-0.375	-0.375	-0.375	-0.375	-0.375	-0.375	linear	100	0.025	0	0.5	TRUE	8	sepmodel	0	-0.008867137409155927	0.010154850597757899	0	10
10	250	0	100	200	300	400	500	600	700	800	900	2	0	1	0	0	0	0	0	0	0	0	0	0	-0.375	-0.375	-0.375	-0.375	-0.375	-0.375	-0.375	-0.375	-0.375	-0.375	-0.375	linear	100	0.025	0	0.5	TRUE	9	fixmodel	0	0.040736850292929665	0.007234865981391003	0	10
10	250	0	100	200	300	400	500	600	700	800	900	2	0	1	0	0	0	0	0	0	0	0	0	0	-0.375	-0.375	-0.375	-0.375	-0.375	-0.375	-0.375	-0.375	-0.375	-0.375	-0.375	linear	100	0.025	0	0.5	TRUE	9	poolmodel	0	-0.058936383835378324	0.007483489887984828	0	10
10	250	0	100	200	300	400	500	600	700	800	900	2	0	1	0	0	0	0	0	0	0	0	0	0	-0.375	-0.375	-0.375	-0.375	-0.375	-0.375	-0.375	-0.375	-0.375	-0.375	-0.375	linear	100	0.025	0	0.5	TRUE	9	sepmodel	0	0.03778291589938128	0.00958477024440615	0	10
10	250	0	100	200	300	400	500	600	700	800	900	2	0	1	0	0	0	0	0	0	0	0	0	0	-0.375	-0.375	-0.375	-0.375	-0.375	-0.375	-0.375	-0.375	-0.375	-0.375	-0.375	linear	100	0.025	0	0.5	TRUE	10	fixmodel	0	-0.0440949799905893	0.006048670386959992	0	10
10	250	0	100	200	300	400	500	600	700	800	900	2	0	1	0	0	0	0	0	0	0	0	0	0	-0.375	-0.375	-0.375	-0.375	-0.375	-0.375	-0.375	-0.375	-0.375	-0.375	-0.375	linear	100	0.025	0	0.5	TRUE	10	poolmodel	0	-0.1483714292255855	0.026629570610931397	0	10
10	250	0	100	200	300	400	500	600	700	800	900	2	0	1	0	0	0	0	0	0	0	0	0	0	-0.375	-0.375	-0.375	-0.375	-0.375	-0.375	-0.375	-0.375	-0.375	-0.375	-0.375	linear	100	0.025	0	0.5	TRUE	10	sepmodel	0	-0.04518747012617886	0.00684853276993053	0	10
10	250	0	125	250	375	500	625	750	875	1000	1125	2	0	1	0	0	0	0	0	0	0	0	0	0	-0.375	-0.375	-0.375	-0.375	-0.375	-0.375	-0.375	-0.375	-0.375	-0.375	-0.375	linear	100	0.025	0	0.5	TRUE	2	fixmodel	0	0.003263959850417643	0.005281740845057659	0	10
10	250	0	125	250	375	500	625	750	875	1000	1125	2	0	1	0	0	0	0	0	0	0	0	0	0	-0.375	-0.375	-0.375	-0.375	-0.375	-0.375	-0.375	-0.375	-0.375	-0.375	-0.375	linear	100	0.025	0	0.5	TRUE	2	poolmodel	0	-0.007999192600469055	0.004806090527095687	0	10
10	250	0	125	250	375	500	625	750	875	1000	1125	2	0	1	0	0	0	0	0	0	0	0	0	0	-0.375	-0.375	-0.375	-0.375	-0.375	-0.375	-0.375	-0.375	-0.375	-0.375	-0.375	linear	100	0.025	0	0.5	TRUE	2	sepmodel	0	0.006011727893523759	0.004820098622223333	0	10
10	250	0	125	250	375	500	625	750	875	1000	1125	2	0	1	0	0	0	0	0	0	0	0	0	0	-0.375	-0.375	-0.375	-0.375	-0.375	-0.375	-0.375	-0.375	-0.375	-0.375	-0.375	linear	100	0.025	0	0.5	TRUE	3	fixmodel	0	-0.011260866624740323	0.010576369334021868	0	10
10	250	0	125	250	375	500	625	750	875	1000	1125	2	0	1	0	0	0	0	0	0	0	0	0	0	-0.375	-0.375	-0.375	-0.375	-0.375	-0.375	-0.375	-0.375	-0.375	-0.375	-0.375	linear	100	0.025	0	0.5	TRUE	3	poolmodel	0	-0.03782630991668256	0.009330163463196211	0	10
10	250	0	125	250	375	500	625	750	875	1000	1125	2	0	1	0	0	0	0	0	0	0	0	0	0	-0.375	-0.375	-0.375	-0.375	-0.375	-0.375	-0.375	-0.375	-0.375	-0.375	-0.375	linear	100	0.025	0	0.5	TRUE	3	sepmodel	0	-0.01797308686520495	0.009568616962602515	0	10
10	250	0	125	250	375	500	625	750	875	1000	1125	2	0	1	0	0	0	0	0	0	0	0	0	0	-0.375	-0.375	-0.375	-0.375	-0.375	-0.375	-0.375	-0.375	-0.375	-0.375	-0.375	linear	100	0.025	0	0.5	TRUE	4	fixmodel	0	0.005415649443083904	0.007153019092142839	0	10
10	250	0	125	250	375	500	625	750	875	1000	1125	2	0	1	0	0	0	0	0	0	0	0	0	0	-0.375	-0.375	-0.375	-0.375	-0.375	-0.375	-0.375	-0.375	-0.375	-0.375	-0.375	linear	100	0.025	0	0.5	TRUE	4	poolmodel	0	-0.0382473929566293	0.009238891358724993	0	10
10	250	0	125	250	375	500	625	750	875	1000	1125	2	0	1	0	0	0	0	0	0	0	0	0	0	-0.375	-0.375	-0.375	-0.375	-0.375	-0.375	-0.375	-0.375	-0.375	-0.375	-0.375	linear	100	0.025	0	0.5	TRUE	4	sepmodel	0	0.007025981669626123	0.008582249400082538	0	10
10	250	0	125	250	375	500	625	750	875	1000	1125	2	0	1	0	0	0	0	0	0	0	0	0	0	-0.375	-0.375	-0.375	-0.375	-0.375	-0.375	-0.375	-0.375	-0.375	-0.375	-0.375	linear	100	0.025	0	0.5	TRUE	5	fixmodel	0	-0.014128860417269344	0.007624724514609452	0	10
10	250	0	125	250	375	500	625	750	875	1000	1125	2	0	1	0	0	0	0	0	0	0	0	0	0	-0.375	-0.375	-0.375	-0.375	-0.375	-0.375	-0.375	-0.375	-0.375	-0.375	-0.375	linear	100	0.025	0	0.5	TRUE	5	poolmodel	0	-0.06787181231583216	0.013003570370208476	0	10
10	250	0	125	250	375	500	625	750	875	1000	1125	2	0	1	0	0	0	0	0	0	0	0	0	0	-0.375	-0.375	-0.375	-0.375	-0.375	-0.375	-0.375	-0.375	-0.375	-0.375	-0.375	linear	100	0.025	0	0.5	TRUE	5	sepmodel	0	-0.011398831023912087	0.007775003260786948	0	10
10	250	0	125	250	375	500	625	750	875	1000	1125	2	0	1	0	0	0	0	0	0	0	0	0	0	-0.375	-0.375	-0.375	-0.375	-0.375	-0.375	-0.375	-0.375	-0.375	-0.375	-0.375	linear	100	0.025	0	0.5	TRUE	6	fixmodel	0	-0.011373795793394618	0.0032138997387673525	0	10
10	250	0	125	250	375	500	625	750	875	1000	1125	2	0	1	0	0	0	0	0	0	0	0	0	0	-0.375	-0.375	-0.375	-0.375	-0.375	-0.375	-0.375	-0.375	-0.375	-0.375	-0.375	linear	100	0.025	0	0.5	TRUE	6	poolmodel	0	-0.07747988166938985	0.008309542731524061	0	10
10	250	0	125	250	375	500	625	750	875	1000	1125	2	0	1	0	0	0	0	0	0	0	0	0	0	-0.375	-0.375	-0.375	-0.375	-0.375	-0.375	-0.375	-0.375	-0.375	-0.375	-0.375	linear	100	0.025	0	0.5	TRUE	6	sepmodel	0	-0.012755422998064581	0.004473277326643043	0	10
10	250	0	125	250	375	500	625	750	875	1000	1125	2	0	1	0	0	0	0	0	0	0	0	0	0	-0.375	-0.375	-0.375	-0.375	-0.375	-0.375	-0.375	-0.375	-0.375	-0.375	-0.375	linear	100	0.025	0	0.5	TRUE	7	fixmodel	0	-0.036067953262238224	0.009961895683749585	0	10
10	250	0	125	250	375	500	625	750	875	1000	1125	2	0	1	0	0	0	0	0	0	0	0	0	0	-0.375	-0.375	-0.375	-0.375	-0.375	-0.375	-0.375	-0.375	-0.375	-0.375	-0.375	linear	100	0.025	0	0.5	TRUE	7	poolmodel	0	-0.11507610946862941	0.02370351922787149	0	10
10	250	0	125	250	375	500	625	750	875	1000	1125	2	0	1	0	0	0	0	0	0	0	0	0	0	-0.375	-0.375	-0.375	-0.375	-0.375	-0.375	-0.375	-0.375	-0.375	-0.375	-0.375	linear	100	0.025	0	0.5	TRUE	7	sepmodel	0	-0.03378941974483458	0.008719866997954026	0	10
10	250	0	125	250	375	500	625	750	875	1000	1125	2	0	1	0	0	0	0	0	0	0	0	0	0	-0.375	-0.375	-0.375	-0.375	-0.375	-0.375	-0.375	-0.375	-0.375	-0.375	-0.375	linear	100	0.025	0	0.5	TRUE	8	fixmodel	0	-0.013159739664566041	0.006317741605694636	0	10
10	250	0	125	250	375	500	625	750	875	1000	1125	2	0	1	0	0	0	0	0	0	0	0	0	0	-0.375	-0.375	-0.375	-0.375	-0.375	-0.375	-0.375	-0.375	-0.375	-0.375	-0.375	linear	100	0.025	0	0.5	TRUE	8	poolmodel	0	-0.09985252901748234	0.01487943780837669	0	10
10	250	0	125	250	375	500	625	750	875	1000	1125	2	0	1	0	0	0	0	0	0	0	0	0	0	-0.375	-0.375	-0.375	-0.375	-0.375	-0.375	-0.375	-0.375	-0.375	-0.375	-0.375	linear	100	0.025	0	0.5	TRUE	8	sepmodel	0	-0.010094568612814513	0.009144125651152168	0	10
10	250	0	125	250	375	500	625	750	875	1000	1125	2	0	1	0	0	0	0	0	0	0	0	0	0	-0.375	-0.375	-0.375	-0.375	-0.375	-0.375	-0.375	-0.375	-0.375	-0.375	-0.375	linear	100	0.025	0	0.5	TRUE	9	fixmodel	0.1	-0.011475585026466138	0.010146351996718754	0	10
10	250	0	125	250	375	500	625	750	875	1000	1125	2	0	1	0	0	0	0	0	0	0	0	0	0	-0.375	-0.375	-0.375	-0.375	-0.375	-0.375	-0.375	-0.375	-0.375	-0.375	-0.375	linear	100	0.025	0	0.5	TRUE	9	poolmodel	0	-0.10544922220741616	0.019287600024355606	0	10
10	250	0	125	250	375	500	625	750	875	1000	1125	2	0	1	0	0	0	0	0	0	0	0	0	0	-0.375	-0.375	-0.375	-0.375	-0.375	-0.375	-0.375	-0.375	-0.375	-0.375	-0.375	linear	100	0.025	0	0.5	TRUE	9	sepmodel	0.1	-0.007409246054948568	0.014406192899971484	0	10
10	250	0	125	250	375	500	625	750	875	1000	1125	2	0	1	0	0	0	0	0	0	0	0	0	0	-0.375	-0.375	-0.375	-0.375	-0.375	-0.375	-0.375	-0.375	-0.375	-0.375	-0.375	linear	100	0.025	0	0.5	TRUE	10	fixmodel	0	-0.015826793102499806	0.010967418859750605	0	10
10	250	0	125	250	375	500	625	750	875	1000	1125	2	0	1	0	0	0	0	0	0	0	0	0	0	-0.375	-0.375	-0.375	-0.375	-0.375	-0.375	-0.375	-0.375	-0.375	-0.375	-0.375	linear	100	0.025	0	0.5	TRUE	10	poolmodel	0	-0.11274623532120163	0.022043621916950425	0	10
10	250	0	125	250	375	500	625	750	875	1000	1125	2	0	1	0	0	0	0	0	0	0	0	0	0	-0.375	-0.375	-0.375	-0.375	-0.375	-0.375	-0.375	-0.375	-0.375	-0.375	-0.375	linear	100	0.025	0	0.5	TRUE	10	sepmodel	0.1	-0.012891220497642594	0.016834571112624767	0	10
10	250	0	150	300	450	600	750	900	1050	1200	1350	2	0	1	0	0	0	0	0	0	0	0	0	0	-0.375	-0.375	-0.375	-0.375	-0.375	-0.375	-0.375	-0.375	-0.375	-0.375	-0.375	linear	100	0.025	0	0.5	TRUE	2	fixmodel	0	-0.020436686354488535	0.008196359759226913	0	10
10	250	0	150	300	450	600	750	900	1050	1200	1350	2	0	1	0	0	0	0	0	0	0	0	0	0	-0.375	-0.375	-0.375	-0.375	-0.375	-0.375	-0.375	-0.375	-0.375	-0.375	-0.375	linear	100	0.025	0	0.5	TRUE	2	poolmodel	0	-0.029173333527441246	0.007314194353242838	0	10
10	250	0	150	300	450	600	750	900	1050	1200	1350	2	0	1	0	0	0	0	0	0	0	0	0	0	-0.375	-0.375	-0.375	-0.375	-0.375	-0.375	-0.375	-0.375	-0.375	-0.375	-0.375	linear	100	0.025	0	0.5	TRUE	2	sepmodel	0	-0.01824254177231903	0.008570153486552936	0	10
10	250	0	150	300	450	600	750	900	1050	1200	1350	2	0	1	0	0	0	0	0	0	0	0	0	0	-0.375	-0.375	-0.375	-0.375	-0.375	-0.375	-0.375	-0.375	-0.375	-0.375	-0.375	linear	100	0.025	0	0.5	TRUE	3	fixmodel	0	0.0331000146706121	0.00810200916129178	0	10
10	250	0	150	300	450	600	750	900	1050	1200	1350	2	0	1	0	0	0	0	0	0	0	0	0	0	-0.375	-0.375	-0.375	-0.375	-0.375	-0.375	-0.375	-0.375	-0.375	-0.375	-0.375	linear	100	0.025	0	0.5	TRUE	3	poolmodel	0	-0.006937463931917914	0.005279265979833752	0	10
10	250	0	150	300	450	600	750	900	1050	1200	1350	2	0	1	0	0	0	0	0	0	0	0	0	0	-0.375	-0.375	-0.375	-0.375	-0.375	-0.375	-0.375	-0.375	-0.375	-0.375	-0.375	linear	100	0.025	0	0.5	TRUE	3	sepmodel	0	0.032318855279055994	0.010295614946795824	0	10
10	250	0	150	300	450	600	750	900	1050	1200	1350	2	0	1	0	0	0	0	0	0	0	0	0	0	-0.375	-0.375	-0.375	-0.375	-0.375	-0.375	-0.375	-0.375	-0.375	-0.375	-0.375	linear	100	0.025	0	0.5	TRUE	4	fixmodel	0	-0.00615395076227311	0.003342003695028526	0	10
10	250	0	150	300	450	600	750	900	1050	1200	1350	2	0	1	0	0	0	0	0	0	0	0	0	0	-0.375	-0.375	-0.375	-0.375	-0.375	-0.375	-0.375	-0.375	-0.375	-0.375	-0.375	linear	100	0.025	0	0.5	TRUE	4	poolmodel	0	-0.061000367136529475	0.005672434881275543	0	10
10	250	0	150	300	450	600	750	900	1050	1200	1350	2	0	1	0	0	0	0	0	0	0	0	0	0	-0.375	-0.375	-0.375	-0.375	-0.375	-0.375	-0.375	-0.375	-0.375	-0.375	-0.375	linear	100	0.025	0	0.5	TRUE	4	sepmodel	0	-0.007999692496515219	0.005058052907458175	0	10
10	250	0	150	300	450	600	750	900	1050	1200	1350	2	0	1	0	0	0	0	0	0	0	0	0	0	-0.375	-0.375	-0.375	-0.375	-0.375	-0.375	-0.375	-0.375	-0.375	-0.375	-0.375	linear	100	0.025	0	0.5	TRUE	5	fixmodel	0	-0.006725217010891715	0.004824929143877562	0	10
10	250	0	150	300	450	600	750	900	1050	1200	1350	2	0	1	0	0	0	0	0	0	0	0	0	0	-0.375	-0.375	-0.375	-0.375	-0.375	-0.375	-0.375	-0.375	-0.375	-0.375	-0.375	linear	100	0.025	0	0.5	TRUE	5	poolmodel	0	-0.085688078647613	0.010668347365946481	0	10
10	250	0	150	300	450	600	750	900	1050	1200	1350	2	0	1	0	0	0	0	0	0	0	0	0	0	-0.375	-0.375	-0.375	-0.375	-0.375	-0.375	-0.375	-0.375	-0.375	-0.375	-0.375	linear	100	0.025	0	0.5	TRUE	5	sepmodel	0	-0.015827851702214814	0.00714602403350375	0	10
10	250	0	150	300	450	600	750	900	1050	1200	1350	2	0	1	0	0	0	0	0	0	0	0	0	0	-0.375	-0.375	-0.375	-0.375	-0.375	-0.375	-0.375	-0.375	-0.375	-0.375	-0.375	linear	100	0.025	0	0.5	TRUE	6	fixmodel	0	-0.0030808981401477093	0.0041855994137384505	0	10
10	250	0	150	300	450	600	750	900	1050	1200	1350	2	0	1	0	0	0	0	0	0	0	0	0	0	-0.375	-0.375	-0.375	-0.375	-0.375	-0.375	-0.375	-0.375	-0.375	-0.375	-0.375	linear	100	0.025	0	0.5	TRUE	6	poolmodel	0	-0.09593733536788632	0.014091928428662234	0	10
10	250	0	150	300	450	600	750	900	1050	1200	1350	2	0	1	0	0	0	0	0	0	0	0	0	0	-0.375	-0.375	-0.375	-0.375	-0.375	-0.375	-0.375	-0.375	-0.375	-0.375	-0.375	linear	100	0.025	0	0.5	TRUE	6	sepmodel	0	-0.005613562414368963	0.0044443326173486475	0	10
10	250	0	150	300	450	600	750	900	1050	1200	1350	2	0	1	0	0	0	0	0	0	0	0	0	0	-0.375	-0.375	-0.375	-0.375	-0.375	-0.375	-0.375	-0.375	-0.375	-0.375	-0.375	linear	100	0.025	0	0.5	TRUE	7	fixmodel	0.1	0.01441960319837801	0.010839585395380553	0	10
10	250	0	150	300	450	600	750	900	1050	1200	1350	2	0	1	0	0	0	0	0	0	0	0	0	0	-0.375	-0.375	-0.375	-0.375	-0.375	-0.375	-0.375	-0.375	-0.375	-0.375	-0.375	linear	100	0.025	0	0.5	TRUE	7	poolmodel	0	-0.09217665609543955	0.01500503369706232	0	10
10	250	0	150	300	450	600	750	900	1050	1200	1350	2	0	1	0	0	0	0	0	0	0	0	0	0	-0.375	-0.375	-0.375	-0.375	-0.375	-0.375	-0.375	-0.375	-0.375	-0.375	-0.375	linear	100	0.025	0	0.5	TRUE	7	sepmodel	0	0.00595964406637607	0.011581549872219871	0	10
10	250	0	150	300	450	600	750	900	1050	1200	1350	2	0	1	0	0	0	0	0	0	0	0	0	0	-0.375	-0.375	-0.375	-0.375	-0.375	-0.375	-0.375	-0.375	-0.375	-0.375	-0.375	linear	100	0.025	0	0.5	TRUE	8	fixmodel	0	4.1661581085315514e-4	0.0059738906953922585	0	10
10	250	0	150	300	450	600	750	900	1050	1200	1350	2	0	1	0	0	0	0	0	0	0	0	0	0	-0.375	-0.375	-0.375	-0.375	-0.375	-0.375	-0.375	-0.375	-0.375	-0.375	-0.375	linear	100	0.025	0	0.5	TRUE	8	poolmodel	0	-0.1163859994684697	0.019925192425723232	0	10
10	250	0	150	300	450	600	750	900	1050	1200	1350	2	0	1	0	0	0	0	0	0	0	0	0	0	-0.375	-0.375	-0.375	-0.375	-0.375	-0.375	-0.375	-0.375	-0.375	-0.375	-0.375	linear	100	0.025	0	0.5	TRUE	8	sepmodel	0	-0.007548961553623464	0.006062308564836393	0	10
10	250	0	150	300	450	600	750	900	1050	1200	1350	2	0	1	0	0	0	0	0	0	0	0	0	0	-0.375	-0.375	-0.375	-0.375	-0.375	-0.375	-0.375	-0.375	-0.375	-0.375	-0.375	linear	100	0.025	0	0.5	TRUE	9	fixmodel	0	-0.003213784568205571	0.007053009028553431	0	10
10	250	0	150	300	450	600	750	900	1050	1200	1350	2	0	1	0	0	0	0	0	0	0	0	0	0	-0.375	-0.375	-0.375	-0.375	-0.375	-0.375	-0.375	-0.375	-0.375	-0.375	-0.375	linear	100	0.025	0	0.5	TRUE	9	poolmodel	0	-0.12802763165224681	0.02180716718903822	0	10
10	250	0	150	300	450	600	750	900	1050	1200	1350	2	0	1	0	0	0	0	0	0	0	0	0	0	-0.375	-0.375	-0.375	-0.375	-0.375	-0.375	-0.375	-0.375	-0.375	-0.375	-0.375	linear	100	0.025	0	0.5	TRUE	9	sepmodel	0	-0.018776550743241752	0.007928246400917272	0	10
10	250	0	150	300	450	600	750	900	1050	1200	1350	2	0	1	0	0	0	0	0	0	0	0	0	0	-0.375	-0.375	-0.375	-0.375	-0.375	-0.375	-0.375	-0.375	-0.375	-0.375	-0.375	linear	100	0.025	0	0.5	TRUE	10	fixmodel	0	0.00665419094853306	0.006366477067781326	0	10
10	250	0	150	300	450	600	750	900	1050	1200	1350	2	0	1	0	0	0	0	0	0	0	0	0	0	-0.375	-0.375	-0.375	-0.375	-0.375	-0.375	-0.375	-0.375	-0.375	-0.375	-0.375	linear	100	0.025	0	0.5	TRUE	10	poolmodel	0	-0.12441583237060172	0.02063274053637819	0	10
10	250	0	150	300	450	600	750	900	1050	1200	1350	2	0	1	0	0	0	0	0	0	0	0	0	0	-0.375	-0.375	-0.375	-0.375	-0.375	-0.375	-0.375	-0.375	-0.375	-0.375	-0.375	linear	100	0.025	0	0.5	TRUE	10	sepmodel	0	-0.004463332360306928	0.0074435254734042215	0	10
10	250	0	175	350	525	700	875	1050	1225	1400	1575	2	0	1	0	0	0	0	0	0	0	0	0	0	-0.375	-0.375	-0.375	-0.375	-0.375	-0.375	-0.375	-0.375	-0.375	-0.375	-0.375	linear	100	0.025	0	0.5	TRUE	2	fixmodel	0	0.015283610662753883	0.0029471679891069796	0	10
10	250	0	175	350	525	700	875	1050	1225	1400	1575	2	0	1	0	0	0	0	0	0	0	0	0	0	-0.375	-0.375	-0.375	-0.375	-0.375	-0.375	-0.375	-0.375	-0.375	-0.375	-0.375	linear	100	0.025	0	0.5	TRUE	2	poolmodel	0	-0.0037850942901674965	0.0025834460609666416	0	10
10	250	0	175	350	525	700	875	1050	1225	1400	1575	2	0	1	0	0	0	0	0	0	0	0	0	0	-0.375	-0.375	-0.375	-0.375	-0.375	-0.375	-0.375	-0.375	-0.375	-0.375	-0.375	linear	100	0.025	0	0.5	TRUE	2	sepmodel	0	0.007621958495591773	0.0038461832136225545	0	10
10	250	0	175	350	525	700	875	1050	1225	1400	1575	2	0	1	0	0	0	0	0	0	0	0	0	0	-0.375	-0.375	-0.375	-0.375	-0.375	-0.375	-0.375	-0.375	-0.375	-0.375	-0.375	linear	100	0.025	0	0.5	TRUE	3	fixmodel	0	-0.021378038694262663	0.001578646833471511	0	10
10	250	0	175	350	525	700	875	1050	1225	1400	1575	2	0	1	0	0	0	0	0	0	0	0	0	0	-0.375	-0.375	-0.375	-0.375	-0.375	-0.375	-0.375	-0.375	-0.375	-0.375	-0.375	linear	100	0.025	0	0.5	TRUE	3	poolmodel	0	-0.060979321206646564	0.0055132944520848584	0	10
10	250	0	175	350	525	700	875	1050	1225	1400	1575	2	0	1	0	0	0	0	0	0	0	0	0	0	-0.375	-0.375	-0.375	-0.375	-0.375	-0.375	-0.375	-0.375	-0.375	-0.375	-0.375	linear	100	0.025	0	0.5	TRUE	3	sepmodel	0	-0.02660577412732762	0.002539581159132167	0	10
10	250	0	175	350	525	700	875	1050	1225	1400	1575	2	0	1	0	0	0	0	0	0	0	0	0	0	-0.375	-0.375	-0.375	-0.375	-0.375	-0.375	-0.375	-0.375	-0.375	-0.375	-0.375	linear	100	0.025	0	0.5	TRUE	4	fixmodel	0.1	0.0072505407034024845	0.00888045761421352	0	10
10	250	0	175	350	525	700	875	1050	1225	1400	1575	2	0	1	0	0	0	0	0	0	0	0	0	0	-0.375	-0.375	-0.375	-0.375	-0.375	-0.375	-0.375	-0.375	-0.375	-0.375	-0.375	linear	100	0.025	0	0.5	TRUE	4	poolmodel	0	-0.04814115906423595	0.01135366395708969	0	10
10	250	0	175	350	525	700	875	1050	1225	1400	1575	2	0	1	0	0	0	0	0	0	0	0	0	0	-0.375	-0.375	-0.375	-0.375	-0.375	-0.375	-0.375	-0.375	-0.375	-0.375	-0.375	linear	100	0.025	0	0.5	TRUE	4	sepmodel	0	0.0013407564400869263	0.00912143469907199	0	10
10	250	0	175	350	525	700	875	1050	1225	1400	1575	2	0	1	0	0	0	0	0	0	0	0	0	0	-0.375	-0.375	-0.375	-0.375	-0.375	-0.375	-0.375	-0.375	-0.375	-0.375	-0.375	linear	100	0.025	0	0.5	TRUE	5	fixmodel	0.1	0.024104578194424495	0.011880281628550876	0	10
10	250	0	175	350	525	700	875	1050	1225	1400	1575	2	0	1	0	0	0	0	0	0	0	0	0	0	-0.375	-0.375	-0.375	-0.375	-0.375	-0.375	-0.375	-0.375	-0.375	-0.375	-0.375	linear	100	0.025	0	0.5	TRUE	5	poolmodel	0	-0.048518289647842626	0.012543516545117445	0	10
10	250	0	175	350	525	700	875	1050	1225	1400	1575	2	0	1	0	0	0	0	0	0	0	0	0	0	-0.375	-0.375	-0.375	-0.375	-0.375	-0.375	-0.375	-0.375	-0.375	-0.375	-0.375	linear	100	0.025	0	0.5	TRUE	5	sepmodel	0.1	0.02213640868331331	0.01281406885065434	0	10
10	250	0	175	350	525	700	875	1050	1225	1400	1575	2	0	1	0	0	0	0	0	0	0	0	0	0	-0.375	-0.375	-0.375	-0.375	-0.375	-0.375	-0.375	-0.375	-0.375	-0.375	-0.375	linear	100	0.025	0	0.5	TRUE	6	fixmodel	0	0.0116721539158905	0.0030850273799602496	0	10
10	250	0	175	350	525	700	875	1050	1225	1400	1575	2	0	1	0	0	0	0	0	0	0	0	0	0	-0.375	-0.375	-0.375	-0.375	-0.375	-0.375	-0.375	-0.375	-0.375	-0.375	-0.375	linear	100	0.025	0	0.5	TRUE	6	poolmodel	0	-0.07434426977987252	0.007431379677114823	0	10
10	250	0	175	350	525	700	875	1050	1225	1400	1575	2	0	1	0	0	0	0	0	0	0	0	0	0	-0.375	-0.375	-0.375	-0.375	-0.375	-0.375	-0.375	-0.375	-0.375	-0.375	-0.375	linear	100	0.025	0	0.5	TRUE	6	sepmodel	0	0.013247231892135438	0.004203919269946352	0	10
10	250	0	175	350	525	700	875	1050	1225	1400	1575	2	0	1	0	0	0	0	0	0	0	0	0	0	-0.375	-0.375	-0.375	-0.375	-0.375	-0.375	-0.375	-0.375	-0.375	-0.375	-0.375	linear	100	0.025	0	0.5	TRUE	7	fixmodel	0.1	0.04182137021493096	0.008406694243808724	0	10
10	250	0	175	350	525	700	875	1050	1225	1400	1575	2	0	1	0	0	0	0	0	0	0	0	0	0	-0.375	-0.375	-0.375	-0.375	-0.375	-0.375	-0.375	-0.375	-0.375	-0.375	-0.375	linear	100	0.025	0	0.5	TRUE	7	poolmodel	0	-0.05926125723372289	0.007752113508425262	0	10
10	250	0	175	350	525	700	875	1050	1225	1400	1575	2	0	1	0	0	0	0	0	0	0	0	0	0	-0.375	-0.375	-0.375	-0.375	-0.375	-0.375	-0.375	-0.375	-0.375	-0.375	-0.375	linear	100	0.025	0	0.5	TRUE	7	sepmodel	0	0.042449532690630065	0.009034682827316265	0	10
10	250	0	175	350	525	700	875	1050	1225	1400	1575	2	0	1	0	0	0	0	0	0	0	0	0	0	-0.375	-0.375	-0.375	-0.375	-0.375	-0.375	-0.375	-0.375	-0.375	-0.375	-0.375	linear	100	0.025	0	0.5	TRUE	8	fixmodel	0	-0.004014835054812769	0.003174802063361151	0	10
10	250	0	175	350	525	700	875	1050	1225	1400	1575	2	0	1	0	0	0	0	0	0	0	0	0	0	-0.375	-0.375	-0.375	-0.375	-0.375	-0.375	-0.375	-0.375	-0.375	-0.375	-0.375	linear	100	0.025	0	0.5	TRUE	8	poolmodel	0	-0.11788431331897295	0.018222243954805466	0	10
10	250	0	175	350	525	700	875	1050	1225	1400	1575	2	0	1	0	0	0	0	0	0	0	0	0	0	-0.375	-0.375	-0.375	-0.375	-0.375	-0.375	-0.375	-0.375	-0.375	-0.375	-0.375	linear	100	0.025	0	0.5	TRUE	8	sepmodel	0	0.0069881883606475225	0.005348132524658169	0	10
10	250	0	175	350	525	700	875	1050	1225	1400	1575	2	0	1	0	0	0	0	0	0	0	0	0	0	-0.375	-0.375	-0.375	-0.375	-0.375	-0.375	-0.375	-0.375	-0.375	-0.375	-0.375	linear	100	0.025	0	0.5	TRUE	9	fixmodel	0	0.029437540732775016	0.004331211892517538	0	10
10	250	0	175	350	525	700	875	1050	1225	1400	1575	2	0	1	0	0	0	0	0	0	0	0	0	0	-0.375	-0.375	-0.375	-0.375	-0.375	-0.375	-0.375	-0.375	-0.375	-0.375	-0.375	linear	100	0.025	0	0.5	TRUE	9	poolmodel	0	-0.09477129763680849	0.011664029460622274	0	10
10	250	0	175	350	525	700	875	1050	1225	1400	1575	2	0	1	0	0	0	0	0	0	0	0	0	0	-0.375	-0.375	-0.375	-0.375	-0.375	-0.375	-0.375	-0.375	-0.375	-0.375	-0.375	linear	100	0.025	0	0.5	TRUE	9	sepmodel	0	0.04079422733564312	0.0049004538524314014	0	10
10	250	0	175	350	525	700	875	1050	1225	1400	1575	2	0	1	0	0	0	0	0	0	0	0	0	0	-0.375	-0.375	-0.375	-0.375	-0.375	-0.375	-0.375	-0.375	-0.375	-0.375	-0.375	linear	100	0.025	0	0.5	TRUE	10	fixmodel	0	0.01440123980000185	0.002734340931560199	0	10
10	250	0	175	350	525	700	875	1050	1225	1400	1575	2	0	1	0	0	0	0	0	0	0	0	0	0	-0.375	-0.375	-0.375	-0.375	-0.375	-0.375	-0.375	-0.375	-0.375	-0.375	-0.375	linear	100	0.025	0	0.5	TRUE	10	poolmodel	0	-0.11802037733014559	0.018270870481775527	0	10
10	250	0	175	350	525	700	875	1050	1225	1400	1575	2	0	1	0	0	0	0	0	0	0	0	0	0	-0.375	-0.375	-0.375	-0.375	-0.375	-0.375	-0.375	-0.375	-0.375	-0.375	-0.375	linear	100	0.025	0	0.5	TRUE	10	sepmodel	0	0.024180267338676287	0.003280728777910581	0	10
10	250	0	200	400	600	800	1000	1200	1400	1600	1800	2	0	1	0	0	0	0	0	0	0	0	0	0	-0.375	-0.375	-0.375	-0.375	-0.375	-0.375	-0.375	-0.375	-0.375	-0.375	-0.375	linear	100	0.025	0	0.5	TRUE	2	fixmodel	0.2	0.04418553812714626	0.017905222270241907	0	10
10	250	0	200	400	600	800	1000	1200	1400	1600	1800	2	0	1	0	0	0	0	0	0	0	0	0	0	-0.375	-0.375	-0.375	-0.375	-0.375	-0.375	-0.375	-0.375	-0.375	-0.375	-0.375	linear	100	0.025	0	0.5	TRUE	2	poolmodel	0.2	0.02888069895872109	0.013732166396079142	0	10
10	250	0	200	400	600	800	1000	1200	1400	1600	1800	2	0	1	0	0	0	0	0	0	0	0	0	0	-0.375	-0.375	-0.375	-0.375	-0.375	-0.375	-0.375	-0.375	-0.375	-0.375	-0.375	linear	100	0.025	0	0.5	TRUE	2	sepmodel	0.3	0.04771868410202688	0.018701690807674858	0	10
10	250	0	200	400	600	800	1000	1200	1400	1600	1800	2	0	1	0	0	0	0	0	0	0	0	0	0	-0.375	-0.375	-0.375	-0.375	-0.375	-0.375	-0.375	-0.375	-0.375	-0.375	-0.375	linear	100	0.025	0	0.5	TRUE	3	fixmodel	0.2	0.03810226820395047	0.013206211836532296	0	10
10	250	0	200	400	600	800	1000	1200	1400	1600	1800	2	0	1	0	0	0	0	0	0	0	0	0	0	-0.375	-0.375	-0.375	-0.375	-0.375	-0.375	-0.375	-0.375	-0.375	-0.375	-0.375	linear	100	0.025	0	0.5	TRUE	3	poolmodel	0	0.004447743208705549	0.010436210011643025	0	10
10	250	0	200	400	600	800	1000	1200	1400	1600	1800	2	0	1	0	0	0	0	0	0	0	0	0	0	-0.375	-0.375	-0.375	-0.375	-0.375	-0.375	-0.375	-0.375	-0.375	-0.375	-0.375	linear	100	0.025	0	0.5	TRUE	3	sepmodel	0.1	0.046675539659553435	0.01232170160519727	0	10
10	250	0	200	400	600	800	1000	1200	1400	1600	1800	2	0	1	0	0	0	0	0	0	0	0	0	0	-0.375	-0.375	-0.375	-0.375	-0.375	-0.375	-0.375	-0.375	-0.375	-0.375	-0.375	linear	100	0.025	0	0.5	TRUE	4	fixmodel	0	-0.030061912829891353	0.008749473708974253	0	10
10	250	0	200	400	600	800	1000	1200	1400	1600	1800	2	0	1	0	0	0	0	0	0	0	0	0	0	-0.375	-0.375	-0.375	-0.375	-0.375	-0.375	-0.375	-0.375	-0.375	-0.375	-0.375	linear	100	0.025	0	0.5	TRUE	4	poolmodel	0	-0.07468675343357789	0.014588772362703489	0	10
10	250	0	200	400	600	800	1000	1200	1400	1600	1800	2	0	1	0	0	0	0	0	0	0	0	0	0	-0.375	-0.375	-0.375	-0.375	-0.375	-0.375	-0.375	-0.375	-0.375	-0.375	-0.375	linear	100	0.025	0	0.5	TRUE	4	sepmodel	0.1	-0.02955106630104121	0.01286848397944536	0	10
10	250	0	200	400	600	800	1000	1200	1400	1600	1800	2	0	1	0	0	0	0	0	0	0	0	0	0	-0.375	-0.375	-0.375	-0.375	-0.375	-0.375	-0.375	-0.375	-0.375	-0.375	-0.375	linear	100	0.025	0	0.5	TRUE	5	fixmodel	0	-0.02619128682212326	0.004954809054791616	0	10
10	250	0	200	400	600	800	1000	1200	1400	1600	1800	2	0	1	0	0	0	0	0	0	0	0	0	0	-0.375	-0.375	-0.375	-0.375	-0.375	-0.375	-0.375	-0.375	-0.375	-0.375	-0.375	linear	100	0.025	0	0.5	TRUE	5	poolmodel	0	-0.09134860998443482	0.013044080405321254	0	10
10	250	0	200	400	600	800	1000	1200	1400	1600	1800	2	0	1	0	0	0	0	0	0	0	0	0	0	-0.375	-0.375	-0.375	-0.375	-0.375	-0.375	-0.375	-0.375	-0.375	-0.375	-0.375	linear	100	0.025	0	0.5	TRUE	5	sepmodel	0	-0.032085181398319146	0.0074526133573936506	0	10
10	250	0	200	400	600	800	1000	1200	1400	1600	1800	2	0	1	0	0	0	0	0	0	0	0	0	0	-0.375	-0.375	-0.375	-0.375	-0.375	-0.375	-0.375	-0.375	-0.375	-0.375	-0.375	linear	100	0.025	0	0.5	TRUE	6	fixmodel	0	-0.017573769225348774	0.006024484021242823	0	10
10	250	0	200	400	600	800	1000	1200	1400	1600	1800	2	0	1	0	0	0	0	0	0	0	0	0	0	-0.375	-0.375	-0.375	-0.375	-0.375	-0.375	-0.375	-0.375	-0.375	-0.375	-0.375	linear	100	0.025	0	0.5	TRUE	6	poolmodel	0	-0.10416015300740455	0.016381434302747876	0	10
10	250	0	200	400	600	800	1000	1200	1400	1600	1800	2	0	1	0	0	0	0	0	0	0	0	0	0	-0.375	-0.375	-0.375	-0.375	-0.375	-0.375	-0.375	-0.375	-0.375	-0.375	-0.375	linear	100	0.025	0	0.5	TRUE	6	sepmodel	0	-0.022828228669637386	0.011018625625110499	0	10
10	250	0	200	400	600	800	1000	1200	1400	1600	1800	2	0	1	0	0	0	0	0	0	0	0	0	0	-0.375	-0.375	-0.375	-0.375	-0.375	-0.375	-0.375	-0.375	-0.375	-0.375	-0.375	linear	100	0.025	0	0.5	TRUE	7	fixmodel	0	0.01795288975547638	0.006819000209973155	0	10
10	250	0	200	400	600	800	1000	1200	1400	1600	1800	2	0	1	0	0	0	0	0	0	0	0	0	0	-0.375	-0.375	-0.375	-0.375	-0.375	-0.375	-0.375	-0.375	-0.375	-0.375	-0.375	linear	100	0.025	0	0.5	TRUE	7	poolmodel	0	-0.08062420991534712	0.012125341406677485	0	10
10	250	0	200	400	600	800	1000	1200	1400	1600	1800	2	0	1	0	0	0	0	0	0	0	0	0	0	-0.375	-0.375	-0.375	-0.375	-0.375	-0.375	-0.375	-0.375	-0.375	-0.375	-0.375	linear	100	0.025	0	0.5	TRUE	7	sepmodel	0	0.02077798145470844	0.00893378902435709	0	10
10	250	0	200	400	600	800	1000	1200	1400	1600	1800	2	0	1	0	0	0	0	0	0	0	0	0	0	-0.375	-0.375	-0.375	-0.375	-0.375	-0.375	-0.375	-0.375	-0.375	-0.375	-0.375	linear	100	0.025	0	0.5	TRUE	8	fixmodel	0	-0.009551398502433351	0.0036060755857735467	0	10
10	250	0	200	400	600	800	1000	1200	1400	1600	1800	2	0	1	0	0	0	0	0	0	0	0	0	0	-0.375	-0.375	-0.375	-0.375	-0.375	-0.375	-0.375	-0.375	-0.375	-0.375	-0.375	linear	100	0.025	0	0.5	TRUE	8	poolmodel	0	-0.12381894458168052	0.01840450233967412	0	10
10	250	0	200	400	600	800	1000	1200	1400	1600	1800	2	0	1	0	0	0	0	0	0	0	0	0	0	-0.375	-0.375	-0.375	-0.375	-0.375	-0.375	-0.375	-0.375	-0.375	-0.375	-0.375	linear	100	0.025	0	0.5	TRUE	8	sepmodel	0	-0.0044784607078982375	0.0078114137923237115	0	10
10	250	0	200	400	600	800	1000	1200	1400	1600	1800	2	0	1	0	0	0	0	0	0	0	0	0	0	-0.375	-0.375	-0.375	-0.375	-0.375	-0.375	-0.375	-0.375	-0.375	-0.375	-0.375	linear	100	0.025	0	0.5	TRUE	9	fixmodel	0	0.008344734342308034	0.01052624083045984	0	10
10	250	0	200	400	600	800	1000	1200	1400	1600	1800	2	0	1	0	0	0	0	0	0	0	0	0	0	-0.375	-0.375	-0.375	-0.375	-0.375	-0.375	-0.375	-0.375	-0.375	-0.375	-0.375	linear	100	0.025	0	0.5	TRUE	9	poolmodel	0	-0.1175986573305367	0.021619060604787455	0	10
10	250	0	200	400	600	800	1000	1200	1400	1600	1800	2	0	1	0	0	0	0	0	0	0	0	0	0	-0.375	-0.375	-0.375	-0.375	-0.375	-0.375	-0.375	-0.375	-0.375	-0.375	-0.375	linear	100	0.025	0	0.5	TRUE	9	sepmodel	0.1	0.0011339783724838737	0.017369695338876143	0	10
10	250	0	200	400	600	800	1000	1200	1400	1600	1800	2	0	1	0	0	0	0	0	0	0	0	0	0	-0.375	-0.375	-0.375	-0.375	-0.375	-0.375	-0.375	-0.375	-0.375	-0.375	-0.375	linear	100	0.025	0	0.5	TRUE	10	fixmodel	0	0.015291757214417124	0.006477471746945079	0	10
10	250	0	200	400	600	800	1000	1200	1400	1600	1800	2	0	1	0	0	0	0	0	0	0	0	0	0	-0.375	-0.375	-0.375	-0.375	-0.375	-0.375	-0.375	-0.375	-0.375	-0.375	-0.375	linear	100	0.025	0	0.5	TRUE	10	poolmodel	0	-0.12263538271286444	0.018926780171015012	0	10
10	250	0	200	400	600	800	1000	1200	1400	1600	1800	2	0	1	0	0	0	0	0	0	0	0	0	0	-0.375	-0.375	-0.375	-0.375	-0.375	-0.375	-0.375	-0.375	-0.375	-0.375	-0.375	linear	100	0.025	0	0.5	TRUE	10	sepmodel	0	-0.001139370527501904	0.011173861737436269	0	10
10	250	0	225	450	675	900	1125	1350	1575	1800	2025	2	0	1	0	0	0	0	0	0	0	0	0	0	-0.375	-0.375	-0.375	-0.375	-0.375	-0.375	-0.375	-0.375	-0.375	-0.375	-0.375	linear	100	0.025	0	0.5	TRUE	2	fixmodel	0	0.03212015900080465	0.008762456850466466	0	10
10	250	0	225	450	675	900	1125	1350	1575	1800	2025	2	0	1	0	0	0	0	0	0	0	0	0	0	-0.375	-0.375	-0.375	-0.375	-0.375	-0.375	-0.375	-0.375	-0.375	-0.375	-0.375	linear	100	0.025	0	0.5	TRUE	2	poolmodel	0	0.03131897554400964	0.009190852082885226	0	10
10	250	0	225	450	675	900	1125	1350	1575	1800	2025	2	0	1	0	0	0	0	0	0	0	0	0	0	-0.375	-0.375	-0.375	-0.375	-0.375	-0.375	-0.375	-0.375	-0.375	-0.375	-0.375	linear	100	0.025	0	0.5	TRUE	2	sepmodel	0	0.03808038241453521	0.008262243185988274	0	10
10	250	0	225	450	675	900	1125	1350	1575	1800	2025	2	0	1	0	0	0	0	0	0	0	0	0	0	-0.375	-0.375	-0.375	-0.375	-0.375	-0.375	-0.375	-0.375	-0.375	-0.375	-0.375	linear	100	0.025	0	0.5	TRUE	3	fixmodel	0	0.020246084226267603	0.009379416673791628	0	10
10	250	0	225	450	675	900	1125	1350	1575	1800	2025	2	0	1	0	0	0	0	0	0	0	0	0	0	-0.375	-0.375	-0.375	-0.375	-0.375	-0.375	-0.375	-0.375	-0.375	-0.375	-0.375	linear	100	0.025	0	0.5	TRUE	3	poolmodel	0.1	-0.010148765899481018	0.010902663840555512	0	10
10	250	0	225	450	675	900	1125	1350	1575	1800	2025	2	0	1	0	0	0	0	0	0	0	0	0	0	-0.375	-0.375	-0.375	-0.375	-0.375	-0.375	-0.375	-0.375	-0.375	-0.375	-0.375	linear	100	0.025	0	0.5	TRUE	3	sepmodel	0	0.02777643077286113	0.007456424202949579	0	10
10	250	0	225	450	675	900	1125	1350	1575	1800	2025	2	0	1	0	0	0	0	0	0	0	0	0	0	-0.375	-0.375	-0.375	-0.375	-0.375	-0.375	-0.375	-0.375	-0.375	-0.375	-0.375	linear	100	0.025	0	0.5	TRUE	4	fixmodel	0.1	0.004589896729731019	0.007689444047197834	0	10
10	250	0	225	450	675	900	1125	1350	1575	1800	2025	2	0	1	0	0	0	0	0	0	0	0	0	0	-0.375	-0.375	-0.375	-0.375	-0.375	-0.375	-0.375	-0.375	-0.375	-0.375	-0.375	linear	100	0.025	0	0.5	TRUE	4	poolmodel	0	-0.04989444221581742	0.007781055288691689	0	10
10	250	0	225	450	675	900	1125	1350	1575	1800	2025	2	0	1	0	0	0	0	0	0	0	0	0	0	-0.375	-0.375	-0.375	-0.375	-0.375	-0.375	-0.375	-0.375	-0.375	-0.375	-0.375	linear	100	0.025	0	0.5	TRUE	4	sepmodel	0.1	0.004402888843568546	0.0056323946653071034	0	10
10	250	0	225	450	675	900	1125	1350	1575	1800	2025	2	0	1	0	0	0	0	0	0	0	0	0	0	-0.375	-0.375	-0.375	-0.375	-0.375	-0.375	-0.375	-0.375	-0.375	-0.375	-0.375	linear	100	0.025	0	0.5	TRUE	5	fixmodel	0	-0.01586747394982414	0.0070836141249023335	0	10
10	250	0	225	450	675	900	1125	1350	1575	1800	2025	2	0	1	0	0	0	0	0	0	0	0	0	0	-0.375	-0.375	-0.375	-0.375	-0.375	-0.375	-0.375	-0.375	-0.375	-0.375	-0.375	linear	100	0.025	0	0.5	TRUE	5	poolmodel	0	-0.09110169367242034	0.0157350093357349	0	10
10	250	0	225	450	675	900	1125	1350	1575	1800	2025	2	0	1	0	0	0	0	0	0	0	0	0	0	-0.375	-0.375	-0.375	-0.375	-0.375	-0.375	-0.375	-0.375	-0.375	-0.375	-0.375	linear	100	0.025	0	0.5	TRUE	5	sepmodel	0	-0.02779676435297173	0.005706523821386684	0	10
10	250	0	225	450	675	900	1125	1350	1575	1800	2025	2	0	1	0	0	0	0	0	0	0	0	0	0	-0.375	-0.375	-0.375	-0.375	-0.375	-0.375	-0.375	-0.375	-0.375	-0.375	-0.375	linear	100	0.025	0	0.5	TRUE	6	fixmodel	0	-0.016602453149302584	0.0023184371316827936	0	10
10	250	0	225	450	675	900	1125	1350	1575	1800	2025	2	0	1	0	0	0	0	0	0	0	0	0	0	-0.375	-0.375	-0.375	-0.375	-0.375	-0.375	-0.375	-0.375	-0.375	-0.375	-0.375	linear	100	0.025	0	0.5	TRUE	6	poolmodel	0	-0.10851940804424545	0.013370053908695197	0	10
10	250	0	225	450	675	900	1125	1350	1575	1800	2025	2	0	1	0	0	0	0	0	0	0	0	0	0	-0.375	-0.375	-0.375	-0.375	-0.375	-0.375	-0.375	-0.375	-0.375	-0.375	-0.375	linear	100	0.025	0	0.5	TRUE	6	sepmodel	0	-0.034034484753009533	0.003496471261588001	0	10
10	250	0	225	450	675	900	1125	1350	1575	1800	2025	2	0	1	0	0	0	0	0	0	0	0	0	0	-0.375	-0.375	-0.375	-0.375	-0.375	-0.375	-0.375	-0.375	-0.375	-0.375	-0.375	linear	100	0.025	0	0.5	TRUE	7	fixmodel	0	-0.01456123389909565	0.005110749723887546	0	10
10	250	0	225	450	675	900	1125	1350	1575	1800	2025	2	0	1	0	0	0	0	0	0	0	0	0	0	-0.375	-0.375	-0.375	-0.375	-0.375	-0.375	-0.375	-0.375	-0.375	-0.375	-0.375	linear	100	0.025	0	0.5	TRUE	7	poolmodel	0	-0.1308556172689401	0.022159470027833535	0	10
10	250	0	225	450	675	900	1125	1350	1575	1800	2025	2	0	1	0	0	0	0	0	0	0	0	0	0	-0.375	-0.375	-0.375	-0.375	-0.375	-0.375	-0.375	-0.375	-0.375	-0.375	-0.375	linear	100	0.025	0	0.5	TRUE	7	sepmodel	0	-0.028817274746125214	0.005284640295317439	0	10
10	250	0	225	450	675	900	1125	1350	1575	1800	2025	2	0	1	0	0	0	0	0	0	0	0	0	0	-0.375	-0.375	-0.375	-0.375	-0.375	-0.375	-0.375	-0.375	-0.375	-0.375	-0.375	linear	100	0.025	0	0.5	TRUE	8	fixmodel	0.1	0.013583542968559346	0.00958363625284269	0	10
10	250	0	225	450	675	900	1125	1350	1575	1800	2025	2	0	1	0	0	0	0	0	0	0	0	0	0	-0.375	-0.375	-0.375	-0.375	-0.375	-0.375	-0.375	-0.375	-0.375	-0.375	-0.375	linear	100	0.025	0	0.5	TRUE	8	poolmodel	0	-0.11634758195604122	0.01874199502264659	0	10
10	250	0	225	450	675	900	1125	1350	1575	1800	2025	2	0	1	0	0	0	0	0	0	0	0	0	0	-0.375	-0.375	-0.375	-0.375	-0.375	-0.375	-0.375	-0.375	-0.375	-0.375	-0.375	linear	100	0.025	0	0.5	TRUE	8	sepmodel	0.1	-8.023939688518823e-4	0.008526339578635193	0	10
10	250	0	225	450	675	900	1125	1350	1575	1800	2025	2	0	1	0	0	0	0	0	0	0	0	0	0	-0.375	-0.375	-0.375	-0.375	-0.375	-0.375	-0.375	-0.375	-0.375	-0.375	-0.375	linear	100	0.025	0	0.5	TRUE	9	fixmodel	0	-0.024778777737378226	0.004901143216004083	0	10
10	250	0	225	450	675	900	1125	1350	1575	1800	2025	2	0	1	0	0	0	0	0	0	0	0	0	0	-0.375	-0.375	-0.375	-0.375	-0.375	-0.375	-0.375	-0.375	-0.375	-0.375	-0.375	linear	100	0.025	0	0.5	TRUE	9	poolmodel	0	-0.16793180493337365	0.032395186014965785	0	10
10	250	0	225	450	675	900	1125	1350	1575	1800	2025	2	0	1	0	0	0	0	0	0	0	0	0	0	-0.375	-0.375	-0.375	-0.375	-0.375	-0.375	-0.375	-0.375	-0.375	-0.375	-0.375	linear	100	0.025	0	0.5	TRUE	9	sepmodel	0	-0.030932681757363172	0.008757879491377938	0	10
10	250	0	225	450	675	900	1125	1350	1575	1800	2025	2	0	1	0	0	0	0	0	0	0	0	0	0	-0.375	-0.375	-0.375	-0.375	-0.375	-0.375	-0.375	-0.375	-0.375	-0.375	-0.375	linear	100	0.025	0	0.5	TRUE	10	fixmodel	0	-0.01829423895037664	0.00470336222904467	0	10
10	250	0	225	450	675	900	1125	1350	1575	1800	2025	2	0	1	0	0	0	0	0	0	0	0	0	0	-0.375	-0.375	-0.375	-0.375	-0.375	-0.375	-0.375	-0.375	-0.375	-0.375	-0.375	linear	100	0.025	0	0.5	TRUE	10	poolmodel	0	-0.16660526129583178	0.032623904815985254	0	10
10	250	0	225	450	675	900	1125	1350	1575	1800	2025	2	0	1	0	0	0	0	0	0	0	0	0	0	-0.375	-0.375	-0.375	-0.375	-0.375	-0.375	-0.375	-0.375	-0.375	-0.375	-0.375	linear	100	0.025	0	0.5	TRUE	10	sepmodel	0	-0.03256051858434593	0.008193122412711886	0	10
10	250	0	250	500	750	1000	1250	1500	1750	2000	2250	2	0	1	0	0	0	0	0	0	0	0	0	0	-0.375	-0.375	-0.375	-0.375	-0.375	-0.375	-0.375	-0.375	-0.375	-0.375	-0.375	linear	100	0.025	0	0.5	TRUE	2	fixmodel	0.2	0.03238333254927904	0.010351822595400144	0	10
10	250	0	250	500	750	1000	1250	1500	1750	2000	2250	2	0	1	0	0	0	0	0	0	0	0	0	0	-0.375	-0.375	-0.375	-0.375	-0.375	-0.375	-0.375	-0.375	-0.375	-0.375	-0.375	linear	100	0.025	0	0.5	TRUE	2	poolmodel	0.2	0.028193353554424528	0.010562060692252156	0	10
10	250	0	250	500	750	1000	1250	1500	1750	2000	2250	2	0	1	0	0	0	0	0	0	0	0	0	0	-0.375	-0.375	-0.375	-0.375	-0.375	-0.375	-0.375	-0.375	-0.375	-0.375	-0.375	linear	100	0.025	0	0.5	TRUE	2	sepmodel	0.2	0.04012311669993506	0.011013399432596646	0	10
10	250	0	250	500	750	1000	1250	1500	1750	2000	2250	2	0	1	0	0	0	0	0	0	0	0	0	0	-0.375	-0.375	-0.375	-0.375	-0.375	-0.375	-0.375	-0.375	-0.375	-0.375	-0.375	linear	100	0.025	0	0.5	TRUE	3	fixmodel	0.1	-0.031409531206103555	0.012822188208773164	0	10
10	250	0	250	500	750	1000	1250	1500	1750	2000	2250	2	0	1	0	0	0	0	0	0	0	0	0	0	-0.375	-0.375	-0.375	-0.375	-0.375	-0.375	-0.375	-0.375	-0.375	-0.375	-0.375	linear	100	0.025	0	0.5	TRUE	3	poolmodel	0	-0.057595434897974515	0.013063982519490595	0	10
10	250	0	250	500	750	1000	1250	1500	1750	2000	2250	2	0	1	0	0	0	0	0	0	0	0	0	0	-0.375	-0.375	-0.375	-0.375	-0.375	-0.375	-0.375	-0.375	-0.375	-0.375	-0.375	linear	100	0.025	0	0.5	TRUE	3	sepmodel	0	-0.029806071220485272	0.012112061042305344	0	10
10	250	0	250	500	750	1000	1250	1500	1750	2000	2250	2	0	1	0	0	0	0	0	0	0	0	0	0	-0.375	-0.375	-0.375	-0.375	-0.375	-0.375	-0.375	-0.375	-0.375	-0.375	-0.375	linear	100	0.025	0	0.5	TRUE	4	fixmodel	0	0.010161776219592697	0.004892214839281731	0	10
10	250	0	250	500	750	1000	1250	1500	1750	2000	2250	2	0	1	0	0	0	0	0	0	0	0	0	0	-0.375	-0.375	-0.375	-0.375	-0.375	-0.375	-0.375	-0.375	-0.375	-0.375	-0.375	linear	100	0.025	0	0.5	TRUE	4	poolmodel	0	-0.04539237923352235	0.007572869563017904	0	10
10	250	0	250	500	750	1000	1250	1500	1750	2000	2250	2	0	1	0	0	0	0	0	0	0	0	0	0	-0.375	-0.375	-0.375	-0.375	-0.375	-0.375	-0.375	-0.375	-0.375	-0.375	-0.375	linear	100	0.025	0	0.5	TRUE	4	sepmodel	0	0.014497368277944185	0.005630420228791035	0	10
10	250	0	250	500	750	1000	1250	1500	1750	2000	2250	2	0	1	0	0	0	0	0	0	0	0	0	0	-0.375	-0.375	-0.375	-0.375	-0.375	-0.375	-0.375	-0.375	-0.375	-0.375	-0.375	linear	100	0.025	0	0.5	TRUE	5	fixmodel	0	-0.02853376645571605	0.010839132393613685	0	10
10	250	0	250	500	750	1000	1250	1500	1750	2000	2250	2	0	1	0	0	0	0	0	0	0	0	0	0	-0.375	-0.375	-0.375	-0.375	-0.375	-0.375	-0.375	-0.375	-0.375	-0.375	-0.375	linear	100	0.025	0	0.5	TRUE	5	poolmodel	0	-0.10242970086564436	0.0177863025440097	0	10
10	250	0	250	500	750	1000	1250	1500	1750	2000	2250	2	0	1	0	0	0	0	0	0	0	0	0	0	-0.375	-0.375	-0.375	-0.375	-0.375	-0.375	-0.375	-0.375	-0.375	-0.375	-0.375	linear	100	0.025	0	0.5	TRUE	5	sepmodel	0	-0.03286681390238028	0.012038839686654437	0	10
10	250	0	250	500	750	1000	1250	1500	1750	2000	2250	2	0	1	0	0	0	0	0	0	0	0	0	0	-0.375	-0.375	-0.375	-0.375	-0.375	-0.375	-0.375	-0.375	-0.375	-0.375	-0.375	linear	100	0.025	0	0.5	TRUE	6	fixmodel	0	-0.008244421529978481	0.008981233051231228	0	10
10	250	0	250	500	750	1000	1250	1500	1750	2000	2250	2	0	1	0	0	0	0	0	0	0	0	0	0	-0.375	-0.375	-0.375	-0.375	-0.375	-0.375	-0.375	-0.375	-0.375	-0.375	-0.375	linear	100	0.025	0	0.5	TRUE	6	poolmodel	0	-0.10505113304472667	0.02244991233287875	0	10
10	250	0	250	500	750	1000	1250	1500	1750	2000	2250	2	0	1	0	0	0	0	0	0	0	0	0	0	-0.375	-0.375	-0.375	-0.375	-0.375	-0.375	-0.375	-0.375	-0.375	-0.375	-0.375	linear	100	0.025	0	0.5	TRUE	6	sepmodel	0	-0.010668031672427606	0.009158009364709264	0	10
10	250	0	250	500	750	1000	1250	1500	1750	2000	2250	2	0	1	0	0	0	0	0	0	0	0	0	0	-0.375	-0.375	-0.375	-0.375	-0.375	-0.375	-0.375	-0.375	-0.375	-0.375	-0.375	linear	100	0.025	0	0.5	TRUE	7	fixmodel	0	-0.02657327508857591	0.005000455382591729	0	10
10	250	0	250	500	750	1000	1250	1500	1750	2000	2250	2	0	1	0	0	0	0	0	0	0	0	0	0	-0.375	-0.375	-0.375	-0.375	-0.375	-0.375	-0.375	-0.375	-0.375	-0.375	-0.375	linear	100	0.025	0	0.5	TRUE	7	poolmodel	0	-0.1341405463849622	0.021109027916952048	0	10
10	250	0	250	500	750	1000	1250	1500	1750	2000	2250	2	0	1	0	0	0	0	0	0	0	0	0	0	-0.375	-0.375	-0.375	-0.375	-0.375	-0.375	-0.375	-0.375	-0.375	-0.375	-0.375	linear	100	0.025	0	0.5	TRUE	7	sepmodel	0	-0.027989190790899846	0.005112400706953742	0	10
10	250	0	250	500	750	1000	1250	1500	1750	2000	2250	2	0	1	0	0	0	0	0	0	0	0	0	0	-0.375	-0.375	-0.375	-0.375	-0.375	-0.375	-0.375	-0.375	-0.375	-0.375	-0.375	linear	100	0.025	0	0.5	TRUE	8	fixmodel	0.1	0.008903517179797968	0.006958704073983368	0	10
10	250	0	250	500	750	1000	1250	1500	1750	2000	2250	2	0	1	0	0	0	0	0	0	0	0	0	0	-0.375	-0.375	-0.375	-0.375	-0.375	-0.375	-0.375	-0.375	-0.375	-0.375	-0.375	linear	100	0.025	0	0.5	TRUE	8	poolmodel	0	-0.12249283594313637	0.020086006335857352	0	10
10	250	0	250	500	750	1000	1250	1500	1750	2000	2250	2	0	1	0	0	0	0	0	0	0	0	0	0	-0.375	-0.375	-0.375	-0.375	-0.375	-0.375	-0.375	-0.375	-0.375	-0.375	-0.375	linear	100	0.025	0	0.5	TRUE	8	sepmodel	0.1	0.008542115603014188	0.006209283063484775	0	10
10	250	0	250	500	750	1000	1250	1500	1750	2000	2250	2	0	1	0	0	0	0	0	0	0	0	0	0	-0.375	-0.375	-0.375	-0.375	-0.375	-0.375	-0.375	-0.375	-0.375	-0.375	-0.375	linear	100	0.025	0	0.5	TRUE	9	fixmodel	0	0.003486868994330665	0.003770606924560465	0	10
10	250	0	250	500	750	1000	1250	1500	1750	2000	2250	2	0	1	0	0	0	0	0	0	0	0	0	0	-0.375	-0.375	-0.375	-0.375	-0.375	-0.375	-0.375	-0.375	-0.375	-0.375	-0.375	linear	100	0.025	0	0.5	TRUE	9	poolmodel	0	-0.14542363298016173	0.022741071468101025	0	10
10	250	0	250	500	750	1000	1250	1500	1750	2000	2250	2	0	1	0	0	0	0	0	0	0	0	0	0	-0.375	-0.375	-0.375	-0.375	-0.375	-0.375	-0.375	-0.375	-0.375	-0.375	-0.375	linear	100	0.025	0	0.5	TRUE	9	sepmodel	0	-0.0020384377851664684	0.004685860317664345	0	10
10	250	0	250	500	750	1000	1250	1500	1750	2000	2250	2	0	1	0	0	0	0	0	0	0	0	0	0	-0.375	-0.375	-0.375	-0.375	-0.375	-0.375	-0.375	-0.375	-0.375	-0.375	-0.375	linear	100	0.025	0	0.5	TRUE	10	fixmodel	0	0.017026096324661833	0.004099602738809717	0	10
10	250	0	250	500	750	1000	1250	1500	1750	2000	2250	2	0	1	0	0	0	0	0	0	0	0	0	0	-0.375	-0.375	-0.375	-0.375	-0.375	-0.375	-0.375	-0.375	-0.375	-0.375	-0.375	linear	100	0.025	0	0.5	TRUE	10	poolmodel	0	-0.14573301472471564	0.024035225210717097	0	10
10	250	0	250	500	750	1000	1250	1500	1750	2000	2250	2	0	1	0	0	0	0	0	0	0	0	0	0	-0.375	-0.375	-0.375	-0.375	-0.375	-0.375	-0.375	-0.375	-0.375	-0.375	-0.375	linear	100	0.025	0	0.5	TRUE	10	sepmodel	0	0.024333937200516513	0.005260252030940232	0	10
10	250	0	275	550	825	1100	1375	1650	1925	2200	2475	2	0	1	0	0	0	0	0	0	0	0	0	0	-0.375	-0.375	-0.375	-0.375	-0.375	-0.375	-0.375	-0.375	-0.375	-0.375	-0.375	linear	100	0.025	0	0.5	TRUE	2	fixmodel	0.1	0.04564114026165819	0.014796726503938358	0	10
10	250	0	275	550	825	1100	1375	1650	1925	2200	2475	2	0	1	0	0	0	0	0	0	0	0	0	0	-0.375	-0.375	-0.375	-0.375	-0.375	-0.375	-0.375	-0.375	-0.375	-0.375	-0.375	linear	100	0.025	0	0.5	TRUE	2	poolmodel	0.1	0.024590133312309952	0.00951212696237699	0	10
10	250	0	275	550	825	1100	1375	1650	1925	2200	2475	2	0	1	0	0	0	0	0	0	0	0	0	0	-0.375	-0.375	-0.375	-0.375	-0.375	-0.375	-0.375	-0.375	-0.375	-0.375	-0.375	linear	100	0.025	0	0.5	TRUE	2	sepmodel	0.1	0.04956172315134493	0.01542157750962879	0	10
10	250	0	275	550	825	1100	1375	1650	1925	2200	2475	2	0	1	0	0	0	0	0	0	0	0	0	0	-0.375	-0.375	-0.375	-0.375	-0.375	-0.375	-0.375	-0.375	-0.375	-0.375	-0.375	linear	100	0.025	0	0.5	TRUE	3	fixmodel	0	0.019127197670102267	0.008007352990704424	0	10
10	250	0	275	550	825	1100	1375	1650	1925	2200	2475	2	0	1	0	0	0	0	0	0	0	0	0	0	-0.375	-0.375	-0.375	-0.375	-0.375	-0.375	-0.375	-0.375	-0.375	-0.375	-0.375	linear	100	0.025	0	0.5	TRUE	3	poolmodel	0	-0.019834562983788873	0.008355611712193615	0	10
10	250	0	275	550	825	1100	1375	1650	1925	2200	2475	2	0	1	0	0	0	0	0	0	0	0	0	0	-0.375	-0.375	-0.375	-0.375	-0.375	-0.375	-0.375	-0.375	-0.375	-0.375	-0.375	linear	100	0.025	0	0.5	TRUE	3	sepmodel	0.1	0.02499911719376083	0.009449988200155785	0	10
10	250	0	275	550	825	1100	1375	1650	1925	2200	2475	2	0	1	0	0	0	0	0	0	0	0	0	0	-0.375	-0.375	-0.375	-0.375	-0.375	-0.375	-0.375	-0.375	-0.375	-0.375	-0.375	linear	100	0.025	0	0.5	TRUE	4	fixmodel	0.1	0.02070451210961592	0.004332597334457788	0	10
10	250	0	275	550	825	1100	1375	1650	1925	2200	2475	2	0	1	0	0	0	0	0	0	0	0	0	0	-0.375	-0.375	-0.375	-0.375	-0.375	-0.375	-0.375	-0.375	-0.375	-0.375	-0.375	linear	100	0.025	0	0.5	TRUE	4	poolmodel	0	-0.037296759614819146	0.006404471968489193	0	10
10	250	0	275	550	825	1100	1375	1650	1925	2200	2475	2	0	1	0	0	0	0	0	0	0	0	0	0	-0.375	-0.375	-0.375	-0.375	-0.375	-0.375	-0.375	-0.375	-0.375	-0.375	-0.375	linear	100	0.025	0	0.5	TRUE	4	sepmodel	0	0.020769450413822933	0.0030789495674052435	0	10
10	250	0	275	550	825	1100	1375	1650	1925	2200	2475	2	0	1	0	0	0	0	0	0	0	0	0	0	-0.375	-0.375	-0.375	-0.375	-0.375	-0.375	-0.375	-0.375	-0.375	-0.375	-0.375	linear	100	0.025	0	0.5	TRUE	5	fixmodel	0	0.033295699553703914	0.006599267643509685	0	10
10	250	0	275	550	825	1100	1375	1650	1925	2200	2475	2	0	1	0	0	0	0	0	0	0	0	0	0	-0.375	-0.375	-0.375	-0.375	-0.375	-0.375	-0.375	-0.375	-0.375	-0.375	-0.375	linear	100	0.025	0	0.5	TRUE	5	poolmodel	0	-0.03744813103887987	0.006841049506059966	0	10
10	250	0	275	550	825	1100	1375	1650	1925	2200	2475	2	0	1	0	0	0	0	0	0	0	0	0	0	-0.375	-0.375	-0.375	-0.375	-0.375	-0.375	-0.375	-0.375	-0.375	-0.375	-0.375	linear	100	0.025	0	0.5	TRUE	5	sepmodel	0	0.02801019955818976	0.006278188860009996	0	10
10	250	0	275	550	825	1100	1375	1650	1925	2200	2475	2	0	1	0	0	0	0	0	0	0	0	0	0	-0.375	-0.375	-0.375	-0.375	-0.375	-0.375	-0.375	-0.375	-0.375	-0.375	-0.375	linear	100	0.025	0	0.5	TRUE	6	fixmodel	0	0.04634443560982883	0.0069087732517031705	0	10
10	250	0	275	550	825	1100	1375	1650	1925	2200	2475	2	0	1	0	0	0	0	0	0	0	0	0	0	-0.375	-0.375	-0.375	-0.375	-0.375	-0.375	-0.375	-0.375	-0.375	-0.375	-0.375	linear	100	0.025	0	0.5	TRUE	6	poolmodel	0	-0.05775341204000408	0.008394353609783536	0	10
10	250	0	275	550	825	1100	1375	1650	1925	2200	2475	2	0	1	0	0	0	0	0	0	0	0	0	0	-0.375	-0.375	-0.375	-0.375	-0.375	-0.375	-0.375	-0.375	-0.375	-0.375	-0.375	linear	100	0.025	0	0.5	TRUE	6	sepmodel	0	0.042023026304166204	0.007643650954851227	0	10
10	250	0	275	550	825	1100	1375	1650	1925	2200	2475	2	0	1	0	0	0	0	0	0	0	0	0	0	-0.375	-0.375	-0.375	-0.375	-0.375	-0.375	-0.375	-0.375	-0.375	-0.375	-0.375	linear	100	0.025	0	0.5	TRUE	7	fixmodel	0.1	0.01827692446055052	0.010872291938897473	0	10
10	250	0	275	550	825	1100	1375	1650	1925	2200	2475	2	0	1	0	0	0	0	0	0	0	0	0	0	-0.375	-0.375	-0.375	-0.375	-0.375	-0.375	-0.375	-0.375	-0.375	-0.375	-0.375	linear	100	0.025	0	0.5	TRUE	7	poolmodel	0	-0.09669101237806428	0.017824782849995897	0	10
10	250	0	275	550	825	1100	1375	1650	1925	2200	2475	2	0	1	0	0	0	0	0	0	0	0	0	0	-0.375	-0.375	-0.375	-0.375	-0.375	-0.375	-0.375	-0.375	-0.375	-0.375	-0.375	linear	100	0.025	0	0.5	TRUE	7	sepmodel	0.1	0.013347494160680849	0.014783204114878054	0	10
10	250	0	275	550	825	1100	1375	1650	1925	2200	2475	2	0	1	0	0	0	0	0	0	0	0	0	0	-0.375	-0.375	-0.375	-0.375	-0.375	-0.375	-0.375	-0.375	-0.375	-0.375	-0.375	linear	100	0.025	0	0.5	TRUE	8	fixmodel	0.1	0.06765171756851085	0.012268468338000138	0	10
10	250	0	275	550	825	1100	1375	1650	1925	2200	2475	2	0	1	0	0	0	0	0	0	0	0	0	0	-0.375	-0.375	-0.375	-0.375	-0.375	-0.375	-0.375	-0.375	-0.375	-0.375	-0.375	linear	100	0.025	0	0.5	TRUE	8	poolmodel	0	-0.07176688304875356	0.011634099643703625	0	10
10	250	0	275	550	825	1100	1375	1650	1925	2200	2475	2	0	1	0	0	0	0	0	0	0	0	0	0	-0.375	-0.375	-0.375	-0.375	-0.375	-0.375	-0.375	-0.375	-0.375	-0.375	-0.375	linear	100	0.025	0	0.5	TRUE	8	sepmodel	0.1	0.057183262158966776	0.011059777936322143	0	10
10	250	0	275	550	825	1100	1375	1650	1925	2200	2475	2	0	1	0	0	0	0	0	0	0	0	0	0	-0.375	-0.375	-0.375	-0.375	-0.375	-0.375	-0.375	-0.375	-0.375	-0.375	-0.375	linear	100	0.025	0	0.5	TRUE	9	fixmodel	0.1	0.0291472136742415	0.007485690562783534	0	10
10	250	0	275	550	825	1100	1375	1650	1925	2200	2475	2	0	1	0	0	0	0	0	0	0	0	0	0	-0.375	-0.375	-0.375	-0.375	-0.375	-0.375	-0.375	-0.375	-0.375	-0.375	-0.375	linear	100	0.025	0	0.5	TRUE	9	poolmodel	0	-0.12361573344864887	0.018862084166451656	0	10
10	250	0	275	550	825	1100	1375	1650	1925	2200	2475	2	0	1	0	0	0	0	0	0	0	0	0	0	-0.375	-0.375	-0.375	-0.375	-0.375	-0.375	-0.375	-0.375	-0.375	-0.375	-0.375	linear	100	0.025	0	0.5	TRUE	9	sepmodel	0	0.031438767059475334	0.007520043193790834	0	10
10	250	0	275	550	825	1100	1375	1650	1925	2200	2475	2	0	1	0	0	0	0	0	0	0	0	0	0	-0.375	-0.375	-0.375	-0.375	-0.375	-0.375	-0.375	-0.375	-0.375	-0.375	-0.375	linear	100	0.025	0	0.5	TRUE	10	fixmodel	0.1	-0.008571195066061557	0.005891694769860418	0	10
10	250	0	275	550	825	1100	1375	1650	1925	2200	2475	2	0	1	0	0	0	0	0	0	0	0	0	0	-0.375	-0.375	-0.375	-0.375	-0.375	-0.375	-0.375	-0.375	-0.375	-0.375	-0.375	linear	100	0.025	0	0.5	TRUE	10	poolmodel	0	-0.18048594426495645	0.037583246203485854	0	10
10	250	0	275	550	825	1100	1375	1650	1925	2200	2475	2	0	1	0	0	0	0	0	0	0	0	0	0	-0.375	-0.375	-0.375	-0.375	-0.375	-0.375	-0.375	-0.375	-0.375	-0.375	-0.375	linear	100	0.025	0	0.5	TRUE	10	sepmodel	0.1	-0.019105609229738398	0.009786065240969317	0	10
10	250	0	300	600	900	1200	1500	1800	2100	2400	2700	2	0	1	0	0	0	0	0	0	0	0	0	0	-0.375	-0.375	-0.375	-0.375	-0.375	-0.375	-0.375	-0.375	-0.375	-0.375	-0.375	linear	100	0.025	0	0.5	TRUE	2	fixmodel	0	-0.02894582743339386	0.00940047205338294	0	10
10	250	0	300	600	900	1200	1500	1800	2100	2400	2700	2	0	1	0	0	0	0	0	0	0	0	0	0	-0.375	-0.375	-0.375	-0.375	-0.375	-0.375	-0.375	-0.375	-0.375	-0.375	-0.375	linear	100	0.025	0	0.5	TRUE	2	poolmodel	0	-0.05022040038681592	0.008643954234294135	0	10
10	250	0	300	600	900	1200	1500	1800	2100	2400	2700	2	0	1	0	0	0	0	0	0	0	0	0	0	-0.375	-0.375	-0.375	-0.375	-0.375	-0.375	-0.375	-0.375	-0.375	-0.375	-0.375	linear	100	0.025	0	0.5	TRUE	2	sepmodel	0	-0.024129586569589315	0.006725972947624303	0	10
10	250	0	300	600	900	1200	1500	1800	2100	2400	2700	2	0	1	0	0	0	0	0	0	0	0	0	0	-0.375	-0.375	-0.375	-0.375	-0.375	-0.375	-0.375	-0.375	-0.375	-0.375	-0.375	linear	100	0.025	0	0.5	TRUE	3	fixmodel	0	-0.006165573959482455	0.005743910636769889	0	10
10	250	0	300	600	900	1200	1500	1800	2100	2400	2700	2	0	1	0	0	0	0	0	0	0	0	0	0	-0.375	-0.375	-0.375	-0.375	-0.375	-0.375	-0.375	-0.375	-0.375	-0.375	-0.375	linear	100	0.025	0	0.5	TRUE	3	poolmodel	0	-0.06415319603812546	0.010202596167177308	0	10
10	250	0	300	600	900	1200	1500	1800	2100	2400	2700	2	0	1	0	0	0	0	0	0	0	0	0	0	-0.375	-0.375	-0.375	-0.375	-0.375	-0.375	-0.375	-0.375	-0.375	-0.375	-0.375	linear	100	0.025	0	0.5	TRUE	3	sepmodel	0	-0.010835347593155896	0.004782690292222614	0	10
10	250	0	300	600	900	1200	1500	1800	2100	2400	2700	2	0	1	0	0	0	0	0	0	0	0	0	0	-0.375	-0.375	-0.375	-0.375	-0.375	-0.375	-0.375	-0.375	-0.375	-0.375	-0.375	linear	100	0.025	0	0.5	TRUE	4	fixmodel	0	0.009566574698393953	0.005408278446287916	0	10
10	250	0	300	600	900	1200	1500	1800	2100	2400	2700	2	0	1	0	0	0	0	0	0	0	0	0	0	-0.375	-0.375	-0.375	-0.375	-0.375	-0.375	-0.375	-0.375	-0.375	-0.375	-0.375	linear	100	0.025	0	0.5	TRUE	4	poolmodel	0	-0.06946928022166694	0.006531981286514134	0	10
10	250	0	300	600	900	1200	1500	1800	2100	2400	2700	2	0	1	0	0	0	0	0	0	0	0	0	0	-0.375	-0.375	-0.375	-0.375	-0.375	-0.375	-0.375	-0.375	-0.375	-0.375	-0.375	linear	100	0.025	0	0.5	TRUE	4	sepmodel	0	0.006508323071818244	0.006270588443213624	0	10
10	250	0	300	600	900	1200	1500	1800	2100	2400	2700	2	0	1	0	0	0	0	0	0	0	0	0	0	-0.375	-0.375	-0.375	-0.375	-0.375	-0.375	-0.375	-0.375	-0.375	-0.375	-0.375	linear	100	0.025	0	0.5	TRUE	5	fixmodel	0	0.02987574205799394	0.008672476119510953	0	10
10	250	0	300	600	900	1200	1500	1800	2100	2400	2700	2	0	1	0	0	0	0	0	0	0	0	0	0	-0.375	-0.375	-0.375	-0.375	-0.375	-0.375	-0.375	-0.375	-0.375	-0.375	-0.375	linear	100	0.025	0	0.5	TRUE	5	poolmodel	0	-0.06818347879412391	0.008580336539939407	0	10
10	250	0	300	600	900	1200	1500	1800	2100	2400	2700	2	0	1	0	0	0	0	0	0	0	0	0	0	-0.375	-0.375	-0.375	-0.375	-0.375	-0.375	-0.375	-0.375	-0.375	-0.375	-0.375	linear	100	0.025	0	0.5	TRUE	5	sepmodel	0	0.026710785927987285	0.007518443254778771	0	10
10	250	0	300	600	900	1200	1500	1800	2100	2400	2700	2	0	1	0	0	0	0	0	0	0	0	0	0	-0.375	-0.375	-0.375	-0.375	-0.375	-0.375	-0.375	-0.375	-0.375	-0.375	-0.375	linear	100	0.025	0	0.5	TRUE	6	fixmodel	0	-5.6973548013038775e-5	0.0036549474054205352	0	10
10	250	0	300	600	900	1200	1500	1800	2100	2400	2700	2	0	1	0	0	0	0	0	0	0	0	0	0	-0.375	-0.375	-0.375	-0.375	-0.375	-0.375	-0.375	-0.375	-0.375	-0.375	-0.375	linear	100	0.025	0	0.5	TRUE	6	poolmodel	0	-0.10761181044357569	0.015170707089064962	0	10
10	250	0	300	600	900	1200	1500	1800	2100	2400	2700	2	0	1	0	0	0	0	0	0	0	0	0	0	-0.375	-0.375	-0.375	-0.375	-0.375	-0.375	-0.375	-0.375	-0.375	-0.375	-0.375	linear	100	0.025	0	0.5	TRUE	6	sepmodel	0	-1.6457801794725934e-4	0.0030973471075923503	0	10
10	250	0	300	600	900	1200	1500	1800	2100	2400	2700	2	0	1	0	0	0	0	0	0	0	0	0	0	-0.375	-0.375	-0.375	-0.375	-0.375	-0.375	-0.375	-0.375	-0.375	-0.375	-0.375	linear	100	0.025	0	0.5	TRUE	7	fixmodel	0	0.02909851963207124	0.005623446017525269	0	10
10	250	0	300	600	900	1200	1500	1800	2100	2400	2700	2	0	1	0	0	0	0	0	0	0	0	0	0	-0.375	-0.375	-0.375	-0.375	-0.375	-0.375	-0.375	-0.375	-0.375	-0.375	-0.375	linear	100	0.025	0	0.5	TRUE	7	poolmodel	0	-0.09357813135034017	0.012098634426337119	0	10
10	250	0	300	600	900	1200	1500	1800	2100	2400	2700	2	0	1	0	0	0	0	0	0	0	0	0	0	-0.375	-0.375	-0.375	-0.375	-0.375	-0.375	-0.375	-0.375	-0.375	-0.375	-0.375	linear	100	0.025	0	0.5	TRUE	7	sepmodel	0	0.03274081434814346	0.007960755953333112	0	10
10	250	0	300	600	900	1200	1500	1800	2100	2400	2700	2	0	1	0	0	0	0	0	0	0	0	0	0	-0.375	-0.375	-0.375	-0.375	-0.375	-0.375	-0.375	-0.375	-0.375	-0.375	-0.375	linear	100	0.025	0	0.5	TRUE	8	fixmodel	0	-0.016459101437432448	0.006283808037575444	0	10
10	250	0	300	600	900	1200	1500	1800	2100	2400	2700	2	0	1	0	0	0	0	0	0	0	0	0	0	-0.375	-0.375	-0.375	-0.375	-0.375	-0.375	-0.375	-0.375	-0.375	-0.375	-0.375	linear	100	0.025	0	0.5	TRUE	8	poolmodel	0	-0.16089416343186488	0.02942220234074632	0	10
10	250	0	300	600	900	1200	1500	1800	2100	2400	2700	2	0	1	0	0	0	0	0	0	0	0	0	0	-0.375	-0.375	-0.375	-0.375	-0.375	-0.375	-0.375	-0.375	-0.375	-0.375	-0.375	linear	100	0.025	0	0.5	TRUE	8	sepmodel	0	-0.0062274473790912745	0.007258721608086774	0	10
10	250	0	300	600	900	1200	1500	1800	2100	2400	2700	2	0	1	0	0	0	0	0	0	0	0	0	0	-0.375	-0.375	-0.375	-0.375	-0.375	-0.375	-0.375	-0.375	-0.375	-0.375	-0.375	linear	100	0.025	0	0.5	TRUE	9	fixmodel	0.1	0.004102313264181514	0.018410023497153385	0	10
10	250	0	300	600	900	1200	1500	1800	2100	2400	2700	2	0	1	0	0	0	0	0	0	0	0	0	0	-0.375	-0.375	-0.375	-0.375	-0.375	-0.375	-0.375	-0.375	-0.375	-0.375	-0.375	linear	100	0.025	0	0.5	TRUE	9	poolmodel	0	-0.16273826644465153	0.042230569094895795	0	10
10	250	0	300	600	900	1200	1500	1800	2100	2400	2700	2	0	1	0	0	0	0	0	0	0	0	0	0	-0.375	-0.375	-0.375	-0.375	-0.375	-0.375	-0.375	-0.375	-0.375	-0.375	-0.375	linear	100	0.025	0	0.5	TRUE	9	sepmodel	0	0.007711547737595132	0.024284293720789284	0	10
10	250	0	300	600	900	1200	1500	1800	2100	2400	2700	2	0	1	0	0	0	0	0	0	0	0	0	0	-0.375	-0.375	-0.375	-0.375	-0.375	-0.375	-0.375	-0.375	-0.375	-0.375	-0.375	linear	100	0.025	0	0.5	TRUE	10	fixmodel	0	0.02372409435512401	0.00601727441603051	0	10
10	250	0	300	600	900	1200	1500	1800	2100	2400	2700	2	0	1	0	0	0	0	0	0	0	0	0	0	-0.375	-0.375	-0.375	-0.375	-0.375	-0.375	-0.375	-0.375	-0.375	-0.375	-0.375	linear	100	0.025	0	0.5	TRUE	10	poolmodel	0	-0.1549711449873499	0.0299002553914563	0	10
10	250	0	300	600	900	1200	1500	1800	2100	2400	2700	2	0	1	0	0	0	0	0	0	0	0	0	0	-0.375	-0.375	-0.375	-0.375	-0.375	-0.375	-0.375	-0.375	-0.375	-0.375	-0.375	linear	100	0.025	0	0.5	TRUE	10	sepmodel	0	0.029571828506704336	0.007476003387743814	0	10
10	250	0	325	650	975	1300	1625	1950	2275	2600	2925	2	0	1	0	0	0	0	0	0	0	0	0	0	-0.375	-0.375	-0.375	-0.375	-0.375	-0.375	-0.375	-0.375	-0.375	-0.375	-0.375	linear	100	0.025	0	0.5	TRUE	2	fixmodel	0.1	0.05445769043908486	0.00879718012774722	0	10
10	250	0	325	650	975	1300	1625	1950	2275	2600	2925	2	0	1	0	0	0	0	0	0	0	0	0	0	-0.375	-0.375	-0.375	-0.375	-0.375	-0.375	-0.375	-0.375	-0.375	-0.375	-0.375	linear	100	0.025	0	0.5	TRUE	2	poolmodel	0	0.02890596999887752	0.006635251085942535	0	10
10	250	0	325	650	975	1300	1625	1950	2275	2600	2925	2	0	1	0	0	0	0	0	0	0	0	0	0	-0.375	-0.375	-0.375	-0.375	-0.375	-0.375	-0.375	-0.375	-0.375	-0.375	-0.375	linear	100	0.025	0	0.5	TRUE	2	sepmodel	0.1	0.042466275705622274	0.007037541856531344	0	10
10	250	0	325	650	975	1300	1625	1950	2275	2600	2925	2	0	1	0	0	0	0	0	0	0	0	0	0	-0.375	-0.375	-0.375	-0.375	-0.375	-0.375	-0.375	-0.375	-0.375	-0.375	-0.375	linear	100	0.025	0	0.5	TRUE	3	fixmodel	0	-0.02437913689874271	0.005689929187796095	0	10
10	250	0	325	650	975	1300	1625	1950	2275	2600	2925	2	0	1	0	0	0	0	0	0	0	0	0	0	-0.375	-0.375	-0.375	-0.375	-0.375	-0.375	-0.375	-0.375	-0.375	-0.375	-0.375	linear	100	0.025	0	0.5	TRUE	3	poolmodel	0	-0.052021045884237026	0.007173809775333059	0	10
10	250	0	325	650	975	1300	1625	1950	2275	2600	2925	2	0	1	0	0	0	0	0	0	0	0	0	0	-0.375	-0.375	-0.375	-0.375	-0.375	-0.375	-0.375	-0.375	-0.375	-0.375	-0.375	linear	100	0.025	0	0.5	TRUE	3	sepmodel	0	-0.032180886740834344	0.007349108194301699	0	10
10	250	0	325	650	975	1300	1625	1950	2275	2600	2925	2	0	1	0	0	0	0	0	0	0	0	0	0	-0.375	-0.375	-0.375	-0.375	-0.375	-0.375	-0.375	-0.375	-0.375	-0.375	-0.375	linear	100	0.025	0	0.5	TRUE	4	fixmodel	0.1	-0.00366696474830051	0.005274799299835884	0	10
10	250	0	325	650	975	1300	1625	1950	2275	2600	2925	2	0	1	0	0	0	0	0	0	0	0	0	0	-0.375	-0.375	-0.375	-0.375	-0.375	-0.375	-0.375	-0.375	-0.375	-0.375	-0.375	linear	100	0.025	0	0.5	TRUE	4	poolmodel	0	-0.03436353837528678	0.0035795049315103284	0	10
10	250	0	325	650	975	1300	1625	1950	2275	2600	2925	2	0	1	0	0	0	0	0	0	0	0	0	0	-0.375	-0.375	-0.375	-0.375	-0.375	-0.375	-0.375	-0.375	-0.375	-0.375	-0.375	linear	100	0.025	0	0.5	TRUE	4	sepmodel	0.1	-0.004160119064688121	0.0073818359144333144	0	10
10	250	0	325	650	975	1300	1625	1950	2275	2600	2925	2	0	1	0	0	0	0	0	0	0	0	0	0	-0.375	-0.375	-0.375	-0.375	-0.375	-0.375	-0.375	-0.375	-0.375	-0.375	-0.375	linear	100	0.025	0	0.5	TRUE	5	fixmodel	0	-0.034287797395283294	0.0032527873479660913	0	10
10	250	0	325	650	975	1300	1625	1950	2275	2600	2925	2	0	1	0	0	0	0	0	0	0	0	0	0	-0.375	-0.375	-0.375	-0.375	-0.375	-0.375	-0.375	-0.375	-0.375	-0.375	-0.375	linear	100	0.025	0	0.5	TRUE	5	poolmodel	0	-0.0854082910811303	0.009108872443530092	0	10
10	250	0	325	650	975	1300	1625	1950	2275	2600	2925	2	0	1	0	0	0	0	0	0	0	0	0	0	-0.375	-0.375	-0.375	-0.375	-0.375	-0.375	-0.375	-0.375	-0.375	-0.375	-0.375	linear	100	0.025	0	0.5	TRUE	5	sepmodel	0	-0.02742141084530296	0.0036160349434250045	0	10
10	250	0	325	650	975	1300	1625	1950	2275	2600	2925	2	0	1	0	0	0	0	0	0	0	0	0	0	-0.375	-0.375	-0.375	-0.375	-0.375	-0.375	-0.375	-0.375	-0.375	-0.375	-0.375	linear	100	0.025	0	0.5	TRUE	6	fixmodel	0	-0.010188428541337247	0.006726137930378879	0	10
10	250	0	325	650	975	1300	1625	1950	2275	2600	2925	2	0	1	0	0	0	0	0	0	0	0	0	0	-0.375	-0.375	-0.375	-0.375	-0.375	-0.375	-0.375	-0.375	-0.375	-0.375	-0.375	linear	100	0.025	0	0.5	TRUE	6	poolmodel	0	-0.10040076970864098	0.014265818703106892	0	10
10	250	0	325	650	975	1300	1625	1950	2275	2600	2925	2	0	1	0	0	0	0	0	0	0	0	0	0	-0.375	-0.375	-0.375	-0.375	-0.375	-0.375	-0.375	-0.375	-0.375	-0.375	-0.375	linear	100	0.025	0	0.5	TRUE	6	sepmodel	0	-7.392809043152207e-4	0.008051941699095726	0	10
10	250	0	325	650	975	1300	1625	1950	2275	2600	2925	2	0	1	0	0	0	0	0	0	0	0	0	0	-0.375	-0.375	-0.375	-0.375	-0.375	-0.375	-0.375	-0.375	-0.375	-0.375	-0.375	linear	100	0.025	0	0.5	TRUE	7	fixmodel	0	0.010024564243573526	0.004930689336377902	0	10
10	250	0	325	650	975	1300	1625	1950	2275	2600	2925	2	0	1	0	0	0	0	0	0	0	0	0	0	-0.375	-0.375	-0.375	-0.375	-0.375	-0.375	-0.375	-0.375	-0.375	-0.375	-0.375	linear	100	0.025	0	0.5	TRUE	7	poolmodel	0	-0.11834461280199968	0.01608413321253829	0	10
10	250	0	325	650	975	1300	1625	1950	2275	2600	2925	2	0	1	0	0	0	0	0	0	0	0	0	0	-0.375	-0.375	-0.375	-0.375	-0.375	-0.375	-0.375	-0.375	-0.375	-0.375	-0.375	linear	100	0.025	0	0.5	TRUE	7	sepmodel	0	0.009814277626088438	0.005194277151505469	0	10
10	250	0	325	650	975	1300	1625	1950	2275	2600	2925	2	0	1	0	0	0	0	0	0	0	0	0	0	-0.375	-0.375	-0.375	-0.375	-0.375	-0.375	-0.375	-0.375	-0.375	-0.375	-0.375	linear	100	0.025	0	0.5	TRUE	8	fixmodel	0.1	0.051613725983937014	0.008109375161884919	0	10
10	250	0	325	650	975	1300	1625	1950	2275	2600	2925	2	0	1	0	0	0	0	0	0	0	0	0	0	-0.375	-0.375	-0.375	-0.375	-0.375	-0.375	-0.375	-0.375	-0.375	-0.375	-0.375	linear	100	0.025	0	0.5	TRUE	8	poolmodel	0	-0.11920735255675809	0.01852539510238557	0	10
10	250	0	325	650	975	1300	1625	1950	2275	2600	2925	2	0	1	0	0	0	0	0	0	0	0	0	0	-0.375	-0.375	-0.375	-0.375	-0.375	-0.375	-0.375	-0.375	-0.375	-0.375	-0.375	linear	100	0.025	0	0.5	TRUE	8	sepmodel	0.1	0.06562147961478089	0.010217066313296634	0	10
10	250	0	325	650	975	1300	1625	1950	2275	2600	2925	2	0	1	0	0	0	0	0	0	0	0	0	0	-0.375	-0.375	-0.375	-0.375	-0.375	-0.375	-0.375	-0.375	-0.375	-0.375	-0.375	linear	100	0.025	0	0.5	TRUE	9	fixmodel	0	0.01240926677785213	0.00389983323532229	0	10
10	250	0	325	650	975	1300	1625	1950	2275	2600	2925	2	0	1	0	0	0	0	0	0	0	0	0	0	-0.375	-0.375	-0.375	-0.375	-0.375	-0.375	-0.375	-0.375	-0.375	-0.375	-0.375	linear	100	0.025	0	0.5	TRUE	9	poolmodel	0	-0.18178546887199887	0.03814100547296924	0	10
10	250	0	325	650	975	1300	1625	1950	2275	2600	2925	2	0	1	0	0	0	0	0	0	0	0	0	0	-0.375	-0.375	-0.375	-0.375	-0.375	-0.375	-0.375	-0.375	-0.375	-0.375	-0.375	linear	100	0.025	0	0.5	TRUE	9	sepmodel	0	0.01876404599146693	0.006042081772419174	0	10
10	250	0	325	650	975	1300	1625	1950	2275	2600	2925	2	0	1	0	0	0	0	0	0	0	0	0	0	-0.375	-0.375	-0.375	-0.375	-0.375	-0.375	-0.375	-0.375	-0.375	-0.375	-0.375	linear	100	0.025	0	0.5	TRUE	10	fixmodel	0	0.06788291990534366	0.007587880001205137	0	10
10	250	0	325	650	975	1300	1625	1950	2275	2600	2925	2	0	1	0	0	0	0	0	0	0	0	0	0	-0.375	-0.375	-0.375	-0.375	-0.375	-0.375	-0.375	-0.375	-0.375	-0.375	-0.375	linear	100	0.025	0	0.5	TRUE	10	poolmodel	0	-0.12275253788642118	0.017472746537474892	0	10
10	250	0	325	650	975	1300	1625	1950	2275	2600	2925	2	0	1	0	0	0	0	0	0	0	0	0	0	-0.375	-0.375	-0.375	-0.375	-0.375	-0.375	-0.375	-0.375	-0.375	-0.375	-0.375	linear	100	0.025	0	0.5	TRUE	10	sepmodel	0.1	0.07960707856161314	0.012119370694294633	0	10
10	250	0	350	700	1050	1400	1750	2100	2450	2800	3150	2	0	1	0	0	0	0	0	0	0	0	0	0	-0.375	-0.375	-0.375	-0.375	-0.375	-0.375	-0.375	-0.375	-0.375	-0.375	-0.375	linear	100	0.025	0	0.5	TRUE	2	fixmodel	0	0.033515089879660544	0.0062689382425181244	0	10
10	250	0	350	700	1050	1400	1750	2100	2450	2800	3150	2	0	1	0	0	0	0	0	0	0	0	0	0	-0.375	-0.375	-0.375	-0.375	-0.375	-0.375	-0.375	-0.375	-0.375	-0.375	-0.375	linear	100	0.025	0	0.5	TRUE	2	poolmodel	0	-0.0010005201515872115	0.004762420116261318	0	10
10	250	0	350	700	1050	1400	1750	2100	2450	2800	3150	2	0	1	0	0	0	0	0	0	0	0	0	0	-0.375	-0.375	-0.375	-0.375	-0.375	-0.375	-0.375	-0.375	-0.375	-0.375	-0.375	linear	100	0.025	0	0.5	TRUE	2	sepmodel	0	0.03550597477710231	0.006620700246356816	0	10
10	250	0	350	700	1050	1400	1750	2100	2450	2800	3150	2	0	1	0	0	0	0	0	0	0	0	0	0	-0.375	-0.375	-0.375	-0.375	-0.375	-0.375	-0.375	-0.375	-0.375	-0.375	-0.375	linear	100	0.025	0	0.5	TRUE	3	fixmodel	0	0.018419435121651954	0.004247866990656192	0	10
10	250	0	350	700	1050	1400	1750	2100	2450	2800	3150	2	0	1	0	0	0	0	0	0	0	0	0	0	-0.375	-0.375	-0.375	-0.375	-0.375	-0.375	-0.375	-0.375	-0.375	-0.375	-0.375	linear	100	0.025	0	0.5	TRUE	3	poolmodel	0	-0.015336040662526196	0.005193394169933955	0	10
10	250	0	350	700	1050	1400	1750	2100	2450	2800	3150	2	0	1	0	0	0	0	0	0	0	0	0	0	-0.375	-0.375	-0.375	-0.375	-0.375	-0.375	-0.375	-0.375	-0.375	-0.375	-0.375	linear	100	0.025	0	0.5	TRUE	3	sepmodel	0	0.021591156636751218	0.0049026719617818095	0	10
10	250	0	350	700	1050	1400	1750	2100	2450	2800	3150	2	0	1	0	0	0	0	0	0	0	0	0	0	-0.375	-0.375	-0.375	-0.375	-0.375	-0.375	-0.375	-0.375	-0.375	-0.375	-0.375	linear	100	0.025	0	0.5	TRUE	4	fixmodel	0	-0.028829038233466345	0.008373024021219885	0	10
10	250	0	350	700	1050	1400	1750	2100	2450	2800	3150	2	0	1	0	0	0	0	0	0	0	0	0	0	-0.375	-0.375	-0.375	-0.375	-0.375	-0.375	-0.375	-0.375	-0.375	-0.375	-0.375	linear	100	0.025	0	0.5	TRUE	4	poolmodel	0	-0.07117213250329217	0.009823348725292051	0	10
10	250	0	350	700	1050	1400	1750	2100	2450	2800	3150	2	0	1	0	0	0	0	0	0	0	0	0	0	-0.375	-0.375	-0.375	-0.375	-0.375	-0.375	-0.375	-0.375	-0.375	-0.375	-0.375	linear	100	0.025	0	0.5	TRUE	4	sepmodel	0	-0.021011023104752755	0.010067636818182974	0	10
10	250	0	350	700	1050	1400	1750	2100	2450	2800	3150	2	0	1	0	0	0	0	0	0	0	0	0	0	-0.375	-0.375	-0.375	-0.375	-0.375	-0.375	-0.375	-0.375	-0.375	-0.375	-0.375	linear	100	0.025	0	0.5	TRUE	5	fixmodel	0	-0.019690355829613163	0.003852518285452185	0	10
10	250	0	350	700	1050	1400	1750	2100	2450	2800	3150	2	0	1	0	0	0	0	0	0	0	0	0	0	-0.375	-0.375	-0.375	-0.375	-0.375	-0.375	-0.375	-0.375	-0.375	-0.375	-0.375	linear	100	0.025	0	0.5	TRUE	5	poolmodel	0	-0.07922722516295917	0.009458281611267435	0	10
10	250	0	350	700	1050	1400	1750	2100	2450	2800	3150	2	0	1	0	0	0	0	0	0	0	0	0	0	-0.375	-0.375	-0.375	-0.375	-0.375	-0.375	-0.375	-0.375	-0.375	-0.375	-0.375	linear	100	0.025	0	0.5	TRUE	5	sepmodel	0	-0.010889343862216716	0.004303291624289621	0	10
10	250	0	350	700	1050	1400	1750	2100	2450	2800	3150	2	0	1	0	0	0	0	0	0	0	0	0	0	-0.375	-0.375	-0.375	-0.375	-0.375	-0.375	-0.375	-0.375	-0.375	-0.375	-0.375	linear	100	0.025	0	0.5	TRUE	6	fixmodel	0	0.022383756515595897	0.0026550162114842056	0	10
10	250	0	350	700	1050	1400	1750	2100	2450	2800	3150	2	0	1	0	0	0	0	0	0	0	0	0	0	-0.375	-0.375	-0.375	-0.375	-0.375	-0.375	-0.375	-0.375	-0.375	-0.375	-0.375	linear	100	0.025	0	0.5	TRUE	6	poolmodel	0	-0.0684299959414674	0.007757220664545411	0	10
10	250	0	350	700	1050	1400	1750	2100	2450	2800	3150	2	0	1	0	0	0	0	0	0	0	0	0	0	-0.375	-0.375	-0.375	-0.375	-0.375	-0.375	-0.375	-0.375	-0.375	-0.375	-0.375	linear	100	0.025	0	0.5	TRUE	6	sepmodel	0	0.02750446935356271	0.004156439015184034	0	10
10	250	0	350	700	1050	1400	1750	2100	2450	2800	3150	2	0	1	0	0	0	0	0	0	0	0	0	0	-0.375	-0.375	-0.375	-0.375	-0.375	-0.375	-0.375	-0.375	-0.375	-0.375	-0.375	linear	100	0.025	0	0.5	TRUE	7	fixmodel	0	-0.0023447341166628545	0.009764515621544652	0	10
10	250	0	350	700	1050	1400	1750	2100	2450	2800	3150	2	0	1	0	0	0	0	0	0	0	0	0	0	-0.375	-0.375	-0.375	-0.375	-0.375	-0.375	-0.375	-0.375	-0.375	-0.375	-0.375	linear	100	0.025	0	0.5	TRUE	7	poolmodel	0	-0.12223179369032583	0.021660518366479944	0	10
10	250	0	350	700	1050	1400	1750	2100	2450	2800	3150	2	0	1	0	0	0	0	0	0	0	0	0	0	-0.375	-0.375	-0.375	-0.375	-0.375	-0.375	-0.375	-0.375	-0.375	-0.375	-0.375	linear	100	0.025	0	0.5	TRUE	7	sepmodel	0	-0.002395357172139552	0.008110509157430314	0	10
10	250	0	350	700	1050	1400	1750	2100	2450	2800	3150	2	0	1	0	0	0	0	0	0	0	0	0	0	-0.375	-0.375	-0.375	-0.375	-0.375	-0.375	-0.375	-0.375	-0.375	-0.375	-0.375	linear	100	0.025	0	0.5	TRUE	8	fixmodel	0	0.02314967453760784	0.004267028903690406	0	10
10	250	0	350	700	1050	1400	1750	2100	2450	2800	3150	2	0	1	0	0	0	0	0	0	0	0	0	0	-0.375	-0.375	-0.375	-0.375	-0.375	-0.375	-0.375	-0.375	-0.375	-0.375	-0.375	linear	100	0.025	0	0.5	TRUE	8	poolmodel	0	-0.1146444145850795	0.016266635637713852	0	10
10	250	0	350	700	1050	1400	1750	2100	2450	2800	3150	2	0	1	0	0	0	0	0	0	0	0	0	0	-0.375	-0.375	-0.375	-0.375	-0.375	-0.375	-0.375	-0.375	-0.375	-0.375	-0.375	linear	100	0.025	0	0.5	TRUE	8	sepmodel	0	0.017728469314577902	0.006253299856365055	0	10
10	250	0	350	700	1050	1400	1750	2100	2450	2800	3150	2	0	1	0	0	0	0	0	0	0	0	0	0	-0.375	-0.375	-0.375	-0.375	-0.375	-0.375	-0.375	-0.375	-0.375	-0.375	-0.375	linear	100	0.025	0	0.5	TRUE	9	fixmodel	0	-0.00487817157231235	0.00287446293609647	0	10
10	250	0	350	700	1050	1400	1750	2100	2450	2800	3150	2	0	1	0	0	0	0	0	0	0	0	0	0	-0.375	-0.375	-0.375	-0.375	-0.375	-0.375	-0.375	-0.375	-0.375	-0.375	-0.375	linear	100	0.025	0	0.5	TRUE	9	poolmodel	0	-0.1642456320306774	0.031131559381000252	0	10
10	250	0	350	700	1050	1400	1750	2100	2450	2800	3150	2	0	1	0	0	0	0	0	0	0	0	0	0	-0.375	-0.375	-0.375	-0.375	-0.375	-0.375	-0.375	-0.375	-0.375	-0.375	-0.375	linear	100	0.025	0	0.5	TRUE	9	sepmodel	0	-0.007544651562357092	0.0038419658032713315	0	10
10	250	0	350	700	1050	1400	1750	2100	2450	2800	3150	2	0	1	0	0	0	0	0	0	0	0	0	0	-0.375	-0.375	-0.375	-0.375	-0.375	-0.375	-0.375	-0.375	-0.375	-0.375	-0.375	linear	100	0.025	0	0.5	TRUE	10	fixmodel	0	-0.011549493576401462	0.003157453976269326	0	10
10	250	0	350	700	1050	1400	1750	2100	2450	2800	3150	2	0	1	0	0	0	0	0	0	0	0	0	0	-0.375	-0.375	-0.375	-0.375	-0.375	-0.375	-0.375	-0.375	-0.375	-0.375	-0.375	linear	100	0.025	0	0.5	TRUE	10	poolmodel	0	-0.1709413133126836	0.03288908631466023	0	10
10	250	0	350	700	1050	1400	1750	2100	2450	2800	3150	2	0	1	0	0	0	0	0	0	0	0	0	0	-0.375	-0.375	-0.375	-0.375	-0.375	-0.375	-0.375	-0.375	-0.375	-0.375	-0.375	linear	100	0.025	0	0.5	TRUE	10	sepmodel	0	-0.014100466754280548	0.0026415185513419424	0	10
10	250	0	375	750	1125	1500	1875	2250	2625	3000	3375	2	0	1	0	0	0	0	0	0	0	0	0	0	-0.375	-0.375	-0.375	-0.375	-0.375	-0.375	-0.375	-0.375	-0.375	-0.375	-0.375	linear	100	0.025	0	0.5	TRUE	2	fixmodel	0	-0.03868881701875434	0.004545296981269883	0	10
10	250	0	375	750	1125	1500	1875	2250	2625	3000	3375	2	0	1	0	0	0	0	0	0	0	0	0	0	-0.375	-0.375	-0.375	-0.375	-0.375	-0.375	-0.375	-0.375	-0.375	-0.375	-0.375	linear	100	0.025	0	0.5	TRUE	2	poolmodel	0	-0.05834562128193691	0.006326562182470861	0	10
10	250	0	375	750	1125	1500	1875	2250	2625	3000	3375	2	0	1	0	0	0	0	0	0	0	0	0	0	-0.375	-0.375	-0.375	-0.375	-0.375	-0.375	-0.375	-0.375	-0.375	-0.375	-0.375	linear	100	0.025	0	0.5	TRUE	2	sepmodel	0	-0.04751902858339642	0.006586473587324237	0	10
10	250	0	375	750	1125	1500	1875	2250	2625	3000	3375	2	0	1	0	0	0	0	0	0	0	0	0	0	-0.375	-0.375	-0.375	-0.375	-0.375	-0.375	-0.375	-0.375	-0.375	-0.375	-0.375	linear	100	0.025	0	0.5	TRUE	3	fixmodel	0	-0.012113106925364752	0.004178358956739826	0	10
10	250	0	375	750	1125	1500	1875	2250	2625	3000	3375	2	0	1	0	0	0	0	0	0	0	0	0	0	-0.375	-0.375	-0.375	-0.375	-0.375	-0.375	-0.375	-0.375	-0.375	-0.375	-0.375	linear	100	0.025	0	0.5	TRUE	3	poolmodel	0	-0.040530241960392205	0.007608622144988303	0	10
10	250	0	375	750	1125	1500	1875	2250	2625	3000	3375	2	0	1	0	0	0	0	0	0	0	0	0	0	-0.375	-0.375	-0.375	-0.375	-0.375	-0.375	-0.375	-0.375	-0.375	-0.375	-0.375	linear	100	0.025	0	0.5	TRUE	3	sepmodel	0	-0.016551977909242635	0.0037950068258358824	0	10
10	250	0	375	750	1125	1500	1875	2250	2625	3000	3375	2	0	1	0	0	0	0	0	0	0	0	0	0	-0.375	-0.375	-0.375	-0.375	-0.375	-0.375	-0.375	-0.375	-0.375	-0.375	-0.375	linear	100	0.025	0	0.5	TRUE	4	fixmodel	0	-0.046277518707695656	0.009105397286855678	0	10
10	250	0	375	750	1125	1500	1875	2250	2625	3000	3375	2	0	1	0	0	0	0	0	0	0	0	0	0	-0.375	-0.375	-0.375	-0.375	-0.375	-0.375	-0.375	-0.375	-0.375	-0.375	-0.375	linear	100	0.025	0	0.5	TRUE	4	poolmodel	0	-0.08499284146278965	0.01201978248763105	0	10
10	250	0	375	750	1125	1500	1875	2250	2625	3000	3375	2	0	1	0	0	0	0	0	0	0	0	0	0	-0.375	-0.375	-0.375	-0.375	-0.375	-0.375	-0.375	-0.375	-0.375	-0.375	-0.375	linear	100	0.025	0	0.5	TRUE	4	sepmodel	0	-0.035151206261388616	0.005397172334576564	0	10
10	250	0	375	750	1125	1500	1875	2250	2625	3000	3375	2	0	1	0	0	0	0	0	0	0	0	0	0	-0.375	-0.375	-0.375	-0.375	-0.375	-0.375	-0.375	-0.375	-0.375	-0.375	-0.375	linear	100	0.025	0	0.5	TRUE	5	fixmodel	0	-0.011459376992666984	0.0038197538099456543	0	10
10	250	0	375	750	1125	1500	1875	2250	2625	3000	3375	2	0	1	0	0	0	0	0	0	0	0	0	0	-0.375	-0.375	-0.375	-0.375	-0.375	-0.375	-0.375	-0.375	-0.375	-0.375	-0.375	linear	100	0.025	0	0.5	TRUE	5	poolmodel	0	-0.09710504336097417	0.011215422761703073	0	10
10	250	0	375	750	1125	1500	1875	2250	2625	3000	3375	2	0	1	0	0	0	0	0	0	0	0	0	0	-0.375	-0.375	-0.375	-0.375	-0.375	-0.375	-0.375	-0.375	-0.375	-0.375	-0.375	linear	100	0.025	0	0.5	TRUE	5	sepmodel	0	0.004760088048331307	0.0046263312426714845	0	10
10	250	0	375	750	1125	1500	1875	2250	2625	3000	3375	2	0	1	0	0	0	0	0	0	0	0	0	0	-0.375	-0.375	-0.375	-0.375	-0.375	-0.375	-0.375	-0.375	-0.375	-0.375	-0.375	linear	100	0.025	0	0.5	TRUE	6	fixmodel	0	0.01401574235584644	0.010820406609852033	0	10
10	250	0	375	750	1125	1500	1875	2250	2625	3000	3375	2	0	1	0	0	0	0	0	0	0	0	0	0	-0.375	-0.375	-0.375	-0.375	-0.375	-0.375	-0.375	-0.375	-0.375	-0.375	-0.375	linear	100	0.025	0	0.5	TRUE	6	poolmodel	0	-0.1002634260782676	0.015577603006312928	0	10
10	250	0	375	750	1125	1500	1875	2250	2625	3000	3375	2	0	1	0	0	0	0	0	0	0	0	0	0	-0.375	-0.375	-0.375	-0.375	-0.375	-0.375	-0.375	-0.375	-0.375	-0.375	-0.375	linear	100	0.025	0	0.5	TRUE	6	sepmodel	0	0.026380995679747516	0.01124937619915815	0	10
10	250	0	375	750	1125	1500	1875	2250	2625	3000	3375	2	0	1	0	0	0	0	0	0	0	0	0	0	-0.375	-0.375	-0.375	-0.375	-0.375	-0.375	-0.375	-0.375	-0.375	-0.375	-0.375	linear	100	0.025	0	0.5	TRUE	7	fixmodel	0.1	0.027336755307223095	0.01052250009145996	0	10
10	250	0	375	750	1125	1500	1875	2250	2625	3000	3375	2	0	1	0	0	0	0	0	0	0	0	0	0	-0.375	-0.375	-0.375	-0.375	-0.375	-0.375	-0.375	-0.375	-0.375	-0.375	-0.375	linear	100	0.025	0	0.5	TRUE	7	poolmodel	0	-0.10333292098893032	0.016206397455603743	0	10
10	250	0	375	750	1125	1500	1875	2250	2625	3000	3375	2	0	1	0	0	0	0	0	0	0	0	0	0	-0.375	-0.375	-0.375	-0.375	-0.375	-0.375	-0.375	-0.375	-0.375	-0.375	-0.375	linear	100	0.025	0	0.5	TRUE	7	sepmodel	0.1	0.013110433877887831	0.00987964178561339	0	10
10	250	0	375	750	1125	1500	1875	2250	2625	3000	3375	2	0	1	0	0	0	0	0	0	0	0	0	0	-0.375	-0.375	-0.375	-0.375	-0.375	-0.375	-0.375	-0.375	-0.375	-0.375	-0.375	linear	100	0.025	0	0.5	TRUE	8	fixmodel	0.1	-0.022979390540918552	0.011925178280654385	0	10
10	250	0	375	750	1125	1500	1875	2250	2625	3000	3375	2	0	1	0	0	0	0	0	0	0	0	0	0	-0.375	-0.375	-0.375	-0.375	-0.375	-0.375	-0.375	-0.375	-0.375	-0.375	-0.375	linear	100	0.025	0	0.5	TRUE	8	poolmodel	0	-0.17065504912094093	0.036073371210835335	0	10
10	250	0	375	750	1125	1500	1875	2250	2625	3000	3375	2	0	1	0	0	0	0	0	0	0	0	0	0	-0.375	-0.375	-0.375	-0.375	-0.375	-0.375	-0.375	-0.375	-0.375	-0.375	-0.375	linear	100	0.025	0	0.5	TRUE	8	sepmodel	0	-0.024521393183459923	0.011651194979010343	0	10
10	250	0	375	750	1125	1500	1875	2250	2625	3000	3375	2	0	1	0	0	0	0	0	0	0	0	0	0	-0.375	-0.375	-0.375	-0.375	-0.375	-0.375	-0.375	-0.375	-0.375	-0.375	-0.375	linear	100	0.025	0	0.5	TRUE	9	fixmodel	0	-0.025580376223812974	0.005084611321265857	0	10
10	250	0	375	750	1125	1500	1875	2250	2625	3000	3375	2	0	1	0	0	0	0	0	0	0	0	0	0	-0.375	-0.375	-0.375	-0.375	-0.375	-0.375	-0.375	-0.375	-0.375	-0.375	-0.375	linear	100	0.025	0	0.5	TRUE	9	poolmodel	0	-0.16935044472631267	0.031740616959243614	0	10
10	250	0	375	750	1125	1500	1875	2250	2625	3000	3375	2	0	1	0	0	0	0	0	0	0	0	0	0	-0.375	-0.375	-0.375	-0.375	-0.375	-0.375	-0.375	-0.375	-0.375	-0.375	-0.375	linear	100	0.025	0	0.5	TRUE	9	sepmodel	0	-0.02637399610692947	0.004569498446944304	0	10
10	250	0	375	750	1125	1500	1875	2250	2625	3000	3375	2	0	1	0	0	0	0	0	0	0	0	0	0	-0.375	-0.375	-0.375	-0.375	-0.375	-0.375	-0.375	-0.375	-0.375	-0.375	-0.375	linear	100	0.025	0	0.5	TRUE	10	fixmodel	0	-0.005501729828756896	0.004272810814942133	0	10
10	250	0	375	750	1125	1500	1875	2250	2625	3000	3375	2	0	1	0	0	0	0	0	0	0	0	0	0	-0.375	-0.375	-0.375	-0.375	-0.375	-0.375	-0.375	-0.375	-0.375	-0.375	-0.375	linear	100	0.025	0	0.5	TRUE	10	poolmodel	0	-0.17615835457005122	0.034773027195543114	0	10
10	250	0	375	750	1125	1500	1875	2250	2625	3000	3375	2	0	1	0	0	0	0	0	0	0	0	0	0	-0.375	-0.375	-0.375	-0.375	-0.375	-0.375	-0.375	-0.375	-0.375	-0.375	-0.375	linear	100	0.025	0	0.5	TRUE	10	sepmodel	0	-0.0027270790417186917	0.006109746475299389	0	10
10	250	0	400	800	1200	1600	2000	2400	2800	3200	3600	2	0	1	0	0	0	0	0	0	0	0	0	0	-0.375	-0.375	-0.375	-0.375	-0.375	-0.375	-0.375	-0.375	-0.375	-0.375	-0.375	linear	100	0.025	0	0.5	TRUE	2	fixmodel	0	-0.027599098452405574	0.007957976787374109	0	10
10	250	0	400	800	1200	1600	2000	2400	2800	3200	3600	2	0	1	0	0	0	0	0	0	0	0	0	0	-0.375	-0.375	-0.375	-0.375	-0.375	-0.375	-0.375	-0.375	-0.375	-0.375	-0.375	linear	100	0.025	0	0.5	TRUE	2	poolmodel	0	-0.043988123000403445	0.005393459603775891	0	10
10	250	0	400	800	1200	1600	2000	2400	2800	3200	3600	2	0	1	0	0	0	0	0	0	0	0	0	0	-0.375	-0.375	-0.375	-0.375	-0.375	-0.375	-0.375	-0.375	-0.375	-0.375	-0.375	linear	100	0.025	0	0.5	TRUE	2	sepmodel	0	-0.03348626220981952	0.007826114701004293	0	10
10	250	0	400	800	1200	1600	2000	2400	2800	3200	3600	2	0	1	0	0	0	0	0	0	0	0	0	0	-0.375	-0.375	-0.375	-0.375	-0.375	-0.375	-0.375	-0.375	-0.375	-0.375	-0.375	linear	100	0.025	0	0.5	TRUE	3	fixmodel	0.1	-0.025744251175782672	0.011659509390740798	0	10
10	250	0	400	800	1200	1600	2000	2400	2800	3200	3600	2	0	1	0	0	0	0	0	0	0	0	0	0	-0.375	-0.375	-0.375	-0.375	-0.375	-0.375	-0.375	-0.375	-0.375	-0.375	-0.375	linear	100	0.025	0	0.5	TRUE	3	poolmodel	0.1	-0.057718487914464676	0.015075739979212672	0	10
10	250	0	400	800	1200	1600	2000	2400	2800	3200	3600	2	0	1	0	0	0	0	0	0	0	0	0	0	-0.375	-0.375	-0.375	-0.375	-0.375	-0.375	-0.375	-0.375	-0.375	-0.375	-0.375	linear	100	0.025	0	0.5	TRUE	3	sepmodel	0.1	-0.02418256987774596	0.013542451717332545	0	10
10	250	0	400	800	1200	1600	2000	2400	2800	3200	3600	2	0	1	0	0	0	0	0	0	0	0	0	0	-0.375	-0.375	-0.375	-0.375	-0.375	-0.375	-0.375	-0.375	-0.375	-0.375	-0.375	linear	100	0.025	0	0.5	TRUE	4	fixmodel	0	-0.04372394705139347	0.014758066727672967	0	10
10	250	0	400	800	1200	1600	2000	2400	2800	3200	3600	2	0	1	0	0	0	0	0	0	0	0	0	0	-0.375	-0.375	-0.375	-0.375	-0.375	-0.375	-0.375	-0.375	-0.375	-0.375	-0.375	linear	100	0.025	0	0.5	TRUE	4	poolmodel	0	-0.09907305057719021	0.021435589555703474	0	10
10	250	0	400	800	1200	1600	2000	2400	2800	3200	3600	2	0	1	0	0	0	0	0	0	0	0	0	0	-0.375	-0.375	-0.375	-0.375	-0.375	-0.375	-0.375	-0.375	-0.375	-0.375	-0.375	linear	100	0.025	0	0.5	TRUE	4	sepmodel	0	-0.049568552623155265	0.015497480152877842	0	10
10	250	0	400	800	1200	1600	2000	2400	2800	3200	3600	2	0	1	0	0	0	0	0	0	0	0	0	0	-0.375	-0.375	-0.375	-0.375	-0.375	-0.375	-0.375	-0.375	-0.375	-0.375	-0.375	linear	100	0.025	0	0.5	TRUE	5	fixmodel	0.1	-0.021264688551322256	0.011755526211508951	0	10
10	250	0	400	800	1200	1600	2000	2400	2800	3200	3600	2	0	1	0	0	0	0	0	0	0	0	0	0	-0.375	-0.375	-0.375	-0.375	-0.375	-0.375	-0.375	-0.375	-0.375	-0.375	-0.375	linear	100	0.025	0	0.5	TRUE	5	poolmodel	0	-0.0965056335343956	0.018044644080889828	0	10
10	250	0	400	800	1200	1600	2000	2400	2800	3200	3600	2	0	1	0	0	0	0	0	0	0	0	0	0	-0.375	-0.375	-0.375	-0.375	-0.375	-0.375	-0.375	-0.375	-0.375	-0.375	-0.375	linear	100	0.025	0	0.5	TRUE	5	sepmodel	0	-0.02846979050205315	0.010384450444044848	0	10
10	250	0	400	800	1200	1600	2000	2400	2800	3200	3600	2	0	1	0	0	0	0	0	0	0	0	0	0	-0.375	-0.375	-0.375	-0.375	-0.375	-0.375	-0.375	-0.375	-0.375	-0.375	-0.375	linear	100	0.025	0	0.5	TRUE	6	fixmodel	0.2	0.004598149766134959	0.011022162152231157	0	10
10	250	0	400	800	1200	1600	2000	2400	2800	3200	3600	2	0	1	0	0	0	0	0	0	0	0	0	0	-0.375	-0.375	-0.375	-0.375	-0.375	-0.375	-0.375	-0.375	-0.375	-0.375	-0.375	linear	100	0.025	0	0.5	TRUE	6	poolmodel	0	-0.09590579556656789	0.01375630971751772	0	10
10	250	0	400	800	1200	1600	2000	2400	2800	3200	3600	2	0	1	0	0	0	0	0	0	0	0	0	0	-0.375	-0.375	-0.375	-0.375	-0.375	-0.375	-0.375	-0.375	-0.375	-0.375	-0.375	linear	100	0.025	0	0.5	TRUE	6	sepmodel	0.1	-0.0061614025946010375	0.01181855691225316	0	10
10	250	0	400	800	1200	1600	2000	2400	2800	3200	3600	2	0	1	0	0	0	0	0	0	0	0	0	0	-0.375	-0.375	-0.375	-0.375	-0.375	-0.375	-0.375	-0.375	-0.375	-0.375	-0.375	linear	100	0.025	0	0.5	TRUE	7	fixmodel	0	-0.035938594246172774	0.004336318561625499	0	10
10	250	0	400	800	1200	1600	2000	2400	2800	3200	3600	2	0	1	0	0	0	0	0	0	0	0	0	0	-0.375	-0.375	-0.375	-0.375	-0.375	-0.375	-0.375	-0.375	-0.375	-0.375	-0.375	linear	100	0.025	0	0.5	TRUE	7	poolmodel	0	-0.13027074089740967	0.02108952811874803	0	10
10	250	0	400	800	1200	1600	2000	2400	2800	3200	3600	2	0	1	0	0	0	0	0	0	0	0	0	0	-0.375	-0.375	-0.375	-0.375	-0.375	-0.375	-0.375	-0.375	-0.375	-0.375	-0.375	linear	100	0.025	0	0.5	TRUE	7	sepmodel	0	-0.04078670418822127	0.004288444455595305	0	10
10	250	0	400	800	1200	1600	2000	2400	2800	3200	3600	2	0	1	0	0	0	0	0	0	0	0	0	0	-0.375	-0.375	-0.375	-0.375	-0.375	-0.375	-0.375	-0.375	-0.375	-0.375	-0.375	linear	100	0.025	0	0.5	TRUE	8	fixmodel	0	-0.025961574151977602	0.0031864928484813147	0	10
10	250	0	400	800	1200	1600	2000	2400	2800	3200	3600	2	0	1	0	0	0	0	0	0	0	0	0	0	-0.375	-0.375	-0.375	-0.375	-0.375	-0.375	-0.375	-0.375	-0.375	-0.375	-0.375	linear	100	0.025	0	0.5	TRUE	8	poolmodel	0	-0.13460656282661249	0.020735570857185037	0	10
10	250	0	400	800	1200	1600	2000	2400	2800	3200	3600	2	0	1	0	0	0	0	0	0	0	0	0	0	-0.375	-0.375	-0.375	-0.375	-0.375	-0.375	-0.375	-0.375	-0.375	-0.375	-0.375	linear	100	0.025	0	0.5	TRUE	8	sepmodel	0	-0.01773347334523865	0.0024476750376389825	0	10
10	250	0	400	800	1200	1600	2000	2400	2800	3200	3600	2	0	1	0	0	0	0	0	0	0	0	0	0	-0.375	-0.375	-0.375	-0.375	-0.375	-0.375	-0.375	-0.375	-0.375	-0.375	-0.375	linear	100	0.025	0	0.5	TRUE	9	fixmodel	0	-0.0370671503658031	0.009598133239521914	0	10
10	250	0	400	800	1200	1600	2000	2400	2800	3200	3600	2	0	1	0	0	0	0	0	0	0	0	0	0	-0.375	-0.375	-0.375	-0.375	-0.375	-0.375	-0.375	-0.375	-0.375	-0.375	-0.375	linear	100	0.025	0	0.5	TRUE	9	poolmodel	0	-0.18018060116390047	0.036307172837222026	0	10
10	250	0	400	800	1200	1600	2000	2400	2800	3200	3600	2	0	1	0	0	0	0	0	0	0	0	0	0	-0.375	-0.375	-0.375	-0.375	-0.375	-0.375	-0.375	-0.375	-0.375	-0.375	-0.375	linear	100	0.025	0	0.5	TRUE	9	sepmodel	0	-0.04054956632412523	0.011551895625403251	0	10
10	250	0	400	800	1200	1600	2000	2400	2800	3200	3600	2	0	1	0	0	0	0	0	0	0	0	0	0	-0.375	-0.375	-0.375	-0.375	-0.375	-0.375	-0.375	-0.375	-0.375	-0.375	-0.375	linear	100	0.025	0	0.5	TRUE	10	fixmodel	0	-0.030111563910901928	0.010379588219346352	0	10
10	250	0	400	800	1200	1600	2000	2400	2800	3200	3600	2	0	1	0	0	0	0	0	0	0	0	0	0	-0.375	-0.375	-0.375	-0.375	-0.375	-0.375	-0.375	-0.375	-0.375	-0.375	-0.375	linear	100	0.025	0	0.5	TRUE	10	poolmodel	0	-0.18611634477467856	0.03686237801456522	0	10
10	250	0	400	800	1200	1600	2000	2400	2800	3200	3600	2	0	1	0	0	0	0	0	0	0	0	0	0	-0.375	-0.375	-0.375	-0.375	-0.375	-0.375	-0.375	-0.375	-0.375	-0.375	-0.375	linear	100	0.025	0	0.5	TRUE	10	sepmodel	0	-0.022566368924194953	0.009535632772796707	0	10
10	250	0	425	850	1275	1700	2125	2550	2975	3400	3825	2	0	1	0	0	0	0	0	0	0	0	0	0	-0.375	-0.375	-0.375	-0.375	-0.375	-0.375	-0.375	-0.375	-0.375	-0.375	-0.375	linear	100	0.025	0	0.5	TRUE	2	fixmodel	0	0.062424489287205336	0.00831962287750398	0	10
10	250	0	425	850	1275	1700	2125	2550	2975	3400	3825	2	0	1	0	0	0	0	0	0	0	0	0	0	-0.375	-0.375	-0.375	-0.375	-0.375	-0.375	-0.375	-0.375	-0.375	-0.375	-0.375	linear	100	0.025	0	0.5	TRUE	2	poolmodel	0	0.044527464129211346	0.005242927086402909	0	10
10	250	0	425	850	1275	1700	2125	2550	2975	3400	3825	2	0	1	0	0	0	0	0	0	0	0	0	0	-0.375	-0.375	-0.375	-0.375	-0.375	-0.375	-0.375	-0.375	-0.375	-0.375	-0.375	linear	100	0.025	0	0.5	TRUE	2	sepmodel	0	0.061836484074319	0.009260138578773471	0	10
10	250	0	425	850	1275	1700	2125	2550	2975	3400	3825	2	0	1	0	0	0	0	0	0	0	0	0	0	-0.375	-0.375	-0.375	-0.375	-0.375	-0.375	-0.375	-0.375	-0.375	-0.375	-0.375	linear	100	0.025	0	0.5	TRUE	3	fixmodel	0	0.0027130395316548772	0.009831441726046247	0	10
10	250	0	425	850	1275	1700	2125	2550	2975	3400	3825	2	0	1	0	0	0	0	0	0	0	0	0	0	-0.375	-0.375	-0.375	-0.375	-0.375	-0.375	-0.375	-0.375	-0.375	-0.375	-0.375	linear	100	0.025	0	0.5	TRUE	3	poolmodel	0	-0.030715514278757943	0.004462006218965836	0	10
10	250	0	425	850	1275	1700	2125	2550	2975	3400	3825	2	0	1	0	0	0	0	0	0	0	0	0	0	-0.375	-0.375	-0.375	-0.375	-0.375	-0.375	-0.375	-0.375	-0.375	-0.375	-0.375	linear	100	0.025	0	0.5	TRUE	3	sepmodel	0	-0.003893340677776158	0.010610037228466844	0	10
10	250	0	425	850	1275	1700	2125	2550	2975	3400	3825	2	0	1	0	0	0	0	0	0	0	0	0	0	-0.375	-0.375	-0.375	-0.375	-0.375	-0.375	-0.375	-0.375	-0.375	-0.375	-0.375	linear	100	0.025	0	0.5	TRUE	4	fixmodel	0	-0.013105290948077634	0.010292773954318423	0	10
10	250	0	425	850	1275	1700	2125	2550	2975	3400	3825	2	0	1	0	0	0	0	0	0	0	0	0	0	-0.375	-0.375	-0.375	-0.375	-0.375	-0.375	-0.375	-0.375	-0.375	-0.375	-0.375	linear	100	0.025	0	0.5	TRUE	4	poolmodel	0	-0.05714269386933043	0.008508370551938794	0	10
10	250	0	425	850	1275	1700	2125	2550	2975	3400	3825	2	0	1	0	0	0	0	0	0	0	0	0	0	-0.375	-0.375	-0.375	-0.375	-0.375	-0.375	-0.375	-0.375	-0.375	-0.375	-0.375	linear	100	0.025	0	0.5	TRUE	4	sepmodel	0	-0.010751007600045924	0.011277483145270618	0	10
10	250	0	425	850	1275	1700	2125	2550	2975	3400	3825	2	0	1	0	0	0	0	0	0	0	0	0	0	-0.375	-0.375	-0.375	-0.375	-0.375	-0.375	-0.375	-0.375	-0.375	-0.375	-0.375	linear	100	0.025	0	0.5	TRUE	5	fixmodel	0	-0.022961163444354827	0.006669375150070093	0	10
10	250	0	425	850	1275	1700	2125	2550	2975	3400	3825	2	0	1	0	0	0	0	0	0	0	0	0	0	-0.375	-0.375	-0.375	-0.375	-0.375	-0.375	-0.375	-0.375	-0.375	-0.375	-0.375	linear	100	0.025	0	0.5	TRUE	5	poolmodel	0	-0.0939536616458646	0.013608465388121636	0	10
10	250	0	425	850	1275	1700	2125	2550	2975	3400	3825	2	0	1	0	0	0	0	0	0	0	0	0	0	-0.375	-0.375	-0.375	-0.375	-0.375	-0.375	-0.375	-0.375	-0.375	-0.375	-0.375	linear	100	0.025	0	0.5	TRUE	5	sepmodel	0	-0.018337373707911546	0.0060368900241584535	0	10
10	250	0	425	850	1275	1700	2125	2550	2975	3400	3825	2	0	1	0	0	0	0	0	0	0	0	0	0	-0.375	-0.375	-0.375	-0.375	-0.375	-0.375	-0.375	-0.375	-0.375	-0.375	-0.375	linear	100	0.025	0	0.5	TRUE	6	fixmodel	0.1	0.07831132509977688	0.008651201139917478	0	10
10	250	0	425	850	1275	1700	2125	2550	2975	3400	3825	2	0	1	0	0	0	0	0	0	0	0	0	0	-0.375	-0.375	-0.375	-0.375	-0.375	-0.375	-0.375	-0.375	-0.375	-0.375	-0.375	linear	100	0.025	0	0.5	TRUE	6	poolmodel	0	-0.02373719553106269	0.002441247957593814	0	10
10	250	0	425	850	1275	1700	2125	2550	2975	3400	3825	2	0	1	0	0	0	0	0	0	0	0	0	0	-0.375	-0.375	-0.375	-0.375	-0.375	-0.375	-0.375	-0.375	-0.375	-0.375	-0.375	linear	100	0.025	0	0.5	TRUE	6	sepmodel	0.1	0.08210106332845009	0.009806727320597241	0	10
10	250	0	425	850	1275	1700	2125	2550	2975	3400	3825	2	0	1	0	0	0	0	0	0	0	0	0	0	-0.375	-0.375	-0.375	-0.375	-0.375	-0.375	-0.375	-0.375	-0.375	-0.375	-0.375	linear	100	0.025	0	0.5	TRUE	7	fixmodel	0	-0.0096346687201479	0.007956220165514803	0	10
10	250	0	425	850	1275	1700	2125	2550	2975	3400	3825	2	0	1	0	0	0	0	0	0	0	0	0	0	-0.375	-0.375	-0.375	-0.375	-0.375	-0.375	-0.375	-0.375	-0.375	-0.375	-0.375	linear	100	0.025	0	0.5	TRUE	7	poolmodel	0	-0.11049560622023047	0.015583627929075477	0	10
10	250	0	425	850	1275	1700	2125	2550	2975	3400	3825	2	0	1	0	0	0	0	0	0	0	0	0	0	-0.375	-0.375	-0.375	-0.375	-0.375	-0.375	-0.375	-0.375	-0.375	-0.375	-0.375	linear	100	0.025	0	0.5	TRUE	7	sepmodel	0	-0.009472382553367905	0.011350268219913792	0	10
10	250	0	425	850	1275	1700	2125	2550	2975	3400	3825	2	0	1	0	0	0	0	0	0	0	0	0	0	-0.375	-0.375	-0.375	-0.375	-0.375	-0.375	-0.375	-0.375	-0.375	-0.375	-0.375	linear	100	0.025	0	0.5	TRUE	8	fixmodel	0	0.0662178099369009	0.010814609235903388	0	10
10	250	0	425	850	1275	1700	2125	2550	2975	3400	3825	2	0	1	0	0	0	0	0	0	0	0	0	0	-0.375	-0.375	-0.375	-0.375	-0.375	-0.375	-0.375	-0.375	-0.375	-0.375	-0.375	linear	100	0.025	0	0.5	TRUE	8	poolmodel	0	-0.07533366291852862	0.008547334155615169	0	10
10	250	0	425	850	1275	1700	2125	2550	2975	3400	3825	2	0	1	0	0	0	0	0	0	0	0	0	0	-0.375	-0.375	-0.375	-0.375	-0.375	-0.375	-0.375	-0.375	-0.375	-0.375	-0.375	linear	100	0.025	0	0.5	TRUE	8	sepmodel	0.1	0.06333699745130449	0.011942717327926056	0	10
10	250	0	425	850	1275	1700	2125	2550	2975	3400	3825	2	0	1	0	0	0	0	0	0	0	0	0	0	-0.375	-0.375	-0.375	-0.375	-0.375	-0.375	-0.375	-0.375	-0.375	-0.375	-0.375	linear	100	0.025	0	0.5	TRUE	9	fixmodel	0.2	0.03114522635763273	0.012914956680493903	0	10
10	250	0	425	850	1275	1700	2125	2550	2975	3400	3825	2	0	1	0	0	0	0	0	0	0	0	0	0	-0.375	-0.375	-0.375	-0.375	-0.375	-0.375	-0.375	-0.375	-0.375	-0.375	-0.375	linear	100	0.025	0	0.5	TRUE	9	poolmodel	0	-0.10456054382741876	0.015771654126974826	0	10
10	250	0	425	850	1275	1700	2125	2550	2975	3400	3825	2	0	1	0	0	0	0	0	0	0	0	0	0	-0.375	-0.375	-0.375	-0.375	-0.375	-0.375	-0.375	-0.375	-0.375	-0.375	-0.375	linear	100	0.025	0	0.5	TRUE	9	sepmodel	0.1	0.02169519693971096	0.011885076108071239	0	10
10	250	0	425	850	1275	1700	2125	2550	2975	3400	3825	2	0	1	0	0	0	0	0	0	0	0	0	0	-0.375	-0.375	-0.375	-0.375	-0.375	-0.375	-0.375	-0.375	-0.375	-0.375	-0.375	linear	100	0.025	0	0.5	TRUE	10	fixmodel	0	-0.014821618382840896	0.007046809071198185	0	10
10	250	0	425	850	1275	1700	2125	2550	2975	3400	3825	2	0	1	0	0	0	0	0	0	0	0	0	0	-0.375	-0.375	-0.375	-0.375	-0.375	-0.375	-0.375	-0.375	-0.375	-0.375	-0.375	linear	100	0.025	0	0.5	TRUE	10	poolmodel	0	-0.17402393026304439	0.032138518585472474	0	10
10	250	0	425	850	1275	1700	2125	2550	2975	3400	3825	2	0	1	0	0	0	0	0	0	0	0	0	0	-0.375	-0.375	-0.375	-0.375	-0.375	-0.375	-0.375	-0.375	-0.375	-0.375	-0.375	linear	100	0.025	0	0.5	TRUE	10	sepmodel	0	-0.018792161950384675	0.006573506767874558	0	10
10	250	0	450	900	1350	1800	2250	2700	3150	3600	4050	2	0	1	0	0	0	0	0	0	0	0	0	0	-0.375	-0.375	-0.375	-0.375	-0.375	-0.375	-0.375	-0.375	-0.375	-0.375	-0.375	linear	100	0.025	0	0.5	TRUE	2	fixmodel	0.2	0.02636930862021437	0.019609795917387037	0	10
10	250	0	450	900	1350	1800	2250	2700	3150	3600	4050	2	0	1	0	0	0	0	0	0	0	0	0	0	-0.375	-0.375	-0.375	-0.375	-0.375	-0.375	-0.375	-0.375	-0.375	-0.375	-0.375	linear	100	0.025	0	0.5	TRUE	2	poolmodel	0.1	0.0092316830242084	0.011711899713331607	0	10
10	250	0	450	900	1350	1800	2250	2700	3150	3600	4050	2	0	1	0	0	0	0	0	0	0	0	0	0	-0.375	-0.375	-0.375	-0.375	-0.375	-0.375	-0.375	-0.375	-0.375	-0.375	-0.375	linear	100	0.025	0	0.5	TRUE	2	sepmodel	0.1	0.028195598012660566	0.019392554450648736	0	10
10	250	0	450	900	1350	1800	2250	2700	3150	3600	4050	2	0	1	0	0	0	0	0	0	0	0	0	0	-0.375	-0.375	-0.375	-0.375	-0.375	-0.375	-0.375	-0.375	-0.375	-0.375	-0.375	linear	100	0.025	0	0.5	TRUE	3	fixmodel	0	-0.015106593536137289	0.010919724036681226	0	10
10	250	0	450	900	1350	1800	2250	2700	3150	3600	4050	2	0	1	0	0	0	0	0	0	0	0	0	0	-0.375	-0.375	-0.375	-0.375	-0.375	-0.375	-0.375	-0.375	-0.375	-0.375	-0.375	linear	100	0.025	0	0.5	TRUE	3	poolmodel	0	-0.052035069946818495	0.007436774355845763	0	10
10	250	0	450	900	1350	1800	2250	2700	3150	3600	4050	2	0	1	0	0	0	0	0	0	0	0	0	0	-0.375	-0.375	-0.375	-0.375	-0.375	-0.375	-0.375	-0.375	-0.375	-0.375	-0.375	linear	100	0.025	0	0.5	TRUE	3	sepmodel	0	-0.026435480288602556	0.01102576142205531	0	10
10	250	0	450	900	1350	1800	2250	2700	3150	3600	4050	2	0	1	0	0	0	0	0	0	0	0	0	0	-0.375	-0.375	-0.375	-0.375	-0.375	-0.375	-0.375	-0.375	-0.375	-0.375	-0.375	linear	100	0.025	0	0.5	TRUE	4	fixmodel	0.1	0.015659062989356154	0.006290604050933139	0	10
10	250	0	450	900	1350	1800	2250	2700	3150	3600	4050	2	0	1	0	0	0	0	0	0	0	0	0	0	-0.375	-0.375	-0.375	-0.375	-0.375	-0.375	-0.375	-0.375	-0.375	-0.375	-0.375	linear	100	0.025	0	0.5	TRUE	4	poolmodel	0	-0.0319293383082936	0.005121905472029372	0	10
10	250	0	450	900	1350	1800	2250	2700	3150	3600	4050	2	0	1	0	0	0	0	0	0	0	0	0	0	-0.375	-0.375	-0.375	-0.375	-0.375	-0.375	-0.375	-0.375	-0.375	-0.375	-0.375	linear	100	0.025	0	0.5	TRUE	4	sepmodel	0	0.009941777691599225	0.004980268877083806	0	10
10	250	0	450	900	1350	1800	2250	2700	3150	3600	4050	2	0	1	0	0	0	0	0	0	0	0	0	0	-0.375	-0.375	-0.375	-0.375	-0.375	-0.375	-0.375	-0.375	-0.375	-0.375	-0.375	linear	100	0.025	0	0.5	TRUE	5	fixmodel	0.1	-0.0038856434256697146	0.011474246008531181	0	10
10	250	0	450	900	1350	1800	2250	2700	3150	3600	4050	2	0	1	0	0	0	0	0	0	0	0	0	0	-0.375	-0.375	-0.375	-0.375	-0.375	-0.375	-0.375	-0.375	-0.375	-0.375	-0.375	linear	100	0.025	0	0.5	TRUE	5	poolmodel	0	-0.08030000816777812	0.013365090470972122	0	10
10	250	0	450	900	1350	1800	2250	2700	3150	3600	4050	2	0	1	0	0	0	0	0	0	0	0	0	0	-0.375	-0.375	-0.375	-0.375	-0.375	-0.375	-0.375	-0.375	-0.375	-0.375	-0.375	linear	100	0.025	0	0.5	TRUE	5	sepmodel	0.1	0.0055303474676023515	0.012078736110896916	0	10
10	250	0	450	900	1350	1800	2250	2700	3150	3600	4050	2	0	1	0	0	0	0	0	0	0	0	0	0	-0.375	-0.375	-0.375	-0.375	-0.375	-0.375	-0.375	-0.375	-0.375	-0.375	-0.375	linear	100	0.025	0	0.5	TRUE	6	fixmodel	0	-0.009627037936757404	0.005846241160630948	0	10
10	250	0	450	900	1350	1800	2250	2700	3150	3600	4050	2	0	1	0	0	0	0	0	0	0	0	0	0	-0.375	-0.375	-0.375	-0.375	-0.375	-0.375	-0.375	-0.375	-0.375	-0.375	-0.375	linear	100	0.025	0	0.5	TRUE	6	poolmodel	0	-0.09770479973891275	0.015826004811477962	0	10
10	250	0	450	900	1350	1800	2250	2700	3150	3600	4050	2	0	1	0	0	0	0	0	0	0	0	0	0	-0.375	-0.375	-0.375	-0.375	-0.375	-0.375	-0.375	-0.375	-0.375	-0.375	-0.375	linear	100	0.025	0	0.5	TRUE	6	sepmodel	0	-0.00908357555409084	0.005180048813428993	0	10
10	250	0	450	900	1350	1800	2250	2700	3150	3600	4050	2	0	1	0	0	0	0	0	0	0	0	0	0	-0.375	-0.375	-0.375	-0.375	-0.375	-0.375	-0.375	-0.375	-0.375	-0.375	-0.375	linear	100	0.025	0	0.5	TRUE	7	fixmodel	0	-0.03183566218401767	0.005489918144050883	0	10
10	250	0	450	900	1350	1800	2250	2700	3150	3600	4050	2	0	1	0	0	0	0	0	0	0	0	0	0	-0.375	-0.375	-0.375	-0.375	-0.375	-0.375	-0.375	-0.375	-0.375	-0.375	-0.375	linear	100	0.025	0	0.5	TRUE	7	poolmodel	0	-0.11024018424761486	0.014948040587171599	0	10
10	250	0	450	900	1350	1800	2250	2700	3150	3600	4050	2	0	1	0	0	0	0	0	0	0	0	0	0	-0.375	-0.375	-0.375	-0.375	-0.375	-0.375	-0.375	-0.375	-0.375	-0.375	-0.375	linear	100	0.025	0	0.5	TRUE	7	sepmodel	0	-0.038938543700255845	0.005383658425729632	0	10
10	250	0	450	900	1350	1800	2250	2700	3150	3600	4050	2	0	1	0	0	0	0	0	0	0	0	0	0	-0.375	-0.375	-0.375	-0.375	-0.375	-0.375	-0.375	-0.375	-0.375	-0.375	-0.375	linear	100	0.025	0	0.5	TRUE	8	fixmodel	0.1	-0.006184852264366182	0.012728895864959906	0	10
10	250	0	450	900	1350	1800	2250	2700	3150	3600	4050	2	0	1	0	0	0	0	0	0	0	0	0	0	-0.375	-0.375	-0.375	-0.375	-0.375	-0.375	-0.375	-0.375	-0.375	-0.375	-0.375	linear	100	0.025	0	0.5	TRUE	8	poolmodel	0	-0.151278212105268	0.0301965972169537	0	10
10	250	0	450	900	1350	1800	2250	2700	3150	3600	4050	2	0	1	0	0	0	0	0	0	0	0	0	0	-0.375	-0.375	-0.375	-0.375	-0.375	-0.375	-0.375	-0.375	-0.375	-0.375	-0.375	linear	100	0.025	0	0.5	TRUE	8	sepmodel	0	-0.008748454721532338	0.012614611710669363	0	10
10	250	0	450	900	1350	1800	2250	2700	3150	3600	4050	2	0	1	0	0	0	0	0	0	0	0	0	0	-0.375	-0.375	-0.375	-0.375	-0.375	-0.375	-0.375	-0.375	-0.375	-0.375	-0.375	linear	100	0.025	0	0.5	TRUE	9	fixmodel	0	0.01867670567167329	0.006454841429001578	0	10
10	250	0	450	900	1350	1800	2250	2700	3150	3600	4050	2	0	1	0	0	0	0	0	0	0	0	0	0	-0.375	-0.375	-0.375	-0.375	-0.375	-0.375	-0.375	-0.375	-0.375	-0.375	-0.375	linear	100	0.025	0	0.5	TRUE	9	poolmodel	0	-0.14425075559266698	0.023098490597681556	0	10
10	250	0	450	900	1350	1800	2250	2700	3150	3600	4050	2	0	1	0	0	0	0	0	0	0	0	0	0	-0.375	-0.375	-0.375	-0.375	-0.375	-0.375	-0.375	-0.375	-0.375	-0.375	-0.375	linear	100	0.025	0	0.5	TRUE	9	sepmodel	0	0.014987139236735742	0.0067043551119043065	0	10
10	250	0	450	900	1350	1800	2250	2700	3150	3600	4050	2	0	1	0	0	0	0	0	0	0	0	0	0	-0.375	-0.375	-0.375	-0.375	-0.375	-0.375	-0.375	-0.375	-0.375	-0.375	-0.375	linear	100	0.025	0	0.5	TRUE	10	fixmodel	0	0.0043145333625274436	0.006202703231802624	0	10
10	250	0	450	900	1350	1800	2250	2700	3150	3600	4050	2	0	1	0	0	0	0	0	0	0	0	0	0	-0.375	-0.375	-0.375	-0.375	-0.375	-0.375	-0.375	-0.375	-0.375	-0.375	-0.375	linear	100	0.025	0	0.5	TRUE	10	poolmodel	0	-0.18989760292618035	0.04218475744148848	0	10
10	250	0	450	900	1350	1800	2250	2700	3150	3600	4050	2	0	1	0	0	0	0	0	0	0	0	0	0	-0.375	-0.375	-0.375	-0.375	-0.375	-0.375	-0.375	-0.375	-0.375	-0.375	-0.375	linear	100	0.025	0	0.5	TRUE	10	sepmodel	0	-0.0033271961888853884	0.009026433342099634	0	10
10	250	0	475	950	1425	1900	2375	2850	3325	3800	4275	2	0	1	0	0	0	0	0	0	0	0	0	0	-0.375	-0.375	-0.375	-0.375	-0.375	-0.375	-0.375	-0.375	-0.375	-0.375	-0.375	linear	100	0.025	0	0.5	TRUE	2	fixmodel	0.1	0.019093912759495194	0.007176698001484843	0	10
10	250	0	475	950	1425	1900	2375	2850	3325	3800	4275	2	0	1	0	0	0	0	0	0	0	0	0	0	-0.375	-0.375	-0.375	-0.375	-0.375	-0.375	-0.375	-0.375	-0.375	-0.375	-0.375	linear	100	0.025	0	0.5	TRUE	2	poolmodel	0.1	0.006278429242777374	0.006710162164442885	0	10
10	250	0	475	950	1425	1900	2375	2850	3325	3800	4275	2	0	1	0	0	0	0	0	0	0	0	0	0	-0.375	-0.375	-0.375	-0.375	-0.375	-0.375	-0.375	-0.375	-0.375	-0.375	-0.375	linear	100	0.025	0	0.5	TRUE	2	sepmodel	0.1	0.015257470475924214	0.006575457491201399	0	10
10	250	0	475	950	1425	1900	2375	2850	3325	3800	4275	2	0	1	0	0	0	0	0	0	0	0	0	0	-0.375	-0.375	-0.375	-0.375	-0.375	-0.375	-0.375	-0.375	-0.375	-0.375	-0.375	linear	100	0.025	0	0.5	TRUE	3	fixmodel	0	-0.01334775503681333	0.008551203225386817	0	10
10	250	0	475	950	1425	1900	2375	2850	3325	3800	4275	2	0	1	0	0	0	0	0	0	0	0	0	0	-0.375	-0.375	-0.375	-0.375	-0.375	-0.375	-0.375	-0.375	-0.375	-0.375	-0.375	linear	100	0.025	0	0.5	TRUE	3	poolmodel	0	-0.050076893425451054	0.006465663254729914	0	10
10	250	0	475	950	1425	1900	2375	2850	3325	3800	4275	2	0	1	0	0	0	0	0	0	0	0	0	0	-0.375	-0.375	-0.375	-0.375	-0.375	-0.375	-0.375	-0.375	-0.375	-0.375	-0.375	linear	100	0.025	0	0.5	TRUE	3	sepmodel	0	-0.02075714281907279	0.008581507347400142	0	10
10	250	0	475	950	1425	1900	2375	2850	3325	3800	4275	2	0	1	0	0	0	0	0	0	0	0	0	0	-0.375	-0.375	-0.375	-0.375	-0.375	-0.375	-0.375	-0.375	-0.375	-0.375	-0.375	linear	100	0.025	0	0.5	TRUE	4	fixmodel	0	0.007166151793051536	0.004961623338823147	0	10
10	250	0	475	950	1425	1900	2375	2850	3325	3800	4275	2	0	1	0	0	0	0	0	0	0	0	0	0	-0.375	-0.375	-0.375	-0.375	-0.375	-0.375	-0.375	-0.375	-0.375	-0.375	-0.375	linear	100	0.025	0	0.5	TRUE	4	poolmodel	0	-0.052874213020774614	0.005428637589148669	0	10
10	250	0	475	950	1425	1900	2375	2850	3325	3800	4275	2	0	1	0	0	0	0	0	0	0	0	0	0	-0.375	-0.375	-0.375	-0.375	-0.375	-0.375	-0.375	-0.375	-0.375	-0.375	-0.375	linear	100	0.025	0	0.5	TRUE	4	sepmodel	0	-0.0024500312719405973	0.005543717795564985	0	10
10	250	0	475	950	1425	1900	2375	2850	3325	3800	4275	2	0	1	0	0	0	0	0	0	0	0	0	0	-0.375	-0.375	-0.375	-0.375	-0.375	-0.375	-0.375	-0.375	-0.375	-0.375	-0.375	linear	100	0.025	0	0.5	TRUE	5	fixmodel	0.1	0.01234988888039333	0.012190743239825426	0	10
10	250	0	475	950	1425	1900	2375	2850	3325	3800	4275	2	0	1	0	0	0	0	0	0	0	0	0	0	-0.375	-0.375	-0.375	-0.375	-0.375	-0.375	-0.375	-0.375	-0.375	-0.375	-0.375	linear	100	0.025	0	0.5	TRUE	5	poolmodel	0.1	-0.056724584426670666	0.012242620952919493	0	10
10	250	0	475	950	1425	1900	2375	2850	3325	3800	4275	2	0	1	0	0	0	0	0	0	0	0	0	0	-0.375	-0.375	-0.375	-0.375	-0.375	-0.375	-0.375	-0.375	-0.375	-0.375	-0.375	linear	100	0.025	0	0.5	TRUE	5	sepmodel	0.1	0.008659600634067134	0.011249525831419213	0	10
10	250	0	475	950	1425	1900	2375	2850	3325	3800	4275	2	0	1	0	0	0	0	0	0	0	0	0	0	-0.375	-0.375	-0.375	-0.375	-0.375	-0.375	-0.375	-0.375	-0.375	-0.375	-0.375	linear	100	0.025	0	0.5	TRUE	6	fixmodel	0	-5.460342488180156e-4	0.008161848141790167	0	10
10	250	0	475	950	1425	1900	2375	2850	3325	3800	4275	2	0	1	0	0	0	0	0	0	0	0	0	0	-0.375	-0.375	-0.375	-0.375	-0.375	-0.375	-0.375	-0.375	-0.375	-0.375	-0.375	linear	100	0.025	0	0.5	TRUE	6	poolmodel	0	-0.07797639259554602	0.013724493082019762	0	10
10	250	0	475	950	1425	1900	2375	2850	3325	3800	4275	2	0	1	0	0	0	0	0	0	0	0	0	0	-0.375	-0.375	-0.375	-0.375	-0.375	-0.375	-0.375	-0.375	-0.375	-0.375	-0.375	linear	100	0.025	0	0.5	TRUE	6	sepmodel	0	0.004068817290597299	0.008560506110442637	0	10
10	250	0	475	950	1425	1900	2375	2850	3325	3800	4275	2	0	1	0	0	0	0	0	0	0	0	0	0	-0.375	-0.375	-0.375	-0.375	-0.375	-0.375	-0.375	-0.375	-0.375	-0.375	-0.375	linear	100	0.025	0	0.5	TRUE	7	fixmodel	0.1	0.03835064104478615	0.013146454312869734	0	10
10	250	0	475	950	1425	1900	2375	2850	3325	3800	4275	2	0	1	0	0	0	0	0	0	0	0	0	0	-0.375	-0.375	-0.375	-0.375	-0.375	-0.375	-0.375	-0.375	-0.375	-0.375	-0.375	linear	100	0.025	0	0.5	TRUE	7	poolmodel	0	-0.08950071052854444	0.013370459272272178	0	10
10	250	0	475	950	1425	1900	2375	2850	3325	3800	4275	2	0	1	0	0	0	0	0	0	0	0	0	0	-0.375	-0.375	-0.375	-0.375	-0.375	-0.375	-0.375	-0.375	-0.375	-0.375	-0.375	linear	100	0.025	0	0.5	TRUE	7	sepmodel	0.1	0.03532379978311334	0.014457078563350115	0	10
10	250	0	475	950	1425	1900	2375	2850	3325	3800	4275	2	0	1	0	0	0	0	0	0	0	0	0	0	-0.375	-0.375	-0.375	-0.375	-0.375	-0.375	-0.375	-0.375	-0.375	-0.375	-0.375	linear	100	0.025	0	0.5	TRUE	8	fixmodel	0	0.004136547211470456	0.006191669375369837	0	10
10	250	0	475	950	1425	1900	2375	2850	3325	3800	4275	2	0	1	0	0	0	0	0	0	0	0	0	0	-0.375	-0.375	-0.375	-0.375	-0.375	-0.375	-0.375	-0.375	-0.375	-0.375	-0.375	linear	100	0.025	0	0.5	TRUE	8	poolmodel	0	-0.1269879672141312	0.017836381023887078	0	10
10	250	0	475	950	1425	1900	2375	2850	3325	3800	4275	2	0	1	0	0	0	0	0	0	0	0	0	0	-0.375	-0.375	-0.375	-0.375	-0.375	-0.375	-0.375	-0.375	-0.375	-0.375	-0.375	linear	100	0.025	0	0.5	TRUE	8	sepmodel	0	0.004123264397024341	0.006378265631274467	0	10
10	250	0	475	950	1425	1900	2375	2850	3325	3800	4275	2	0	1	0	0	0	0	0	0	0	0	0	0	-0.375	-0.375	-0.375	-0.375	-0.375	-0.375	-0.375	-0.375	-0.375	-0.375	-0.375	linear	100	0.025	0	0.5	TRUE	9	fixmodel	0	0.03242141673496782	0.005035246667073742	0	10
10	250	0	475	950	1425	1900	2375	2850	3325	3800	4275	2	0	1	0	0	0	0	0	0	0	0	0	0	-0.375	-0.375	-0.375	-0.375	-0.375	-0.375	-0.375	-0.375	-0.375	-0.375	-0.375	linear	100	0.025	0	0.5	TRUE	9	poolmodel	0	-0.12905777572652527	0.020940911696205936	0	10
10	250	0	475	950	1425	1900	2375	2850	3325	3800	4275	2	0	1	0	0	0	0	0	0	0	0	0	0	-0.375	-0.375	-0.375	-0.375	-0.375	-0.375	-0.375	-0.375	-0.375	-0.375	-0.375	linear	100	0.025	0	0.5	TRUE	9	sepmodel	0	0.034656031954256955	0.005547790146727035	0	10
10	250	0	475	950	1425	1900	2375	2850	3325	3800	4275	2	0	1	0	0	0	0	0	0	0	0	0	0	-0.375	-0.375	-0.375	-0.375	-0.375	-0.375	-0.375	-0.375	-0.375	-0.375	-0.375	linear	100	0.025	0	0.5	TRUE	10	fixmodel	0	-0.037464700382163416	0.004027941025317865	0	10
10	250	0	475	950	1425	1900	2375	2850	3325	3800	4275	2	0	1	0	0	0	0	0	0	0	0	0	0	-0.375	-0.375	-0.375	-0.375	-0.375	-0.375	-0.375	-0.375	-0.375	-0.375	-0.375	linear	100	0.025	0	0.5	TRUE	10	poolmodel	0	-0.19131790549492866	0.03869585612242061	0	10
10	250	0	475	950	1425	1900	2375	2850	3325	3800	4275	2	0	1	0	0	0	0	0	0	0	0	0	0	-0.375	-0.375	-0.375	-0.375	-0.375	-0.375	-0.375	-0.375	-0.375	-0.375	-0.375	linear	100	0.025	0	0.5	TRUE	10	sepmodel	0	-0.038497131149365135	0.0030817536064768887	0	10
10	250	0	500	1000	1500	2000	2500	3000	3500	4000	4500	2	0	1	0	0	0	0	0	0	0	0	0	0	-0.375	-0.375	-0.375	-0.375	-0.375	-0.375	-0.375	-0.375	-0.375	-0.375	-0.375	linear	100	0.025	0	0.5	TRUE	2	fixmodel	0	0.010248306284253323	0.011069794546631038	0	10
10	250	0	500	1000	1500	2000	2500	3000	3500	4000	4500	2	0	1	0	0	0	0	0	0	0	0	0	0	-0.375	-0.375	-0.375	-0.375	-0.375	-0.375	-0.375	-0.375	-0.375	-0.375	-0.375	linear	100	0.025	0	0.5	TRUE	2	poolmodel	0.1	0.004739115765622806	0.00561008835149534	0	10
10	250	0	500	1000	1500	2000	2500	3000	3500	4000	4500	2	0	1	0	0	0	0	0	0	0	0	0	0	-0.375	-0.375	-0.375	-0.375	-0.375	-0.375	-0.375	-0.375	-0.375	-0.375	-0.375	linear	100	0.025	0	0.5	TRUE	2	sepmodel	0	0.010248306284253324	0.011069794546631066	0	10
10	250	0	500	1000	1500	2000	2500	3000	3500	4000	4500	2	0	1	0	0	0	0	0	0	0	0	0	0	-0.375	-0.375	-0.375	-0.375	-0.375	-0.375	-0.375	-0.375	-0.375	-0.375	-0.375	linear	100	0.025	0	0.5	TRUE	3	fixmodel	0.1	0.005746766721239979	0.006792414754918086	0	10
10	250	0	500	1000	1500	2000	2500	3000	3500	4000	4500	2	0	1	0	0	0	0	0	0	0	0	0	0	-0.375	-0.375	-0.375	-0.375	-0.375	-0.375	-0.375	-0.375	-0.375	-0.375	-0.375	linear	100	0.025	0	0.5	TRUE	3	poolmodel	0	-0.018021744980551913	0.003874976430284786	0	10
10	250	0	500	1000	1500	2000	2500	3000	3500	4000	4500	2	0	1	0	0	0	0	0	0	0	0	0	0	-0.375	-0.375	-0.375	-0.375	-0.375	-0.375	-0.375	-0.375	-0.375	-0.375	-0.375	linear	100	0.025	0	0.5	TRUE	3	sepmodel	0.1	0.005746766721239813	0.006792414754918187	0	10
10	250	0	500	1000	1500	2000	2500	3000	3500	4000	4500	2	0	1	0	0	0	0	0	0	0	0	0	0	-0.375	-0.375	-0.375	-0.375	-0.375	-0.375	-0.375	-0.375	-0.375	-0.375	-0.375	linear	100	0.025	0	0.5	TRUE	4	fixmodel	0	-0.005455401873597874	0.002409355309911312	0	10
10	250	0	500	1000	1500	2000	2500	3000	3500	4000	4500	2	0	1	0	0	0	0	0	0	0	0	0	0	-0.375	-0.375	-0.375	-0.375	-0.375	-0.375	-0.375	-0.375	-0.375	-0.375	-0.375	linear	100	0.025	0	0.5	TRUE	4	poolmodel	0	-0.08677998844397267	0.009594433660935207	0	10
10	250	0	500	1000	1500	2000	2500	3000	3500	4000	4500	2	0	1	0	0	0	0	0	0	0	0	0	0	-0.375	-0.375	-0.375	-0.375	-0.375	-0.375	-0.375	-0.375	-0.375	-0.375	-0.375	linear	100	0.025	0	0.5	TRUE	4	sepmodel	0	-0.005455401873598222	0.002409355309911226	0	10
10	250	0	500	1000	1500	2000	2500	3000	3500	4000	4500	2	0	1	0	0	0	0	0	0	0	0	0	0	-0.375	-0.375	-0.375	-0.375	-0.375	-0.375	-0.375	-0.375	-0.375	-0.375	-0.375	linear	100	0.025	0	0.5	TRUE	5	fixmodel	0	-0.01067956578917567	0.004924173754930502	0	10
10	250	0	500	1000	1500	2000	2500	3000	3500	4000	4500	2	0	1	0	0	0	0	0	0	0	0	0	0	-0.375	-0.375	-0.375	-0.375	-0.375	-0.375	-0.375	-0.375	-0.375	-0.375	-0.375	linear	100	0.025	0	0.5	TRUE	5	poolmodel	0	-0.0736400349281722	0.008102559689953558	0	10
10	250	0	500	1000	1500	2000	2500	3000	3500	4000	4500	2	0	1	0	0	0	0	0	0	0	0	0	0	-0.375	-0.375	-0.375	-0.375	-0.375	-0.375	-0.375	-0.375	-0.375	-0.375	-0.375	linear	100	0.025	0	0.5	TRUE	5	sepmodel	0	-0.01067956578917531	0.0049241737549306835	0	10
10	250	0	500	1000	1500	2000	2500	3000	3500	4000	4500	2	0	1	0	0	0	0	0	0	0	0	0	0	-0.375	-0.375	-0.375	-0.375	-0.375	-0.375	-0.375	-0.375	-0.375	-0.375	-0.375	linear	100	0.025	0	0.5	TRUE	6	fixmodel	0.1	0.059200580240529314	0.0194294691798443	0	10
10	250	0	500	1000	1500	2000	2500	3000	3500	4000	4500	2	0	1	0	0	0	0	0	0	0	0	0	0	-0.375	-0.375	-0.375	-0.375	-0.375	-0.375	-0.375	-0.375	-0.375	-0.375	-0.375	linear	100	0.025	0	0.5	TRUE	6	poolmodel	0	-0.07279827862006878	0.012445143156536822	0	10
10	250	0	500	1000	1500	2000	2500	3000	3500	4000	4500	2	0	1	0	0	0	0	0	0	0	0	0	0	-0.375	-0.375	-0.375	-0.375	-0.375	-0.375	-0.375	-0.375	-0.375	-0.375	-0.375	linear	100	0.025	0	0.5	TRUE	6	sepmodel	0.1	0.05920058024052799	0.019429469179844196	0	10
10	250	0	500	1000	1500	2000	2500	3000	3500	4000	4500	2	0	1	0	0	0	0	0	0	0	0	0	0	-0.375	-0.375	-0.375	-0.375	-0.375	-0.375	-0.375	-0.375	-0.375	-0.375	-0.375	linear	100	0.025	0	0.5	TRUE	7	fixmodel	0	-0.01713364150575754	0.010950058134492686	0	10
10	250	0	500	1000	1500	2000	2500	3000	3500	4000	4500	2	0	1	0	0	0	0	0	0	0	0	0	0	-0.375	-0.375	-0.375	-0.375	-0.375	-0.375	-0.375	-0.375	-0.375	-0.375	-0.375	linear	100	0.025	0	0.5	TRUE	7	poolmodel	0	-0.09503573489837858	0.012518342186035397	0	10
10	250	0	500	1000	1500	2000	2500	3000	3500	4000	4500	2	0	1	0	0	0	0	0	0	0	0	0	0	-0.375	-0.375	-0.375	-0.375	-0.375	-0.375	-0.375	-0.375	-0.375	-0.375	-0.375	linear	100	0.025	0	0.5	TRUE	7	sepmodel	0	-0.017133641505757195	0.010950058134493049	0	10
10	250	0	500	1000	1500	2000	2500	3000	3500	4000	4500	2	0	1	0	0	0	0	0	0	0	0	0	0	-0.375	-0.375	-0.375	-0.375	-0.375	-0.375	-0.375	-0.375	-0.375	-0.375	-0.375	linear	100	0.025	0	0.5	TRUE	8	fixmodel	0.1	0.015870208155339904	0.0072779725788481115	0	10
10	250	0	500	1000	1500	2000	2500	3000	3500	4000	4500	2	0	1	0	0	0	0	0	0	0	0	0	0	-0.375	-0.375	-0.375	-0.375	-0.375	-0.375	-0.375	-0.375	-0.375	-0.375	-0.375	linear	100	0.025	0	0.5	TRUE	8	poolmodel	0	-0.08294524191675999	0.011977449248775215	0	10
10	250	0	500	1000	1500	2000	2500	3000	3500	4000	4500	2	0	1	0	0	0	0	0	0	0	0	0	0	-0.375	-0.375	-0.375	-0.375	-0.375	-0.375	-0.375	-0.375	-0.375	-0.375	-0.375	linear	100	0.025	0	0.5	TRUE	8	sepmodel	0.1	0.01587020815533853	0.0072779725788485695	0	10
10	250	0	500	1000	1500	2000	2500	3000	3500	4000	4500	2	0	1	0	0	0	0	0	0	0	0	0	0	-0.375	-0.375	-0.375	-0.375	-0.375	-0.375	-0.375	-0.375	-0.375	-0.375	-0.375	linear	100	0.025	0	0.5	TRUE	9	fixmodel	0	-0.016154934222335937	0.0011681511007936914	0	10
10	250	0	500	1000	1500	2000	2500	3000	3500	4000	4500	2	0	1	0	0	0	0	0	0	0	0	0	0	-0.375	-0.375	-0.375	-0.375	-0.375	-0.375	-0.375	-0.375	-0.375	-0.375	-0.375	linear	100	0.025	0	0.5	TRUE	9	poolmodel	0	-0.16818722724493196	0.03121767225838318	0	10
10	250	0	500	1000	1500	2000	2500	3000	3500	4000	4500	2	0	1	0	0	0	0	0	0	0	0	0	0	-0.375	-0.375	-0.375	-0.375	-0.375	-0.375	-0.375	-0.375	-0.375	-0.375	-0.375	linear	100	0.025	0	0.5	TRUE	9	sepmodel	0	-0.016154934222341003	0.0011681511007938534	0	10
10	250	0	500	1000	1500	2000	2500	3000	3500	4000	4500	2	0	1	0	0	0	0	0	0	0	0	0	0	-0.375	-0.375	-0.375	-0.375	-0.375	-0.375	-0.375	-0.375	-0.375	-0.375	-0.375	linear	100	0.025	0	0.5	TRUE	10	fixmodel	0.1	0.02893714146604342	0.008861331993736114	0	10
10	250	0	500	1000	1500	2000	2500	3000	3500	4000	4500	2	0	1	0	0	0	0	0	0	0	0	0	0	-0.375	-0.375	-0.375	-0.375	-0.375	-0.375	-0.375	-0.375	-0.375	-0.375	-0.375	linear	100	0.025	0	0.5	TRUE	10	poolmodel	0	-0.15204819668621472	0.028579945242955235	0	10
10	250	0	500	1000	1500	2000	2500	3000	3500	4000	4500	2	0	1	0	0	0	0	0	0	0	0	0	0	-0.375	-0.375	-0.375	-0.375	-0.375	-0.375	-0.375	-0.375	-0.375	-0.375	-0.375	linear	100	0.025	0	0.5	TRUE	10	sepmodel	0.1	0.02893714146604045	0.008861331993735982	0	10
10	250	0	0	0	0	0	0	0	0	0	0	2	0	1	0	0	0	0	0	0	0	0	0	0	-0.25	-0.25	-0.25	-0.25	-0.25	-0.25	-0.25	-0.25	-0.25	-0.25	-0.25	linear	100	0.025	0	0.5	TRUE	2	fixmodel	0	-0.02825237907391944	0.008520247662692581	0	10
10	250	0	0	0	0	0	0	0	0	0	0	2	0	1	0	0	0	0	0	0	0	0	0	0	-0.25	-0.25	-0.25	-0.25	-0.25	-0.25	-0.25	-0.25	-0.25	-0.25	-0.25	linear	100	0.025	0	0.5	TRUE	2	poolmodel	0	-0.028252379073920593	0.008520247662692968	0	10
10	250	0	0	0	0	0	0	0	0	0	0	2	0	1	0	0	0	0	0	0	0	0	0	0	-0.25	-0.25	-0.25	-0.25	-0.25	-0.25	-0.25	-0.25	-0.25	-0.25	-0.25	linear	100	0.025	0	0.5	TRUE	2	sepmodel	0	-0.028252379073920593	0.008520247662692968	0	10
10	250	0	0	0	0	0	0	0	0	0	0	2	0	1	0	0	0	0	0	0	0	0	0	0	-0.25	-0.25	-0.25	-0.25	-0.25	-0.25	-0.25	-0.25	-0.25	-0.25	-0.25	linear	100	0.025	0	0.5	TRUE	3	fixmodel	0.1	-0.01959940147733767	0.014580008608142125	0	10
10	250	0	0	0	0	0	0	0	0	0	0	2	0	1	0	0	0	0	0	0	0	0	0	0	-0.25	-0.25	-0.25	-0.25	-0.25	-0.25	-0.25	-0.25	-0.25	-0.25	-0.25	linear	100	0.025	0	0.5	TRUE	3	poolmodel	0.1	-0.01959940147733853	0.014580008608142426	0	10
10	250	0	0	0	0	0	0	0	0	0	0	2	0	1	0	0	0	0	0	0	0	0	0	0	-0.25	-0.25	-0.25	-0.25	-0.25	-0.25	-0.25	-0.25	-0.25	-0.25	-0.25	linear	100	0.025	0	0.5	TRUE	3	sepmodel	0.1	-0.01959940147733853	0.014580008608142426	0	10
10	250	0	0	0	0	0	0	0	0	0	0	2	0	1	0	0	0	0	0	0	0	0	0	0	-0.25	-0.25	-0.25	-0.25	-0.25	-0.25	-0.25	-0.25	-0.25	-0.25	-0.25	linear	100	0.025	0	0.5	TRUE	4	fixmodel	0	-0.034699469874443466	0.009772967392645819	0	10
10	250	0	0	0	0	0	0	0	0	0	0	2	0	1	0	0	0	0	0	0	0	0	0	0	-0.25	-0.25	-0.25	-0.25	-0.25	-0.25	-0.25	-0.25	-0.25	-0.25	-0.25	linear	100	0.025	0	0.5	TRUE	4	poolmodel	0	-0.03469946987444467	0.009772967392646183	0	10
10	250	0	0	0	0	0	0	0	0	0	0	2	0	1	0	0	0	0	0	0	0	0	0	0	-0.25	-0.25	-0.25	-0.25	-0.25	-0.25	-0.25	-0.25	-0.25	-0.25	-0.25	linear	100	0.025	0	0.5	TRUE	4	sepmodel	0	-0.03469946987444467	0.009772967392646183	0	10
10	250	0	0	0	0	0	0	0	0	0	0	2	0	1	0	0	0	0	0	0	0	0	0	0	-0.25	-0.25	-0.25	-0.25	-0.25	-0.25	-0.25	-0.25	-0.25	-0.25	-0.25	linear	100	0.025	0	0.5	TRUE	5	fixmodel	0.1	-0.04641277848309665	0.01643670545988888	0	10
10	250	0	0	0	0	0	0	0	0	0	0	2	0	1	0	0	0	0	0	0	0	0	0	0	-0.25	-0.25	-0.25	-0.25	-0.25	-0.25	-0.25	-0.25	-0.25	-0.25	-0.25	linear	100	0.025	0	0.5	TRUE	5	poolmodel	0.1	-0.0464127784830967	0.016436705459888668	0	10
10	250	0	0	0	0	0	0	0	0	0	0	2	0	1	0	0	0	0	0	0	0	0	0	0	-0.25	-0.25	-0.25	-0.25	-0.25	-0.25	-0.25	-0.25	-0.25	-0.25	-0.25	linear	100	0.025	0	0.5	TRUE	5	sepmodel	0.1	-0.0464127784830967	0.016436705459888668	0	10
10	250	0	0	0	0	0	0	0	0	0	0	2	0	1	0	0	0	0	0	0	0	0	0	0	-0.25	-0.25	-0.25	-0.25	-0.25	-0.25	-0.25	-0.25	-0.25	-0.25	-0.25	linear	100	0.025	0	0.5	TRUE	6	fixmodel	0.1	0.02817148508897873	0.008624976190393235	0	10
10	250	0	0	0	0	0	0	0	0	0	0	2	0	1	0	0	0	0	0	0	0	0	0	0	-0.25	-0.25	-0.25	-0.25	-0.25	-0.25	-0.25	-0.25	-0.25	-0.25	-0.25	linear	100	0.025	0	0.5	TRUE	6	poolmodel	0.1	0.028171485088978338	0.008624976190393457	0	10
10	250	0	0	0	0	0	0	0	0	0	0	2	0	1	0	0	0	0	0	0	0	0	0	0	-0.25	-0.25	-0.25	-0.25	-0.25	-0.25	-0.25	-0.25	-0.25	-0.25	-0.25	linear	100	0.025	0	0.5	TRUE	6	sepmodel	0.1	0.028171485088978338	0.008624976190393457	0	10
10	250	0	0	0	0	0	0	0	0	0	0	2	0	1	0	0	0	0	0	0	0	0	0	0	-0.25	-0.25	-0.25	-0.25	-0.25	-0.25	-0.25	-0.25	-0.25	-0.25	-0.25	linear	100	0.025	0	0.5	TRUE	7	fixmodel	0.1	0.006914735469374919	0.011846044541757627	0	10
10	250	0	0	0	0	0	0	0	0	0	0	2	0	1	0	0	0	0	0	0	0	0	0	0	-0.25	-0.25	-0.25	-0.25	-0.25	-0.25	-0.25	-0.25	-0.25	-0.25	-0.25	linear	100	0.025	0	0.5	TRUE	7	poolmodel	0	0.006914735469375674	0.01184604454175772	0	10
10	250	0	0	0	0	0	0	0	0	0	0	2	0	1	0	0	0	0	0	0	0	0	0	0	-0.25	-0.25	-0.25	-0.25	-0.25	-0.25	-0.25	-0.25	-0.25	-0.25	-0.25	linear	100	0.025	0	0.5	TRUE	7	sepmodel	0	0.006914735469375674	0.01184604454175772	0	10
10	250	0	0	0	0	0	0	0	0	0	0	2	0	1	0	0	0	0	0	0	0	0	0	0	-0.25	-0.25	-0.25	-0.25	-0.25	-0.25	-0.25	-0.25	-0.25	-0.25	-0.25	linear	100	0.025	0	0.5	TRUE	8	fixmodel	0	-0.005395791218403424	0.005398512579905584	0	10
10	250	0	0	0	0	0	0	0	0	0	0	2	0	1	0	0	0	0	0	0	0	0	0	0	-0.25	-0.25	-0.25	-0.25	-0.25	-0.25	-0.25	-0.25	-0.25	-0.25	-0.25	linear	100	0.025	0	0.5	TRUE	8	poolmodel	0	-0.005395791218403586	0.005398512579905348	0	10
10	250	0	0	0	0	0	0	0	0	0	0	2	0	1	0	0	0	0	0	0	0	0	0	0	-0.25	-0.25	-0.25	-0.25	-0.25	-0.25	-0.25	-0.25	-0.25	-0.25	-0.25	linear	100	0.025	0	0.5	TRUE	8	sepmodel	0	-0.005395791218403586	0.005398512579905348	0	10
10	250	0	0	0	0	0	0	0	0	0	0	2	0	1	0	0	0	0	0	0	0	0	0	0	-0.25	-0.25	-0.25	-0.25	-0.25	-0.25	-0.25	-0.25	-0.25	-0.25	-0.25	linear	100	0.025	0	0.5	TRUE	9	fixmodel	0	-0.005725980501950973	0.008598755696105501	0	10
10	250	0	0	0	0	0	0	0	0	0	0	2	0	1	0	0	0	0	0	0	0	0	0	0	-0.25	-0.25	-0.25	-0.25	-0.25	-0.25	-0.25	-0.25	-0.25	-0.25	-0.25	linear	100	0.025	0	0.5	TRUE	9	poolmodel	0	-0.005725980501950795	0.008598755696105262	0	10
10	250	0	0	0	0	0	0	0	0	0	0	2	0	1	0	0	0	0	0	0	0	0	0	0	-0.25	-0.25	-0.25	-0.25	-0.25	-0.25	-0.25	-0.25	-0.25	-0.25	-0.25	linear	100	0.025	0	0.5	TRUE	9	sepmodel	0	-0.005725980501950795	0.008598755696105262	0	10
10	250	0	0	0	0	0	0	0	0	0	0	2	0	1	0	0	0	0	0	0	0	0	0	0	-0.25	-0.25	-0.25	-0.25	-0.25	-0.25	-0.25	-0.25	-0.25	-0.25	-0.25	linear	100	0.025	0	0.5	TRUE	10	fixmodel	0	-0.010761353726750094	0.005796633618118835	0	10
10	250	0	0	0	0	0	0	0	0	0	0	2	0	1	0	0	0	0	0	0	0	0	0	0	-0.25	-0.25	-0.25	-0.25	-0.25	-0.25	-0.25	-0.25	-0.25	-0.25	-0.25	linear	100	0.025	0	0.5	TRUE	10	poolmodel	0	-0.010761353726749844	0.005796633618118751	0	10
10	250	0	0	0	0	0	0	0	0	0	0	2	0	1	0	0	0	0	0	0	0	0	0	0	-0.25	-0.25	-0.25	-0.25	-0.25	-0.25	-0.25	-0.25	-0.25	-0.25	-0.25	linear	100	0.025	0	0.5	TRUE	10	sepmodel	0	-0.010761353726749844	0.005796633618118751	0	10
10	250	0	25	50	75	100	125	150	175	200	225	2	0	1	0	0	0	0	0	0	0	0	0	0	-0.25	-0.25	-0.25	-0.25	-0.25	-0.25	-0.25	-0.25	-0.25	-0.25	-0.25	linear	100	0.025	0	0.5	TRUE	2	fixmodel	0	0.01668458443973796	0.01504874780356698	0	10
10	250	0	25	50	75	100	125	150	175	200	225	2	0	1	0	0	0	0	0	0	0	0	0	0	-0.25	-0.25	-0.25	-0.25	-0.25	-0.25	-0.25	-0.25	-0.25	-0.25	-0.25	linear	100	0.025	0	0.5	TRUE	2	poolmodel	0	0.013109845884369474	0.015910723525762224	0	10
10	250	0	25	50	75	100	125	150	175	200	225	2	0	1	0	0	0	0	0	0	0	0	0	0	-0.25	-0.25	-0.25	-0.25	-0.25	-0.25	-0.25	-0.25	-0.25	-0.25	-0.25	linear	100	0.025	0	0.5	TRUE	2	sepmodel	0.1	0.01611542429688322	0.015154758450985434	0	10
10	250	0	25	50	75	100	125	150	175	200	225	2	0	1	0	0	0	0	0	0	0	0	0	0	-0.25	-0.25	-0.25	-0.25	-0.25	-0.25	-0.25	-0.25	-0.25	-0.25	-0.25	linear	100	0.025	0	0.5	TRUE	3	fixmodel	0	-0.007526022336729532	0.008525881149745156	0	10
10	250	0	25	50	75	100	125	150	175	200	225	2	0	1	0	0	0	0	0	0	0	0	0	0	-0.25	-0.25	-0.25	-0.25	-0.25	-0.25	-0.25	-0.25	-0.25	-0.25	-0.25	linear	100	0.025	0	0.5	TRUE	3	poolmodel	0	-0.018359473221279364	0.009356462206238625	0	10
10	250	0	25	50	75	100	125	150	175	200	225	2	0	1	0	0	0	0	0	0	0	0	0	0	-0.25	-0.25	-0.25	-0.25	-0.25	-0.25	-0.25	-0.25	-0.25	-0.25	-0.25	linear	100	0.025	0	0.5	TRUE	3	sepmodel	0	-0.0079248624169157	0.008870880462811356	0	10
10	250	0	25	50	75	100	125	150	175	200	225	2	0	1	0	0	0	0	0	0	0	0	0	0	-0.25	-0.25	-0.25	-0.25	-0.25	-0.25	-0.25	-0.25	-0.25	-0.25	-0.25	linear	100	0.025	0	0.5	TRUE	4	fixmodel	0.1	0.045123776783631026	0.007584631519699585	0	10
10	250	0	25	50	75	100	125	150	175	200	225	2	0	1	0	0	0	0	0	0	0	0	0	0	-0.25	-0.25	-0.25	-0.25	-0.25	-0.25	-0.25	-0.25	-0.25	-0.25	-0.25	linear	100	0.025	0	0.5	TRUE	4	poolmodel	0.1	0.029743157096323507	0.007092106427999115	0	10
10	250	0	25	50	75	100	125	150	175	200	225	2	0	1	0	0	0	0	0	0	0	0	0	0	-0.25	-0.25	-0.25	-0.25	-0.25	-0.25	-0.25	-0.25	-0.25	-0.25	-0.25	linear	100	0.025	0	0.5	TRUE	4	sepmodel	0.1	0.050102353279108815	0.009122918468374814	0	10
10	250	0	25	50	75	100	125	150	175	200	225	2	0	1	0	0	0	0	0	0	0	0	0	0	-0.25	-0.25	-0.25	-0.25	-0.25	-0.25	-0.25	-0.25	-0.25	-0.25	-0.25	linear	100	0.025	0	0.5	TRUE	5	fixmodel	0	-0.018430787229803413	0.009152376137494912	0	10
10	250	0	25	50	75	100	125	150	175	200	225	2	0	1	0	0	0	0	0	0	0	0	0	0	-0.25	-0.25	-0.25	-0.25	-0.25	-0.25	-0.25	-0.25	-0.25	-0.25	-0.25	linear	100	0.025	0	0.5	TRUE	5	poolmodel	0	-0.03423638591781711	0.011305215589839188	0	10
10	250	0	25	50	75	100	125	150	175	200	225	2	0	1	0	0	0	0	0	0	0	0	0	0	-0.25	-0.25	-0.25	-0.25	-0.25	-0.25	-0.25	-0.25	-0.25	-0.25	-0.25	linear	100	0.025	0	0.5	TRUE	5	sepmodel	0	-0.014902594730111159	0.010137066606238594	0	10
10	250	0	25	50	75	100	125	150	175	200	225	2	0	1	0	0	0	0	0	0	0	0	0	0	-0.25	-0.25	-0.25	-0.25	-0.25	-0.25	-0.25	-0.25	-0.25	-0.25	-0.25	linear	100	0.025	0	0.5	TRUE	6	fixmodel	0	0.011242855944013792	0.00309175569815029	0	10
10	250	0	25	50	75	100	125	150	175	200	225	2	0	1	0	0	0	0	0	0	0	0	0	0	-0.25	-0.25	-0.25	-0.25	-0.25	-0.25	-0.25	-0.25	-0.25	-0.25	-0.25	linear	100	0.025	0	0.5	TRUE	6	poolmodel	0	-0.006194754997646418	0.0035383058842196665	0	10
10	250	0	25	50	75	100	125	150	175	200	225	2	0	1	0	0	0	0	0	0	0	0	0	0	-0.25	-0.25	-0.25	-0.25	-0.25	-0.25	-0.25	-0.25	-0.25	-0.25	-0.25	linear	100	0.025	0	0.5	TRUE	6	sepmodel	0	0.013545417129635336	0.003369030445799792	0	10
10	250	0	25	50	75	100	125	150	175	200	225	2	0	1	0	0	0	0	0	0	0	0	0	0	-0.25	-0.25	-0.25	-0.25	-0.25	-0.25	-0.25	-0.25	-0.25	-0.25	-0.25	linear	100	0.025	0	0.5	TRUE	7	fixmodel	0	-0.038961593804618944	0.008043913227142954	0	10
10	250	0	25	50	75	100	125	150	175	200	225	2	0	1	0	0	0	0	0	0	0	0	0	0	-0.25	-0.25	-0.25	-0.25	-0.25	-0.25	-0.25	-0.25	-0.25	-0.25	-0.25	linear	100	0.025	0	0.5	TRUE	7	poolmodel	0	-0.05777144946504474	0.01026768853365253	0	10
10	250	0	25	50	75	100	125	150	175	200	225	2	0	1	0	0	0	0	0	0	0	0	0	0	-0.25	-0.25	-0.25	-0.25	-0.25	-0.25	-0.25	-0.25	-0.25	-0.25	-0.25	linear	100	0.025	0	0.5	TRUE	7	sepmodel	0	-0.03475060042982982	0.00940671949247209	0	10
10	250	0	25	50	75	100	125	150	175	200	225	2	0	1	0	0	0	0	0	0	0	0	0	0	-0.25	-0.25	-0.25	-0.25	-0.25	-0.25	-0.25	-0.25	-0.25	-0.25	-0.25	linear	100	0.025	0	0.5	TRUE	8	fixmodel	0.1	-0.01615427098076501	0.01027633815466008	0	10
10	250	0	25	50	75	100	125	150	175	200	225	2	0	1	0	0	0	0	0	0	0	0	0	0	-0.25	-0.25	-0.25	-0.25	-0.25	-0.25	-0.25	-0.25	-0.25	-0.25	-0.25	linear	100	0.025	0	0.5	TRUE	8	poolmodel	0	-0.03488468748585818	0.01238438219802667	0	10
10	250	0	25	50	75	100	125	150	175	200	225	2	0	1	0	0	0	0	0	0	0	0	0	0	-0.25	-0.25	-0.25	-0.25	-0.25	-0.25	-0.25	-0.25	-0.25	-0.25	-0.25	linear	100	0.025	0	0.5	TRUE	8	sepmodel	0.1	-0.014059124590197715	0.010302155279641418	0	10
10	250	0	25	50	75	100	125	150	175	200	225	2	0	1	0	0	0	0	0	0	0	0	0	0	-0.25	-0.25	-0.25	-0.25	-0.25	-0.25	-0.25	-0.25	-0.25	-0.25	-0.25	linear	100	0.025	0	0.5	TRUE	9	fixmodel	0	0.004002860847710473	0.003040244342080162	0	10
10	250	0	25	50	75	100	125	150	175	200	225	2	0	1	0	0	0	0	0	0	0	0	0	0	-0.25	-0.25	-0.25	-0.25	-0.25	-0.25	-0.25	-0.25	-0.25	-0.25	-0.25	linear	100	0.025	0	0.5	TRUE	9	poolmodel	0	-0.016921620009317177	0.0033537118531124887	0	10
10	250	0	25	50	75	100	125	150	175	200	225	2	0	1	0	0	0	0	0	0	0	0	0	0	-0.25	-0.25	-0.25	-0.25	-0.25	-0.25	-0.25	-0.25	-0.25	-0.25	-0.25	linear	100	0.025	0	0.5	TRUE	9	sepmodel	0	0.00922776432291974	0.004426976765077019	0	10
10	250	0	25	50	75	100	125	150	175	200	225	2	0	1	0	0	0	0	0	0	0	0	0	0	-0.25	-0.25	-0.25	-0.25	-0.25	-0.25	-0.25	-0.25	-0.25	-0.25	-0.25	linear	100	0.025	0	0.5	TRUE	10	fixmodel	0	-0.002205689184650526	0.004645085296599585	0	10
10	250	0	25	50	75	100	125	150	175	200	225	2	0	1	0	0	0	0	0	0	0	0	0	0	-0.25	-0.25	-0.25	-0.25	-0.25	-0.25	-0.25	-0.25	-0.25	-0.25	-0.25	linear	100	0.025	0	0.5	TRUE	10	poolmodel	0	-0.025535820202424057	0.005444951873980404	0	10
10	250	0	25	50	75	100	125	150	175	200	225	2	0	1	0	0	0	0	0	0	0	0	0	0	-0.25	-0.25	-0.25	-0.25	-0.25	-0.25	-0.25	-0.25	-0.25	-0.25	-0.25	linear	100	0.025	0	0.5	TRUE	10	sepmodel	0	0.00389971908853007	0.0035441916932741173	0	10
10	250	0	50	100	150	200	250	300	350	400	450	2	0	1	0	0	0	0	0	0	0	0	0	0	-0.25	-0.25	-0.25	-0.25	-0.25	-0.25	-0.25	-0.25	-0.25	-0.25	-0.25	linear	100	0.025	0	0.5	TRUE	2	fixmodel	0	-0.042510060141185975	0.007808802188393559	0	10
10	250	0	50	100	150	200	250	300	350	400	450	2	0	1	0	0	0	0	0	0	0	0	0	0	-0.25	-0.25	-0.25	-0.25	-0.25	-0.25	-0.25	-0.25	-0.25	-0.25	-0.25	linear	100	0.025	0	0.5	TRUE	2	poolmodel	0	-0.052820025473900585	0.008252582908047309	0	10
10	250	0	50	100	150	200	250	300	350	400	450	2	0	1	0	0	0	0	0	0	0	0	0	0	-0.25	-0.25	-0.25	-0.25	-0.25	-0.25	-0.25	-0.25	-0.25	-0.25	-0.25	linear	100	0.025	0	0.5	TRUE	2	sepmodel	0	-0.03921334487354458	0.007544925454195911	0	10
10	250	0	50	100	150	200	250	300	350	400	450	2	0	1	0	0	0	0	0	0	0	0	0	0	-0.25	-0.25	-0.25	-0.25	-0.25	-0.25	-0.25	-0.25	-0.25	-0.25	-0.25	linear	100	0.025	0	0.5	TRUE	3	fixmodel	0	-0.039259754387808286	0.01002832558800574	0	10
10	250	0	50	100	150	200	250	300	350	400	450	2	0	1	0	0	0	0	0	0	0	0	0	0	-0.25	-0.25	-0.25	-0.25	-0.25	-0.25	-0.25	-0.25	-0.25	-0.25	-0.25	linear	100	0.025	0	0.5	TRUE	3	poolmodel	0	-0.05545287104721171	0.009943915262562856	0	10
10	250	0	50	100	150	200	250	300	350	400	450	2	0	1	0	0	0	0	0	0	0	0	0	0	-0.25	-0.25	-0.25	-0.25	-0.25	-0.25	-0.25	-0.25	-0.25	-0.25	-0.25	linear	100	0.025	0	0.5	TRUE	3	sepmodel	0	-0.039154246292821486	0.011090035576301479	0	10
10	250	0	50	100	150	200	250	300	350	400	450	2	0	1	0	0	0	0	0	0	0	0	0	0	-0.25	-0.25	-0.25	-0.25	-0.25	-0.25	-0.25	-0.25	-0.25	-0.25	-0.25	linear	100	0.025	0	0.5	TRUE	4	fixmodel	0	-0.05714750544118964	0.010708475246354925	0	10
10	250	0	50	100	150	200	250	300	350	400	450	2	0	1	0	0	0	0	0	0	0	0	0	0	-0.25	-0.25	-0.25	-0.25	-0.25	-0.25	-0.25	-0.25	-0.25	-0.25	-0.25	linear	100	0.025	0	0.5	TRUE	4	poolmodel	0	-0.08040941675453814	0.013718072555451565	0	10
10	250	0	50	100	150	200	250	300	350	400	450	2	0	1	0	0	0	0	0	0	0	0	0	0	-0.25	-0.25	-0.25	-0.25	-0.25	-0.25	-0.25	-0.25	-0.25	-0.25	-0.25	linear	100	0.025	0	0.5	TRUE	4	sepmodel	0	-0.05219311531576509	0.011522657294340639	0	10
10	250	0	50	100	150	200	250	300	350	400	450	2	0	1	0	0	0	0	0	0	0	0	0	0	-0.25	-0.25	-0.25	-0.25	-0.25	-0.25	-0.25	-0.25	-0.25	-0.25	-0.25	linear	100	0.025	0	0.5	TRUE	5	fixmodel	0	-0.038382295784142456	0.007842443889696937	0	10
10	250	0	50	100	150	200	250	300	350	400	450	2	0	1	0	0	0	0	0	0	0	0	0	0	-0.25	-0.25	-0.25	-0.25	-0.25	-0.25	-0.25	-0.25	-0.25	-0.25	-0.25	linear	100	0.025	0	0.5	TRUE	5	poolmodel	0	-0.06497464496074443	0.009789351769098547	0	10
10	250	0	50	100	150	200	250	300	350	400	450	2	0	1	0	0	0	0	0	0	0	0	0	0	-0.25	-0.25	-0.25	-0.25	-0.25	-0.25	-0.25	-0.25	-0.25	-0.25	-0.25	linear	100	0.025	0	0.5	TRUE	5	sepmodel	0	-0.03598081993392777	0.008501157270482304	0	10
10	250	0	50	100	150	200	250	300	350	400	450	2	0	1	0	0	0	0	0	0	0	0	0	0	-0.25	-0.25	-0.25	-0.25	-0.25	-0.25	-0.25	-0.25	-0.25	-0.25	-0.25	linear	100	0.025	0	0.5	TRUE	6	fixmodel	0	-0.016024526532628394	0.011091778460924219	0	10
10	250	0	50	100	150	200	250	300	350	400	450	2	0	1	0	0	0	0	0	0	0	0	0	0	-0.25	-0.25	-0.25	-0.25	-0.25	-0.25	-0.25	-0.25	-0.25	-0.25	-0.25	linear	100	0.025	0	0.5	TRUE	6	poolmodel	0	-0.045489669283325734	0.010750409331336296	0	10
10	250	0	50	100	150	200	250	300	350	400	450	2	0	1	0	0	0	0	0	0	0	0	0	0	-0.25	-0.25	-0.25	-0.25	-0.25	-0.25	-0.25	-0.25	-0.25	-0.25	-0.25	linear	100	0.025	0	0.5	TRUE	6	sepmodel	0.1	-0.011366674248076032	0.012437417345127162	0	10
10	250	0	50	100	150	200	250	300	350	400	450	2	0	1	0	0	0	0	0	0	0	0	0	0	-0.25	-0.25	-0.25	-0.25	-0.25	-0.25	-0.25	-0.25	-0.25	-0.25	-0.25	linear	100	0.025	0	0.5	TRUE	7	fixmodel	0	-0.05233024705416936	0.010950682770883017	0	10
10	250	0	50	100	150	200	250	300	350	400	450	2	0	1	0	0	0	0	0	0	0	0	0	0	-0.25	-0.25	-0.25	-0.25	-0.25	-0.25	-0.25	-0.25	-0.25	-0.25	-0.25	linear	100	0.025	0	0.5	TRUE	7	poolmodel	0	-0.08521518271689707	0.013731486570294299	0	10
10	250	0	50	100	150	200	250	300	350	400	450	2	0	1	0	0	0	0	0	0	0	0	0	0	-0.25	-0.25	-0.25	-0.25	-0.25	-0.25	-0.25	-0.25	-0.25	-0.25	-0.25	linear	100	0.025	0	0.5	TRUE	7	sepmodel	0	-0.05239524821887173	0.013485554666122347	0	10
10	250	0	50	100	150	200	250	300	350	400	450	2	0	1	0	0	0	0	0	0	0	0	0	0	-0.25	-0.25	-0.25	-0.25	-0.25	-0.25	-0.25	-0.25	-0.25	-0.25	-0.25	linear	100	0.025	0	0.5	TRUE	8	fixmodel	0	-0.021522192822692847	0.004803583241273009	0	10
10	250	0	50	100	150	200	250	300	350	400	450	2	0	1	0	0	0	0	0	0	0	0	0	0	-0.25	-0.25	-0.25	-0.25	-0.25	-0.25	-0.25	-0.25	-0.25	-0.25	-0.25	linear	100	0.025	0	0.5	TRUE	8	poolmodel	0	-0.055763979964829624	0.006978169553069601	0	10
10	250	0	50	100	150	200	250	300	350	400	450	2	0	1	0	0	0	0	0	0	0	0	0	0	-0.25	-0.25	-0.25	-0.25	-0.25	-0.25	-0.25	-0.25	-0.25	-0.25	-0.25	linear	100	0.025	0	0.5	TRUE	8	sepmodel	0	-0.021557932006729907	0.004616703373480219	0	10
10	250	0	50	100	150	200	250	300	350	400	450	2	0	1	0	0	0	0	0	0	0	0	0	0	-0.25	-0.25	-0.25	-0.25	-0.25	-0.25	-0.25	-0.25	-0.25	-0.25	-0.25	linear	100	0.025	0	0.5	TRUE	9	fixmodel	0	-0.021625518303189335	0.006107317372698041	0	10
10	250	0	50	100	150	200	250	300	350	400	450	2	0	1	0	0	0	0	0	0	0	0	0	0	-0.25	-0.25	-0.25	-0.25	-0.25	-0.25	-0.25	-0.25	-0.25	-0.25	-0.25	linear	100	0.025	0	0.5	TRUE	9	poolmodel	0	-0.05665144124475647	0.010347391631727978	0	10
10	250	0	50	100	150	200	250	300	350	400	450	2	0	1	0	0	0	0	0	0	0	0	0	0	-0.25	-0.25	-0.25	-0.25	-0.25	-0.25	-0.25	-0.25	-0.25	-0.25	-0.25	linear	100	0.025	0	0.5	TRUE	9	sepmodel	0	-0.023265636005758133	0.005253928333040781	0	10
10	250	0	50	100	150	200	250	300	350	400	450	2	0	1	0	0	0	0	0	0	0	0	0	0	-0.25	-0.25	-0.25	-0.25	-0.25	-0.25	-0.25	-0.25	-0.25	-0.25	-0.25	linear	100	0.025	0	0.5	TRUE	10	fixmodel	0	-0.05650903324681987	0.009352823332316565	0	10
10	250	0	50	100	150	200	250	300	350	400	450	2	0	1	0	0	0	0	0	0	0	0	0	0	-0.25	-0.25	-0.25	-0.25	-0.25	-0.25	-0.25	-0.25	-0.25	-0.25	-0.25	linear	100	0.025	0	0.5	TRUE	10	poolmodel	0	-0.09485674684920103	0.013647258107364509	0	10
10	250	0	50	100	150	200	250	300	350	400	450	2	0	1	0	0	0	0	0	0	0	0	0	0	-0.25	-0.25	-0.25	-0.25	-0.25	-0.25	-0.25	-0.25	-0.25	-0.25	-0.25	linear	100	0.025	0	0.5	TRUE	10	sepmodel	0	-0.05746245664308465	0.010851615096874321	0	10
10	250	0	75	150	225	300	375	450	525	600	675	2	0	1	0	0	0	0	0	0	0	0	0	0	-0.25	-0.25	-0.25	-0.25	-0.25	-0.25	-0.25	-0.25	-0.25	-0.25	-0.25	linear	100	0.025	0	0.5	TRUE	2	fixmodel	0	-0.002535936793141818	0.005746504403487859	0	10
10	250	0	75	150	225	300	375	450	525	600	675	2	0	1	0	0	0	0	0	0	0	0	0	0	-0.25	-0.25	-0.25	-0.25	-0.25	-0.25	-0.25	-0.25	-0.25	-0.25	-0.25	linear	100	0.025	0	0.5	TRUE	2	poolmodel	0	-0.018918902636893525	0.006277708156596264	0	10
10	250	0	75	150	225	300	375	450	525	600	675	2	0	1	0	0	0	0	0	0	0	0	0	0	-0.25	-0.25	-0.25	-0.25	-0.25	-0.25	-0.25	-0.25	-0.25	-0.25	-0.25	linear	100	0.025	0	0.5	TRUE	2	sepmodel	0	-0.002978715717539933	0.0050893823118599345	0	10
10	250	0	75	150	225	300	375	450	525	600	675	2	0	1	0	0	0	0	0	0	0	0	0	0	-0.25	-0.25	-0.25	-0.25	-0.25	-0.25	-0.25	-0.25	-0.25	-0.25	-0.25	linear	100	0.025	0	0.5	TRUE	3	fixmodel	0	-0.002470925516001374	0.005955525388052569	0	10
10	250	0	75	150	225	300	375	450	525	600	675	2	0	1	0	0	0	0	0	0	0	0	0	0	-0.25	-0.25	-0.25	-0.25	-0.25	-0.25	-0.25	-0.25	-0.25	-0.25	-0.25	linear	100	0.025	0	0.5	TRUE	3	poolmodel	0	-0.0287445126988455	0.006900381797628153	0	10
10	250	0	75	150	225	300	375	450	525	600	675	2	0	1	0	0	0	0	0	0	0	0	0	0	-0.25	-0.25	-0.25	-0.25	-0.25	-0.25	-0.25	-0.25	-0.25	-0.25	-0.25	linear	100	0.025	0	0.5	TRUE	3	sepmodel	0	-0.009962299810003494	0.005831815571889273	0	10
10	250	0	75	150	225	300	375	450	525	600	675	2	0	1	0	0	0	0	0	0	0	0	0	0	-0.25	-0.25	-0.25	-0.25	-0.25	-0.25	-0.25	-0.25	-0.25	-0.25	-0.25	linear	100	0.025	0	0.5	TRUE	4	fixmodel	0.1	0.008256857988910423	0.007811195035437148	0	10
10	250	0	75	150	225	300	375	450	525	600	675	2	0	1	0	0	0	0	0	0	0	0	0	0	-0.25	-0.25	-0.25	-0.25	-0.25	-0.25	-0.25	-0.25	-0.25	-0.25	-0.25	linear	100	0.025	0	0.5	TRUE	4	poolmodel	0	-0.024345321960629475	0.007476266904164442	0	10
10	250	0	75	150	225	300	375	450	525	600	675	2	0	1	0	0	0	0	0	0	0	0	0	0	-0.25	-0.25	-0.25	-0.25	-0.25	-0.25	-0.25	-0.25	-0.25	-0.25	-0.25	linear	100	0.025	0	0.5	TRUE	4	sepmodel	0	0.003925001251763064	0.007314519292075664	0	10
10	250	0	75	150	225	300	375	450	525	600	675	2	0	1	0	0	0	0	0	0	0	0	0	0	-0.25	-0.25	-0.25	-0.25	-0.25	-0.25	-0.25	-0.25	-0.25	-0.25	-0.25	linear	100	0.025	0	0.5	TRUE	5	fixmodel	0	0.012928366021902097	0.011223759796545914	0	10
10	250	0	75	150	225	300	375	450	525	600	675	2	0	1	0	0	0	0	0	0	0	0	0	0	-0.25	-0.25	-0.25	-0.25	-0.25	-0.25	-0.25	-0.25	-0.25	-0.25	-0.25	linear	100	0.025	0	0.5	TRUE	5	poolmodel	0	-0.029303268693963245	0.011352855373392298	0	10
10	250	0	75	150	225	300	375	450	525	600	675	2	0	1	0	0	0	0	0	0	0	0	0	0	-0.25	-0.25	-0.25	-0.25	-0.25	-0.25	-0.25	-0.25	-0.25	-0.25	-0.25	linear	100	0.025	0	0.5	TRUE	5	sepmodel	0	0.011398947865728117	0.010237401707104164	0	10
10	250	0	75	150	225	300	375	450	525	600	675	2	0	1	0	0	0	0	0	0	0	0	0	0	-0.25	-0.25	-0.25	-0.25	-0.25	-0.25	-0.25	-0.25	-0.25	-0.25	-0.25	linear	100	0.025	0	0.5	TRUE	6	fixmodel	0.2	0.03420144662621149	0.013521702944721723	0	10
10	250	0	75	150	225	300	375	450	525	600	675	2	0	1	0	0	0	0	0	0	0	0	0	0	-0.25	-0.25	-0.25	-0.25	-0.25	-0.25	-0.25	-0.25	-0.25	-0.25	-0.25	linear	100	0.025	0	0.5	TRUE	6	poolmodel	0	-0.013443610950469536	0.010748048186795435	0	10
10	250	0	75	150	225	300	375	450	525	600	675	2	0	1	0	0	0	0	0	0	0	0	0	0	-0.25	-0.25	-0.25	-0.25	-0.25	-0.25	-0.25	-0.25	-0.25	-0.25	-0.25	linear	100	0.025	0	0.5	TRUE	6	sepmodel	0.2	0.029858437346815772	0.013136192496636173	0	10
10	250	0	75	150	225	300	375	450	525	600	675	2	0	1	0	0	0	0	0	0	0	0	0	0	-0.25	-0.25	-0.25	-0.25	-0.25	-0.25	-0.25	-0.25	-0.25	-0.25	-0.25	linear	100	0.025	0	0.5	TRUE	7	fixmodel	0	0.02619171511979322	0.007432336548673777	0	10
10	250	0	75	150	225	300	375	450	525	600	675	2	0	1	0	0	0	0	0	0	0	0	0	0	-0.25	-0.25	-0.25	-0.25	-0.25	-0.25	-0.25	-0.25	-0.25	-0.25	-0.25	linear	100	0.025	0	0.5	TRUE	7	poolmodel	0	-0.02560744517420939	0.006746699613197951	0	10
10	250	0	75	150	225	300	375	450	525	600	675	2	0	1	0	0	0	0	0	0	0	0	0	0	-0.25	-0.25	-0.25	-0.25	-0.25	-0.25	-0.25	-0.25	-0.25	-0.25	-0.25	linear	100	0.025	0	0.5	TRUE	7	sepmodel	0	0.02521782834651438	0.006795164005239947	0	10
10	250	0	75	150	225	300	375	450	525	600	675	2	0	1	0	0	0	0	0	0	0	0	0	0	-0.25	-0.25	-0.25	-0.25	-0.25	-0.25	-0.25	-0.25	-0.25	-0.25	-0.25	linear	100	0.025	0	0.5	TRUE	8	fixmodel	0	0.043180365367875326	0.009666468185660675	0	10
10	250	0	75	150	225	300	375	450	525	600	675	2	0	1	0	0	0	0	0	0	0	0	0	0	-0.25	-0.25	-0.25	-0.25	-0.25	-0.25	-0.25	-0.25	-0.25	-0.25	-0.25	linear	100	0.025	0	0.5	TRUE	8	poolmodel	0	-0.01358120016077922	0.008109036437178257	0	10
10	250	0	75	150	225	300	375	450	525	600	675	2	0	1	0	0	0	0	0	0	0	0	0	0	-0.25	-0.25	-0.25	-0.25	-0.25	-0.25	-0.25	-0.25	-0.25	-0.25	-0.25	linear	100	0.025	0	0.5	TRUE	8	sepmodel	0	0.04658489799277182	0.012286931855381057	0	10
10	250	0	75	150	225	300	375	450	525	600	675	2	0	1	0	0	0	0	0	0	0	0	0	0	-0.25	-0.25	-0.25	-0.25	-0.25	-0.25	-0.25	-0.25	-0.25	-0.25	-0.25	linear	100	0.025	0	0.5	TRUE	9	fixmodel	0.1	0.03933909727162779	0.007565754210097082	0	10
10	250	0	75	150	225	300	375	450	525	600	675	2	0	1	0	0	0	0	0	0	0	0	0	0	-0.25	-0.25	-0.25	-0.25	-0.25	-0.25	-0.25	-0.25	-0.25	-0.25	-0.25	linear	100	0.025	0	0.5	TRUE	9	poolmodel	0	-0.022631873302879357	0.005568403594660635	0	10
10	250	0	75	150	225	300	375	450	525	600	675	2	0	1	0	0	0	0	0	0	0	0	0	0	-0.25	-0.25	-0.25	-0.25	-0.25	-0.25	-0.25	-0.25	-0.25	-0.25	-0.25	linear	100	0.025	0	0.5	TRUE	9	sepmodel	0	0.040637342661206215	0.008272257901308698	0	10
10	250	0	75	150	225	300	375	450	525	600	675	2	0	1	0	0	0	0	0	0	0	0	0	0	-0.25	-0.25	-0.25	-0.25	-0.25	-0.25	-0.25	-0.25	-0.25	-0.25	-0.25	linear	100	0.025	0	0.5	TRUE	10	fixmodel	0	-0.0012185955838478718	0.0048262762278821715	0	10
10	250	0	75	150	225	300	375	450	525	600	675	2	0	1	0	0	0	0	0	0	0	0	0	0	-0.25	-0.25	-0.25	-0.25	-0.25	-0.25	-0.25	-0.25	-0.25	-0.25	-0.25	linear	100	0.025	0	0.5	TRUE	10	poolmodel	0	-0.06444003867978727	0.00874927157802706	0	10
10	250	0	75	150	225	300	375	450	525	600	675	2	0	1	0	0	0	0	0	0	0	0	0	0	-0.25	-0.25	-0.25	-0.25	-0.25	-0.25	-0.25	-0.25	-0.25	-0.25	-0.25	linear	100	0.025	0	0.5	TRUE	10	sepmodel	0	-0.002647906469180002	0.005204415181818436	0	10
10	250	0	100	200	300	400	500	600	700	800	900	2	0	1	0	0	0	0	0	0	0	0	0	0	-0.25	-0.25	-0.25	-0.25	-0.25	-0.25	-0.25	-0.25	-0.25	-0.25	-0.25	linear	100	0.025	0	0.5	TRUE	2	fixmodel	0	5.427807134477918e-4	0.007443919511491991	0	10
10	250	0	100	200	300	400	500	600	700	800	900	2	0	1	0	0	0	0	0	0	0	0	0	0	-0.25	-0.25	-0.25	-0.25	-0.25	-0.25	-0.25	-0.25	-0.25	-0.25	-0.25	linear	100	0.025	0	0.5	TRUE	2	poolmodel	0	-0.016066465590424545	0.008571564429765439	0	10
10	250	0	100	200	300	400	500	600	700	800	900	2	0	1	0	0	0	0	0	0	0	0	0	0	-0.25	-0.25	-0.25	-0.25	-0.25	-0.25	-0.25	-0.25	-0.25	-0.25	-0.25	linear	100	0.025	0	0.5	TRUE	2	sepmodel	0	-0.005154281624882584	0.008304698059653608	0	10
10	250	0	100	200	300	400	500	600	700	800	900	2	0	1	0	0	0	0	0	0	0	0	0	0	-0.25	-0.25	-0.25	-0.25	-0.25	-0.25	-0.25	-0.25	-0.25	-0.25	-0.25	linear	100	0.025	0	0.5	TRUE	3	fixmodel	0	-0.020739635550465076	0.004378558115509669	0	10
10	250	0	100	200	300	400	500	600	700	800	900	2	0	1	0	0	0	0	0	0	0	0	0	0	-0.25	-0.25	-0.25	-0.25	-0.25	-0.25	-0.25	-0.25	-0.25	-0.25	-0.25	linear	100	0.025	0	0.5	TRUE	3	poolmodel	0	-0.04775055097198658	0.007739260806568886	0	10
10	250	0	100	200	300	400	500	600	700	800	900	2	0	1	0	0	0	0	0	0	0	0	0	0	-0.25	-0.25	-0.25	-0.25	-0.25	-0.25	-0.25	-0.25	-0.25	-0.25	-0.25	linear	100	0.025	0	0.5	TRUE	3	sepmodel	0	-0.019595834200421797	0.004089707736112754	0	10
10	250	0	100	200	300	400	500	600	700	800	900	2	0	1	0	0	0	0	0	0	0	0	0	0	-0.25	-0.25	-0.25	-0.25	-0.25	-0.25	-0.25	-0.25	-0.25	-0.25	-0.25	linear	100	0.025	0	0.5	TRUE	4	fixmodel	0	-0.008360145098842595	0.004955348490764372	0	10
10	250	0	100	200	300	400	500	600	700	800	900	2	0	1	0	0	0	0	0	0	0	0	0	0	-0.25	-0.25	-0.25	-0.25	-0.25	-0.25	-0.25	-0.25	-0.25	-0.25	-0.25	linear	100	0.025	0	0.5	TRUE	4	poolmodel	0	-0.047862604871219995	0.0086366823964305	0	10
10	250	0	100	200	300	400	500	600	700	800	900	2	0	1	0	0	0	0	0	0	0	0	0	0	-0.25	-0.25	-0.25	-0.25	-0.25	-0.25	-0.25	-0.25	-0.25	-0.25	-0.25	linear	100	0.025	0	0.5	TRUE	4	sepmodel	0	-0.0066912478614777424	0.006605047664029773	0	10
10	250	0	100	200	300	400	500	600	700	800	900	2	0	1	0	0	0	0	0	0	0	0	0	0	-0.25	-0.25	-0.25	-0.25	-0.25	-0.25	-0.25	-0.25	-0.25	-0.25	-0.25	linear	100	0.025	0	0.5	TRUE	5	fixmodel	0	-2.8000218894882605e-4	0.0042134974843494434	0	10
10	250	0	100	200	300	400	500	600	700	800	900	2	0	1	0	0	0	0	0	0	0	0	0	0	-0.25	-0.25	-0.25	-0.25	-0.25	-0.25	-0.25	-0.25	-0.25	-0.25	-0.25	linear	100	0.025	0	0.5	TRUE	5	poolmodel	0	-0.05168447203761023	0.008164228323509303	0	10
10	250	0	100	200	300	400	500	600	700	800	900	2	0	1	0	0	0	0	0	0	0	0	0	0	-0.25	-0.25	-0.25	-0.25	-0.25	-0.25	-0.25	-0.25	-0.25	-0.25	-0.25	linear	100	0.025	0	0.5	TRUE	5	sepmodel	0.1	0.005633889191811849	0.008627220415355429	0	10
10	250	0	100	200	300	400	500	600	700	800	900	2	0	1	0	0	0	0	0	0	0	0	0	0	-0.25	-0.25	-0.25	-0.25	-0.25	-0.25	-0.25	-0.25	-0.25	-0.25	-0.25	linear	100	0.025	0	0.5	TRUE	6	fixmodel	0	0.012767452101749338	0.00597722180158385	0	10
10	250	0	100	200	300	400	500	600	700	800	900	2	0	1	0	0	0	0	0	0	0	0	0	0	-0.25	-0.25	-0.25	-0.25	-0.25	-0.25	-0.25	-0.25	-0.25	-0.25	-0.25	linear	100	0.025	0	0.5	TRUE	6	poolmodel	0	-0.045794348708817045	0.010698384758704127	0	10
10	250	0	100	200	300	400	500	600	700	800	900	2	0	1	0	0	0	0	0	0	0	0	0	0	-0.25	-0.25	-0.25	-0.25	-0.25	-0.25	-0.25	-0.25	-0.25	-0.25	-0.25	linear	100	0.025	0	0.5	TRUE	6	sepmodel	0	0.018576270876983852	0.004868994398519982	0	10
10	250	0	100	200	300	400	500	600	700	800	900	2	0	1	0	0	0	0	0	0	0	0	0	0	-0.25	-0.25	-0.25	-0.25	-0.25	-0.25	-0.25	-0.25	-0.25	-0.25	-0.25	linear	100	0.025	0	0.5	TRUE	7	fixmodel	0	-0.011728252404096067	0.006838638223212629	0	10
10	250	0	100	200	300	400	500	600	700	800	900	2	0	1	0	0	0	0	0	0	0	0	0	0	-0.25	-0.25	-0.25	-0.25	-0.25	-0.25	-0.25	-0.25	-0.25	-0.25	-0.25	linear	100	0.025	0	0.5	TRUE	7	poolmodel	0	-0.07775219720869814	0.013219874464855588	0	10
10	250	0	100	200	300	400	500	600	700	800	900	2	0	1	0	0	0	0	0	0	0	0	0	0	-0.25	-0.25	-0.25	-0.25	-0.25	-0.25	-0.25	-0.25	-0.25	-0.25	-0.25	linear	100	0.025	0	0.5	TRUE	7	sepmodel	0	-0.0013234311701050712	0.009303374548544505	0	10
10	250	0	100	200	300	400	500	600	700	800	900	2	0	1	0	0	0	0	0	0	0	0	0	0	-0.25	-0.25	-0.25	-0.25	-0.25	-0.25	-0.25	-0.25	-0.25	-0.25	-0.25	linear	100	0.025	0	0.5	TRUE	8	fixmodel	0	0.017157319208465176	0.005696552888533186	0	10
10	250	0	100	200	300	400	500	600	700	800	900	2	0	1	0	0	0	0	0	0	0	0	0	0	-0.25	-0.25	-0.25	-0.25	-0.25	-0.25	-0.25	-0.25	-0.25	-0.25	-0.25	linear	100	0.025	0	0.5	TRUE	8	poolmodel	0	-0.055604417499568556	0.007345664353038261	0	10
10	250	0	100	200	300	400	500	600	700	800	900	2	0	1	0	0	0	0	0	0	0	0	0	0	-0.25	-0.25	-0.25	-0.25	-0.25	-0.25	-0.25	-0.25	-0.25	-0.25	-0.25	linear	100	0.025	0	0.5	TRUE	8	sepmodel	0	0.025548526441631365	0.008073209270227326	0	10
10	250	0	100	200	300	400	500	600	700	800	900	2	0	1	0	0	0	0	0	0	0	0	0	0	-0.25	-0.25	-0.25	-0.25	-0.25	-0.25	-0.25	-0.25	-0.25	-0.25	-0.25	linear	100	0.025	0	0.5	TRUE	9	fixmodel	0	0.017885746585297162	0.004838241989514271	0	10
10	250	0	100	200	300	400	500	600	700	800	900	2	0	1	0	0	0	0	0	0	0	0	0	0	-0.25	-0.25	-0.25	-0.25	-0.25	-0.25	-0.25	-0.25	-0.25	-0.25	-0.25	linear	100	0.025	0	0.5	TRUE	9	poolmodel	0	-0.062166856961421525	0.010105954227106579	0	10
10	250	0	100	200	300	400	500	600	700	800	900	2	0	1	0	0	0	0	0	0	0	0	0	0	-0.25	-0.25	-0.25	-0.25	-0.25	-0.25	-0.25	-0.25	-0.25	-0.25	-0.25	linear	100	0.025	0	0.5	TRUE	9	sepmodel	0	0.02345184773752196	0.010182250337095057	0	10
10	250	0	100	200	300	400	500	600	700	800	900	2	0	1	0	0	0	0	0	0	0	0	0	0	-0.25	-0.25	-0.25	-0.25	-0.25	-0.25	-0.25	-0.25	-0.25	-0.25	-0.25	linear	100	0.025	0	0.5	TRUE	10	fixmodel	0	0.016911729506101984	0.0040134311731321575	0	10
10	250	0	100	200	300	400	500	600	700	800	900	2	0	1	0	0	0	0	0	0	0	0	0	0	-0.25	-0.25	-0.25	-0.25	-0.25	-0.25	-0.25	-0.25	-0.25	-0.25	-0.25	linear	100	0.025	0	0.5	TRUE	10	poolmodel	0	-0.06551983429614767	0.008240055313352012	0	10
10	250	0	100	200	300	400	500	600	700	800	900	2	0	1	0	0	0	0	0	0	0	0	0	0	-0.25	-0.25	-0.25	-0.25	-0.25	-0.25	-0.25	-0.25	-0.25	-0.25	-0.25	linear	100	0.025	0	0.5	TRUE	10	sepmodel	0.1	0.02107616765563457	0.010321952512074503	0	10
10	250	0	125	250	375	500	625	750	875	1000	1125	2	0	1	0	0	0	0	0	0	0	0	0	0	-0.25	-0.25	-0.25	-0.25	-0.25	-0.25	-0.25	-0.25	-0.25	-0.25	-0.25	linear	100	0.025	0	0.5	TRUE	2	fixmodel	0	-0.03203965403045615	0.01518332121968938	0	10
10	250	0	125	250	375	500	625	750	875	1000	1125	2	0	1	0	0	0	0	0	0	0	0	0	0	-0.25	-0.25	-0.25	-0.25	-0.25	-0.25	-0.25	-0.25	-0.25	-0.25	-0.25	linear	100	0.025	0	0.5	TRUE	2	poolmodel	0	-0.03181709931245822	0.013529830491194935	0	10
10	250	0	125	250	375	500	625	750	875	1000	1125	2	0	1	0	0	0	0	0	0	0	0	0	0	-0.25	-0.25	-0.25	-0.25	-0.25	-0.25	-0.25	-0.25	-0.25	-0.25	-0.25	linear	100	0.025	0	0.5	TRUE	2	sepmodel	0	-0.02081511419981377	0.014070953896591281	0	10
10	250	0	125	250	375	500	625	750	875	1000	1125	2	0	1	0	0	0	0	0	0	0	0	0	0	-0.25	-0.25	-0.25	-0.25	-0.25	-0.25	-0.25	-0.25	-0.25	-0.25	-0.25	linear	100	0.025	0	0.5	TRUE	3	fixmodel	0	-0.008079429036237437	0.011886554719722758	0	10
10	250	0	125	250	375	500	625	750	875	1000	1125	2	0	1	0	0	0	0	0	0	0	0	0	0	-0.25	-0.25	-0.25	-0.25	-0.25	-0.25	-0.25	-0.25	-0.25	-0.25	-0.25	linear	100	0.025	0	0.5	TRUE	3	poolmodel	0	-0.01920472256564968	0.008509251656469092	0	10
10	250	0	125	250	375	500	625	750	875	1000	1125	2	0	1	0	0	0	0	0	0	0	0	0	0	-0.25	-0.25	-0.25	-0.25	-0.25	-0.25	-0.25	-0.25	-0.25	-0.25	-0.25	linear	100	0.025	0	0.5	TRUE	3	sepmodel	0	0.002604252036597796	0.009059647928251039	0	10
10	250	0	125	250	375	500	625	750	875	1000	1125	2	0	1	0	0	0	0	0	0	0	0	0	0	-0.25	-0.25	-0.25	-0.25	-0.25	-0.25	-0.25	-0.25	-0.25	-0.25	-0.25	linear	100	0.025	0	0.5	TRUE	4	fixmodel	0	-0.031411098532701284	0.012400021432470485	0	10
10	250	0	125	250	375	500	625	750	875	1000	1125	2	0	1	0	0	0	0	0	0	0	0	0	0	-0.25	-0.25	-0.25	-0.25	-0.25	-0.25	-0.25	-0.25	-0.25	-0.25	-0.25	linear	100	0.025	0	0.5	TRUE	4	poolmodel	0	-0.05543888147943684	0.01232206682195337	0	10
10	250	0	125	250	375	500	625	750	875	1000	1125	2	0	1	0	0	0	0	0	0	0	0	0	0	-0.25	-0.25	-0.25	-0.25	-0.25	-0.25	-0.25	-0.25	-0.25	-0.25	-0.25	linear	100	0.025	0	0.5	TRUE	4	sepmodel	0	-0.021815600331309776	0.008120436664864667	0	10
10	250	0	125	250	375	500	625	750	875	1000	1125	2	0	1	0	0	0	0	0	0	0	0	0	0	-0.25	-0.25	-0.25	-0.25	-0.25	-0.25	-0.25	-0.25	-0.25	-0.25	-0.25	linear	100	0.025	0	0.5	TRUE	5	fixmodel	0	-0.03220515607763619	0.004263026451268221	0	10
10	250	0	125	250	375	500	625	750	875	1000	1125	2	0	1	0	0	0	0	0	0	0	0	0	0	-0.25	-0.25	-0.25	-0.25	-0.25	-0.25	-0.25	-0.25	-0.25	-0.25	-0.25	linear	100	0.025	0	0.5	TRUE	5	poolmodel	0	-0.06440730983498595	0.0069527636357529015	0	10
10	250	0	125	250	375	500	625	750	875	1000	1125	2	0	1	0	0	0	0	0	0	0	0	0	0	-0.25	-0.25	-0.25	-0.25	-0.25	-0.25	-0.25	-0.25	-0.25	-0.25	-0.25	linear	100	0.025	0	0.5	TRUE	5	sepmodel	0	-0.027811301033043738	0.00414332743141641	0	10
10	250	0	125	250	375	500	625	750	875	1000	1125	2	0	1	0	0	0	0	0	0	0	0	0	0	-0.25	-0.25	-0.25	-0.25	-0.25	-0.25	-0.25	-0.25	-0.25	-0.25	-0.25	linear	100	0.025	0	0.5	TRUE	6	fixmodel	0	-0.03249238725818742	0.0030665582585064654	0	10
10	250	0	125	250	375	500	625	750	875	1000	1125	2	0	1	0	0	0	0	0	0	0	0	0	0	-0.25	-0.25	-0.25	-0.25	-0.25	-0.25	-0.25	-0.25	-0.25	-0.25	-0.25	linear	100	0.025	0	0.5	TRUE	6	poolmodel	0	-0.07088072518356019	0.007485755111004964	0	10
10	250	0	125	250	375	500	625	750	875	1000	1125	2	0	1	0	0	0	0	0	0	0	0	0	0	-0.25	-0.25	-0.25	-0.25	-0.25	-0.25	-0.25	-0.25	-0.25	-0.25	-0.25	linear	100	0.025	0	0.5	TRUE	6	sepmodel	0	-0.040323859541971985	0.003924516720566536	0	10
10	250	0	125	250	375	500	625	750	875	1000	1125	2	0	1	0	0	0	0	0	0	0	0	0	0	-0.25	-0.25	-0.25	-0.25	-0.25	-0.25	-0.25	-0.25	-0.25	-0.25	-0.25	linear	100	0.025	0	0.5	TRUE	7	fixmodel	0	-0.02420143114069912	0.010190749482897783	0	10
10	250	0	125	250	375	500	625	750	875	1000	1125	2	0	1	0	0	0	0	0	0	0	0	0	0	-0.25	-0.25	-0.25	-0.25	-0.25	-0.25	-0.25	-0.25	-0.25	-0.25	-0.25	linear	100	0.025	0	0.5	TRUE	7	poolmodel	0	-0.07337474777469788	0.013661671714801819	0	10
10	250	0	125	250	375	500	625	750	875	1000	1125	2	0	1	0	0	0	0	0	0	0	0	0	0	-0.25	-0.25	-0.25	-0.25	-0.25	-0.25	-0.25	-0.25	-0.25	-0.25	-0.25	linear	100	0.025	0	0.5	TRUE	7	sepmodel	0	-0.03057024807043499	0.008235156399001228	0	10
10	250	0	125	250	375	500	625	750	875	1000	1125	2	0	1	0	0	0	0	0	0	0	0	0	0	-0.25	-0.25	-0.25	-0.25	-0.25	-0.25	-0.25	-0.25	-0.25	-0.25	-0.25	linear	100	0.025	0	0.5	TRUE	8	fixmodel	0	-0.04668818733002716	0.012308059527478437	0	10
10	250	0	125	250	375	500	625	750	875	1000	1125	2	0	1	0	0	0	0	0	0	0	0	0	0	-0.25	-0.25	-0.25	-0.25	-0.25	-0.25	-0.25	-0.25	-0.25	-0.25	-0.25	linear	100	0.025	0	0.5	TRUE	8	poolmodel	0	-0.09978971964945288	0.019240399196557356	0	10
10	250	0	125	250	375	500	625	750	875	1000	1125	2	0	1	0	0	0	0	0	0	0	0	0	0	-0.25	-0.25	-0.25	-0.25	-0.25	-0.25	-0.25	-0.25	-0.25	-0.25	-0.25	linear	100	0.025	0	0.5	TRUE	8	sepmodel	0	-0.04883642270519058	0.010682718461787803	0	10
10	250	0	125	250	375	500	625	750	875	1000	1125	2	0	1	0	0	0	0	0	0	0	0	0	0	-0.25	-0.25	-0.25	-0.25	-0.25	-0.25	-0.25	-0.25	-0.25	-0.25	-0.25	linear	100	0.025	0	0.5	TRUE	9	fixmodel	0	-0.03564505049133747	0.005803678578576755	0	10
10	250	0	125	250	375	500	625	750	875	1000	1125	2	0	1	0	0	0	0	0	0	0	0	0	0	-0.25	-0.25	-0.25	-0.25	-0.25	-0.25	-0.25	-0.25	-0.25	-0.25	-0.25	linear	100	0.025	0	0.5	TRUE	9	poolmodel	0	-0.09716550156669546	0.013713847522235381	0	10
10	250	0	125	250	375	500	625	750	875	1000	1125	2	0	1	0	0	0	0	0	0	0	0	0	0	-0.25	-0.25	-0.25	-0.25	-0.25	-0.25	-0.25	-0.25	-0.25	-0.25	-0.25	linear	100	0.025	0	0.5	TRUE	9	sepmodel	0	-0.03900871527504948	0.006851388577402116	0	10
10	250	0	125	250	375	500	625	750	875	1000	1125	2	0	1	0	0	0	0	0	0	0	0	0	0	-0.25	-0.25	-0.25	-0.25	-0.25	-0.25	-0.25	-0.25	-0.25	-0.25	-0.25	linear	100	0.025	0	0.5	TRUE	10	fixmodel	0	-0.0022834551838589712	0.002437557617864488	0	10
10	250	0	125	250	375	500	625	750	875	1000	1125	2	0	1	0	0	0	0	0	0	0	0	0	0	-0.25	-0.25	-0.25	-0.25	-0.25	-0.25	-0.25	-0.25	-0.25	-0.25	-0.25	linear	100	0.025	0	0.5	TRUE	10	poolmodel	0	-0.07121847635241484	0.007113092823980239	0	10
10	250	0	125	250	375	500	625	750	875	1000	1125	2	0	1	0	0	0	0	0	0	0	0	0	0	-0.25	-0.25	-0.25	-0.25	-0.25	-0.25	-0.25	-0.25	-0.25	-0.25	-0.25	linear	100	0.025	0	0.5	TRUE	10	sepmodel	0	-0.00142247698801987	0.0030983864337956837	0	10
10	250	0	150	300	450	600	750	900	1050	1200	1350	2	0	1	0	0	0	0	0	0	0	0	0	0	-0.25	-0.25	-0.25	-0.25	-0.25	-0.25	-0.25	-0.25	-0.25	-0.25	-0.25	linear	100	0.025	0	0.5	TRUE	2	fixmodel	0	0.033106519135688656	0.0032475111434740866	0	10
10	250	0	150	300	450	600	750	900	1050	1200	1350	2	0	1	0	0	0	0	0	0	0	0	0	0	-0.25	-0.25	-0.25	-0.25	-0.25	-0.25	-0.25	-0.25	-0.25	-0.25	-0.25	linear	100	0.025	0	0.5	TRUE	2	poolmodel	0	0.012698497423144694	0.002469485419823414	0	10
10	250	0	150	300	450	600	750	900	1050	1200	1350	2	0	1	0	0	0	0	0	0	0	0	0	0	-0.25	-0.25	-0.25	-0.25	-0.25	-0.25	-0.25	-0.25	-0.25	-0.25	-0.25	linear	100	0.025	0	0.5	TRUE	2	sepmodel	0	0.0361706414900263	0.004120661711180179	0	10
10	250	0	150	300	450	600	750	900	1050	1200	1350	2	0	1	0	0	0	0	0	0	0	0	0	0	-0.25	-0.25	-0.25	-0.25	-0.25	-0.25	-0.25	-0.25	-0.25	-0.25	-0.25	linear	100	0.025	0	0.5	TRUE	3	fixmodel	0	0.02636954405017785	0.0064858077285301395	0	10
10	250	0	150	300	450	600	750	900	1050	1200	1350	2	0	1	0	0	0	0	0	0	0	0	0	0	-0.25	-0.25	-0.25	-0.25	-0.25	-0.25	-0.25	-0.25	-0.25	-0.25	-0.25	linear	100	0.025	0	0.5	TRUE	3	poolmodel	0	-0.0012299334835574305	0.0056426619187634214	0	10
10	250	0	150	300	450	600	750	900	1050	1200	1350	2	0	1	0	0	0	0	0	0	0	0	0	0	-0.25	-0.25	-0.25	-0.25	-0.25	-0.25	-0.25	-0.25	-0.25	-0.25	-0.25	linear	100	0.025	0	0.5	TRUE	3	sepmodel	0	0.02297755543366896	0.008251288609176746	0	10
10	250	0	150	300	450	600	750	900	1050	1200	1350	2	0	1	0	0	0	0	0	0	0	0	0	0	-0.25	-0.25	-0.25	-0.25	-0.25	-0.25	-0.25	-0.25	-0.25	-0.25	-0.25	linear	100	0.025	0	0.5	TRUE	4	fixmodel	0	0.020655974441992034	0.0035665218498709375	0	10
10	250	0	150	300	450	600	750	900	1050	1200	1350	2	0	1	0	0	0	0	0	0	0	0	0	0	-0.25	-0.25	-0.25	-0.25	-0.25	-0.25	-0.25	-0.25	-0.25	-0.25	-0.25	linear	100	0.025	0	0.5	TRUE	4	poolmodel	0	-0.02015166562386713	0.002516392542340172	0	10
10	250	0	150	300	450	600	750	900	1050	1200	1350	2	0	1	0	0	0	0	0	0	0	0	0	0	-0.25	-0.25	-0.25	-0.25	-0.25	-0.25	-0.25	-0.25	-0.25	-0.25	-0.25	linear	100	0.025	0	0.5	TRUE	4	sepmodel	0	0.030418512964241248	0.005413950043054463	0	10
10	250	0	150	300	450	600	750	900	1050	1200	1350	2	0	1	0	0	0	0	0	0	0	0	0	0	-0.25	-0.25	-0.25	-0.25	-0.25	-0.25	-0.25	-0.25	-0.25	-0.25	-0.25	linear	100	0.025	0	0.5	TRUE	5	fixmodel	0.1	0.07089408752299844	0.009771158730997185	0	10
10	250	0	150	300	450	600	750	900	1050	1200	1350	2	0	1	0	0	0	0	0	0	0	0	0	0	-0.25	-0.25	-0.25	-0.25	-0.25	-0.25	-0.25	-0.25	-0.25	-0.25	-0.25	linear	100	0.025	0	0.5	TRUE	5	poolmodel	0	0.02057902373991934	0.003915408776969197	0	10
10	250	0	150	300	450	600	750	900	1050	1200	1350	2	0	1	0	0	0	0	0	0	0	0	0	0	-0.25	-0.25	-0.25	-0.25	-0.25	-0.25	-0.25	-0.25	-0.25	-0.25	-0.25	linear	100	0.025	0	0.5	TRUE	5	sepmodel	0.1	0.08654598361207962	0.010128857359130985	0	10
10	250	0	150	300	450	600	750	900	1050	1200	1350	2	0	1	0	0	0	0	0	0	0	0	0	0	-0.25	-0.25	-0.25	-0.25	-0.25	-0.25	-0.25	-0.25	-0.25	-0.25	-0.25	linear	100	0.025	0	0.5	TRUE	6	fixmodel	0	0.0258171509291749	0.0038532866148674586	0	10
10	250	0	150	300	450	600	750	900	1050	1200	1350	2	0	1	0	0	0	0	0	0	0	0	0	0	-0.25	-0.25	-0.25	-0.25	-0.25	-0.25	-0.25	-0.25	-0.25	-0.25	-0.25	linear	100	0.025	0	0.5	TRUE	6	poolmodel	0	-0.033228412340464815	0.003867634845595333	0	10
10	250	0	150	300	450	600	750	900	1050	1200	1350	2	0	1	0	0	0	0	0	0	0	0	0	0	-0.25	-0.25	-0.25	-0.25	-0.25	-0.25	-0.25	-0.25	-0.25	-0.25	-0.25	linear	100	0.025	0	0.5	TRUE	6	sepmodel	0	0.03245791645357932	0.004944577414094654	0	10
10	250	0	150	300	450	600	750	900	1050	1200	1350	2	0	1	0	0	0	0	0	0	0	0	0	0	-0.25	-0.25	-0.25	-0.25	-0.25	-0.25	-0.25	-0.25	-0.25	-0.25	-0.25	linear	100	0.025	0	0.5	TRUE	7	fixmodel	0	0.020071737700622632	0.0033605332611232335	0	10
10	250	0	150	300	450	600	750	900	1050	1200	1350	2	0	1	0	0	0	0	0	0	0	0	0	0	-0.25	-0.25	-0.25	-0.25	-0.25	-0.25	-0.25	-0.25	-0.25	-0.25	-0.25	linear	100	0.025	0	0.5	TRUE	7	poolmodel	0	-0.04910132751094435	0.005481606069540719	0	10
10	250	0	150	300	450	600	750	900	1050	1200	1350	2	0	1	0	0	0	0	0	0	0	0	0	0	-0.25	-0.25	-0.25	-0.25	-0.25	-0.25	-0.25	-0.25	-0.25	-0.25	-0.25	linear	100	0.025	0	0.5	TRUE	7	sepmodel	0	0.02942075127908129	0.005040335786434383	0	10
10	250	0	150	300	450	600	750	900	1050	1200	1350	2	0	1	0	0	0	0	0	0	0	0	0	0	-0.25	-0.25	-0.25	-0.25	-0.25	-0.25	-0.25	-0.25	-0.25	-0.25	-0.25	linear	100	0.025	0	0.5	TRUE	8	fixmodel	0	0.010622845026369019	0.003921382579058786	0	10
10	250	0	150	300	450	600	750	900	1050	1200	1350	2	0	1	0	0	0	0	0	0	0	0	0	0	-0.25	-0.25	-0.25	-0.25	-0.25	-0.25	-0.25	-0.25	-0.25	-0.25	-0.25	linear	100	0.025	0	0.5	TRUE	8	poolmodel	0	-0.062368778132440045	0.006840462934000102	0	10
10	250	0	150	300	450	600	750	900	1050	1200	1350	2	0	1	0	0	0	0	0	0	0	0	0	0	-0.25	-0.25	-0.25	-0.25	-0.25	-0.25	-0.25	-0.25	-0.25	-0.25	-0.25	linear	100	0.025	0	0.5	TRUE	8	sepmodel	0	0.02725959361027826	0.0049431742012495195	0	10
10	250	0	150	300	450	600	750	900	1050	1200	1350	2	0	1	0	0	0	0	0	0	0	0	0	0	-0.25	-0.25	-0.25	-0.25	-0.25	-0.25	-0.25	-0.25	-0.25	-0.25	-0.25	linear	100	0.025	0	0.5	TRUE	9	fixmodel	0	0.0014493615368704404	0.004587047615581585	0	10
10	250	0	150	300	450	600	750	900	1050	1200	1350	2	0	1	0	0	0	0	0	0	0	0	0	0	-0.25	-0.25	-0.25	-0.25	-0.25	-0.25	-0.25	-0.25	-0.25	-0.25	-0.25	linear	100	0.025	0	0.5	TRUE	9	poolmodel	0	-0.07276642260783753	0.009012115981250388	0	10
10	250	0	150	300	450	600	750	900	1050	1200	1350	2	0	1	0	0	0	0	0	0	0	0	0	0	-0.25	-0.25	-0.25	-0.25	-0.25	-0.25	-0.25	-0.25	-0.25	-0.25	-0.25	linear	100	0.025	0	0.5	TRUE	9	sepmodel	0	0.01584286212913176	0.004677354177784977	0	10
10	250	0	150	300	450	600	750	900	1050	1200	1350	2	0	1	0	0	0	0	0	0	0	0	0	0	-0.25	-0.25	-0.25	-0.25	-0.25	-0.25	-0.25	-0.25	-0.25	-0.25	-0.25	linear	100	0.025	0	0.5	TRUE	10	fixmodel	0.1	0.04450041388202979	0.006430759777623235	0	10
10	250	0	150	300	450	600	750	900	1050	1200	1350	2	0	1	0	0	0	0	0	0	0	0	0	0	-0.25	-0.25	-0.25	-0.25	-0.25	-0.25	-0.25	-0.25	-0.25	-0.25	-0.25	linear	100	0.025	0	0.5	TRUE	10	poolmodel	0	-0.030323973180682605	0.005471577256507667	0	10
10	250	0	150	300	450	600	750	900	1050	1200	1350	2	0	1	0	0	0	0	0	0	0	0	0	0	-0.25	-0.25	-0.25	-0.25	-0.25	-0.25	-0.25	-0.25	-0.25	-0.25	-0.25	linear	100	0.025	0	0.5	TRUE	10	sepmodel	0.2	0.0635608859709895	0.012109768230250444	0	10
10	250	0	175	350	525	700	875	1050	1225	1400	1575	2	0	1	0	0	0	0	0	0	0	0	0	0	-0.25	-0.25	-0.25	-0.25	-0.25	-0.25	-0.25	-0.25	-0.25	-0.25	-0.25	linear	100	0.025	0	0.5	TRUE	2	fixmodel	0	-0.037381427873218166	0.0052836137242162785	0	10
10	250	0	175	350	525	700	875	1050	1225	1400	1575	2	0	1	0	0	0	0	0	0	0	0	0	0	-0.25	-0.25	-0.25	-0.25	-0.25	-0.25	-0.25	-0.25	-0.25	-0.25	-0.25	linear	100	0.025	0	0.5	TRUE	2	poolmodel	0	-0.045836790680729045	0.005673839205674718	0	10
10	250	0	175	350	525	700	875	1050	1225	1400	1575	2	0	1	0	0	0	0	0	0	0	0	0	0	-0.25	-0.25	-0.25	-0.25	-0.25	-0.25	-0.25	-0.25	-0.25	-0.25	-0.25	linear	100	0.025	0	0.5	TRUE	2	sepmodel	0	-0.030064359019397337	0.006213794313962627	0	10
10	250	0	175	350	525	700	875	1050	1225	1400	1575	2	0	1	0	0	0	0	0	0	0	0	0	0	-0.25	-0.25	-0.25	-0.25	-0.25	-0.25	-0.25	-0.25	-0.25	-0.25	-0.25	linear	100	0.025	0	0.5	TRUE	3	fixmodel	0	-0.03924770538562603	0.004785005218948891	0	10
10	250	0	175	350	525	700	875	1050	1225	1400	1575	2	0	1	0	0	0	0	0	0	0	0	0	0	-0.25	-0.25	-0.25	-0.25	-0.25	-0.25	-0.25	-0.25	-0.25	-0.25	-0.25	linear	100	0.025	0	0.5	TRUE	3	poolmodel	0	-0.06303675541459006	0.00682464674510885	0	10
10	250	0	175	350	525	700	875	1050	1225	1400	1575	2	0	1	0	0	0	0	0	0	0	0	0	0	-0.25	-0.25	-0.25	-0.25	-0.25	-0.25	-0.25	-0.25	-0.25	-0.25	-0.25	linear	100	0.025	0	0.5	TRUE	3	sepmodel	0	-0.03311960808275309	0.006276291209637365	0	10
10	250	0	175	350	525	700	875	1050	1225	1400	1575	2	0	1	0	0	0	0	0	0	0	0	0	0	-0.25	-0.25	-0.25	-0.25	-0.25	-0.25	-0.25	-0.25	-0.25	-0.25	-0.25	linear	100	0.025	0	0.5	TRUE	4	fixmodel	0	0.01527993168876695	0.00898739798276824	0	10
10	250	0	175	350	525	700	875	1050	1225	1400	1575	2	0	1	0	0	0	0	0	0	0	0	0	0	-0.25	-0.25	-0.25	-0.25	-0.25	-0.25	-0.25	-0.25	-0.25	-0.25	-0.25	linear	100	0.025	0	0.5	TRUE	4	poolmodel	0	-0.024835405497799716	0.007022424870890742	0	10
10	250	0	175	350	525	700	875	1050	1225	1400	1575	2	0	1	0	0	0	0	0	0	0	0	0	0	-0.25	-0.25	-0.25	-0.25	-0.25	-0.25	-0.25	-0.25	-0.25	-0.25	-0.25	linear	100	0.025	0	0.5	TRUE	4	sepmodel	0	0.016721027649347374	0.009699675764671	0	10
10	250	0	175	350	525	700	875	1050	1225	1400	1575	2	0	1	0	0	0	0	0	0	0	0	0	0	-0.25	-0.25	-0.25	-0.25	-0.25	-0.25	-0.25	-0.25	-0.25	-0.25	-0.25	linear	100	0.025	0	0.5	TRUE	5	fixmodel	0	0.03441301998428123	0.00961973583069344	0	10
10	250	0	175	350	525	700	875	1050	1225	1400	1575	2	0	1	0	0	0	0	0	0	0	0	0	0	-0.25	-0.25	-0.25	-0.25	-0.25	-0.25	-0.25	-0.25	-0.25	-0.25	-0.25	linear	100	0.025	0	0.5	TRUE	5	poolmodel	0	-0.01751788316750455	0.006784229019496225	0	10
10	250	0	175	350	525	700	875	1050	1225	1400	1575	2	0	1	0	0	0	0	0	0	0	0	0	0	-0.25	-0.25	-0.25	-0.25	-0.25	-0.25	-0.25	-0.25	-0.25	-0.25	-0.25	linear	100	0.025	0	0.5	TRUE	5	sepmodel	0	0.03192099569238406	0.011736333309695307	0	10
10	250	0	175	350	525	700	875	1050	1225	1400	1575	2	0	1	0	0	0	0	0	0	0	0	0	0	-0.25	-0.25	-0.25	-0.25	-0.25	-0.25	-0.25	-0.25	-0.25	-0.25	-0.25	linear	100	0.025	0	0.5	TRUE	6	fixmodel	0	-0.03347062668260419	0.009656525844283382	0	10
10	250	0	175	350	525	700	875	1050	1225	1400	1575	2	0	1	0	0	0	0	0	0	0	0	0	0	-0.25	-0.25	-0.25	-0.25	-0.25	-0.25	-0.25	-0.25	-0.25	-0.25	-0.25	linear	100	0.025	0	0.5	TRUE	6	poolmodel	0	-0.09927469258574649	0.016138195335434185	0	10
10	250	0	175	350	525	700	875	1050	1225	1400	1575	2	0	1	0	0	0	0	0	0	0	0	0	0	-0.25	-0.25	-0.25	-0.25	-0.25	-0.25	-0.25	-0.25	-0.25	-0.25	-0.25	linear	100	0.025	0	0.5	TRUE	6	sepmodel	0	-0.030145079012833243	0.01201904015325377	0	10
10	250	0	175	350	525	700	875	1050	1225	1400	1575	2	0	1	0	0	0	0	0	0	0	0	0	0	-0.25	-0.25	-0.25	-0.25	-0.25	-0.25	-0.25	-0.25	-0.25	-0.25	-0.25	linear	100	0.025	0	0.5	TRUE	7	fixmodel	0	-0.0024299015978247753	0.006967103863635291	0	10
10	250	0	175	350	525	700	875	1050	1225	1400	1575	2	0	1	0	0	0	0	0	0	0	0	0	0	-0.25	-0.25	-0.25	-0.25	-0.25	-0.25	-0.25	-0.25	-0.25	-0.25	-0.25	linear	100	0.025	0	0.5	TRUE	7	poolmodel	0	-0.07491901964751672	0.010433101850026931	0	10
10	250	0	175	350	525	700	875	1050	1225	1400	1575	2	0	1	0	0	0	0	0	0	0	0	0	0	-0.25	-0.25	-0.25	-0.25	-0.25	-0.25	-0.25	-0.25	-0.25	-0.25	-0.25	linear	100	0.025	0	0.5	TRUE	7	sepmodel	0	0.0021732398874255666	0.009724435145463202	0	10
10	250	0	175	350	525	700	875	1050	1225	1400	1575	2	0	1	0	0	0	0	0	0	0	0	0	0	-0.25	-0.25	-0.25	-0.25	-0.25	-0.25	-0.25	-0.25	-0.25	-0.25	-0.25	linear	100	0.025	0	0.5	TRUE	8	fixmodel	0	-0.005210276935432981	0.004011802266519749	0	10
10	250	0	175	350	525	700	875	1050	1225	1400	1575	2	0	1	0	0	0	0	0	0	0	0	0	0	-0.25	-0.25	-0.25	-0.25	-0.25	-0.25	-0.25	-0.25	-0.25	-0.25	-0.25	linear	100	0.025	0	0.5	TRUE	8	poolmodel	0	-0.09099948738010506	0.01234524389810941	0	10
10	250	0	175	350	525	700	875	1050	1225	1400	1575	2	0	1	0	0	0	0	0	0	0	0	0	0	-0.25	-0.25	-0.25	-0.25	-0.25	-0.25	-0.25	-0.25	-0.25	-0.25	-0.25	linear	100	0.025	0	0.5	TRUE	8	sepmodel	0	-0.004427591174124027	0.0059150140782761075	0	10
10	250	0	175	350	525	700	875	1050	1225	1400	1575	2	0	1	0	0	0	0	0	0	0	0	0	0	-0.25	-0.25	-0.25	-0.25	-0.25	-0.25	-0.25	-0.25	-0.25	-0.25	-0.25	linear	100	0.025	0	0.5	TRUE	9	fixmodel	0	0.01456598929877227	0.0054028389918660885	0	10
10	250	0	175	350	525	700	875	1050	1225	1400	1575	2	0	1	0	0	0	0	0	0	0	0	0	0	-0.25	-0.25	-0.25	-0.25	-0.25	-0.25	-0.25	-0.25	-0.25	-0.25	-0.25	linear	100	0.025	0	0.5	TRUE	9	poolmodel	0	-0.07213188913409789	0.007962021005170275	0	10
10	250	0	175	350	525	700	875	1050	1225	1400	1575	2	0	1	0	0	0	0	0	0	0	0	0	0	-0.25	-0.25	-0.25	-0.25	-0.25	-0.25	-0.25	-0.25	-0.25	-0.25	-0.25	linear	100	0.025	0	0.5	TRUE	9	sepmodel	0	0.012592418685243955	0.006227476434409121	0	10
10	250	0	175	350	525	700	875	1050	1225	1400	1575	2	0	1	0	0	0	0	0	0	0	0	0	0	-0.25	-0.25	-0.25	-0.25	-0.25	-0.25	-0.25	-0.25	-0.25	-0.25	-0.25	linear	100	0.025	0	0.5	TRUE	10	fixmodel	0	-0.05772699458437692	0.013970989538893232	0	10
10	250	0	175	350	525	700	875	1050	1225	1400	1575	2	0	1	0	0	0	0	0	0	0	0	0	0	-0.25	-0.25	-0.25	-0.25	-0.25	-0.25	-0.25	-0.25	-0.25	-0.25	-0.25	linear	100	0.025	0	0.5	TRUE	10	poolmodel	0	-0.14529690269966045	0.028281750123306488	0	10
10	250	0	175	350	525	700	875	1050	1225	1400	1575	2	0	1	0	0	0	0	0	0	0	0	0	0	-0.25	-0.25	-0.25	-0.25	-0.25	-0.25	-0.25	-0.25	-0.25	-0.25	-0.25	linear	100	0.025	0	0.5	TRUE	10	sepmodel	0	-0.06482942694441257	0.015778774183440727	0	10
10	250	0	200	400	600	800	1000	1200	1400	1600	1800	2	0	1	0	0	0	0	0	0	0	0	0	0	-0.25	-0.25	-0.25	-0.25	-0.25	-0.25	-0.25	-0.25	-0.25	-0.25	-0.25	linear	100	0.025	0	0.5	TRUE	2	fixmodel	0.1	0.030390516275912965	0.005937137367030087	0	10
10	250	0	200	400	600	800	1000	1200	1400	1600	1800	2	0	1	0	0	0	0	0	0	0	0	0	0	-0.25	-0.25	-0.25	-0.25	-0.25	-0.25	-0.25	-0.25	-0.25	-0.25	-0.25	linear	100	0.025	0	0.5	TRUE	2	poolmodel	0	0.013214526195369045	0.005655693921624403	0	10
10	250	0	200	400	600	800	1000	1200	1400	1600	1800	2	0	1	0	0	0	0	0	0	0	0	0	0	-0.25	-0.25	-0.25	-0.25	-0.25	-0.25	-0.25	-0.25	-0.25	-0.25	-0.25	linear	100	0.025	0	0.5	TRUE	2	sepmodel	0	0.032031068908826496	0.006735877272896319	0	10
10	250	0	200	400	600	800	1000	1200	1400	1600	1800	2	0	1	0	0	0	0	0	0	0	0	0	0	-0.25	-0.25	-0.25	-0.25	-0.25	-0.25	-0.25	-0.25	-0.25	-0.25	-0.25	linear	100	0.025	0	0.5	TRUE	3	fixmodel	0	2.9829367550040646e-4	0.006836223755545186	0	10
10	250	0	200	400	600	800	1000	1200	1400	1600	1800	2	0	1	0	0	0	0	0	0	0	0	0	0	-0.25	-0.25	-0.25	-0.25	-0.25	-0.25	-0.25	-0.25	-0.25	-0.25	-0.25	linear	100	0.025	0	0.5	TRUE	3	poolmodel	0	-0.024517293012875113	0.004992589403646072	0	10
10	250	0	200	400	600	800	1000	1200	1400	1600	1800	2	0	1	0	0	0	0	0	0	0	0	0	0	-0.25	-0.25	-0.25	-0.25	-0.25	-0.25	-0.25	-0.25	-0.25	-0.25	-0.25	linear	100	0.025	0	0.5	TRUE	3	sepmodel	0	-0.0014872628773291577	0.005225411673713191	0	10
10	250	0	200	400	600	800	1000	1200	1400	1600	1800	2	0	1	0	0	0	0	0	0	0	0	0	0	-0.25	-0.25	-0.25	-0.25	-0.25	-0.25	-0.25	-0.25	-0.25	-0.25	-0.25	linear	100	0.025	0	0.5	TRUE	4	fixmodel	0	0.03274052480758493	0.0035541242638668902	0	10
10	250	0	200	400	600	800	1000	1200	1400	1600	1800	2	0	1	0	0	0	0	0	0	0	0	0	0	-0.25	-0.25	-0.25	-0.25	-0.25	-0.25	-0.25	-0.25	-0.25	-0.25	-0.25	linear	100	0.025	0	0.5	TRUE	4	poolmodel	0	-0.00884696899760385	0.0018135016450413883	0	10
10	250	0	200	400	600	800	1000	1200	1400	1600	1800	2	0	1	0	0	0	0	0	0	0	0	0	0	-0.25	-0.25	-0.25	-0.25	-0.25	-0.25	-0.25	-0.25	-0.25	-0.25	-0.25	linear	100	0.025	0	0.5	TRUE	4	sepmodel	0	0.026703498476251662	0.0032977731311084565	0	10
10	250	0	200	400	600	800	1000	1200	1400	1600	1800	2	0	1	0	0	0	0	0	0	0	0	0	0	-0.25	-0.25	-0.25	-0.25	-0.25	-0.25	-0.25	-0.25	-0.25	-0.25	-0.25	linear	100	0.025	0	0.5	TRUE	5	fixmodel	0.1	0.05608505491118474	0.0058529127945473654	0	10
10	250	0	200	400	600	800	1000	1200	1400	1600	1800	2	0	1	0	0	0	0	0	0	0	0	0	0	-0.25	-0.25	-0.25	-0.25	-0.25	-0.25	-0.25	-0.25	-0.25	-0.25	-0.25	linear	100	0.025	0	0.5	TRUE	5	poolmodel	0	-0.004350350463685525	0.003255338497610199	0	10
10	250	0	200	400	600	800	1000	1200	1400	1600	1800	2	0	1	0	0	0	0	0	0	0	0	0	0	-0.25	-0.25	-0.25	-0.25	-0.25	-0.25	-0.25	-0.25	-0.25	-0.25	-0.25	linear	100	0.025	0	0.5	TRUE	5	sepmodel	0	0.049651902576390294	0.005196031862215187	0	10
10	250	0	200	400	600	800	1000	1200	1400	1600	1800	2	0	1	0	0	0	0	0	0	0	0	0	0	-0.25	-0.25	-0.25	-0.25	-0.25	-0.25	-0.25	-0.25	-0.25	-0.25	-0.25	linear	100	0.025	0	0.5	TRUE	6	fixmodel	0	0.023555013231970356	0.003720805157061328	0	10
10	250	0	200	400	600	800	1000	1200	1400	1600	1800	2	0	1	0	0	0	0	0	0	0	0	0	0	-0.25	-0.25	-0.25	-0.25	-0.25	-0.25	-0.25	-0.25	-0.25	-0.25	-0.25	linear	100	0.025	0	0.5	TRUE	6	poolmodel	0	-0.04529942447655676	0.00651409193133787	0	10
10	250	0	200	400	600	800	1000	1200	1400	1600	1800	2	0	1	0	0	0	0	0	0	0	0	0	0	-0.25	-0.25	-0.25	-0.25	-0.25	-0.25	-0.25	-0.25	-0.25	-0.25	-0.25	linear	100	0.025	0	0.5	TRUE	6	sepmodel	0	0.02137847214814026	0.007410007050616093	0	10
10	250	0	200	400	600	800	1000	1200	1400	1600	1800	2	0	1	0	0	0	0	0	0	0	0	0	0	-0.25	-0.25	-0.25	-0.25	-0.25	-0.25	-0.25	-0.25	-0.25	-0.25	-0.25	linear	100	0.025	0	0.5	TRUE	7	fixmodel	0	0.028913238616376017	0.001990404303336605	0	10
10	250	0	200	400	600	800	1000	1200	1400	1600	1800	2	0	1	0	0	0	0	0	0	0	0	0	0	-0.25	-0.25	-0.25	-0.25	-0.25	-0.25	-0.25	-0.25	-0.25	-0.25	-0.25	linear	100	0.025	0	0.5	TRUE	7	poolmodel	0	-0.05292451541457045	0.005636033921480788	0	10
10	250	0	200	400	600	800	1000	1200	1400	1600	1800	2	0	1	0	0	0	0	0	0	0	0	0	0	-0.25	-0.25	-0.25	-0.25	-0.25	-0.25	-0.25	-0.25	-0.25	-0.25	-0.25	linear	100	0.025	0	0.5	TRUE	7	sepmodel	0	0.023428106415565607	0.005915596496922819	0	10
10	250	0	200	400	600	800	1000	1200	1400	1600	1800	2	0	1	0	0	0	0	0	0	0	0	0	0	-0.25	-0.25	-0.25	-0.25	-0.25	-0.25	-0.25	-0.25	-0.25	-0.25	-0.25	linear	100	0.025	0	0.5	TRUE	8	fixmodel	0.1	0.024661456151373214	0.012239027239383929	0	10
10	250	0	200	400	600	800	1000	1200	1400	1600	1800	2	0	1	0	0	0	0	0	0	0	0	0	0	-0.25	-0.25	-0.25	-0.25	-0.25	-0.25	-0.25	-0.25	-0.25	-0.25	-0.25	linear	100	0.025	0	0.5	TRUE	8	poolmodel	0	-0.0673579230100522	0.014383774930116153	0	10
10	250	0	200	400	600	800	1000	1200	1400	1600	1800	2	0	1	0	0	0	0	0	0	0	0	0	0	-0.25	-0.25	-0.25	-0.25	-0.25	-0.25	-0.25	-0.25	-0.25	-0.25	-0.25	linear	100	0.025	0	0.5	TRUE	8	sepmodel	0.1	0.014270813786836848	0.011442692971082774	0	10
10	250	0	200	400	600	800	1000	1200	1400	1600	1800	2	0	1	0	0	0	0	0	0	0	0	0	0	-0.25	-0.25	-0.25	-0.25	-0.25	-0.25	-0.25	-0.25	-0.25	-0.25	-0.25	linear	100	0.025	0	0.5	TRUE	9	fixmodel	0.1	0.043453960428271245	0.010370863712955123	0	10
10	250	0	200	400	600	800	1000	1200	1400	1600	1800	2	0	1	0	0	0	0	0	0	0	0	0	0	-0.25	-0.25	-0.25	-0.25	-0.25	-0.25	-0.25	-0.25	-0.25	-0.25	-0.25	linear	100	0.025	0	0.5	TRUE	9	poolmodel	0	-0.0568595416525444	0.009917955838141715	0	10
10	250	0	200	400	600	800	1000	1200	1400	1600	1800	2	0	1	0	0	0	0	0	0	0	0	0	0	-0.25	-0.25	-0.25	-0.25	-0.25	-0.25	-0.25	-0.25	-0.25	-0.25	-0.25	linear	100	0.025	0	0.5	TRUE	9	sepmodel	0	0.0433059828306811	0.007282488156749846	0	10
10	250	0	200	400	600	800	1000	1200	1400	1600	1800	2	0	1	0	0	0	0	0	0	0	0	0	0	-0.25	-0.25	-0.25	-0.25	-0.25	-0.25	-0.25	-0.25	-0.25	-0.25	-0.25	linear	100	0.025	0	0.5	TRUE	10	fixmodel	0.1	0.012775494797907535	0.007312276986613151	0	10
10	250	0	200	400	600	800	1000	1200	1400	1600	1800	2	0	1	0	0	0	0	0	0	0	0	0	0	-0.25	-0.25	-0.25	-0.25	-0.25	-0.25	-0.25	-0.25	-0.25	-0.25	-0.25	linear	100	0.025	0	0.5	TRUE	10	poolmodel	0	-0.08859531662017502	0.014310426730186222	0	10
10	250	0	200	400	600	800	1000	1200	1400	1600	1800	2	0	1	0	0	0	0	0	0	0	0	0	0	-0.25	-0.25	-0.25	-0.25	-0.25	-0.25	-0.25	-0.25	-0.25	-0.25	-0.25	linear	100	0.025	0	0.5	TRUE	10	sepmodel	0.1	0.01431590395096987	0.008437888368719504	0	10
10	250	0	225	450	675	900	1125	1350	1575	1800	2025	2	0	1	0	0	0	0	0	0	0	0	0	0	-0.25	-0.25	-0.25	-0.25	-0.25	-0.25	-0.25	-0.25	-0.25	-0.25	-0.25	linear	100	0.025	0	0.5	TRUE	2	fixmodel	0	0.011169429761990883	0.006359572106796259	0	10
10	250	0	225	450	675	900	1125	1350	1575	1800	2025	2	0	1	0	0	0	0	0	0	0	0	0	0	-0.25	-0.25	-0.25	-0.25	-0.25	-0.25	-0.25	-0.25	-0.25	-0.25	-0.25	linear	100	0.025	0	0.5	TRUE	2	poolmodel	0	-6.35949519675875e-4	0.004676516531659771	0	10
10	250	0	225	450	675	900	1125	1350	1575	1800	2025	2	0	1	0	0	0	0	0	0	0	0	0	0	-0.25	-0.25	-0.25	-0.25	-0.25	-0.25	-0.25	-0.25	-0.25	-0.25	-0.25	linear	100	0.025	0	0.5	TRUE	2	sepmodel	0	-0.011071148476817162	0.006333540522096826	0	10
10	250	0	225	450	675	900	1125	1350	1575	1800	2025	2	0	1	0	0	0	0	0	0	0	0	0	0	-0.25	-0.25	-0.25	-0.25	-0.25	-0.25	-0.25	-0.25	-0.25	-0.25	-0.25	linear	100	0.025	0	0.5	TRUE	3	fixmodel	0	-0.02312352003900557	0.004056048543981727	0	10
10	250	0	225	450	675	900	1125	1350	1575	1800	2025	2	0	1	0	0	0	0	0	0	0	0	0	0	-0.25	-0.25	-0.25	-0.25	-0.25	-0.25	-0.25	-0.25	-0.25	-0.25	-0.25	linear	100	0.025	0	0.5	TRUE	3	poolmodel	0	-0.04694417954401643	0.006276807543136276	0	10
10	250	0	225	450	675	900	1125	1350	1575	1800	2025	2	0	1	0	0	0	0	0	0	0	0	0	0	-0.25	-0.25	-0.25	-0.25	-0.25	-0.25	-0.25	-0.25	-0.25	-0.25	-0.25	linear	100	0.025	0	0.5	TRUE	3	sepmodel	0	-0.043015979610968154	0.005188464871250969	0	10
10	250	0	225	450	675	900	1125	1350	1575	1800	2025	2	0	1	0	0	0	0	0	0	0	0	0	0	-0.25	-0.25	-0.25	-0.25	-0.25	-0.25	-0.25	-0.25	-0.25	-0.25	-0.25	linear	100	0.025	0	0.5	TRUE	4	fixmodel	0.1	0.010471743194146784	0.00799120664157576	0	10
10	250	0	225	450	675	900	1125	1350	1575	1800	2025	2	0	1	0	0	0	0	0	0	0	0	0	0	-0.25	-0.25	-0.25	-0.25	-0.25	-0.25	-0.25	-0.25	-0.25	-0.25	-0.25	linear	100	0.025	0	0.5	TRUE	4	poolmodel	0	-0.02631309953445088	0.006487901823000071	0	10
10	250	0	225	450	675	900	1125	1350	1575	1800	2025	2	0	1	0	0	0	0	0	0	0	0	0	0	-0.25	-0.25	-0.25	-0.25	-0.25	-0.25	-0.25	-0.25	-0.25	-0.25	-0.25	linear	100	0.025	0	0.5	TRUE	4	sepmodel	0	6.517296244863771e-4	0.0064353263251944225	0	10
10	250	0	225	450	675	900	1125	1350	1575	1800	2025	2	0	1	0	0	0	0	0	0	0	0	0	0	-0.25	-0.25	-0.25	-0.25	-0.25	-0.25	-0.25	-0.25	-0.25	-0.25	-0.25	linear	100	0.025	0	0.5	TRUE	5	fixmodel	0.1	0.003057767667770354	0.007763225809730108	0	10
10	250	0	225	450	675	900	1125	1350	1575	1800	2025	2	0	1	0	0	0	0	0	0	0	0	0	0	-0.25	-0.25	-0.25	-0.25	-0.25	-0.25	-0.25	-0.25	-0.25	-0.25	-0.25	linear	100	0.025	0	0.5	TRUE	5	poolmodel	0	-0.051827463440576635	0.008723481128000088	0	10
10	250	0	225	450	675	900	1125	1350	1575	1800	2025	2	0	1	0	0	0	0	0	0	0	0	0	0	-0.25	-0.25	-0.25	-0.25	-0.25	-0.25	-0.25	-0.25	-0.25	-0.25	-0.25	linear	100	0.025	0	0.5	TRUE	5	sepmodel	0.1	0.005397045549871381	0.007729450165250898	0	10
10	250	0	225	450	675	900	1125	1350	1575	1800	2025	2	0	1	0	0	0	0	0	0	0	0	0	0	-0.25	-0.25	-0.25	-0.25	-0.25	-0.25	-0.25	-0.25	-0.25	-0.25	-0.25	linear	100	0.025	0	0.5	TRUE	6	fixmodel	0	-0.007540840654171784	0.0022078012835380473	0	10
10	250	0	225	450	675	900	1125	1350	1575	1800	2025	2	0	1	0	0	0	0	0	0	0	0	0	0	-0.25	-0.25	-0.25	-0.25	-0.25	-0.25	-0.25	-0.25	-0.25	-0.25	-0.25	linear	100	0.025	0	0.5	TRUE	6	poolmodel	0	-0.07179208021685715	0.008612871939840765	0	10
10	250	0	225	450	675	900	1125	1350	1575	1800	2025	2	0	1	0	0	0	0	0	0	0	0	0	0	-0.25	-0.25	-0.25	-0.25	-0.25	-0.25	-0.25	-0.25	-0.25	-0.25	-0.25	linear	100	0.025	0	0.5	TRUE	6	sepmodel	0	-0.006342850495541891	0.002674919482100369	0	10
10	250	0	225	450	675	900	1125	1350	1575	1800	2025	2	0	1	0	0	0	0	0	0	0	0	0	0	-0.25	-0.25	-0.25	-0.25	-0.25	-0.25	-0.25	-0.25	-0.25	-0.25	-0.25	linear	100	0.025	0	0.5	TRUE	7	fixmodel	0	0.006695667858365566	0.0061350906048832105	0	10
10	250	0	225	450	675	900	1125	1350	1575	1800	2025	2	0	1	0	0	0	0	0	0	0	0	0	0	-0.25	-0.25	-0.25	-0.25	-0.25	-0.25	-0.25	-0.25	-0.25	-0.25	-0.25	linear	100	0.025	0	0.5	TRUE	7	poolmodel	0	-0.06925210814240275	0.009960638003670126	0	10
10	250	0	225	450	675	900	1125	1350	1575	1800	2025	2	0	1	0	0	0	0	0	0	0	0	0	0	-0.25	-0.25	-0.25	-0.25	-0.25	-0.25	-0.25	-0.25	-0.25	-0.25	-0.25	linear	100	0.025	0	0.5	TRUE	7	sepmodel	0	0.01797484529040703	0.006759474605187499	0	10
10	250	0	225	450	675	900	1125	1350	1575	1800	2025	2	0	1	0	0	0	0	0	0	0	0	0	0	-0.25	-0.25	-0.25	-0.25	-0.25	-0.25	-0.25	-0.25	-0.25	-0.25	-0.25	linear	100	0.025	0	0.5	TRUE	8	fixmodel	0.1	0.01972218425465249	0.004339015235393497	0	10
10	250	0	225	450	675	900	1125	1350	1575	1800	2025	2	0	1	0	0	0	0	0	0	0	0	0	0	-0.25	-0.25	-0.25	-0.25	-0.25	-0.25	-0.25	-0.25	-0.25	-0.25	-0.25	linear	100	0.025	0	0.5	TRUE	8	poolmodel	0	-0.062230830090772495	0.007921534452919203	0	10
10	250	0	225	450	675	900	1125	1350	1575	1800	2025	2	0	1	0	0	0	0	0	0	0	0	0	0	-0.25	-0.25	-0.25	-0.25	-0.25	-0.25	-0.25	-0.25	-0.25	-0.25	-0.25	linear	100	0.025	0	0.5	TRUE	8	sepmodel	0	0.038108273139411855	0.006103794310431069	0	10
10	250	0	225	450	675	900	1125	1350	1575	1800	2025	2	0	1	0	0	0	0	0	0	0	0	0	0	-0.25	-0.25	-0.25	-0.25	-0.25	-0.25	-0.25	-0.25	-0.25	-0.25	-0.25	linear	100	0.025	0	0.5	TRUE	9	fixmodel	0.1	0.034490442805256503	0.006463663239263689	0	10
10	250	0	225	450	675	900	1125	1350	1575	1800	2025	2	0	1	0	0	0	0	0	0	0	0	0	0	-0.25	-0.25	-0.25	-0.25	-0.25	-0.25	-0.25	-0.25	-0.25	-0.25	-0.25	linear	100	0.025	0	0.5	TRUE	9	poolmodel	0	-0.06188691719153249	0.010741577963271496	0	10
10	250	0	225	450	675	900	1125	1350	1575	1800	2025	2	0	1	0	0	0	0	0	0	0	0	0	0	-0.25	-0.25	-0.25	-0.25	-0.25	-0.25	-0.25	-0.25	-0.25	-0.25	-0.25	linear	100	0.025	0	0.5	TRUE	9	sepmodel	0.1	0.047954564203274576	0.00963450690963867	0	10
10	250	0	225	450	675	900	1125	1350	1575	1800	2025	2	0	1	0	0	0	0	0	0	0	0	0	0	-0.25	-0.25	-0.25	-0.25	-0.25	-0.25	-0.25	-0.25	-0.25	-0.25	-0.25	linear	100	0.025	0	0.5	TRUE	10	fixmodel	0	-0.004057772962518293	0.005285291364206251	0	10
10	250	0	225	450	675	900	1125	1350	1575	1800	2025	2	0	1	0	0	0	0	0	0	0	0	0	0	-0.25	-0.25	-0.25	-0.25	-0.25	-0.25	-0.25	-0.25	-0.25	-0.25	-0.25	linear	100	0.025	0	0.5	TRUE	10	poolmodel	0	-0.11360144837855177	0.01638705338495875	0	10
10	250	0	225	450	675	900	1125	1350	1575	1800	2025	2	0	1	0	0	0	0	0	0	0	0	0	0	-0.25	-0.25	-0.25	-0.25	-0.25	-0.25	-0.25	-0.25	-0.25	-0.25	-0.25	linear	100	0.025	0	0.5	TRUE	10	sepmodel	0	9.701018392801254e-4	0.005704524294202301	0	10
10	250	0	250	500	750	1000	1250	1500	1750	2000	2250	2	0	1	0	0	0	0	0	0	0	0	0	0	-0.25	-0.25	-0.25	-0.25	-0.25	-0.25	-0.25	-0.25	-0.25	-0.25	-0.25	linear	100	0.025	0	0.5	TRUE	2	fixmodel	0	-0.020574890531864183	0.002968418139169903	0	10
10	250	0	250	500	750	1000	1250	1500	1750	2000	2250	2	0	1	0	0	0	0	0	0	0	0	0	0	-0.25	-0.25	-0.25	-0.25	-0.25	-0.25	-0.25	-0.25	-0.25	-0.25	-0.25	linear	100	0.025	0	0.5	TRUE	2	poolmodel	0	-0.033411013578039446	0.003650470367877882	0	10
10	250	0	250	500	750	1000	1250	1500	1750	2000	2250	2	0	1	0	0	0	0	0	0	0	0	0	0	-0.25	-0.25	-0.25	-0.25	-0.25	-0.25	-0.25	-0.25	-0.25	-0.25	-0.25	linear	100	0.025	0	0.5	TRUE	2	sepmodel	0	-0.006989582507071908	0.00379620465402151	0	10
10	250	0	250	500	750	1000	1250	1500	1750	2000	2250	2	0	1	0	0	0	0	0	0	0	0	0	0	-0.25	-0.25	-0.25	-0.25	-0.25	-0.25	-0.25	-0.25	-0.25	-0.25	-0.25	linear	100	0.025	0	0.5	TRUE	3	fixmodel	0.1	-0.013930755423082936	0.009230253746503634	0	10
10	250	0	250	500	750	1000	1250	1500	1750	2000	2250	2	0	1	0	0	0	0	0	0	0	0	0	0	-0.25	-0.25	-0.25	-0.25	-0.25	-0.25	-0.25	-0.25	-0.25	-0.25	-0.25	linear	100	0.025	0	0.5	TRUE	3	poolmodel	0	-0.03568475939496024	0.007531424576959103	0	10
10	250	0	250	500	750	1000	1250	1500	1750	2000	2250	2	0	1	0	0	0	0	0	0	0	0	0	0	-0.25	-0.25	-0.25	-0.25	-0.25	-0.25	-0.25	-0.25	-0.25	-0.25	-0.25	linear	100	0.025	0	0.5	TRUE	3	sepmodel	0.1	-0.006977713773339851	0.0107827925439628	0	10
10	250	0	250	500	750	1000	1250	1500	1750	2000	2250	2	0	1	0	0	0	0	0	0	0	0	0	0	-0.25	-0.25	-0.25	-0.25	-0.25	-0.25	-0.25	-0.25	-0.25	-0.25	-0.25	linear	100	0.025	0	0.5	TRUE	4	fixmodel	0	0.03814516960174911	0.0077616419590712	0	10
10	250	0	250	500	750	1000	1250	1500	1750	2000	2250	2	0	1	0	0	0	0	0	0	0	0	0	0	-0.25	-0.25	-0.25	-0.25	-0.25	-0.25	-0.25	-0.25	-0.25	-0.25	-0.25	linear	100	0.025	0	0.5	TRUE	4	poolmodel	0	0.011174506837346478	0.005288857271016344	0	10
10	250	0	250	500	750	1000	1250	1500	1750	2000	2250	2	0	1	0	0	0	0	0	0	0	0	0	0	-0.25	-0.25	-0.25	-0.25	-0.25	-0.25	-0.25	-0.25	-0.25	-0.25	-0.25	linear	100	0.025	0	0.5	TRUE	4	sepmodel	0	0.04970010277586629	0.009850819092063083	0	10
10	250	0	250	500	750	1000	1250	1500	1750	2000	2250	2	0	1	0	0	0	0	0	0	0	0	0	0	-0.25	-0.25	-0.25	-0.25	-0.25	-0.25	-0.25	-0.25	-0.25	-0.25	-0.25	linear	100	0.025	0	0.5	TRUE	5	fixmodel	0	-0.01594576625350339	0.005355964398603751	0	10
10	250	0	250	500	750	1000	1250	1500	1750	2000	2250	2	0	1	0	0	0	0	0	0	0	0	0	0	-0.25	-0.25	-0.25	-0.25	-0.25	-0.25	-0.25	-0.25	-0.25	-0.25	-0.25	linear	100	0.025	0	0.5	TRUE	5	poolmodel	0	-0.04857483610696717	0.005223610160976748	0	10
10	250	0	250	500	750	1000	1250	1500	1750	2000	2250	2	0	1	0	0	0	0	0	0	0	0	0	0	-0.25	-0.25	-0.25	-0.25	-0.25	-0.25	-0.25	-0.25	-0.25	-0.25	-0.25	linear	100	0.025	0	0.5	TRUE	5	sepmodel	0	-0.0033367941358379283	0.005106385223472847	0	10
10	250	0	250	500	750	1000	1250	1500	1750	2000	2250	2	0	1	0	0	0	0	0	0	0	0	0	0	-0.25	-0.25	-0.25	-0.25	-0.25	-0.25	-0.25	-0.25	-0.25	-0.25	-0.25	linear	100	0.025	0	0.5	TRUE	6	fixmodel	0.1	0.033850953327582936	0.009057294972668436	0	10
10	250	0	250	500	750	1000	1250	1500	1750	2000	2250	2	0	1	0	0	0	0	0	0	0	0	0	0	-0.25	-0.25	-0.25	-0.25	-0.25	-0.25	-0.25	-0.25	-0.25	-0.25	-0.25	linear	100	0.025	0	0.5	TRUE	6	poolmodel	0.1	-0.027232958286846715	0.00832365332057448	0	10
10	250	0	250	500	750	1000	1250	1500	1750	2000	2250	2	0	1	0	0	0	0	0	0	0	0	0	0	-0.25	-0.25	-0.25	-0.25	-0.25	-0.25	-0.25	-0.25	-0.25	-0.25	-0.25	linear	100	0.025	0	0.5	TRUE	6	sepmodel	0.2	0.057541400263598524	0.010324646426979465	0	10
10	250	0	250	500	750	1000	1250	1500	1750	2000	2250	2	0	1	0	0	0	0	0	0	0	0	0	0	-0.25	-0.25	-0.25	-0.25	-0.25	-0.25	-0.25	-0.25	-0.25	-0.25	-0.25	linear	100	0.025	0	0.5	TRUE	7	fixmodel	0	-0.04082572095876364	0.007897190474405806	0	10
10	250	0	250	500	750	1000	1250	1500	1750	2000	2250	2	0	1	0	0	0	0	0	0	0	0	0	0	-0.25	-0.25	-0.25	-0.25	-0.25	-0.25	-0.25	-0.25	-0.25	-0.25	-0.25	linear	100	0.025	0	0.5	TRUE	7	poolmodel	0	-0.11255851315116489	0.01783715639024533	0	10
10	250	0	250	500	750	1000	1250	1500	1750	2000	2250	2	0	1	0	0	0	0	0	0	0	0	0	0	-0.25	-0.25	-0.25	-0.25	-0.25	-0.25	-0.25	-0.25	-0.25	-0.25	-0.25	linear	100	0.025	0	0.5	TRUE	7	sepmodel	0	-0.02433580844806169	0.009225807596388063	0	10
10	250	0	250	500	750	1000	1250	1500	1750	2000	2250	2	0	1	0	0	0	0	0	0	0	0	0	0	-0.25	-0.25	-0.25	-0.25	-0.25	-0.25	-0.25	-0.25	-0.25	-0.25	-0.25	linear	100	0.025	0	0.5	TRUE	8	fixmodel	0	0.020500805116339622	0.002468260808714518	0	10
10	250	0	250	500	750	1000	1250	1500	1750	2000	2250	2	0	1	0	0	0	0	0	0	0	0	0	0	-0.25	-0.25	-0.25	-0.25	-0.25	-0.25	-0.25	-0.25	-0.25	-0.25	-0.25	linear	100	0.025	0	0.5	TRUE	8	poolmodel	0	-0.07397427387203043	0.008762036410811783	0	10
10	250	0	250	500	750	1000	1250	1500	1750	2000	2250	2	0	1	0	0	0	0	0	0	0	0	0	0	-0.25	-0.25	-0.25	-0.25	-0.25	-0.25	-0.25	-0.25	-0.25	-0.25	-0.25	linear	100	0.025	0	0.5	TRUE	8	sepmodel	0	0.03610431940776391	0.00370437334185837	0	10
10	250	0	250	500	750	1000	1250	1500	1750	2000	2250	2	0	1	0	0	0	0	0	0	0	0	0	0	-0.25	-0.25	-0.25	-0.25	-0.25	-0.25	-0.25	-0.25	-0.25	-0.25	-0.25	linear	100	0.025	0	0.5	TRUE	9	fixmodel	0	0.020164071305350587	0.0019293243834272189	0	10
10	250	0	250	500	750	1000	1250	1500	1750	2000	2250	2	0	1	0	0	0	0	0	0	0	0	0	0	-0.25	-0.25	-0.25	-0.25	-0.25	-0.25	-0.25	-0.25	-0.25	-0.25	-0.25	linear	100	0.025	0	0.5	TRUE	9	poolmodel	0	-0.08590392562674437	0.01098844839145255	0	10
10	250	0	250	500	750	1000	1250	1500	1750	2000	2250	2	0	1	0	0	0	0	0	0	0	0	0	0	-0.25	-0.25	-0.25	-0.25	-0.25	-0.25	-0.25	-0.25	-0.25	-0.25	-0.25	linear	100	0.025	0	0.5	TRUE	9	sepmodel	0	0.050860177334660944	0.004824153894611045	0	10
10	250	0	250	500	750	1000	1250	1500	1750	2000	2250	2	0	1	0	0	0	0	0	0	0	0	0	0	-0.25	-0.25	-0.25	-0.25	-0.25	-0.25	-0.25	-0.25	-0.25	-0.25	-0.25	linear	100	0.025	0	0.5	TRUE	10	fixmodel	0.1	0.020315651705093172	0.007215499327448486	0	10
10	250	0	250	500	750	1000	1250	1500	1750	2000	2250	2	0	1	0	0	0	0	0	0	0	0	0	0	-0.25	-0.25	-0.25	-0.25	-0.25	-0.25	-0.25	-0.25	-0.25	-0.25	-0.25	linear	100	0.025	0	0.5	TRUE	10	poolmodel	0	-0.10053122530905934	0.01619232010338707	0	10
10	250	0	250	500	750	1000	1250	1500	1750	2000	2250	2	0	1	0	0	0	0	0	0	0	0	0	0	-0.25	-0.25	-0.25	-0.25	-0.25	-0.25	-0.25	-0.25	-0.25	-0.25	-0.25	linear	100	0.025	0	0.5	TRUE	10	sepmodel	0.1	0.05698451177301845	0.010135056109072588	0	10
10	250	0	275	550	825	1100	1375	1650	1925	2200	2475	2	0	1	0	0	0	0	0	0	0	0	0	0	-0.25	-0.25	-0.25	-0.25	-0.25	-0.25	-0.25	-0.25	-0.25	-0.25	-0.25	linear	100	0.025	0	0.5	TRUE	2	fixmodel	0.1	-0.008496105528029589	0.009388486388827819	0	10
10	250	0	275	550	825	1100	1375	1650	1925	2200	2475	2	0	1	0	0	0	0	0	0	0	0	0	0	-0.25	-0.25	-0.25	-0.25	-0.25	-0.25	-0.25	-0.25	-0.25	-0.25	-0.25	linear	100	0.025	0	0.5	TRUE	2	poolmodel	0.1	-0.008392308576778291	0.0069969373529048945	0	10
10	250	0	275	550	825	1100	1375	1650	1925	2200	2475	2	0	1	0	0	0	0	0	0	0	0	0	0	-0.25	-0.25	-0.25	-0.25	-0.25	-0.25	-0.25	-0.25	-0.25	-0.25	-0.25	linear	100	0.025	0	0.5	TRUE	2	sepmodel	0.1	-0.005250144531461046	0.010043775804310408	0	10
10	250	0	275	550	825	1100	1375	1650	1925	2200	2475	2	0	1	0	0	0	0	0	0	0	0	0	0	-0.25	-0.25	-0.25	-0.25	-0.25	-0.25	-0.25	-0.25	-0.25	-0.25	-0.25	linear	100	0.025	0	0.5	TRUE	3	fixmodel	0	0.006203052611054009	7.026940492641706e-4	0	10
10	250	0	275	550	825	1100	1375	1650	1925	2200	2475	2	0	1	0	0	0	0	0	0	0	0	0	0	-0.25	-0.25	-0.25	-0.25	-0.25	-0.25	-0.25	-0.25	-0.25	-0.25	-0.25	linear	100	0.025	0	0.5	TRUE	3	poolmodel	0	-0.008073851893516528	0.002020271970428266	0	10
10	250	0	275	550	825	1100	1375	1650	1925	2200	2475	2	0	1	0	0	0	0	0	0	0	0	0	0	-0.25	-0.25	-0.25	-0.25	-0.25	-0.25	-0.25	-0.25	-0.25	-0.25	-0.25	linear	100	0.025	0	0.5	TRUE	3	sepmodel	0	0.0025490110995382877	0.00132205431082599	0	10
10	250	0	275	550	825	1100	1375	1650	1925	2200	2475	2	0	1	0	0	0	0	0	0	0	0	0	0	-0.25	-0.25	-0.25	-0.25	-0.25	-0.25	-0.25	-0.25	-0.25	-0.25	-0.25	linear	100	0.025	0	0.5	TRUE	4	fixmodel	0	0.007331602332777812	0.002185226165478843	0	10
10	250	0	275	550	825	1100	1375	1650	1925	2200	2475	2	0	1	0	0	0	0	0	0	0	0	0	0	-0.25	-0.25	-0.25	-0.25	-0.25	-0.25	-0.25	-0.25	-0.25	-0.25	-0.25	linear	100	0.025	0	0.5	TRUE	4	poolmodel	0	-0.02703240031285219	0.0040624913368428875	0	10
10	250	0	275	550	825	1100	1375	1650	1925	2200	2475	2	0	1	0	0	0	0	0	0	0	0	0	0	-0.25	-0.25	-0.25	-0.25	-0.25	-0.25	-0.25	-0.25	-0.25	-0.25	-0.25	linear	100	0.025	0	0.5	TRUE	4	sepmodel	0	0.004999177206492981	0.004104710831838132	0	10
10	250	0	275	550	825	1100	1375	1650	1925	2200	2475	2	0	1	0	0	0	0	0	0	0	0	0	0	-0.25	-0.25	-0.25	-0.25	-0.25	-0.25	-0.25	-0.25	-0.25	-0.25	-0.25	linear	100	0.025	0	0.5	TRUE	5	fixmodel	0	-0.033508422397145174	0.005920965662441248	0	10
10	250	0	275	550	825	1100	1375	1650	1925	2200	2475	2	0	1	0	0	0	0	0	0	0	0	0	0	-0.25	-0.25	-0.25	-0.25	-0.25	-0.25	-0.25	-0.25	-0.25	-0.25	-0.25	linear	100	0.025	0	0.5	TRUE	5	poolmodel	0	-0.07833453044768361	0.008520746909446588	0	10
10	250	0	275	550	825	1100	1375	1650	1925	2200	2475	2	0	1	0	0	0	0	0	0	0	0	0	0	-0.25	-0.25	-0.25	-0.25	-0.25	-0.25	-0.25	-0.25	-0.25	-0.25	-0.25	linear	100	0.025	0	0.5	TRUE	5	sepmodel	0	-0.03430402509701614	0.008814448188684295	0	10
10	250	0	275	550	825	1100	1375	1650	1925	2200	2475	2	0	1	0	0	0	0	0	0	0	0	0	0	-0.25	-0.25	-0.25	-0.25	-0.25	-0.25	-0.25	-0.25	-0.25	-0.25	-0.25	linear	100	0.025	0	0.5	TRUE	6	fixmodel	0	0.021377514355322324	0.004561222444771987	0	10
10	250	0	275	550	825	1100	1375	1650	1925	2200	2475	2	0	1	0	0	0	0	0	0	0	0	0	0	-0.25	-0.25	-0.25	-0.25	-0.25	-0.25	-0.25	-0.25	-0.25	-0.25	-0.25	linear	100	0.025	0	0.5	TRUE	6	poolmodel	0	-0.03794806631585484	0.004212033424977217	0	10
10	250	0	275	550	825	1100	1375	1650	1925	2200	2475	2	0	1	0	0	0	0	0	0	0	0	0	0	-0.25	-0.25	-0.25	-0.25	-0.25	-0.25	-0.25	-0.25	-0.25	-0.25	-0.25	linear	100	0.025	0	0.5	TRUE	6	sepmodel	0	0.01952122080343542	0.002913539245200347	0	10
10	250	0	275	550	825	1100	1375	1650	1925	2200	2475	2	0	1	0	0	0	0	0	0	0	0	0	0	-0.25	-0.25	-0.25	-0.25	-0.25	-0.25	-0.25	-0.25	-0.25	-0.25	-0.25	linear	100	0.025	0	0.5	TRUE	7	fixmodel	0.1	0.002165334509036537	0.004863452082590619	0	10
10	250	0	275	550	825	1100	1375	1650	1925	2200	2475	2	0	1	0	0	0	0	0	0	0	0	0	0	-0.25	-0.25	-0.25	-0.25	-0.25	-0.25	-0.25	-0.25	-0.25	-0.25	-0.25	linear	100	0.025	0	0.5	TRUE	7	poolmodel	0	-0.07501250654333433	0.007472869956474358	0	10
10	250	0	275	550	825	1100	1375	1650	1925	2200	2475	2	0	1	0	0	0	0	0	0	0	0	0	0	-0.25	-0.25	-0.25	-0.25	-0.25	-0.25	-0.25	-0.25	-0.25	-0.25	-0.25	linear	100	0.025	0	0.5	TRUE	7	sepmodel	0.1	-0.005887258547966862	0.006308511799180072	0	10
10	250	0	275	550	825	1100	1375	1650	1925	2200	2475	2	0	1	0	0	0	0	0	0	0	0	0	0	-0.25	-0.25	-0.25	-0.25	-0.25	-0.25	-0.25	-0.25	-0.25	-0.25	-0.25	linear	100	0.025	0	0.5	TRUE	8	fixmodel	0	0.0110845428623831	0.009360106583298243	0	10
10	250	0	275	550	825	1100	1375	1650	1925	2200	2475	2	0	1	0	0	0	0	0	0	0	0	0	0	-0.25	-0.25	-0.25	-0.25	-0.25	-0.25	-0.25	-0.25	-0.25	-0.25	-0.25	linear	100	0.025	0	0.5	TRUE	8	poolmodel	0	-0.07329123936143174	0.0126823920055679	0	10
10	250	0	275	550	825	1100	1375	1650	1925	2200	2475	2	0	1	0	0	0	0	0	0	0	0	0	0	-0.25	-0.25	-0.25	-0.25	-0.25	-0.25	-0.25	-0.25	-0.25	-0.25	-0.25	linear	100	0.025	0	0.5	TRUE	8	sepmodel	0	0.002330033381398609	0.008249363274329343	0	10
10	250	0	275	550	825	1100	1375	1650	1925	2200	2475	2	0	1	0	0	0	0	0	0	0	0	0	0	-0.25	-0.25	-0.25	-0.25	-0.25	-0.25	-0.25	-0.25	-0.25	-0.25	-0.25	linear	100	0.025	0	0.5	TRUE	9	fixmodel	0	-0.011327613022262298	0.008509295398346188	0	10
10	250	0	275	550	825	1100	1375	1650	1925	2200	2475	2	0	1	0	0	0	0	0	0	0	0	0	0	-0.25	-0.25	-0.25	-0.25	-0.25	-0.25	-0.25	-0.25	-0.25	-0.25	-0.25	linear	100	0.025	0	0.5	TRUE	9	poolmodel	0	-0.10397336110751094	0.015516531474691722	0	10
10	250	0	275	550	825	1100	1375	1650	1925	2200	2475	2	0	1	0	0	0	0	0	0	0	0	0	0	-0.25	-0.25	-0.25	-0.25	-0.25	-0.25	-0.25	-0.25	-0.25	-0.25	-0.25	linear	100	0.025	0	0.5	TRUE	9	sepmodel	0.1	-0.011221394885267829	0.010363439551128518	0	10
10	250	0	275	550	825	1100	1375	1650	1925	2200	2475	2	0	1	0	0	0	0	0	0	0	0	0	0	-0.25	-0.25	-0.25	-0.25	-0.25	-0.25	-0.25	-0.25	-0.25	-0.25	-0.25	linear	100	0.025	0	0.5	TRUE	10	fixmodel	0	-0.03226922398654635	0.0022064104774935644	0	10
10	250	0	275	550	825	1100	1375	1650	1925	2200	2475	2	0	1	0	0	0	0	0	0	0	0	0	0	-0.25	-0.25	-0.25	-0.25	-0.25	-0.25	-0.25	-0.25	-0.25	-0.25	-0.25	linear	100	0.025	0	0.5	TRUE	10	poolmodel	0	-0.1281744268807842	0.017264445494382195	0	10
10	250	0	275	550	825	1100	1375	1650	1925	2200	2475	2	0	1	0	0	0	0	0	0	0	0	0	0	-0.25	-0.25	-0.25	-0.25	-0.25	-0.25	-0.25	-0.25	-0.25	-0.25	-0.25	linear	100	0.025	0	0.5	TRUE	10	sepmodel	0	-0.03619499990187121	0.004170848351546648	0	10
10	250	0	300	600	900	1200	1500	1800	2100	2400	2700	2	0	1	0	0	0	0	0	0	0	0	0	0	-0.25	-0.25	-0.25	-0.25	-0.25	-0.25	-0.25	-0.25	-0.25	-0.25	-0.25	linear	100	0.025	0	0.5	TRUE	2	fixmodel	0	0.015537086991687953	0.004406878566532918	0	10
10	250	0	300	600	900	1200	1500	1800	2100	2400	2700	2	0	1	0	0	0	0	0	0	0	0	0	0	-0.25	-0.25	-0.25	-0.25	-0.25	-0.25	-0.25	-0.25	-0.25	-0.25	-0.25	linear	100	0.025	0	0.5	TRUE	2	poolmodel	0	0.0013145089948786125	0.004519837537039351	0	10
10	250	0	300	600	900	1200	1500	1800	2100	2400	2700	2	0	1	0	0	0	0	0	0	0	0	0	0	-0.25	-0.25	-0.25	-0.25	-0.25	-0.25	-0.25	-0.25	-0.25	-0.25	-0.25	linear	100	0.025	0	0.5	TRUE	2	sepmodel	0	0.02123426822782144	0.004879737488199273	0	10
10	250	0	300	600	900	1200	1500	1800	2100	2400	2700	2	0	1	0	0	0	0	0	0	0	0	0	0	-0.25	-0.25	-0.25	-0.25	-0.25	-0.25	-0.25	-0.25	-0.25	-0.25	-0.25	linear	100	0.025	0	0.5	TRUE	3	fixmodel	0	-0.0078261393918099	0.0067789597934810805	0	10
10	250	0	300	600	900	1200	1500	1800	2100	2400	2700	2	0	1	0	0	0	0	0	0	0	0	0	0	-0.25	-0.25	-0.25	-0.25	-0.25	-0.25	-0.25	-0.25	-0.25	-0.25	-0.25	linear	100	0.025	0	0.5	TRUE	3	poolmodel	0	-0.029098619847044628	0.006196682877639493	0	10
10	250	0	300	600	900	1200	1500	1800	2100	2400	2700	2	0	1	0	0	0	0	0	0	0	0	0	0	-0.25	-0.25	-0.25	-0.25	-0.25	-0.25	-0.25	-0.25	-0.25	-0.25	-0.25	linear	100	0.025	0	0.5	TRUE	3	sepmodel	0	-0.012016155489857967	0.0068426945964360116	0	10
10	250	0	300	600	900	1200	1500	1800	2100	2400	2700	2	0	1	0	0	0	0	0	0	0	0	0	0	-0.25	-0.25	-0.25	-0.25	-0.25	-0.25	-0.25	-0.25	-0.25	-0.25	-0.25	linear	100	0.025	0	0.5	TRUE	4	fixmodel	0	-0.012170719725295875	0.0045871383473977505	0	10
10	250	0	300	600	900	1200	1500	1800	2100	2400	2700	2	0	1	0	0	0	0	0	0	0	0	0	0	-0.25	-0.25	-0.25	-0.25	-0.25	-0.25	-0.25	-0.25	-0.25	-0.25	-0.25	linear	100	0.025	0	0.5	TRUE	4	poolmodel	0	-0.03164609068142631	0.004517560072130493	0	10
10	250	0	300	600	900	1200	1500	1800	2100	2400	2700	2	0	1	0	0	0	0	0	0	0	0	0	0	-0.25	-0.25	-0.25	-0.25	-0.25	-0.25	-0.25	-0.25	-0.25	-0.25	-0.25	linear	100	0.025	0	0.5	TRUE	4	sepmodel	0	-0.014846015746703327	0.004780487466125328	0	10
10	250	0	300	600	900	1200	1500	1800	2100	2400	2700	2	0	1	0	0	0	0	0	0	0	0	0	0	-0.25	-0.25	-0.25	-0.25	-0.25	-0.25	-0.25	-0.25	-0.25	-0.25	-0.25	linear	100	0.025	0	0.5	TRUE	5	fixmodel	0	-0.018593537873003742	0.007252974513316676	0	10
10	250	0	300	600	900	1200	1500	1800	2100	2400	2700	2	0	1	0	0	0	0	0	0	0	0	0	0	-0.25	-0.25	-0.25	-0.25	-0.25	-0.25	-0.25	-0.25	-0.25	-0.25	-0.25	linear	100	0.025	0	0.5	TRUE	5	poolmodel	0	-0.03760567141278059	0.0065627709352488635	0	10
10	250	0	300	600	900	1200	1500	1800	2100	2400	2700	2	0	1	0	0	0	0	0	0	0	0	0	0	-0.25	-0.25	-0.25	-0.25	-0.25	-0.25	-0.25	-0.25	-0.25	-0.25	-0.25	linear	100	0.025	0	0.5	TRUE	5	sepmodel	0	-0.014220864530608304	0.008271464326139228	0	10
10	250	0	300	600	900	1200	1500	1800	2100	2400	2700	2	0	1	0	0	0	0	0	0	0	0	0	0	-0.25	-0.25	-0.25	-0.25	-0.25	-0.25	-0.25	-0.25	-0.25	-0.25	-0.25	linear	100	0.025	0	0.5	TRUE	6	fixmodel	0	-0.0044345475398851544	0.0058802283216994695	0	10
10	250	0	300	600	900	1200	1500	1800	2100	2400	2700	2	0	1	0	0	0	0	0	0	0	0	0	0	-0.25	-0.25	-0.25	-0.25	-0.25	-0.25	-0.25	-0.25	-0.25	-0.25	-0.25	linear	100	0.025	0	0.5	TRUE	6	poolmodel	0	-0.03412246722050757	0.004347638964527406	0	10
10	250	0	300	600	900	1200	1500	1800	2100	2400	2700	2	0	1	0	0	0	0	0	0	0	0	0	0	-0.25	-0.25	-0.25	-0.25	-0.25	-0.25	-0.25	-0.25	-0.25	-0.25	-0.25	linear	100	0.025	0	0.5	TRUE	6	sepmodel	0	6.529583849573021e-4	0.006447643687468155	0	10
10	250	0	300	600	900	1200	1500	1800	2100	2400	2700	2	0	1	0	0	0	0	0	0	0	0	0	0	-0.25	-0.25	-0.25	-0.25	-0.25	-0.25	-0.25	-0.25	-0.25	-0.25	-0.25	linear	100	0.025	0	0.5	TRUE	7	fixmodel	0	-0.014285064691651543	0.0041951787061340305	0	10
10	250	0	300	600	900	1200	1500	1800	2100	2400	2700	2	0	1	0	0	0	0	0	0	0	0	0	0	-0.25	-0.25	-0.25	-0.25	-0.25	-0.25	-0.25	-0.25	-0.25	-0.25	-0.25	linear	100	0.025	0	0.5	TRUE	7	poolmodel	0	-0.07424131725928329	0.008176225595619844	0	10
10	250	0	300	600	900	1200	1500	1800	2100	2400	2700	2	0	1	0	0	0	0	0	0	0	0	0	0	-0.25	-0.25	-0.25	-0.25	-0.25	-0.25	-0.25	-0.25	-0.25	-0.25	-0.25	linear	100	0.025	0	0.5	TRUE	7	sepmodel	0	-0.007708825806791127	0.00446287862756837	0	10
10	250	0	300	600	900	1200	1500	1800	2100	2400	2700	2	0	1	0	0	0	0	0	0	0	0	0	0	-0.25	-0.25	-0.25	-0.25	-0.25	-0.25	-0.25	-0.25	-0.25	-0.25	-0.25	linear	100	0.025	0	0.5	TRUE	8	fixmodel	0	-0.040868548732491225	0.00792245935167253	0	10
10	250	0	300	600	900	1200	1500	1800	2100	2400	2700	2	0	1	0	0	0	0	0	0	0	0	0	0	-0.25	-0.25	-0.25	-0.25	-0.25	-0.25	-0.25	-0.25	-0.25	-0.25	-0.25	linear	100	0.025	0	0.5	TRUE	8	poolmodel	0	-0.11388924212793079	0.01630875442743313	0	10
10	250	0	300	600	900	1200	1500	1800	2100	2400	2700	2	0	1	0	0	0	0	0	0	0	0	0	0	-0.25	-0.25	-0.25	-0.25	-0.25	-0.25	-0.25	-0.25	-0.25	-0.25	-0.25	linear	100	0.025	0	0.5	TRUE	8	sepmodel	0	-0.037609424007087826	0.009244831872024328	0	10
10	250	0	300	600	900	1200	1500	1800	2100	2400	2700	2	0	1	0	0	0	0	0	0	0	0	0	0	-0.25	-0.25	-0.25	-0.25	-0.25	-0.25	-0.25	-0.25	-0.25	-0.25	-0.25	linear	100	0.025	0	0.5	TRUE	9	fixmodel	0	-8.94999919459845e-4	0.006942486415939877	0	10
10	250	0	300	600	900	1200	1500	1800	2100	2400	2700	2	0	1	0	0	0	0	0	0	0	0	0	0	-0.25	-0.25	-0.25	-0.25	-0.25	-0.25	-0.25	-0.25	-0.25	-0.25	-0.25	linear	100	0.025	0	0.5	TRUE	9	poolmodel	0	-0.09101991157375439	0.011416262382241747	0	10
10	250	0	300	600	900	1200	1500	1800	2100	2400	2700	2	0	1	0	0	0	0	0	0	0	0	0	0	-0.25	-0.25	-0.25	-0.25	-0.25	-0.25	-0.25	-0.25	-0.25	-0.25	-0.25	linear	100	0.025	0	0.5	TRUE	9	sepmodel	0	0.015607866561980434	0.008384709274303946	0	10
10	250	0	300	600	900	1200	1500	1800	2100	2400	2700	2	0	1	0	0	0	0	0	0	0	0	0	0	-0.25	-0.25	-0.25	-0.25	-0.25	-0.25	-0.25	-0.25	-0.25	-0.25	-0.25	linear	100	0.025	0	0.5	TRUE	10	fixmodel	0	0.0032762612042035446	0.007906192274576498	0	10
10	250	0	300	600	900	1200	1500	1800	2100	2400	2700	2	0	1	0	0	0	0	0	0	0	0	0	0	-0.25	-0.25	-0.25	-0.25	-0.25	-0.25	-0.25	-0.25	-0.25	-0.25	-0.25	linear	100	0.025	0	0.5	TRUE	10	poolmodel	0	-0.09592351474395314	0.015513804236755375	0	10
10	250	0	300	600	900	1200	1500	1800	2100	2400	2700	2	0	1	0	0	0	0	0	0	0	0	0	0	-0.25	-0.25	-0.25	-0.25	-0.25	-0.25	-0.25	-0.25	-0.25	-0.25	-0.25	linear	100	0.025	0	0.5	TRUE	10	sepmodel	0.1	0.024787171593302498	0.009262873084951344	0	10
10	250	0	325	650	975	1300	1625	1950	2275	2600	2925	2	0	1	0	0	0	0	0	0	0	0	0	0	-0.25	-0.25	-0.25	-0.25	-0.25	-0.25	-0.25	-0.25	-0.25	-0.25	-0.25	linear	100	0.025	0	0.5	TRUE	2	fixmodel	0	0.04372751229084469	0.005771838546373169	0	10
10	250	0	325	650	975	1300	1625	1950	2275	2600	2925	2	0	1	0	0	0	0	0	0	0	0	0	0	-0.25	-0.25	-0.25	-0.25	-0.25	-0.25	-0.25	-0.25	-0.25	-0.25	-0.25	linear	100	0.025	0	0.5	TRUE	2	poolmodel	0	0.03445284697533438	0.006316699731097476	0	10
10	250	0	325	650	975	1300	1625	1950	2275	2600	2925	2	0	1	0	0	0	0	0	0	0	0	0	0	-0.25	-0.25	-0.25	-0.25	-0.25	-0.25	-0.25	-0.25	-0.25	-0.25	-0.25	linear	100	0.025	0	0.5	TRUE	2	sepmodel	0	0.054798454531216935	0.00738705907048105	0	10
10	250	0	325	650	975	1300	1625	1950	2275	2600	2925	2	0	1	0	0	0	0	0	0	0	0	0	0	-0.25	-0.25	-0.25	-0.25	-0.25	-0.25	-0.25	-0.25	-0.25	-0.25	-0.25	linear	100	0.025	0	0.5	TRUE	3	fixmodel	0	-0.0033463818030042597	0.008881066653516533	0	10
10	250	0	325	650	975	1300	1625	1950	2275	2600	2925	2	0	1	0	0	0	0	0	0	0	0	0	0	-0.25	-0.25	-0.25	-0.25	-0.25	-0.25	-0.25	-0.25	-0.25	-0.25	-0.25	linear	100	0.025	0	0.5	TRUE	3	poolmodel	0	-0.014211845587331247	0.004672530752979603	0	10
10	250	0	325	650	975	1300	1625	1950	2275	2600	2925	2	0	1	0	0	0	0	0	0	0	0	0	0	-0.25	-0.25	-0.25	-0.25	-0.25	-0.25	-0.25	-0.25	-0.25	-0.25	-0.25	linear	100	0.025	0	0.5	TRUE	3	sepmodel	0	-0.010412958983679157	0.012628835885919388	0	10
10	250	0	325	650	975	1300	1625	1950	2275	2600	2925	2	0	1	0	0	0	0	0	0	0	0	0	0	-0.25	-0.25	-0.25	-0.25	-0.25	-0.25	-0.25	-0.25	-0.25	-0.25	-0.25	linear	100	0.025	0	0.5	TRUE	4	fixmodel	0	0.009340183187698936	0.009670501948139567	0	10
10	250	0	325	650	975	1300	1625	1950	2275	2600	2925	2	0	1	0	0	0	0	0	0	0	0	0	0	-0.25	-0.25	-0.25	-0.25	-0.25	-0.25	-0.25	-0.25	-0.25	-0.25	-0.25	linear	100	0.025	0	0.5	TRUE	4	poolmodel	0	-0.010475638723668286	0.004845781235010026	0	10
10	250	0	325	650	975	1300	1625	1950	2275	2600	2925	2	0	1	0	0	0	0	0	0	0	0	0	0	-0.25	-0.25	-0.25	-0.25	-0.25	-0.25	-0.25	-0.25	-0.25	-0.25	-0.25	linear	100	0.025	0	0.5	TRUE	4	sepmodel	0	0.003431849743221933	0.011208283418519234	0	10
10	250	0	325	650	975	1300	1625	1950	2275	2600	2925	2	0	1	0	0	0	0	0	0	0	0	0	0	-0.25	-0.25	-0.25	-0.25	-0.25	-0.25	-0.25	-0.25	-0.25	-0.25	-0.25	linear	100	0.025	0	0.5	TRUE	5	fixmodel	0	0.004039069766505901	0.0024377742141171227	0	10
10	250	0	325	650	975	1300	1625	1950	2275	2600	2925	2	0	1	0	0	0	0	0	0	0	0	0	0	-0.25	-0.25	-0.25	-0.25	-0.25	-0.25	-0.25	-0.25	-0.25	-0.25	-0.25	linear	100	0.025	0	0.5	TRUE	5	poolmodel	0	-0.03637353912150617	0.00414806512139812	0	10
10	250	0	325	650	975	1300	1625	1950	2275	2600	2925	2	0	1	0	0	0	0	0	0	0	0	0	0	-0.25	-0.25	-0.25	-0.25	-0.25	-0.25	-0.25	-0.25	-0.25	-0.25	-0.25	linear	100	0.025	0	0.5	TRUE	5	sepmodel	0	0.008845630808485211	0.0031022179382921705	0	10
10	250	0	325	650	975	1300	1625	1950	2275	2600	2925	2	0	1	0	0	0	0	0	0	0	0	0	0	-0.25	-0.25	-0.25	-0.25	-0.25	-0.25	-0.25	-0.25	-0.25	-0.25	-0.25	linear	100	0.025	0	0.5	TRUE	6	fixmodel	0	-0.030697672523429614	0.0073294913947340315	0	10
10	250	0	325	650	975	1300	1625	1950	2275	2600	2925	2	0	1	0	0	0	0	0	0	0	0	0	0	-0.25	-0.25	-0.25	-0.25	-0.25	-0.25	-0.25	-0.25	-0.25	-0.25	-0.25	linear	100	0.025	0	0.5	TRUE	6	poolmodel	0	-0.07635471321328563	0.010853680325187253	0	10
10	250	0	325	650	975	1300	1625	1950	2275	2600	2925	2	0	1	0	0	0	0	0	0	0	0	0	0	-0.25	-0.25	-0.25	-0.25	-0.25	-0.25	-0.25	-0.25	-0.25	-0.25	-0.25	linear	100	0.025	0	0.5	TRUE	6	sepmodel	0.1	-0.0268901060407484	0.009429557467585736	0	10
10	250	0	325	650	975	1300	1625	1950	2275	2600	2925	2	0	1	0	0	0	0	0	0	0	0	0	0	-0.25	-0.25	-0.25	-0.25	-0.25	-0.25	-0.25	-0.25	-0.25	-0.25	-0.25	linear	100	0.025	0	0.5	TRUE	7	fixmodel	0	-0.03231450573305054	0.002362080318052366	0	10
10	250	0	325	650	975	1300	1625	1950	2275	2600	2925	2	0	1	0	0	0	0	0	0	0	0	0	0	-0.25	-0.25	-0.25	-0.25	-0.25	-0.25	-0.25	-0.25	-0.25	-0.25	-0.25	linear	100	0.025	0	0.5	TRUE	7	poolmodel	0	-0.09933948359203074	0.010575184082979744	0	10
10	250	0	325	650	975	1300	1625	1950	2275	2600	2925	2	0	1	0	0	0	0	0	0	0	0	0	0	-0.25	-0.25	-0.25	-0.25	-0.25	-0.25	-0.25	-0.25	-0.25	-0.25	-0.25	linear	100	0.025	0	0.5	TRUE	7	sepmodel	0	-0.010444923989118369	0.004108887620573273	0	10
10	250	0	325	650	975	1300	1625	1950	2275	2600	2925	2	0	1	0	0	0	0	0	0	0	0	0	0	-0.25	-0.25	-0.25	-0.25	-0.25	-0.25	-0.25	-0.25	-0.25	-0.25	-0.25	linear	100	0.025	0	0.5	TRUE	8	fixmodel	0.1	0.008433698059374216	0.0085619558273123	0	10
10	250	0	325	650	975	1300	1625	1950	2275	2600	2925	2	0	1	0	0	0	0	0	0	0	0	0	0	-0.25	-0.25	-0.25	-0.25	-0.25	-0.25	-0.25	-0.25	-0.25	-0.25	-0.25	linear	100	0.025	0	0.5	TRUE	8	poolmodel	0	-0.05880849680151462	0.007616037716155143	0	10
10	250	0	325	650	975	1300	1625	1950	2275	2600	2925	2	0	1	0	0	0	0	0	0	0	0	0	0	-0.25	-0.25	-0.25	-0.25	-0.25	-0.25	-0.25	-0.25	-0.25	-0.25	-0.25	linear	100	0.025	0	0.5	TRUE	8	sepmodel	0.1	0.0253578408948687	0.01142684288499963	0	10
10	250	0	325	650	975	1300	1625	1950	2275	2600	2925	2	0	1	0	0	0	0	0	0	0	0	0	0	-0.25	-0.25	-0.25	-0.25	-0.25	-0.25	-0.25	-0.25	-0.25	-0.25	-0.25	linear	100	0.025	0	0.5	TRUE	9	fixmodel	0	-0.007738468692831054	0.008824940602765301	0	10
10	250	0	325	650	975	1300	1625	1950	2275	2600	2925	2	0	1	0	0	0	0	0	0	0	0	0	0	-0.25	-0.25	-0.25	-0.25	-0.25	-0.25	-0.25	-0.25	-0.25	-0.25	-0.25	linear	100	0.025	0	0.5	TRUE	9	poolmodel	0	-0.10085458109075918	0.013524916343971785	0	10
10	250	0	325	650	975	1300	1625	1950	2275	2600	2925	2	0	1	0	0	0	0	0	0	0	0	0	0	-0.25	-0.25	-0.25	-0.25	-0.25	-0.25	-0.25	-0.25	-0.25	-0.25	-0.25	linear	100	0.025	0	0.5	TRUE	9	sepmodel	0.1	0.006874872798599807	0.013197806260642994	0	10
10	250	0	325	650	975	1300	1625	1950	2275	2600	2925	2	0	1	0	0	0	0	0	0	0	0	0	0	-0.25	-0.25	-0.25	-0.25	-0.25	-0.25	-0.25	-0.25	-0.25	-0.25	-0.25	linear	100	0.025	0	0.5	TRUE	10	fixmodel	0	-0.01551062903056907	0.009479899675016406	0	10
10	250	0	325	650	975	1300	1625	1950	2275	2600	2925	2	0	1	0	0	0	0	0	0	0	0	0	0	-0.25	-0.25	-0.25	-0.25	-0.25	-0.25	-0.25	-0.25	-0.25	-0.25	-0.25	linear	100	0.025	0	0.5	TRUE	10	poolmodel	0	-0.12428084839942999	0.022165601206782487	0	10
10	250	0	325	650	975	1300	1625	1950	2275	2600	2925	2	0	1	0	0	0	0	0	0	0	0	0	0	-0.25	-0.25	-0.25	-0.25	-0.25	-0.25	-0.25	-0.25	-0.25	-0.25	-0.25	linear	100	0.025	0	0.5	TRUE	10	sepmodel	0.2	-0.013974171420780628	0.017930948625889318	0	10
10	250	0	350	700	1050	1400	1750	2100	2450	2800	3150	2	0	1	0	0	0	0	0	0	0	0	0	0	-0.25	-0.25	-0.25	-0.25	-0.25	-0.25	-0.25	-0.25	-0.25	-0.25	-0.25	linear	100	0.025	0	0.5	TRUE	2	fixmodel	0.1	0.011549650849667553	0.0065571574446706025	0	10
10	250	0	350	700	1050	1400	1750	2100	2450	2800	3150	2	0	1	0	0	0	0	0	0	0	0	0	0	-0.25	-0.25	-0.25	-0.25	-0.25	-0.25	-0.25	-0.25	-0.25	-0.25	-0.25	linear	100	0.025	0	0.5	TRUE	2	poolmodel	0	2.2277961834247224e-4	0.005625554108451183	0	10
10	250	0	350	700	1050	1400	1750	2100	2450	2800	3150	2	0	1	0	0	0	0	0	0	0	0	0	0	-0.25	-0.25	-0.25	-0.25	-0.25	-0.25	-0.25	-0.25	-0.25	-0.25	-0.25	linear	100	0.025	0	0.5	TRUE	2	sepmodel	0	0.007971536955223535	0.006068162356583635	0	10
10	250	0	350	700	1050	1400	1750	2100	2450	2800	3150	2	0	1	0	0	0	0	0	0	0	0	0	0	-0.25	-0.25	-0.25	-0.25	-0.25	-0.25	-0.25	-0.25	-0.25	-0.25	-0.25	linear	100	0.025	0	0.5	TRUE	3	fixmodel	0	0.0018280546823112092	0.003625575385759747	0	10
10	250	0	350	700	1050	1400	1750	2100	2450	2800	3150	2	0	1	0	0	0	0	0	0	0	0	0	0	-0.25	-0.25	-0.25	-0.25	-0.25	-0.25	-0.25	-0.25	-0.25	-0.25	-0.25	linear	100	0.025	0	0.5	TRUE	3	poolmodel	0	-0.01993779557515475	0.0028167100789709214	0	10
10	250	0	350	700	1050	1400	1750	2100	2450	2800	3150	2	0	1	0	0	0	0	0	0	0	0	0	0	-0.25	-0.25	-0.25	-0.25	-0.25	-0.25	-0.25	-0.25	-0.25	-0.25	-0.25	linear	100	0.025	0	0.5	TRUE	3	sepmodel	0	0.008184112030645065	0.0037122750726311543	0	10
10	250	0	350	700	1050	1400	1750	2100	2450	2800	3150	2	0	1	0	0	0	0	0	0	0	0	0	0	-0.25	-0.25	-0.25	-0.25	-0.25	-0.25	-0.25	-0.25	-0.25	-0.25	-0.25	linear	100	0.025	0	0.5	TRUE	4	fixmodel	0	-0.016822163803440256	0.011266566373682396	0	10
10	250	0	350	700	1050	1400	1750	2100	2450	2800	3150	2	0	1	0	0	0	0	0	0	0	0	0	0	-0.25	-0.25	-0.25	-0.25	-0.25	-0.25	-0.25	-0.25	-0.25	-0.25	-0.25	linear	100	0.025	0	0.5	TRUE	4	poolmodel	0	-0.052729595028580954	0.010362310361651864	0	10
10	250	0	350	700	1050	1400	1750	2100	2450	2800	3150	2	0	1	0	0	0	0	0	0	0	0	0	0	-0.25	-0.25	-0.25	-0.25	-0.25	-0.25	-0.25	-0.25	-0.25	-0.25	-0.25	linear	100	0.025	0	0.5	TRUE	4	sepmodel	0.1	-0.009665475343154175	0.016000291537050536	0	10
10	250	0	350	700	1050	1400	1750	2100	2450	2800	3150	2	0	1	0	0	0	0	0	0	0	0	0	0	-0.25	-0.25	-0.25	-0.25	-0.25	-0.25	-0.25	-0.25	-0.25	-0.25	-0.25	linear	100	0.025	0	0.5	TRUE	5	fixmodel	0	-0.05379063773311606	0.005689457364988944	0	10
10	250	0	350	700	1050	1400	1750	2100	2450	2800	3150	2	0	1	0	0	0	0	0	0	0	0	0	0	-0.25	-0.25	-0.25	-0.25	-0.25	-0.25	-0.25	-0.25	-0.25	-0.25	-0.25	linear	100	0.025	0	0.5	TRUE	5	poolmodel	0	-0.07744530912208962	0.007611479155502193	0	10
10	250	0	350	700	1050	1400	1750	2100	2450	2800	3150	2	0	1	0	0	0	0	0	0	0	0	0	0	-0.25	-0.25	-0.25	-0.25	-0.25	-0.25	-0.25	-0.25	-0.25	-0.25	-0.25	linear	100	0.025	0	0.5	TRUE	5	sepmodel	0	-0.04467118019581243	0.00485483843875969	0	10
10	250	0	350	700	1050	1400	1750	2100	2450	2800	3150	2	0	1	0	0	0	0	0	0	0	0	0	0	-0.25	-0.25	-0.25	-0.25	-0.25	-0.25	-0.25	-0.25	-0.25	-0.25	-0.25	linear	100	0.025	0	0.5	TRUE	6	fixmodel	0	0.006479799850637788	0.005997428910057889	0	10
10	250	0	350	700	1050	1400	1750	2100	2450	2800	3150	2	0	1	0	0	0	0	0	0	0	0	0	0	-0.25	-0.25	-0.25	-0.25	-0.25	-0.25	-0.25	-0.25	-0.25	-0.25	-0.25	linear	100	0.025	0	0.5	TRUE	6	poolmodel	0	-0.043061088629843196	0.007657322875943698	0	10
10	250	0	350	700	1050	1400	1750	2100	2450	2800	3150	2	0	1	0	0	0	0	0	0	0	0	0	0	-0.25	-0.25	-0.25	-0.25	-0.25	-0.25	-0.25	-0.25	-0.25	-0.25	-0.25	linear	100	0.025	0	0.5	TRUE	6	sepmodel	0	0.020420373252920097	0.006895570880386347	0	10
10	250	0	350	700	1050	1400	1750	2100	2450	2800	3150	2	0	1	0	0	0	0	0	0	0	0	0	0	-0.25	-0.25	-0.25	-0.25	-0.25	-0.25	-0.25	-0.25	-0.25	-0.25	-0.25	linear	100	0.025	0	0.5	TRUE	7	fixmodel	0	0.009715364856952088	0.0032713613712295983	0	10
10	250	0	350	700	1050	1400	1750	2100	2450	2800	3150	2	0	1	0	0	0	0	0	0	0	0	0	0	-0.25	-0.25	-0.25	-0.25	-0.25	-0.25	-0.25	-0.25	-0.25	-0.25	-0.25	linear	100	0.025	0	0.5	TRUE	7	poolmodel	0	-0.055075896317791355	0.0058030904088750375	0	10
10	250	0	350	700	1050	1400	1750	2100	2450	2800	3150	2	0	1	0	0	0	0	0	0	0	0	0	0	-0.25	-0.25	-0.25	-0.25	-0.25	-0.25	-0.25	-0.25	-0.25	-0.25	-0.25	linear	100	0.025	0	0.5	TRUE	7	sepmodel	0	0.02400540304817739	0.003982201774677315	0	10
10	250	0	350	700	1050	1400	1750	2100	2450	2800	3150	2	0	1	0	0	0	0	0	0	0	0	0	0	-0.25	-0.25	-0.25	-0.25	-0.25	-0.25	-0.25	-0.25	-0.25	-0.25	-0.25	linear	100	0.025	0	0.5	TRUE	8	fixmodel	0	0.004544256952630868	0.003053005050801221	0	10
10	250	0	350	700	1050	1400	1750	2100	2450	2800	3150	2	0	1	0	0	0	0	0	0	0	0	0	0	-0.25	-0.25	-0.25	-0.25	-0.25	-0.25	-0.25	-0.25	-0.25	-0.25	-0.25	linear	100	0.025	0	0.5	TRUE	8	poolmodel	0	-0.0744625412440097	0.008147593162241675	0	10
10	250	0	350	700	1050	1400	1750	2100	2450	2800	3150	2	0	1	0	0	0	0	0	0	0	0	0	0	-0.25	-0.25	-0.25	-0.25	-0.25	-0.25	-0.25	-0.25	-0.25	-0.25	-0.25	linear	100	0.025	0	0.5	TRUE	8	sepmodel	0	0.013576904443863648	0.0029725116707999878	0	10
10	250	0	350	700	1050	1400	1750	2100	2450	2800	3150	2	0	1	0	0	0	0	0	0	0	0	0	0	-0.25	-0.25	-0.25	-0.25	-0.25	-0.25	-0.25	-0.25	-0.25	-0.25	-0.25	linear	100	0.025	0	0.5	TRUE	9	fixmodel	0	0.024012412411621324	0.004034431584537141	0	10
10	250	0	350	700	1050	1400	1750	2100	2450	2800	3150	2	0	1	0	0	0	0	0	0	0	0	0	0	-0.25	-0.25	-0.25	-0.25	-0.25	-0.25	-0.25	-0.25	-0.25	-0.25	-0.25	linear	100	0.025	0	0.5	TRUE	9	poolmodel	0	-0.08338907317009504	0.009682759735352956	0	10
10	250	0	350	700	1050	1400	1750	2100	2450	2800	3150	2	0	1	0	0	0	0	0	0	0	0	0	0	-0.25	-0.25	-0.25	-0.25	-0.25	-0.25	-0.25	-0.25	-0.25	-0.25	-0.25	linear	100	0.025	0	0.5	TRUE	9	sepmodel	0	0.03245526646121988	0.005155546206892319	0	10
10	250	0	350	700	1050	1400	1750	2100	2450	2800	3150	2	0	1	0	0	0	0	0	0	0	0	0	0	-0.25	-0.25	-0.25	-0.25	-0.25	-0.25	-0.25	-0.25	-0.25	-0.25	-0.25	linear	100	0.025	0	0.5	TRUE	10	fixmodel	0.1	0.04223772113569759	0.00858316793692835	0	10
10	250	0	350	700	1050	1400	1750	2100	2450	2800	3150	2	0	1	0	0	0	0	0	0	0	0	0	0	-0.25	-0.25	-0.25	-0.25	-0.25	-0.25	-0.25	-0.25	-0.25	-0.25	-0.25	linear	100	0.025	0	0.5	TRUE	10	poolmodel	0	-0.08056622865468906	0.010413520718984817	0	10
10	250	0	350	700	1050	1400	1750	2100	2450	2800	3150	2	0	1	0	0	0	0	0	0	0	0	0	0	-0.25	-0.25	-0.25	-0.25	-0.25	-0.25	-0.25	-0.25	-0.25	-0.25	-0.25	linear	100	0.025	0	0.5	TRUE	10	sepmodel	0.1	0.05147725367312338	0.008941349366810746	0	10
10	250	0	375	750	1125	1500	1875	2250	2625	3000	3375	2	0	1	0	0	0	0	0	0	0	0	0	0	-0.25	-0.25	-0.25	-0.25	-0.25	-0.25	-0.25	-0.25	-0.25	-0.25	-0.25	linear	100	0.025	0	0.5	TRUE	2	fixmodel	0.1	0.043873624513054224	0.014620689870719522	0	10
10	250	0	375	750	1125	1500	1875	2250	2625	3000	3375	2	0	1	0	0	0	0	0	0	0	0	0	0	-0.25	-0.25	-0.25	-0.25	-0.25	-0.25	-0.25	-0.25	-0.25	-0.25	-0.25	linear	100	0.025	0	0.5	TRUE	2	poolmodel	0.2	0.018993500982282186	0.01153413641599706	0	10
10	250	0	375	750	1125	1500	1875	2250	2625	3000	3375	2	0	1	0	0	0	0	0	0	0	0	0	0	-0.25	-0.25	-0.25	-0.25	-0.25	-0.25	-0.25	-0.25	-0.25	-0.25	-0.25	linear	100	0.025	0	0.5	TRUE	2	sepmodel	0.1	0.03804385242541873	0.012969336479091473	0	10
10	250	0	375	750	1125	1500	1875	2250	2625	3000	3375	2	0	1	0	0	0	0	0	0	0	0	0	0	-0.25	-0.25	-0.25	-0.25	-0.25	-0.25	-0.25	-0.25	-0.25	-0.25	-0.25	linear	100	0.025	0	0.5	TRUE	3	fixmodel	0.1	0.0030571464037583403	0.012936480693048934	0	10
10	250	0	375	750	1125	1500	1875	2250	2625	3000	3375	2	0	1	0	0	0	0	0	0	0	0	0	0	-0.25	-0.25	-0.25	-0.25	-0.25	-0.25	-0.25	-0.25	-0.25	-0.25	-0.25	linear	100	0.025	0	0.5	TRUE	3	poolmodel	0	-0.033356681967443354	0.00971856394300936	0	10
10	250	0	375	750	1125	1500	1875	2250	2625	3000	3375	2	0	1	0	0	0	0	0	0	0	0	0	0	-0.25	-0.25	-0.25	-0.25	-0.25	-0.25	-0.25	-0.25	-0.25	-0.25	-0.25	linear	100	0.025	0	0.5	TRUE	3	sepmodel	0.1	8.576228020192727e-7	0.011216664568084409	0	10
10	250	0	375	750	1125	1500	1875	2250	2625	3000	3375	2	0	1	0	0	0	0	0	0	0	0	0	0	-0.25	-0.25	-0.25	-0.25	-0.25	-0.25	-0.25	-0.25	-0.25	-0.25	-0.25	linear	100	0.025	0	0.5	TRUE	4	fixmodel	0.1	-0.004228267692278329	0.013943322187959973	0	10
10	250	0	375	750	1125	1500	1875	2250	2625	3000	3375	2	0	1	0	0	0	0	0	0	0	0	0	0	-0.25	-0.25	-0.25	-0.25	-0.25	-0.25	-0.25	-0.25	-0.25	-0.25	-0.25	linear	100	0.025	0	0.5	TRUE	4	poolmodel	0.1	-0.028344584479604286	0.014489423479868053	0	10
10	250	0	375	750	1125	1500	1875	2250	2625	3000	3375	2	0	1	0	0	0	0	0	0	0	0	0	0	-0.25	-0.25	-0.25	-0.25	-0.25	-0.25	-0.25	-0.25	-0.25	-0.25	-0.25	linear	100	0.025	0	0.5	TRUE	4	sepmodel	0.1	-0.013877419346891462	0.011978469127941566	0	10
10	250	0	375	750	1125	1500	1875	2250	2625	3000	3375	2	0	1	0	0	0	0	0	0	0	0	0	0	-0.25	-0.25	-0.25	-0.25	-0.25	-0.25	-0.25	-0.25	-0.25	-0.25	-0.25	linear	100	0.025	0	0.5	TRUE	5	fixmodel	0.2	0.06447745688902566	0.010121187274309669	0	10
10	250	0	375	750	1125	1500	1875	2250	2625	3000	3375	2	0	1	0	0	0	0	0	0	0	0	0	0	-0.25	-0.25	-0.25	-0.25	-0.25	-0.25	-0.25	-0.25	-0.25	-0.25	-0.25	linear	100	0.025	0	0.5	TRUE	5	poolmodel	0	0.002410516721888378	0.007232235801906742	0	10
10	250	0	375	750	1125	1500	1875	2250	2625	3000	3375	2	0	1	0	0	0	0	0	0	0	0	0	0	-0.25	-0.25	-0.25	-0.25	-0.25	-0.25	-0.25	-0.25	-0.25	-0.25	-0.25	linear	100	0.025	0	0.5	TRUE	5	sepmodel	0	0.051169263453112186	0.00800404291402371	0	10
10	250	0	375	750	1125	1500	1875	2250	2625	3000	3375	2	0	1	0	0	0	0	0	0	0	0	0	0	-0.25	-0.25	-0.25	-0.25	-0.25	-0.25	-0.25	-0.25	-0.25	-0.25	-0.25	linear	100	0.025	0	0.5	TRUE	6	fixmodel	0.1	0.013862813894779231	0.006638472419120039	0	10
10	250	0	375	750	1125	1500	1875	2250	2625	3000	3375	2	0	1	0	0	0	0	0	0	0	0	0	0	-0.25	-0.25	-0.25	-0.25	-0.25	-0.25	-0.25	-0.25	-0.25	-0.25	-0.25	linear	100	0.025	0	0.5	TRUE	6	poolmodel	0	-0.04192635209939132	0.006167670279292973	0	10
10	250	0	375	750	1125	1500	1875	2250	2625	3000	3375	2	0	1	0	0	0	0	0	0	0	0	0	0	-0.25	-0.25	-0.25	-0.25	-0.25	-0.25	-0.25	-0.25	-0.25	-0.25	-0.25	linear	100	0.025	0	0.5	TRUE	6	sepmodel	0	0.02608289992437789	0.006038986538573412	0	10
10	250	0	375	750	1125	1500	1875	2250	2625	3000	3375	2	0	1	0	0	0	0	0	0	0	0	0	0	-0.25	-0.25	-0.25	-0.25	-0.25	-0.25	-0.25	-0.25	-0.25	-0.25	-0.25	linear	100	0.025	0	0.5	TRUE	7	fixmodel	0	-0.03775021219860088	0.007942187131004419	0	10
10	250	0	375	750	1125	1500	1875	2250	2625	3000	3375	2	0	1	0	0	0	0	0	0	0	0	0	0	-0.25	-0.25	-0.25	-0.25	-0.25	-0.25	-0.25	-0.25	-0.25	-0.25	-0.25	linear	100	0.025	0	0.5	TRUE	7	poolmodel	0	-0.09633165792336458	0.01287847070357146	0	10
10	250	0	375	750	1125	1500	1875	2250	2625	3000	3375	2	0	1	0	0	0	0	0	0	0	0	0	0	-0.25	-0.25	-0.25	-0.25	-0.25	-0.25	-0.25	-0.25	-0.25	-0.25	-0.25	linear	100	0.025	0	0.5	TRUE	7	sepmodel	0	-0.0338175531958803	0.007048518698783776	0	10
10	250	0	375	750	1125	1500	1875	2250	2625	3000	3375	2	0	1	0	0	0	0	0	0	0	0	0	0	-0.25	-0.25	-0.25	-0.25	-0.25	-0.25	-0.25	-0.25	-0.25	-0.25	-0.25	linear	100	0.025	0	0.5	TRUE	8	fixmodel	0	-0.012007635754440547	0.0022981692124960187	0	10
10	250	0	375	750	1125	1500	1875	2250	2625	3000	3375	2	0	1	0	0	0	0	0	0	0	0	0	0	-0.25	-0.25	-0.25	-0.25	-0.25	-0.25	-0.25	-0.25	-0.25	-0.25	-0.25	linear	100	0.025	0	0.5	TRUE	8	poolmodel	0	-0.07958677659420581	0.00832444604675717	0	10
10	250	0	375	750	1125	1500	1875	2250	2625	3000	3375	2	0	1	0	0	0	0	0	0	0	0	0	0	-0.25	-0.25	-0.25	-0.25	-0.25	-0.25	-0.25	-0.25	-0.25	-0.25	-0.25	linear	100	0.025	0	0.5	TRUE	8	sepmodel	0	-0.01870516270444153	0.004101975618269776	0	10
10	250	0	375	750	1125	1500	1875	2250	2625	3000	3375	2	0	1	0	0	0	0	0	0	0	0	0	0	-0.25	-0.25	-0.25	-0.25	-0.25	-0.25	-0.25	-0.25	-0.25	-0.25	-0.25	linear	100	0.025	0	0.5	TRUE	9	fixmodel	0	-0.027150588649620517	0.012803023988460512	0	10
10	250	0	375	750	1125	1500	1875	2250	2625	3000	3375	2	0	1	0	0	0	0	0	0	0	0	0	0	-0.25	-0.25	-0.25	-0.25	-0.25	-0.25	-0.25	-0.25	-0.25	-0.25	-0.25	linear	100	0.025	0	0.5	TRUE	9	poolmodel	0	-0.11276312669576995	0.018186338951525136	0	10
10	250	0	375	750	1125	1500	1875	2250	2625	3000	3375	2	0	1	0	0	0	0	0	0	0	0	0	0	-0.25	-0.25	-0.25	-0.25	-0.25	-0.25	-0.25	-0.25	-0.25	-0.25	-0.25	linear	100	0.025	0	0.5	TRUE	9	sepmodel	0	-0.03685518633529044	0.011876238006763686	0	10
10	250	0	375	750	1125	1500	1875	2250	2625	3000	3375	2	0	1	0	0	0	0	0	0	0	0	0	0	-0.25	-0.25	-0.25	-0.25	-0.25	-0.25	-0.25	-0.25	-0.25	-0.25	-0.25	linear	100	0.025	0	0.5	TRUE	10	fixmodel	0	-0.03661356887044563	0.006416614691868207	0	10
10	250	0	375	750	1125	1500	1875	2250	2625	3000	3375	2	0	1	0	0	0	0	0	0	0	0	0	0	-0.25	-0.25	-0.25	-0.25	-0.25	-0.25	-0.25	-0.25	-0.25	-0.25	-0.25	linear	100	0.025	0	0.5	TRUE	10	poolmodel	0	-0.14246262382236496	0.027802229890276624	0	10
10	250	0	375	750	1125	1500	1875	2250	2625	3000	3375	2	0	1	0	0	0	0	0	0	0	0	0	0	-0.25	-0.25	-0.25	-0.25	-0.25	-0.25	-0.25	-0.25	-0.25	-0.25	-0.25	linear	100	0.025	0	0.5	TRUE	10	sepmodel	0	-0.03974322613007706	0.007355178902611316	0	10
10	250	0	400	800	1200	1600	2000	2400	2800	3200	3600	2	0	1	0	0	0	0	0	0	0	0	0	0	-0.25	-0.25	-0.25	-0.25	-0.25	-0.25	-0.25	-0.25	-0.25	-0.25	-0.25	linear	100	0.025	0	0.5	TRUE	2	fixmodel	0	-0.012411210508557738	0.008265880939260268	0	10
10	250	0	400	800	1200	1600	2000	2400	2800	3200	3600	2	0	1	0	0	0	0	0	0	0	0	0	0	-0.25	-0.25	-0.25	-0.25	-0.25	-0.25	-0.25	-0.25	-0.25	-0.25	-0.25	linear	100	0.025	0	0.5	TRUE	2	poolmodel	0	-0.023597649412638755	0.005334786118663441	0	10
10	250	0	400	800	1200	1600	2000	2400	2800	3200	3600	2	0	1	0	0	0	0	0	0	0	0	0	0	-0.25	-0.25	-0.25	-0.25	-0.25	-0.25	-0.25	-0.25	-0.25	-0.25	-0.25	linear	100	0.025	0	0.5	TRUE	2	sepmodel	0	-0.0015317527568578459	0.008571814692940688	0	10
10	250	0	400	800	1200	1600	2000	2400	2800	3200	3600	2	0	1	0	0	0	0	0	0	0	0	0	0	-0.25	-0.25	-0.25	-0.25	-0.25	-0.25	-0.25	-0.25	-0.25	-0.25	-0.25	linear	100	0.025	0	0.5	TRUE	3	fixmodel	0.1	8.228514070285726e-4	0.006602262439473603	0	10
10	250	0	400	800	1200	1600	2000	2400	2800	3200	3600	2	0	1	0	0	0	0	0	0	0	0	0	0	-0.25	-0.25	-0.25	-0.25	-0.25	-0.25	-0.25	-0.25	-0.25	-0.25	-0.25	linear	100	0.025	0	0.5	TRUE	3	poolmodel	0	-0.02896492907303535	0.004175331746747017	0	10
10	250	0	400	800	1200	1600	2000	2400	2800	3200	3600	2	0	1	0	0	0	0	0	0	0	0	0	0	-0.25	-0.25	-0.25	-0.25	-0.25	-0.25	-0.25	-0.25	-0.25	-0.25	-0.25	linear	100	0.025	0	0.5	TRUE	3	sepmodel	0.1	-0.003501501956160863	0.008244629302964568	0	10
10	250	0	400	800	1200	1600	2000	2400	2800	3200	3600	2	0	1	0	0	0	0	0	0	0	0	0	0	-0.25	-0.25	-0.25	-0.25	-0.25	-0.25	-0.25	-0.25	-0.25	-0.25	-0.25	linear	100	0.025	0	0.5	TRUE	4	fixmodel	0	-0.029299851147235944	0.005369944077189478	0	10
10	250	0	400	800	1200	1600	2000	2400	2800	3200	3600	2	0	1	0	0	0	0	0	0	0	0	0	0	-0.25	-0.25	-0.25	-0.25	-0.25	-0.25	-0.25	-0.25	-0.25	-0.25	-0.25	linear	100	0.025	0	0.5	TRUE	4	poolmodel	0	-0.06162737947600861	0.006780115552873249	0	10
10	250	0	400	800	1200	1600	2000	2400	2800	3200	3600	2	0	1	0	0	0	0	0	0	0	0	0	0	-0.25	-0.25	-0.25	-0.25	-0.25	-0.25	-0.25	-0.25	-0.25	-0.25	-0.25	linear	100	0.025	0	0.5	TRUE	4	sepmodel	0	-0.0382378891835743	0.00577698654336046	0	10
10	250	0	400	800	1200	1600	2000	2400	2800	3200	3600	2	0	1	0	0	0	0	0	0	0	0	0	0	-0.25	-0.25	-0.25	-0.25	-0.25	-0.25	-0.25	-0.25	-0.25	-0.25	-0.25	linear	100	0.025	0	0.5	TRUE	5	fixmodel	0	0.004775197089451427	0.0033384992417318043	0	10
10	250	0	400	800	1200	1600	2000	2400	2800	3200	3600	2	0	1	0	0	0	0	0	0	0	0	0	0	-0.25	-0.25	-0.25	-0.25	-0.25	-0.25	-0.25	-0.25	-0.25	-0.25	-0.25	linear	100	0.025	0	0.5	TRUE	5	poolmodel	0	-0.05040917238008899	0.0036425335034347764	0	10
10	250	0	400	800	1200	1600	2000	2400	2800	3200	3600	2	0	1	0	0	0	0	0	0	0	0	0	0	-0.25	-0.25	-0.25	-0.25	-0.25	-0.25	-0.25	-0.25	-0.25	-0.25	-0.25	linear	100	0.025	0	0.5	TRUE	5	sepmodel	0	0.0014222790997397144	0.003253688154111669	0	10
10	250	0	400	800	1200	1600	2000	2400	2800	3200	3600	2	0	1	0	0	0	0	0	0	0	0	0	0	-0.25	-0.25	-0.25	-0.25	-0.25	-0.25	-0.25	-0.25	-0.25	-0.25	-0.25	linear	100	0.025	0	0.5	TRUE	6	fixmodel	0	-0.009226501456070813	0.007475144519875763	0	10
10	250	0	400	800	1200	1600	2000	2400	2800	3200	3600	2	0	1	0	0	0	0	0	0	0	0	0	0	-0.25	-0.25	-0.25	-0.25	-0.25	-0.25	-0.25	-0.25	-0.25	-0.25	-0.25	linear	100	0.025	0	0.5	TRUE	6	poolmodel	0	-0.058762420618003165	0.007183858957801811	0	10
10	250	0	400	800	1200	1600	2000	2400	2800	3200	3600	2	0	1	0	0	0	0	0	0	0	0	0	0	-0.25	-0.25	-0.25	-0.25	-0.25	-0.25	-0.25	-0.25	-0.25	-0.25	-0.25	linear	100	0.025	0	0.5	TRUE	6	sepmodel	0	-0.005650433176879312	0.00687307766155377	0	10
10	250	0	400	800	1200	1600	2000	2400	2800	3200	3600	2	0	1	0	0	0	0	0	0	0	0	0	0	-0.25	-0.25	-0.25	-0.25	-0.25	-0.25	-0.25	-0.25	-0.25	-0.25	-0.25	linear	100	0.025	0	0.5	TRUE	7	fixmodel	0	0.011076884648227404	0.004015112150178713	0	10
10	250	0	400	800	1200	1600	2000	2400	2800	3200	3600	2	0	1	0	0	0	0	0	0	0	0	0	0	-0.25	-0.25	-0.25	-0.25	-0.25	-0.25	-0.25	-0.25	-0.25	-0.25	-0.25	linear	100	0.025	0	0.5	TRUE	7	poolmodel	0	-0.05529681274198754	0.004421666215813973	0	10
10	250	0	400	800	1200	1600	2000	2400	2800	3200	3600	2	0	1	0	0	0	0	0	0	0	0	0	0	-0.25	-0.25	-0.25	-0.25	-0.25	-0.25	-0.25	-0.25	-0.25	-0.25	-0.25	linear	100	0.025	0	0.5	TRUE	7	sepmodel	0	0.01612858784330392	0.005776132190579254	0	10
10	250	0	400	800	1200	1600	2000	2400	2800	3200	3600	2	0	1	0	0	0	0	0	0	0	0	0	0	-0.25	-0.25	-0.25	-0.25	-0.25	-0.25	-0.25	-0.25	-0.25	-0.25	-0.25	linear	100	0.025	0	0.5	TRUE	8	fixmodel	0	-0.003807622224351918	0.007353816130514347	0	10
10	250	0	400	800	1200	1600	2000	2400	2800	3200	3600	2	0	1	0	0	0	0	0	0	0	0	0	0	-0.25	-0.25	-0.25	-0.25	-0.25	-0.25	-0.25	-0.25	-0.25	-0.25	-0.25	linear	100	0.025	0	0.5	TRUE	8	poolmodel	0	-0.09556498173357936	0.012890135403995083	0	10
10	250	0	400	800	1200	1600	2000	2400	2800	3200	3600	2	0	1	0	0	0	0	0	0	0	0	0	0	-0.25	-0.25	-0.25	-0.25	-0.25	-0.25	-0.25	-0.25	-0.25	-0.25	-0.25	linear	100	0.025	0	0.5	TRUE	8	sepmodel	0	-0.005766167525804269	0.006262561290841117	0	10
10	250	0	400	800	1200	1600	2000	2400	2800	3200	3600	2	0	1	0	0	0	0	0	0	0	0	0	0	-0.25	-0.25	-0.25	-0.25	-0.25	-0.25	-0.25	-0.25	-0.25	-0.25	-0.25	linear	100	0.025	0	0.5	TRUE	9	fixmodel	0.1	-0.012975036777783317	0.016854343790875363	0	10
10	250	0	400	800	1200	1600	2000	2400	2800	3200	3600	2	0	1	0	0	0	0	0	0	0	0	0	0	-0.25	-0.25	-0.25	-0.25	-0.25	-0.25	-0.25	-0.25	-0.25	-0.25	-0.25	linear	100	0.025	0	0.5	TRUE	9	poolmodel	0	-0.1099958167946478	0.02039653946060514	0	10
10	250	0	400	800	1200	1600	2000	2400	2800	3200	3600	2	0	1	0	0	0	0	0	0	0	0	0	0	-0.25	-0.25	-0.25	-0.25	-0.25	-0.25	-0.25	-0.25	-0.25	-0.25	-0.25	linear	100	0.025	0	0.5	TRUE	9	sepmodel	0.1	-0.013501784600857224	0.01669430750875432	0	10
10	250	0	400	800	1200	1600	2000	2400	2800	3200	3600	2	0	1	0	0	0	0	0	0	0	0	0	0	-0.25	-0.25	-0.25	-0.25	-0.25	-0.25	-0.25	-0.25	-0.25	-0.25	-0.25	linear	100	0.025	0	0.5	TRUE	10	fixmodel	0	-0.03720368164586479	0.009790958272323673	0	10
10	250	0	400	800	1200	1600	2000	2400	2800	3200	3600	2	0	1	0	0	0	0	0	0	0	0	0	0	-0.25	-0.25	-0.25	-0.25	-0.25	-0.25	-0.25	-0.25	-0.25	-0.25	-0.25	linear	100	0.025	0	0.5	TRUE	10	poolmodel	0	-0.12185447663300283	0.0186040877183247	0	10
10	250	0	400	800	1200	1600	2000	2400	2800	3200	3600	2	0	1	0	0	0	0	0	0	0	0	0	0	-0.25	-0.25	-0.25	-0.25	-0.25	-0.25	-0.25	-0.25	-0.25	-0.25	-0.25	linear	100	0.025	0	0.5	TRUE	10	sepmodel	0	-0.03369018558579515	0.008116821820131528	0	10
10	250	0	425	850	1275	1700	2125	2550	2975	3400	3825	2	0	1	0	0	0	0	0	0	0	0	0	0	-0.25	-0.25	-0.25	-0.25	-0.25	-0.25	-0.25	-0.25	-0.25	-0.25	-0.25	linear	100	0.025	0	0.5	TRUE	2	fixmodel	0	-0.011512435337146297	0.010578489857822594	0	10
10	250	0	425	850	1275	1700	2125	2550	2975	3400	3825	2	0	1	0	0	0	0	0	0	0	0	0	0	-0.25	-0.25	-0.25	-0.25	-0.25	-0.25	-0.25	-0.25	-0.25	-0.25	-0.25	linear	100	0.025	0	0.5	TRUE	2	poolmodel	0	-0.0232162916065835	0.011941675902301352	0	10
10	250	0	425	850	1275	1700	2125	2550	2975	3400	3825	2	0	1	0	0	0	0	0	0	0	0	0	0	-0.25	-0.25	-0.25	-0.25	-0.25	-0.25	-0.25	-0.25	-0.25	-0.25	-0.25	linear	100	0.025	0	0.5	TRUE	2	sepmodel	0	-0.013942924248609448	0.010860449814674843	0	10
10	250	0	425	850	1275	1700	2125	2550	2975	3400	3825	2	0	1	0	0	0	0	0	0	0	0	0	0	-0.25	-0.25	-0.25	-0.25	-0.25	-0.25	-0.25	-0.25	-0.25	-0.25	-0.25	linear	100	0.025	0	0.5	TRUE	3	fixmodel	0	0.02412967631190575	0.005380027316454348	0	10
10	250	0	425	850	1275	1700	2125	2550	2975	3400	3825	2	0	1	0	0	0	0	0	0	0	0	0	0	-0.25	-0.25	-0.25	-0.25	-0.25	-0.25	-0.25	-0.25	-0.25	-0.25	-0.25	linear	100	0.025	0	0.5	TRUE	3	poolmodel	0	-0.002463974115231509	0.002685640984478474	0	10
10	250	0	425	850	1275	1700	2125	2550	2975	3400	3825	2	0	1	0	0	0	0	0	0	0	0	0	0	-0.25	-0.25	-0.25	-0.25	-0.25	-0.25	-0.25	-0.25	-0.25	-0.25	-0.25	linear	100	0.025	0	0.5	TRUE	3	sepmodel	0	0.011809596887154102	0.006762027486653534	0	10
10	250	0	425	850	1275	1700	2125	2550	2975	3400	3825	2	0	1	0	0	0	0	0	0	0	0	0	0	-0.25	-0.25	-0.25	-0.25	-0.25	-0.25	-0.25	-0.25	-0.25	-0.25	-0.25	linear	100	0.025	0	0.5	TRUE	4	fixmodel	0	0.04884928643180254	0.00663264708010036	0	10
10	250	0	425	850	1275	1700	2125	2550	2975	3400	3825	2	0	1	0	0	0	0	0	0	0	0	0	0	-0.25	-0.25	-0.25	-0.25	-0.25	-0.25	-0.25	-0.25	-0.25	-0.25	-0.25	linear	100	0.025	0	0.5	TRUE	4	poolmodel	0	0.005154080900487194	0.0017546027424400043	0	10
10	250	0	425	850	1275	1700	2125	2550	2975	3400	3825	2	0	1	0	0	0	0	0	0	0	0	0	0	-0.25	-0.25	-0.25	-0.25	-0.25	-0.25	-0.25	-0.25	-0.25	-0.25	-0.25	linear	100	0.025	0	0.5	TRUE	4	sepmodel	0	0.04654792501217783	0.00697396978227127	0	10
10	250	0	425	850	1275	1700	2125	2550	2975	3400	3825	2	0	1	0	0	0	0	0	0	0	0	0	0	-0.25	-0.25	-0.25	-0.25	-0.25	-0.25	-0.25	-0.25	-0.25	-0.25	-0.25	linear	100	0.025	0	0.5	TRUE	5	fixmodel	0.1	-0.021739679325174427	0.01835619539035003	0	10
10	250	0	425	850	1275	1700	2125	2550	2975	3400	3825	2	0	1	0	0	0	0	0	0	0	0	0	0	-0.25	-0.25	-0.25	-0.25	-0.25	-0.25	-0.25	-0.25	-0.25	-0.25	-0.25	linear	100	0.025	0	0.5	TRUE	5	poolmodel	0	-0.06484025803727451	0.012275283937741252	0	10
10	250	0	425	850	1275	1700	2125	2550	2975	3400	3825	2	0	1	0	0	0	0	0	0	0	0	0	0	-0.25	-0.25	-0.25	-0.25	-0.25	-0.25	-0.25	-0.25	-0.25	-0.25	-0.25	linear	100	0.025	0	0.5	TRUE	5	sepmodel	0.1	-0.015029910453036815	0.02220545529734228	0	10
10	250	0	425	850	1275	1700	2125	2550	2975	3400	3825	2	0	1	0	0	0	0	0	0	0	0	0	0	-0.25	-0.25	-0.25	-0.25	-0.25	-0.25	-0.25	-0.25	-0.25	-0.25	-0.25	linear	100	0.025	0	0.5	TRUE	6	fixmodel	0	0.014501608960616572	0.004874449738553217	0	10
10	250	0	425	850	1275	1700	2125	2550	2975	3400	3825	2	0	1	0	0	0	0	0	0	0	0	0	0	-0.25	-0.25	-0.25	-0.25	-0.25	-0.25	-0.25	-0.25	-0.25	-0.25	-0.25	linear	100	0.025	0	0.5	TRUE	6	poolmodel	0	-0.06331852357833982	0.007827131679682941	0	10
10	250	0	425	850	1275	1700	2125	2550	2975	3400	3825	2	0	1	0	0	0	0	0	0	0	0	0	0	-0.25	-0.25	-0.25	-0.25	-0.25	-0.25	-0.25	-0.25	-0.25	-0.25	-0.25	linear	100	0.025	0	0.5	TRUE	6	sepmodel	0	0.027303387298514954	0.004895024707692907	0	10
10	250	0	425	850	1275	1700	2125	2550	2975	3400	3825	2	0	1	0	0	0	0	0	0	0	0	0	0	-0.25	-0.25	-0.25	-0.25	-0.25	-0.25	-0.25	-0.25	-0.25	-0.25	-0.25	linear	100	0.025	0	0.5	TRUE	7	fixmodel	0.1	0.03323354916570609	0.011180050034172252	0	10
10	250	0	425	850	1275	1700	2125	2550	2975	3400	3825	2	0	1	0	0	0	0	0	0	0	0	0	0	-0.25	-0.25	-0.25	-0.25	-0.25	-0.25	-0.25	-0.25	-0.25	-0.25	-0.25	linear	100	0.025	0	0.5	TRUE	7	poolmodel	0	-0.08302387107196688	0.014602468722854645	0	10
10	250	0	425	850	1275	1700	2125	2550	2975	3400	3825	2	0	1	0	0	0	0	0	0	0	0	0	0	-0.25	-0.25	-0.25	-0.25	-0.25	-0.25	-0.25	-0.25	-0.25	-0.25	-0.25	linear	100	0.025	0	0.5	TRUE	7	sepmodel	0.1	0.031001449100331015	0.011425065682323461	0	10
10	250	0	425	850	1275	1700	2125	2550	2975	3400	3825	2	0	1	0	0	0	0	0	0	0	0	0	0	-0.25	-0.25	-0.25	-0.25	-0.25	-0.25	-0.25	-0.25	-0.25	-0.25	-0.25	linear	100	0.025	0	0.5	TRUE	8	fixmodel	0.1	0.03834294748548889	0.008052129671050906	0	10
10	250	0	425	850	1275	1700	2125	2550	2975	3400	3825	2	0	1	0	0	0	0	0	0	0	0	0	0	-0.25	-0.25	-0.25	-0.25	-0.25	-0.25	-0.25	-0.25	-0.25	-0.25	-0.25	linear	100	0.025	0	0.5	TRUE	8	poolmodel	0	-0.05985358457235698	0.00875372661764522	0	10
10	250	0	425	850	1275	1700	2125	2550	2975	3400	3825	2	0	1	0	0	0	0	0	0	0	0	0	0	-0.25	-0.25	-0.25	-0.25	-0.25	-0.25	-0.25	-0.25	-0.25	-0.25	-0.25	linear	100	0.025	0	0.5	TRUE	8	sepmodel	0.1	0.03878104004712353	0.009316999456766971	0	10
10	250	0	425	850	1275	1700	2125	2550	2975	3400	3825	2	0	1	0	0	0	0	0	0	0	0	0	0	-0.25	-0.25	-0.25	-0.25	-0.25	-0.25	-0.25	-0.25	-0.25	-0.25	-0.25	linear	100	0.025	0	0.5	TRUE	9	fixmodel	0	-0.0418723836147884	0.006109243821134133	0	10
10	250	0	425	850	1275	1700	2125	2550	2975	3400	3825	2	0	1	0	0	0	0	0	0	0	0	0	0	-0.25	-0.25	-0.25	-0.25	-0.25	-0.25	-0.25	-0.25	-0.25	-0.25	-0.25	linear	100	0.025	0	0.5	TRUE	9	poolmodel	0	-0.109581233302961	0.014509440200272599	0	10
10	250	0	425	850	1275	1700	2125	2550	2975	3400	3825	2	0	1	0	0	0	0	0	0	0	0	0	0	-0.25	-0.25	-0.25	-0.25	-0.25	-0.25	-0.25	-0.25	-0.25	-0.25	-0.25	linear	100	0.025	0	0.5	TRUE	9	sepmodel	0	-0.03394741519763274	0.005446847006647947	0	10
10	250	0	425	850	1275	1700	2125	2550	2975	3400	3825	2	0	1	0	0	0	0	0	0	0	0	0	0	-0.25	-0.25	-0.25	-0.25	-0.25	-0.25	-0.25	-0.25	-0.25	-0.25	-0.25	linear	100	0.025	0	0.5	TRUE	10	fixmodel	0	-0.014708351188977268	0.0039009964420323347	0	10
10	250	0	425	850	1275	1700	2125	2550	2975	3400	3825	2	0	1	0	0	0	0	0	0	0	0	0	0	-0.25	-0.25	-0.25	-0.25	-0.25	-0.25	-0.25	-0.25	-0.25	-0.25	-0.25	linear	100	0.025	0	0.5	TRUE	10	poolmodel	0	-0.11944591223903138	0.0159031531140372	0	10
10	250	0	425	850	1275	1700	2125	2550	2975	3400	3825	2	0	1	0	0	0	0	0	0	0	0	0	0	-0.25	-0.25	-0.25	-0.25	-0.25	-0.25	-0.25	-0.25	-0.25	-0.25	-0.25	linear	100	0.025	0	0.5	TRUE	10	sepmodel	0	-0.01763051252515484	0.003917472637014154	0	10
10	250	0	450	900	1350	1800	2250	2700	3150	3600	4050	2	0	1	0	0	0	0	0	0	0	0	0	0	-0.25	-0.25	-0.25	-0.25	-0.25	-0.25	-0.25	-0.25	-0.25	-0.25	-0.25	linear	100	0.025	0	0.5	TRUE	2	fixmodel	0	0.01678739854121086	0.0035029582432090584	0	10
10	250	0	450	900	1350	1800	2250	2700	3150	3600	4050	2	0	1	0	0	0	0	0	0	0	0	0	0	-0.25	-0.25	-0.25	-0.25	-0.25	-0.25	-0.25	-0.25	-0.25	-0.25	-0.25	linear	100	0.025	0	0.5	TRUE	2	poolmodel	0	-0.0018743011665350012	0.002871483153667362	0	10
10	250	0	450	900	1350	1800	2250	2700	3150	3600	4050	2	0	1	0	0	0	0	0	0	0	0	0	0	-0.25	-0.25	-0.25	-0.25	-0.25	-0.25	-0.25	-0.25	-0.25	-0.25	-0.25	linear	100	0.025	0	0.5	TRUE	2	sepmodel	0	0.015116129454031544	0.003197292702192418	0	10
10	250	0	450	900	1350	1800	2250	2700	3150	3600	4050	2	0	1	0	0	0	0	0	0	0	0	0	0	-0.25	-0.25	-0.25	-0.25	-0.25	-0.25	-0.25	-0.25	-0.25	-0.25	-0.25	linear	100	0.025	0	0.5	TRUE	3	fixmodel	0	-0.016044583096122313	0.008231402403768368	0	10
10	250	0	450	900	1350	1800	2250	2700	3150	3600	4050	2	0	1	0	0	0	0	0	0	0	0	0	0	-0.25	-0.25	-0.25	-0.25	-0.25	-0.25	-0.25	-0.25	-0.25	-0.25	-0.25	linear	100	0.025	0	0.5	TRUE	3	poolmodel	0	-0.04737879104265601	0.006615199685936783	0	10
10	250	0	450	900	1350	1800	2250	2700	3150	3600	4050	2	0	1	0	0	0	0	0	0	0	0	0	0	-0.25	-0.25	-0.25	-0.25	-0.25	-0.25	-0.25	-0.25	-0.25	-0.25	-0.25	linear	100	0.025	0	0.5	TRUE	3	sepmodel	0	-0.008329022486135483	0.009253786385264494	0	10
10	250	0	450	900	1350	1800	2250	2700	3150	3600	4050	2	0	1	0	0	0	0	0	0	0	0	0	0	-0.25	-0.25	-0.25	-0.25	-0.25	-0.25	-0.25	-0.25	-0.25	-0.25	-0.25	linear	100	0.025	0	0.5	TRUE	4	fixmodel	0	-0.010468557619423854	0.009553403443491265	0	10
10	250	0	450	900	1350	1800	2250	2700	3150	3600	4050	2	0	1	0	0	0	0	0	0	0	0	0	0	-0.25	-0.25	-0.25	-0.25	-0.25	-0.25	-0.25	-0.25	-0.25	-0.25	-0.25	linear	100	0.025	0	0.5	TRUE	4	poolmodel	0	-0.05472750721377819	0.009379647810509319	0	10
10	250	0	450	900	1350	1800	2250	2700	3150	3600	4050	2	0	1	0	0	0	0	0	0	0	0	0	0	-0.25	-0.25	-0.25	-0.25	-0.25	-0.25	-0.25	-0.25	-0.25	-0.25	-0.25	linear	100	0.025	0	0.5	TRUE	4	sepmodel	0	-0.006231133325128917	0.009675997343689558	0	10
10	250	0	450	900	1350	1800	2250	2700	3150	3600	4050	2	0	1	0	0	0	0	0	0	0	0	0	0	-0.25	-0.25	-0.25	-0.25	-0.25	-0.25	-0.25	-0.25	-0.25	-0.25	-0.25	linear	100	0.025	0	0.5	TRUE	5	fixmodel	0	0.05790600078200491	0.008940369727252291	0	10
10	250	0	450	900	1350	1800	2250	2700	3150	3600	4050	2	0	1	0	0	0	0	0	0	0	0	0	0	-0.25	-0.25	-0.25	-0.25	-0.25	-0.25	-0.25	-0.25	-0.25	-0.25	-0.25	linear	100	0.025	0	0.5	TRUE	5	poolmodel	0	-0.009994490887857144	0.00991063055081456	0	10
10	250	0	450	900	1350	1800	2250	2700	3150	3600	4050	2	0	1	0	0	0	0	0	0	0	0	0	0	-0.25	-0.25	-0.25	-0.25	-0.25	-0.25	-0.25	-0.25	-0.25	-0.25	-0.25	linear	100	0.025	0	0.5	TRUE	5	sepmodel	0	0.05001827634264725	0.007399901392237171	0	10
10	250	0	450	900	1350	1800	2250	2700	3150	3600	4050	2	0	1	0	0	0	0	0	0	0	0	0	0	-0.25	-0.25	-0.25	-0.25	-0.25	-0.25	-0.25	-0.25	-0.25	-0.25	-0.25	linear	100	0.025	0	0.5	TRUE	6	fixmodel	0.1	-0.009173712263741212	0.010941154623772735	0	10
10	250	0	450	900	1350	1800	2250	2700	3150	3600	4050	2	0	1	0	0	0	0	0	0	0	0	0	0	-0.25	-0.25	-0.25	-0.25	-0.25	-0.25	-0.25	-0.25	-0.25	-0.25	-0.25	linear	100	0.025	0	0.5	TRUE	6	poolmodel	0	-0.07620111404433952	0.013317759224505748	0	10
10	250	0	450	900	1350	1800	2250	2700	3150	3600	4050	2	0	1	0	0	0	0	0	0	0	0	0	0	-0.25	-0.25	-0.25	-0.25	-0.25	-0.25	-0.25	-0.25	-0.25	-0.25	-0.25	linear	100	0.025	0	0.5	TRUE	6	sepmodel	0.1	-0.009210289869959861	0.010050138419091897	0	10
10	250	0	450	900	1350	1800	2250	2700	3150	3600	4050	2	0	1	0	0	0	0	0	0	0	0	0	0	-0.25	-0.25	-0.25	-0.25	-0.25	-0.25	-0.25	-0.25	-0.25	-0.25	-0.25	linear	100	0.025	0	0.5	TRUE	7	fixmodel	0	0.02796397871688812	0.005933590530055704	0	10
10	250	0	450	900	1350	1800	2250	2700	3150	3600	4050	2	0	1	0	0	0	0	0	0	0	0	0	0	-0.25	-0.25	-0.25	-0.25	-0.25	-0.25	-0.25	-0.25	-0.25	-0.25	-0.25	linear	100	0.025	0	0.5	TRUE	7	poolmodel	0	-0.06289146661874438	0.0059966056741860355	0	10
10	250	0	450	900	1350	1800	2250	2700	3150	3600	4050	2	0	1	0	0	0	0	0	0	0	0	0	0	-0.25	-0.25	-0.25	-0.25	-0.25	-0.25	-0.25	-0.25	-0.25	-0.25	-0.25	linear	100	0.025	0	0.5	TRUE	7	sepmodel	0	0.034159390136102086	0.005886607582687266	0	10
10	250	0	450	900	1350	1800	2250	2700	3150	3600	4050	2	0	1	0	0	0	0	0	0	0	0	0	0	-0.25	-0.25	-0.25	-0.25	-0.25	-0.25	-0.25	-0.25	-0.25	-0.25	-0.25	linear	100	0.025	0	0.5	TRUE	8	fixmodel	0	-0.04026421909876128	0.007884270753812511	0	10
10	250	0	450	900	1350	1800	2250	2700	3150	3600	4050	2	0	1	0	0	0	0	0	0	0	0	0	0	-0.25	-0.25	-0.25	-0.25	-0.25	-0.25	-0.25	-0.25	-0.25	-0.25	-0.25	linear	100	0.025	0	0.5	TRUE	8	poolmodel	0	-0.10757308361948288	0.014699493292349798	0	10
10	250	0	450	900	1350	1800	2250	2700	3150	3600	4050	2	0	1	0	0	0	0	0	0	0	0	0	0	-0.25	-0.25	-0.25	-0.25	-0.25	-0.25	-0.25	-0.25	-0.25	-0.25	-0.25	linear	100	0.025	0	0.5	TRUE	8	sepmodel	0	-0.033143639919846944	0.009419126516981645	0	10
10	250	0	450	900	1350	1800	2250	2700	3150	3600	4050	2	0	1	0	0	0	0	0	0	0	0	0	0	-0.25	-0.25	-0.25	-0.25	-0.25	-0.25	-0.25	-0.25	-0.25	-0.25	-0.25	linear	100	0.025	0	0.5	TRUE	9	fixmodel	0.1	-0.022028823961206527	0.013103997576636021	0	10
10	250	0	450	900	1350	1800	2250	2700	3150	3600	4050	2	0	1	0	0	0	0	0	0	0	0	0	0	-0.25	-0.25	-0.25	-0.25	-0.25	-0.25	-0.25	-0.25	-0.25	-0.25	-0.25	linear	100	0.025	0	0.5	TRUE	9	poolmodel	0	-0.09550215630172618	0.01717229291454437	0	10
10	250	0	450	900	1350	1800	2250	2700	3150	3600	4050	2	0	1	0	0	0	0	0	0	0	0	0	0	-0.25	-0.25	-0.25	-0.25	-0.25	-0.25	-0.25	-0.25	-0.25	-0.25	-0.25	linear	100	0.025	0	0.5	TRUE	9	sepmodel	0.1	-0.01975214709032871	0.014159669920672949	0	10
10	250	0	450	900	1350	1800	2250	2700	3150	3600	4050	2	0	1	0	0	0	0	0	0	0	0	0	0	-0.25	-0.25	-0.25	-0.25	-0.25	-0.25	-0.25	-0.25	-0.25	-0.25	-0.25	linear	100	0.025	0	0.5	TRUE	10	fixmodel	0	-0.024907985477741826	0.00696989570301717	0	10
10	250	0	450	900	1350	1800	2250	2700	3150	3600	4050	2	0	1	0	0	0	0	0	0	0	0	0	0	-0.25	-0.25	-0.25	-0.25	-0.25	-0.25	-0.25	-0.25	-0.25	-0.25	-0.25	linear	100	0.025	0	0.5	TRUE	10	poolmodel	0	-0.10707279087208589	0.015458930825440339	0	10
10	250	0	450	900	1350	1800	2250	2700	3150	3600	4050	2	0	1	0	0	0	0	0	0	0	0	0	0	-0.25	-0.25	-0.25	-0.25	-0.25	-0.25	-0.25	-0.25	-0.25	-0.25	-0.25	linear	100	0.025	0	0.5	TRUE	10	sepmodel	0	-0.020042847013975452	0.005449362298253144	0	10
10	250	0	475	950	1425	1900	2375	2850	3325	3800	4275	2	0	1	0	0	0	0	0	0	0	0	0	0	-0.25	-0.25	-0.25	-0.25	-0.25	-0.25	-0.25	-0.25	-0.25	-0.25	-0.25	linear	100	0.025	0	0.5	TRUE	2	fixmodel	0	-0.0065995617645145796	0.0036346334732454866	0	10
10	250	0	475	950	1425	1900	2375	2850	3325	3800	4275	2	0	1	0	0	0	0	0	0	0	0	0	0	-0.25	-0.25	-0.25	-0.25	-0.25	-0.25	-0.25	-0.25	-0.25	-0.25	-0.25	linear	100	0.025	0	0.5	TRUE	2	poolmodel	0	-0.0016343626939046504	0.0023142884164371624	0	10
10	250	0	475	950	1425	1900	2375	2850	3325	3800	4275	2	0	1	0	0	0	0	0	0	0	0	0	0	-0.25	-0.25	-0.25	-0.25	-0.25	-0.25	-0.25	-0.25	-0.25	-0.25	-0.25	linear	100	0.025	0	0.5	TRUE	2	sepmodel	0	-0.00756960872632868	0.004224066764431537	0	10
10	250	0	475	950	1425	1900	2375	2850	3325	3800	4275	2	0	1	0	0	0	0	0	0	0	0	0	0	-0.25	-0.25	-0.25	-0.25	-0.25	-0.25	-0.25	-0.25	-0.25	-0.25	-0.25	linear	100	0.025	0	0.5	TRUE	3	fixmodel	0	-0.011854535318525622	0.005784958504264194	0	10
10	250	0	475	950	1425	1900	2375	2850	3325	3800	4275	2	0	1	0	0	0	0	0	0	0	0	0	0	-0.25	-0.25	-0.25	-0.25	-0.25	-0.25	-0.25	-0.25	-0.25	-0.25	-0.25	linear	100	0.025	0	0.5	TRUE	3	poolmodel	0	-0.022546818747469378	0.008216738601359404	0	10
10	250	0	475	950	1425	1900	2375	2850	3325	3800	4275	2	0	1	0	0	0	0	0	0	0	0	0	0	-0.25	-0.25	-0.25	-0.25	-0.25	-0.25	-0.25	-0.25	-0.25	-0.25	-0.25	linear	100	0.025	0	0.5	TRUE	3	sepmodel	0	-0.008187374920365718	0.005571043728053793	0	10
10	250	0	475	950	1425	1900	2375	2850	3325	3800	4275	2	0	1	0	0	0	0	0	0	0	0	0	0	-0.25	-0.25	-0.25	-0.25	-0.25	-0.25	-0.25	-0.25	-0.25	-0.25	-0.25	linear	100	0.025	0	0.5	TRUE	4	fixmodel	0	0.005097941490266135	0.007810319270938478	0	10
10	250	0	475	950	1425	1900	2375	2850	3325	3800	4275	2	0	1	0	0	0	0	0	0	0	0	0	0	-0.25	-0.25	-0.25	-0.25	-0.25	-0.25	-0.25	-0.25	-0.25	-0.25	-0.25	linear	100	0.025	0	0.5	TRUE	4	poolmodel	0	-0.021049468226493943	0.004625070423953902	0	10
10	250	0	475	950	1425	1900	2375	2850	3325	3800	4275	2	0	1	0	0	0	0	0	0	0	0	0	0	-0.25	-0.25	-0.25	-0.25	-0.25	-0.25	-0.25	-0.25	-0.25	-0.25	-0.25	linear	100	0.025	0	0.5	TRUE	4	sepmodel	0	0.011121209590823378	0.007126654415616678	0	10
10	250	0	475	950	1425	1900	2375	2850	3325	3800	4275	2	0	1	0	0	0	0	0	0	0	0	0	0	-0.25	-0.25	-0.25	-0.25	-0.25	-0.25	-0.25	-0.25	-0.25	-0.25	-0.25	linear	100	0.025	0	0.5	TRUE	5	fixmodel	0	-0.004232801652458801	0.006855067742393646	0	10
10	250	0	475	950	1425	1900	2375	2850	3325	3800	4275	2	0	1	0	0	0	0	0	0	0	0	0	0	-0.25	-0.25	-0.25	-0.25	-0.25	-0.25	-0.25	-0.25	-0.25	-0.25	-0.25	linear	100	0.025	0	0.5	TRUE	5	poolmodel	0	-0.03988850171833359	0.0040949726540264525	0	10
10	250	0	475	950	1425	1900	2375	2850	3325	3800	4275	2	0	1	0	0	0	0	0	0	0	0	0	0	-0.25	-0.25	-0.25	-0.25	-0.25	-0.25	-0.25	-0.25	-0.25	-0.25	-0.25	linear	100	0.025	0	0.5	TRUE	5	sepmodel	0	-0.002425037929304059	0.005487468286785982	0	10
10	250	0	475	950	1425	1900	2375	2850	3325	3800	4275	2	0	1	0	0	0	0	0	0	0	0	0	0	-0.25	-0.25	-0.25	-0.25	-0.25	-0.25	-0.25	-0.25	-0.25	-0.25	-0.25	linear	100	0.025	0	0.5	TRUE	6	fixmodel	0	0.04611363316114151	0.007205914320527684	0	10
10	250	0	475	950	1425	1900	2375	2850	3325	3800	4275	2	0	1	0	0	0	0	0	0	0	0	0	0	-0.25	-0.25	-0.25	-0.25	-0.25	-0.25	-0.25	-0.25	-0.25	-0.25	-0.25	linear	100	0.025	0	0.5	TRUE	6	poolmodel	0	-0.029620498712065797	0.005958142853832089	0	10
10	250	0	475	950	1425	1900	2375	2850	3325	3800	4275	2	0	1	0	0	0	0	0	0	0	0	0	0	-0.25	-0.25	-0.25	-0.25	-0.25	-0.25	-0.25	-0.25	-0.25	-0.25	-0.25	linear	100	0.025	0	0.5	TRUE	6	sepmodel	0	0.04437486027569898	0.006767176605935751	0	10
10	250	0	475	950	1425	1900	2375	2850	3325	3800	4275	2	0	1	0	0	0	0	0	0	0	0	0	0	-0.25	-0.25	-0.25	-0.25	-0.25	-0.25	-0.25	-0.25	-0.25	-0.25	-0.25	linear	100	0.025	0	0.5	TRUE	7	fixmodel	0	-0.05149267480276037	0.00967899247028651	0	10
10	250	0	475	950	1425	1900	2375	2850	3325	3800	4275	2	0	1	0	0	0	0	0	0	0	0	0	0	-0.25	-0.25	-0.25	-0.25	-0.25	-0.25	-0.25	-0.25	-0.25	-0.25	-0.25	linear	100	0.025	0	0.5	TRUE	7	poolmodel	0	-0.09358763479207609	0.013836670311131326	0	10
10	250	0	475	950	1425	1900	2375	2850	3325	3800	4275	2	0	1	0	0	0	0	0	0	0	0	0	0	-0.25	-0.25	-0.25	-0.25	-0.25	-0.25	-0.25	-0.25	-0.25	-0.25	-0.25	linear	100	0.025	0	0.5	TRUE	7	sepmodel	0	-0.05700703699847278	0.011340461817952438	0	10
10	250	0	475	950	1425	1900	2375	2850	3325	3800	4275	2	0	1	0	0	0	0	0	0	0	0	0	0	-0.25	-0.25	-0.25	-0.25	-0.25	-0.25	-0.25	-0.25	-0.25	-0.25	-0.25	linear	100	0.025	0	0.5	TRUE	8	fixmodel	0	-0.05223317080491467	0.007623870518760354	0	10
10	250	0	475	950	1425	1900	2375	2850	3325	3800	4275	2	0	1	0	0	0	0	0	0	0	0	0	0	-0.25	-0.25	-0.25	-0.25	-0.25	-0.25	-0.25	-0.25	-0.25	-0.25	-0.25	linear	100	0.025	0	0.5	TRUE	8	poolmodel	0	-0.12203308533645567	0.019007979062756992	0	10
10	250	0	475	950	1425	1900	2375	2850	3325	3800	4275	2	0	1	0	0	0	0	0	0	0	0	0	0	-0.25	-0.25	-0.25	-0.25	-0.25	-0.25	-0.25	-0.25	-0.25	-0.25	-0.25	linear	100	0.025	0	0.5	TRUE	8	sepmodel	0	-0.053685959470539175	0.008542508079332297	0	10
10	250	0	475	950	1425	1900	2375	2850	3325	3800	4275	2	0	1	0	0	0	0	0	0	0	0	0	0	-0.25	-0.25	-0.25	-0.25	-0.25	-0.25	-0.25	-0.25	-0.25	-0.25	-0.25	linear	100	0.025	0	0.5	TRUE	9	fixmodel	0	-0.02687331002794516	0.00848272497046317	0	10
10	250	0	475	950	1425	1900	2375	2850	3325	3800	4275	2	0	1	0	0	0	0	0	0	0	0	0	0	-0.25	-0.25	-0.25	-0.25	-0.25	-0.25	-0.25	-0.25	-0.25	-0.25	-0.25	linear	100	0.025	0	0.5	TRUE	9	poolmodel	0	-0.1082168078608501	0.013931094012096547	0	10
10	250	0	475	950	1425	1900	2375	2850	3325	3800	4275	2	0	1	0	0	0	0	0	0	0	0	0	0	-0.25	-0.25	-0.25	-0.25	-0.25	-0.25	-0.25	-0.25	-0.25	-0.25	-0.25	linear	100	0.025	0	0.5	TRUE	9	sepmodel	0	-0.01884937734145093	0.007475787697327074	0	10
10	250	0	475	950	1425	1900	2375	2850	3325	3800	4275	2	0	1	0	0	0	0	0	0	0	0	0	0	-0.25	-0.25	-0.25	-0.25	-0.25	-0.25	-0.25	-0.25	-0.25	-0.25	-0.25	linear	100	0.025	0	0.5	TRUE	10	fixmodel	0	-0.03845786199093864	0.012838055928486747	0	10
10	250	0	475	950	1425	1900	2375	2850	3325	3800	4275	2	0	1	0	0	0	0	0	0	0	0	0	0	-0.25	-0.25	-0.25	-0.25	-0.25	-0.25	-0.25	-0.25	-0.25	-0.25	-0.25	linear	100	0.025	0	0.5	TRUE	10	poolmodel	0	-0.1350568274523282	0.023473299845841466	0	10
10	250	0	475	950	1425	1900	2375	2850	3325	3800	4275	2	0	1	0	0	0	0	0	0	0	0	0	0	-0.25	-0.25	-0.25	-0.25	-0.25	-0.25	-0.25	-0.25	-0.25	-0.25	-0.25	linear	100	0.025	0	0.5	TRUE	10	sepmodel	0	-0.03113968509251158	0.011690562621764683	0	10
10	250	0	500	1000	1500	2000	2500	3000	3500	4000	4500	2	0	1	0	0	0	0	0	0	0	0	0	0	-0.25	-0.25	-0.25	-0.25	-0.25	-0.25	-0.25	-0.25	-0.25	-0.25	-0.25	linear	100	0.025	0	0.5	TRUE	2	fixmodel	0.1	0.039498971029523294	0.011995052851066834	0	10
10	250	0	500	1000	1500	2000	2500	3000	3500	4000	4500	2	0	1	0	0	0	0	0	0	0	0	0	0	-0.25	-0.25	-0.25	-0.25	-0.25	-0.25	-0.25	-0.25	-0.25	-0.25	-0.25	linear	100	0.025	0	0.5	TRUE	2	poolmodel	0.1	0.010053980050114411	0.005381858710070547	0	10
10	250	0	500	1000	1500	2000	2500	3000	3500	4000	4500	2	0	1	0	0	0	0	0	0	0	0	0	0	-0.25	-0.25	-0.25	-0.25	-0.25	-0.25	-0.25	-0.25	-0.25	-0.25	-0.25	linear	100	0.025	0	0.5	TRUE	2	sepmodel	0.1	0.03949897102952302	0.011995052851066999	0	10
10	250	0	500	1000	1500	2000	2500	3000	3500	4000	4500	2	0	1	0	0	0	0	0	0	0	0	0	0	-0.25	-0.25	-0.25	-0.25	-0.25	-0.25	-0.25	-0.25	-0.25	-0.25	-0.25	linear	100	0.025	0	0.5	TRUE	3	fixmodel	0.1	0.021601044575405886	0.009848514913426058	0	10
10	250	0	500	1000	1500	2000	2500	3000	3500	4000	4500	2	0	1	0	0	0	0	0	0	0	0	0	0	-0.25	-0.25	-0.25	-0.25	-0.25	-0.25	-0.25	-0.25	-0.25	-0.25	-0.25	linear	100	0.025	0	0.5	TRUE	3	poolmodel	0.1	0.004446123025819047	0.008035503448344113	0	10
10	250	0	500	1000	1500	2000	2500	3000	3500	4000	4500	2	0	1	0	0	0	0	0	0	0	0	0	0	-0.25	-0.25	-0.25	-0.25	-0.25	-0.25	-0.25	-0.25	-0.25	-0.25	-0.25	linear	100	0.025	0	0.5	TRUE	3	sepmodel	0.1	0.021601044575406226	0.009848514913426268	0	10
10	250	0	500	1000	1500	2000	2500	3000	3500	4000	4500	2	0	1	0	0	0	0	0	0	0	0	0	0	-0.25	-0.25	-0.25	-0.25	-0.25	-0.25	-0.25	-0.25	-0.25	-0.25	-0.25	linear	100	0.025	0	0.5	TRUE	4	fixmodel	0.1	0.016010684230930463	0.010314651528426639	0	10
10	250	0	500	1000	1500	2000	2500	3000	3500	4000	4500	2	0	1	0	0	0	0	0	0	0	0	0	0	-0.25	-0.25	-0.25	-0.25	-0.25	-0.25	-0.25	-0.25	-0.25	-0.25	-0.25	linear	100	0.025	0	0.5	TRUE	4	poolmodel	0.1	-0.022591198826699084	0.006261698785476991	0	10
10	250	0	500	1000	1500	2000	2500	3000	3500	4000	4500	2	0	1	0	0	0	0	0	0	0	0	0	0	-0.25	-0.25	-0.25	-0.25	-0.25	-0.25	-0.25	-0.25	-0.25	-0.25	-0.25	linear	100	0.025	0	0.5	TRUE	4	sepmodel	0.1	0.016010684230930883	0.010314651528426625	0	10
10	250	0	500	1000	1500	2000	2500	3000	3500	4000	4500	2	0	1	0	0	0	0	0	0	0	0	0	0	-0.25	-0.25	-0.25	-0.25	-0.25	-0.25	-0.25	-0.25	-0.25	-0.25	-0.25	linear	100	0.025	0	0.5	TRUE	5	fixmodel	0	0.0167141150492108	0.009749302007178414	0	10
10	250	0	500	1000	1500	2000	2500	3000	3500	4000	4500	2	0	1	0	0	0	0	0	0	0	0	0	0	-0.25	-0.25	-0.25	-0.25	-0.25	-0.25	-0.25	-0.25	-0.25	-0.25	-0.25	linear	100	0.025	0	0.5	TRUE	5	poolmodel	0.1	-0.04465612955344808	0.013593069950494344	0	10
10	250	0	500	1000	1500	2000	2500	3000	3500	4000	4500	2	0	1	0	0	0	0	0	0	0	0	0	0	-0.25	-0.25	-0.25	-0.25	-0.25	-0.25	-0.25	-0.25	-0.25	-0.25	-0.25	linear	100	0.025	0	0.5	TRUE	5	sepmodel	0	0.016714115049210675	0.009749302007178677	0	10
10	250	0	500	1000	1500	2000	2500	3000	3500	4000	4500	2	0	1	0	0	0	0	0	0	0	0	0	0	-0.25	-0.25	-0.25	-0.25	-0.25	-0.25	-0.25	-0.25	-0.25	-0.25	-0.25	linear	100	0.025	0	0.5	TRUE	6	fixmodel	0	0.03154840535107175	0.006447614967309971	0	10
10	250	0	500	1000	1500	2000	2500	3000	3500	4000	4500	2	0	1	0	0	0	0	0	0	0	0	0	0	-0.25	-0.25	-0.25	-0.25	-0.25	-0.25	-0.25	-0.25	-0.25	-0.25	-0.25	linear	100	0.025	0	0.5	TRUE	6	poolmodel	0	-0.04327188722323064	0.0039030453945696456	0	10
10	250	0	500	1000	1500	2000	2500	3000	3500	4000	4500	2	0	1	0	0	0	0	0	0	0	0	0	0	-0.25	-0.25	-0.25	-0.25	-0.25	-0.25	-0.25	-0.25	-0.25	-0.25	-0.25	linear	100	0.025	0	0.5	TRUE	6	sepmodel	0	0.03154840535107136	0.006447614967310099	0	10
10	250	0	500	1000	1500	2000	2500	3000	3500	4000	4500	2	0	1	0	0	0	0	0	0	0	0	0	0	-0.25	-0.25	-0.25	-0.25	-0.25	-0.25	-0.25	-0.25	-0.25	-0.25	-0.25	linear	100	0.025	0	0.5	TRUE	7	fixmodel	0	-0.05239090006007718	0.0061856626769236185	0	10
10	250	0	500	1000	1500	2000	2500	3000	3500	4000	4500	2	0	1	0	0	0	0	0	0	0	0	0	0	-0.25	-0.25	-0.25	-0.25	-0.25	-0.25	-0.25	-0.25	-0.25	-0.25	-0.25	linear	100	0.025	0	0.5	TRUE	7	poolmodel	0	-0.1067563350346716	0.0161100999276205	0	10
10	250	0	500	1000	1500	2000	2500	3000	3500	4000	4500	2	0	1	0	0	0	0	0	0	0	0	0	0	-0.25	-0.25	-0.25	-0.25	-0.25	-0.25	-0.25	-0.25	-0.25	-0.25	-0.25	linear	100	0.025	0	0.5	TRUE	7	sepmodel	0	-0.052390900060075296	0.006185662676923702	0	10
10	250	0	500	1000	1500	2000	2500	3000	3500	4000	4500	2	0	1	0	0	0	0	0	0	0	0	0	0	-0.25	-0.25	-0.25	-0.25	-0.25	-0.25	-0.25	-0.25	-0.25	-0.25	-0.25	linear	100	0.025	0	0.5	TRUE	8	fixmodel	0.1	0.046531924417713845	0.010323048276740304	0	10
10	250	0	500	1000	1500	2000	2500	3000	3500	4000	4500	2	0	1	0	0	0	0	0	0	0	0	0	0	-0.25	-0.25	-0.25	-0.25	-0.25	-0.25	-0.25	-0.25	-0.25	-0.25	-0.25	linear	100	0.025	0	0.5	TRUE	8	poolmodel	0	-0.06893531095097642	0.0067791168601077	0	10
10	250	0	500	1000	1500	2000	2500	3000	3500	4000	4500	2	0	1	0	0	0	0	0	0	0	0	0	0	-0.25	-0.25	-0.25	-0.25	-0.25	-0.25	-0.25	-0.25	-0.25	-0.25	-0.25	linear	100	0.025	0	0.5	TRUE	8	sepmodel	0	0.04653192441771389	0.010323048276739754	0	10
10	250	0	500	1000	1500	2000	2500	3000	3500	4000	4500	2	0	1	0	0	0	0	0	0	0	0	0	0	-0.25	-0.25	-0.25	-0.25	-0.25	-0.25	-0.25	-0.25	-0.25	-0.25	-0.25	linear	100	0.025	0	0.5	TRUE	9	fixmodel	0	-0.03121114238886132	0.0044559705937434295	0	10
10	250	0	500	1000	1500	2000	2500	3000	3500	4000	4500	2	0	1	0	0	0	0	0	0	0	0	0	0	-0.25	-0.25	-0.25	-0.25	-0.25	-0.25	-0.25	-0.25	-0.25	-0.25	-0.25	linear	100	0.025	0	0.5	TRUE	9	poolmodel	0	-0.11929194236462792	0.01787568253291101	0	10
10	250	0	500	1000	1500	2000	2500	3000	3500	4000	4500	2	0	1	0	0	0	0	0	0	0	0	0	0	-0.25	-0.25	-0.25	-0.25	-0.25	-0.25	-0.25	-0.25	-0.25	-0.25	-0.25	linear	100	0.025	0	0.5	TRUE	9	sepmodel	0	-0.031211142388862773	0.004455970593743377	0	10
10	250	0	500	1000	1500	2000	2500	3000	3500	4000	4500	2	0	1	0	0	0	0	0	0	0	0	0	0	-0.25	-0.25	-0.25	-0.25	-0.25	-0.25	-0.25	-0.25	-0.25	-0.25	-0.25	linear	100	0.025	0	0.5	TRUE	10	fixmodel	0	0.012990323322018793	0.004579020789002624	0	10
10	250	0	500	1000	1500	2000	2500	3000	3500	4000	4500	2	0	1	0	0	0	0	0	0	0	0	0	0	-0.25	-0.25	-0.25	-0.25	-0.25	-0.25	-0.25	-0.25	-0.25	-0.25	-0.25	linear	100	0.025	0	0.5	TRUE	10	poolmodel	0	-0.07507289596634435	0.009212454900382918	0	10
10	250	0	500	1000	1500	2000	2500	3000	3500	4000	4500	2	0	1	0	0	0	0	0	0	0	0	0	0	-0.25	-0.25	-0.25	-0.25	-0.25	-0.25	-0.25	-0.25	-0.25	-0.25	-0.25	linear	100	0.025	0	0.5	TRUE	10	sepmodel	0	0.01299032332202215	0.004579020789003052	0	10
10	250	0	0	0	0	0	0	0	0	0	0	2	0	1	0	0	0	0	0	0	0	0	0	0	-0.125	-0.125	-0.125	-0.125	-0.125	-0.125	-0.125	-0.125	-0.125	-0.125	-0.125	linear	100	0.025	0	0.5	TRUE	2	fixmodel	0	-0.007499956956422662	0.006297257916133158	0	10
10	250	0	0	0	0	0	0	0	0	0	0	2	0	1	0	0	0	0	0	0	0	0	0	0	-0.125	-0.125	-0.125	-0.125	-0.125	-0.125	-0.125	-0.125	-0.125	-0.125	-0.125	linear	100	0.025	0	0.5	TRUE	2	poolmodel	0	-0.007499956956425169	0.0062972579161337345	0	10
10	250	0	0	0	0	0	0	0	0	0	0	2	0	1	0	0	0	0	0	0	0	0	0	0	-0.125	-0.125	-0.125	-0.125	-0.125	-0.125	-0.125	-0.125	-0.125	-0.125	-0.125	linear	100	0.025	0	0.5	TRUE	2	sepmodel	0	-0.007499956956425169	0.0062972579161337345	0	10
10	250	0	0	0	0	0	0	0	0	0	0	2	0	1	0	0	0	0	0	0	0	0	0	0	-0.125	-0.125	-0.125	-0.125	-0.125	-0.125	-0.125	-0.125	-0.125	-0.125	-0.125	linear	100	0.025	0	0.5	TRUE	3	fixmodel	0	-0.0382969417924145	0.008696887776654047	0	10
10	250	0	0	0	0	0	0	0	0	0	0	2	0	1	0	0	0	0	0	0	0	0	0	0	-0.125	-0.125	-0.125	-0.125	-0.125	-0.125	-0.125	-0.125	-0.125	-0.125	-0.125	linear	100	0.025	0	0.5	TRUE	3	poolmodel	0	-0.038296941792415905	0.008696887776654188	0	10
10	250	0	0	0	0	0	0	0	0	0	0	2	0	1	0	0	0	0	0	0	0	0	0	0	-0.125	-0.125	-0.125	-0.125	-0.125	-0.125	-0.125	-0.125	-0.125	-0.125	-0.125	linear	100	0.025	0	0.5	TRUE	3	sepmodel	0	-0.038296941792415905	0.008696887776654188	0	10
10	250	0	0	0	0	0	0	0	0	0	0	2	0	1	0	0	0	0	0	0	0	0	0	0	-0.125	-0.125	-0.125	-0.125	-0.125	-0.125	-0.125	-0.125	-0.125	-0.125	-0.125	linear	100	0.025	0	0.5	TRUE	4	fixmodel	0	-0.03936586349261828	0.010482501261263488	0	10
10	250	0	0	0	0	0	0	0	0	0	0	2	0	1	0	0	0	0	0	0	0	0	0	0	-0.125	-0.125	-0.125	-0.125	-0.125	-0.125	-0.125	-0.125	-0.125	-0.125	-0.125	linear	100	0.025	0	0.5	TRUE	4	poolmodel	0	-0.03936586349262169	0.010482501261263722	0	10
10	250	0	0	0	0	0	0	0	0	0	0	2	0	1	0	0	0	0	0	0	0	0	0	0	-0.125	-0.125	-0.125	-0.125	-0.125	-0.125	-0.125	-0.125	-0.125	-0.125	-0.125	linear	100	0.025	0	0.5	TRUE	4	sepmodel	0	-0.03936586349262169	0.010482501261263722	0	10
10	250	0	0	0	0	0	0	0	0	0	0	2	0	1	0	0	0	0	0	0	0	0	0	0	-0.125	-0.125	-0.125	-0.125	-0.125	-0.125	-0.125	-0.125	-0.125	-0.125	-0.125	linear	100	0.025	0	0.5	TRUE	5	fixmodel	0	-0.013781870972052699	0.007479461693093031	0	10
10	250	0	0	0	0	0	0	0	0	0	0	2	0	1	0	0	0	0	0	0	0	0	0	0	-0.125	-0.125	-0.125	-0.125	-0.125	-0.125	-0.125	-0.125	-0.125	-0.125	-0.125	linear	100	0.025	0	0.5	TRUE	5	poolmodel	0	-0.013781870972053651	0.007479461693093171	0	10
10	250	0	0	0	0	0	0	0	0	0	0	2	0	1	0	0	0	0	0	0	0	0	0	0	-0.125	-0.125	-0.125	-0.125	-0.125	-0.125	-0.125	-0.125	-0.125	-0.125	-0.125	linear	100	0.025	0	0.5	TRUE	5	sepmodel	0	-0.013781870972053651	0.007479461693093171	0	10
10	250	0	0	0	0	0	0	0	0	0	0	2	0	1	0	0	0	0	0	0	0	0	0	0	-0.125	-0.125	-0.125	-0.125	-0.125	-0.125	-0.125	-0.125	-0.125	-0.125	-0.125	linear	100	0.025	0	0.5	TRUE	6	fixmodel	0	-0.034777539005159896	0.007840453388595667	0	10
10	250	0	0	0	0	0	0	0	0	0	0	2	0	1	0	0	0	0	0	0	0	0	0	0	-0.125	-0.125	-0.125	-0.125	-0.125	-0.125	-0.125	-0.125	-0.125	-0.125	-0.125	linear	100	0.025	0	0.5	TRUE	6	poolmodel	0	-0.03477753900516223	0.007840453388595417	0	10
10	250	0	0	0	0	0	0	0	0	0	0	2	0	1	0	0	0	0	0	0	0	0	0	0	-0.125	-0.125	-0.125	-0.125	-0.125	-0.125	-0.125	-0.125	-0.125	-0.125	-0.125	linear	100	0.025	0	0.5	TRUE	6	sepmodel	0	-0.03477753900516223	0.007840453388595417	0	10
10	250	0	0	0	0	0	0	0	0	0	0	2	0	1	0	0	0	0	0	0	0	0	0	0	-0.125	-0.125	-0.125	-0.125	-0.125	-0.125	-0.125	-0.125	-0.125	-0.125	-0.125	linear	100	0.025	0	0.5	TRUE	7	fixmodel	0	-0.005788480695450302	0.007868263201435036	0	10
10	250	0	0	0	0	0	0	0	0	0	0	2	0	1	0	0	0	0	0	0	0	0	0	0	-0.125	-0.125	-0.125	-0.125	-0.125	-0.125	-0.125	-0.125	-0.125	-0.125	-0.125	linear	100	0.025	0	0.5	TRUE	7	poolmodel	0	-0.005788480695450719	0.007868263201435272	0	10
10	250	0	0	0	0	0	0	0	0	0	0	2	0	1	0	0	0	0	0	0	0	0	0	0	-0.125	-0.125	-0.125	-0.125	-0.125	-0.125	-0.125	-0.125	-0.125	-0.125	-0.125	linear	100	0.025	0	0.5	TRUE	7	sepmodel	0	-0.005788480695450719	0.007868263201435272	0	10
10	250	0	0	0	0	0	0	0	0	0	0	2	0	1	0	0	0	0	0	0	0	0	0	0	-0.125	-0.125	-0.125	-0.125	-0.125	-0.125	-0.125	-0.125	-0.125	-0.125	-0.125	linear	100	0.025	0	0.5	TRUE	8	fixmodel	0	-0.054606152126122486	0.006249624200975225	0	10
10	250	0	0	0	0	0	0	0	0	0	0	2	0	1	0	0	0	0	0	0	0	0	0	0	-0.125	-0.125	-0.125	-0.125	-0.125	-0.125	-0.125	-0.125	-0.125	-0.125	-0.125	linear	100	0.025	0	0.5	TRUE	8	poolmodel	0	-0.05460615212612408	0.006249624200975283	0	10
10	250	0	0	0	0	0	0	0	0	0	0	2	0	1	0	0	0	0	0	0	0	0	0	0	-0.125	-0.125	-0.125	-0.125	-0.125	-0.125	-0.125	-0.125	-0.125	-0.125	-0.125	linear	100	0.025	0	0.5	TRUE	8	sepmodel	0	-0.05460615212612408	0.006249624200975283	0	10
10	250	0	0	0	0	0	0	0	0	0	0	2	0	1	0	0	0	0	0	0	0	0	0	0	-0.125	-0.125	-0.125	-0.125	-0.125	-0.125	-0.125	-0.125	-0.125	-0.125	-0.125	linear	100	0.025	0	0.5	TRUE	9	fixmodel	0	-0.026259023986931543	0.008568885759729259	0	10
10	250	0	0	0	0	0	0	0	0	0	0	2	0	1	0	0	0	0	0	0	0	0	0	0	-0.125	-0.125	-0.125	-0.125	-0.125	-0.125	-0.125	-0.125	-0.125	-0.125	-0.125	linear	100	0.025	0	0.5	TRUE	9	poolmodel	0	-0.026259023986933354	0.008568885759729165	0	10
10	250	0	0	0	0	0	0	0	0	0	0	2	0	1	0	0	0	0	0	0	0	0	0	0	-0.125	-0.125	-0.125	-0.125	-0.125	-0.125	-0.125	-0.125	-0.125	-0.125	-0.125	linear	100	0.025	0	0.5	TRUE	9	sepmodel	0	-0.026259023986933354	0.008568885759729165	0	10
10	250	0	0	0	0	0	0	0	0	0	0	2	0	1	0	0	0	0	0	0	0	0	0	0	-0.125	-0.125	-0.125	-0.125	-0.125	-0.125	-0.125	-0.125	-0.125	-0.125	-0.125	linear	100	0.025	0	0.5	TRUE	10	fixmodel	0.1	-0.017060024808423294	0.010221732488491607	0	10
[truncated: 3,377 more rows]
