# Supplementary material for: Statistical Modeling to Adjust for Time Trends in Adaptive Platform Trials Utilizing Non‐Concurrent Controls
Source: Biom J. 2025 Jun 10;67(3):e70059. doi: 10.1002/bimj.70059 (PMC12150008; doi:10.1002/bimj.70059)
Supplement: Supplementary file 1 — Supporting Information [file BIMJ-67-e70059-s002.zip › simulations/results_intermediate/results_setting_1_pow.csv]

num_arms	n_arm	d1	d2	d3	d4	d5	d6	d7	d8	d9	d10	period_blocks	mu0	sigma	theta1	theta2	theta3	theta4	theta5	theta6	theta7	theta8	theta9	theta10	lambda0	lambda1	lambda2	lambda3	lambda4	lambda5	lambda6	lambda7	lambda8	lambda9	lambda10	trend	unit_size	alpha	trend_mean	trend_var	ncc	study_arm	model	reject_h0	bias	MSE	failed	nsim
10	250	0	0	0	0	0	0	0	0	0	0	2	0	1	0.25	0.25	0.25	0.25	0.25	0.25	0.25	0.25	0.25	0.25	-0.5	-0.5	-0.5	-0.5	-0.5	-0.5	-0.5	-0.5	-0.5	-0.5	-0.5	linear	100	0.025	0	0.5	TRUE	2	fixmodel	0.9	0.01422431202673254	0.0065536601391383556	0	10
10	250	0	0	0	0	0	0	0	0	0	0	2	0	1	0.25	0.25	0.25	0.25	0.25	0.25	0.25	0.25	0.25	0.25	-0.5	-0.5	-0.5	-0.5	-0.5	-0.5	-0.5	-0.5	-0.5	-0.5	-0.5	linear	100	0.025	0	0.5	TRUE	2	poolmodel	0.9	0.014224312026741312	0.006553660139138797	0	10
10	250	0	0	0	0	0	0	0	0	0	0	2	0	1	0.25	0.25	0.25	0.25	0.25	0.25	0.25	0.25	0.25	0.25	-0.5	-0.5	-0.5	-0.5	-0.5	-0.5	-0.5	-0.5	-0.5	-0.5	-0.5	linear	100	0.025	0	0.5	TRUE	2	sepmodel	0.9	0.014224312026741312	0.006553660139138797	0	10
10	250	0	0	0	0	0	0	0	0	0	0	2	0	1	0.25	0.25	0.25	0.25	0.25	0.25	0.25	0.25	0.25	0.25	-0.5	-0.5	-0.5	-0.5	-0.5	-0.5	-0.5	-0.5	-0.5	-0.5	-0.5	linear	100	0.025	0	0.5	TRUE	3	fixmodel	0.7	-0.027116684959764135	0.006382778172987452	0	10
10	250	0	0	0	0	0	0	0	0	0	0	2	0	1	0.25	0.25	0.25	0.25	0.25	0.25	0.25	0.25	0.25	0.25	-0.5	-0.5	-0.5	-0.5	-0.5	-0.5	-0.5	-0.5	-0.5	-0.5	-0.5	linear	100	0.025	0	0.5	TRUE	3	poolmodel	0.7	-0.027116684959769745	0.006382778172987483	0	10
10	250	0	0	0	0	0	0	0	0	0	0	2	0	1	0.25	0.25	0.25	0.25	0.25	0.25	0.25	0.25	0.25	0.25	-0.5	-0.5	-0.5	-0.5	-0.5	-0.5	-0.5	-0.5	-0.5	-0.5	-0.5	linear	100	0.025	0	0.5	TRUE	3	sepmodel	0.7	-0.027116684959769745	0.006382778172987483	0	10
10	250	0	0	0	0	0	0	0	0	0	0	2	0	1	0.25	0.25	0.25	0.25	0.25	0.25	0.25	0.25	0.25	0.25	-0.5	-0.5	-0.5	-0.5	-0.5	-0.5	-0.5	-0.5	-0.5	-0.5	-0.5	linear	100	0.025	0	0.5	TRUE	4	fixmodel	0.8	-0.010884392628803386	0.005110756913757863	0	10
10	250	0	0	0	0	0	0	0	0	0	0	2	0	1	0.25	0.25	0.25	0.25	0.25	0.25	0.25	0.25	0.25	0.25	-0.5	-0.5	-0.5	-0.5	-0.5	-0.5	-0.5	-0.5	-0.5	-0.5	-0.5	linear	100	0.025	0	0.5	TRUE	4	poolmodel	0.8	-0.010884392628805462	0.005110756913757667	0	10
10	250	0	0	0	0	0	0	0	0	0	0	2	0	1	0.25	0.25	0.25	0.25	0.25	0.25	0.25	0.25	0.25	0.25	-0.5	-0.5	-0.5	-0.5	-0.5	-0.5	-0.5	-0.5	-0.5	-0.5	-0.5	linear	100	0.025	0	0.5	TRUE	4	sepmodel	0.8	-0.010884392628805462	0.005110756913757667	0	10
10	250	0	0	0	0	0	0	0	0	0	0	2	0	1	0.25	0.25	0.25	0.25	0.25	0.25	0.25	0.25	0.25	0.25	-0.5	-0.5	-0.5	-0.5	-0.5	-0.5	-0.5	-0.5	-0.5	-0.5	-0.5	linear	100	0.025	0	0.5	TRUE	5	fixmodel	0.7	-0.015921856925737145	0.009971242642013186	0	10
10	250	0	0	0	0	0	0	0	0	0	0	2	0	1	0.25	0.25	0.25	0.25	0.25	0.25	0.25	0.25	0.25	0.25	-0.5	-0.5	-0.5	-0.5	-0.5	-0.5	-0.5	-0.5	-0.5	-0.5	-0.5	linear	100	0.025	0	0.5	TRUE	5	poolmodel	0.7	-0.01592185692573584	0.009971242642013592	0	10
10	250	0	0	0	0	0	0	0	0	0	0	2	0	1	0.25	0.25	0.25	0.25	0.25	0.25	0.25	0.25	0.25	0.25	-0.5	-0.5	-0.5	-0.5	-0.5	-0.5	-0.5	-0.5	-0.5	-0.5	-0.5	linear	100	0.025	0	0.5	TRUE	5	sepmodel	0.7	-0.01592185692573584	0.009971242642013592	0	10
10	250	0	0	0	0	0	0	0	0	0	0	2	0	1	0.25	0.25	0.25	0.25	0.25	0.25	0.25	0.25	0.25	0.25	-0.5	-0.5	-0.5	-0.5	-0.5	-0.5	-0.5	-0.5	-0.5	-0.5	-0.5	linear	100	0.025	0	0.5	TRUE	6	fixmodel	0.7	-4.2888040311241105e-4	0.011526493063453597	0	10
10	250	0	0	0	0	0	0	0	0	0	0	2	0	1	0.25	0.25	0.25	0.25	0.25	0.25	0.25	0.25	0.25	0.25	-0.5	-0.5	-0.5	-0.5	-0.5	-0.5	-0.5	-0.5	-0.5	-0.5	-0.5	linear	100	0.025	0	0.5	TRUE	6	poolmodel	0.6	-4.288804031119198e-4	0.011526493063454367	0	10
10	250	0	0	0	0	0	0	0	0	0	0	2	0	1	0.25	0.25	0.25	0.25	0.25	0.25	0.25	0.25	0.25	0.25	-0.5	-0.5	-0.5	-0.5	-0.5	-0.5	-0.5	-0.5	-0.5	-0.5	-0.5	linear	100	0.025	0	0.5	TRUE	6	sepmodel	0.6	-4.288804031119198e-4	0.011526493063454367	0	10
10	250	0	0	0	0	0	0	0	0	0	0	2	0	1	0.25	0.25	0.25	0.25	0.25	0.25	0.25	0.25	0.25	0.25	-0.5	-0.5	-0.5	-0.5	-0.5	-0.5	-0.5	-0.5	-0.5	-0.5	-0.5	linear	100	0.025	0	0.5	TRUE	7	fixmodel	0.9	0.04057480796461693	0.005403417800593085	0	10
10	250	0	0	0	0	0	0	0	0	0	0	2	0	1	0.25	0.25	0.25	0.25	0.25	0.25	0.25	0.25	0.25	0.25	-0.5	-0.5	-0.5	-0.5	-0.5	-0.5	-0.5	-0.5	-0.5	-0.5	-0.5	linear	100	0.025	0	0.5	TRUE	7	poolmodel	0.9	0.04057480796461682	0.005403417800593352	0	10
10	250	0	0	0	0	0	0	0	0	0	0	2	0	1	0.25	0.25	0.25	0.25	0.25	0.25	0.25	0.25	0.25	0.25	-0.5	-0.5	-0.5	-0.5	-0.5	-0.5	-0.5	-0.5	-0.5	-0.5	-0.5	linear	100	0.025	0	0.5	TRUE	7	sepmodel	0.9	0.04057480796461682	0.005403417800593352	0	10
10	250	0	0	0	0	0	0	0	0	0	0	2	0	1	0.25	0.25	0.25	0.25	0.25	0.25	0.25	0.25	0.25	0.25	-0.5	-0.5	-0.5	-0.5	-0.5	-0.5	-0.5	-0.5	-0.5	-0.5	-0.5	linear	100	0.025	0	0.5	TRUE	8	fixmodel	0.9	-0.022105547992218304	0.006492180184754594	0	10
10	250	0	0	0	0	0	0	0	0	0	0	2	0	1	0.25	0.25	0.25	0.25	0.25	0.25	0.25	0.25	0.25	0.25	-0.5	-0.5	-0.5	-0.5	-0.5	-0.5	-0.5	-0.5	-0.5	-0.5	-0.5	linear	100	0.025	0	0.5	TRUE	8	poolmodel	0.8	-0.02210554799221846	0.006492180184754706	0	10
10	250	0	0	0	0	0	0	0	0	0	0	2	0	1	0.25	0.25	0.25	0.25	0.25	0.25	0.25	0.25	0.25	0.25	-0.5	-0.5	-0.5	-0.5	-0.5	-0.5	-0.5	-0.5	-0.5	-0.5	-0.5	linear	100	0.025	0	0.5	TRUE	8	sepmodel	0.8	-0.02210554799221846	0.006492180184754706	0	10
10	250	0	0	0	0	0	0	0	0	0	0	2	0	1	0.25	0.25	0.25	0.25	0.25	0.25	0.25	0.25	0.25	0.25	-0.5	-0.5	-0.5	-0.5	-0.5	-0.5	-0.5	-0.5	-0.5	-0.5	-0.5	linear	100	0.025	0	0.5	TRUE	9	fixmodel	0.8	-0.024132098081965196	0.0020039419731186893	0	10
10	250	0	0	0	0	0	0	0	0	0	0	2	0	1	0.25	0.25	0.25	0.25	0.25	0.25	0.25	0.25	0.25	0.25	-0.5	-0.5	-0.5	-0.5	-0.5	-0.5	-0.5	-0.5	-0.5	-0.5	-0.5	linear	100	0.025	0	0.5	TRUE	9	poolmodel	0.8	-0.024132098081965835	0.0020039419731186694	0	10
10	250	0	0	0	0	0	0	0	0	0	0	2	0	1	0.25	0.25	0.25	0.25	0.25	0.25	0.25	0.25	0.25	0.25	-0.5	-0.5	-0.5	-0.5	-0.5	-0.5	-0.5	-0.5	-0.5	-0.5	-0.5	linear	100	0.025	0	0.5	TRUE	9	sepmodel	0.8	-0.024132098081965835	0.0020039419731186694	0	10
10	250	0	0	0	0	0	0	0	0	0	0	2	0	1	0.25	0.25	0.25	0.25	0.25	0.25	0.25	0.25	0.25	0.25	-0.5	-0.5	-0.5	-0.5	-0.5	-0.5	-0.5	-0.5	-0.5	-0.5	-0.5	linear	100	0.025	0	0.5	TRUE	10	fixmodel	0.8	-0.004095908493145725	0.008042715065038812	0	10
10	250	0	0	0	0	0	0	0	0	0	0	2	0	1	0.25	0.25	0.25	0.25	0.25	0.25	0.25	0.25	0.25	0.25	-0.5	-0.5	-0.5	-0.5	-0.5	-0.5	-0.5	-0.5	-0.5	-0.5	-0.5	linear	100	0.025	0	0.5	TRUE	10	poolmodel	0.8	-0.004095908493146549	0.008042715065038591	0	10
10	250	0	0	0	0	0	0	0	0	0	0	2	0	1	0.25	0.25	0.25	0.25	0.25	0.25	0.25	0.25	0.25	0.25	-0.5	-0.5	-0.5	-0.5	-0.5	-0.5	-0.5	-0.5	-0.5	-0.5	-0.5	linear	100	0.025	0	0.5	TRUE	10	sepmodel	0.8	-0.004095908493146549	0.008042715065038591	0	10
10	250	0	25	50	75	100	125	150	175	200	225	2	0	1	0.25	0.25	0.25	0.25	0.25	0.25	0.25	0.25	0.25	0.25	-0.5	-0.5	-0.5	-0.5	-0.5	-0.5	-0.5	-0.5	-0.5	-0.5	-0.5	linear	100	0.025	0	0.5	TRUE	2	fixmodel	0.7	1.9311850496464554e-5	0.007673771637952711	0	10
10	250	0	25	50	75	100	125	150	175	200	225	2	0	1	0.25	0.25	0.25	0.25	0.25	0.25	0.25	0.25	0.25	0.25	-0.5	-0.5	-0.5	-0.5	-0.5	-0.5	-0.5	-0.5	-0.5	-0.5	-0.5	linear	100	0.025	0	0.5	TRUE	2	poolmodel	0.7	-0.013958447014993613	0.0071184807158984455	0	10
10	250	0	25	50	75	100	125	150	175	200	225	2	0	1	0.25	0.25	0.25	0.25	0.25	0.25	0.25	0.25	0.25	0.25	-0.5	-0.5	-0.5	-0.5	-0.5	-0.5	-0.5	-0.5	-0.5	-0.5	-0.5	linear	100	0.025	0	0.5	TRUE	2	sepmodel	0.7	-1.564999271955192e-5	0.006951168529993125	0	10
10	250	0	25	50	75	100	125	150	175	200	225	2	0	1	0.25	0.25	0.25	0.25	0.25	0.25	0.25	0.25	0.25	0.25	-0.5	-0.5	-0.5	-0.5	-0.5	-0.5	-0.5	-0.5	-0.5	-0.5	-0.5	linear	100	0.025	0	0.5	TRUE	3	fixmodel	0.8	0.014607665691903809	0.017731120768384474	0	10
10	250	0	25	50	75	100	125	150	175	200	225	2	0	1	0.25	0.25	0.25	0.25	0.25	0.25	0.25	0.25	0.25	0.25	-0.5	-0.5	-0.5	-0.5	-0.5	-0.5	-0.5	-0.5	-0.5	-0.5	-0.5	linear	100	0.025	0	0.5	TRUE	3	poolmodel	0.8	-0.006105916944797396	0.01818631579844307	0	10
10	250	0	25	50	75	100	125	150	175	200	225	2	0	1	0.25	0.25	0.25	0.25	0.25	0.25	0.25	0.25	0.25	0.25	-0.5	-0.5	-0.5	-0.5	-0.5	-0.5	-0.5	-0.5	-0.5	-0.5	-0.5	linear	100	0.025	0	0.5	TRUE	3	sepmodel	0.8	0.01506055685784742	0.016792664516695477	0	10
10	250	0	25	50	75	100	125	150	175	200	225	2	0	1	0.25	0.25	0.25	0.25	0.25	0.25	0.25	0.25	0.25	0.25	-0.5	-0.5	-0.5	-0.5	-0.5	-0.5	-0.5	-0.5	-0.5	-0.5	-0.5	linear	100	0.025	0	0.5	TRUE	4	fixmodel	0.8	0.008235588433708552	0.010926877116974137	0	10
10	250	0	25	50	75	100	125	150	175	200	225	2	0	1	0.25	0.25	0.25	0.25	0.25	0.25	0.25	0.25	0.25	0.25	-0.5	-0.5	-0.5	-0.5	-0.5	-0.5	-0.5	-0.5	-0.5	-0.5	-0.5	linear	100	0.025	0	0.5	TRUE	4	poolmodel	0.6	-0.020953187268014727	0.012400497137303797	0	10
10	250	0	25	50	75	100	125	150	175	200	225	2	0	1	0.25	0.25	0.25	0.25	0.25	0.25	0.25	0.25	0.25	0.25	-0.5	-0.5	-0.5	-0.5	-0.5	-0.5	-0.5	-0.5	-0.5	-0.5	-0.5	linear	100	0.025	0	0.5	TRUE	4	sepmodel	0.8	0.01198381295122268	0.011532305190233398	0	10
10	250	0	25	50	75	100	125	150	175	200	225	2	0	1	0.25	0.25	0.25	0.25	0.25	0.25	0.25	0.25	0.25	0.25	-0.5	-0.5	-0.5	-0.5	-0.5	-0.5	-0.5	-0.5	-0.5	-0.5	-0.5	linear	100	0.025	0	0.5	TRUE	5	fixmodel	0.9	0.03618163372959257	0.008037441172904926	0	10
10	250	0	25	50	75	100	125	150	175	200	225	2	0	1	0.25	0.25	0.25	0.25	0.25	0.25	0.25	0.25	0.25	0.25	-0.5	-0.5	-0.5	-0.5	-0.5	-0.5	-0.5	-0.5	-0.5	-0.5	-0.5	linear	100	0.025	0	0.5	TRUE	5	poolmodel	0.8	0.002240105306083681	0.006282037615355297	0	10
10	250	0	25	50	75	100	125	150	175	200	225	2	0	1	0.25	0.25	0.25	0.25	0.25	0.25	0.25	0.25	0.25	0.25	-0.5	-0.5	-0.5	-0.5	-0.5	-0.5	-0.5	-0.5	-0.5	-0.5	-0.5	linear	100	0.025	0	0.5	TRUE	5	sepmodel	0.9	0.04054826412220891	0.009042716722240968	0	10
10	250	0	25	50	75	100	125	150	175	200	225	2	0	1	0.25	0.25	0.25	0.25	0.25	0.25	0.25	0.25	0.25	0.25	-0.5	-0.5	-0.5	-0.5	-0.5	-0.5	-0.5	-0.5	-0.5	-0.5	-0.5	linear	100	0.025	0	0.5	TRUE	6	fixmodel	0.8	0.027502023811737893	0.013277026354097858	0	10
10	250	0	25	50	75	100	125	150	175	200	225	2	0	1	0.25	0.25	0.25	0.25	0.25	0.25	0.25	0.25	0.25	0.25	-0.5	-0.5	-0.5	-0.5	-0.5	-0.5	-0.5	-0.5	-0.5	-0.5	-0.5	linear	100	0.025	0	0.5	TRUE	6	poolmodel	0.5	-0.009980891273037598	0.012762169729088703	0	10
10	250	0	25	50	75	100	125	150	175	200	225	2	0	1	0.25	0.25	0.25	0.25	0.25	0.25	0.25	0.25	0.25	0.25	-0.5	-0.5	-0.5	-0.5	-0.5	-0.5	-0.5	-0.5	-0.5	-0.5	-0.5	linear	100	0.025	0	0.5	TRUE	6	sepmodel	0.8	0.0283225502875734	0.014234297634660761	0	10
10	250	0	25	50	75	100	125	150	175	200	225	2	0	1	0.25	0.25	0.25	0.25	0.25	0.25	0.25	0.25	0.25	0.25	-0.5	-0.5	-0.5	-0.5	-0.5	-0.5	-0.5	-0.5	-0.5	-0.5	-0.5	linear	100	0.025	0	0.5	TRUE	7	fixmodel	0.8	0.015346968429862124	0.007910290665907035	0	10
10	250	0	25	50	75	100	125	150	175	200	225	2	0	1	0.25	0.25	0.25	0.25	0.25	0.25	0.25	0.25	0.25	0.25	-0.5	-0.5	-0.5	-0.5	-0.5	-0.5	-0.5	-0.5	-0.5	-0.5	-0.5	linear	100	0.025	0	0.5	TRUE	7	poolmodel	0.6	-0.025160783816944154	0.00955452851674606	0	10
10	250	0	25	50	75	100	125	150	175	200	225	2	0	1	0.25	0.25	0.25	0.25	0.25	0.25	0.25	0.25	0.25	0.25	-0.5	-0.5	-0.5	-0.5	-0.5	-0.5	-0.5	-0.5	-0.5	-0.5	-0.5	linear	100	0.025	0	0.5	TRUE	7	sepmodel	0.8	0.01846008862784142	0.008970419710578227	0	10
10	250	0	25	50	75	100	125	150	175	200	225	2	0	1	0.25	0.25	0.25	0.25	0.25	0.25	0.25	0.25	0.25	0.25	-0.5	-0.5	-0.5	-0.5	-0.5	-0.5	-0.5	-0.5	-0.5	-0.5	-0.5	linear	100	0.025	0	0.5	TRUE	8	fixmodel	1	0.049639927279296475	0.011321390806491862	0	10
10	250	0	25	50	75	100	125	150	175	200	225	2	0	1	0.25	0.25	0.25	0.25	0.25	0.25	0.25	0.25	0.25	0.25	-0.5	-0.5	-0.5	-0.5	-0.5	-0.5	-0.5	-0.5	-0.5	-0.5	-0.5	linear	100	0.025	0	0.5	TRUE	8	poolmodel	0.8	0.006406430743033054	0.00808129819723153	0	10
10	250	0	25	50	75	100	125	150	175	200	225	2	0	1	0.25	0.25	0.25	0.25	0.25	0.25	0.25	0.25	0.25	0.25	-0.5	-0.5	-0.5	-0.5	-0.5	-0.5	-0.5	-0.5	-0.5	-0.5	-0.5	linear	100	0.025	0	0.5	TRUE	8	sepmodel	0.9	0.05490094098395032	0.014894024369650809	0	10
10	250	0	25	50	75	100	125	150	175	200	225	2	0	1	0.25	0.25	0.25	0.25	0.25	0.25	0.25	0.25	0.25	0.25	-0.5	-0.5	-0.5	-0.5	-0.5	-0.5	-0.5	-0.5	-0.5	-0.5	-0.5	linear	100	0.025	0	0.5	TRUE	9	fixmodel	0.9	0.010741297097931318	0.01028068156997233	0	10
10	250	0	25	50	75	100	125	150	175	200	225	2	0	1	0.25	0.25	0.25	0.25	0.25	0.25	0.25	0.25	0.25	0.25	-0.5	-0.5	-0.5	-0.5	-0.5	-0.5	-0.5	-0.5	-0.5	-0.5	-0.5	linear	100	0.025	0	0.5	TRUE	9	poolmodel	0.5	-0.035421993765899905	0.011366501348935722	0	10
10	250	0	25	50	75	100	125	150	175	200	225	2	0	1	0.25	0.25	0.25	0.25	0.25	0.25	0.25	0.25	0.25	0.25	-0.5	-0.5	-0.5	-0.5	-0.5	-0.5	-0.5	-0.5	-0.5	-0.5	-0.5	linear	100	0.025	0	0.5	TRUE	9	sepmodel	0.8	0.014517079077035694	0.012810688930483845	0	10
10	250	0	25	50	75	100	125	150	175	200	225	2	0	1	0.25	0.25	0.25	0.25	0.25	0.25	0.25	0.25	0.25	0.25	-0.5	-0.5	-0.5	-0.5	-0.5	-0.5	-0.5	-0.5	-0.5	-0.5	-0.5	linear	100	0.025	0	0.5	TRUE	10	fixmodel	0.7	0.027781686160415552	0.009948405464563449	0	10
10	250	0	25	50	75	100	125	150	175	200	225	2	0	1	0.25	0.25	0.25	0.25	0.25	0.25	0.25	0.25	0.25	0.25	-0.5	-0.5	-0.5	-0.5	-0.5	-0.5	-0.5	-0.5	-0.5	-0.5	-0.5	linear	100	0.025	0	0.5	TRUE	10	poolmodel	0.7	-0.02000756558782566	0.01065598789594709	0	10
10	250	0	25	50	75	100	125	150	175	200	225	2	0	1	0.25	0.25	0.25	0.25	0.25	0.25	0.25	0.25	0.25	0.25	-0.5	-0.5	-0.5	-0.5	-0.5	-0.5	-0.5	-0.5	-0.5	-0.5	-0.5	linear	100	0.025	0	0.5	TRUE	10	sepmodel	0.8	0.032944022342520224	0.010338541265705489	0	10
10	250	0	50	100	150	200	250	300	350	400	450	2	0	1	0.25	0.25	0.25	0.25	0.25	0.25	0.25	0.25	0.25	0.25	-0.5	-0.5	-0.5	-0.5	-0.5	-0.5	-0.5	-0.5	-0.5	-0.5	-0.5	linear	100	0.025	0	0.5	TRUE	2	fixmodel	0.9	0.018305501252947005	0.0035205311256266756	0	10
10	250	0	50	100	150	200	250	300	350	400	450	2	0	1	0.25	0.25	0.25	0.25	0.25	0.25	0.25	0.25	0.25	0.25	-0.5	-0.5	-0.5	-0.5	-0.5	-0.5	-0.5	-0.5	-0.5	-0.5	-0.5	linear	100	0.025	0	0.5	TRUE	2	poolmodel	0.9	-0.002464078415852375	0.0033055229629360555	0	10
10	250	0	50	100	150	200	250	300	350	400	450	2	0	1	0.25	0.25	0.25	0.25	0.25	0.25	0.25	0.25	0.25	0.25	-0.5	-0.5	-0.5	-0.5	-0.5	-0.5	-0.5	-0.5	-0.5	-0.5	-0.5	linear	100	0.025	0	0.5	TRUE	2	sepmodel	0.9	0.02472148567535282	0.004003110693217961	0	10
10	250	0	50	100	150	200	250	300	350	400	450	2	0	1	0.25	0.25	0.25	0.25	0.25	0.25	0.25	0.25	0.25	0.25	-0.5	-0.5	-0.5	-0.5	-0.5	-0.5	-0.5	-0.5	-0.5	-0.5	-0.5	linear	100	0.025	0	0.5	TRUE	3	fixmodel	0.8	4.979556867420548e-4	0.009592319639339354	0	10
10	250	0	50	100	150	200	250	300	350	400	450	2	0	1	0.25	0.25	0.25	0.25	0.25	0.25	0.25	0.25	0.25	0.25	-0.5	-0.5	-0.5	-0.5	-0.5	-0.5	-0.5	-0.5	-0.5	-0.5	-0.5	linear	100	0.025	0	0.5	TRUE	3	poolmodel	0.7	-0.027180316190652216	0.009904761166530619	0	10
10	250	0	50	100	150	200	250	300	350	400	450	2	0	1	0.25	0.25	0.25	0.25	0.25	0.25	0.25	0.25	0.25	0.25	-0.5	-0.5	-0.5	-0.5	-0.5	-0.5	-0.5	-0.5	-0.5	-0.5	-0.5	linear	100	0.025	0	0.5	TRUE	3	sepmodel	0.8	0.004635358558914215	0.011931520244087552	0	10
10	250	0	50	100	150	200	250	300	350	400	450	2	0	1	0.25	0.25	0.25	0.25	0.25	0.25	0.25	0.25	0.25	0.25	-0.5	-0.5	-0.5	-0.5	-0.5	-0.5	-0.5	-0.5	-0.5	-0.5	-0.5	linear	100	0.025	0	0.5	TRUE	4	fixmodel	0.9	0.024535435703145876	0.0068942081379890505	0	10
10	250	0	50	100	150	200	250	300	350	400	450	2	0	1	0.25	0.25	0.25	0.25	0.25	0.25	0.25	0.25	0.25	0.25	-0.5	-0.5	-0.5	-0.5	-0.5	-0.5	-0.5	-0.5	-0.5	-0.5	-0.5	linear	100	0.025	0	0.5	TRUE	4	poolmodel	0.8	-0.011577167871539628	0.0050076748695565675	0	10
10	250	0	50	100	150	200	250	300	350	400	450	2	0	1	0.25	0.25	0.25	0.25	0.25	0.25	0.25	0.25	0.25	0.25	-0.5	-0.5	-0.5	-0.5	-0.5	-0.5	-0.5	-0.5	-0.5	-0.5	-0.5	linear	100	0.025	0	0.5	TRUE	4	sepmodel	0.9	0.026760172887598053	0.007984709060682715	0	10
10	250	0	50	100	150	200	250	300	350	400	450	2	0	1	0.25	0.25	0.25	0.25	0.25	0.25	0.25	0.25	0.25	0.25	-0.5	-0.5	-0.5	-0.5	-0.5	-0.5	-0.5	-0.5	-0.5	-0.5	-0.5	linear	100	0.025	0	0.5	TRUE	5	fixmodel	0.8	0.011898779773228143	0.008481072649965707	0	10
10	250	0	50	100	150	200	250	300	350	400	450	2	0	1	0.25	0.25	0.25	0.25	0.25	0.25	0.25	0.25	0.25	0.25	-0.5	-0.5	-0.5	-0.5	-0.5	-0.5	-0.5	-0.5	-0.5	-0.5	-0.5	linear	100	0.025	0	0.5	TRUE	5	poolmodel	0.6	-0.033268547360927755	0.008677487579867384	0	10
10	250	0	50	100	150	200	250	300	350	400	450	2	0	1	0.25	0.25	0.25	0.25	0.25	0.25	0.25	0.25	0.25	0.25	-0.5	-0.5	-0.5	-0.5	-0.5	-0.5	-0.5	-0.5	-0.5	-0.5	-0.5	linear	100	0.025	0	0.5	TRUE	5	sepmodel	0.8	0.018312525857332812	0.00926552438250653	0	10
10	250	0	50	100	150	200	250	300	350	400	450	2	0	1	0.25	0.25	0.25	0.25	0.25	0.25	0.25	0.25	0.25	0.25	-0.5	-0.5	-0.5	-0.5	-0.5	-0.5	-0.5	-0.5	-0.5	-0.5	-0.5	linear	100	0.025	0	0.5	TRUE	6	fixmodel	0.7	-0.03824803968862584	0.01000469042828309	0	10
10	250	0	50	100	150	200	250	300	350	400	450	2	0	1	0.25	0.25	0.25	0.25	0.25	0.25	0.25	0.25	0.25	0.25	-0.5	-0.5	-0.5	-0.5	-0.5	-0.5	-0.5	-0.5	-0.5	-0.5	-0.5	linear	100	0.025	0	0.5	TRUE	6	poolmodel	0.4	-0.09030516435767162	0.015672200662749942	0	10
10	250	0	50	100	150	200	250	300	350	400	450	2	0	1	0.25	0.25	0.25	0.25	0.25	0.25	0.25	0.25	0.25	0.25	-0.5	-0.5	-0.5	-0.5	-0.5	-0.5	-0.5	-0.5	-0.5	-0.5	-0.5	linear	100	0.025	0	0.5	TRUE	6	sepmodel	0.6	-0.02963144312143387	0.011027549265288017	0	10
10	250	0	50	100	150	200	250	300	350	400	450	2	0	1	0.25	0.25	0.25	0.25	0.25	0.25	0.25	0.25	0.25	0.25	-0.5	-0.5	-0.5	-0.5	-0.5	-0.5	-0.5	-0.5	-0.5	-0.5	-0.5	linear	100	0.025	0	0.5	TRUE	7	fixmodel	0.9	0.009780427405625564	0.006241867522743844	0	10
10	250	0	50	100	150	200	250	300	350	400	450	2	0	1	0.25	0.25	0.25	0.25	0.25	0.25	0.25	0.25	0.25	0.25	-0.5	-0.5	-0.5	-0.5	-0.5	-0.5	-0.5	-0.5	-0.5	-0.5	-0.5	linear	100	0.025	0	0.5	TRUE	7	poolmodel	0.7	-0.046174400205109836	0.007239974720702592	0	10
10	250	0	50	100	150	200	250	300	350	400	450	2	0	1	0.25	0.25	0.25	0.25	0.25	0.25	0.25	0.25	0.25	0.25	-0.5	-0.5	-0.5	-0.5	-0.5	-0.5	-0.5	-0.5	-0.5	-0.5	-0.5	linear	100	0.025	0	0.5	TRUE	7	sepmodel	0.8	0.019242058611052763	0.009682499772708015	0	10
10	250	0	50	100	150	200	250	300	350	400	450	2	0	1	0.25	0.25	0.25	0.25	0.25	0.25	0.25	0.25	0.25	0.25	-0.5	-0.5	-0.5	-0.5	-0.5	-0.5	-0.5	-0.5	-0.5	-0.5	-0.5	linear	100	0.025	0	0.5	TRUE	8	fixmodel	0.7	0.0033800241120791052	0.009320037151233218	0	10
10	250	0	50	100	150	200	250	300	350	400	450	2	0	1	0.25	0.25	0.25	0.25	0.25	0.25	0.25	0.25	0.25	0.25	-0.5	-0.5	-0.5	-0.5	-0.5	-0.5	-0.5	-0.5	-0.5	-0.5	-0.5	linear	100	0.025	0	0.5	TRUE	8	poolmodel	0.5	-0.05973395128728262	0.011138768280934425	0	10
10	250	0	50	100	150	200	250	300	350	400	450	2	0	1	0.25	0.25	0.25	0.25	0.25	0.25	0.25	0.25	0.25	0.25	-0.5	-0.5	-0.5	-0.5	-0.5	-0.5	-0.5	-0.5	-0.5	-0.5	-0.5	linear	100	0.025	0	0.5	TRUE	8	sepmodel	0.7	0.008248308820345954	0.013255960707097105	0	10
10	250	0	50	100	150	200	250	300	350	400	450	2	0	1	0.25	0.25	0.25	0.25	0.25	0.25	0.25	0.25	0.25	0.25	-0.5	-0.5	-0.5	-0.5	-0.5	-0.5	-0.5	-0.5	-0.5	-0.5	-0.5	linear	100	0.025	0	0.5	TRUE	9	fixmodel	0.8	-0.01627585731360969	0.013134571875331172	0	10
10	250	0	50	100	150	200	250	300	350	400	450	2	0	1	0.25	0.25	0.25	0.25	0.25	0.25	0.25	0.25	0.25	0.25	-0.5	-0.5	-0.5	-0.5	-0.5	-0.5	-0.5	-0.5	-0.5	-0.5	-0.5	linear	100	0.025	0	0.5	TRUE	9	poolmodel	0.4	-0.08370907016303464	0.01946409384155167	0	10
10	250	0	50	100	150	200	250	300	350	400	450	2	0	1	0.25	0.25	0.25	0.25	0.25	0.25	0.25	0.25	0.25	0.25	-0.5	-0.5	-0.5	-0.5	-0.5	-0.5	-0.5	-0.5	-0.5	-0.5	-0.5	linear	100	0.025	0	0.5	TRUE	9	sepmodel	0.6	-0.017304212977138876	0.016987424071861715	0	10
10	250	0	50	100	150	200	250	300	350	400	450	2	0	1	0.25	0.25	0.25	0.25	0.25	0.25	0.25	0.25	0.25	0.25	-0.5	-0.5	-0.5	-0.5	-0.5	-0.5	-0.5	-0.5	-0.5	-0.5	-0.5	linear	100	0.025	0	0.5	TRUE	10	fixmodel	0.8	0.006557239186242264	0.007626475235409934	0	10
10	250	0	50	100	150	200	250	300	350	400	450	2	0	1	0.25	0.25	0.25	0.25	0.25	0.25	0.25	0.25	0.25	0.25	-0.5	-0.5	-0.5	-0.5	-0.5	-0.5	-0.5	-0.5	-0.5	-0.5	-0.5	linear	100	0.025	0	0.5	TRUE	10	poolmodel	0.5	-0.06560516726771992	0.011422870019927209	0	10
10	250	0	50	100	150	200	250	300	350	400	450	2	0	1	0.25	0.25	0.25	0.25	0.25	0.25	0.25	0.25	0.25	0.25	-0.5	-0.5	-0.5	-0.5	-0.5	-0.5	-0.5	-0.5	-0.5	-0.5	-0.5	linear	100	0.025	0	0.5	TRUE	10	sepmodel	0.7	0.008678640428284052	0.010898941498720968	0	10
10	250	0	75	150	225	300	375	450	525	600	675	2	0	1	0.25	0.25	0.25	0.25	0.25	0.25	0.25	0.25	0.25	0.25	-0.5	-0.5	-0.5	-0.5	-0.5	-0.5	-0.5	-0.5	-0.5	-0.5	-0.5	linear	100	0.025	0	0.5	TRUE	2	fixmodel	0.9	0.012272726883440072	0.006637736279976628	0	10
10	250	0	75	150	225	300	375	450	525	600	675	2	0	1	0.25	0.25	0.25	0.25	0.25	0.25	0.25	0.25	0.25	0.25	-0.5	-0.5	-0.5	-0.5	-0.5	-0.5	-0.5	-0.5	-0.5	-0.5	-0.5	linear	100	0.025	0	0.5	TRUE	2	poolmodel	0.9	0.0045110031896578445	0.005839830900926126	0	10
10	250	0	75	150	225	300	375	450	525	600	675	2	0	1	0.25	0.25	0.25	0.25	0.25	0.25	0.25	0.25	0.25	0.25	-0.5	-0.5	-0.5	-0.5	-0.5	-0.5	-0.5	-0.5	-0.5	-0.5	-0.5	linear	100	0.025	0	0.5	TRUE	2	sepmodel	0.9	0.0010621699112519588	0.007021406662948421	0	10
10	250	0	75	150	225	300	375	450	525	600	675	2	0	1	0.25	0.25	0.25	0.25	0.25	0.25	0.25	0.25	0.25	0.25	-0.5	-0.5	-0.5	-0.5	-0.5	-0.5	-0.5	-0.5	-0.5	-0.5	-0.5	linear	100	0.025	0	0.5	TRUE	3	fixmodel	0.7	-0.046893675824231484	0.007222626593559626	0	10
10	250	0	75	150	225	300	375	450	525	600	675	2	0	1	0.25	0.25	0.25	0.25	0.25	0.25	0.25	0.25	0.25	0.25	-0.5	-0.5	-0.5	-0.5	-0.5	-0.5	-0.5	-0.5	-0.5	-0.5	-0.5	linear	100	0.025	0	0.5	TRUE	3	poolmodel	0.6	-0.07695733281181805	0.01072236101078845	0	10
10	250	0	75	150	225	300	375	450	525	600	675	2	0	1	0.25	0.25	0.25	0.25	0.25	0.25	0.25	0.25	0.25	0.25	-0.5	-0.5	-0.5	-0.5	-0.5	-0.5	-0.5	-0.5	-0.5	-0.5	-0.5	linear	100	0.025	0	0.5	TRUE	3	sepmodel	0.5	-0.060016177583050764	0.00861017091333119	0	10
10	250	0	75	150	225	300	375	450	525	600	675	2	0	1	0.25	0.25	0.25	0.25	0.25	0.25	0.25	0.25	0.25	0.25	-0.5	-0.5	-0.5	-0.5	-0.5	-0.5	-0.5	-0.5	-0.5	-0.5	-0.5	linear	100	0.025	0	0.5	TRUE	4	fixmodel	0.9	-0.028009611221072633	0.002817415353923151	0	10
10	250	0	75	150	225	300	375	450	525	600	675	2	0	1	0.25	0.25	0.25	0.25	0.25	0.25	0.25	0.25	0.25	0.25	-0.5	-0.5	-0.5	-0.5	-0.5	-0.5	-0.5	-0.5	-0.5	-0.5	-0.5	linear	100	0.025	0	0.5	TRUE	4	poolmodel	0.6	-0.06925044810047615	0.007053379705872176	0	10
10	250	0	75	150	225	300	375	450	525	600	675	2	0	1	0.25	0.25	0.25	0.25	0.25	0.25	0.25	0.25	0.25	0.25	-0.5	-0.5	-0.5	-0.5	-0.5	-0.5	-0.5	-0.5	-0.5	-0.5	-0.5	linear	100	0.025	0	0.5	TRUE	4	sepmodel	0.8	-0.03690164009223774	0.003410086861486256	0	10
10	250	0	75	150	225	300	375	450	525	600	675	2	0	1	0.25	0.25	0.25	0.25	0.25	0.25	0.25	0.25	0.25	0.25	-0.5	-0.5	-0.5	-0.5	-0.5	-0.5	-0.5	-0.5	-0.5	-0.5	-0.5	linear	100	0.025	0	0.5	TRUE	5	fixmodel	1	-0.008249146548574966	7.398947778193734e-4	0	10
10	250	0	75	150	225	300	375	450	525	600	675	2	0	1	0.25	0.25	0.25	0.25	0.25	0.25	0.25	0.25	0.25	0.25	-0.5	-0.5	-0.5	-0.5	-0.5	-0.5	-0.5	-0.5	-0.5	-0.5	-0.5	linear	100	0.025	0	0.5	TRUE	5	poolmodel	0.6	-0.06577783331939537	0.00539103051090766	0	10
10	250	0	75	150	225	300	375	450	525	600	675	2	0	1	0.25	0.25	0.25	0.25	0.25	0.25	0.25	0.25	0.25	0.25	-0.5	-0.5	-0.5	-0.5	-0.5	-0.5	-0.5	-0.5	-0.5	-0.5	-0.5	linear	100	0.025	0	0.5	TRUE	5	sepmodel	0.9	-0.016201347341830222	0.0017375931780957087	0	10
10	250	0	75	150	225	300	375	450	525	600	675	2	0	1	0.25	0.25	0.25	0.25	0.25	0.25	0.25	0.25	0.25	0.25	-0.5	-0.5	-0.5	-0.5	-0.5	-0.5	-0.5	-0.5	-0.5	-0.5	-0.5	linear	100	0.025	0	0.5	TRUE	6	fixmodel	0.8	-0.05457900423983201	0.004820107300977494	0	10
10	250	0	75	150	225	300	375	450	525	600	675	2	0	1	0.25	0.25	0.25	0.25	0.25	0.25	0.25	0.25	0.25	0.25	-0.5	-0.5	-0.5	-0.5	-0.5	-0.5	-0.5	-0.5	-0.5	-0.5	-0.5	linear	100	0.025	0	0.5	TRUE	6	poolmodel	0.2	-0.12466854244909709	0.01712304895496018	0	10
10	250	0	75	150	225	300	375	450	525	600	675	2	0	1	0.25	0.25	0.25	0.25	0.25	0.25	0.25	0.25	0.25	0.25	-0.5	-0.5	-0.5	-0.5	-0.5	-0.5	-0.5	-0.5	-0.5	-0.5	-0.5	linear	100	0.025	0	0.5	TRUE	6	sepmodel	0.6	-0.06255842422380892	0.005841338762520026	0	10
10	250	0	75	150	225	300	375	450	525	600	675	2	0	1	0.25	0.25	0.25	0.25	0.25	0.25	0.25	0.25	0.25	0.25	-0.5	-0.5	-0.5	-0.5	-0.5	-0.5	-0.5	-0.5	-0.5	-0.5	-0.5	linear	100	0.025	0	0.5	TRUE	7	fixmodel	0.7	-0.04002109735779889	0.007891441086624745	0	10
10	250	0	75	150	225	300	375	450	525	600	675	2	0	1	0.25	0.25	0.25	0.25	0.25	0.25	0.25	0.25	0.25	0.25	-0.5	-0.5	-0.5	-0.5	-0.5	-0.5	-0.5	-0.5	-0.5	-0.5	-0.5	linear	100	0.025	0	0.5	TRUE	7	poolmodel	0.3	-0.11866875005466546	0.021144107433292633	0	10
10	250	0	75	150	225	300	375	450	525	600	675	2	0	1	0.25	0.25	0.25	0.25	0.25	0.25	0.25	0.25	0.25	0.25	-0.5	-0.5	-0.5	-0.5	-0.5	-0.5	-0.5	-0.5	-0.5	-0.5	-0.5	linear	100	0.025	0	0.5	TRUE	7	sepmodel	0.6	-0.04710146976134258	0.01029042248355285	0	10
10	250	0	75	150	225	300	375	450	525	600	675	2	0	1	0.25	0.25	0.25	0.25	0.25	0.25	0.25	0.25	0.25	0.25	-0.5	-0.5	-0.5	-0.5	-0.5	-0.5	-0.5	-0.5	-0.5	-0.5	-0.5	linear	100	0.025	0	0.5	TRUE	8	fixmodel	0.8	-0.024740176396610795	0.0044253549162683765	0	10
10	250	0	75	150	225	300	375	450	525	600	675	2	0	1	0.25	0.25	0.25	0.25	0.25	0.25	0.25	0.25	0.25	0.25	-0.5	-0.5	-0.5	-0.5	-0.5	-0.5	-0.5	-0.5	-0.5	-0.5	-0.5	linear	100	0.025	0	0.5	TRUE	8	poolmodel	0.4	-0.11307805790173679	0.017049762034190306	0	10
10	250	0	75	150	225	300	375	450	525	600	675	2	0	1	0.25	0.25	0.25	0.25	0.25	0.25	0.25	0.25	0.25	0.25	-0.5	-0.5	-0.5	-0.5	-0.5	-0.5	-0.5	-0.5	-0.5	-0.5	-0.5	linear	100	0.025	0	0.5	TRUE	8	sepmodel	0.6	-0.03834077318630492	0.006378125751518585	0	10
10	250	0	75	150	225	300	375	450	525	600	675	2	0	1	0.25	0.25	0.25	0.25	0.25	0.25	0.25	0.25	0.25	0.25	-0.5	-0.5	-0.5	-0.5	-0.5	-0.5	-0.5	-0.5	-0.5	-0.5	-0.5	linear	100	0.025	0	0.5	TRUE	9	fixmodel	1	7.71419351671468e-4	0.0023662251071861155	0	10
10	250	0	75	150	225	300	375	450	525	600	675	2	0	1	0.25	0.25	0.25	0.25	0.25	0.25	0.25	0.25	0.25	0.25	-0.5	-0.5	-0.5	-0.5	-0.5	-0.5	-0.5	-0.5	-0.5	-0.5	-0.5	linear	100	0.025	0	0.5	TRUE	9	poolmodel	0.4	-0.09551633728650195	0.012289763641139024	0	10
10	250	0	75	150	225	300	375	450	525	600	675	2	0	1	0.25	0.25	0.25	0.25	0.25	0.25	0.25	0.25	0.25	0.25	-0.5	-0.5	-0.5	-0.5	-0.5	-0.5	-0.5	-0.5	-0.5	-0.5	-0.5	linear	100	0.025	0	0.5	TRUE	9	sepmodel	0.9	-0.007475114131586616	0.004248184944667975	0	10
10	250	0	75	150	225	300	375	450	525	600	675	2	0	1	0.25	0.25	0.25	0.25	0.25	0.25	0.25	0.25	0.25	0.25	-0.5	-0.5	-0.5	-0.5	-0.5	-0.5	-0.5	-0.5	-0.5	-0.5	-0.5	linear	100	0.025	0	0.5	TRUE	10	fixmodel	0.7	-0.042220887965760505	0.005950325441770077	0	10
10	250	0	75	150	225	300	375	450	525	600	675	2	0	1	0.25	0.25	0.25	0.25	0.25	0.25	0.25	0.25	0.25	0.25	-0.5	-0.5	-0.5	-0.5	-0.5	-0.5	-0.5	-0.5	-0.5	-0.5	-0.5	linear	100	0.025	0	0.5	TRUE	10	poolmodel	0.2	-0.14648287928661244	0.02632159358356332	0	10
10	250	0	75	150	225	300	375	450	525	600	675	2	0	1	0.25	0.25	0.25	0.25	0.25	0.25	0.25	0.25	0.25	0.25	-0.5	-0.5	-0.5	-0.5	-0.5	-0.5	-0.5	-0.5	-0.5	-0.5	-0.5	linear	100	0.025	0	0.5	TRUE	10	sepmodel	0.6	-0.0501137658790087	0.007306534060015091	0	10
10	250	0	100	200	300	400	500	600	700	800	900	2	0	1	0.25	0.25	0.25	0.25	0.25	0.25	0.25	0.25	0.25	0.25	-0.5	-0.5	-0.5	-0.5	-0.5	-0.5	-0.5	-0.5	-0.5	-0.5	-0.5	linear	100	0.025	0	0.5	TRUE	2	fixmodel	0.7	0.013511937635071941	0.012102910159155248	0	10
10	250	0	100	200	300	400	500	600	700	800	900	2	0	1	0.25	0.25	0.25	0.25	0.25	0.25	0.25	0.25	0.25	0.25	-0.5	-0.5	-0.5	-0.5	-0.5	-0.5	-0.5	-0.5	-0.5	-0.5	-0.5	linear	100	0.025	0	0.5	TRUE	2	poolmodel	0.7	-0.02012459410381938	0.00918742983301085	0	10
10	250	0	100	200	300	400	500	600	700	800	900	2	0	1	0.25	0.25	0.25	0.25	0.25	0.25	0.25	0.25	0.25	0.25	-0.5	-0.5	-0.5	-0.5	-0.5	-0.5	-0.5	-0.5	-0.5	-0.5	-0.5	linear	100	0.025	0	0.5	TRUE	2	sepmodel	0.6	0.00265230851234064	0.012698851208333117	0	10
10	250	0	100	200	300	400	500	600	700	800	900	2	0	1	0.25	0.25	0.25	0.25	0.25	0.25	0.25	0.25	0.25	0.25	-0.5	-0.5	-0.5	-0.5	-0.5	-0.5	-0.5	-0.5	-0.5	-0.5	-0.5	linear	100	0.025	0	0.5	TRUE	3	fixmodel	0.8	0.008376703437311806	0.011428221212985964	0	10
10	250	0	100	200	300	400	500	600	700	800	900	2	0	1	0.25	0.25	0.25	0.25	0.25	0.25	0.25	0.25	0.25	0.25	-0.5	-0.5	-0.5	-0.5	-0.5	-0.5	-0.5	-0.5	-0.5	-0.5	-0.5	linear	100	0.025	0	0.5	TRUE	3	poolmodel	0.6	-0.03920101979655065	0.010934523210802712	0	10
10	250	0	100	200	300	400	500	600	700	800	900	2	0	1	0.25	0.25	0.25	0.25	0.25	0.25	0.25	0.25	0.25	0.25	-0.5	-0.5	-0.5	-0.5	-0.5	-0.5	-0.5	-0.5	-0.5	-0.5	-0.5	linear	100	0.025	0	0.5	TRUE	3	sepmodel	0.8	-0.006108519933399498	0.009668638576924326	0	10
10	250	0	100	200	300	400	500	600	700	800	900	2	0	1	0.25	0.25	0.25	0.25	0.25	0.25	0.25	0.25	0.25	0.25	-0.5	-0.5	-0.5	-0.5	-0.5	-0.5	-0.5	-0.5	-0.5	-0.5	-0.5	linear	100	0.025	0	0.5	TRUE	4	fixmodel	0.8	0.01632907893045435	0.01333120821546926	0	10
10	250	0	100	200	300	400	500	600	700	800	900	2	0	1	0.25	0.25	0.25	0.25	0.25	0.25	0.25	0.25	0.25	0.25	-0.5	-0.5	-0.5	-0.5	-0.5	-0.5	-0.5	-0.5	-0.5	-0.5	-0.5	linear	100	0.025	0	0.5	TRUE	4	poolmodel	0.7	-0.05207687506063446	0.01236796386809503	0	10
10	250	0	100	200	300	400	500	600	700	800	900	2	0	1	0.25	0.25	0.25	0.25	0.25	0.25	0.25	0.25	0.25	0.25	-0.5	-0.5	-0.5	-0.5	-0.5	-0.5	-0.5	-0.5	-0.5	-0.5	-0.5	linear	100	0.025	0	0.5	TRUE	4	sepmodel	0.7	0.009471462167590605	0.012531029790046293	0	10
10	250	0	100	200	300	400	500	600	700	800	900	2	0	1	0.25	0.25	0.25	0.25	0.25	0.25	0.25	0.25	0.25	0.25	-0.5	-0.5	-0.5	-0.5	-0.5	-0.5	-0.5	-0.5	-0.5	-0.5	-0.5	linear	100	0.025	0	0.5	TRUE	5	fixmodel	1	-0.008369138605525846	0.001328207472546778	0	10
10	250	0	100	200	300	400	500	600	700	800	900	2	0	1	0.25	0.25	0.25	0.25	0.25	0.25	0.25	0.25	0.25	0.25	-0.5	-0.5	-0.5	-0.5	-0.5	-0.5	-0.5	-0.5	-0.5	-0.5	-0.5	linear	100	0.025	0	0.5	TRUE	5	poolmodel	0.4	-0.0933929823147525	0.009866492093353413	0	10
10	250	0	100	200	300	400	500	600	700	800	900	2	0	1	0.25	0.25	0.25	0.25	0.25	0.25	0.25	0.25	0.25	0.25	-0.5	-0.5	-0.5	-0.5	-0.5	-0.5	-0.5	-0.5	-0.5	-0.5	-0.5	linear	100	0.025	0	0.5	TRUE	5	sepmodel	0.9	-0.013965994553228847	0.0020800402452631934	0	10
10	250	0	100	200	300	400	500	600	700	800	900	2	0	1	0.25	0.25	0.25	0.25	0.25	0.25	0.25	0.25	0.25	0.25	-0.5	-0.5	-0.5	-0.5	-0.5	-0.5	-0.5	-0.5	-0.5	-0.5	-0.5	linear	100	0.025	0	0.5	TRUE	6	fixmodel	0.8	0.004875969522567284	0.004788738209298813	0	10
10	250	0	100	200	300	400	500	600	700	800	900	2	0	1	0.25	0.25	0.25	0.25	0.25	0.25	0.25	0.25	0.25	0.25	-0.5	-0.5	-0.5	-0.5	-0.5	-0.5	-0.5	-0.5	-0.5	-0.5	-0.5	linear	100	0.025	0	0.5	TRUE	6	poolmodel	0.6	-0.09139725231582178	0.011880862486732974	0	10
10	250	0	100	200	300	400	500	600	700	800	900	2	0	1	0.25	0.25	0.25	0.25	0.25	0.25	0.25	0.25	0.25	0.25	-0.5	-0.5	-0.5	-0.5	-0.5	-0.5	-0.5	-0.5	-0.5	-0.5	-0.5	linear	100	0.025	0	0.5	TRUE	6	sepmodel	0.9	0.001909017613383765	0.005910561365261845	0	10
10	250	0	100	200	300	400	500	600	700	800	900	2	0	1	0.25	0.25	0.25	0.25	0.25	0.25	0.25	0.25	0.25	0.25	-0.5	-0.5	-0.5	-0.5	-0.5	-0.5	-0.5	-0.5	-0.5	-0.5	-0.5	linear	100	0.025	0	0.5	TRUE	7	fixmodel	0.9	0.01787847693535209	0.006293834067112761	0	10
10	250	0	100	200	300	400	500	600	700	800	900	2	0	1	0.25	0.25	0.25	0.25	0.25	0.25	0.25	0.25	0.25	0.25	-0.5	-0.5	-0.5	-0.5	-0.5	-0.5	-0.5	-0.5	-0.5	-0.5	-0.5	linear	100	0.025	0	0.5	TRUE	7	poolmodel	0.5	-0.09269144308629103	0.011707516812843252	0	10
10	250	0	100	200	300	400	500	600	700	800	900	2	0	1	0.25	0.25	0.25	0.25	0.25	0.25	0.25	0.25	0.25	0.25	-0.5	-0.5	-0.5	-0.5	-0.5	-0.5	-0.5	-0.5	-0.5	-0.5	-0.5	linear	100	0.025	0	0.5	TRUE	7	sepmodel	0.8	0.014511298788138038	0.0061331899395647566	0	10
10	250	0	100	200	300	400	500	600	700	800	900	2	0	1	0.25	0.25	0.25	0.25	0.25	0.25	0.25	0.25	0.25	0.25	-0.5	-0.5	-0.5	-0.5	-0.5	-0.5	-0.5	-0.5	-0.5	-0.5	-0.5	linear	100	0.025	0	0.5	TRUE	8	fixmodel	0.8	-0.008903942921254895	0.011490103497318346	0	10
10	250	0	100	200	300	400	500	600	700	800	900	2	0	1	0.25	0.25	0.25	0.25	0.25	0.25	0.25	0.25	0.25	0.25	-0.5	-0.5	-0.5	-0.5	-0.5	-0.5	-0.5	-0.5	-0.5	-0.5	-0.5	linear	100	0.025	0	0.5	TRUE	8	poolmodel	0.3	-0.13195088978503533	0.024758943481467243	0	10
10	250	0	100	200	300	400	500	600	700	800	900	2	0	1	0.25	0.25	0.25	0.25	0.25	0.25	0.25	0.25	0.25	0.25	-0.5	-0.5	-0.5	-0.5	-0.5	-0.5	-0.5	-0.5	-0.5	-0.5	-0.5	linear	100	0.025	0	0.5	TRUE	8	sepmodel	0.8	-0.017760239886562376	0.012412035189225883	0	10
10	250	0	100	200	300	400	500	600	700	800	900	2	0	1	0.25	0.25	0.25	0.25	0.25	0.25	0.25	0.25	0.25	0.25	-0.5	-0.5	-0.5	-0.5	-0.5	-0.5	-0.5	-0.5	-0.5	-0.5	-0.5	linear	100	0.025	0	0.5	TRUE	9	fixmodel	0.8	-0.012076672047601508	0.007905853456050865	0	10
10	250	0	100	200	300	400	500	600	700	800	900	2	0	1	0.25	0.25	0.25	0.25	0.25	0.25	0.25	0.25	0.25	0.25	-0.5	-0.5	-0.5	-0.5	-0.5	-0.5	-0.5	-0.5	-0.5	-0.5	-0.5	linear	100	0.025	0	0.5	TRUE	9	poolmodel	0.2	-0.14484461936664414	0.028515036999954623	0	10
10	250	0	100	200	300	400	500	600	700	800	900	2	0	1	0.25	0.25	0.25	0.25	0.25	0.25	0.25	0.25	0.25	0.25	-0.5	-0.5	-0.5	-0.5	-0.5	-0.5	-0.5	-0.5	-0.5	-0.5	-0.5	linear	100	0.025	0	0.5	TRUE	9	sepmodel	0.6	-0.025757126696897878	0.010079529306583205	0	10
10	250	0	100	200	300	400	500	600	700	800	900	2	0	1	0.25	0.25	0.25	0.25	0.25	0.25	0.25	0.25	0.25	0.25	-0.5	-0.5	-0.5	-0.5	-0.5	-0.5	-0.5	-0.5	-0.5	-0.5	-0.5	linear	100	0.025	0	0.5	TRUE	10	fixmodel	0.9	0.03747032714337821	0.009362217072386951	0	10
10	250	0	100	200	300	400	500	600	700	800	900	2	0	1	0.25	0.25	0.25	0.25	0.25	0.25	0.25	0.25	0.25	0.25	-0.5	-0.5	-0.5	-0.5	-0.5	-0.5	-0.5	-0.5	-0.5	-0.5	-0.5	linear	100	0.025	0	0.5	TRUE	10	poolmodel	0.5	-0.10121800753413995	0.018286048361538	0	10
10	250	0	100	200	300	400	500	600	700	800	900	2	0	1	0.25	0.25	0.25	0.25	0.25	0.25	0.25	0.25	0.25	0.25	-0.5	-0.5	-0.5	-0.5	-0.5	-0.5	-0.5	-0.5	-0.5	-0.5	-0.5	linear	100	0.025	0	0.5	TRUE	10	sepmodel	0.8	0.025449479195606108	0.0111750725992977	0	10
10	250	0	125	250	375	500	625	750	875	1000	1125	2	0	1	0.25	0.25	0.25	0.25	0.25	0.25	0.25	0.25	0.25	0.25	-0.5	-0.5	-0.5	-0.5	-0.5	-0.5	-0.5	-0.5	-0.5	-0.5	-0.5	linear	100	0.025	0	0.5	TRUE	2	fixmodel	0.7	-0.03949666873569103	0.0073451066006557635	0	10
10	250	0	125	250	375	500	625	750	875	1000	1125	2	0	1	0.25	0.25	0.25	0.25	0.25	0.25	0.25	0.25	0.25	0.25	-0.5	-0.5	-0.5	-0.5	-0.5	-0.5	-0.5	-0.5	-0.5	-0.5	-0.5	linear	100	0.025	0	0.5	TRUE	2	poolmodel	0.5	-0.0702554997788829	0.008969480772058747	0	10
10	250	0	125	250	375	500	625	750	875	1000	1125	2	0	1	0.25	0.25	0.25	0.25	0.25	0.25	0.25	0.25	0.25	0.25	-0.5	-0.5	-0.5	-0.5	-0.5	-0.5	-0.5	-0.5	-0.5	-0.5	-0.5	linear	100	0.025	0	0.5	TRUE	2	sepmodel	0.7	-0.04401938795954585	0.006537158093214744	0	10
10	250	0	125	250	375	500	625	750	875	1000	1125	2	0	1	0.25	0.25	0.25	0.25	0.25	0.25	0.25	0.25	0.25	0.25	-0.5	-0.5	-0.5	-0.5	-0.5	-0.5	-0.5	-0.5	-0.5	-0.5	-0.5	linear	100	0.025	0	0.5	TRUE	3	fixmodel	0.7	-0.030886395457318513	0.005193321555525656	0	10
10	250	0	125	250	375	500	625	750	875	1000	1125	2	0	1	0.25	0.25	0.25	0.25	0.25	0.25	0.25	0.25	0.25	0.25	-0.5	-0.5	-0.5	-0.5	-0.5	-0.5	-0.5	-0.5	-0.5	-0.5	-0.5	linear	100	0.025	0	0.5	TRUE	3	poolmodel	0.5	-0.08406531586003656	0.011090870240060014	0	10
10	250	0	125	250	375	500	625	750	875	1000	1125	2	0	1	0.25	0.25	0.25	0.25	0.25	0.25	0.25	0.25	0.25	0.25	-0.5	-0.5	-0.5	-0.5	-0.5	-0.5	-0.5	-0.5	-0.5	-0.5	-0.5	linear	100	0.025	0	0.5	TRUE	3	sepmodel	0.7	-0.033692077597932996	0.006873021369706574	0	10
10	250	0	125	250	375	500	625	750	875	1000	1125	2	0	1	0.25	0.25	0.25	0.25	0.25	0.25	0.25	0.25	0.25	0.25	-0.5	-0.5	-0.5	-0.5	-0.5	-0.5	-0.5	-0.5	-0.5	-0.5	-0.5	linear	100	0.025	0	0.5	TRUE	4	fixmodel	1	0.025088511128821774	0.0037943643391935423	0	10
10	250	0	125	250	375	500	625	750	875	1000	1125	2	0	1	0.25	0.25	0.25	0.25	0.25	0.25	0.25	0.25	0.25	0.25	-0.5	-0.5	-0.5	-0.5	-0.5	-0.5	-0.5	-0.5	-0.5	-0.5	-0.5	linear	100	0.025	0	0.5	TRUE	4	poolmodel	0.7	-0.05110561649090035	0.005380938834394675	0	10
10	250	0	125	250	375	500	625	750	875	1000	1125	2	0	1	0.25	0.25	0.25	0.25	0.25	0.25	0.25	0.25	0.25	0.25	-0.5	-0.5	-0.5	-0.5	-0.5	-0.5	-0.5	-0.5	-0.5	-0.5	-0.5	linear	100	0.025	0	0.5	TRUE	4	sepmodel	1	0.02765023872011754	0.0033239371974431602	0	10
10	250	0	125	250	375	500	625	750	875	1000	1125	2	0	1	0.25	0.25	0.25	0.25	0.25	0.25	0.25	0.25	0.25	0.25	-0.5	-0.5	-0.5	-0.5	-0.5	-0.5	-0.5	-0.5	-0.5	-0.5	-0.5	linear	100	0.025	0	0.5	TRUE	5	fixmodel	0.9	0.017778463359855515	0.004301136744873926	0	10
10	250	0	125	250	375	500	625	750	875	1000	1125	2	0	1	0.25	0.25	0.25	0.25	0.25	0.25	0.25	0.25	0.25	0.25	-0.5	-0.5	-0.5	-0.5	-0.5	-0.5	-0.5	-0.5	-0.5	-0.5	-0.5	linear	100	0.025	0	0.5	TRUE	5	poolmodel	0.6	-0.07822815034504467	0.010624934744031847	0	10
10	250	0	125	250	375	500	625	750	875	1000	1125	2	0	1	0.25	0.25	0.25	0.25	0.25	0.25	0.25	0.25	0.25	0.25	-0.5	-0.5	-0.5	-0.5	-0.5	-0.5	-0.5	-0.5	-0.5	-0.5	-0.5	linear	100	0.025	0	0.5	TRUE	5	sepmodel	0.8	0.018574918544755892	0.006935072002163625	0	10
10	250	0	125	250	375	500	625	750	875	1000	1125	2	0	1	0.25	0.25	0.25	0.25	0.25	0.25	0.25	0.25	0.25	0.25	-0.5	-0.5	-0.5	-0.5	-0.5	-0.5	-0.5	-0.5	-0.5	-0.5	-0.5	linear	100	0.025	0	0.5	TRUE	6	fixmodel	0.8	0.017980431980282173	0.011717350715376553	0	10
10	250	0	125	250	375	500	625	750	875	1000	1125	2	0	1	0.25	0.25	0.25	0.25	0.25	0.25	0.25	0.25	0.25	0.25	-0.5	-0.5	-0.5	-0.5	-0.5	-0.5	-0.5	-0.5	-0.5	-0.5	-0.5	linear	100	0.025	0	0.5	TRUE	6	poolmodel	0.5	-0.1003868264297129	0.023310441861995927	0	10
10	250	0	125	250	375	500	625	750	875	1000	1125	2	0	1	0.25	0.25	0.25	0.25	0.25	0.25	0.25	0.25	0.25	0.25	-0.5	-0.5	-0.5	-0.5	-0.5	-0.5	-0.5	-0.5	-0.5	-0.5	-0.5	linear	100	0.025	0	0.5	TRUE	6	sepmodel	0.7	0.02448598351233834	0.011780379935788288	0	10
10	250	0	125	250	375	500	625	750	875	1000	1125	2	0	1	0.25	0.25	0.25	0.25	0.25	0.25	0.25	0.25	0.25	0.25	-0.5	-0.5	-0.5	-0.5	-0.5	-0.5	-0.5	-0.5	-0.5	-0.5	-0.5	linear	100	0.025	0	0.5	TRUE	7	fixmodel	0.9	0.038834709824455804	0.014796867826569873	0	10
10	250	0	125	250	375	500	625	750	875	1000	1125	2	0	1	0.25	0.25	0.25	0.25	0.25	0.25	0.25	0.25	0.25	0.25	-0.5	-0.5	-0.5	-0.5	-0.5	-0.5	-0.5	-0.5	-0.5	-0.5	-0.5	linear	100	0.025	0	0.5	TRUE	7	poolmodel	0.5	-0.09501255264784632	0.020874725903243768	0	10
10	250	0	125	250	375	500	625	750	875	1000	1125	2	0	1	0.25	0.25	0.25	0.25	0.25	0.25	0.25	0.25	0.25	0.25	-0.5	-0.5	-0.5	-0.5	-0.5	-0.5	-0.5	-0.5	-0.5	-0.5	-0.5	linear	100	0.025	0	0.5	TRUE	7	sepmodel	0.8	0.04057453810737045	0.012962641265722873	0	10
10	250	0	125	250	375	500	625	750	875	1000	1125	2	0	1	0.25	0.25	0.25	0.25	0.25	0.25	0.25	0.25	0.25	0.25	-0.5	-0.5	-0.5	-0.5	-0.5	-0.5	-0.5	-0.5	-0.5	-0.5	-0.5	linear	100	0.025	0	0.5	TRUE	8	fixmodel	0.8	-1.0984734672001284e-4	0.007706830817412846	0	10
10	250	0	125	250	375	500	625	750	875	1000	1125	2	0	1	0.25	0.25	0.25	0.25	0.25	0.25	0.25	0.25	0.25	0.25	-0.5	-0.5	-0.5	-0.5	-0.5	-0.5	-0.5	-0.5	-0.5	-0.5	-0.5	linear	100	0.025	0	0.5	TRUE	8	poolmodel	0.2	-0.14165243827823146	0.026203456381834234	0	10
10	250	0	125	250	375	500	625	750	875	1000	1125	2	0	1	0.25	0.25	0.25	0.25	0.25	0.25	0.25	0.25	0.25	0.25	-0.5	-0.5	-0.5	-0.5	-0.5	-0.5	-0.5	-0.5	-0.5	-0.5	-0.5	linear	100	0.025	0	0.5	TRUE	8	sepmodel	0.7	0.001337527811853087	0.006095654181479412	0	10
10	250	0	125	250	375	500	625	750	875	1000	1125	2	0	1	0.25	0.25	0.25	0.25	0.25	0.25	0.25	0.25	0.25	0.25	-0.5	-0.5	-0.5	-0.5	-0.5	-0.5	-0.5	-0.5	-0.5	-0.5	-0.5	linear	100	0.025	0	0.5	TRUE	9	fixmodel	1	0.02068420978143023	0.006383094706209554	0	10
10	250	0	125	250	375	500	625	750	875	1000	1125	2	0	1	0.25	0.25	0.25	0.25	0.25	0.25	0.25	0.25	0.25	0.25	-0.5	-0.5	-0.5	-0.5	-0.5	-0.5	-0.5	-0.5	-0.5	-0.5	-0.5	linear	100	0.025	0	0.5	TRUE	9	poolmodel	0.5	-0.12790639108896887	0.02174271899228761	0	10
10	250	0	125	250	375	500	625	750	875	1000	1125	2	0	1	0.25	0.25	0.25	0.25	0.25	0.25	0.25	0.25	0.25	0.25	-0.5	-0.5	-0.5	-0.5	-0.5	-0.5	-0.5	-0.5	-0.5	-0.5	-0.5	linear	100	0.025	0	0.5	TRUE	9	sepmodel	0.9	0.025515841298968188	0.0059818440270475995	0	10
10	250	0	125	250	375	500	625	750	875	1000	1125	2	0	1	0.25	0.25	0.25	0.25	0.25	0.25	0.25	0.25	0.25	0.25	-0.5	-0.5	-0.5	-0.5	-0.5	-0.5	-0.5	-0.5	-0.5	-0.5	-0.5	linear	100	0.025	0	0.5	TRUE	10	fixmodel	0.9	0.016092811761144302	0.008076711866106732	0	10
10	250	0	125	250	375	500	625	750	875	1000	1125	2	0	1	0.25	0.25	0.25	0.25	0.25	0.25	0.25	0.25	0.25	0.25	-0.5	-0.5	-0.5	-0.5	-0.5	-0.5	-0.5	-0.5	-0.5	-0.5	-0.5	linear	100	0.025	0	0.5	TRUE	10	poolmodel	0.4	-0.13957532377608067	0.02688061030819528	0	10
10	250	0	125	250	375	500	625	750	875	1000	1125	2	0	1	0.25	0.25	0.25	0.25	0.25	0.25	0.25	0.25	0.25	0.25	-0.5	-0.5	-0.5	-0.5	-0.5	-0.5	-0.5	-0.5	-0.5	-0.5	-0.5	linear	100	0.025	0	0.5	TRUE	10	sepmodel	0.9	0.023359053296372206	0.008748750323193033	0	10
10	250	0	150	300	450	600	750	900	1050	1200	1350	2	0	1	0.25	0.25	0.25	0.25	0.25	0.25	0.25	0.25	0.25	0.25	-0.5	-0.5	-0.5	-0.5	-0.5	-0.5	-0.5	-0.5	-0.5	-0.5	-0.5	linear	100	0.025	0	0.5	TRUE	2	fixmodel	0.8	0.023591611018315847	0.010748923287960422	0	10
10	250	0	150	300	450	600	750	900	1050	1200	1350	2	0	1	0.25	0.25	0.25	0.25	0.25	0.25	0.25	0.25	0.25	0.25	-0.5	-0.5	-0.5	-0.5	-0.5	-0.5	-0.5	-0.5	-0.5	-0.5	-0.5	linear	100	0.025	0	0.5	TRUE	2	poolmodel	0.8	-0.007514751949127915	0.00973970639057734	0	10
10	250	0	150	300	450	600	750	900	1050	1200	1350	2	0	1	0.25	0.25	0.25	0.25	0.25	0.25	0.25	0.25	0.25	0.25	-0.5	-0.5	-0.5	-0.5	-0.5	-0.5	-0.5	-0.5	-0.5	-0.5	-0.5	linear	100	0.025	0	0.5	TRUE	2	sepmodel	0.8	0.03680110032759843	0.013459863715172571	0	10
10	250	0	150	300	450	600	750	900	1050	1200	1350	2	0	1	0.25	0.25	0.25	0.25	0.25	0.25	0.25	0.25	0.25	0.25	-0.5	-0.5	-0.5	-0.5	-0.5	-0.5	-0.5	-0.5	-0.5	-0.5	-0.5	linear	100	0.025	0	0.5	TRUE	3	fixmodel	0.8	-0.003529395658774978	0.010481369773218221	0	10
10	250	0	150	300	450	600	750	900	1050	1200	1350	2	0	1	0.25	0.25	0.25	0.25	0.25	0.25	0.25	0.25	0.25	0.25	-0.5	-0.5	-0.5	-0.5	-0.5	-0.5	-0.5	-0.5	-0.5	-0.5	-0.5	linear	100	0.025	0	0.5	TRUE	3	poolmodel	0.7	-0.05945667492516807	0.014748268000791112	0	10
10	250	0	150	300	450	600	750	900	1050	1200	1350	2	0	1	0.25	0.25	0.25	0.25	0.25	0.25	0.25	0.25	0.25	0.25	-0.5	-0.5	-0.5	-0.5	-0.5	-0.5	-0.5	-0.5	-0.5	-0.5	-0.5	linear	100	0.025	0	0.5	TRUE	3	sepmodel	0.8	8.150234307920418e-4	0.011492853812399445	0	10
10	250	0	150	300	450	600	750	900	1050	1200	1350	2	0	1	0.25	0.25	0.25	0.25	0.25	0.25	0.25	0.25	0.25	0.25	-0.5	-0.5	-0.5	-0.5	-0.5	-0.5	-0.5	-0.5	-0.5	-0.5	-0.5	linear	100	0.025	0	0.5	TRUE	4	fixmodel	0.8	-0.013654360892735001	0.004672733919129092	0	10
10	250	0	150	300	450	600	750	900	1050	1200	1350	2	0	1	0.25	0.25	0.25	0.25	0.25	0.25	0.25	0.25	0.25	0.25	-0.5	-0.5	-0.5	-0.5	-0.5	-0.5	-0.5	-0.5	-0.5	-0.5	-0.5	linear	100	0.025	0	0.5	TRUE	4	poolmodel	0.5	-0.08838733889195333	0.010875804450330227	0	10
10	250	0	150	300	450	600	750	900	1050	1200	1350	2	0	1	0.25	0.25	0.25	0.25	0.25	0.25	0.25	0.25	0.25	0.25	-0.5	-0.5	-0.5	-0.5	-0.5	-0.5	-0.5	-0.5	-0.5	-0.5	-0.5	linear	100	0.025	0	0.5	TRUE	4	sepmodel	0.9	-0.013270937844226047	0.005104851777962227	0	10
10	250	0	150	300	450	600	750	900	1050	1200	1350	2	0	1	0.25	0.25	0.25	0.25	0.25	0.25	0.25	0.25	0.25	0.25	-0.5	-0.5	-0.5	-0.5	-0.5	-0.5	-0.5	-0.5	-0.5	-0.5	-0.5	linear	100	0.025	0	0.5	TRUE	5	fixmodel	0.7	0.016821012446618516	0.013983175027360168	0	10
10	250	0	150	300	450	600	750	900	1050	1200	1350	2	0	1	0.25	0.25	0.25	0.25	0.25	0.25	0.25	0.25	0.25	0.25	-0.5	-0.5	-0.5	-0.5	-0.5	-0.5	-0.5	-0.5	-0.5	-0.5	-0.5	linear	100	0.025	0	0.5	TRUE	5	poolmodel	0.5	-0.07865170468886293	0.016248194303027125	0	10
10	250	0	150	300	450	600	750	900	1050	1200	1350	2	0	1	0.25	0.25	0.25	0.25	0.25	0.25	0.25	0.25	0.25	0.25	-0.5	-0.5	-0.5	-0.5	-0.5	-0.5	-0.5	-0.5	-0.5	-0.5	-0.5	linear	100	0.025	0	0.5	TRUE	5	sepmodel	0.7	0.01655096762780533	0.013266665573781714	0	10
10	250	0	150	300	450	600	750	900	1050	1200	1350	2	0	1	0.25	0.25	0.25	0.25	0.25	0.25	0.25	0.25	0.25	0.25	-0.5	-0.5	-0.5	-0.5	-0.5	-0.5	-0.5	-0.5	-0.5	-0.5	-0.5	linear	100	0.025	0	0.5	TRUE	6	fixmodel	0.9	0.025190477940588585	0.005150561943810989	0	10
10	250	0	150	300	450	600	750	900	1050	1200	1350	2	0	1	0.25	0.25	0.25	0.25	0.25	0.25	0.25	0.25	0.25	0.25	-0.5	-0.5	-0.5	-0.5	-0.5	-0.5	-0.5	-0.5	-0.5	-0.5	-0.5	linear	100	0.025	0	0.5	TRUE	6	poolmodel	0.5	-0.09056345833700441	0.011873846943140878	0	10
10	250	0	150	300	450	600	750	900	1050	1200	1350	2	0	1	0.25	0.25	0.25	0.25	0.25	0.25	0.25	0.25	0.25	0.25	-0.5	-0.5	-0.5	-0.5	-0.5	-0.5	-0.5	-0.5	-0.5	-0.5	-0.5	linear	100	0.025	0	0.5	TRUE	6	sepmodel	0.9	0.02277242296632691	0.00571836453719265	0	10
10	250	0	150	300	450	600	750	900	1050	1200	1350	2	0	1	0.25	0.25	0.25	0.25	0.25	0.25	0.25	0.25	0.25	0.25	-0.5	-0.5	-0.5	-0.5	-0.5	-0.5	-0.5	-0.5	-0.5	-0.5	-0.5	linear	100	0.025	0	0.5	TRUE	7	fixmodel	1	0.061264787685374515	0.0072894562487536155	0	10
10	250	0	150	300	450	600	750	900	1050	1200	1350	2	0	1	0.25	0.25	0.25	0.25	0.25	0.25	0.25	0.25	0.25	0.25	-0.5	-0.5	-0.5	-0.5	-0.5	-0.5	-0.5	-0.5	-0.5	-0.5	-0.5	linear	100	0.025	0	0.5	TRUE	7	poolmodel	0.6	-0.07018553948971101	0.007584315997848557	0	10
10	250	0	150	300	450	600	750	900	1050	1200	1350	2	0	1	0.25	0.25	0.25	0.25	0.25	0.25	0.25	0.25	0.25	0.25	-0.5	-0.5	-0.5	-0.5	-0.5	-0.5	-0.5	-0.5	-0.5	-0.5	-0.5	linear	100	0.025	0	0.5	TRUE	7	sepmodel	1	0.0675435579930464	0.007755766314441895	0	10
10	250	0	150	300	450	600	750	900	1050	1200	1350	2	0	1	0.25	0.25	0.25	0.25	0.25	0.25	0.25	0.25	0.25	0.25	-0.5	-0.5	-0.5	-0.5	-0.5	-0.5	-0.5	-0.5	-0.5	-0.5	-0.5	linear	100	0.025	0	0.5	TRUE	8	fixmodel	0.8	-0.002468578674841787	0.006689095468449339	0	10
10	250	0	150	300	450	600	750	900	1050	1200	1350	2	0	1	0.25	0.25	0.25	0.25	0.25	0.25	0.25	0.25	0.25	0.25	-0.5	-0.5	-0.5	-0.5	-0.5	-0.5	-0.5	-0.5	-0.5	-0.5	-0.5	linear	100	0.025	0	0.5	TRUE	8	poolmodel	0.4	-0.14513059670582462	0.025404549683804917	0	10
10	250	0	150	300	450	600	750	900	1050	1200	1350	2	0	1	0.25	0.25	0.25	0.25	0.25	0.25	0.25	0.25	0.25	0.25	-0.5	-0.5	-0.5	-0.5	-0.5	-0.5	-0.5	-0.5	-0.5	-0.5	-0.5	linear	100	0.025	0	0.5	TRUE	8	sepmodel	0.9	-0.002723813605296721	0.008819383572301904	0	10
10	250	0	150	300	450	600	750	900	1050	1200	1350	2	0	1	0.25	0.25	0.25	0.25	0.25	0.25	0.25	0.25	0.25	0.25	-0.5	-0.5	-0.5	-0.5	-0.5	-0.5	-0.5	-0.5	-0.5	-0.5	-0.5	linear	100	0.025	0	0.5	TRUE	9	fixmodel	0.9	0.024550518718032054	0.010938855146978359	0	10
10	250	0	150	300	450	600	750	900	1050	1200	1350	2	0	1	0.25	0.25	0.25	0.25	0.25	0.25	0.25	0.25	0.25	0.25	-0.5	-0.5	-0.5	-0.5	-0.5	-0.5	-0.5	-0.5	-0.5	-0.5	-0.5	linear	100	0.025	0	0.5	TRUE	9	poolmodel	0.4	-0.13231883162637834	0.024979670298420464	0	10
10	250	0	150	300	450	600	750	900	1050	1200	1350	2	0	1	0.25	0.25	0.25	0.25	0.25	0.25	0.25	0.25	0.25	0.25	-0.5	-0.5	-0.5	-0.5	-0.5	-0.5	-0.5	-0.5	-0.5	-0.5	-0.5	linear	100	0.025	0	0.5	TRUE	9	sepmodel	0.9	0.019103051830287248	0.01261052969335071	0	10
10	250	0	150	300	450	600	750	900	1050	1200	1350	2	0	1	0.25	0.25	0.25	0.25	0.25	0.25	0.25	0.25	0.25	0.25	-0.5	-0.5	-0.5	-0.5	-0.5	-0.5	-0.5	-0.5	-0.5	-0.5	-0.5	linear	100	0.025	0	0.5	TRUE	10	fixmodel	0.9	-0.004554155909509197	0.00909100196473055	0	10
10	250	0	150	300	450	600	750	900	1050	1200	1350	2	0	1	0.25	0.25	0.25	0.25	0.25	0.25	0.25	0.25	0.25	0.25	-0.5	-0.5	-0.5	-0.5	-0.5	-0.5	-0.5	-0.5	-0.5	-0.5	-0.5	linear	100	0.025	0	0.5	TRUE	10	poolmodel	0.1	-0.17192526404540914	0.03807106302479937	0	10
10	250	0	150	300	450	600	750	900	1050	1200	1350	2	0	1	0.25	0.25	0.25	0.25	0.25	0.25	0.25	0.25	0.25	0.25	-0.5	-0.5	-0.5	-0.5	-0.5	-0.5	-0.5	-0.5	-0.5	-0.5	-0.5	linear	100	0.025	0	0.5	TRUE	10	sepmodel	0.7	-0.0172137799605507	0.01185748499935987	0	10
10	250	0	175	350	525	700	875	1050	1225	1400	1575	2	0	1	0.25	0.25	0.25	0.25	0.25	0.25	0.25	0.25	0.25	0.25	-0.5	-0.5	-0.5	-0.5	-0.5	-0.5	-0.5	-0.5	-0.5	-0.5	-0.5	linear	100	0.025	0	0.5	TRUE	2	fixmodel	0.9	-0.012567011653379156	0.003979196982525554	0	10
10	250	0	175	350	525	700	875	1050	1225	1400	1575	2	0	1	0.25	0.25	0.25	0.25	0.25	0.25	0.25	0.25	0.25	0.25	-0.5	-0.5	-0.5	-0.5	-0.5	-0.5	-0.5	-0.5	-0.5	-0.5	-0.5	linear	100	0.025	0	0.5	TRUE	2	poolmodel	0.8	-0.03463126472323356	0.006159723758423313	0	10
10	250	0	175	350	525	700	875	1050	1225	1400	1575	2	0	1	0.25	0.25	0.25	0.25	0.25	0.25	0.25	0.25	0.25	0.25	-0.5	-0.5	-0.5	-0.5	-0.5	-0.5	-0.5	-0.5	-0.5	-0.5	-0.5	linear	100	0.025	0	0.5	TRUE	2	sepmodel	0.8	-0.006499481446909322	0.00513117979122931	0	10
10	250	0	175	350	525	700	875	1050	1225	1400	1575	2	0	1	0.25	0.25	0.25	0.25	0.25	0.25	0.25	0.25	0.25	0.25	-0.5	-0.5	-0.5	-0.5	-0.5	-0.5	-0.5	-0.5	-0.5	-0.5	-0.5	linear	100	0.025	0	0.5	TRUE	3	fixmodel	0.8	-0.020687330841717835	0.00551680390180111	0	10
10	250	0	175	350	525	700	875	1050	1225	1400	1575	2	0	1	0.25	0.25	0.25	0.25	0.25	0.25	0.25	0.25	0.25	0.25	-0.5	-0.5	-0.5	-0.5	-0.5	-0.5	-0.5	-0.5	-0.5	-0.5	-0.5	linear	100	0.025	0	0.5	TRUE	3	poolmodel	0.6	-0.06605013011520375	0.010125190498713325	0	10
10	250	0	175	350	525	700	875	1050	1225	1400	1575	2	0	1	0.25	0.25	0.25	0.25	0.25	0.25	0.25	0.25	0.25	0.25	-0.5	-0.5	-0.5	-0.5	-0.5	-0.5	-0.5	-0.5	-0.5	-0.5	-0.5	linear	100	0.025	0	0.5	TRUE	3	sepmodel	0.8	-0.0014949515065514007	0.004763719606686437	0	10
10	250	0	175	350	525	700	875	1050	1225	1400	1575	2	0	1	0.25	0.25	0.25	0.25	0.25	0.25	0.25	0.25	0.25	0.25	-0.5	-0.5	-0.5	-0.5	-0.5	-0.5	-0.5	-0.5	-0.5	-0.5	-0.5	linear	100	0.025	0	0.5	TRUE	4	fixmodel	0.9	0.022801026501851986	0.005446988769794362	0	10
10	250	0	175	350	525	700	875	1050	1225	1400	1575	2	0	1	0.25	0.25	0.25	0.25	0.25	0.25	0.25	0.25	0.25	0.25	-0.5	-0.5	-0.5	-0.5	-0.5	-0.5	-0.5	-0.5	-0.5	-0.5	-0.5	linear	100	0.025	0	0.5	TRUE	4	poolmodel	0.7	-0.04152892259385069	0.009492973816163087	0	10
10	250	0	175	350	525	700	875	1050	1225	1400	1575	2	0	1	0.25	0.25	0.25	0.25	0.25	0.25	0.25	0.25	0.25	0.25	-0.5	-0.5	-0.5	-0.5	-0.5	-0.5	-0.5	-0.5	-0.5	-0.5	-0.5	linear	100	0.025	0	0.5	TRUE	4	sepmodel	1	0.051439283060433175	0.006114937980677554	0	10
10	250	0	175	350	525	700	875	1050	1225	1400	1575	2	0	1	0.25	0.25	0.25	0.25	0.25	0.25	0.25	0.25	0.25	0.25	-0.5	-0.5	-0.5	-0.5	-0.5	-0.5	-0.5	-0.5	-0.5	-0.5	-0.5	linear	100	0.025	0	0.5	TRUE	5	fixmodel	1	0.006495817749053848	0.002137239319503127	0	10
10	250	0	175	350	525	700	875	1050	1225	1400	1575	2	0	1	0.25	0.25	0.25	0.25	0.25	0.25	0.25	0.25	0.25	0.25	-0.5	-0.5	-0.5	-0.5	-0.5	-0.5	-0.5	-0.5	-0.5	-0.5	-0.5	linear	100	0.025	0	0.5	TRUE	5	poolmodel	0.5	-0.08695518789510832	0.011330947942288368	0	10
10	250	0	175	350	525	700	875	1050	1225	1400	1575	2	0	1	0.25	0.25	0.25	0.25	0.25	0.25	0.25	0.25	0.25	0.25	-0.5	-0.5	-0.5	-0.5	-0.5	-0.5	-0.5	-0.5	-0.5	-0.5	-0.5	linear	100	0.025	0	0.5	TRUE	5	sepmodel	1	0.03318468483748353	0.0036780416464979346	0	10
10	250	0	175	350	525	700	875	1050	1225	1400	1575	2	0	1	0.25	0.25	0.25	0.25	0.25	0.25	0.25	0.25	0.25	0.25	-0.5	-0.5	-0.5	-0.5	-0.5	-0.5	-0.5	-0.5	-0.5	-0.5	-0.5	linear	100	0.025	0	0.5	TRUE	6	fixmodel	0.8	-0.0053473296024167585	0.009373637632197831	0	10
10	250	0	175	350	525	700	875	1050	1225	1400	1575	2	0	1	0.25	0.25	0.25	0.25	0.25	0.25	0.25	0.25	0.25	0.25	-0.5	-0.5	-0.5	-0.5	-0.5	-0.5	-0.5	-0.5	-0.5	-0.5	-0.5	linear	100	0.025	0	0.5	TRUE	6	poolmodel	0.3	-0.1237399949458504	0.02289763986726661	0	10
10	250	0	175	350	525	700	875	1050	1225	1400	1575	2	0	1	0.25	0.25	0.25	0.25	0.25	0.25	0.25	0.25	0.25	0.25	-0.5	-0.5	-0.5	-0.5	-0.5	-0.5	-0.5	-0.5	-0.5	-0.5	-0.5	linear	100	0.025	0	0.5	TRUE	6	sepmodel	0.8	0.014714037702092588	0.01087688218130866	0	10
10	250	0	175	350	525	700	875	1050	1225	1400	1575	2	0	1	0.25	0.25	0.25	0.25	0.25	0.25	0.25	0.25	0.25	0.25	-0.5	-0.5	-0.5	-0.5	-0.5	-0.5	-0.5	-0.5	-0.5	-0.5	-0.5	linear	100	0.025	0	0.5	TRUE	7	fixmodel	0.8	0.008958197607724172	0.005436964085394171	0	10
10	250	0	175	350	525	700	875	1050	1225	1400	1575	2	0	1	0.25	0.25	0.25	0.25	0.25	0.25	0.25	0.25	0.25	0.25	-0.5	-0.5	-0.5	-0.5	-0.5	-0.5	-0.5	-0.5	-0.5	-0.5	-0.5	linear	100	0.025	0	0.5	TRUE	7	poolmodel	0.4	-0.12804405803034508	0.022087090801368545	0	10
10	250	0	175	350	525	700	875	1050	1225	1400	1575	2	0	1	0.25	0.25	0.25	0.25	0.25	0.25	0.25	0.25	0.25	0.25	-0.5	-0.5	-0.5	-0.5	-0.5	-0.5	-0.5	-0.5	-0.5	-0.5	-0.5	linear	100	0.025	0	0.5	TRUE	7	sepmodel	0.9	0.02640798409548437	0.008772229810542438	0	10
10	250	0	175	350	525	700	875	1050	1225	1400	1575	2	0	1	0.25	0.25	0.25	0.25	0.25	0.25	0.25	0.25	0.25	0.25	-0.5	-0.5	-0.5	-0.5	-0.5	-0.5	-0.5	-0.5	-0.5	-0.5	-0.5	linear	100	0.025	0	0.5	TRUE	8	fixmodel	1	0.002548927766141304	0.0043552643807546415	0	10
10	250	0	175	350	525	700	875	1050	1225	1400	1575	2	0	1	0.25	0.25	0.25	0.25	0.25	0.25	0.25	0.25	0.25	0.25	-0.5	-0.5	-0.5	-0.5	-0.5	-0.5	-0.5	-0.5	-0.5	-0.5	-0.5	linear	100	0.025	0	0.5	TRUE	8	poolmodel	0.2	-0.14830071493205013	0.025569733388427295	0	10
10	250	0	175	350	525	700	875	1050	1225	1400	1575	2	0	1	0.25	0.25	0.25	0.25	0.25	0.25	0.25	0.25	0.25	0.25	-0.5	-0.5	-0.5	-0.5	-0.5	-0.5	-0.5	-0.5	-0.5	-0.5	-0.5	linear	100	0.025	0	0.5	TRUE	8	sepmodel	0.7	0.008477860470787246	0.0072056726267876	0	10
10	250	0	175	350	525	700	875	1050	1225	1400	1575	2	0	1	0.25	0.25	0.25	0.25	0.25	0.25	0.25	0.25	0.25	0.25	-0.5	-0.5	-0.5	-0.5	-0.5	-0.5	-0.5	-0.5	-0.5	-0.5	-0.5	linear	100	0.025	0	0.5	TRUE	9	fixmodel	0.8	-0.031486777594667247	0.004537347022189628	0	10
10	250	0	175	350	525	700	875	1050	1225	1400	1575	2	0	1	0.25	0.25	0.25	0.25	0.25	0.25	0.25	0.25	0.25	0.25	-0.5	-0.5	-0.5	-0.5	-0.5	-0.5	-0.5	-0.5	-0.5	-0.5	-0.5	linear	100	0.025	0	0.5	TRUE	9	poolmodel	0	-0.1942506465088564	0.03960811317374408	0	10
10	250	0	175	350	525	700	875	1050	1225	1400	1575	2	0	1	0.25	0.25	0.25	0.25	0.25	0.25	0.25	0.25	0.25	0.25	-0.5	-0.5	-0.5	-0.5	-0.5	-0.5	-0.5	-0.5	-0.5	-0.5	-0.5	linear	100	0.025	0	0.5	TRUE	9	sepmodel	0.7	-0.01613577415980614	0.0075202707130414366	0	10
10	250	0	175	350	525	700	875	1050	1225	1400	1575	2	0	1	0.25	0.25	0.25	0.25	0.25	0.25	0.25	0.25	0.25	0.25	-0.5	-0.5	-0.5	-0.5	-0.5	-0.5	-0.5	-0.5	-0.5	-0.5	-0.5	linear	100	0.025	0	0.5	TRUE	10	fixmodel	0.9	0.029791030565596992	0.008284033155543076	0	10
10	250	0	175	350	525	700	875	1050	1225	1400	1575	2	0	1	0.25	0.25	0.25	0.25	0.25	0.25	0.25	0.25	0.25	0.25	-0.5	-0.5	-0.5	-0.5	-0.5	-0.5	-0.5	-0.5	-0.5	-0.5	-0.5	linear	100	0.025	0	0.5	TRUE	10	poolmodel	0.3	-0.1473379879769844	0.0291445576420906	0	10
10	250	0	175	350	525	700	875	1050	1225	1400	1575	2	0	1	0.25	0.25	0.25	0.25	0.25	0.25	0.25	0.25	0.25	0.25	-0.5	-0.5	-0.5	-0.5	-0.5	-0.5	-0.5	-0.5	-0.5	-0.5	-0.5	linear	100	0.025	0	0.5	TRUE	10	sepmodel	0.8	0.042705323946932244	0.012442980170883616	0	10
10	250	0	200	400	600	800	1000	1200	1400	1600	1800	2	0	1	0.25	0.25	0.25	0.25	0.25	0.25	0.25	0.25	0.25	0.25	-0.5	-0.5	-0.5	-0.5	-0.5	-0.5	-0.5	-0.5	-0.5	-0.5	-0.5	linear	100	0.025	0	0.5	TRUE	2	fixmodel	0.9	0.025761851447021995	0.006748995667255397	0	10
10	250	0	200	400	600	800	1000	1200	1400	1600	1800	2	0	1	0.25	0.25	0.25	0.25	0.25	0.25	0.25	0.25	0.25	0.25	-0.5	-0.5	-0.5	-0.5	-0.5	-0.5	-0.5	-0.5	-0.5	-0.5	-0.5	linear	100	0.025	0	0.5	TRUE	2	poolmodel	0.8	0.002281384864122199	0.006672481907791533	0	10
10	250	0	200	400	600	800	1000	1200	1400	1600	1800	2	0	1	0.25	0.25	0.25	0.25	0.25	0.25	0.25	0.25	0.25	0.25	-0.5	-0.5	-0.5	-0.5	-0.5	-0.5	-0.5	-0.5	-0.5	-0.5	-0.5	linear	100	0.025	0	0.5	TRUE	2	sepmodel	0.8	0.023881024377414045	0.007392173162852642	0	10
10	250	0	200	400	600	800	1000	1200	1400	1600	1800	2	0	1	0.25	0.25	0.25	0.25	0.25	0.25	0.25	0.25	0.25	0.25	-0.5	-0.5	-0.5	-0.5	-0.5	-0.5	-0.5	-0.5	-0.5	-0.5	-0.5	linear	100	0.025	0	0.5	TRUE	3	fixmodel	0.8	0.005160605259191806	0.013740288854929169	0	10
10	250	0	200	400	600	800	1000	1200	1400	1600	1800	2	0	1	0.25	0.25	0.25	0.25	0.25	0.25	0.25	0.25	0.25	0.25	-0.5	-0.5	-0.5	-0.5	-0.5	-0.5	-0.5	-0.5	-0.5	-0.5	-0.5	linear	100	0.025	0	0.5	TRUE	3	poolmodel	0.8	-0.04762429378095774	0.012974535618643842	0	10
10	250	0	200	400	600	800	1000	1200	1400	1600	1800	2	0	1	0.25	0.25	0.25	0.25	0.25	0.25	0.25	0.25	0.25	0.25	-0.5	-0.5	-0.5	-0.5	-0.5	-0.5	-0.5	-0.5	-0.5	-0.5	-0.5	linear	100	0.025	0	0.5	TRUE	3	sepmodel	0.8	0.001863623239791179	0.01585996242004324	0	10
10	250	0	200	400	600	800	1000	1200	1400	1600	1800	2	0	1	0.25	0.25	0.25	0.25	0.25	0.25	0.25	0.25	0.25	0.25	-0.5	-0.5	-0.5	-0.5	-0.5	-0.5	-0.5	-0.5	-0.5	-0.5	-0.5	linear	100	0.025	0	0.5	TRUE	4	fixmodel	1	0.04146754488322306	0.0045509186483600516	0	10
10	250	0	200	400	600	800	1000	1200	1400	1600	1800	2	0	1	0.25	0.25	0.25	0.25	0.25	0.25	0.25	0.25	0.25	0.25	-0.5	-0.5	-0.5	-0.5	-0.5	-0.5	-0.5	-0.5	-0.5	-0.5	-0.5	linear	100	0.025	0	0.5	TRUE	4	poolmodel	0.9	-0.03134172534299398	0.0026424025446267164	0	10
10	250	0	200	400	600	800	1000	1200	1400	1600	1800	2	0	1	0.25	0.25	0.25	0.25	0.25	0.25	0.25	0.25	0.25	0.25	-0.5	-0.5	-0.5	-0.5	-0.5	-0.5	-0.5	-0.5	-0.5	-0.5	-0.5	linear	100	0.025	0	0.5	TRUE	4	sepmodel	1	0.0430735568938735	0.00600109615432354	0	10
10	250	0	200	400	600	800	1000	1200	1400	1600	1800	2	0	1	0.25	0.25	0.25	0.25	0.25	0.25	0.25	0.25	0.25	0.25	-0.5	-0.5	-0.5	-0.5	-0.5	-0.5	-0.5	-0.5	-0.5	-0.5	-0.5	linear	100	0.025	0	0.5	TRUE	5	fixmodel	0.8	-0.01248473989895448	0.011160895116851357	0	10
10	250	0	200	400	600	800	1000	1200	1400	1600	1800	2	0	1	0.25	0.25	0.25	0.25	0.25	0.25	0.25	0.25	0.25	0.25	-0.5	-0.5	-0.5	-0.5	-0.5	-0.5	-0.5	-0.5	-0.5	-0.5	-0.5	linear	100	0.025	0	0.5	TRUE	5	poolmodel	0.5	-0.10563753859932286	0.01893542654696147	0	10
10	250	0	200	400	600	800	1000	1200	1400	1600	1800	2	0	1	0.25	0.25	0.25	0.25	0.25	0.25	0.25	0.25	0.25	0.25	-0.5	-0.5	-0.5	-0.5	-0.5	-0.5	-0.5	-0.5	-0.5	-0.5	-0.5	linear	100	0.025	0	0.5	TRUE	5	sepmodel	0.7	-0.008632265785068895	0.01573893596727282	0	10
10	250	0	200	400	600	800	1000	1200	1400	1600	1800	2	0	1	0.25	0.25	0.25	0.25	0.25	0.25	0.25	0.25	0.25	0.25	-0.5	-0.5	-0.5	-0.5	-0.5	-0.5	-0.5	-0.5	-0.5	-0.5	-0.5	linear	100	0.025	0	0.5	TRUE	6	fixmodel	0.8	-0.026809965463864955	0.004309074300272606	0	10
10	250	0	200	400	600	800	1000	1200	1400	1600	1800	2	0	1	0.25	0.25	0.25	0.25	0.25	0.25	0.25	0.25	0.25	0.25	-0.5	-0.5	-0.5	-0.5	-0.5	-0.5	-0.5	-0.5	-0.5	-0.5	-0.5	linear	100	0.025	0	0.5	TRUE	6	poolmodel	0.4	-0.14321960185840946	0.02622107959977859	0	10
10	250	0	200	400	600	800	1000	1200	1400	1600	1800	2	0	1	0.25	0.25	0.25	0.25	0.25	0.25	0.25	0.25	0.25	0.25	-0.5	-0.5	-0.5	-0.5	-0.5	-0.5	-0.5	-0.5	-0.5	-0.5	-0.5	linear	100	0.025	0	0.5	TRUE	6	sepmodel	0.7	-0.03704977563736773	0.004782036421066385	0	10
10	250	0	200	400	600	800	1000	1200	1400	1600	1800	2	0	1	0.25	0.25	0.25	0.25	0.25	0.25	0.25	0.25	0.25	0.25	-0.5	-0.5	-0.5	-0.5	-0.5	-0.5	-0.5	-0.5	-0.5	-0.5	-0.5	linear	100	0.025	0	0.5	TRUE	7	fixmodel	0.8	-0.011027662674723332	0.0061507596619028325	0	10
10	250	0	200	400	600	800	1000	1200	1400	1600	1800	2	0	1	0.25	0.25	0.25	0.25	0.25	0.25	0.25	0.25	0.25	0.25	-0.5	-0.5	-0.5	-0.5	-0.5	-0.5	-0.5	-0.5	-0.5	-0.5	-0.5	linear	100	0.025	0	0.5	TRUE	7	poolmodel	0.3	-0.15195680299305966	0.02645232307190377	0	10
10	250	0	200	400	600	800	1000	1200	1400	1600	1800	2	0	1	0.25	0.25	0.25	0.25	0.25	0.25	0.25	0.25	0.25	0.25	-0.5	-0.5	-0.5	-0.5	-0.5	-0.5	-0.5	-0.5	-0.5	-0.5	-0.5	linear	100	0.025	0	0.5	TRUE	7	sepmodel	0.7	-0.02171241378748212	0.006603913835129019	0	10
10	250	0	200	400	600	800	1000	1200	1400	1600	1800	2	0	1	0.25	0.25	0.25	0.25	0.25	0.25	0.25	0.25	0.25	0.25	-0.5	-0.5	-0.5	-0.5	-0.5	-0.5	-0.5	-0.5	-0.5	-0.5	-0.5	linear	100	0.025	0	0.5	TRUE	8	fixmodel	0.8	-0.006738149705309582	0.009959332385135923	0	10
10	250	0	200	400	600	800	1000	1200	1400	1600	1800	2	0	1	0.25	0.25	0.25	0.25	0.25	0.25	0.25	0.25	0.25	0.25	-0.5	-0.5	-0.5	-0.5	-0.5	-0.5	-0.5	-0.5	-0.5	-0.5	-0.5	linear	100	0.025	0	0.5	TRUE	8	poolmodel	0.3	-0.16187657492990348	0.03509366589501014	0	10
10	250	0	200	400	600	800	1000	1200	1400	1600	1800	2	0	1	0.25	0.25	0.25	0.25	0.25	0.25	0.25	0.25	0.25	0.25	-0.5	-0.5	-0.5	-0.5	-0.5	-0.5	-0.5	-0.5	-0.5	-0.5	-0.5	linear	100	0.025	0	0.5	TRUE	8	sepmodel	0.7	-0.020365884332139185	0.010333380612432802	0	10
10	250	0	200	400	600	800	1000	1200	1400	1600	1800	2	0	1	0.25	0.25	0.25	0.25	0.25	0.25	0.25	0.25	0.25	0.25	-0.5	-0.5	-0.5	-0.5	-0.5	-0.5	-0.5	-0.5	-0.5	-0.5	-0.5	linear	100	0.025	0	0.5	TRUE	9	fixmodel	0.8	-0.01196676204528424	0.007040357444955411	0	10
10	250	0	200	400	600	800	1000	1200	1400	1600	1800	2	0	1	0.25	0.25	0.25	0.25	0.25	0.25	0.25	0.25	0.25	0.25	-0.5	-0.5	-0.5	-0.5	-0.5	-0.5	-0.5	-0.5	-0.5	-0.5	-0.5	linear	100	0.025	0	0.5	TRUE	9	poolmodel	0.2	-0.18204562069613056	0.039520301162698245	0	10
10	250	0	200	400	600	800	1000	1200	1400	1600	1800	2	0	1	0.25	0.25	0.25	0.25	0.25	0.25	0.25	0.25	0.25	0.25	-0.5	-0.5	-0.5	-0.5	-0.5	-0.5	-0.5	-0.5	-0.5	-0.5	-0.5	linear	100	0.025	0	0.5	TRUE	9	sepmodel	0.7	-0.016071780172487234	0.004640467222279236	0	10
10	250	0	200	400	600	800	1000	1200	1400	1600	1800	2	0	1	0.25	0.25	0.25	0.25	0.25	0.25	0.25	0.25	0.25	0.25	-0.5	-0.5	-0.5	-0.5	-0.5	-0.5	-0.5	-0.5	-0.5	-0.5	-0.5	linear	100	0.025	0	0.5	TRUE	10	fixmodel	0.7	-0.04923842716441917	0.005022756966842384	0	10
10	250	0	200	400	600	800	1000	1200	1400	1600	1800	2	0	1	0.25	0.25	0.25	0.25	0.25	0.25	0.25	0.25	0.25	0.25	-0.5	-0.5	-0.5	-0.5	-0.5	-0.5	-0.5	-0.5	-0.5	-0.5	-0.5	linear	100	0.025	0	0.5	TRUE	10	poolmodel	0	-0.2272573678709301	0.053906381888546455	0	10
10	250	0	200	400	600	800	1000	1200	1400	1600	1800	2	0	1	0.25	0.25	0.25	0.25	0.25	0.25	0.25	0.25	0.25	0.25	-0.5	-0.5	-0.5	-0.5	-0.5	-0.5	-0.5	-0.5	-0.5	-0.5	-0.5	linear	100	0.025	0	0.5	TRUE	10	sepmodel	0.7	-0.05214686711384939	0.005007451116411547	0	10
10	250	0	225	450	675	900	1125	1350	1575	1800	2025	2	0	1	0.25	0.25	0.25	0.25	0.25	0.25	0.25	0.25	0.25	0.25	-0.5	-0.5	-0.5	-0.5	-0.5	-0.5	-0.5	-0.5	-0.5	-0.5	-0.5	linear	100	0.025	0	0.5	TRUE	2	fixmodel	0.8	-0.01696103366568842	0.007206046277922912	0	10
10	250	0	225	450	675	900	1125	1350	1575	1800	2025	2	0	1	0.25	0.25	0.25	0.25	0.25	0.25	0.25	0.25	0.25	0.25	-0.5	-0.5	-0.5	-0.5	-0.5	-0.5	-0.5	-0.5	-0.5	-0.5	-0.5	linear	100	0.025	0	0.5	TRUE	2	poolmodel	0.8	-0.038901120320000857	0.008261325345434795	0	10
10	250	0	225	450	675	900	1125	1350	1575	1800	2025	2	0	1	0.25	0.25	0.25	0.25	0.25	0.25	0.25	0.25	0.25	0.25	-0.5	-0.5	-0.5	-0.5	-0.5	-0.5	-0.5	-0.5	-0.5	-0.5	-0.5	linear	100	0.025	0	0.5	TRUE	2	sepmodel	0.7	-0.024498876001168728	0.008508922016648202	0	10
10	250	0	225	450	675	900	1125	1350	1575	1800	2025	2	0	1	0.25	0.25	0.25	0.25	0.25	0.25	0.25	0.25	0.25	0.25	-0.5	-0.5	-0.5	-0.5	-0.5	-0.5	-0.5	-0.5	-0.5	-0.5	-0.5	linear	100	0.025	0	0.5	TRUE	3	fixmodel	0.8	-0.015449452918448167	0.00424138786672823	0	10
10	250	0	225	450	675	900	1125	1350	1575	1800	2025	2	0	1	0.25	0.25	0.25	0.25	0.25	0.25	0.25	0.25	0.25	0.25	-0.5	-0.5	-0.5	-0.5	-0.5	-0.5	-0.5	-0.5	-0.5	-0.5	-0.5	linear	100	0.025	0	0.5	TRUE	3	poolmodel	0.8	-0.05983777434937208	0.00734645346893063	0	10
10	250	0	225	450	675	900	1125	1350	1575	1800	2025	2	0	1	0.25	0.25	0.25	0.25	0.25	0.25	0.25	0.25	0.25	0.25	-0.5	-0.5	-0.5	-0.5	-0.5	-0.5	-0.5	-0.5	-0.5	-0.5	-0.5	linear	100	0.025	0	0.5	TRUE	3	sepmodel	0.8	-0.023521712101825236	0.0033333827732638602	0	10
10	250	0	225	450	675	900	1125	1350	1575	1800	2025	2	0	1	0.25	0.25	0.25	0.25	0.25	0.25	0.25	0.25	0.25	0.25	-0.5	-0.5	-0.5	-0.5	-0.5	-0.5	-0.5	-0.5	-0.5	-0.5	-0.5	linear	100	0.025	0	0.5	TRUE	4	fixmodel	0.8	-0.0137603172230504	0.006632955523560934	0	10
10	250	0	225	450	675	900	1125	1350	1575	1800	2025	2	0	1	0.25	0.25	0.25	0.25	0.25	0.25	0.25	0.25	0.25	0.25	-0.5	-0.5	-0.5	-0.5	-0.5	-0.5	-0.5	-0.5	-0.5	-0.5	-0.5	linear	100	0.025	0	0.5	TRUE	4	poolmodel	0.7	-0.08089962128815523	0.014380800686854205	0	10
10	250	0	225	450	675	900	1125	1350	1575	1800	2025	2	0	1	0.25	0.25	0.25	0.25	0.25	0.25	0.25	0.25	0.25	0.25	-0.5	-0.5	-0.5	-0.5	-0.5	-0.5	-0.5	-0.5	-0.5	-0.5	-0.5	linear	100	0.025	0	0.5	TRUE	4	sepmodel	0.8	-0.017539567289154394	0.009387163660824918	0	10
10	250	0	225	450	675	900	1125	1350	1575	1800	2025	2	0	1	0.25	0.25	0.25	0.25	0.25	0.25	0.25	0.25	0.25	0.25	-0.5	-0.5	-0.5	-0.5	-0.5	-0.5	-0.5	-0.5	-0.5	-0.5	-0.5	linear	100	0.025	0	0.5	TRUE	5	fixmodel	0.7	-0.02965030165546027	0.01080918640332047	0	10
10	250	0	225	450	675	900	1125	1350	1575	1800	2025	2	0	1	0.25	0.25	0.25	0.25	0.25	0.25	0.25	0.25	0.25	0.25	-0.5	-0.5	-0.5	-0.5	-0.5	-0.5	-0.5	-0.5	-0.5	-0.5	-0.5	linear	100	0.025	0	0.5	TRUE	5	poolmodel	0.4	-0.12992453226839604	0.026468611978477004	0	10
10	250	0	225	450	675	900	1125	1350	1575	1800	2025	2	0	1	0.25	0.25	0.25	0.25	0.25	0.25	0.25	0.25	0.25	0.25	-0.5	-0.5	-0.5	-0.5	-0.5	-0.5	-0.5	-0.5	-0.5	-0.5	-0.5	linear	100	0.025	0	0.5	TRUE	5	sepmodel	0.5	-0.03932894523646736	0.012275281912201452	0	10
10	250	0	225	450	675	900	1125	1350	1575	1800	2025	2	0	1	0.25	0.25	0.25	0.25	0.25	0.25	0.25	0.25	0.25	0.25	-0.5	-0.5	-0.5	-0.5	-0.5	-0.5	-0.5	-0.5	-0.5	-0.5	-0.5	linear	100	0.025	0	0.5	TRUE	6	fixmodel	0.8	-0.005647418477895802	0.008808268015818665	0	10
10	250	0	225	450	675	900	1125	1350	1575	1800	2025	2	0	1	0.25	0.25	0.25	0.25	0.25	0.25	0.25	0.25	0.25	0.25	-0.5	-0.5	-0.5	-0.5	-0.5	-0.5	-0.5	-0.5	-0.5	-0.5	-0.5	linear	100	0.025	0	0.5	TRUE	6	poolmodel	0.5	-0.1253267626214217	0.022613853383437726	0	10
10	250	0	225	450	675	900	1125	1350	1575	1800	2025	2	0	1	0.25	0.25	0.25	0.25	0.25	0.25	0.25	0.25	0.25	0.25	-0.5	-0.5	-0.5	-0.5	-0.5	-0.5	-0.5	-0.5	-0.5	-0.5	-0.5	linear	100	0.025	0	0.5	TRUE	6	sepmodel	0.7	-0.019926647171593922	0.008477196983086339	0	10
10	250	0	225	450	675	900	1125	1350	1575	1800	2025	2	0	1	0.25	0.25	0.25	0.25	0.25	0.25	0.25	0.25	0.25	0.25	-0.5	-0.5	-0.5	-0.5	-0.5	-0.5	-0.5	-0.5	-0.5	-0.5	-0.5	linear	100	0.025	0	0.5	TRUE	7	fixmodel	0.8	-0.032556578907504956	0.008753387263298282	0	10
10	250	0	225	450	675	900	1125	1350	1575	1800	2025	2	0	1	0.25	0.25	0.25	0.25	0.25	0.25	0.25	0.25	0.25	0.25	-0.5	-0.5	-0.5	-0.5	-0.5	-0.5	-0.5	-0.5	-0.5	-0.5	-0.5	linear	100	0.025	0	0.5	TRUE	7	poolmodel	0.3	-0.1732955914436711	0.038508612607174295	0	10
10	250	0	225	450	675	900	1125	1350	1575	1800	2025	2	0	1	0.25	0.25	0.25	0.25	0.25	0.25	0.25	0.25	0.25	0.25	-0.5	-0.5	-0.5	-0.5	-0.5	-0.5	-0.5	-0.5	-0.5	-0.5	-0.5	linear	100	0.025	0	0.5	TRUE	7	sepmodel	0.7	-0.03838616007685794	0.009377234304857728	0	10
10	250	0	225	450	675	900	1125	1350	1575	1800	2025	2	0	1	0.25	0.25	0.25	0.25	0.25	0.25	0.25	0.25	0.25	0.25	-0.5	-0.5	-0.5	-0.5	-0.5	-0.5	-0.5	-0.5	-0.5	-0.5	-0.5	linear	100	0.025	0	0.5	TRUE	8	fixmodel	0.7	-0.017514622977035564	0.007075177909638132	0	10
10	250	0	225	450	675	900	1125	1350	1575	1800	2025	2	0	1	0.25	0.25	0.25	0.25	0.25	0.25	0.25	0.25	0.25	0.25	-0.5	-0.5	-0.5	-0.5	-0.5	-0.5	-0.5	-0.5	-0.5	-0.5	-0.5	linear	100	0.025	0	0.5	TRUE	8	poolmodel	0.1	-0.18119839892024794	0.0372256686181955	0	10
10	250	0	225	450	675	900	1125	1350	1575	1800	2025	2	0	1	0.25	0.25	0.25	0.25	0.25	0.25	0.25	0.25	0.25	0.25	-0.5	-0.5	-0.5	-0.5	-0.5	-0.5	-0.5	-0.5	-0.5	-0.5	-0.5	linear	100	0.025	0	0.5	TRUE	8	sepmodel	0.6	-0.02397457792958038	0.008999247115590059	0	10
10	250	0	225	450	675	900	1125	1350	1575	1800	2025	2	0	1	0.25	0.25	0.25	0.25	0.25	0.25	0.25	0.25	0.25	0.25	-0.5	-0.5	-0.5	-0.5	-0.5	-0.5	-0.5	-0.5	-0.5	-0.5	-0.5	linear	100	0.025	0	0.5	TRUE	9	fixmodel	0.9	0.0011758639140971778	0.0053091304000733265	0	10
10	250	0	225	450	675	900	1125	1350	1575	1800	2025	2	0	1	0.25	0.25	0.25	0.25	0.25	0.25	0.25	0.25	0.25	0.25	-0.5	-0.5	-0.5	-0.5	-0.5	-0.5	-0.5	-0.5	-0.5	-0.5	-0.5	linear	100	0.025	0	0.5	TRUE	9	poolmodel	0	-0.18616822315225035	0.03811592119645405	0	10
10	250	0	225	450	675	900	1125	1350	1575	1800	2025	2	0	1	0.25	0.25	0.25	0.25	0.25	0.25	0.25	0.25	0.25	0.25	-0.5	-0.5	-0.5	-0.5	-0.5	-0.5	-0.5	-0.5	-0.5	-0.5	-0.5	linear	100	0.025	0	0.5	TRUE	9	sepmodel	0.7	0.005876465927192179	0.010418003885180592	0	10
10	250	0	225	450	675	900	1125	1350	1575	1800	2025	2	0	1	0.25	0.25	0.25	0.25	0.25	0.25	0.25	0.25	0.25	0.25	-0.5	-0.5	-0.5	-0.5	-0.5	-0.5	-0.5	-0.5	-0.5	-0.5	-0.5	linear	100	0.025	0	0.5	TRUE	10	fixmodel	0.9	0.00498432497215597	0.004711769305496687	0	10
10	250	0	225	450	675	900	1125	1350	1575	1800	2025	2	0	1	0.25	0.25	0.25	0.25	0.25	0.25	0.25	0.25	0.25	0.25	-0.5	-0.5	-0.5	-0.5	-0.5	-0.5	-0.5	-0.5	-0.5	-0.5	-0.5	linear	100	0.025	0	0.5	TRUE	10	poolmodel	0.1	-0.197649587549212	0.045380846437761135	0	10
10	250	0	225	450	675	900	1125	1350	1575	1800	2025	2	0	1	0.25	0.25	0.25	0.25	0.25	0.25	0.25	0.25	0.25	0.25	-0.5	-0.5	-0.5	-0.5	-0.5	-0.5	-0.5	-0.5	-0.5	-0.5	-0.5	linear	100	0.025	0	0.5	TRUE	10	sepmodel	0.8	0.016493188468114848	0.007359051580023883	0	10
10	250	0	250	500	750	1000	1250	1500	1750	2000	2250	2	0	1	0.25	0.25	0.25	0.25	0.25	0.25	0.25	0.25	0.25	0.25	-0.5	-0.5	-0.5	-0.5	-0.5	-0.5	-0.5	-0.5	-0.5	-0.5	-0.5	linear	100	0.025	0	0.5	TRUE	2	fixmodel	0.8	-0.0024703802977029897	0.008124271338112797	0	10
10	250	0	250	500	750	1000	1250	1500	1750	2000	2250	2	0	1	0.25	0.25	0.25	0.25	0.25	0.25	0.25	0.25	0.25	0.25	-0.5	-0.5	-0.5	-0.5	-0.5	-0.5	-0.5	-0.5	-0.5	-0.5	-0.5	linear	100	0.025	0	0.5	TRUE	2	poolmodel	0.7	-0.04330530266349246	0.007461021348905022	0	10
10	250	0	250	500	750	1000	1250	1500	1750	2000	2250	2	0	1	0.25	0.25	0.25	0.25	0.25	0.25	0.25	0.25	0.25	0.25	-0.5	-0.5	-0.5	-0.5	-0.5	-0.5	-0.5	-0.5	-0.5	-0.5	-0.5	linear	100	0.025	0	0.5	TRUE	2	sepmodel	0.8	-0.0040104542406117025	0.011346417042760905	0	10
10	250	0	250	500	750	1000	1250	1500	1750	2000	2250	2	0	1	0.25	0.25	0.25	0.25	0.25	0.25	0.25	0.25	0.25	0.25	-0.5	-0.5	-0.5	-0.5	-0.5	-0.5	-0.5	-0.5	-0.5	-0.5	-0.5	linear	100	0.025	0	0.5	TRUE	3	fixmodel	0.9	0.011708669546113031	0.008572960964588821	0	10
10	250	0	250	500	750	1000	1250	1500	1750	2000	2250	2	0	1	0.25	0.25	0.25	0.25	0.25	0.25	0.25	0.25	0.25	0.25	-0.5	-0.5	-0.5	-0.5	-0.5	-0.5	-0.5	-0.5	-0.5	-0.5	-0.5	linear	100	0.025	0	0.5	TRUE	3	poolmodel	0.8	-0.060080003853730635	0.009104225303080641	0	10
10	250	0	250	500	750	1000	1250	1500	1750	2000	2250	2	0	1	0.25	0.25	0.25	0.25	0.25	0.25	0.25	0.25	0.25	0.25	-0.5	-0.5	-0.5	-0.5	-0.5	-0.5	-0.5	-0.5	-0.5	-0.5	-0.5	linear	100	0.025	0	0.5	TRUE	3	sepmodel	0.9	0.014442417116718408	0.007440910698659104	0	10
10	250	0	250	500	750	1000	1250	1500	1750	2000	2250	2	0	1	0.25	0.25	0.25	0.25	0.25	0.25	0.25	0.25	0.25	0.25	-0.5	-0.5	-0.5	-0.5	-0.5	-0.5	-0.5	-0.5	-0.5	-0.5	-0.5	linear	100	0.025	0	0.5	TRUE	4	fixmodel	0.9	-0.010874794869894955	0.003335720399831949	0	10
10	250	0	250	500	750	1000	1250	1500	1750	2000	2250	2	0	1	0.25	0.25	0.25	0.25	0.25	0.25	0.25	0.25	0.25	0.25	-0.5	-0.5	-0.5	-0.5	-0.5	-0.5	-0.5	-0.5	-0.5	-0.5	-0.5	linear	100	0.025	0	0.5	TRUE	4	poolmodel	0.4	-0.09925805211335614	0.013538706872580748	0	10
10	250	0	250	500	750	1000	1250	1500	1750	2000	2250	2	0	1	0.25	0.25	0.25	0.25	0.25	0.25	0.25	0.25	0.25	0.25	-0.5	-0.5	-0.5	-0.5	-0.5	-0.5	-0.5	-0.5	-0.5	-0.5	-0.5	linear	100	0.025	0	0.5	TRUE	4	sepmodel	0.9	-0.0020790861678665782	0.002837260509397341	0	10
10	250	0	250	500	750	1000	1250	1500	1750	2000	2250	2	0	1	0.25	0.25	0.25	0.25	0.25	0.25	0.25	0.25	0.25	0.25	-0.5	-0.5	-0.5	-0.5	-0.5	-0.5	-0.5	-0.5	-0.5	-0.5	-0.5	linear	100	0.025	0	0.5	TRUE	5	fixmodel	0.9	-0.029844155672528894	0.006731934897708279	0	10
10	250	0	250	500	750	1000	1250	1500	1750	2000	2250	2	0	1	0.25	0.25	0.25	0.25	0.25	0.25	0.25	0.25	0.25	0.25	-0.5	-0.5	-0.5	-0.5	-0.5	-0.5	-0.5	-0.5	-0.5	-0.5	-0.5	linear	100	0.025	0	0.5	TRUE	5	poolmodel	0.2	-0.13851671314851619	0.023642153378028205	0	10
10	250	0	250	500	750	1000	1250	1500	1750	2000	2250	2	0	1	0.25	0.25	0.25	0.25	0.25	0.25	0.25	0.25	0.25	0.25	-0.5	-0.5	-0.5	-0.5	-0.5	-0.5	-0.5	-0.5	-0.5	-0.5	-0.5	linear	100	0.025	0	0.5	TRUE	5	sepmodel	0.8	-0.03138890377424458	0.006778473944324867	0	10
10	250	0	250	500	750	1000	1250	1500	1750	2000	2250	2	0	1	0.25	0.25	0.25	0.25	0.25	0.25	0.25	0.25	0.25	0.25	-0.5	-0.5	-0.5	-0.5	-0.5	-0.5	-0.5	-0.5	-0.5	-0.5	-0.5	linear	100	0.025	0	0.5	TRUE	6	fixmodel	0.8	-0.03573351558244124	0.006936926687884934	0	10
10	250	0	250	500	750	1000	1250	1500	1750	2000	2250	2	0	1	0.25	0.25	0.25	0.25	0.25	0.25	0.25	0.25	0.25	0.25	-0.5	-0.5	-0.5	-0.5	-0.5	-0.5	-0.5	-0.5	-0.5	-0.5	-0.5	linear	100	0.025	0	0.5	TRUE	6	poolmodel	0.2	-0.1654774010841903	0.03429734767194477	0	10
10	250	0	250	500	750	1000	1250	1500	1750	2000	2250	2	0	1	0.25	0.25	0.25	0.25	0.25	0.25	0.25	0.25	0.25	0.25	-0.5	-0.5	-0.5	-0.5	-0.5	-0.5	-0.5	-0.5	-0.5	-0.5	-0.5	linear	100	0.025	0	0.5	TRUE	6	sepmodel	0.6	-0.04277972438328779	0.006126229712420913	0	10
10	250	0	250	500	750	1000	1250	1500	1750	2000	2250	2	0	1	0.25	0.25	0.25	0.25	0.25	0.25	0.25	0.25	0.25	0.25	-0.5	-0.5	-0.5	-0.5	-0.5	-0.5	-0.5	-0.5	-0.5	-0.5	-0.5	linear	100	0.025	0	0.5	TRUE	7	fixmodel	0.8	-0.021489590220370086	0.005600891920343881	0	10
10	250	0	250	500	750	1000	1250	1500	1750	2000	2250	2	0	1	0.25	0.25	0.25	0.25	0.25	0.25	0.25	0.25	0.25	0.25	-0.5	-0.5	-0.5	-0.5	-0.5	-0.5	-0.5	-0.5	-0.5	-0.5	-0.5	linear	100	0.025	0	0.5	TRUE	7	poolmodel	0.4	-0.16377213475109442	0.031290583221650806	0	10
10	250	0	250	500	750	1000	1250	1500	1750	2000	2250	2	0	1	0.25	0.25	0.25	0.25	0.25	0.25	0.25	0.25	0.25	0.25	-0.5	-0.5	-0.5	-0.5	-0.5	-0.5	-0.5	-0.5	-0.5	-0.5	-0.5	linear	100	0.025	0	0.5	TRUE	7	sepmodel	0.8	-0.027321864528792532	0.004381294839150537	0	10
10	250	0	250	500	750	1000	1250	1500	1750	2000	2250	2	0	1	0.25	0.25	0.25	0.25	0.25	0.25	0.25	0.25	0.25	0.25	-0.5	-0.5	-0.5	-0.5	-0.5	-0.5	-0.5	-0.5	-0.5	-0.5	-0.5	linear	100	0.025	0	0.5	TRUE	8	fixmodel	0.8	-0.030711329504798927	0.003985062929322664	0	10
10	250	0	250	500	750	1000	1250	1500	1750	2000	2250	2	0	1	0.25	0.25	0.25	0.25	0.25	0.25	0.25	0.25	0.25	0.25	-0.5	-0.5	-0.5	-0.5	-0.5	-0.5	-0.5	-0.5	-0.5	-0.5	-0.5	linear	100	0.025	0	0.5	TRUE	8	poolmodel	0	-0.19459081943810871	0.042038809244044954	0	10
10	250	0	250	500	750	1000	1250	1500	1750	2000	2250	2	0	1	0.25	0.25	0.25	0.25	0.25	0.25	0.25	0.25	0.25	0.25	-0.5	-0.5	-0.5	-0.5	-0.5	-0.5	-0.5	-0.5	-0.5	-0.5	-0.5	linear	100	0.025	0	0.5	TRUE	8	sepmodel	0.7	-0.040462146393823596	0.006133524761809277	0	10
10	250	0	250	500	750	1000	1250	1500	1750	2000	2250	2	0	1	0.25	0.25	0.25	0.25	0.25	0.25	0.25	0.25	0.25	0.25	-0.5	-0.5	-0.5	-0.5	-0.5	-0.5	-0.5	-0.5	-0.5	-0.5	-0.5	linear	100	0.025	0	0.5	TRUE	9	fixmodel	0.8	-0.022837315141266537	0.007711844039023518	0	10
10	250	0	250	500	750	1000	1250	1500	1750	2000	2250	2	0	1	0.25	0.25	0.25	0.25	0.25	0.25	0.25	0.25	0.25	0.25	-0.5	-0.5	-0.5	-0.5	-0.5	-0.5	-0.5	-0.5	-0.5	-0.5	-0.5	linear	100	0.025	0	0.5	TRUE	9	poolmodel	0	-0.21056289208279966	0.046747586373438274	0	10
10	250	0	250	500	750	1000	1250	1500	1750	2000	2250	2	0	1	0.25	0.25	0.25	0.25	0.25	0.25	0.25	0.25	0.25	0.25	-0.5	-0.5	-0.5	-0.5	-0.5	-0.5	-0.5	-0.5	-0.5	-0.5	-0.5	linear	100	0.025	0	0.5	TRUE	9	sepmodel	0.6	-0.02797063408470121	0.011029614505022585	0	10
10	250	0	250	500	750	1000	1250	1500	1750	2000	2250	2	0	1	0.25	0.25	0.25	0.25	0.25	0.25	0.25	0.25	0.25	0.25	-0.5	-0.5	-0.5	-0.5	-0.5	-0.5	-0.5	-0.5	-0.5	-0.5	-0.5	linear	100	0.025	0	0.5	TRUE	10	fixmodel	0.7	-0.01990139665399984	0.008712796850997313	0	10
10	250	0	250	500	750	1000	1250	1500	1750	2000	2250	2	0	1	0.25	0.25	0.25	0.25	0.25	0.25	0.25	0.25	0.25	0.25	-0.5	-0.5	-0.5	-0.5	-0.5	-0.5	-0.5	-0.5	-0.5	-0.5	-0.5	linear	100	0.025	0	0.5	TRUE	10	poolmodel	0	-0.21721370044386595	0.05139165889176263	0	10
10	250	0	250	500	750	1000	1250	1500	1750	2000	2250	2	0	1	0.25	0.25	0.25	0.25	0.25	0.25	0.25	0.25	0.25	0.25	-0.5	-0.5	-0.5	-0.5	-0.5	-0.5	-0.5	-0.5	-0.5	-0.5	-0.5	linear	100	0.025	0	0.5	TRUE	10	sepmodel	0.6	-0.020728212672250536	0.009276171476838279	0	10
10	250	0	275	550	825	1100	1375	1650	1925	2200	2475	2	0	1	0.25	0.25	0.25	0.25	0.25	0.25	0.25	0.25	0.25	0.25	-0.5	-0.5	-0.5	-0.5	-0.5	-0.5	-0.5	-0.5	-0.5	-0.5	-0.5	linear	100	0.025	0	0.5	TRUE	2	fixmodel	0.9	0.0037253763216916896	0.0050609500177442495	0	10
10	250	0	275	550	825	1100	1375	1650	1925	2200	2475	2	0	1	0.25	0.25	0.25	0.25	0.25	0.25	0.25	0.25	0.25	0.25	-0.5	-0.5	-0.5	-0.5	-0.5	-0.5	-0.5	-0.5	-0.5	-0.5	-0.5	linear	100	0.025	0	0.5	TRUE	2	poolmodel	0.9	-0.01948683071635009	0.00765850904354167	0	10
10	250	0	275	550	825	1100	1375	1650	1925	2200	2475	2	0	1	0.25	0.25	0.25	0.25	0.25	0.25	0.25	0.25	0.25	0.25	-0.5	-0.5	-0.5	-0.5	-0.5	-0.5	-0.5	-0.5	-0.5	-0.5	-0.5	linear	100	0.025	0	0.5	TRUE	2	sepmodel	0.9	0.008289219989965277	0.006383340684782295	0	10
10	250	0	275	550	825	1100	1375	1650	1925	2200	2475	2	0	1	0.25	0.25	0.25	0.25	0.25	0.25	0.25	0.25	0.25	0.25	-0.5	-0.5	-0.5	-0.5	-0.5	-0.5	-0.5	-0.5	-0.5	-0.5	-0.5	linear	100	0.025	0	0.5	TRUE	3	fixmodel	0.9	0.02993965911782384	0.007618725075110406	0	10
10	250	0	275	550	825	1100	1375	1650	1925	2200	2475	2	0	1	0.25	0.25	0.25	0.25	0.25	0.25	0.25	0.25	0.25	0.25	-0.5	-0.5	-0.5	-0.5	-0.5	-0.5	-0.5	-0.5	-0.5	-0.5	-0.5	linear	100	0.025	0	0.5	TRUE	3	poolmodel	0.8	-0.017073569320590856	0.005530463539572948	0	10
10	250	0	275	550	825	1100	1375	1650	1925	2200	2475	2	0	1	0.25	0.25	0.25	0.25	0.25	0.25	0.25	0.25	0.25	0.25	-0.5	-0.5	-0.5	-0.5	-0.5	-0.5	-0.5	-0.5	-0.5	-0.5	-0.5	linear	100	0.025	0	0.5	TRUE	3	sepmodel	0.8	0.03501535273772797	0.0091215756023743	0	10
10	250	0	275	550	825	1100	1375	1650	1925	2200	2475	2	0	1	0.25	0.25	0.25	0.25	0.25	0.25	0.25	0.25	0.25	0.25	-0.5	-0.5	-0.5	-0.5	-0.5	-0.5	-0.5	-0.5	-0.5	-0.5	-0.5	linear	100	0.025	0	0.5	TRUE	4	fixmodel	0.8	-0.02651296160022068	0.008093393719711153	0	10
10	250	0	275	550	825	1100	1375	1650	1925	2200	2475	2	0	1	0.25	0.25	0.25	0.25	0.25	0.25	0.25	0.25	0.25	0.25	-0.5	-0.5	-0.5	-0.5	-0.5	-0.5	-0.5	-0.5	-0.5	-0.5	-0.5	linear	100	0.025	0	0.5	TRUE	4	poolmodel	0.5	-0.10066358982037205	0.0173498653662555	0	10
10	250	0	275	550	825	1100	1375	1650	1925	2200	2475	2	0	1	0.25	0.25	0.25	0.25	0.25	0.25	0.25	0.25	0.25	0.25	-0.5	-0.5	-0.5	-0.5	-0.5	-0.5	-0.5	-0.5	-0.5	-0.5	-0.5	linear	100	0.025	0	0.5	TRUE	4	sepmodel	0.8	-0.012014609694127687	0.006741708165240554	0	10
10	250	0	275	550	825	1100	1375	1650	1925	2200	2475	2	0	1	0.25	0.25	0.25	0.25	0.25	0.25	0.25	0.25	0.25	0.25	-0.5	-0.5	-0.5	-0.5	-0.5	-0.5	-0.5	-0.5	-0.5	-0.5	-0.5	linear	100	0.025	0	0.5	TRUE	5	fixmodel	0.9	-0.012223443069761886	0.003394010209569738	0	10
10	250	0	275	550	825	1100	1375	1650	1925	2200	2475	2	0	1	0.25	0.25	0.25	0.25	0.25	0.25	0.25	0.25	0.25	0.25	-0.5	-0.5	-0.5	-0.5	-0.5	-0.5	-0.5	-0.5	-0.5	-0.5	-0.5	linear	100	0.025	0	0.5	TRUE	5	poolmodel	0.4	-0.10884875911061916	0.017069177704676794	0	10
10	250	0	275	550	825	1100	1375	1650	1925	2200	2475	2	0	1	0.25	0.25	0.25	0.25	0.25	0.25	0.25	0.25	0.25	0.25	-0.5	-0.5	-0.5	-0.5	-0.5	-0.5	-0.5	-0.5	-0.5	-0.5	-0.5	linear	100	0.025	0	0.5	TRUE	5	sepmodel	0.9	-0.01424409981571532	0.004030382394005138	0	10
10	250	0	275	550	825	1100	1375	1650	1925	2200	2475	2	0	1	0.25	0.25	0.25	0.25	0.25	0.25	0.25	0.25	0.25	0.25	-0.5	-0.5	-0.5	-0.5	-0.5	-0.5	-0.5	-0.5	-0.5	-0.5	-0.5	linear	100	0.025	0	0.5	TRUE	6	fixmodel	0.9	-0.008735610524048486	0.005631363227112867	0	10
10	250	0	275	550	825	1100	1375	1650	1925	2200	2475	2	0	1	0.25	0.25	0.25	0.25	0.25	0.25	0.25	0.25	0.25	0.25	-0.5	-0.5	-0.5	-0.5	-0.5	-0.5	-0.5	-0.5	-0.5	-0.5	-0.5	linear	100	0.025	0	0.5	TRUE	6	poolmodel	0.1	-0.1305848080134195	0.021911752338824857	0	10
10	250	0	275	550	825	1100	1375	1650	1925	2200	2475	2	0	1	0.25	0.25	0.25	0.25	0.25	0.25	0.25	0.25	0.25	0.25	-0.5	-0.5	-0.5	-0.5	-0.5	-0.5	-0.5	-0.5	-0.5	-0.5	-0.5	linear	100	0.025	0	0.5	TRUE	6	sepmodel	0.8	-0.004588895322307998	0.005330634712675841	0	10
10	250	0	275	550	825	1100	1375	1650	1925	2200	2475	2	0	1	0.25	0.25	0.25	0.25	0.25	0.25	0.25	0.25	0.25	0.25	-0.5	-0.5	-0.5	-0.5	-0.5	-0.5	-0.5	-0.5	-0.5	-0.5	-0.5	linear	100	0.025	0	0.5	TRUE	7	fixmodel	0.7	-0.03075191038115884	0.010870720552883415	0	10
10	250	0	275	550	825	1100	1375	1650	1925	2200	2475	2	0	1	0.25	0.25	0.25	0.25	0.25	0.25	0.25	0.25	0.25	0.25	-0.5	-0.5	-0.5	-0.5	-0.5	-0.5	-0.5	-0.5	-0.5	-0.5	-0.5	linear	100	0.025	0	0.5	TRUE	7	poolmodel	0.1	-0.17124091567397498	0.034764628970743866	0	10
10	250	0	275	550	825	1100	1375	1650	1925	2200	2475	2	0	1	0.25	0.25	0.25	0.25	0.25	0.25	0.25	0.25	0.25	0.25	-0.5	-0.5	-0.5	-0.5	-0.5	-0.5	-0.5	-0.5	-0.5	-0.5	-0.5	linear	100	0.025	0	0.5	TRUE	7	sepmodel	0.5	-0.03783169537663891	0.011703293453520301	0	10
10	250	0	275	550	825	1100	1375	1650	1925	2200	2475	2	0	1	0.25	0.25	0.25	0.25	0.25	0.25	0.25	0.25	0.25	0.25	-0.5	-0.5	-0.5	-0.5	-0.5	-0.5	-0.5	-0.5	-0.5	-0.5	-0.5	linear	100	0.025	0	0.5	TRUE	8	fixmodel	0.8	0.007324683184628577	0.008133116523718844	0	10
10	250	0	275	550	825	1100	1375	1650	1925	2200	2475	2	0	1	0.25	0.25	0.25	0.25	0.25	0.25	0.25	0.25	0.25	0.25	-0.5	-0.5	-0.5	-0.5	-0.5	-0.5	-0.5	-0.5	-0.5	-0.5	-0.5	linear	100	0.025	0	0.5	TRUE	8	poolmodel	0.2	-0.16716390963756933	0.03255767641099816	0	10
10	250	0	275	550	825	1100	1375	1650	1925	2200	2475	2	0	1	0.25	0.25	0.25	0.25	0.25	0.25	0.25	0.25	0.25	0.25	-0.5	-0.5	-0.5	-0.5	-0.5	-0.5	-0.5	-0.5	-0.5	-0.5	-0.5	linear	100	0.025	0	0.5	TRUE	8	sepmodel	0.7	-0.0015634063029217355	0.0076589321298905985	0	10
10	250	0	275	550	825	1100	1375	1650	1925	2200	2475	2	0	1	0.25	0.25	0.25	0.25	0.25	0.25	0.25	0.25	0.25	0.25	-0.5	-0.5	-0.5	-0.5	-0.5	-0.5	-0.5	-0.5	-0.5	-0.5	-0.5	linear	100	0.025	0	0.5	TRUE	9	fixmodel	0.8	-0.00854250939645689	0.01327790325124466	0	10
10	250	0	275	550	825	1100	1375	1650	1925	2200	2475	2	0	1	0.25	0.25	0.25	0.25	0.25	0.25	0.25	0.25	0.25	0.25	-0.5	-0.5	-0.5	-0.5	-0.5	-0.5	-0.5	-0.5	-0.5	-0.5	-0.5	linear	100	0.025	0	0.5	TRUE	9	poolmodel	0.1	-0.2134827202805956	0.05481243469911302	0	10
10	250	0	275	550	825	1100	1375	1650	1925	2200	2475	2	0	1	0.25	0.25	0.25	0.25	0.25	0.25	0.25	0.25	0.25	0.25	-0.5	-0.5	-0.5	-0.5	-0.5	-0.5	-0.5	-0.5	-0.5	-0.5	-0.5	linear	100	0.025	0	0.5	TRUE	9	sepmodel	0.7	-0.006657660673088053	0.014374901143928254	0	10
10	250	0	275	550	825	1100	1375	1650	1925	2200	2475	2	0	1	0.25	0.25	0.25	0.25	0.25	0.25	0.25	0.25	0.25	0.25	-0.5	-0.5	-0.5	-0.5	-0.5	-0.5	-0.5	-0.5	-0.5	-0.5	-0.5	linear	100	0.025	0	0.5	TRUE	10	fixmodel	0.9	0.04308476070498768	0.013351985148942981	0	10
10	250	0	275	550	825	1100	1375	1650	1925	2200	2475	2	0	1	0.25	0.25	0.25	0.25	0.25	0.25	0.25	0.25	0.25	0.25	-0.5	-0.5	-0.5	-0.5	-0.5	-0.5	-0.5	-0.5	-0.5	-0.5	-0.5	linear	100	0.025	0	0.5	TRUE	10	poolmodel	0.2	-0.17502885575210622	0.03872774534151609	0	10
10	250	0	275	550	825	1100	1375	1650	1925	2200	2475	2	0	1	0.25	0.25	0.25	0.25	0.25	0.25	0.25	0.25	0.25	0.25	-0.5	-0.5	-0.5	-0.5	-0.5	-0.5	-0.5	-0.5	-0.5	-0.5	-0.5	linear	100	0.025	0	0.5	TRUE	10	sepmodel	0.8	0.04185399749203404	0.012892673785895894	0	10
10	250	0	300	600	900	1200	1500	1800	2100	2400	2700	2	0	1	0.25	0.25	0.25	0.25	0.25	0.25	0.25	0.25	0.25	0.25	-0.5	-0.5	-0.5	-0.5	-0.5	-0.5	-0.5	-0.5	-0.5	-0.5	-0.5	linear	100	0.025	0	0.5	TRUE	2	fixmodel	0.8	-0.005431900191287517	0.005421596081152217	0	10
10	250	0	300	600	900	1200	1500	1800	2100	2400	2700	2	0	1	0.25	0.25	0.25	0.25	0.25	0.25	0.25	0.25	0.25	0.25	-0.5	-0.5	-0.5	-0.5	-0.5	-0.5	-0.5	-0.5	-0.5	-0.5	-0.5	linear	100	0.025	0	0.5	TRUE	2	poolmodel	0.8	-0.05076374750257728	0.005809715664289196	0	10
10	250	0	300	600	900	1200	1500	1800	2100	2400	2700	2	0	1	0.25	0.25	0.25	0.25	0.25	0.25	0.25	0.25	0.25	0.25	-0.5	-0.5	-0.5	-0.5	-0.5	-0.5	-0.5	-0.5	-0.5	-0.5	-0.5	linear	100	0.025	0	0.5	TRUE	2	sepmodel	0.8	-0.003515491732462134	0.006124146522777273	0	10
10	250	0	300	600	900	1200	1500	1800	2100	2400	2700	2	0	1	0.25	0.25	0.25	0.25	0.25	0.25	0.25	0.25	0.25	0.25	-0.5	-0.5	-0.5	-0.5	-0.5	-0.5	-0.5	-0.5	-0.5	-0.5	-0.5	linear	100	0.025	0	0.5	TRUE	3	fixmodel	0.9	0.026852514553721403	0.00564507818641158	0	10
10	250	0	300	600	900	1200	1500	1800	2100	2400	2700	2	0	1	0.25	0.25	0.25	0.25	0.25	0.25	0.25	0.25	0.25	0.25	-0.5	-0.5	-0.5	-0.5	-0.5	-0.5	-0.5	-0.5	-0.5	-0.5	-0.5	linear	100	0.025	0	0.5	TRUE	3	poolmodel	0.8	-0.0429627799025836	0.004483453231987188	0	10
10	250	0	300	600	900	1200	1500	1800	2100	2400	2700	2	0	1	0.25	0.25	0.25	0.25	0.25	0.25	0.25	0.25	0.25	0.25	-0.5	-0.5	-0.5	-0.5	-0.5	-0.5	-0.5	-0.5	-0.5	-0.5	-0.5	linear	100	0.025	0	0.5	TRUE	3	sepmodel	0.8	0.022692745913564467	0.00577505480814749	0	10
10	250	0	300	600	900	1200	1500	1800	2100	2400	2700	2	0	1	0.25	0.25	0.25	0.25	0.25	0.25	0.25	0.25	0.25	0.25	-0.5	-0.5	-0.5	-0.5	-0.5	-0.5	-0.5	-0.5	-0.5	-0.5	-0.5	linear	100	0.025	0	0.5	TRUE	4	fixmodel	0.8	0.0032568364217790526	0.01330411721404382	0	10
10	250	0	300	600	900	1200	1500	1800	2100	2400	2700	2	0	1	0.25	0.25	0.25	0.25	0.25	0.25	0.25	0.25	0.25	0.25	-0.5	-0.5	-0.5	-0.5	-0.5	-0.5	-0.5	-0.5	-0.5	-0.5	-0.5	linear	100	0.025	0	0.5	TRUE	4	poolmodel	0.7	-0.08782753653931247	0.016455442231903723	0	10
10	250	0	300	600	900	1200	1500	1800	2100	2400	2700	2	0	1	0.25	0.25	0.25	0.25	0.25	0.25	0.25	0.25	0.25	0.25	-0.5	-0.5	-0.5	-0.5	-0.5	-0.5	-0.5	-0.5	-0.5	-0.5	-0.5	linear	100	0.025	0	0.5	TRUE	4	sepmodel	0.7	0.001331281013466501	0.014177164064464618	0	10
10	250	0	300	600	900	1200	1500	1800	2100	2400	2700	2	0	1	0.25	0.25	0.25	0.25	0.25	0.25	0.25	0.25	0.25	0.25	-0.5	-0.5	-0.5	-0.5	-0.5	-0.5	-0.5	-0.5	-0.5	-0.5	-0.5	linear	100	0.025	0	0.5	TRUE	5	fixmodel	0.8	0.013817042802414234	0.006365880416545679	0	10
10	250	0	300	600	900	1200	1500	1800	2100	2400	2700	2	0	1	0.25	0.25	0.25	0.25	0.25	0.25	0.25	0.25	0.25	0.25	-0.5	-0.5	-0.5	-0.5	-0.5	-0.5	-0.5	-0.5	-0.5	-0.5	-0.5	linear	100	0.025	0	0.5	TRUE	5	poolmodel	0.5	-0.11196897059976552	0.016871646271507675	0	10
10	250	0	300	600	900	1200	1500	1800	2100	2400	2700	2	0	1	0.25	0.25	0.25	0.25	0.25	0.25	0.25	0.25	0.25	0.25	-0.5	-0.5	-0.5	-0.5	-0.5	-0.5	-0.5	-0.5	-0.5	-0.5	-0.5	linear	100	0.025	0	0.5	TRUE	5	sepmodel	0.8	0.0154011582677507	0.008707672654128385	0	10
10	250	0	300	600	900	1200	1500	1800	2100	2400	2700	2	0	1	0.25	0.25	0.25	0.25	0.25	0.25	0.25	0.25	0.25	0.25	-0.5	-0.5	-0.5	-0.5	-0.5	-0.5	-0.5	-0.5	-0.5	-0.5	-0.5	linear	100	0.025	0	0.5	TRUE	6	fixmodel	1	0.06624645082275422	0.010565239225428884	0	10
10	250	0	300	600	900	1200	1500	1800	2100	2400	2700	2	0	1	0.25	0.25	0.25	0.25	0.25	0.25	0.25	0.25	0.25	0.25	-0.5	-0.5	-0.5	-0.5	-0.5	-0.5	-0.5	-0.5	-0.5	-0.5	-0.5	linear	100	0.025	0	0.5	TRUE	6	poolmodel	0.5	-0.09439923883564505	0.013768994679002515	0	10
10	250	0	300	600	900	1200	1500	1800	2100	2400	2700	2	0	1	0.25	0.25	0.25	0.25	0.25	0.25	0.25	0.25	0.25	0.25	-0.5	-0.5	-0.5	-0.5	-0.5	-0.5	-0.5	-0.5	-0.5	-0.5	-0.5	linear	100	0.025	0	0.5	TRUE	6	sepmodel	0.9	0.07074770119045629	0.01177126187630113	0	10
10	250	0	300	600	900	1200	1500	1800	2100	2400	2700	2	0	1	0.25	0.25	0.25	0.25	0.25	0.25	0.25	0.25	0.25	0.25	-0.5	-0.5	-0.5	-0.5	-0.5	-0.5	-0.5	-0.5	-0.5	-0.5	-0.5	linear	100	0.025	0	0.5	TRUE	7	fixmodel	0.9	0.06830040868332328	0.01102732435315795	0	10
10	250	0	300	600	900	1200	1500	1800	2100	2400	2700	2	0	1	0.25	0.25	0.25	0.25	0.25	0.25	0.25	0.25	0.25	0.25	-0.5	-0.5	-0.5	-0.5	-0.5	-0.5	-0.5	-0.5	-0.5	-0.5	-0.5	linear	100	0.025	0	0.5	TRUE	7	poolmodel	0.3	-0.11472326376145298	0.0177280135978186	0	10
10	250	0	300	600	900	1200	1500	1800	2100	2400	2700	2	0	1	0.25	0.25	0.25	0.25	0.25	0.25	0.25	0.25	0.25	0.25	-0.5	-0.5	-0.5	-0.5	-0.5	-0.5	-0.5	-0.5	-0.5	-0.5	-0.5	linear	100	0.025	0	0.5	TRUE	7	sepmodel	0.9	0.06902424456776829	0.011782043276163692	0	10
10	250	0	300	600	900	1200	1500	1800	2100	2400	2700	2	0	1	0.25	0.25	0.25	0.25	0.25	0.25	0.25	0.25	0.25	0.25	-0.5	-0.5	-0.5	-0.5	-0.5	-0.5	-0.5	-0.5	-0.5	-0.5	-0.5	linear	100	0.025	0	0.5	TRUE	8	fixmodel	0.9	0.033806617874525276	0.007238135553389864	0	10
10	250	0	300	600	900	1200	1500	1800	2100	2400	2700	2	0	1	0.25	0.25	0.25	0.25	0.25	0.25	0.25	0.25	0.25	0.25	-0.5	-0.5	-0.5	-0.5	-0.5	-0.5	-0.5	-0.5	-0.5	-0.5	-0.5	linear	100	0.025	0	0.5	TRUE	8	poolmodel	0.3	-0.17508212783600877	0.03792616361124233	0	10
10	250	0	300	600	900	1200	1500	1800	2100	2400	2700	2	0	1	0.25	0.25	0.25	0.25	0.25	0.25	0.25	0.25	0.25	0.25	-0.5	-0.5	-0.5	-0.5	-0.5	-0.5	-0.5	-0.5	-0.5	-0.5	-0.5	linear	100	0.025	0	0.5	TRUE	8	sepmodel	0.8	0.0188050543256181	0.008408050820805722	0	10
10	250	0	300	600	900	1200	1500	1800	2100	2400	2700	2	0	1	0.25	0.25	0.25	0.25	0.25	0.25	0.25	0.25	0.25	0.25	-0.5	-0.5	-0.5	-0.5	-0.5	-0.5	-0.5	-0.5	-0.5	-0.5	-0.5	linear	100	0.025	0	0.5	TRUE	9	fixmodel	0.8	0.00370505545998672	0.004276499100901714	0	10
10	250	0	300	600	900	1200	1500	1800	2100	2400	2700	2	0	1	0.25	0.25	0.25	0.25	0.25	0.25	0.25	0.25	0.25	0.25	-0.5	-0.5	-0.5	-0.5	-0.5	-0.5	-0.5	-0.5	-0.5	-0.5	-0.5	linear	100	0.025	0	0.5	TRUE	9	poolmodel	0	-0.21083044274711907	0.04804565279396247	0	10
10	250	0	300	600	900	1200	1500	1800	2100	2400	2700	2	0	1	0.25	0.25	0.25	0.25	0.25	0.25	0.25	0.25	0.25	0.25	-0.5	-0.5	-0.5	-0.5	-0.5	-0.5	-0.5	-0.5	-0.5	-0.5	-0.5	linear	100	0.025	0	0.5	TRUE	9	sepmodel	0.8	0.004030219148545247	0.004648771687850853	0	10
10	250	0	300	600	900	1200	1500	1800	2100	2400	2700	2	0	1	0.25	0.25	0.25	0.25	0.25	0.25	0.25	0.25	0.25	0.25	-0.5	-0.5	-0.5	-0.5	-0.5	-0.5	-0.5	-0.5	-0.5	-0.5	-0.5	linear	100	0.025	0	0.5	TRUE	10	fixmodel	0.8	-0.0036543618423102026	0.006439761393749588	0	10
10	250	0	300	600	900	1200	1500	1800	2100	2400	2700	2	0	1	0.25	0.25	0.25	0.25	0.25	0.25	0.25	0.25	0.25	0.25	-0.5	-0.5	-0.5	-0.5	-0.5	-0.5	-0.5	-0.5	-0.5	-0.5	-0.5	linear	100	0.025	0	0.5	TRUE	10	poolmodel	0	-0.228125269176579	0.05659400694599557	0	10
10	250	0	300	600	900	1200	1500	1800	2100	2400	2700	2	0	1	0.25	0.25	0.25	0.25	0.25	0.25	0.25	0.25	0.25	0.25	-0.5	-0.5	-0.5	-0.5	-0.5	-0.5	-0.5	-0.5	-0.5	-0.5	-0.5	linear	100	0.025	0	0.5	TRUE	10	sepmodel	0.7	-0.010766619067433116	0.007358812286302772	0	10
10	250	0	325	650	975	1300	1625	1950	2275	2600	2925	2	0	1	0.25	0.25	0.25	0.25	0.25	0.25	0.25	0.25	0.25	0.25	-0.5	-0.5	-0.5	-0.5	-0.5	-0.5	-0.5	-0.5	-0.5	-0.5	-0.5	linear	100	0.025	0	0.5	TRUE	2	fixmodel	0.8	0.0016694412344831738	0.0069402015145030955	0	10
10	250	0	325	650	975	1300	1625	1950	2275	2600	2925	2	0	1	0.25	0.25	0.25	0.25	0.25	0.25	0.25	0.25	0.25	0.25	-0.5	-0.5	-0.5	-0.5	-0.5	-0.5	-0.5	-0.5	-0.5	-0.5	-0.5	linear	100	0.025	0	0.5	TRUE	2	poolmodel	0.7	-0.03138732590574099	0.006960286753060924	0	10
10	250	0	325	650	975	1300	1625	1950	2275	2600	2925	2	0	1	0.25	0.25	0.25	0.25	0.25	0.25	0.25	0.25	0.25	0.25	-0.5	-0.5	-0.5	-0.5	-0.5	-0.5	-0.5	-0.5	-0.5	-0.5	-0.5	linear	100	0.025	0	0.5	TRUE	2	sepmodel	0.7	0.0012988802684432226	0.008690330645667686	0	10
10	250	0	325	650	975	1300	1625	1950	2275	2600	2925	2	0	1	0.25	0.25	0.25	0.25	0.25	0.25	0.25	0.25	0.25	0.25	-0.5	-0.5	-0.5	-0.5	-0.5	-0.5	-0.5	-0.5	-0.5	-0.5	-0.5	linear	100	0.025	0	0.5	TRUE	3	fixmodel	1	0.06972372492711128	0.010922008446864894	0	10
10	250	0	325	650	975	1300	1625	1950	2275	2600	2925	2	0	1	0.25	0.25	0.25	0.25	0.25	0.25	0.25	0.25	0.25	0.25	-0.5	-0.5	-0.5	-0.5	-0.5	-0.5	-0.5	-0.5	-0.5	-0.5	-0.5	linear	100	0.025	0	0.5	TRUE	3	poolmodel	0.9	8.17409218477716e-4	0.0043302880132164824	0	10
10	250	0	325	650	975	1300	1625	1950	2275	2600	2925	2	0	1	0.25	0.25	0.25	0.25	0.25	0.25	0.25	0.25	0.25	0.25	-0.5	-0.5	-0.5	-0.5	-0.5	-0.5	-0.5	-0.5	-0.5	-0.5	-0.5	linear	100	0.025	0	0.5	TRUE	3	sepmodel	1	0.058616189158436104	0.008846505258497261	0	10
10	250	0	325	650	975	1300	1625	1950	2275	2600	2925	2	0	1	0.25	0.25	0.25	0.25	0.25	0.25	0.25	0.25	0.25	0.25	-0.5	-0.5	-0.5	-0.5	-0.5	-0.5	-0.5	-0.5	-0.5	-0.5	-0.5	linear	100	0.025	0	0.5	TRUE	4	fixmodel	0.9	0.08598641167561674	0.013712208328349318	0	10
10	250	0	325	650	975	1300	1625	1950	2275	2600	2925	2	0	1	0.25	0.25	0.25	0.25	0.25	0.25	0.25	0.25	0.25	0.25	-0.5	-0.5	-0.5	-0.5	-0.5	-0.5	-0.5	-0.5	-0.5	-0.5	-0.5	linear	100	0.025	0	0.5	TRUE	4	poolmodel	0.9	-0.01627662119018689	0.004769648967504868	0	10
10	250	0	325	650	975	1300	1625	1950	2275	2600	2925	2	0	1	0.25	0.25	0.25	0.25	0.25	0.25	0.25	0.25	0.25	0.25	-0.5	-0.5	-0.5	-0.5	-0.5	-0.5	-0.5	-0.5	-0.5	-0.5	-0.5	linear	100	0.025	0	0.5	TRUE	4	sepmodel	0.9	0.08387390846347272	0.013270611485043986	0	10
10	250	0	325	650	975	1300	1625	1950	2275	2600	2925	2	0	1	0.25	0.25	0.25	0.25	0.25	0.25	0.25	0.25	0.25	0.25	-0.5	-0.5	-0.5	-0.5	-0.5	-0.5	-0.5	-0.5	-0.5	-0.5	-0.5	linear	100	0.025	0	0.5	TRUE	5	fixmodel	0.9	0.021882976888331223	0.009356330836013092	0	10
10	250	0	325	650	975	1300	1625	1950	2275	2600	2925	2	0	1	0.25	0.25	0.25	0.25	0.25	0.25	0.25	0.25	0.25	0.25	-0.5	-0.5	-0.5	-0.5	-0.5	-0.5	-0.5	-0.5	-0.5	-0.5	-0.5	linear	100	0.025	0	0.5	TRUE	5	poolmodel	0.5	-0.08938842566257517	0.015710585695397704	0	10
10	250	0	325	650	975	1300	1625	1950	2275	2600	2925	2	0	1	0.25	0.25	0.25	0.25	0.25	0.25	0.25	0.25	0.25	0.25	-0.5	-0.5	-0.5	-0.5	-0.5	-0.5	-0.5	-0.5	-0.5	-0.5	-0.5	linear	100	0.025	0	0.5	TRUE	5	sepmodel	0.8	0.01682468228535486	0.008610126529356053	0	10
10	250	0	325	650	975	1300	1625	1950	2275	2600	2925	2	0	1	0.25	0.25	0.25	0.25	0.25	0.25	0.25	0.25	0.25	0.25	-0.5	-0.5	-0.5	-0.5	-0.5	-0.5	-0.5	-0.5	-0.5	-0.5	-0.5	linear	100	0.025	0	0.5	TRUE	6	fixmodel	0.8	-0.024372625869183585	0.006853536667074118	0	10
10	250	0	325	650	975	1300	1625	1950	2275	2600	2925	2	0	1	0.25	0.25	0.25	0.25	0.25	0.25	0.25	0.25	0.25	0.25	-0.5	-0.5	-0.5	-0.5	-0.5	-0.5	-0.5	-0.5	-0.5	-0.5	-0.5	linear	100	0.025	0	0.5	TRUE	6	poolmodel	0.2	-0.14925582832865086	0.02516095981723874	0	10
10	250	0	325	650	975	1300	1625	1950	2275	2600	2925	2	0	1	0.25	0.25	0.25	0.25	0.25	0.25	0.25	0.25	0.25	0.25	-0.5	-0.5	-0.5	-0.5	-0.5	-0.5	-0.5	-0.5	-0.5	-0.5	-0.5	linear	100	0.025	0	0.5	TRUE	6	sepmodel	0.7	-0.034603750194483494	0.00614598850696244	0	10
10	250	0	325	650	975	1300	1625	1950	2275	2600	2925	2	0	1	0.25	0.25	0.25	0.25	0.25	0.25	0.25	0.25	0.25	0.25	-0.5	-0.5	-0.5	-0.5	-0.5	-0.5	-0.5	-0.5	-0.5	-0.5	-0.5	linear	100	0.025	0	0.5	TRUE	7	fixmodel	1	0.03716366483726862	0.0055688876770834585	0	10
10	250	0	325	650	975	1300	1625	1950	2275	2600	2925	2	0	1	0.25	0.25	0.25	0.25	0.25	0.25	0.25	0.25	0.25	0.25	-0.5	-0.5	-0.5	-0.5	-0.5	-0.5	-0.5	-0.5	-0.5	-0.5	-0.5	linear	100	0.025	0	0.5	TRUE	7	poolmodel	0.4	-0.11070765604580658	0.01848456884764958	0	10
10	250	0	325	650	975	1300	1625	1950	2275	2600	2925	2	0	1	0.25	0.25	0.25	0.25	0.25	0.25	0.25	0.25	0.25	0.25	-0.5	-0.5	-0.5	-0.5	-0.5	-0.5	-0.5	-0.5	-0.5	-0.5	-0.5	linear	100	0.025	0	0.5	TRUE	7	sepmodel	1	0.03516317639774457	0.005313126129550092	0	10
10	250	0	325	650	975	1300	1625	1950	2275	2600	2925	2	0	1	0.25	0.25	0.25	0.25	0.25	0.25	0.25	0.25	0.25	0.25	-0.5	-0.5	-0.5	-0.5	-0.5	-0.5	-0.5	-0.5	-0.5	-0.5	-0.5	linear	100	0.025	0	0.5	TRUE	8	fixmodel	0.9	0.021516500894620462	0.004522917428105331	0	10
10	250	0	325	650	975	1300	1625	1950	2275	2600	2925	2	0	1	0.25	0.25	0.25	0.25	0.25	0.25	0.25	0.25	0.25	0.25	-0.5	-0.5	-0.5	-0.5	-0.5	-0.5	-0.5	-0.5	-0.5	-0.5	-0.5	linear	100	0.025	0	0.5	TRUE	8	poolmodel	0.3	-0.1579576659460858	0.028306918802687195	0	10
10	250	0	325	650	975	1300	1625	1950	2275	2600	2925	2	0	1	0.25	0.25	0.25	0.25	0.25	0.25	0.25	0.25	0.25	0.25	-0.5	-0.5	-0.5	-0.5	-0.5	-0.5	-0.5	-0.5	-0.5	-0.5	-0.5	linear	100	0.025	0	0.5	TRUE	8	sepmodel	0.9	0.019692548556593928	0.005070729816339401	0	10
10	250	0	325	650	975	1300	1625	1950	2275	2600	2925	2	0	1	0.25	0.25	0.25	0.25	0.25	0.25	0.25	0.25	0.25	0.25	-0.5	-0.5	-0.5	-0.5	-0.5	-0.5	-0.5	-0.5	-0.5	-0.5	-0.5	linear	100	0.025	0	0.5	TRUE	9	fixmodel	0.9	0.01597571318817404	0.005512587025718025	0	10
10	250	0	325	650	975	1300	1625	1950	2275	2600	2925	2	0	1	0.25	0.25	0.25	0.25	0.25	0.25	0.25	0.25	0.25	0.25	-0.5	-0.5	-0.5	-0.5	-0.5	-0.5	-0.5	-0.5	-0.5	-0.5	-0.5	linear	100	0.025	0	0.5	TRUE	9	poolmodel	0.2	-0.1819204807497113	0.0383147742938901	0	10
10	250	0	325	650	975	1300	1625	1950	2275	2600	2925	2	0	1	0.25	0.25	0.25	0.25	0.25	0.25	0.25	0.25	0.25	0.25	-0.5	-0.5	-0.5	-0.5	-0.5	-0.5	-0.5	-0.5	-0.5	-0.5	-0.5	linear	100	0.025	0	0.5	TRUE	9	sepmodel	0.8	0.01257061599314668	0.005817467909845801	0	10
10	250	0	325	650	975	1300	1625	1950	2275	2600	2925	2	0	1	0.25	0.25	0.25	0.25	0.25	0.25	0.25	0.25	0.25	0.25	-0.5	-0.5	-0.5	-0.5	-0.5	-0.5	-0.5	-0.5	-0.5	-0.5	-0.5	linear	100	0.025	0	0.5	TRUE	10	fixmodel	0.9	0.013220059659115805	0.008508623471181967	0	10
10	250	0	325	650	975	1300	1625	1950	2275	2600	2925	2	0	1	0.25	0.25	0.25	0.25	0.25	0.25	0.25	0.25	0.25	0.25	-0.5	-0.5	-0.5	-0.5	-0.5	-0.5	-0.5	-0.5	-0.5	-0.5	-0.5	linear	100	0.025	0	0.5	TRUE	10	poolmodel	0.1	-0.18476314894187884	0.039512312905106935	0	10
10	250	0	325	650	975	1300	1625	1950	2275	2600	2925	2	0	1	0.25	0.25	0.25	0.25	0.25	0.25	0.25	0.25	0.25	0.25	-0.5	-0.5	-0.5	-0.5	-0.5	-0.5	-0.5	-0.5	-0.5	-0.5	-0.5	linear	100	0.025	0	0.5	TRUE	10	sepmodel	0.8	0.011031343093255227	0.007785516116407151	0	10
10	250	0	350	700	1050	1400	1750	2100	2450	2800	3150	2	0	1	0.25	0.25	0.25	0.25	0.25	0.25	0.25	0.25	0.25	0.25	-0.5	-0.5	-0.5	-0.5	-0.5	-0.5	-0.5	-0.5	-0.5	-0.5	-0.5	linear	100	0.025	0	0.5	TRUE	2	fixmodel	0.9	-0.01840314134669358	0.002680396341059775	0	10
10	250	0	350	700	1050	1400	1750	2100	2450	2800	3150	2	0	1	0.25	0.25	0.25	0.25	0.25	0.25	0.25	0.25	0.25	0.25	-0.5	-0.5	-0.5	-0.5	-0.5	-0.5	-0.5	-0.5	-0.5	-0.5	-0.5	linear	100	0.025	0	0.5	TRUE	2	poolmodel	0.7	-0.052934706738416756	0.007144184671723181	0	10
10	250	0	350	700	1050	1400	1750	2100	2450	2800	3150	2	0	1	0.25	0.25	0.25	0.25	0.25	0.25	0.25	0.25	0.25	0.25	-0.5	-0.5	-0.5	-0.5	-0.5	-0.5	-0.5	-0.5	-0.5	-0.5	-0.5	linear	100	0.025	0	0.5	TRUE	2	sepmodel	0.9	-0.015178214064848608	0.0035393975207038833	0	10
10	250	0	350	700	1050	1400	1750	2100	2450	2800	3150	2	0	1	0.25	0.25	0.25	0.25	0.25	0.25	0.25	0.25	0.25	0.25	-0.5	-0.5	-0.5	-0.5	-0.5	-0.5	-0.5	-0.5	-0.5	-0.5	-0.5	linear	100	0.025	0	0.5	TRUE	3	fixmodel	0.5	-0.0378968827240789	0.009934336326493853	0	10
10	250	0	350	700	1050	1400	1750	2100	2450	2800	3150	2	0	1	0.25	0.25	0.25	0.25	0.25	0.25	0.25	0.25	0.25	0.25	-0.5	-0.5	-0.5	-0.5	-0.5	-0.5	-0.5	-0.5	-0.5	-0.5	-0.5	linear	100	0.025	0	0.5	TRUE	3	poolmodel	0.7	-0.07273565022875345	0.010140787664065771	0	10
10	250	0	350	700	1050	1400	1750	2100	2450	2800	3150	2	0	1	0.25	0.25	0.25	0.25	0.25	0.25	0.25	0.25	0.25	0.25	-0.5	-0.5	-0.5	-0.5	-0.5	-0.5	-0.5	-0.5	-0.5	-0.5	-0.5	linear	100	0.025	0	0.5	TRUE	3	sepmodel	0.5	-0.037051667578349975	0.009287511711253534	0	10
10	250	0	350	700	1050	1400	1750	2100	2450	2800	3150	2	0	1	0.25	0.25	0.25	0.25	0.25	0.25	0.25	0.25	0.25	0.25	-0.5	-0.5	-0.5	-0.5	-0.5	-0.5	-0.5	-0.5	-0.5	-0.5	-0.5	linear	100	0.025	0	0.5	TRUE	4	fixmodel	0.8	-0.03680332219521029	0.014165280493005857	0	10
10	250	0	350	700	1050	1400	1750	2100	2450	2800	3150	2	0	1	0.25	0.25	0.25	0.25	0.25	0.25	0.25	0.25	0.25	0.25	-0.5	-0.5	-0.5	-0.5	-0.5	-0.5	-0.5	-0.5	-0.5	-0.5	-0.5	linear	100	0.025	0	0.5	TRUE	4	poolmodel	0.7	-0.0938257135450121	0.014962005108479687	0	10
10	250	0	350	700	1050	1400	1750	2100	2450	2800	3150	2	0	1	0.25	0.25	0.25	0.25	0.25	0.25	0.25	0.25	0.25	0.25	-0.5	-0.5	-0.5	-0.5	-0.5	-0.5	-0.5	-0.5	-0.5	-0.5	-0.5	linear	100	0.025	0	0.5	TRUE	4	sepmodel	0.8	-0.047037431241695946	0.014741814108980428	0	10
10	250	0	350	700	1050	1400	1750	2100	2450	2800	3150	2	0	1	0.25	0.25	0.25	0.25	0.25	0.25	0.25	0.25	0.25	0.25	-0.5	-0.5	-0.5	-0.5	-0.5	-0.5	-0.5	-0.5	-0.5	-0.5	-0.5	linear	100	0.025	0	0.5	TRUE	5	fixmodel	0.6	-0.04123105880749626	0.014603269741155922	0	10
10	250	0	350	700	1050	1400	1750	2100	2450	2800	3150	2	0	1	0.25	0.25	0.25	0.25	0.25	0.25	0.25	0.25	0.25	0.25	-0.5	-0.5	-0.5	-0.5	-0.5	-0.5	-0.5	-0.5	-0.5	-0.5	-0.5	linear	100	0.025	0	0.5	TRUE	5	poolmodel	0.4	-0.13980162386838074	0.027255603368110604	0	10
10	250	0	350	700	1050	1400	1750	2100	2450	2800	3150	2	0	1	0.25	0.25	0.25	0.25	0.25	0.25	0.25	0.25	0.25	0.25	-0.5	-0.5	-0.5	-0.5	-0.5	-0.5	-0.5	-0.5	-0.5	-0.5	-0.5	linear	100	0.025	0	0.5	TRUE	5	sepmodel	0.7	-0.04456930603750274	0.016361686872755746	0	10
10	250	0	350	700	1050	1400	1750	2100	2450	2800	3150	2	0	1	0.25	0.25	0.25	0.25	0.25	0.25	0.25	0.25	0.25	0.25	-0.5	-0.5	-0.5	-0.5	-0.5	-0.5	-0.5	-0.5	-0.5	-0.5	-0.5	linear	100	0.025	0	0.5	TRUE	6	fixmodel	0.8	-0.026185350865733086	0.007107486498034506	0	10
10	250	0	350	700	1050	1400	1750	2100	2450	2800	3150	2	0	1	0.25	0.25	0.25	0.25	0.25	0.25	0.25	0.25	0.25	0.25	-0.5	-0.5	-0.5	-0.5	-0.5	-0.5	-0.5	-0.5	-0.5	-0.5	-0.5	linear	100	0.025	0	0.5	TRUE	6	poolmodel	0.2	-0.15115797829161906	0.026034364246566022	0	10
10	250	0	350	700	1050	1400	1750	2100	2450	2800	3150	2	0	1	0.25	0.25	0.25	0.25	0.25	0.25	0.25	0.25	0.25	0.25	-0.5	-0.5	-0.5	-0.5	-0.5	-0.5	-0.5	-0.5	-0.5	-0.5	-0.5	linear	100	0.025	0	0.5	TRUE	6	sepmodel	0.8	-0.03126427455542352	0.007748834992937119	0	10
10	250	0	350	700	1050	1400	1750	2100	2450	2800	3150	2	0	1	0.25	0.25	0.25	0.25	0.25	0.25	0.25	0.25	0.25	0.25	-0.5	-0.5	-0.5	-0.5	-0.5	-0.5	-0.5	-0.5	-0.5	-0.5	-0.5	linear	100	0.025	0	0.5	TRUE	7	fixmodel	0.9	-0.017625930232808732	0.0055044668786946365	0	10
10	250	0	350	700	1050	1400	1750	2100	2450	2800	3150	2	0	1	0.25	0.25	0.25	0.25	0.25	0.25	0.25	0.25	0.25	0.25	-0.5	-0.5	-0.5	-0.5	-0.5	-0.5	-0.5	-0.5	-0.5	-0.5	-0.5	linear	100	0.025	0	0.5	TRUE	7	poolmodel	0.1	-0.17405927344668645	0.036480318092564676	0	10
10	250	0	350	700	1050	1400	1750	2100	2450	2800	3150	2	0	1	0.25	0.25	0.25	0.25	0.25	0.25	0.25	0.25	0.25	0.25	-0.5	-0.5	-0.5	-0.5	-0.5	-0.5	-0.5	-0.5	-0.5	-0.5	-0.5	linear	100	0.025	0	0.5	TRUE	7	sepmodel	0.9	-0.01634412372318004	0.005088835651977986	0	10
10	250	0	350	700	1050	1400	1750	2100	2450	2800	3150	2	0	1	0.25	0.25	0.25	0.25	0.25	0.25	0.25	0.25	0.25	0.25	-0.5	-0.5	-0.5	-0.5	-0.5	-0.5	-0.5	-0.5	-0.5	-0.5	-0.5	linear	100	0.025	0	0.5	TRUE	8	fixmodel	0.9	0.020280567550338698	0.00504558888803189	0	10
10	250	0	350	700	1050	1400	1750	2100	2450	2800	3150	2	0	1	0.25	0.25	0.25	0.25	0.25	0.25	0.25	0.25	0.25	0.25	-0.5	-0.5	-0.5	-0.5	-0.5	-0.5	-0.5	-0.5	-0.5	-0.5	-0.5	linear	100	0.025	0	0.5	TRUE	8	poolmodel	0.2	-0.1821494331103302	0.03612597313342123	0	10
10	250	0	350	700	1050	1400	1750	2100	2450	2800	3150	2	0	1	0.25	0.25	0.25	0.25	0.25	0.25	0.25	0.25	0.25	0.25	-0.5	-0.5	-0.5	-0.5	-0.5	-0.5	-0.5	-0.5	-0.5	-0.5	-0.5	linear	100	0.025	0	0.5	TRUE	8	sepmodel	0.9	0.014142187721226242	0.0035843890264840943	0	10
10	250	0	350	700	1050	1400	1750	2100	2450	2800	3150	2	0	1	0.25	0.25	0.25	0.25	0.25	0.25	0.25	0.25	0.25	0.25	-0.5	-0.5	-0.5	-0.5	-0.5	-0.5	-0.5	-0.5	-0.5	-0.5	-0.5	linear	100	0.025	0	0.5	TRUE	9	fixmodel	0.8	-0.018848398181520044	0.010223690924168829	0	10
10	250	0	350	700	1050	1400	1750	2100	2450	2800	3150	2	0	1	0.25	0.25	0.25	0.25	0.25	0.25	0.25	0.25	0.25	0.25	-0.5	-0.5	-0.5	-0.5	-0.5	-0.5	-0.5	-0.5	-0.5	-0.5	-0.5	linear	100	0.025	0	0.5	TRUE	9	poolmodel	0.1	-0.22727356945434948	0.05764912711049116	0	10
10	250	0	350	700	1050	1400	1750	2100	2450	2800	3150	2	0	1	0.25	0.25	0.25	0.25	0.25	0.25	0.25	0.25	0.25	0.25	-0.5	-0.5	-0.5	-0.5	-0.5	-0.5	-0.5	-0.5	-0.5	-0.5	-0.5	linear	100	0.025	0	0.5	TRUE	9	sepmodel	0.7	-0.04020333424135329	0.011363273611064257	0	10
10	250	0	350	700	1050	1400	1750	2100	2450	2800	3150	2	0	1	0.25	0.25	0.25	0.25	0.25	0.25	0.25	0.25	0.25	0.25	-0.5	-0.5	-0.5	-0.5	-0.5	-0.5	-0.5	-0.5	-0.5	-0.5	-0.5	linear	100	0.025	0	0.5	TRUE	10	fixmodel	0.7	-0.02561643484973061	0.008445176671995281	0	10
10	250	0	350	700	1050	1400	1750	2100	2450	2800	3150	2	0	1	0.25	0.25	0.25	0.25	0.25	0.25	0.25	0.25	0.25	0.25	-0.5	-0.5	-0.5	-0.5	-0.5	-0.5	-0.5	-0.5	-0.5	-0.5	-0.5	linear	100	0.025	0	0.5	TRUE	10	poolmodel	0	-0.2331507535707899	0.05603723312026594	0	10
10	250	0	350	700	1050	1400	1750	2100	2450	2800	3150	2	0	1	0.25	0.25	0.25	0.25	0.25	0.25	0.25	0.25	0.25	0.25	-0.5	-0.5	-0.5	-0.5	-0.5	-0.5	-0.5	-0.5	-0.5	-0.5	-0.5	linear	100	0.025	0	0.5	TRUE	10	sepmodel	0.6	-0.03086578086018308	0.012155160418755275	0	10
10	250	0	375	750	1125	1500	1875	2250	2625	3000	3375	2	0	1	0.25	0.25	0.25	0.25	0.25	0.25	0.25	0.25	0.25	0.25	-0.5	-0.5	-0.5	-0.5	-0.5	-0.5	-0.5	-0.5	-0.5	-0.5	-0.5	linear	100	0.025	0	0.5	TRUE	2	fixmodel	0.8	0.006658167727604175	0.006521568514444089	0	10
10	250	0	375	750	1125	1500	1875	2250	2625	3000	3375	2	0	1	0.25	0.25	0.25	0.25	0.25	0.25	0.25	0.25	0.25	0.25	-0.5	-0.5	-0.5	-0.5	-0.5	-0.5	-0.5	-0.5	-0.5	-0.5	-0.5	linear	100	0.025	0	0.5	TRUE	2	poolmodel	0.8	-0.02818290397131835	0.004219345835681947	0	10
10	250	0	375	750	1125	1500	1875	2250	2625	3000	3375	2	0	1	0.25	0.25	0.25	0.25	0.25	0.25	0.25	0.25	0.25	0.25	-0.5	-0.5	-0.5	-0.5	-0.5	-0.5	-0.5	-0.5	-0.5	-0.5	-0.5	linear	100	0.025	0	0.5	TRUE	2	sepmodel	0.8	0.006484547973545804	0.0079900507592183	0	10
10	250	0	375	750	1125	1500	1875	2250	2625	3000	3375	2	0	1	0.25	0.25	0.25	0.25	0.25	0.25	0.25	0.25	0.25	0.25	-0.5	-0.5	-0.5	-0.5	-0.5	-0.5	-0.5	-0.5	-0.5	-0.5	-0.5	linear	100	0.025	0	0.5	TRUE	3	fixmodel	0.9	0.02845846694520633	0.005387280144542104	0	10
10	250	0	375	750	1125	1500	1875	2250	2625	3000	3375	2	0	1	0.25	0.25	0.25	0.25	0.25	0.25	0.25	0.25	0.25	0.25	-0.5	-0.5	-0.5	-0.5	-0.5	-0.5	-0.5	-0.5	-0.5	-0.5	-0.5	linear	100	0.025	0	0.5	TRUE	3	poolmodel	0.8	-0.038344396515436335	0.004029638875242951	0	10
10	250	0	375	750	1125	1500	1875	2250	2625	3000	3375	2	0	1	0.25	0.25	0.25	0.25	0.25	0.25	0.25	0.25	0.25	0.25	-0.5	-0.5	-0.5	-0.5	-0.5	-0.5	-0.5	-0.5	-0.5	-0.5	-0.5	linear	100	0.025	0	0.5	TRUE	3	sepmodel	0.9	0.015175989327082598	0.0057860081309527	0	10
10	250	0	375	750	1125	1500	1875	2250	2625	3000	3375	2	0	1	0.25	0.25	0.25	0.25	0.25	0.25	0.25	0.25	0.25	0.25	-0.5	-0.5	-0.5	-0.5	-0.5	-0.5	-0.5	-0.5	-0.5	-0.5	-0.5	linear	100	0.025	0	0.5	TRUE	4	fixmodel	0.8	0.02492134901157634	0.0075644152904821935	0	10
10	250	0	375	750	1125	1500	1875	2250	2625	3000	3375	2	0	1	0.25	0.25	0.25	0.25	0.25	0.25	0.25	0.25	0.25	0.25	-0.5	-0.5	-0.5	-0.5	-0.5	-0.5	-0.5	-0.5	-0.5	-0.5	-0.5	linear	100	0.025	0	0.5	TRUE	4	poolmodel	0.7	-0.06938936263781856	0.009721648145523374	0	10
10	250	0	375	750	1125	1500	1875	2250	2625	3000	3375	2	0	1	0.25	0.25	0.25	0.25	0.25	0.25	0.25	0.25	0.25	0.25	-0.5	-0.5	-0.5	-0.5	-0.5	-0.5	-0.5	-0.5	-0.5	-0.5	-0.5	linear	100	0.025	0	0.5	TRUE	4	sepmodel	0.7	0.028854534832937526	0.010274834511441183	0	10
10	250	0	375	750	1125	1500	1875	2250	2625	3000	3375	2	0	1	0.25	0.25	0.25	0.25	0.25	0.25	0.25	0.25	0.25	0.25	-0.5	-0.5	-0.5	-0.5	-0.5	-0.5	-0.5	-0.5	-0.5	-0.5	-0.5	linear	100	0.025	0	0.5	TRUE	5	fixmodel	0.9	0.04673802532546224	0.009866925658838873	0	10
10	250	0	375	750	1125	1500	1875	2250	2625	3000	3375	2	0	1	0.25	0.25	0.25	0.25	0.25	0.25	0.25	0.25	0.25	0.25	-0.5	-0.5	-0.5	-0.5	-0.5	-0.5	-0.5	-0.5	-0.5	-0.5	-0.5	linear	100	0.025	0	0.5	TRUE	5	poolmodel	0.5	-0.0783152398363063	0.010856728579747248	0	10
10	250	0	375	750	1125	1500	1875	2250	2625	3000	3375	2	0	1	0.25	0.25	0.25	0.25	0.25	0.25	0.25	0.25	0.25	0.25	-0.5	-0.5	-0.5	-0.5	-0.5	-0.5	-0.5	-0.5	-0.5	-0.5	-0.5	linear	100	0.025	0	0.5	TRUE	5	sepmodel	0.9	0.03644828359943825	0.008850234531594236	0	10
10	250	0	375	750	1125	1500	1875	2250	2625	3000	3375	2	0	1	0.25	0.25	0.25	0.25	0.25	0.25	0.25	0.25	0.25	0.25	-0.5	-0.5	-0.5	-0.5	-0.5	-0.5	-0.5	-0.5	-0.5	-0.5	-0.5	linear	100	0.025	0	0.5	TRUE	6	fixmodel	0.8	0.03488674121348021	0.010165289412814832	0	10
10	250	0	375	750	1125	1500	1875	2250	2625	3000	3375	2	0	1	0.25	0.25	0.25	0.25	0.25	0.25	0.25	0.25	0.25	0.25	-0.5	-0.5	-0.5	-0.5	-0.5	-0.5	-0.5	-0.5	-0.5	-0.5	-0.5	linear	100	0.025	0	0.5	TRUE	6	poolmodel	0.5	-0.11447878372641095	0.01542303923783589	0	10
10	250	0	375	750	1125	1500	1875	2250	2625	3000	3375	2	0	1	0.25	0.25	0.25	0.25	0.25	0.25	0.25	0.25	0.25	0.25	-0.5	-0.5	-0.5	-0.5	-0.5	-0.5	-0.5	-0.5	-0.5	-0.5	-0.5	linear	100	0.025	0	0.5	TRUE	6	sepmodel	0.9	0.033735475391759084	0.008378545374131562	0	10
10	250	0	375	750	1125	1500	1875	2250	2625	3000	3375	2	0	1	0.25	0.25	0.25	0.25	0.25	0.25	0.25	0.25	0.25	0.25	-0.5	-0.5	-0.5	-0.5	-0.5	-0.5	-0.5	-0.5	-0.5	-0.5	-0.5	linear	100	0.025	0	0.5	TRUE	7	fixmodel	0.8	-0.01496721874986627	0.0075016047394919905	0	10
10	250	0	375	750	1125	1500	1875	2250	2625	3000	3375	2	0	1	0.25	0.25	0.25	0.25	0.25	0.25	0.25	0.25	0.25	0.25	-0.5	-0.5	-0.5	-0.5	-0.5	-0.5	-0.5	-0.5	-0.5	-0.5	-0.5	linear	100	0.025	0	0.5	TRUE	7	poolmodel	0.3	-0.15526138580926013	0.027955890642825224	0	10
10	250	0	375	750	1125	1500	1875	2250	2625	3000	3375	2	0	1	0.25	0.25	0.25	0.25	0.25	0.25	0.25	0.25	0.25	0.25	-0.5	-0.5	-0.5	-0.5	-0.5	-0.5	-0.5	-0.5	-0.5	-0.5	-0.5	linear	100	0.025	0	0.5	TRUE	7	sepmodel	0.7	-0.015622579063337083	0.008420000137877326	0	10
10	250	0	375	750	1125	1500	1875	2250	2625	3000	3375	2	0	1	0.25	0.25	0.25	0.25	0.25	0.25	0.25	0.25	0.25	0.25	-0.5	-0.5	-0.5	-0.5	-0.5	-0.5	-0.5	-0.5	-0.5	-0.5	-0.5	linear	100	0.025	0	0.5	TRUE	8	fixmodel	0.8	-0.02493011769148809	0.009140614529833654	0	10
10	250	0	375	750	1125	1500	1875	2250	2625	3000	3375	2	0	1	0.25	0.25	0.25	0.25	0.25	0.25	0.25	0.25	0.25	0.25	-0.5	-0.5	-0.5	-0.5	-0.5	-0.5	-0.5	-0.5	-0.5	-0.5	-0.5	linear	100	0.025	0	0.5	TRUE	8	poolmodel	0.1	-0.17801269351304216	0.03484767819166439	0	10
10	250	0	375	750	1125	1500	1875	2250	2625	3000	3375	2	0	1	0.25	0.25	0.25	0.25	0.25	0.25	0.25	0.25	0.25	0.25	-0.5	-0.5	-0.5	-0.5	-0.5	-0.5	-0.5	-0.5	-0.5	-0.5	-0.5	linear	100	0.025	0	0.5	TRUE	8	sepmodel	0.8	-0.028334147208257894	0.007703576183478261	0	10
10	250	0	375	750	1125	1500	1875	2250	2625	3000	3375	2	0	1	0.25	0.25	0.25	0.25	0.25	0.25	0.25	0.25	0.25	0.25	-0.5	-0.5	-0.5	-0.5	-0.5	-0.5	-0.5	-0.5	-0.5	-0.5	-0.5	linear	100	0.025	0	0.5	TRUE	9	fixmodel	0.8	0.004214295059076148	0.011108887756658583	0	10
10	250	0	375	750	1125	1500	1875	2250	2625	3000	3375	2	0	1	0.25	0.25	0.25	0.25	0.25	0.25	0.25	0.25	0.25	0.25	-0.5	-0.5	-0.5	-0.5	-0.5	-0.5	-0.5	-0.5	-0.5	-0.5	-0.5	linear	100	0.025	0	0.5	TRUE	9	poolmodel	0.2	-0.1816356180798047	0.037377984010037404	0	10
10	250	0	375	750	1125	1500	1875	2250	2625	3000	3375	2	0	1	0.25	0.25	0.25	0.25	0.25	0.25	0.25	0.25	0.25	0.25	-0.5	-0.5	-0.5	-0.5	-0.5	-0.5	-0.5	-0.5	-0.5	-0.5	-0.5	linear	100	0.025	0	0.5	TRUE	9	sepmodel	0.9	0.002332756512836423	0.0122044534865417	0	10
10	250	0	375	750	1125	1500	1875	2250	2625	3000	3375	2	0	1	0.25	0.25	0.25	0.25	0.25	0.25	0.25	0.25	0.25	0.25	-0.5	-0.5	-0.5	-0.5	-0.5	-0.5	-0.5	-0.5	-0.5	-0.5	-0.5	linear	100	0.025	0	0.5	TRUE	10	fixmodel	0.9	-0.02677906619612321	0.00598730854871843	0	10
10	250	0	375	750	1125	1500	1875	2250	2625	3000	3375	2	0	1	0.25	0.25	0.25	0.25	0.25	0.25	0.25	0.25	0.25	0.25	-0.5	-0.5	-0.5	-0.5	-0.5	-0.5	-0.5	-0.5	-0.5	-0.5	-0.5	linear	100	0.025	0	0.5	TRUE	10	poolmodel	0.1	-0.24480573682572365	0.06564541020693118	0	10
10	250	0	375	750	1125	1500	1875	2250	2625	3000	3375	2	0	1	0.25	0.25	0.25	0.25	0.25	0.25	0.25	0.25	0.25	0.25	-0.5	-0.5	-0.5	-0.5	-0.5	-0.5	-0.5	-0.5	-0.5	-0.5	-0.5	linear	100	0.025	0	0.5	TRUE	10	sepmodel	0.8	-0.03564698117768341	0.008125386698295628	0	10
10	250	0	400	800	1200	1600	2000	2400	2800	3200	3600	2	0	1	0.25	0.25	0.25	0.25	0.25	0.25	0.25	0.25	0.25	0.25	-0.5	-0.5	-0.5	-0.5	-0.5	-0.5	-0.5	-0.5	-0.5	-0.5	-0.5	linear	100	0.025	0	0.5	TRUE	2	fixmodel	0.6	-0.04125365551297891	0.005284671336359799	0	10
10	250	0	400	800	1200	1600	2000	2400	2800	3200	3600	2	0	1	0.25	0.25	0.25	0.25	0.25	0.25	0.25	0.25	0.25	0.25	-0.5	-0.5	-0.5	-0.5	-0.5	-0.5	-0.5	-0.5	-0.5	-0.5	-0.5	linear	100	0.025	0	0.5	TRUE	2	poolmodel	0.5	-0.07896710096396067	0.012796314426280146	0	10
10	250	0	400	800	1200	1600	2000	2400	2800	3200	3600	2	0	1	0.25	0.25	0.25	0.25	0.25	0.25	0.25	0.25	0.25	0.25	-0.5	-0.5	-0.5	-0.5	-0.5	-0.5	-0.5	-0.5	-0.5	-0.5	-0.5	linear	100	0.025	0	0.5	TRUE	2	sepmodel	0.6	-0.05381201175627416	0.006443042224532433	0	10
10	250	0	400	800	1200	1600	2000	2400	2800	3200	3600	2	0	1	0.25	0.25	0.25	0.25	0.25	0.25	0.25	0.25	0.25	0.25	-0.5	-0.5	-0.5	-0.5	-0.5	-0.5	-0.5	-0.5	-0.5	-0.5	-0.5	linear	100	0.025	0	0.5	TRUE	3	fixmodel	0.7	-0.02716199450489356	0.0049418204953526924	0	10
10	250	0	400	800	1200	1600	2000	2400	2800	3200	3600	2	0	1	0.25	0.25	0.25	0.25	0.25	0.25	0.25	0.25	0.25	0.25	-0.5	-0.5	-0.5	-0.5	-0.5	-0.5	-0.5	-0.5	-0.5	-0.5	-0.5	linear	100	0.025	0	0.5	TRUE	3	poolmodel	0.5	-0.08842104982880962	0.011033659767858278	0	10
10	250	0	400	800	1200	1600	2000	2400	2800	3200	3600	2	0	1	0.25	0.25	0.25	0.25	0.25	0.25	0.25	0.25	0.25	0.25	-0.5	-0.5	-0.5	-0.5	-0.5	-0.5	-0.5	-0.5	-0.5	-0.5	-0.5	linear	100	0.025	0	0.5	TRUE	3	sepmodel	0.8	-0.029219426528586168	0.0038042541589104447	0	10
10	250	0	400	800	1200	1600	2000	2400	2800	3200	3600	2	0	1	0.25	0.25	0.25	0.25	0.25	0.25	0.25	0.25	0.25	0.25	-0.5	-0.5	-0.5	-0.5	-0.5	-0.5	-0.5	-0.5	-0.5	-0.5	-0.5	linear	100	0.025	0	0.5	TRUE	4	fixmodel	0.9	0.00993126844545653	0.0036560109872589906	0	10
10	250	0	400	800	1200	1600	2000	2400	2800	3200	3600	2	0	1	0.25	0.25	0.25	0.25	0.25	0.25	0.25	0.25	0.25	0.25	-0.5	-0.5	-0.5	-0.5	-0.5	-0.5	-0.5	-0.5	-0.5	-0.5	-0.5	linear	100	0.025	0	0.5	TRUE	4	poolmodel	0.8	-0.0920606083381548	0.011226020177197584	0	10
10	250	0	400	800	1200	1600	2000	2400	2800	3200	3600	2	0	1	0.25	0.25	0.25	0.25	0.25	0.25	0.25	0.25	0.25	0.25	-0.5	-0.5	-0.5	-0.5	-0.5	-0.5	-0.5	-0.5	-0.5	-0.5	-0.5	linear	100	0.025	0	0.5	TRUE	4	sepmodel	0.9	0.008142940402637642	0.004662781408421473	0	10
10	250	0	400	800	1200	1600	2000	2400	2800	3200	3600	2	0	1	0.25	0.25	0.25	0.25	0.25	0.25	0.25	0.25	0.25	0.25	-0.5	-0.5	-0.5	-0.5	-0.5	-0.5	-0.5	-0.5	-0.5	-0.5	-0.5	linear	100	0.025	0	0.5	TRUE	5	fixmodel	0.7	-0.015949170072017425	0.009143531865256488	0	10
10	250	0	400	800	1200	1600	2000	2400	2800	3200	3600	2	0	1	0.25	0.25	0.25	0.25	0.25	0.25	0.25	0.25	0.25	0.25	-0.5	-0.5	-0.5	-0.5	-0.5	-0.5	-0.5	-0.5	-0.5	-0.5	-0.5	linear	100	0.025	0	0.5	TRUE	5	poolmodel	0.4	-0.1384165653469793	0.02588728472249037	0	10
10	250	0	400	800	1200	1600	2000	2400	2800	3200	3600	2	0	1	0.25	0.25	0.25	0.25	0.25	0.25	0.25	0.25	0.25	0.25	-0.5	-0.5	-0.5	-0.5	-0.5	-0.5	-0.5	-0.5	-0.5	-0.5	-0.5	linear	100	0.025	0	0.5	TRUE	5	sepmodel	0.5	-0.022630903055459325	0.00901312290024415	0	10
10	250	0	400	800	1200	1600	2000	2400	2800	3200	3600	2	0	1	0.25	0.25	0.25	0.25	0.25	0.25	0.25	0.25	0.25	0.25	-0.5	-0.5	-0.5	-0.5	-0.5	-0.5	-0.5	-0.5	-0.5	-0.5	-0.5	linear	100	0.025	0	0.5	TRUE	6	fixmodel	0.9	-7.717706183438227e-4	0.008610925104444356	0	10
10	250	0	400	800	1200	1600	2000	2400	2800	3200	3600	2	0	1	0.25	0.25	0.25	0.25	0.25	0.25	0.25	0.25	0.25	0.25	-0.5	-0.5	-0.5	-0.5	-0.5	-0.5	-0.5	-0.5	-0.5	-0.5	-0.5	linear	100	0.025	0	0.5	TRUE	6	poolmodel	0.2	-0.16379804311617494	0.030990804201523843	0	10
10	250	0	400	800	1200	1600	2000	2400	2800	3200	3600	2	0	1	0.25	0.25	0.25	0.25	0.25	0.25	0.25	0.25	0.25	0.25	-0.5	-0.5	-0.5	-0.5	-0.5	-0.5	-0.5	-0.5	-0.5	-0.5	-0.5	linear	100	0.025	0	0.5	TRUE	6	sepmodel	0.9	0.007334058539204278	0.008478817886003116	0	10
10	250	0	400	800	1200	1600	2000	2400	2800	3200	3600	2	0	1	0.25	0.25	0.25	0.25	0.25	0.25	0.25	0.25	0.25	0.25	-0.5	-0.5	-0.5	-0.5	-0.5	-0.5	-0.5	-0.5	-0.5	-0.5	-0.5	linear	100	0.025	0	0.5	TRUE	7	fixmodel	0.9	0.033540722280808566	0.010094255337952983	0	10
10	250	0	400	800	1200	1600	2000	2400	2800	3200	3600	2	0	1	0.25	0.25	0.25	0.25	0.25	0.25	0.25	0.25	0.25	0.25	-0.5	-0.5	-0.5	-0.5	-0.5	-0.5	-0.5	-0.5	-0.5	-0.5	-0.5	linear	100	0.025	0	0.5	TRUE	7	poolmodel	0.4	-0.1281816882940642	0.02210547360308786	0	10
10	250	0	400	800	1200	1600	2000	2400	2800	3200	3600	2	0	1	0.25	0.25	0.25	0.25	0.25	0.25	0.25	0.25	0.25	0.25	-0.5	-0.5	-0.5	-0.5	-0.5	-0.5	-0.5	-0.5	-0.5	-0.5	-0.5	linear	100	0.025	0	0.5	TRUE	7	sepmodel	0.9	0.035488385221875085	0.010623573087230404	0	10
10	250	0	400	800	1200	1600	2000	2400	2800	3200	3600	2	0	1	0.25	0.25	0.25	0.25	0.25	0.25	0.25	0.25	0.25	0.25	-0.5	-0.5	-0.5	-0.5	-0.5	-0.5	-0.5	-0.5	-0.5	-0.5	-0.5	linear	100	0.025	0	0.5	TRUE	8	fixmodel	1	0.018611432594134884	0.004439188088613865	0	10
10	250	0	400	800	1200	1600	2000	2400	2800	3200	3600	2	0	1	0.25	0.25	0.25	0.25	0.25	0.25	0.25	0.25	0.25	0.25	-0.5	-0.5	-0.5	-0.5	-0.5	-0.5	-0.5	-0.5	-0.5	-0.5	-0.5	linear	100	0.025	0	0.5	TRUE	8	poolmodel	0.1	-0.17898759018476085	0.0348514504127288	0	10
10	250	0	400	800	1200	1600	2000	2400	2800	3200	3600	2	0	1	0.25	0.25	0.25	0.25	0.25	0.25	0.25	0.25	0.25	0.25	-0.5	-0.5	-0.5	-0.5	-0.5	-0.5	-0.5	-0.5	-0.5	-0.5	-0.5	linear	100	0.025	0	0.5	TRUE	8	sepmodel	1	0.014731415999769982	0.005673699581734516	0	10
10	250	0	400	800	1200	1600	2000	2400	2800	3200	3600	2	0	1	0.25	0.25	0.25	0.25	0.25	0.25	0.25	0.25	0.25	0.25	-0.5	-0.5	-0.5	-0.5	-0.5	-0.5	-0.5	-0.5	-0.5	-0.5	-0.5	linear	100	0.025	0	0.5	TRUE	9	fixmodel	1	0.03382190370622955	0.008549578663671299	0	10
10	250	0	400	800	1200	1600	2000	2400	2800	3200	3600	2	0	1	0.25	0.25	0.25	0.25	0.25	0.25	0.25	0.25	0.25	0.25	-0.5	-0.5	-0.5	-0.5	-0.5	-0.5	-0.5	-0.5	-0.5	-0.5	-0.5	linear	100	0.025	0	0.5	TRUE	9	poolmodel	0.1	-0.18843603709083678	0.03831647619395713	0	10
10	250	0	400	800	1200	1600	2000	2400	2800	3200	3600	2	0	1	0.25	0.25	0.25	0.25	0.25	0.25	0.25	0.25	0.25	0.25	-0.5	-0.5	-0.5	-0.5	-0.5	-0.5	-0.5	-0.5	-0.5	-0.5	-0.5	linear	100	0.025	0	0.5	TRUE	9	sepmodel	0.9	0.030726108625120586	0.00983363544761185	0	10
10	250	0	400	800	1200	1600	2000	2400	2800	3200	3600	2	0	1	0.25	0.25	0.25	0.25	0.25	0.25	0.25	0.25	0.25	0.25	-0.5	-0.5	-0.5	-0.5	-0.5	-0.5	-0.5	-0.5	-0.5	-0.5	-0.5	linear	100	0.025	0	0.5	TRUE	10	fixmodel	0.9	0.015606554495623351	0.008393479009330523	0	10
10	250	0	400	800	1200	1600	2000	2400	2800	3200	3600	2	0	1	0.25	0.25	0.25	0.25	0.25	0.25	0.25	0.25	0.25	0.25	-0.5	-0.5	-0.5	-0.5	-0.5	-0.5	-0.5	-0.5	-0.5	-0.5	-0.5	linear	100	0.025	0	0.5	TRUE	10	poolmodel	0.1	-0.2332750924230118	0.059989896005938716	0	10
10	250	0	400	800	1200	1600	2000	2400	2800	3200	3600	2	0	1	0.25	0.25	0.25	0.25	0.25	0.25	0.25	0.25	0.25	0.25	-0.5	-0.5	-0.5	-0.5	-0.5	-0.5	-0.5	-0.5	-0.5	-0.5	-0.5	linear	100	0.025	0	0.5	TRUE	10	sepmodel	0.9	0.014003194436497692	0.006285789451493399	0	10
10	250	0	425	850	1275	1700	2125	2550	2975	3400	3825	2	0	1	0.25	0.25	0.25	0.25	0.25	0.25	0.25	0.25	0.25	0.25	-0.5	-0.5	-0.5	-0.5	-0.5	-0.5	-0.5	-0.5	-0.5	-0.5	-0.5	linear	100	0.025	0	0.5	TRUE	2	fixmodel	0.8	-0.027421841004348888	0.004792914361168009	0	10
10	250	0	425	850	1275	1700	2125	2550	2975	3400	3825	2	0	1	0.25	0.25	0.25	0.25	0.25	0.25	0.25	0.25	0.25	0.25	-0.5	-0.5	-0.5	-0.5	-0.5	-0.5	-0.5	-0.5	-0.5	-0.5	-0.5	linear	100	0.025	0	0.5	TRUE	2	poolmodel	0.7	-0.06067970136344848	0.006307191809536715	0	10
10	250	0	425	850	1275	1700	2125	2550	2975	3400	3825	2	0	1	0.25	0.25	0.25	0.25	0.25	0.25	0.25	0.25	0.25	0.25	-0.5	-0.5	-0.5	-0.5	-0.5	-0.5	-0.5	-0.5	-0.5	-0.5	-0.5	linear	100	0.025	0	0.5	TRUE	2	sepmodel	0.7	-0.03071559198065869	0.003506517940447002	0	10
10	250	0	425	850	1275	1700	2125	2550	2975	3400	3825	2	0	1	0.25	0.25	0.25	0.25	0.25	0.25	0.25	0.25	0.25	0.25	-0.5	-0.5	-0.5	-0.5	-0.5	-0.5	-0.5	-0.5	-0.5	-0.5	-0.5	linear	100	0.025	0	0.5	TRUE	3	fixmodel	0.9	0.05398957725264911	0.010159289154291573	0	10
10	250	0	425	850	1275	1700	2125	2550	2975	3400	3825	2	0	1	0.25	0.25	0.25	0.25	0.25	0.25	0.25	0.25	0.25	0.25	-0.5	-0.5	-0.5	-0.5	-0.5	-0.5	-0.5	-0.5	-0.5	-0.5	-0.5	linear	100	0.025	0	0.5	TRUE	3	poolmodel	0.9	-0.022255076980589875	0.0053519316359434115	0	10
10	250	0	425	850	1275	1700	2125	2550	2975	3400	3825	2	0	1	0.25	0.25	0.25	0.25	0.25	0.25	0.25	0.25	0.25	0.25	-0.5	-0.5	-0.5	-0.5	-0.5	-0.5	-0.5	-0.5	-0.5	-0.5	-0.5	linear	100	0.025	0	0.5	TRUE	3	sepmodel	0.9	0.06070824998356183	0.011359403326527509	0	10
10	250	0	425	850	1275	1700	2125	2550	2975	3400	3825	2	0	1	0.25	0.25	0.25	0.25	0.25	0.25	0.25	0.25	0.25	0.25	-0.5	-0.5	-0.5	-0.5	-0.5	-0.5	-0.5	-0.5	-0.5	-0.5	-0.5	linear	100	0.025	0	0.5	TRUE	4	fixmodel	0.9	0.023153935816377758	0.014623264154354896	0	10
10	250	0	425	850	1275	1700	2125	2550	2975	3400	3825	2	0	1	0.25	0.25	0.25	0.25	0.25	0.25	0.25	0.25	0.25	0.25	-0.5	-0.5	-0.5	-0.5	-0.5	-0.5	-0.5	-0.5	-0.5	-0.5	-0.5	linear	100	0.025	0	0.5	TRUE	4	poolmodel	0.5	-0.07262410703204207	0.013576836630839358	0	10
10	250	0	425	850	1275	1700	2125	2550	2975	3400	3825	2	0	1	0.25	0.25	0.25	0.25	0.25	0.25	0.25	0.25	0.25	0.25	-0.5	-0.5	-0.5	-0.5	-0.5	-0.5	-0.5	-0.5	-0.5	-0.5	-0.5	linear	100	0.025	0	0.5	TRUE	4	sepmodel	0.9	0.025051648754102162	0.015055742910422536	0	10
10	250	0	425	850	1275	1700	2125	2550	2975	3400	3825	2	0	1	0.25	0.25	0.25	0.25	0.25	0.25	0.25	0.25	0.25	0.25	-0.5	-0.5	-0.5	-0.5	-0.5	-0.5	-0.5	-0.5	-0.5	-0.5	-0.5	linear	100	0.025	0	0.5	TRUE	5	fixmodel	1	0.05239220608196135	0.010149750652075946	0	10
10	250	0	425	850	1275	1700	2125	2550	2975	3400	3825	2	0	1	0.25	0.25	0.25	0.25	0.25	0.25	0.25	0.25	0.25	0.25	-0.5	-0.5	-0.5	-0.5	-0.5	-0.5	-0.5	-0.5	-0.5	-0.5	-0.5	linear	100	0.025	0	0.5	TRUE	5	poolmodel	0.8	-0.06120060423083291	0.009170168892448531	0	10
10	250	0	425	850	1275	1700	2125	2550	2975	3400	3825	2	0	1	0.25	0.25	0.25	0.25	0.25	0.25	0.25	0.25	0.25	0.25	-0.5	-0.5	-0.5	-0.5	-0.5	-0.5	-0.5	-0.5	-0.5	-0.5	-0.5	linear	100	0.025	0	0.5	TRUE	5	sepmodel	1	0.06177846729548565	0.008552027700412934	0	10
10	250	0	425	850	1275	1700	2125	2550	2975	3400	3825	2	0	1	0.25	0.25	0.25	0.25	0.25	0.25	0.25	0.25	0.25	0.25	-0.5	-0.5	-0.5	-0.5	-0.5	-0.5	-0.5	-0.5	-0.5	-0.5	-0.5	linear	100	0.025	0	0.5	TRUE	6	fixmodel	0.9	0.005040996559971952	0.009206412203974532	0	10
10	250	0	425	850	1275	1700	2125	2550	2975	3400	3825	2	0	1	0.25	0.25	0.25	0.25	0.25	0.25	0.25	0.25	0.25	0.25	-0.5	-0.5	-0.5	-0.5	-0.5	-0.5	-0.5	-0.5	-0.5	-0.5	-0.5	linear	100	0.025	0	0.5	TRUE	6	poolmodel	0.5	-0.10385965583744627	0.017735826316070114	0	10
10	250	0	425	850	1275	1700	2125	2550	2975	3400	3825	2	0	1	0.25	0.25	0.25	0.25	0.25	0.25	0.25	0.25	0.25	0.25	-0.5	-0.5	-0.5	-0.5	-0.5	-0.5	-0.5	-0.5	-0.5	-0.5	-0.5	linear	100	0.025	0	0.5	TRUE	6	sepmodel	0.9	0.004283788279506063	0.009542314460678363	0	10
10	250	0	425	850	1275	1700	2125	2550	2975	3400	3825	2	0	1	0.25	0.25	0.25	0.25	0.25	0.25	0.25	0.25	0.25	0.25	-0.5	-0.5	-0.5	-0.5	-0.5	-0.5	-0.5	-0.5	-0.5	-0.5	-0.5	linear	100	0.025	0	0.5	TRUE	7	fixmodel	0.9	0.008880795506842867	0.006492546630367427	0	10
10	250	0	425	850	1275	1700	2125	2550	2975	3400	3825	2	0	1	0.25	0.25	0.25	0.25	0.25	0.25	0.25	0.25	0.25	0.25	-0.5	-0.5	-0.5	-0.5	-0.5	-0.5	-0.5	-0.5	-0.5	-0.5	-0.5	linear	100	0.025	0	0.5	TRUE	7	poolmodel	0.3	-0.15981522728551464	0.029833720905417922	0	10
10	250	0	425	850	1275	1700	2125	2550	2975	3400	3825	2	0	1	0.25	0.25	0.25	0.25	0.25	0.25	0.25	0.25	0.25	0.25	-0.5	-0.5	-0.5	-0.5	-0.5	-0.5	-0.5	-0.5	-0.5	-0.5	-0.5	linear	100	0.025	0	0.5	TRUE	7	sepmodel	1	0.011677805399845642	0.006172707898480984	0	10
10	250	0	425	850	1275	1700	2125	2550	2975	3400	3825	2	0	1	0.25	0.25	0.25	0.25	0.25	0.25	0.25	0.25	0.25	0.25	-0.5	-0.5	-0.5	-0.5	-0.5	-0.5	-0.5	-0.5	-0.5	-0.5	-0.5	linear	100	0.025	0	0.5	TRUE	8	fixmodel	0.7	-0.024924813113068767	0.012744264631703013	0	10
10	250	0	425	850	1275	1700	2125	2550	2975	3400	3825	2	0	1	0.25	0.25	0.25	0.25	0.25	0.25	0.25	0.25	0.25	0.25	-0.5	-0.5	-0.5	-0.5	-0.5	-0.5	-0.5	-0.5	-0.5	-0.5	-0.5	linear	100	0.025	0	0.5	TRUE	8	poolmodel	0.2	-0.20088521633803252	0.04843909051913259	0	10
10	250	0	425	850	1275	1700	2125	2550	2975	3400	3825	2	0	1	0.25	0.25	0.25	0.25	0.25	0.25	0.25	0.25	0.25	0.25	-0.5	-0.5	-0.5	-0.5	-0.5	-0.5	-0.5	-0.5	-0.5	-0.5	-0.5	linear	100	0.025	0	0.5	TRUE	8	sepmodel	0.6	-0.021983664426728933	0.014462840083684017	0	10
10	250	0	425	850	1275	1700	2125	2550	2975	3400	3825	2	0	1	0.25	0.25	0.25	0.25	0.25	0.25	0.25	0.25	0.25	0.25	-0.5	-0.5	-0.5	-0.5	-0.5	-0.5	-0.5	-0.5	-0.5	-0.5	-0.5	linear	100	0.025	0	0.5	TRUE	9	fixmodel	0.8	0.03831588516533779	0.01472744797960955	0	10
10	250	0	425	850	1275	1700	2125	2550	2975	3400	3825	2	0	1	0.25	0.25	0.25	0.25	0.25	0.25	0.25	0.25	0.25	0.25	-0.5	-0.5	-0.5	-0.5	-0.5	-0.5	-0.5	-0.5	-0.5	-0.5	-0.5	linear	100	0.025	0	0.5	TRUE	9	poolmodel	0.3	-0.17068278398118908	0.039781279631104886	0	10
10	250	0	425	850	1275	1700	2125	2550	2975	3400	3825	2	0	1	0.25	0.25	0.25	0.25	0.25	0.25	0.25	0.25	0.25	0.25	-0.5	-0.5	-0.5	-0.5	-0.5	-0.5	-0.5	-0.5	-0.5	-0.5	-0.5	linear	100	0.025	0	0.5	TRUE	9	sepmodel	0.8	0.03395103586468436	0.01414678600622995	0	10
10	250	0	425	850	1275	1700	2125	2550	2975	3400	3825	2	0	1	0.25	0.25	0.25	0.25	0.25	0.25	0.25	0.25	0.25	0.25	-0.5	-0.5	-0.5	-0.5	-0.5	-0.5	-0.5	-0.5	-0.5	-0.5	-0.5	linear	100	0.025	0	0.5	TRUE	10	fixmodel	1	0.03350408332425071	0.005929791674330129	0	10
10	250	0	425	850	1275	1700	2125	2550	2975	3400	3825	2	0	1	0.25	0.25	0.25	0.25	0.25	0.25	0.25	0.25	0.25	0.25	-0.5	-0.5	-0.5	-0.5	-0.5	-0.5	-0.5	-0.5	-0.5	-0.5	-0.5	linear	100	0.025	0	0.5	TRUE	10	poolmodel	0	-0.20594524404082906	0.04405489842500635	0	10
10	250	0	425	850	1275	1700	2125	2550	2975	3400	3825	2	0	1	0.25	0.25	0.25	0.25	0.25	0.25	0.25	0.25	0.25	0.25	-0.5	-0.5	-0.5	-0.5	-0.5	-0.5	-0.5	-0.5	-0.5	-0.5	-0.5	linear	100	0.025	0	0.5	TRUE	10	sepmodel	1	0.045731312650291775	0.006785278830653658	0	10
10	250	0	450	900	1350	1800	2250	2700	3150	3600	4050	2	0	1	0.25	0.25	0.25	0.25	0.25	0.25	0.25	0.25	0.25	0.25	-0.5	-0.5	-0.5	-0.5	-0.5	-0.5	-0.5	-0.5	-0.5	-0.5	-0.5	linear	100	0.025	0	0.5	TRUE	2	fixmodel	0.8	-0.03716419061140681	0.0047670042892469485	0	10
10	250	0	450	900	1350	1800	2250	2700	3150	3600	4050	2	0	1	0.25	0.25	0.25	0.25	0.25	0.25	0.25	0.25	0.25	0.25	-0.5	-0.5	-0.5	-0.5	-0.5	-0.5	-0.5	-0.5	-0.5	-0.5	-0.5	linear	100	0.025	0	0.5	TRUE	2	poolmodel	0.8	-0.05303021852773726	0.005783585648657506	0	10
10	250	0	450	900	1350	1800	2250	2700	3150	3600	4050	2	0	1	0.25	0.25	0.25	0.25	0.25	0.25	0.25	0.25	0.25	0.25	-0.5	-0.5	-0.5	-0.5	-0.5	-0.5	-0.5	-0.5	-0.5	-0.5	-0.5	linear	100	0.025	0	0.5	TRUE	2	sepmodel	0.7	-0.041839211028637385	0.0053156375487966425	0	10
10	250	0	450	900	1350	1800	2250	2700	3150	3600	4050	2	0	1	0.25	0.25	0.25	0.25	0.25	0.25	0.25	0.25	0.25	0.25	-0.5	-0.5	-0.5	-0.5	-0.5	-0.5	-0.5	-0.5	-0.5	-0.5	-0.5	linear	100	0.025	0	0.5	TRUE	3	fixmodel	0.9	0.042870574202973306	0.007701106836866864	0	10
10	250	0	450	900	1350	1800	2250	2700	3150	3600	4050	2	0	1	0.25	0.25	0.25	0.25	0.25	0.25	0.25	0.25	0.25	0.25	-0.5	-0.5	-0.5	-0.5	-0.5	-0.5	-0.5	-0.5	-0.5	-0.5	-0.5	linear	100	0.025	0	0.5	TRUE	3	poolmodel	0.9	-0.033011735990111174	0.005476068124071655	0	10
10	250	0	450	900	1350	1800	2250	2700	3150	3600	4050	2	0	1	0.25	0.25	0.25	0.25	0.25	0.25	0.25	0.25	0.25	0.25	-0.5	-0.5	-0.5	-0.5	-0.5	-0.5	-0.5	-0.5	-0.5	-0.5	-0.5	linear	100	0.025	0	0.5	TRUE	3	sepmodel	0.9	0.0409247766572125	0.006920339968050664	0	10
10	250	0	450	900	1350	1800	2250	2700	3150	3600	4050	2	0	1	0.25	0.25	0.25	0.25	0.25	0.25	0.25	0.25	0.25	0.25	-0.5	-0.5	-0.5	-0.5	-0.5	-0.5	-0.5	-0.5	-0.5	-0.5	-0.5	linear	100	0.025	0	0.5	TRUE	4	fixmodel	0.9	-0.020199221910077166	0.002920701683005653	0	10
10	250	0	450	900	1350	1800	2250	2700	3150	3600	4050	2	0	1	0.25	0.25	0.25	0.25	0.25	0.25	0.25	0.25	0.25	0.25	-0.5	-0.5	-0.5	-0.5	-0.5	-0.5	-0.5	-0.5	-0.5	-0.5	-0.5	linear	100	0.025	0	0.5	TRUE	4	poolmodel	0.8	-0.09240081372106948	0.009981289396920032	0	10
10	250	0	450	900	1350	1800	2250	2700	3150	3600	4050	2	0	1	0.25	0.25	0.25	0.25	0.25	0.25	0.25	0.25	0.25	0.25	-0.5	-0.5	-0.5	-0.5	-0.5	-0.5	-0.5	-0.5	-0.5	-0.5	-0.5	linear	100	0.025	0	0.5	TRUE	4	sepmodel	0.9	-0.015919078202907732	0.004872903427652226	0	10
10	250	0	450	900	1350	1800	2250	2700	3150	3600	4050	2	0	1	0.25	0.25	0.25	0.25	0.25	0.25	0.25	0.25	0.25	0.25	-0.5	-0.5	-0.5	-0.5	-0.5	-0.5	-0.5	-0.5	-0.5	-0.5	-0.5	linear	100	0.025	0	0.5	TRUE	5	fixmodel	0.8	-0.04410270490411632	0.004638916333534301	0	10
10	250	0	450	900	1350	1800	2250	2700	3150	3600	4050	2	0	1	0.25	0.25	0.25	0.25	0.25	0.25	0.25	0.25	0.25	0.25	-0.5	-0.5	-0.5	-0.5	-0.5	-0.5	-0.5	-0.5	-0.5	-0.5	-0.5	linear	100	0.025	0	0.5	TRUE	5	poolmodel	0.4	-0.12287759277826653	0.017565908557308895	0	10
10	250	0	450	900	1350	1800	2250	2700	3150	3600	4050	2	0	1	0.25	0.25	0.25	0.25	0.25	0.25	0.25	0.25	0.25	0.25	-0.5	-0.5	-0.5	-0.5	-0.5	-0.5	-0.5	-0.5	-0.5	-0.5	-0.5	linear	100	0.025	0	0.5	TRUE	5	sepmodel	0.7	-0.046353598842981895	0.0055874675384113325	0	10
10	250	0	450	900	1350	1800	2250	2700	3150	3600	4050	2	0	1	0.25	0.25	0.25	0.25	0.25	0.25	0.25	0.25	0.25	0.25	-0.5	-0.5	-0.5	-0.5	-0.5	-0.5	-0.5	-0.5	-0.5	-0.5	-0.5	linear	100	0.025	0	0.5	TRUE	6	fixmodel	0.7	-0.04197271406696415	0.007008993698807965	0	10
10	250	0	450	900	1350	1800	2250	2700	3150	3600	4050	2	0	1	0.25	0.25	0.25	0.25	0.25	0.25	0.25	0.25	0.25	0.25	-0.5	-0.5	-0.5	-0.5	-0.5	-0.5	-0.5	-0.5	-0.5	-0.5	-0.5	linear	100	0.025	0	0.5	TRUE	6	poolmodel	0.1	-0.18159431069727783	0.03794893607799086	0	10
10	250	0	450	900	1350	1800	2250	2700	3150	3600	4050	2	0	1	0.25	0.25	0.25	0.25	0.25	0.25	0.25	0.25	0.25	0.25	-0.5	-0.5	-0.5	-0.5	-0.5	-0.5	-0.5	-0.5	-0.5	-0.5	-0.5	linear	100	0.025	0	0.5	TRUE	6	sepmodel	0.7	-0.033498638343595996	0.005455231473179563	0	10
10	250	0	450	900	1350	1800	2250	2700	3150	3600	4050	2	0	1	0.25	0.25	0.25	0.25	0.25	0.25	0.25	0.25	0.25	0.25	-0.5	-0.5	-0.5	-0.5	-0.5	-0.5	-0.5	-0.5	-0.5	-0.5	-0.5	linear	100	0.025	0	0.5	TRUE	7	fixmodel	0.7	-0.017950621776260473	0.009290790442435966	0	10
10	250	0	450	900	1350	1800	2250	2700	3150	3600	4050	2	0	1	0.25	0.25	0.25	0.25	0.25	0.25	0.25	0.25	0.25	0.25	-0.5	-0.5	-0.5	-0.5	-0.5	-0.5	-0.5	-0.5	-0.5	-0.5	-0.5	linear	100	0.025	0	0.5	TRUE	7	poolmodel	0	-0.17948449301661465	0.035093626219278015	0	10
10	250	0	450	900	1350	1800	2250	2700	3150	3600	4050	2	0	1	0.25	0.25	0.25	0.25	0.25	0.25	0.25	0.25	0.25	0.25	-0.5	-0.5	-0.5	-0.5	-0.5	-0.5	-0.5	-0.5	-0.5	-0.5	-0.5	linear	100	0.025	0	0.5	TRUE	7	sepmodel	0.7	-0.02338630045772559	0.009521431721798793	0	10
10	250	0	450	900	1350	1800	2250	2700	3150	3600	4050	2	0	1	0.25	0.25	0.25	0.25	0.25	0.25	0.25	0.25	0.25	0.25	-0.5	-0.5	-0.5	-0.5	-0.5	-0.5	-0.5	-0.5	-0.5	-0.5	-0.5	linear	100	0.025	0	0.5	TRUE	8	fixmodel	0.7	-0.003646949556737067	0.011042098232194084	0	10
10	250	0	450	900	1350	1800	2250	2700	3150	3600	4050	2	0	1	0.25	0.25	0.25	0.25	0.25	0.25	0.25	0.25	0.25	0.25	-0.5	-0.5	-0.5	-0.5	-0.5	-0.5	-0.5	-0.5	-0.5	-0.5	-0.5	linear	100	0.025	0	0.5	TRUE	8	poolmodel	0.2	-0.18632697699199693	0.041866934892584536	0	10
10	250	0	450	900	1350	1800	2250	2700	3150	3600	4050	2	0	1	0.25	0.25	0.25	0.25	0.25	0.25	0.25	0.25	0.25	0.25	-0.5	-0.5	-0.5	-0.5	-0.5	-0.5	-0.5	-0.5	-0.5	-0.5	-0.5	linear	100	0.025	0	0.5	TRUE	8	sepmodel	0.6	-0.0069724070587722205	0.011146800453486766	0	10
10	250	0	450	900	1350	1800	2250	2700	3150	3600	4050	2	0	1	0.25	0.25	0.25	0.25	0.25	0.25	0.25	0.25	0.25	0.25	-0.5	-0.5	-0.5	-0.5	-0.5	-0.5	-0.5	-0.5	-0.5	-0.5	-0.5	linear	100	0.025	0	0.5	TRUE	9	fixmodel	0.7	-0.009049099392337844	0.006724211234572111	0	10
10	250	0	450	900	1350	1800	2250	2700	3150	3600	4050	2	0	1	0.25	0.25	0.25	0.25	0.25	0.25	0.25	0.25	0.25	0.25	-0.5	-0.5	-0.5	-0.5	-0.5	-0.5	-0.5	-0.5	-0.5	-0.5	-0.5	linear	100	0.025	0	0.5	TRUE	9	poolmodel	0.1	-0.20848842037442114	0.047780711131975226	0	10
10	250	0	450	900	1350	1800	2250	2700	3150	3600	4050	2	0	1	0.25	0.25	0.25	0.25	0.25	0.25	0.25	0.25	0.25	0.25	-0.5	-0.5	-0.5	-0.5	-0.5	-0.5	-0.5	-0.5	-0.5	-0.5	-0.5	linear	100	0.025	0	0.5	TRUE	9	sepmodel	0.7	-0.006996472332755121	0.0068252364318976974	0	10
10	250	0	450	900	1350	1800	2250	2700	3150	3600	4050	2	0	1	0.25	0.25	0.25	0.25	0.25	0.25	0.25	0.25	0.25	0.25	-0.5	-0.5	-0.5	-0.5	-0.5	-0.5	-0.5	-0.5	-0.5	-0.5	-0.5	linear	100	0.025	0	0.5	TRUE	10	fixmodel	0.8	-0.01136153974330511	0.006637190358062258	0	10
10	250	0	450	900	1350	1800	2250	2700	3150	3600	4050	2	0	1	0.25	0.25	0.25	0.25	0.25	0.25	0.25	0.25	0.25	0.25	-0.5	-0.5	-0.5	-0.5	-0.5	-0.5	-0.5	-0.5	-0.5	-0.5	-0.5	linear	100	0.025	0	0.5	TRUE	10	poolmodel	0	-0.25020414018742476	0.06628973770593033	0	10
10	250	0	450	900	1350	1800	2250	2700	3150	3600	4050	2	0	1	0.25	0.25	0.25	0.25	0.25	0.25	0.25	0.25	0.25	0.25	-0.5	-0.5	-0.5	-0.5	-0.5	-0.5	-0.5	-0.5	-0.5	-0.5	-0.5	linear	100	0.025	0	0.5	TRUE	10	sepmodel	0.7	-0.014147496493039416	0.007694713930984506	0	10
10	250	0	475	950	1425	1900	2375	2850	3325	3800	4275	2	0	1	0.25	0.25	0.25	0.25	0.25	0.25	0.25	0.25	0.25	0.25	-0.5	-0.5	-0.5	-0.5	-0.5	-0.5	-0.5	-0.5	-0.5	-0.5	-0.5	linear	100	0.025	0	0.5	TRUE	2	fixmodel	0.9	0.019701108927260923	0.009556767580796655	0	10
10	250	0	475	950	1425	1900	2375	2850	3325	3800	4275	2	0	1	0.25	0.25	0.25	0.25	0.25	0.25	0.25	0.25	0.25	0.25	-0.5	-0.5	-0.5	-0.5	-0.5	-0.5	-0.5	-0.5	-0.5	-0.5	-0.5	linear	100	0.025	0	0.5	TRUE	2	poolmodel	0.8	-0.011694857608745186	0.008142916993485115	0	10
10	250	0	475	950	1425	1900	2375	2850	3325	3800	4275	2	0	1	0.25	0.25	0.25	0.25	0.25	0.25	0.25	0.25	0.25	0.25	-0.5	-0.5	-0.5	-0.5	-0.5	-0.5	-0.5	-0.5	-0.5	-0.5	-0.5	linear	100	0.025	0	0.5	TRUE	2	sepmodel	0.9	0.024250865024325073	0.00953196549743656	0	10
10	250	0	475	950	1425	1900	2375	2850	3325	3800	4275	2	0	1	0.25	0.25	0.25	0.25	0.25	0.25	0.25	0.25	0.25	0.25	-0.5	-0.5	-0.5	-0.5	-0.5	-0.5	-0.5	-0.5	-0.5	-0.5	-0.5	linear	100	0.025	0	0.5	TRUE	3	fixmodel	0.9	0.022110958226624497	0.01090233304743799	0	10
10	250	0	475	950	1425	1900	2375	2850	3325	3800	4275	2	0	1	0.25	0.25	0.25	0.25	0.25	0.25	0.25	0.25	0.25	0.25	-0.5	-0.5	-0.5	-0.5	-0.5	-0.5	-0.5	-0.5	-0.5	-0.5	-0.5	linear	100	0.025	0	0.5	TRUE	3	poolmodel	0.8	-0.04218537027197429	0.007804055308740947	0	10
10	250	0	475	950	1425	1900	2375	2850	3325	3800	4275	2	0	1	0.25	0.25	0.25	0.25	0.25	0.25	0.25	0.25	0.25	0.25	-0.5	-0.5	-0.5	-0.5	-0.5	-0.5	-0.5	-0.5	-0.5	-0.5	-0.5	linear	100	0.025	0	0.5	TRUE	3	sepmodel	0.8	0.02127596721998031	0.010964530950685569	0	10
10	250	0	475	950	1425	1900	2375	2850	3325	3800	4275	2	0	1	0.25	0.25	0.25	0.25	0.25	0.25	0.25	0.25	0.25	0.25	-0.5	-0.5	-0.5	-0.5	-0.5	-0.5	-0.5	-0.5	-0.5	-0.5	-0.5	linear	100	0.025	0	0.5	TRUE	4	fixmodel	0.6	-0.037252872256744084	0.005302469922753281	0	10
10	250	0	475	950	1425	1900	2375	2850	3325	3800	4275	2	0	1	0.25	0.25	0.25	0.25	0.25	0.25	0.25	0.25	0.25	0.25	-0.5	-0.5	-0.5	-0.5	-0.5	-0.5	-0.5	-0.5	-0.5	-0.5	-0.5	linear	100	0.025	0	0.5	TRUE	4	poolmodel	0.6	-0.10505095502196858	0.01429340788918265	0	10
10	250	0	475	950	1425	1900	2375	2850	3325	3800	4275	2	0	1	0.25	0.25	0.25	0.25	0.25	0.25	0.25	0.25	0.25	0.25	-0.5	-0.5	-0.5	-0.5	-0.5	-0.5	-0.5	-0.5	-0.5	-0.5	-0.5	linear	100	0.025	0	0.5	TRUE	4	sepmodel	0.6	-0.04416318486246298	0.005562074293601841	0	10
10	250	0	475	950	1425	1900	2375	2850	3325	3800	4275	2	0	1	0.25	0.25	0.25	0.25	0.25	0.25	0.25	0.25	0.25	0.25	-0.5	-0.5	-0.5	-0.5	-0.5	-0.5	-0.5	-0.5	-0.5	-0.5	-0.5	linear	100	0.025	0	0.5	TRUE	5	fixmodel	0.7	-0.02151279362309807	0.006945193845620946	0	10
10	250	0	475	950	1425	1900	2375	2850	3325	3800	4275	2	0	1	0.25	0.25	0.25	0.25	0.25	0.25	0.25	0.25	0.25	0.25	-0.5	-0.5	-0.5	-0.5	-0.5	-0.5	-0.5	-0.5	-0.5	-0.5	-0.5	linear	100	0.025	0	0.5	TRUE	5	poolmodel	0.5	-0.09295168155146427	0.012329879435818054	0	10
10	250	0	475	950	1425	1900	2375	2850	3325	3800	4275	2	0	1	0.25	0.25	0.25	0.25	0.25	0.25	0.25	0.25	0.25	0.25	-0.5	-0.5	-0.5	-0.5	-0.5	-0.5	-0.5	-0.5	-0.5	-0.5	-0.5	linear	100	0.025	0	0.5	TRUE	5	sepmodel	0.6	-0.017058315946351255	0.007215217699269712	0	10
10	250	0	475	950	1425	1900	2375	2850	3325	3800	4275	2	0	1	0.25	0.25	0.25	0.25	0.25	0.25	0.25	0.25	0.25	0.25	-0.5	-0.5	-0.5	-0.5	-0.5	-0.5	-0.5	-0.5	-0.5	-0.5	-0.5	linear	100	0.025	0	0.5	TRUE	6	fixmodel	0.7	-0.004457130702607798	0.008858012582731037	0	10
10	250	0	475	950	1425	1900	2375	2850	3325	3800	4275	2	0	1	0.25	0.25	0.25	0.25	0.25	0.25	0.25	0.25	0.25	0.25	-0.5	-0.5	-0.5	-0.5	-0.5	-0.5	-0.5	-0.5	-0.5	-0.5	-0.5	linear	100	0.025	0	0.5	TRUE	6	poolmodel	0.5	-0.12668517131331627	0.023081152176327127	0	10
10	250	0	475	950	1425	1900	2375	2850	3325	3800	4275	2	0	1	0.25	0.25	0.25	0.25	0.25	0.25	0.25	0.25	0.25	0.25	-0.5	-0.5	-0.5	-0.5	-0.5	-0.5	-0.5	-0.5	-0.5	-0.5	-0.5	linear	100	0.025	0	0.5	TRUE	6	sepmodel	0.7	-0.0029727948303206768	0.008394922635338739	0	10
10	250	0	475	950	1425	1900	2375	2850	3325	3800	4275	2	0	1	0.25	0.25	0.25	0.25	0.25	0.25	0.25	0.25	0.25	0.25	-0.5	-0.5	-0.5	-0.5	-0.5	-0.5	-0.5	-0.5	-0.5	-0.5	-0.5	linear	100	0.025	0	0.5	TRUE	7	fixmodel	0.7	-0.01711554629912139	0.008446886061349105	0	10
10	250	0	475	950	1425	1900	2375	2850	3325	3800	4275	2	0	1	0.25	0.25	0.25	0.25	0.25	0.25	0.25	0.25	0.25	0.25	-0.5	-0.5	-0.5	-0.5	-0.5	-0.5	-0.5	-0.5	-0.5	-0.5	-0.5	linear	100	0.025	0	0.5	TRUE	7	poolmodel	0.3	-0.17599413127657934	0.037059209644247734	0	10
10	250	0	475	950	1425	1900	2375	2850	3325	3800	4275	2	0	1	0.25	0.25	0.25	0.25	0.25	0.25	0.25	0.25	0.25	0.25	-0.5	-0.5	-0.5	-0.5	-0.5	-0.5	-0.5	-0.5	-0.5	-0.5	-0.5	linear	100	0.025	0	0.5	TRUE	7	sepmodel	0.7	-0.011848643088012445	0.00848367123227177	0	10
10	250	0	475	950	1425	1900	2375	2850	3325	3800	4275	2	0	1	0.25	0.25	0.25	0.25	0.25	0.25	0.25	0.25	0.25	0.25	-0.5	-0.5	-0.5	-0.5	-0.5	-0.5	-0.5	-0.5	-0.5	-0.5	-0.5	linear	100	0.025	0	0.5	TRUE	8	fixmodel	0.7	-0.017299721131753286	0.007760137674491971	0	10
10	250	0	475	950	1425	1900	2375	2850	3325	3800	4275	2	0	1	0.25	0.25	0.25	0.25	0.25	0.25	0.25	0.25	0.25	0.25	-0.5	-0.5	-0.5	-0.5	-0.5	-0.5	-0.5	-0.5	-0.5	-0.5	-0.5	linear	100	0.025	0	0.5	TRUE	8	poolmodel	0.2	-0.18463100417251166	0.037708350720314913	0	10
10	250	0	475	950	1425	1900	2375	2850	3325	3800	4275	2	0	1	0.25	0.25	0.25	0.25	0.25	0.25	0.25	0.25	0.25	0.25	-0.5	-0.5	-0.5	-0.5	-0.5	-0.5	-0.5	-0.5	-0.5	-0.5	-0.5	linear	100	0.025	0	0.5	TRUE	8	sepmodel	0.8	-0.006222305252198213	0.006482822979268087	0	10
10	250	0	475	950	1425	1900	2375	2850	3325	3800	4275	2	0	1	0.25	0.25	0.25	0.25	0.25	0.25	0.25	0.25	0.25	0.25	-0.5	-0.5	-0.5	-0.5	-0.5	-0.5	-0.5	-0.5	-0.5	-0.5	-0.5	linear	100	0.025	0	0.5	TRUE	9	fixmodel	0.8	-0.011658643953832573	0.0046336712352028605	0	10
10	250	0	475	950	1425	1900	2375	2850	3325	3800	4275	2	0	1	0.25	0.25	0.25	0.25	0.25	0.25	0.25	0.25	0.25	0.25	-0.5	-0.5	-0.5	-0.5	-0.5	-0.5	-0.5	-0.5	-0.5	-0.5	-0.5	linear	100	0.025	0	0.5	TRUE	9	poolmodel	0.1	-0.2028412465891272	0.044427983965949054	0	10
10	250	0	475	950	1425	1900	2375	2850	3325	3800	4275	2	0	1	0.25	0.25	0.25	0.25	0.25	0.25	0.25	0.25	0.25	0.25	-0.5	-0.5	-0.5	-0.5	-0.5	-0.5	-0.5	-0.5	-0.5	-0.5	-0.5	linear	100	0.025	0	0.5	TRUE	9	sepmodel	0.8	-0.0171771420071401	0.00575995157515484	0	10
10	250	0	475	950	1425	1900	2375	2850	3325	3800	4275	2	0	1	0.25	0.25	0.25	0.25	0.25	0.25	0.25	0.25	0.25	0.25	-0.5	-0.5	-0.5	-0.5	-0.5	-0.5	-0.5	-0.5	-0.5	-0.5	-0.5	linear	100	0.025	0	0.5	TRUE	10	fixmodel	0.6	-0.008336890950043582	0.010904907053192888	0	10
10	250	0	475	950	1425	1900	2375	2850	3325	3800	4275	2	0	1	0.25	0.25	0.25	0.25	0.25	0.25	0.25	0.25	0.25	0.25	-0.5	-0.5	-0.5	-0.5	-0.5	-0.5	-0.5	-0.5	-0.5	-0.5	-0.5	linear	100	0.025	0	0.5	TRUE	10	poolmodel	0.2	-0.19650947132462446	0.04546411681030429	0	10
10	250	0	475	950	1425	1900	2375	2850	3325	3800	4275	2	0	1	0.25	0.25	0.25	0.25	0.25	0.25	0.25	0.25	0.25	0.25	-0.5	-0.5	-0.5	-0.5	-0.5	-0.5	-0.5	-0.5	-0.5	-0.5	-0.5	linear	100	0.025	0	0.5	TRUE	10	sepmodel	0.8	0.004675369886560363	0.009687978379131996	0	10
10	250	0	500	1000	1500	2000	2500	3000	3500	4000	4500	2	0	1	0.25	0.25	0.25	0.25	0.25	0.25	0.25	0.25	0.25	0.25	-0.5	-0.5	-0.5	-0.5	-0.5	-0.5	-0.5	-0.5	-0.5	-0.5	-0.5	linear	100	0.025	0	0.5	TRUE	2	fixmodel	0.7	-0.008330138908310952	0.011104646964435631	0	10
10	250	0	500	1000	1500	2000	2500	3000	3500	4000	4500	2	0	1	0.25	0.25	0.25	0.25	0.25	0.25	0.25	0.25	0.25	0.25	-0.5	-0.5	-0.5	-0.5	-0.5	-0.5	-0.5	-0.5	-0.5	-0.5	-0.5	linear	100	0.025	0	0.5	TRUE	2	poolmodel	0.9	-0.03437889690636802	0.011205863934120262	0	10
10	250	0	500	1000	1500	2000	2500	3000	3500	4000	4500	2	0	1	0.25	0.25	0.25	0.25	0.25	0.25	0.25	0.25	0.25	0.25	-0.5	-0.5	-0.5	-0.5	-0.5	-0.5	-0.5	-0.5	-0.5	-0.5	-0.5	linear	100	0.025	0	0.5	TRUE	2	sepmodel	0.7	-0.008330138908310306	0.011104646964435845	0	10
10	250	0	500	1000	1500	2000	2500	3000	3500	4000	4500	2	0	1	0.25	0.25	0.25	0.25	0.25	0.25	0.25	0.25	0.25	0.25	-0.5	-0.5	-0.5	-0.5	-0.5	-0.5	-0.5	-0.5	-0.5	-0.5	-0.5	linear	100	0.025	0	0.5	TRUE	3	fixmodel	0.6	-0.028763055062534865	0.009470389730876012	0	10
10	250	0	500	1000	1500	2000	2500	3000	3500	4000	4500	2	0	1	0.25	0.25	0.25	0.25	0.25	0.25	0.25	0.25	0.25	0.25	-0.5	-0.5	-0.5	-0.5	-0.5	-0.5	-0.5	-0.5	-0.5	-0.5	-0.5	linear	100	0.025	0	0.5	TRUE	3	poolmodel	0.7	-0.09007959683595845	0.014074778275006347	0	10
10	250	0	500	1000	1500	2000	2500	3000	3500	4000	4500	2	0	1	0.25	0.25	0.25	0.25	0.25	0.25	0.25	0.25	0.25	0.25	-0.5	-0.5	-0.5	-0.5	-0.5	-0.5	-0.5	-0.5	-0.5	-0.5	-0.5	linear	100	0.025	0	0.5	TRUE	3	sepmodel	0.6	-0.028763055062535146	0.009470389730875993	0	10
10	250	0	500	1000	1500	2000	2500	3000	3500	4000	4500	2	0	1	0.25	0.25	0.25	0.25	0.25	0.25	0.25	0.25	0.25	0.25	-0.5	-0.5	-0.5	-0.5	-0.5	-0.5	-0.5	-0.5	-0.5	-0.5	-0.5	linear	100	0.025	0	0.5	TRUE	4	fixmodel	0.8	-0.007373885031350838	0.007938846908137264	0	10
10	250	0	500	1000	1500	2000	2500	3000	3500	4000	4500	2	0	1	0.25	0.25	0.25	0.25	0.25	0.25	0.25	0.25	0.25	0.25	-0.5	-0.5	-0.5	-0.5	-0.5	-0.5	-0.5	-0.5	-0.5	-0.5	-0.5	linear	100	0.025	0	0.5	TRUE	4	poolmodel	0.8	-0.08187042998032923	0.009521398472211711	0	10
10	250	0	500	1000	1500	2000	2500	3000	3500	4000	4500	2	0	1	0.25	0.25	0.25	0.25	0.25	0.25	0.25	0.25	0.25	0.25	-0.5	-0.5	-0.5	-0.5	-0.5	-0.5	-0.5	-0.5	-0.5	-0.5	-0.5	linear	100	0.025	0	0.5	TRUE	4	sepmodel	0.7	-0.007373885031348776	0.00793884690813709	0	10
10	250	0	500	1000	1500	2000	2500	3000	3500	4000	4500	2	0	1	0.25	0.25	0.25	0.25	0.25	0.25	0.25	0.25	0.25	0.25	-0.5	-0.5	-0.5	-0.5	-0.5	-0.5	-0.5	-0.5	-0.5	-0.5	-0.5	linear	100	0.025	0	0.5	TRUE	5	fixmodel	0.9	0.0751269708260538	0.01292541495728644	0	10
10	250	0	500	1000	1500	2000	2500	3000	3500	4000	4500	2	0	1	0.25	0.25	0.25	0.25	0.25	0.25	0.25	0.25	0.25	0.25	-0.5	-0.5	-0.5	-0.5	-0.5	-0.5	-0.5	-0.5	-0.5	-0.5	-0.5	linear	100	0.025	0	0.5	TRUE	5	poolmodel	0.7	-0.06474203236280038	0.009673515393031532	0	10
10	250	0	500	1000	1500	2000	2500	3000	3500	4000	4500	2	0	1	0.25	0.25	0.25	0.25	0.25	0.25	0.25	0.25	0.25	0.25	-0.5	-0.5	-0.5	-0.5	-0.5	-0.5	-0.5	-0.5	-0.5	-0.5	-0.5	linear	100	0.025	0	0.5	TRUE	5	sepmodel	0.9	0.0751269708260548	0.012925414957286838	0	10
10	250	0	500	1000	1500	2000	2500	3000	3500	4000	4500	2	0	1	0.25	0.25	0.25	0.25	0.25	0.25	0.25	0.25	0.25	0.25	-0.5	-0.5	-0.5	-0.5	-0.5	-0.5	-0.5	-0.5	-0.5	-0.5	-0.5	linear	100	0.025	0	0.5	TRUE	6	fixmodel	0.8	0.016153052484663855	0.010494333453083909	0	10
10	250	0	500	1000	1500	2000	2500	3000	3500	4000	4500	2	0	1	0.25	0.25	0.25	0.25	0.25	0.25	0.25	0.25	0.25	0.25	-0.5	-0.5	-0.5	-0.5	-0.5	-0.5	-0.5	-0.5	-0.5	-0.5	-0.5	linear	100	0.025	0	0.5	TRUE	6	poolmodel	0.7	-0.09097661487991449	0.01668726751073257	0	10
10	250	0	500	1000	1500	2000	2500	3000	3500	4000	4500	2	0	1	0.25	0.25	0.25	0.25	0.25	0.25	0.25	0.25	0.25	0.25	-0.5	-0.5	-0.5	-0.5	-0.5	-0.5	-0.5	-0.5	-0.5	-0.5	-0.5	linear	100	0.025	0	0.5	TRUE	6	sepmodel	0.8	0.016153052484667314	0.010494333453084013	0	10
10	250	0	500	1000	1500	2000	2500	3000	3500	4000	4500	2	0	1	0.25	0.25	0.25	0.25	0.25	0.25	0.25	0.25	0.25	0.25	-0.5	-0.5	-0.5	-0.5	-0.5	-0.5	-0.5	-0.5	-0.5	-0.5	-0.5	linear	100	0.025	0	0.5	TRUE	7	fixmodel	1	0.06053723084762579	0.010179600842576856	0	10
10	250	0	500	1000	1500	2000	2500	3000	3500	4000	4500	2	0	1	0.25	0.25	0.25	0.25	0.25	0.25	0.25	0.25	0.25	0.25	-0.5	-0.5	-0.5	-0.5	-0.5	-0.5	-0.5	-0.5	-0.5	-0.5	-0.5	linear	100	0.025	0	0.5	TRUE	7	poolmodel	0.4	-0.11254842666605698	0.015700257238133262	0	10
10	250	0	500	1000	1500	2000	2500	3000	3500	4000	4500	2	0	1	0.25	0.25	0.25	0.25	0.25	0.25	0.25	0.25	0.25	0.25	-0.5	-0.5	-0.5	-0.5	-0.5	-0.5	-0.5	-0.5	-0.5	-0.5	-0.5	linear	100	0.025	0	0.5	TRUE	7	sepmodel	1	0.060537230847621915	0.010179600842576846	0	10
10	250	0	500	1000	1500	2000	2500	3000	3500	4000	4500	2	0	1	0.25	0.25	0.25	0.25	0.25	0.25	0.25	0.25	0.25	0.25	-0.5	-0.5	-0.5	-0.5	-0.5	-0.5	-0.5	-0.5	-0.5	-0.5	-0.5	linear	100	0.025	0	0.5	TRUE	8	fixmodel	0.8	0.030068744667722344	0.007893635160872256	0	10
10	250	0	500	1000	1500	2000	2500	3000	3500	4000	4500	2	0	1	0.25	0.25	0.25	0.25	0.25	0.25	0.25	0.25	0.25	0.25	-0.5	-0.5	-0.5	-0.5	-0.5	-0.5	-0.5	-0.5	-0.5	-0.5	-0.5	linear	100	0.025	0	0.5	TRUE	8	poolmodel	0.2	-0.16636042569528856	0.02967253489127239	0	10
10	250	0	500	1000	1500	2000	2500	3000	3500	4000	4500	2	0	1	0.25	0.25	0.25	0.25	0.25	0.25	0.25	0.25	0.25	0.25	-0.5	-0.5	-0.5	-0.5	-0.5	-0.5	-0.5	-0.5	-0.5	-0.5	-0.5	linear	100	0.025	0	0.5	TRUE	8	sepmodel	0.8	0.03006874466772299	0.007893635160871902	0	10
10	250	0	500	1000	1500	2000	2500	3000	3500	4000	4500	2	0	1	0.25	0.25	0.25	0.25	0.25	0.25	0.25	0.25	0.25	0.25	-0.5	-0.5	-0.5	-0.5	-0.5	-0.5	-0.5	-0.5	-0.5	-0.5	-0.5	linear	100	0.025	0	0.5	TRUE	9	fixmodel	1	0.02304132999762181	0.004367478186164713	0	10
10	250	0	500	1000	1500	2000	2500	3000	3500	4000	4500	2	0	1	0.25	0.25	0.25	0.25	0.25	0.25	0.25	0.25	0.25	0.25	-0.5	-0.5	-0.5	-0.5	-0.5	-0.5	-0.5	-0.5	-0.5	-0.5	-0.5	linear	100	0.025	0	0.5	TRUE	9	poolmodel	0.2	-0.1947817539537417	0.041382956611930435	0	10
10	250	0	500	1000	1500	2000	2500	3000	3500	4000	4500	2	0	1	0.25	0.25	0.25	0.25	0.25	0.25	0.25	0.25	0.25	0.25	-0.5	-0.5	-0.5	-0.5	-0.5	-0.5	-0.5	-0.5	-0.5	-0.5	-0.5	linear	100	0.025	0	0.5	TRUE	9	sepmodel	1	0.023041329997621353	0.004367478186164974	0	10
10	250	0	500	1000	1500	2000	2500	3000	3500	4000	4500	2	0	1	0.25	0.25	0.25	0.25	0.25	0.25	0.25	0.25	0.25	0.25	-0.5	-0.5	-0.5	-0.5	-0.5	-0.5	-0.5	-0.5	-0.5	-0.5	-0.5	linear	100	0.025	0	0.5	TRUE	10	fixmodel	0.9	-0.010228142174286645	0.0024924016629826536	0	10
10	250	0	500	1000	1500	2000	2500	3000	3500	4000	4500	2	0	1	0.25	0.25	0.25	0.25	0.25	0.25	0.25	0.25	0.25	0.25	-0.5	-0.5	-0.5	-0.5	-0.5	-0.5	-0.5	-0.5	-0.5	-0.5	-0.5	linear	100	0.025	0	0.5	TRUE	10	poolmodel	0.2	-0.20093411788220228	0.044072931230540346	0	10
10	250	0	500	1000	1500	2000	2500	3000	3500	4000	4500	2	0	1	0.25	0.25	0.25	0.25	0.25	0.25	0.25	0.25	0.25	0.25	-0.5	-0.5	-0.5	-0.5	-0.5	-0.5	-0.5	-0.5	-0.5	-0.5	-0.5	linear	100	0.025	0	0.5	TRUE	10	sepmodel	0.9	-0.010228142174283455	0.002492401662982691	0	10
10	250	0	0	0	0	0	0	0	0	0	0	2	0	1	0.25	0.25	0.25	0.25	0.25	0.25	0.25	0.25	0.25	0.25	-0.375	-0.375	-0.375	-0.375	-0.375	-0.375	-0.375	-0.375	-0.375	-0.375	-0.375	linear	100	0.025	0	0.5	TRUE	2	fixmodel	0.9	0.029652222975456183	0.00453695383408336	0	10
10	250	0	0	0	0	0	0	0	0	0	0	2	0	1	0.25	0.25	0.25	0.25	0.25	0.25	0.25	0.25	0.25	0.25	-0.375	-0.375	-0.375	-0.375	-0.375	-0.375	-0.375	-0.375	-0.375	-0.375	-0.375	linear	100	0.025	0	0.5	TRUE	2	poolmodel	0.8	0.02965222297546557	0.004536953834084602	0	10
10	250	0	0	0	0	0	0	0	0	0	0	2	0	1	0.25	0.25	0.25	0.25	0.25	0.25	0.25	0.25	0.25	0.25	-0.375	-0.375	-0.375	-0.375	-0.375	-0.375	-0.375	-0.375	-0.375	-0.375	-0.375	linear	100	0.025	0	0.5	TRUE	2	sepmodel	0.8	0.02965222297546557	0.004536953834084602	0	10
10	250	0	0	0	0	0	0	0	0	0	0	2	0	1	0.25	0.25	0.25	0.25	0.25	0.25	0.25	0.25	0.25	0.25	-0.375	-0.375	-0.375	-0.375	-0.375	-0.375	-0.375	-0.375	-0.375	-0.375	-0.375	linear	100	0.025	0	0.5	TRUE	3	fixmodel	0.8	-0.013412839969093046	0.0017193564966679134	0	10
10	250	0	0	0	0	0	0	0	0	0	0	2	0	1	0.25	0.25	0.25	0.25	0.25	0.25	0.25	0.25	0.25	0.25	-0.375	-0.375	-0.375	-0.375	-0.375	-0.375	-0.375	-0.375	-0.375	-0.375	-0.375	linear	100	0.025	0	0.5	TRUE	3	poolmodel	0.9	-0.013412839969094587	0.0017193564966681682	0	10
10	250	0	0	0	0	0	0	0	0	0	0	2	0	1	0.25	0.25	0.25	0.25	0.25	0.25	0.25	0.25	0.25	0.25	-0.375	-0.375	-0.375	-0.375	-0.375	-0.375	-0.375	-0.375	-0.375	-0.375	-0.375	linear	100	0.025	0	0.5	TRUE	3	sepmodel	0.9	-0.013412839969094587	0.0017193564966681682	0	10
10	250	0	0	0	0	0	0	0	0	0	0	2	0	1	0.25	0.25	0.25	0.25	0.25	0.25	0.25	0.25	0.25	0.25	-0.375	-0.375	-0.375	-0.375	-0.375	-0.375	-0.375	-0.375	-0.375	-0.375	-0.375	linear	100	0.025	0	0.5	TRUE	4	fixmodel	1	0.047523311449111975	0.004781702616127044	0	10
10	250	0	0	0	0	0	0	0	0	0	0	2	0	1	0.25	0.25	0.25	0.25	0.25	0.25	0.25	0.25	0.25	0.25	-0.375	-0.375	-0.375	-0.375	-0.375	-0.375	-0.375	-0.375	-0.375	-0.375	-0.375	linear	100	0.025	0	0.5	TRUE	4	poolmodel	1	0.047523311449115146	0.004781702616127741	0	10
10	250	0	0	0	0	0	0	0	0	0	0	2	0	1	0.25	0.25	0.25	0.25	0.25	0.25	0.25	0.25	0.25	0.25	-0.375	-0.375	-0.375	-0.375	-0.375	-0.375	-0.375	-0.375	-0.375	-0.375	-0.375	linear	100	0.025	0	0.5	TRUE	4	sepmodel	1	0.047523311449115146	0.004781702616127741	0	10
10	250	0	0	0	0	0	0	0	0	0	0	2	0	1	0.25	0.25	0.25	0.25	0.25	0.25	0.25	0.25	0.25	0.25	-0.375	-0.375	-0.375	-0.375	-0.375	-0.375	-0.375	-0.375	-0.375	-0.375	-0.375	linear	100	0.025	0	0.5	TRUE	5	fixmodel	0.8	0.01150083327334336	0.006401866555636282	0	10
10	250	0	0	0	0	0	0	0	0	0	0	2	0	1	0.25	0.25	0.25	0.25	0.25	0.25	0.25	0.25	0.25	0.25	-0.375	-0.375	-0.375	-0.375	-0.375	-0.375	-0.375	-0.375	-0.375	-0.375	-0.375	linear	100	0.025	0	0.5	TRUE	5	poolmodel	0.8	0.011500833273348356	0.006401866555636765	0	10
10	250	0	0	0	0	0	0	0	0	0	0	2	0	1	0.25	0.25	0.25	0.25	0.25	0.25	0.25	0.25	0.25	0.25	-0.375	-0.375	-0.375	-0.375	-0.375	-0.375	-0.375	-0.375	-0.375	-0.375	-0.375	linear	100	0.025	0	0.5	TRUE	5	sepmodel	0.8	0.011500833273348356	0.006401866555636765	0	10
10	250	0	0	0	0	0	0	0	0	0	0	2	0	1	0.25	0.25	0.25	0.25	0.25	0.25	0.25	0.25	0.25	0.25	-0.375	-0.375	-0.375	-0.375	-0.375	-0.375	-0.375	-0.375	-0.375	-0.375	-0.375	linear	100	0.025	0	0.5	TRUE	6	fixmodel	0.8	-0.007874092066444013	0.0023176811286109507	0	10
10	250	0	0	0	0	0	0	0	0	0	0	2	0	1	0.25	0.25	0.25	0.25	0.25	0.25	0.25	0.25	0.25	0.25	-0.375	-0.375	-0.375	-0.375	-0.375	-0.375	-0.375	-0.375	-0.375	-0.375	-0.375	linear	100	0.025	0	0.5	TRUE	6	poolmodel	0.8	-0.00787409206644329	0.0023176811286108327	0	10
10	250	0	0	0	0	0	0	0	0	0	0	2	0	1	0.25	0.25	0.25	0.25	0.25	0.25	0.25	0.25	0.25	0.25	-0.375	-0.375	-0.375	-0.375	-0.375	-0.375	-0.375	-0.375	-0.375	-0.375	-0.375	linear	100	0.025	0	0.5	TRUE	6	sepmodel	0.8	-0.00787409206644329	0.0023176811286108327	0	10
10	250	0	0	0	0	0	0	0	0	0	0	2	0	1	0.25	0.25	0.25	0.25	0.25	0.25	0.25	0.25	0.25	0.25	-0.375	-0.375	-0.375	-0.375	-0.375	-0.375	-0.375	-0.375	-0.375	-0.375	-0.375	linear	100	0.025	0	0.5	TRUE	7	fixmodel	0.9	0.029494196576523864	0.007153425817601414	0	10
10	250	0	0	0	0	0	0	0	0	0	0	2	0	1	0.25	0.25	0.25	0.25	0.25	0.25	0.25	0.25	0.25	0.25	-0.375	-0.375	-0.375	-0.375	-0.375	-0.375	-0.375	-0.375	-0.375	-0.375	-0.375	linear	100	0.025	0	0.5	TRUE	7	poolmodel	0.9	0.029494196576525016	0.0071534258176018765	0	10
10	250	0	0	0	0	0	0	0	0	0	0	2	0	1	0.25	0.25	0.25	0.25	0.25	0.25	0.25	0.25	0.25	0.25	-0.375	-0.375	-0.375	-0.375	-0.375	-0.375	-0.375	-0.375	-0.375	-0.375	-0.375	linear	100	0.025	0	0.5	TRUE	7	sepmodel	0.9	0.029494196576525016	0.0071534258176018765	0	10
10	250	0	0	0	0	0	0	0	0	0	0	2	0	1	0.25	0.25	0.25	0.25	0.25	0.25	0.25	0.25	0.25	0.25	-0.375	-0.375	-0.375	-0.375	-0.375	-0.375	-0.375	-0.375	-0.375	-0.375	-0.375	linear	100	0.025	0	0.5	TRUE	8	fixmodel	1	0.01750335903891978	0.0030275734403519953	0	10
10	250	0	0	0	0	0	0	0	0	0	0	2	0	1	0.25	0.25	0.25	0.25	0.25	0.25	0.25	0.25	0.25	0.25	-0.375	-0.375	-0.375	-0.375	-0.375	-0.375	-0.375	-0.375	-0.375	-0.375	-0.375	linear	100	0.025	0	0.5	TRUE	8	poolmodel	1	0.01750335903892185	0.0030275734403524047	0	10
10	250	0	0	0	0	0	0	0	0	0	0	2	0	1	0.25	0.25	0.25	0.25	0.25	0.25	0.25	0.25	0.25	0.25	-0.375	-0.375	-0.375	-0.375	-0.375	-0.375	-0.375	-0.375	-0.375	-0.375	-0.375	linear	100	0.025	0	0.5	TRUE	8	sepmodel	1	0.01750335903892185	0.0030275734403524047	0	10
10	250	0	0	0	0	0	0	0	0	0	0	2	0	1	0.25	0.25	0.25	0.25	0.25	0.25	0.25	0.25	0.25	0.25	-0.375	-0.375	-0.375	-0.375	-0.375	-0.375	-0.375	-0.375	-0.375	-0.375	-0.375	linear	100	0.025	0	0.5	TRUE	9	fixmodel	1	0.010714516095096351	0.0026273800380609497	0	10
10	250	0	0	0	0	0	0	0	0	0	0	2	0	1	0.25	0.25	0.25	0.25	0.25	0.25	0.25	0.25	0.25	0.25	-0.375	-0.375	-0.375	-0.375	-0.375	-0.375	-0.375	-0.375	-0.375	-0.375	-0.375	linear	100	0.025	0	0.5	TRUE	9	poolmodel	1	0.010714516095098974	0.002627380038061131	0	10
10	250	0	0	0	0	0	0	0	0	0	0	2	0	1	0.25	0.25	0.25	0.25	0.25	0.25	0.25	0.25	0.25	0.25	-0.375	-0.375	-0.375	-0.375	-0.375	-0.375	-0.375	-0.375	-0.375	-0.375	-0.375	linear	100	0.025	0	0.5	TRUE	9	sepmodel	1	0.010714516095098974	0.002627380038061131	0	10
10	250	0	0	0	0	0	0	0	0	0	0	2	0	1	0.25	0.25	0.25	0.25	0.25	0.25	0.25	0.25	0.25	0.25	-0.375	-0.375	-0.375	-0.375	-0.375	-0.375	-0.375	-0.375	-0.375	-0.375	-0.375	linear	100	0.025	0	0.5	TRUE	10	fixmodel	1	0.030277821150028368	0.0035454185851651675	0	10
10	250	0	0	0	0	0	0	0	0	0	0	2	0	1	0.25	0.25	0.25	0.25	0.25	0.25	0.25	0.25	0.25	0.25	-0.375	-0.375	-0.375	-0.375	-0.375	-0.375	-0.375	-0.375	-0.375	-0.375	-0.375	linear	100	0.025	0	0.5	TRUE	10	poolmodel	1	0.030277821150029464	0.0035454185851654914	0	10
10	250	0	0	0	0	0	0	0	0	0	0	2	0	1	0.25	0.25	0.25	0.25	0.25	0.25	0.25	0.25	0.25	0.25	-0.375	-0.375	-0.375	-0.375	-0.375	-0.375	-0.375	-0.375	-0.375	-0.375	-0.375	linear	100	0.025	0	0.5	TRUE	10	sepmodel	1	0.030277821150029464	0.0035454185851654914	0	10
10	250	0	25	50	75	100	125	150	175	200	225	2	0	1	0.25	0.25	0.25	0.25	0.25	0.25	0.25	0.25	0.25	0.25	-0.375	-0.375	-0.375	-0.375	-0.375	-0.375	-0.375	-0.375	-0.375	-0.375	-0.375	linear	100	0.025	0	0.5	TRUE	2	fixmodel	0.7	0.014167016191257344	0.012983475223852166	0	10
10	250	0	25	50	75	100	125	150	175	200	225	2	0	1	0.25	0.25	0.25	0.25	0.25	0.25	0.25	0.25	0.25	0.25	-0.375	-0.375	-0.375	-0.375	-0.375	-0.375	-0.375	-0.375	-0.375	-0.375	-0.375	linear	100	0.025	0	0.5	TRUE	2	poolmodel	0.7	0.006299315810676487	0.013773934997115229	0	10
10	250	0	25	50	75	100	125	150	175	200	225	2	0	1	0.25	0.25	0.25	0.25	0.25	0.25	0.25	0.25	0.25	0.25	-0.375	-0.375	-0.375	-0.375	-0.375	-0.375	-0.375	-0.375	-0.375	-0.375	-0.375	linear	100	0.025	0	0.5	TRUE	2	sepmodel	0.7	0.014553416619992585	0.013929000950573726	0	10
10	250	0	25	50	75	100	125	150	175	200	225	2	0	1	0.25	0.25	0.25	0.25	0.25	0.25	0.25	0.25	0.25	0.25	-0.375	-0.375	-0.375	-0.375	-0.375	-0.375	-0.375	-0.375	-0.375	-0.375	-0.375	linear	100	0.025	0	0.5	TRUE	3	fixmodel	1	0.04743256765211717	0.00980459550928458	0	10
10	250	0	25	50	75	100	125	150	175	200	225	2	0	1	0.25	0.25	0.25	0.25	0.25	0.25	0.25	0.25	0.25	0.25	-0.375	-0.375	-0.375	-0.375	-0.375	-0.375	-0.375	-0.375	-0.375	-0.375	-0.375	linear	100	0.025	0	0.5	TRUE	3	poolmodel	1	0.03300084722546741	0.008514919338381496	0	10
10	250	0	25	50	75	100	125	150	175	200	225	2	0	1	0.25	0.25	0.25	0.25	0.25	0.25	0.25	0.25	0.25	0.25	-0.375	-0.375	-0.375	-0.375	-0.375	-0.375	-0.375	-0.375	-0.375	-0.375	-0.375	linear	100	0.025	0	0.5	TRUE	3	sepmodel	1	0.04737369828843471	0.009718774493466779	0	10
10	250	0	25	50	75	100	125	150	175	200	225	2	0	1	0.25	0.25	0.25	0.25	0.25	0.25	0.25	0.25	0.25	0.25	-0.375	-0.375	-0.375	-0.375	-0.375	-0.375	-0.375	-0.375	-0.375	-0.375	-0.375	linear	100	0.025	0	0.5	TRUE	4	fixmodel	1	0.062198427791061044	0.007886013537603815	0	10
10	250	0	25	50	75	100	125	150	175	200	225	2	0	1	0.25	0.25	0.25	0.25	0.25	0.25	0.25	0.25	0.25	0.25	-0.375	-0.375	-0.375	-0.375	-0.375	-0.375	-0.375	-0.375	-0.375	-0.375	-0.375	linear	100	0.025	0	0.5	TRUE	4	poolmodel	1	0.04180880889844954	0.005725118324771569	0	10
10	250	0	25	50	75	100	125	150	175	200	225	2	0	1	0.25	0.25	0.25	0.25	0.25	0.25	0.25	0.25	0.25	0.25	-0.375	-0.375	-0.375	-0.375	-0.375	-0.375	-0.375	-0.375	-0.375	-0.375	-0.375	linear	100	0.025	0	0.5	TRUE	4	sepmodel	1	0.06363065050564509	0.008673151670729108	0	10
10	250	0	25	50	75	100	125	150	175	200	225	2	0	1	0.25	0.25	0.25	0.25	0.25	0.25	0.25	0.25	0.25	0.25	-0.375	-0.375	-0.375	-0.375	-0.375	-0.375	-0.375	-0.375	-0.375	-0.375	-0.375	linear	100	0.025	0	0.5	TRUE	5	fixmodel	1	0.020235701402733043	0.00471622369438123	0	10
10	250	0	25	50	75	100	125	150	175	200	225	2	0	1	0.25	0.25	0.25	0.25	0.25	0.25	0.25	0.25	0.25	0.25	-0.375	-0.375	-0.375	-0.375	-0.375	-0.375	-0.375	-0.375	-0.375	-0.375	-0.375	linear	100	0.025	0	0.5	TRUE	5	poolmodel	0.9	-0.003966549559201396	0.004232785343865508	0	10
10	250	0	25	50	75	100	125	150	175	200	225	2	0	1	0.25	0.25	0.25	0.25	0.25	0.25	0.25	0.25	0.25	0.25	-0.375	-0.375	-0.375	-0.375	-0.375	-0.375	-0.375	-0.375	-0.375	-0.375	-0.375	linear	100	0.025	0	0.5	TRUE	5	sepmodel	0.9	0.021381094964831166	0.006203728597215381	0	10
10	250	0	25	50	75	100	125	150	175	200	225	2	0	1	0.25	0.25	0.25	0.25	0.25	0.25	0.25	0.25	0.25	0.25	-0.375	-0.375	-0.375	-0.375	-0.375	-0.375	-0.375	-0.375	-0.375	-0.375	-0.375	linear	100	0.025	0	0.5	TRUE	6	fixmodel	1	0.04689644996026268	0.003586839359428428	0	10
10	250	0	25	50	75	100	125	150	175	200	225	2	0	1	0.25	0.25	0.25	0.25	0.25	0.25	0.25	0.25	0.25	0.25	-0.375	-0.375	-0.375	-0.375	-0.375	-0.375	-0.375	-0.375	-0.375	-0.375	-0.375	linear	100	0.025	0	0.5	TRUE	6	poolmodel	1	0.02038699951320022	0.0017824987814237191	0	10
10	250	0	25	50	75	100	125	150	175	200	225	2	0	1	0.25	0.25	0.25	0.25	0.25	0.25	0.25	0.25	0.25	0.25	-0.375	-0.375	-0.375	-0.375	-0.375	-0.375	-0.375	-0.375	-0.375	-0.375	-0.375	linear	100	0.025	0	0.5	TRUE	6	sepmodel	1	0.04507302497002542	0.00404988663496314	0	10
10	250	0	25	50	75	100	125	150	175	200	225	2	0	1	0.25	0.25	0.25	0.25	0.25	0.25	0.25	0.25	0.25	0.25	-0.375	-0.375	-0.375	-0.375	-0.375	-0.375	-0.375	-0.375	-0.375	-0.375	-0.375	linear	100	0.025	0	0.5	TRUE	7	fixmodel	1	0.052313215961464626	0.012945077437759724	0	10
10	250	0	25	50	75	100	125	150	175	200	225	2	0	1	0.25	0.25	0.25	0.25	0.25	0.25	0.25	0.25	0.25	0.25	-0.375	-0.375	-0.375	-0.375	-0.375	-0.375	-0.375	-0.375	-0.375	-0.375	-0.375	linear	100	0.025	0	0.5	TRUE	7	poolmodel	0.8	0.02137481905986883	0.010539165412317694	0	10
10	250	0	25	50	75	100	125	150	175	200	225	2	0	1	0.25	0.25	0.25	0.25	0.25	0.25	0.25	0.25	0.25	0.25	-0.375	-0.375	-0.375	-0.375	-0.375	-0.375	-0.375	-0.375	-0.375	-0.375	-0.375	linear	100	0.025	0	0.5	TRUE	7	sepmodel	1	0.05030894312255735	0.014465073357497634	0	10
10	250	0	25	50	75	100	125	150	175	200	225	2	0	1	0.25	0.25	0.25	0.25	0.25	0.25	0.25	0.25	0.25	0.25	-0.375	-0.375	-0.375	-0.375	-0.375	-0.375	-0.375	-0.375	-0.375	-0.375	-0.375	linear	100	0.025	0	0.5	TRUE	8	fixmodel	0.9	0.05783681265438527	0.00977630701831227	0	10
10	250	0	25	50	75	100	125	150	175	200	225	2	0	1	0.25	0.25	0.25	0.25	0.25	0.25	0.25	0.25	0.25	0.25	-0.375	-0.375	-0.375	-0.375	-0.375	-0.375	-0.375	-0.375	-0.375	-0.375	-0.375	linear	100	0.025	0	0.5	TRUE	8	poolmodel	0.9	0.025089440439021532	0.006527970130140351	0	10
10	250	0	25	50	75	100	125	150	175	200	225	2	0	1	0.25	0.25	0.25	0.25	0.25	0.25	0.25	0.25	0.25	0.25	-0.375	-0.375	-0.375	-0.375	-0.375	-0.375	-0.375	-0.375	-0.375	-0.375	-0.375	linear	100	0.025	0	0.5	TRUE	8	sepmodel	0.9	0.05224011735231357	0.01025177848075262	0	10
10	250	0	25	50	75	100	125	150	175	200	225	2	0	1	0.25	0.25	0.25	0.25	0.25	0.25	0.25	0.25	0.25	0.25	-0.375	-0.375	-0.375	-0.375	-0.375	-0.375	-0.375	-0.375	-0.375	-0.375	-0.375	linear	100	0.025	0	0.5	TRUE	9	fixmodel	1	0.013228944312171568	0.003085485254370636	0	10
10	250	0	25	50	75	100	125	150	175	200	225	2	0	1	0.25	0.25	0.25	0.25	0.25	0.25	0.25	0.25	0.25	0.25	-0.375	-0.375	-0.375	-0.375	-0.375	-0.375	-0.375	-0.375	-0.375	-0.375	-0.375	linear	100	0.025	0	0.5	TRUE	9	poolmodel	0.8	-0.0226596756874697	0.0029454233593282403	0	10
10	250	0	25	50	75	100	125	150	175	200	225	2	0	1	0.25	0.25	0.25	0.25	0.25	0.25	0.25	0.25	0.25	0.25	-0.375	-0.375	-0.375	-0.375	-0.375	-0.375	-0.375	-0.375	-0.375	-0.375	-0.375	linear	100	0.025	0	0.5	TRUE	9	sepmodel	1	0.006168884764512767	0.0035340180069004363	0	10
10	250	0	25	50	75	100	125	150	175	200	225	2	0	1	0.25	0.25	0.25	0.25	0.25	0.25	0.25	0.25	0.25	0.25	-0.375	-0.375	-0.375	-0.375	-0.375	-0.375	-0.375	-0.375	-0.375	-0.375	-0.375	linear	100	0.025	0	0.5	TRUE	10	fixmodel	1	0.019230309155427127	0.006021966545454232	0	10
10	250	0	25	50	75	100	125	150	175	200	225	2	0	1	0.25	0.25	0.25	0.25	0.25	0.25	0.25	0.25	0.25	0.25	-0.375	-0.375	-0.375	-0.375	-0.375	-0.375	-0.375	-0.375	-0.375	-0.375	-0.375	linear	100	0.025	0	0.5	TRUE	10	poolmodel	0.6	-0.018630871046939276	0.006297933034513557	0	10
10	250	0	25	50	75	100	125	150	175	200	225	2	0	1	0.25	0.25	0.25	0.25	0.25	0.25	0.25	0.25	0.25	0.25	-0.375	-0.375	-0.375	-0.375	-0.375	-0.375	-0.375	-0.375	-0.375	-0.375	-0.375	linear	100	0.025	0	0.5	TRUE	10	sepmodel	0.8	0.0143052909122304	0.006210146674938033	0	10
10	250	0	50	100	150	200	250	300	350	400	450	2	0	1	0.25	0.25	0.25	0.25	0.25	0.25	0.25	0.25	0.25	0.25	-0.375	-0.375	-0.375	-0.375	-0.375	-0.375	-0.375	-0.375	-0.375	-0.375	-0.375	linear	100	0.025	0	0.5	TRUE	2	fixmodel	0.7	-0.02455430171464067	0.005097189115945405	0	10
10	250	0	50	100	150	200	250	300	350	400	450	2	0	1	0.25	0.25	0.25	0.25	0.25	0.25	0.25	0.25	0.25	0.25	-0.375	-0.375	-0.375	-0.375	-0.375	-0.375	-0.375	-0.375	-0.375	-0.375	-0.375	linear	100	0.025	0	0.5	TRUE	2	poolmodel	0.7	-0.035466794301953125	0.00515503027040191	0	10
10	250	0	50	100	150	200	250	300	350	400	450	2	0	1	0.25	0.25	0.25	0.25	0.25	0.25	0.25	0.25	0.25	0.25	-0.375	-0.375	-0.375	-0.375	-0.375	-0.375	-0.375	-0.375	-0.375	-0.375	-0.375	linear	100	0.025	0	0.5	TRUE	2	sepmodel	0.8	-0.025897706647483126	0.004794058547021296	0	10
10	250	0	50	100	150	200	250	300	350	400	450	2	0	1	0.25	0.25	0.25	0.25	0.25	0.25	0.25	0.25	0.25	0.25	-0.375	-0.375	-0.375	-0.375	-0.375	-0.375	-0.375	-0.375	-0.375	-0.375	-0.375	linear	100	0.025	0	0.5	TRUE	3	fixmodel	0.9	0.027184563523107524	0.006087245204998382	0	10
10	250	0	50	100	150	200	250	300	350	400	450	2	0	1	0.25	0.25	0.25	0.25	0.25	0.25	0.25	0.25	0.25	0.25	-0.375	-0.375	-0.375	-0.375	-0.375	-0.375	-0.375	-0.375	-0.375	-0.375	-0.375	linear	100	0.025	0	0.5	TRUE	3	poolmodel	0.9	0.003810477881811822	0.0059473886117777704	0	10
10	250	0	50	100	150	200	250	300	350	400	450	2	0	1	0.25	0.25	0.25	0.25	0.25	0.25	0.25	0.25	0.25	0.25	-0.375	-0.375	-0.375	-0.375	-0.375	-0.375	-0.375	-0.375	-0.375	-0.375	-0.375	linear	100	0.025	0	0.5	TRUE	3	sepmodel	0.9	0.025791307015574617	0.005127682910340715	0	10
10	250	0	50	100	150	200	250	300	350	400	450	2	0	1	0.25	0.25	0.25	0.25	0.25	0.25	0.25	0.25	0.25	0.25	-0.375	-0.375	-0.375	-0.375	-0.375	-0.375	-0.375	-0.375	-0.375	-0.375	-0.375	linear	100	0.025	0	0.5	TRUE	4	fixmodel	0.9	2.1613662546473845e-4	0.003095529679103789	0	10
10	250	0	50	100	150	200	250	300	350	400	450	2	0	1	0.25	0.25	0.25	0.25	0.25	0.25	0.25	0.25	0.25	0.25	-0.375	-0.375	-0.375	-0.375	-0.375	-0.375	-0.375	-0.375	-0.375	-0.375	-0.375	linear	100	0.025	0	0.5	TRUE	4	poolmodel	0.8	-0.03354267402948613	0.004375278858862501	0	10
10	250	0	50	100	150	200	250	300	350	400	450	2	0	1	0.25	0.25	0.25	0.25	0.25	0.25	0.25	0.25	0.25	0.25	-0.375	-0.375	-0.375	-0.375	-0.375	-0.375	-0.375	-0.375	-0.375	-0.375	-0.375	linear	100	0.025	0	0.5	TRUE	4	sepmodel	1	0.0035813261945941864	0.0026572632157448317	0	10
10	250	0	50	100	150	200	250	300	350	400	450	2	0	1	0.25	0.25	0.25	0.25	0.25	0.25	0.25	0.25	0.25	0.25	-0.375	-0.375	-0.375	-0.375	-0.375	-0.375	-0.375	-0.375	-0.375	-0.375	-0.375	linear	100	0.025	0	0.5	TRUE	5	fixmodel	0.9	0.03426005428038684	0.0064586724021278175	0	10
10	250	0	50	100	150	200	250	300	350	400	450	2	0	1	0.25	0.25	0.25	0.25	0.25	0.25	0.25	0.25	0.25	0.25	-0.375	-0.375	-0.375	-0.375	-0.375	-0.375	-0.375	-0.375	-0.375	-0.375	-0.375	linear	100	0.025	0	0.5	TRUE	5	poolmodel	0.9	-0.00479493982327385	0.006435299294282807	0	10
10	250	0	50	100	150	200	250	300	350	400	450	2	0	1	0.25	0.25	0.25	0.25	0.25	0.25	0.25	0.25	0.25	0.25	-0.375	-0.375	-0.375	-0.375	-0.375	-0.375	-0.375	-0.375	-0.375	-0.375	-0.375	linear	100	0.025	0	0.5	TRUE	5	sepmodel	0.9	0.03821788005345393	0.006545896275871244	0	10
10	250	0	50	100	150	200	250	300	350	400	450	2	0	1	0.25	0.25	0.25	0.25	0.25	0.25	0.25	0.25	0.25	0.25	-0.375	-0.375	-0.375	-0.375	-0.375	-0.375	-0.375	-0.375	-0.375	-0.375	-0.375	linear	100	0.025	0	0.5	TRUE	6	fixmodel	1	0.042742972865741274	0.0072908801474373	0	10
10	250	0	50	100	150	200	250	300	350	400	450	2	0	1	0.25	0.25	0.25	0.25	0.25	0.25	0.25	0.25	0.25	0.25	-0.375	-0.375	-0.375	-0.375	-0.375	-0.375	-0.375	-0.375	-0.375	-0.375	-0.375	linear	100	0.025	0	0.5	TRUE	6	poolmodel	0.8	-0.004056455280823007	0.006090028269966238	0	10
10	250	0	50	100	150	200	250	300	350	400	450	2	0	1	0.25	0.25	0.25	0.25	0.25	0.25	0.25	0.25	0.25	0.25	-0.375	-0.375	-0.375	-0.375	-0.375	-0.375	-0.375	-0.375	-0.375	-0.375	-0.375	linear	100	0.025	0	0.5	TRUE	6	sepmodel	0.9	0.04435585816877423	0.006749983323116213	0	10
10	250	0	50	100	150	200	250	300	350	400	450	2	0	1	0.25	0.25	0.25	0.25	0.25	0.25	0.25	0.25	0.25	0.25	-0.375	-0.375	-0.375	-0.375	-0.375	-0.375	-0.375	-0.375	-0.375	-0.375	-0.375	linear	100	0.025	0	0.5	TRUE	7	fixmodel	0.9	0.034775901472004864	0.00913570320830306	0	10
10	250	0	50	100	150	200	250	300	350	400	450	2	0	1	0.25	0.25	0.25	0.25	0.25	0.25	0.25	0.25	0.25	0.25	-0.375	-0.375	-0.375	-0.375	-0.375	-0.375	-0.375	-0.375	-0.375	-0.375	-0.375	linear	100	0.025	0	0.5	TRUE	7	poolmodel	0.7	-0.01673845816375057	0.009728997641521896	0	10
10	250	0	50	100	150	200	250	300	350	400	450	2	0	1	0.25	0.25	0.25	0.25	0.25	0.25	0.25	0.25	0.25	0.25	-0.375	-0.375	-0.375	-0.375	-0.375	-0.375	-0.375	-0.375	-0.375	-0.375	-0.375	linear	100	0.025	0	0.5	TRUE	7	sepmodel	0.9	0.034766789480206645	0.008106017764148052	0	10
10	250	0	50	100	150	200	250	300	350	400	450	2	0	1	0.25	0.25	0.25	0.25	0.25	0.25	0.25	0.25	0.25	0.25	-0.375	-0.375	-0.375	-0.375	-0.375	-0.375	-0.375	-0.375	-0.375	-0.375	-0.375	linear	100	0.025	0	0.5	TRUE	8	fixmodel	1	0.04468394159167875	0.006464076345625187	0	10
10	250	0	50	100	150	200	250	300	350	400	450	2	0	1	0.25	0.25	0.25	0.25	0.25	0.25	0.25	0.25	0.25	0.25	-0.375	-0.375	-0.375	-0.375	-0.375	-0.375	-0.375	-0.375	-0.375	-0.375	-0.375	linear	100	0.025	0	0.5	TRUE	8	poolmodel	0.8	-0.009870334597462843	0.0062124292164212344	0	10
10	250	0	50	100	150	200	250	300	350	400	450	2	0	1	0.25	0.25	0.25	0.25	0.25	0.25	0.25	0.25	0.25	0.25	-0.375	-0.375	-0.375	-0.375	-0.375	-0.375	-0.375	-0.375	-0.375	-0.375	-0.375	linear	100	0.025	0	0.5	TRUE	8	sepmodel	0.9	0.04564327734249442	0.007260115140977652	0	10
10	250	0	50	100	150	200	250	300	350	400	450	2	0	1	0.25	0.25	0.25	0.25	0.25	0.25	0.25	0.25	0.25	0.25	-0.375	-0.375	-0.375	-0.375	-0.375	-0.375	-0.375	-0.375	-0.375	-0.375	-0.375	linear	100	0.025	0	0.5	TRUE	9	fixmodel	1	0.04437253941855659	0.009638853327428245	0	10
10	250	0	50	100	150	200	250	300	350	400	450	2	0	1	0.25	0.25	0.25	0.25	0.25	0.25	0.25	0.25	0.25	0.25	-0.375	-0.375	-0.375	-0.375	-0.375	-0.375	-0.375	-0.375	-0.375	-0.375	-0.375	linear	100	0.025	0	0.5	TRUE	9	poolmodel	0.8	-0.014107344828787949	0.008850850153778015	0	10
10	250	0	50	100	150	200	250	300	350	400	450	2	0	1	0.25	0.25	0.25	0.25	0.25	0.25	0.25	0.25	0.25	0.25	-0.375	-0.375	-0.375	-0.375	-0.375	-0.375	-0.375	-0.375	-0.375	-0.375	-0.375	linear	100	0.025	0	0.5	TRUE	9	sepmodel	1	0.047046466237534855	0.008435704965466015	0	10
10	250	0	50	100	150	200	250	300	350	400	450	2	0	1	0.25	0.25	0.25	0.25	0.25	0.25	0.25	0.25	0.25	0.25	-0.375	-0.375	-0.375	-0.375	-0.375	-0.375	-0.375	-0.375	-0.375	-0.375	-0.375	linear	100	0.025	0	0.5	TRUE	10	fixmodel	1	0.021070099513938404	0.0032086078818537684	0	10
10	250	0	50	100	150	200	250	300	350	400	450	2	0	1	0.25	0.25	0.25	0.25	0.25	0.25	0.25	0.25	0.25	0.25	-0.375	-0.375	-0.375	-0.375	-0.375	-0.375	-0.375	-0.375	-0.375	-0.375	-0.375	linear	100	0.025	0	0.5	TRUE	10	poolmodel	0.7	-0.041086896380729196	0.005057844143967717	0	10
10	250	0	50	100	150	200	250	300	350	400	450	2	0	1	0.25	0.25	0.25	0.25	0.25	0.25	0.25	0.25	0.25	0.25	-0.375	-0.375	-0.375	-0.375	-0.375	-0.375	-0.375	-0.375	-0.375	-0.375	-0.375	linear	100	0.025	0	0.5	TRUE	10	sepmodel	0.9	0.0256894959927915	0.004721129521669125	0	10
10	250	0	75	150	225	300	375	450	525	600	675	2	0	1	0.25	0.25	0.25	0.25	0.25	0.25	0.25	0.25	0.25	0.25	-0.375	-0.375	-0.375	-0.375	-0.375	-0.375	-0.375	-0.375	-0.375	-0.375	-0.375	linear	100	0.025	0	0.5	TRUE	2	fixmodel	0.9	-0.0058606481618262065	0.007324712615918625	0	10
10	250	0	75	150	225	300	375	450	525	600	675	2	0	1	0.25	0.25	0.25	0.25	0.25	0.25	0.25	0.25	0.25	0.25	-0.375	-0.375	-0.375	-0.375	-0.375	-0.375	-0.375	-0.375	-0.375	-0.375	-0.375	linear	100	0.025	0	0.5	TRUE	2	poolmodel	0.9	-0.02819283336813506	0.00970885410403358	0	10
10	250	0	75	150	225	300	375	450	525	600	675	2	0	1	0.25	0.25	0.25	0.25	0.25	0.25	0.25	0.25	0.25	0.25	-0.375	-0.375	-0.375	-0.375	-0.375	-0.375	-0.375	-0.375	-0.375	-0.375	-0.375	linear	100	0.025	0	0.5	TRUE	2	sepmodel	0.9	-0.007455035303360666	0.008009454029060021	0	10
10	250	0	75	150	225	300	375	450	525	600	675	2	0	1	0.25	0.25	0.25	0.25	0.25	0.25	0.25	0.25	0.25	0.25	-0.375	-0.375	-0.375	-0.375	-0.375	-0.375	-0.375	-0.375	-0.375	-0.375	-0.375	linear	100	0.025	0	0.5	TRUE	3	fixmodel	0.8	0.017112913181489955	0.004762494637503887	0	10
10	250	0	75	150	225	300	375	450	525	600	675	2	0	1	0.25	0.25	0.25	0.25	0.25	0.25	0.25	0.25	0.25	0.25	-0.375	-0.375	-0.375	-0.375	-0.375	-0.375	-0.375	-0.375	-0.375	-0.375	-0.375	linear	100	0.025	0	0.5	TRUE	3	poolmodel	0.8	-0.0171211543419788	0.0054848664143988205	0	10
10	250	0	75	150	225	300	375	450	525	600	675	2	0	1	0.25	0.25	0.25	0.25	0.25	0.25	0.25	0.25	0.25	0.25	-0.375	-0.375	-0.375	-0.375	-0.375	-0.375	-0.375	-0.375	-0.375	-0.375	-0.375	linear	100	0.025	0	0.5	TRUE	3	sepmodel	0.9	0.018690763254472078	0.004566297668115225	0	10
10	250	0	75	150	225	300	375	450	525	600	675	2	0	1	0.25	0.25	0.25	0.25	0.25	0.25	0.25	0.25	0.25	0.25	-0.375	-0.375	-0.375	-0.375	-0.375	-0.375	-0.375	-0.375	-0.375	-0.375	-0.375	linear	100	0.025	0	0.5	TRUE	4	fixmodel	1	0.017835059938273765	0.0020574744721102915	0	10
10	250	0	75	150	225	300	375	450	525	600	675	2	0	1	0.25	0.25	0.25	0.25	0.25	0.25	0.25	0.25	0.25	0.25	-0.375	-0.375	-0.375	-0.375	-0.375	-0.375	-0.375	-0.375	-0.375	-0.375	-0.375	linear	100	0.025	0	0.5	TRUE	4	poolmodel	0.8	-0.02182701191738452	0.004099956053306401	0	10
10	250	0	75	150	225	300	375	450	525	600	675	2	0	1	0.25	0.25	0.25	0.25	0.25	0.25	0.25	0.25	0.25	0.25	-0.375	-0.375	-0.375	-0.375	-0.375	-0.375	-0.375	-0.375	-0.375	-0.375	-0.375	linear	100	0.025	0	0.5	TRUE	4	sepmodel	1	0.022554036777822195	0.0026858877223757565	0	10
10	250	0	75	150	225	300	375	450	525	600	675	2	0	1	0.25	0.25	0.25	0.25	0.25	0.25	0.25	0.25	0.25	0.25	-0.375	-0.375	-0.375	-0.375	-0.375	-0.375	-0.375	-0.375	-0.375	-0.375	-0.375	linear	100	0.025	0	0.5	TRUE	5	fixmodel	0.9	-0.008335384287645622	0.0067089829130956595	0	10
10	250	0	75	150	225	300	375	450	525	600	675	2	0	1	0.25	0.25	0.25	0.25	0.25	0.25	0.25	0.25	0.25	0.25	-0.375	-0.375	-0.375	-0.375	-0.375	-0.375	-0.375	-0.375	-0.375	-0.375	-0.375	linear	100	0.025	0	0.5	TRUE	5	poolmodel	0.7	-0.05875569610092109	0.01180646338145731	0	10
10	250	0	75	150	225	300	375	450	525	600	675	2	0	1	0.25	0.25	0.25	0.25	0.25	0.25	0.25	0.25	0.25	0.25	-0.375	-0.375	-0.375	-0.375	-0.375	-0.375	-0.375	-0.375	-0.375	-0.375	-0.375	linear	100	0.025	0	0.5	TRUE	5	sepmodel	0.9	0.001580331431972673	0.007149918074430723	0	10
10	250	0	75	150	225	300	375	450	525	600	675	2	0	1	0.25	0.25	0.25	0.25	0.25	0.25	0.25	0.25	0.25	0.25	-0.375	-0.375	-0.375	-0.375	-0.375	-0.375	-0.375	-0.375	-0.375	-0.375	-0.375	linear	100	0.025	0	0.5	TRUE	6	fixmodel	0.8	-0.017529286097200128	0.00384807270712639	0	10
10	250	0	75	150	225	300	375	450	525	600	675	2	0	1	0.25	0.25	0.25	0.25	0.25	0.25	0.25	0.25	0.25	0.25	-0.375	-0.375	-0.375	-0.375	-0.375	-0.375	-0.375	-0.375	-0.375	-0.375	-0.375	linear	100	0.025	0	0.5	TRUE	6	poolmodel	0.6	-0.07773297051975027	0.010835987183176715	0	10
10	250	0	75	150	225	300	375	450	525	600	675	2	0	1	0.25	0.25	0.25	0.25	0.25	0.25	0.25	0.25	0.25	0.25	-0.375	-0.375	-0.375	-0.375	-0.375	-0.375	-0.375	-0.375	-0.375	-0.375	-0.375	linear	100	0.025	0	0.5	TRUE	6	sepmodel	0.9	-0.009300914924604869	0.0029930594426121637	0	10
10	250	0	75	150	225	300	375	450	525	600	675	2	0	1	0.25	0.25	0.25	0.25	0.25	0.25	0.25	0.25	0.25	0.25	-0.375	-0.375	-0.375	-0.375	-0.375	-0.375	-0.375	-0.375	-0.375	-0.375	-0.375	linear	100	0.025	0	0.5	TRUE	7	fixmodel	0.9	0.05742291021862561	0.01461659672017098	0	10
10	250	0	75	150	225	300	375	450	525	600	675	2	0	1	0.25	0.25	0.25	0.25	0.25	0.25	0.25	0.25	0.25	0.25	-0.375	-0.375	-0.375	-0.375	-0.375	-0.375	-0.375	-0.375	-0.375	-0.375	-0.375	linear	100	0.025	0	0.5	TRUE	7	poolmodel	0.8	-0.010583191042075257	0.01270781827318861	0	10
10	250	0	75	150	225	300	375	450	525	600	675	2	0	1	0.25	0.25	0.25	0.25	0.25	0.25	0.25	0.25	0.25	0.25	-0.375	-0.375	-0.375	-0.375	-0.375	-0.375	-0.375	-0.375	-0.375	-0.375	-0.375	linear	100	0.025	0	0.5	TRUE	7	sepmodel	0.9	0.06764154957686054	0.016246917765251823	0	10
10	250	0	75	150	225	300	375	450	525	600	675	2	0	1	0.25	0.25	0.25	0.25	0.25	0.25	0.25	0.25	0.25	0.25	-0.375	-0.375	-0.375	-0.375	-0.375	-0.375	-0.375	-0.375	-0.375	-0.375	-0.375	linear	100	0.025	0	0.5	TRUE	8	fixmodel	1	0.005225636370508466	0.003936651958711265	0	10
10	250	0	75	150	225	300	375	450	525	600	675	2	0	1	0.25	0.25	0.25	0.25	0.25	0.25	0.25	0.25	0.25	0.25	-0.375	-0.375	-0.375	-0.375	-0.375	-0.375	-0.375	-0.375	-0.375	-0.375	-0.375	linear	100	0.025	0	0.5	TRUE	8	poolmodel	0.6	-0.07086816148257404	0.00818061103250993	0	10
10	250	0	75	150	225	300	375	450	525	600	675	2	0	1	0.25	0.25	0.25	0.25	0.25	0.25	0.25	0.25	0.25	0.25	-0.375	-0.375	-0.375	-0.375	-0.375	-0.375	-0.375	-0.375	-0.375	-0.375	-0.375	linear	100	0.025	0	0.5	TRUE	8	sepmodel	1	0.019683541057710165	0.0041671092893118995	0	10
10	250	0	75	150	225	300	375	450	525	600	675	2	0	1	0.25	0.25	0.25	0.25	0.25	0.25	0.25	0.25	0.25	0.25	-0.375	-0.375	-0.375	-0.375	-0.375	-0.375	-0.375	-0.375	-0.375	-0.375	-0.375	linear	100	0.025	0	0.5	TRUE	9	fixmodel	1	0.022050218518002977	0.002465974620385211	0	10
10	250	0	75	150	225	300	375	450	525	600	675	2	0	1	0.25	0.25	0.25	0.25	0.25	0.25	0.25	0.25	0.25	0.25	-0.375	-0.375	-0.375	-0.375	-0.375	-0.375	-0.375	-0.375	-0.375	-0.375	-0.375	linear	100	0.025	0	0.5	TRUE	9	poolmodel	0.8	-0.06148764333178143	0.005606098225333153	0	10
10	250	0	75	150	225	300	375	450	525	600	675	2	0	1	0.25	0.25	0.25	0.25	0.25	0.25	0.25	0.25	0.25	0.25	-0.375	-0.375	-0.375	-0.375	-0.375	-0.375	-0.375	-0.375	-0.375	-0.375	-0.375	linear	100	0.025	0	0.5	TRUE	9	sepmodel	1	0.035081483142268756	0.003220313435207398	0	10
10	250	0	75	150	225	300	375	450	525	600	675	2	0	1	0.25	0.25	0.25	0.25	0.25	0.25	0.25	0.25	0.25	0.25	-0.375	-0.375	-0.375	-0.375	-0.375	-0.375	-0.375	-0.375	-0.375	-0.375	-0.375	linear	100	0.025	0	0.5	TRUE	10	fixmodel	0.9	0.010371353647429016	0.004781969200802164	0	10
10	250	0	75	150	225	300	375	450	525	600	675	2	0	1	0.25	0.25	0.25	0.25	0.25	0.25	0.25	0.25	0.25	0.25	-0.375	-0.375	-0.375	-0.375	-0.375	-0.375	-0.375	-0.375	-0.375	-0.375	-0.375	linear	100	0.025	0	0.5	TRUE	10	poolmodel	0.5	-0.07824044879575047	0.010383322138681594	0	10
10	250	0	75	150	225	300	375	450	525	600	675	2	0	1	0.25	0.25	0.25	0.25	0.25	0.25	0.25	0.25	0.25	0.25	-0.375	-0.375	-0.375	-0.375	-0.375	-0.375	-0.375	-0.375	-0.375	-0.375	-0.375	linear	100	0.025	0	0.5	TRUE	10	sepmodel	0.9	0.01638040684800071	0.004772010083791506	0	10
10	250	0	100	200	300	400	500	600	700	800	900	2	0	1	0.25	0.25	0.25	0.25	0.25	0.25	0.25	0.25	0.25	0.25	-0.375	-0.375	-0.375	-0.375	-0.375	-0.375	-0.375	-0.375	-0.375	-0.375	-0.375	linear	100	0.025	0	0.5	TRUE	2	fixmodel	0.7	-0.02628141965227387	0.007238413444410716	0	10
10	250	0	100	200	300	400	500	600	700	800	900	2	0	1	0.25	0.25	0.25	0.25	0.25	0.25	0.25	0.25	0.25	0.25	-0.375	-0.375	-0.375	-0.375	-0.375	-0.375	-0.375	-0.375	-0.375	-0.375	-0.375	linear	100	0.025	0	0.5	TRUE	2	poolmodel	0.7	-0.037169771008000015	0.006354946173485288	0	10
10	250	0	100	200	300	400	500	600	700	800	900	2	0	1	0.25	0.25	0.25	0.25	0.25	0.25	0.25	0.25	0.25	0.25	-0.375	-0.375	-0.375	-0.375	-0.375	-0.375	-0.375	-0.375	-0.375	-0.375	-0.375	linear	100	0.025	0	0.5	TRUE	2	sepmodel	0.7	-0.02272369461047913	0.007494922803296111	0	10
10	250	0	100	200	300	400	500	600	700	800	900	2	0	1	0.25	0.25	0.25	0.25	0.25	0.25	0.25	0.25	0.25	0.25	-0.375	-0.375	-0.375	-0.375	-0.375	-0.375	-0.375	-0.375	-0.375	-0.375	-0.375	linear	100	0.025	0	0.5	TRUE	3	fixmodel	0.6	-0.011035018320991425	0.013379534396646775	0	10
10	250	0	100	200	300	400	500	600	700	800	900	2	0	1	0.25	0.25	0.25	0.25	0.25	0.25	0.25	0.25	0.25	0.25	-0.375	-0.375	-0.375	-0.375	-0.375	-0.375	-0.375	-0.375	-0.375	-0.375	-0.375	linear	100	0.025	0	0.5	TRUE	3	poolmodel	0.6	-0.03832191375860853	0.013170190675644214	0	10
10	250	0	100	200	300	400	500	600	700	800	900	2	0	1	0.25	0.25	0.25	0.25	0.25	0.25	0.25	0.25	0.25	0.25	-0.375	-0.375	-0.375	-0.375	-0.375	-0.375	-0.375	-0.375	-0.375	-0.375	-0.375	linear	100	0.025	0	0.5	TRUE	3	sepmodel	0.6	1.5597831536503793e-4	0.014910509470917975	0	10
10	250	0	100	200	300	400	500	600	700	800	900	2	0	1	0.25	0.25	0.25	0.25	0.25	0.25	0.25	0.25	0.25	0.25	-0.375	-0.375	-0.375	-0.375	-0.375	-0.375	-0.375	-0.375	-0.375	-0.375	-0.375	linear	100	0.025	0	0.5	TRUE	4	fixmodel	0.8	0.02987366888069627	0.007287665184060773	0	10
10	250	0	100	200	300	400	500	600	700	800	900	2	0	1	0.25	0.25	0.25	0.25	0.25	0.25	0.25	0.25	0.25	0.25	-0.375	-0.375	-0.375	-0.375	-0.375	-0.375	-0.375	-0.375	-0.375	-0.375	-0.375	linear	100	0.025	0	0.5	TRUE	4	poolmodel	0.7	-0.01682716408545148	0.005226440027777807	0	10
10	250	0	100	200	300	400	500	600	700	800	900	2	0	1	0.25	0.25	0.25	0.25	0.25	0.25	0.25	0.25	0.25	0.25	-0.375	-0.375	-0.375	-0.375	-0.375	-0.375	-0.375	-0.375	-0.375	-0.375	-0.375	linear	100	0.025	0	0.5	TRUE	4	sepmodel	0.8	0.047634553473660836	0.01196803978467259	0	10
10	250	0	100	200	300	400	500	600	700	800	900	2	0	1	0.25	0.25	0.25	0.25	0.25	0.25	0.25	0.25	0.25	0.25	-0.375	-0.375	-0.375	-0.375	-0.375	-0.375	-0.375	-0.375	-0.375	-0.375	-0.375	linear	100	0.025	0	0.5	TRUE	5	fixmodel	1	0.019206495141084017	0.0050083093657700695	0	10
10	250	0	100	200	300	400	500	600	700	800	900	2	0	1	0.25	0.25	0.25	0.25	0.25	0.25	0.25	0.25	0.25	0.25	-0.375	-0.375	-0.375	-0.375	-0.375	-0.375	-0.375	-0.375	-0.375	-0.375	-0.375	linear	100	0.025	0	0.5	TRUE	5	poolmodel	0.8	-0.03996147790383417	0.006788146540799638	0	10
10	250	0	100	200	300	400	500	600	700	800	900	2	0	1	0.25	0.25	0.25	0.25	0.25	0.25	0.25	0.25	0.25	0.25	-0.375	-0.375	-0.375	-0.375	-0.375	-0.375	-0.375	-0.375	-0.375	-0.375	-0.375	linear	100	0.025	0	0.5	TRUE	5	sepmodel	1	0.02997812330638302	0.005155879360802388	0	10
10	250	0	100	200	300	400	500	600	700	800	900	2	0	1	0.25	0.25	0.25	0.25	0.25	0.25	0.25	0.25	0.25	0.25	-0.375	-0.375	-0.375	-0.375	-0.375	-0.375	-0.375	-0.375	-0.375	-0.375	-0.375	linear	100	0.025	0	0.5	TRUE	6	fixmodel	0.6	-0.0199601416759917	0.014662118635085904	0	10
10	250	0	100	200	300	400	500	600	700	800	900	2	0	1	0.25	0.25	0.25	0.25	0.25	0.25	0.25	0.25	0.25	0.25	-0.375	-0.375	-0.375	-0.375	-0.375	-0.375	-0.375	-0.375	-0.375	-0.375	-0.375	linear	100	0.025	0	0.5	TRUE	6	poolmodel	0.5	-0.09204812161725552	0.021155426056307537	0	10
10	250	0	100	200	300	400	500	600	700	800	900	2	0	1	0.25	0.25	0.25	0.25	0.25	0.25	0.25	0.25	0.25	0.25	-0.375	-0.375	-0.375	-0.375	-0.375	-0.375	-0.375	-0.375	-0.375	-0.375	-0.375	linear	100	0.025	0	0.5	TRUE	6	sepmodel	0.7	-0.00577815636569067	0.014496598894081508	0	10
10	250	0	100	200	300	400	500	600	700	800	900	2	0	1	0.25	0.25	0.25	0.25	0.25	0.25	0.25	0.25	0.25	0.25	-0.375	-0.375	-0.375	-0.375	-0.375	-0.375	-0.375	-0.375	-0.375	-0.375	-0.375	linear	100	0.025	0	0.5	TRUE	7	fixmodel	0.9	0.03013822738057718	0.018406707732116015	0	10
10	250	0	100	200	300	400	500	600	700	800	900	2	0	1	0.25	0.25	0.25	0.25	0.25	0.25	0.25	0.25	0.25	0.25	-0.375	-0.375	-0.375	-0.375	-0.375	-0.375	-0.375	-0.375	-0.375	-0.375	-0.375	linear	100	0.025	0	0.5	TRUE	7	poolmodel	0.8	-0.04973091964740335	0.019802059929804973	0	10
10	250	0	100	200	300	400	500	600	700	800	900	2	0	1	0.25	0.25	0.25	0.25	0.25	0.25	0.25	0.25	0.25	0.25	-0.375	-0.375	-0.375	-0.375	-0.375	-0.375	-0.375	-0.375	-0.375	-0.375	-0.375	linear	100	0.025	0	0.5	TRUE	7	sepmodel	0.9	0.04873255434405288	0.020539789549101475	0	10
10	250	0	100	200	300	400	500	600	700	800	900	2	0	1	0.25	0.25	0.25	0.25	0.25	0.25	0.25	0.25	0.25	0.25	-0.375	-0.375	-0.375	-0.375	-0.375	-0.375	-0.375	-0.375	-0.375	-0.375	-0.375	linear	100	0.025	0	0.5	TRUE	8	fixmodel	0.8	0.008296671568505123	0.006271680590644301	0	10
10	250	0	100	200	300	400	500	600	700	800	900	2	0	1	0.25	0.25	0.25	0.25	0.25	0.25	0.25	0.25	0.25	0.25	-0.375	-0.375	-0.375	-0.375	-0.375	-0.375	-0.375	-0.375	-0.375	-0.375	-0.375	linear	100	0.025	0	0.5	TRUE	8	poolmodel	0.7	-0.08125305815989305	0.012359323759166327	0	10
10	250	0	100	200	300	400	500	600	700	800	900	2	0	1	0.25	0.25	0.25	0.25	0.25	0.25	0.25	0.25	0.25	0.25	-0.375	-0.375	-0.375	-0.375	-0.375	-0.375	-0.375	-0.375	-0.375	-0.375	-0.375	linear	100	0.025	0	0.5	TRUE	8	sepmodel	0.9	0.03153954330836711	0.005662391343428069	0	10
10	250	0	100	200	300	400	500	600	700	800	900	2	0	1	0.25	0.25	0.25	0.25	0.25	0.25	0.25	0.25	0.25	0.25	-0.375	-0.375	-0.375	-0.375	-0.375	-0.375	-0.375	-0.375	-0.375	-0.375	-0.375	linear	100	0.025	0	0.5	TRUE	9	fixmodel	0.8	0.03629551083093293	0.015425379884830288	0	10
10	250	0	100	200	300	400	500	600	700	800	900	2	0	1	0.25	0.25	0.25	0.25	0.25	0.25	0.25	0.25	0.25	0.25	-0.375	-0.375	-0.375	-0.375	-0.375	-0.375	-0.375	-0.375	-0.375	-0.375	-0.375	linear	100	0.025	0	0.5	TRUE	9	poolmodel	0.6	-0.05971313266344175	0.014533526889634796	0	10
10	250	0	100	200	300	400	500	600	700	800	900	2	0	1	0.25	0.25	0.25	0.25	0.25	0.25	0.25	0.25	0.25	0.25	-0.375	-0.375	-0.375	-0.375	-0.375	-0.375	-0.375	-0.375	-0.375	-0.375	-0.375	linear	100	0.025	0	0.5	TRUE	9	sepmodel	0.8	0.06261071589324811	0.014416335177538086	0	10
10	250	0	100	200	300	400	500	600	700	800	900	2	0	1	0.25	0.25	0.25	0.25	0.25	0.25	0.25	0.25	0.25	0.25	-0.375	-0.375	-0.375	-0.375	-0.375	-0.375	-0.375	-0.375	-0.375	-0.375	-0.375	linear	100	0.025	0	0.5	TRUE	10	fixmodel	0.9	0.01405556865115903	0.007777415403363214	0	10
10	250	0	100	200	300	400	500	600	700	800	900	2	0	1	0.25	0.25	0.25	0.25	0.25	0.25	0.25	0.25	0.25	0.25	-0.375	-0.375	-0.375	-0.375	-0.375	-0.375	-0.375	-0.375	-0.375	-0.375	-0.375	linear	100	0.025	0	0.5	TRUE	10	poolmodel	0.6	-0.08514713356540005	0.013862183568443103	0	10
10	250	0	100	200	300	400	500	600	700	800	900	2	0	1	0.25	0.25	0.25	0.25	0.25	0.25	0.25	0.25	0.25	0.25	-0.375	-0.375	-0.375	-0.375	-0.375	-0.375	-0.375	-0.375	-0.375	-0.375	-0.375	linear	100	0.025	0	0.5	TRUE	10	sepmodel	0.9	0.040176939953105936	0.00976050926809081	0	10
10	250	0	125	250	375	500	625	750	875	1000	1125	2	0	1	0.25	0.25	0.25	0.25	0.25	0.25	0.25	0.25	0.25	0.25	-0.375	-0.375	-0.375	-0.375	-0.375	-0.375	-0.375	-0.375	-0.375	-0.375	-0.375	linear	100	0.025	0	0.5	TRUE	2	fixmodel	1	0.007871601606906453	0.002964075156287475	0	10
10	250	0	125	250	375	500	625	750	875	1000	1125	2	0	1	0.25	0.25	0.25	0.25	0.25	0.25	0.25	0.25	0.25	0.25	-0.375	-0.375	-0.375	-0.375	-0.375	-0.375	-0.375	-0.375	-0.375	-0.375	-0.375	linear	100	0.025	0	0.5	TRUE	2	poolmodel	1	-0.006321018457773675	0.0028805635778730056	0	10
10	250	0	125	250	375	500	625	750	875	1000	1125	2	0	1	0.25	0.25	0.25	0.25	0.25	0.25	0.25	0.25	0.25	0.25	-0.375	-0.375	-0.375	-0.375	-0.375	-0.375	-0.375	-0.375	-0.375	-0.375	-0.375	linear	100	0.025	0	0.5	TRUE	2	sepmodel	1	0.0030517661166842265	0.0035248864505455033	0	10
10	250	0	125	250	375	500	625	750	875	1000	1125	2	0	1	0.25	0.25	0.25	0.25	0.25	0.25	0.25	0.25	0.25	0.25	-0.375	-0.375	-0.375	-0.375	-0.375	-0.375	-0.375	-0.375	-0.375	-0.375	-0.375	linear	100	0.025	0	0.5	TRUE	3	fixmodel	0.9	0.01001477864452798	0.0053983626465223845	0	10
10	250	0	125	250	375	500	625	750	875	1000	1125	2	0	1	0.25	0.25	0.25	0.25	0.25	0.25	0.25	0.25	0.25	0.25	-0.375	-0.375	-0.375	-0.375	-0.375	-0.375	-0.375	-0.375	-0.375	-0.375	-0.375	linear	100	0.025	0	0.5	TRUE	3	poolmodel	0.8	-0.022297581805480728	0.005482171297744545	0	10
10	250	0	125	250	375	500	625	750	875	1000	1125	2	0	1	0.25	0.25	0.25	0.25	0.25	0.25	0.25	0.25	0.25	0.25	-0.375	-0.375	-0.375	-0.375	-0.375	-0.375	-0.375	-0.375	-0.375	-0.375	-0.375	linear	100	0.025	0	0.5	TRUE	3	sepmodel	0.8	0.01349959051244178	0.006928798788628124	0	10
10	250	0	125	250	375	500	625	750	875	1000	1125	2	0	1	0.25	0.25	0.25	0.25	0.25	0.25	0.25	0.25	0.25	0.25	-0.375	-0.375	-0.375	-0.375	-0.375	-0.375	-0.375	-0.375	-0.375	-0.375	-0.375	linear	100	0.025	0	0.5	TRUE	4	fixmodel	0.9	0.02068830690024013	0.005489842633424264	0	10
10	250	0	125	250	375	500	625	750	875	1000	1125	2	0	1	0.25	0.25	0.25	0.25	0.25	0.25	0.25	0.25	0.25	0.25	-0.375	-0.375	-0.375	-0.375	-0.375	-0.375	-0.375	-0.375	-0.375	-0.375	-0.375	linear	100	0.025	0	0.5	TRUE	4	poolmodel	0.8	-0.030150455715898868	0.0052748434700222455	0	10
10	250	0	125	250	375	500	625	750	875	1000	1125	2	0	1	0.25	0.25	0.25	0.25	0.25	0.25	0.25	0.25	0.25	0.25	-0.375	-0.375	-0.375	-0.375	-0.375	-0.375	-0.375	-0.375	-0.375	-0.375	-0.375	linear	100	0.025	0	0.5	TRUE	4	sepmodel	0.8	0.019369508653628912	0.006740843197995696	0	10
10	250	0	125	250	375	500	625	750	875	1000	1125	2	0	1	0.25	0.25	0.25	0.25	0.25	0.25	0.25	0.25	0.25	0.25	-0.375	-0.375	-0.375	-0.375	-0.375	-0.375	-0.375	-0.375	-0.375	-0.375	-0.375	linear	100	0.025	0	0.5	TRUE	5	fixmodel	0.8	0.005188632175716246	0.007781255957632764	0	10
10	250	0	125	250	375	500	625	750	875	1000	1125	2	0	1	0.25	0.25	0.25	0.25	0.25	0.25	0.25	0.25	0.25	0.25	-0.375	-0.375	-0.375	-0.375	-0.375	-0.375	-0.375	-0.375	-0.375	-0.375	-0.375	linear	100	0.025	0	0.5	TRUE	5	poolmodel	0.8	-0.05907854002479648	0.01135372105646692	0	10
10	250	0	125	250	375	500	625	750	875	1000	1125	2	0	1	0.25	0.25	0.25	0.25	0.25	0.25	0.25	0.25	0.25	0.25	-0.375	-0.375	-0.375	-0.375	-0.375	-0.375	-0.375	-0.375	-0.375	-0.375	-0.375	linear	100	0.025	0	0.5	TRUE	5	sepmodel	0.8	-0.00121867541814209	0.009601917016919748	0	10
10	250	0	125	250	375	500	625	750	875	1000	1125	2	0	1	0.25	0.25	0.25	0.25	0.25	0.25	0.25	0.25	0.25	0.25	-0.375	-0.375	-0.375	-0.375	-0.375	-0.375	-0.375	-0.375	-0.375	-0.375	-0.375	linear	100	0.025	0	0.5	TRUE	6	fixmodel	0.9	0.021904579453901767	0.010761321773786805	0	10
10	250	0	125	250	375	500	625	750	875	1000	1125	2	0	1	0.25	0.25	0.25	0.25	0.25	0.25	0.25	0.25	0.25	0.25	-0.375	-0.375	-0.375	-0.375	-0.375	-0.375	-0.375	-0.375	-0.375	-0.375	-0.375	linear	100	0.025	0	0.5	TRUE	6	poolmodel	0.6	-0.04886620206174067	0.011998551755080498	0	10
10	250	0	125	250	375	500	625	750	875	1000	1125	2	0	1	0.25	0.25	0.25	0.25	0.25	0.25	0.25	0.25	0.25	0.25	-0.375	-0.375	-0.375	-0.375	-0.375	-0.375	-0.375	-0.375	-0.375	-0.375	-0.375	linear	100	0.025	0	0.5	TRUE	6	sepmodel	0.7	0.017779222482222502	0.012610221345581056	0	10
10	250	0	125	250	375	500	625	750	875	1000	1125	2	0	1	0.25	0.25	0.25	0.25	0.25	0.25	0.25	0.25	0.25	0.25	-0.375	-0.375	-0.375	-0.375	-0.375	-0.375	-0.375	-0.375	-0.375	-0.375	-0.375	linear	100	0.025	0	0.5	TRUE	7	fixmodel	0.8	-0.008022378283655814	0.006568593646552813	0	10
10	250	0	125	250	375	500	625	750	875	1000	1125	2	0	1	0.25	0.25	0.25	0.25	0.25	0.25	0.25	0.25	0.25	0.25	-0.375	-0.375	-0.375	-0.375	-0.375	-0.375	-0.375	-0.375	-0.375	-0.375	-0.375	linear	100	0.025	0	0.5	TRUE	7	poolmodel	0.5	-0.09141667857078892	0.01370910837084852	0	10
10	250	0	125	250	375	500	625	750	875	1000	1125	2	0	1	0.25	0.25	0.25	0.25	0.25	0.25	0.25	0.25	0.25	0.25	-0.375	-0.375	-0.375	-0.375	-0.375	-0.375	-0.375	-0.375	-0.375	-0.375	-0.375	linear	100	0.025	0	0.5	TRUE	7	sepmodel	0.7	-0.018958645510252413	0.00897433066504995	0	10
10	250	0	125	250	375	500	625	750	875	1000	1125	2	0	1	0.25	0.25	0.25	0.25	0.25	0.25	0.25	0.25	0.25	0.25	-0.375	-0.375	-0.375	-0.375	-0.375	-0.375	-0.375	-0.375	-0.375	-0.375	-0.375	linear	100	0.025	0	0.5	TRUE	8	fixmodel	0.9	-1.305211268546491e-4	0.0053618798334918935	0	10
10	250	0	125	250	375	500	625	750	875	1000	1125	2	0	1	0.25	0.25	0.25	0.25	0.25	0.25	0.25	0.25	0.25	0.25	-0.375	-0.375	-0.375	-0.375	-0.375	-0.375	-0.375	-0.375	-0.375	-0.375	-0.375	linear	100	0.025	0	0.5	TRUE	8	poolmodel	0.5	-0.09125005227057718	0.01251078735709678	0	10
10	250	0	125	250	375	500	625	750	875	1000	1125	2	0	1	0.25	0.25	0.25	0.25	0.25	0.25	0.25	0.25	0.25	0.25	-0.375	-0.375	-0.375	-0.375	-0.375	-0.375	-0.375	-0.375	-0.375	-0.375	-0.375	linear	100	0.025	0	0.5	TRUE	8	sepmodel	0.7	-0.0030933647628045235	0.007896608997659364	0	10
10	250	0	125	250	375	500	625	750	875	1000	1125	2	0	1	0.25	0.25	0.25	0.25	0.25	0.25	0.25	0.25	0.25	0.25	-0.375	-0.375	-0.375	-0.375	-0.375	-0.375	-0.375	-0.375	-0.375	-0.375	-0.375	linear	100	0.025	0	0.5	TRUE	9	fixmodel	1	0.01913060005835327	0.003234387983220826	0	10
10	250	0	125	250	375	500	625	750	875	1000	1125	2	0	1	0.25	0.25	0.25	0.25	0.25	0.25	0.25	0.25	0.25	0.25	-0.375	-0.375	-0.375	-0.375	-0.375	-0.375	-0.375	-0.375	-0.375	-0.375	-0.375	linear	100	0.025	0	0.5	TRUE	9	poolmodel	0.8	-0.08488133806566947	0.009056692553799194	0	10
10	250	0	125	250	375	500	625	750	875	1000	1125	2	0	1	0.25	0.25	0.25	0.25	0.25	0.25	0.25	0.25	0.25	0.25	-0.375	-0.375	-0.375	-0.375	-0.375	-0.375	-0.375	-0.375	-0.375	-0.375	-0.375	linear	100	0.025	0	0.5	TRUE	9	sepmodel	0.9	0.01583914294338736	0.004397290379108685	0	10
10	250	0	125	250	375	500	625	750	875	1000	1125	2	0	1	0.25	0.25	0.25	0.25	0.25	0.25	0.25	0.25	0.25	0.25	-0.375	-0.375	-0.375	-0.375	-0.375	-0.375	-0.375	-0.375	-0.375	-0.375	-0.375	linear	100	0.025	0	0.5	TRUE	10	fixmodel	1	0.014826436980851865	0.004849474730723138	0	10
10	250	0	125	250	375	500	625	750	875	1000	1125	2	0	1	0.25	0.25	0.25	0.25	0.25	0.25	0.25	0.25	0.25	0.25	-0.375	-0.375	-0.375	-0.375	-0.375	-0.375	-0.375	-0.375	-0.375	-0.375	-0.375	linear	100	0.025	0	0.5	TRUE	10	poolmodel	0.6	-0.09203978268618938	0.011582587466033622	0	10
10	250	0	125	250	375	500	625	750	875	1000	1125	2	0	1	0.25	0.25	0.25	0.25	0.25	0.25	0.25	0.25	0.25	0.25	-0.375	-0.375	-0.375	-0.375	-0.375	-0.375	-0.375	-0.375	-0.375	-0.375	-0.375	linear	100	0.025	0	0.5	TRUE	10	sepmodel	0.8	0.012919756681766714	0.006400493569731036	0	10
10	250	0	150	300	450	600	750	900	1050	1200	1350	2	0	1	0.25	0.25	0.25	0.25	0.25	0.25	0.25	0.25	0.25	0.25	-0.375	-0.375	-0.375	-0.375	-0.375	-0.375	-0.375	-0.375	-0.375	-0.375	-0.375	linear	100	0.025	0	0.5	TRUE	2	fixmodel	0.9	0.010456836546540227	0.008452015585380983	0	10
10	250	0	150	300	450	600	750	900	1050	1200	1350	2	0	1	0.25	0.25	0.25	0.25	0.25	0.25	0.25	0.25	0.25	0.25	-0.375	-0.375	-0.375	-0.375	-0.375	-0.375	-0.375	-0.375	-0.375	-0.375	-0.375	linear	100	0.025	0	0.5	TRUE	2	poolmodel	0.9	0.003540674057368584	0.009438801228082532	0	10
10	250	0	150	300	450	600	750	900	1050	1200	1350	2	0	1	0.25	0.25	0.25	0.25	0.25	0.25	0.25	0.25	0.25	0.25	-0.375	-0.375	-0.375	-0.375	-0.375	-0.375	-0.375	-0.375	-0.375	-0.375	-0.375	linear	100	0.025	0	0.5	TRUE	2	sepmodel	0.9	0.007757746086989975	0.010107023970789811	0	10
10	250	0	150	300	450	600	750	900	1050	1200	1350	2	0	1	0.25	0.25	0.25	0.25	0.25	0.25	0.25	0.25	0.25	0.25	-0.375	-0.375	-0.375	-0.375	-0.375	-0.375	-0.375	-0.375	-0.375	-0.375	-0.375	linear	100	0.025	0	0.5	TRUE	3	fixmodel	1	0.018853174751619985	0.0066103424951923185	0	10
10	250	0	150	300	450	600	750	900	1050	1200	1350	2	0	1	0.25	0.25	0.25	0.25	0.25	0.25	0.25	0.25	0.25	0.25	-0.375	-0.375	-0.375	-0.375	-0.375	-0.375	-0.375	-0.375	-0.375	-0.375	-0.375	linear	100	0.025	0	0.5	TRUE	3	poolmodel	0.9	-0.013146047135040464	0.008004161736722696	0	10
10	250	0	150	300	450	600	750	900	1050	1200	1350	2	0	1	0.25	0.25	0.25	0.25	0.25	0.25	0.25	0.25	0.25	0.25	-0.375	-0.375	-0.375	-0.375	-0.375	-0.375	-0.375	-0.375	-0.375	-0.375	-0.375	linear	100	0.025	0	0.5	TRUE	3	sepmodel	0.9	0.02021396769506616	0.005930049376080445	0	10
10	250	0	150	300	450	600	750	900	1050	1200	1350	2	0	1	0.25	0.25	0.25	0.25	0.25	0.25	0.25	0.25	0.25	0.25	-0.375	-0.375	-0.375	-0.375	-0.375	-0.375	-0.375	-0.375	-0.375	-0.375	-0.375	linear	100	0.025	0	0.5	TRUE	4	fixmodel	0.9	-0.0182925841700037	0.007728575041230031	0	10
10	250	0	150	300	450	600	750	900	1050	1200	1350	2	0	1	0.25	0.25	0.25	0.25	0.25	0.25	0.25	0.25	0.25	0.25	-0.375	-0.375	-0.375	-0.375	-0.375	-0.375	-0.375	-0.375	-0.375	-0.375	-0.375	linear	100	0.025	0	0.5	TRUE	4	poolmodel	0.6	-0.06616138384593138	0.014392331487273266	0	10
10	250	0	150	300	450	600	750	900	1050	1200	1350	2	0	1	0.25	0.25	0.25	0.25	0.25	0.25	0.25	0.25	0.25	0.25	-0.375	-0.375	-0.375	-0.375	-0.375	-0.375	-0.375	-0.375	-0.375	-0.375	-0.375	linear	100	0.025	0	0.5	TRUE	4	sepmodel	0.8	-0.01739002638631077	0.007312488772655039	0	10
10	250	0	150	300	450	600	750	900	1050	1200	1350	2	0	1	0.25	0.25	0.25	0.25	0.25	0.25	0.25	0.25	0.25	0.25	-0.375	-0.375	-0.375	-0.375	-0.375	-0.375	-0.375	-0.375	-0.375	-0.375	-0.375	linear	100	0.025	0	0.5	TRUE	5	fixmodel	1	-0.0157883930979638	0.0026148438080525627	0	10
10	250	0	150	300	450	600	750	900	1050	1200	1350	2	0	1	0.25	0.25	0.25	0.25	0.25	0.25	0.25	0.25	0.25	0.25	-0.375	-0.375	-0.375	-0.375	-0.375	-0.375	-0.375	-0.375	-0.375	-0.375	-0.375	linear	100	0.025	0	0.5	TRUE	5	poolmodel	0.5	-0.07940918353888984	0.010216017492722716	0	10
10	250	0	150	300	450	600	750	900	1050	1200	1350	2	0	1	0.25	0.25	0.25	0.25	0.25	0.25	0.25	0.25	0.25	0.25	-0.375	-0.375	-0.375	-0.375	-0.375	-0.375	-0.375	-0.375	-0.375	-0.375	-0.375	linear	100	0.025	0	0.5	TRUE	5	sepmodel	1	-0.009910514801991815	0.0027847375621046187	0	10
10	250	0	150	300	450	600	750	900	1050	1200	1350	2	0	1	0.25	0.25	0.25	0.25	0.25	0.25	0.25	0.25	0.25	0.25	-0.375	-0.375	-0.375	-0.375	-0.375	-0.375	-0.375	-0.375	-0.375	-0.375	-0.375	linear	100	0.025	0	0.5	TRUE	6	fixmodel	0.9	0.02430072147533393	0.006152342344767766	0	10
10	250	0	150	300	450	600	750	900	1050	1200	1350	2	0	1	0.25	0.25	0.25	0.25	0.25	0.25	0.25	0.25	0.25	0.25	-0.375	-0.375	-0.375	-0.375	-0.375	-0.375	-0.375	-0.375	-0.375	-0.375	-0.375	linear	100	0.025	0	0.5	TRUE	6	poolmodel	0.8	-0.053620313943139236	0.007011840117258967	0	10
10	250	0	150	300	450	600	750	900	1050	1200	1350	2	0	1	0.25	0.25	0.25	0.25	0.25	0.25	0.25	0.25	0.25	0.25	-0.375	-0.375	-0.375	-0.375	-0.375	-0.375	-0.375	-0.375	-0.375	-0.375	-0.375	linear	100	0.025	0	0.5	TRUE	6	sepmodel	0.9	0.02647878805283974	0.009394881121575101	0	10
10	250	0	150	300	450	600	750	900	1050	1200	1350	2	0	1	0.25	0.25	0.25	0.25	0.25	0.25	0.25	0.25	0.25	0.25	-0.375	-0.375	-0.375	-0.375	-0.375	-0.375	-0.375	-0.375	-0.375	-0.375	-0.375	linear	100	0.025	0	0.5	TRUE	7	fixmodel	1	0.016097661467568615	0.0028301232238534726	0	10
10	250	0	150	300	450	600	750	900	1050	1200	1350	2	0	1	0.25	0.25	0.25	0.25	0.25	0.25	0.25	0.25	0.25	0.25	-0.375	-0.375	-0.375	-0.375	-0.375	-0.375	-0.375	-0.375	-0.375	-0.375	-0.375	linear	100	0.025	0	0.5	TRUE	7	poolmodel	0.5	-0.07468042859993211	0.009034137134269222	0	10
10	250	0	150	300	450	600	750	900	1050	1200	1350	2	0	1	0.25	0.25	0.25	0.25	0.25	0.25	0.25	0.25	0.25	0.25	-0.375	-0.375	-0.375	-0.375	-0.375	-0.375	-0.375	-0.375	-0.375	-0.375	-0.375	linear	100	0.025	0	0.5	TRUE	7	sepmodel	0.9	0.01781613114103229	0.004945717307479691	0	10
10	250	0	150	300	450	600	750	900	1050	1200	1350	2	0	1	0.25	0.25	0.25	0.25	0.25	0.25	0.25	0.25	0.25	0.25	-0.375	-0.375	-0.375	-0.375	-0.375	-0.375	-0.375	-0.375	-0.375	-0.375	-0.375	linear	100	0.025	0	0.5	TRUE	8	fixmodel	0.9	-0.00629549391341735	0.0039631876863557534	0	10
10	250	0	150	300	450	600	750	900	1050	1200	1350	2	0	1	0.25	0.25	0.25	0.25	0.25	0.25	0.25	0.25	0.25	0.25	-0.375	-0.375	-0.375	-0.375	-0.375	-0.375	-0.375	-0.375	-0.375	-0.375	-0.375	linear	100	0.025	0	0.5	TRUE	8	poolmodel	0.6	-0.10600095345583463	0.015690814299078044	0	10
10	250	0	150	300	450	600	750	900	1050	1200	1350	2	0	1	0.25	0.25	0.25	0.25	0.25	0.25	0.25	0.25	0.25	0.25	-0.375	-0.375	-0.375	-0.375	-0.375	-0.375	-0.375	-0.375	-0.375	-0.375	-0.375	linear	100	0.025	0	0.5	TRUE	8	sepmodel	0.7	-0.00792162624446376	0.005835246383909785	0	10
10	250	0	150	300	450	600	750	900	1050	1200	1350	2	0	1	0.25	0.25	0.25	0.25	0.25	0.25	0.25	0.25	0.25	0.25	-0.375	-0.375	-0.375	-0.375	-0.375	-0.375	-0.375	-0.375	-0.375	-0.375	-0.375	linear	100	0.025	0	0.5	TRUE	9	fixmodel	1	0.010236929558839808	0.00299907389574207	0	10
10	250	0	150	300	450	600	750	900	1050	1200	1350	2	0	1	0.25	0.25	0.25	0.25	0.25	0.25	0.25	0.25	0.25	0.25	-0.375	-0.375	-0.375	-0.375	-0.375	-0.375	-0.375	-0.375	-0.375	-0.375	-0.375	linear	100	0.025	0	0.5	TRUE	9	poolmodel	0.4	-0.10017507651599815	0.014174529405312997	0	10
10	250	0	150	300	450	600	750	900	1050	1200	1350	2	0	1	0.25	0.25	0.25	0.25	0.25	0.25	0.25	0.25	0.25	0.25	-0.375	-0.375	-0.375	-0.375	-0.375	-0.375	-0.375	-0.375	-0.375	-0.375	-0.375	linear	100	0.025	0	0.5	TRUE	9	sepmodel	0.8	0.009439441237146195	0.003887976161971178	0	10
10	250	0	150	300	450	600	750	900	1050	1200	1350	2	0	1	0.25	0.25	0.25	0.25	0.25	0.25	0.25	0.25	0.25	0.25	-0.375	-0.375	-0.375	-0.375	-0.375	-0.375	-0.375	-0.375	-0.375	-0.375	-0.375	linear	100	0.025	0	0.5	TRUE	10	fixmodel	0.8	-0.017138676217347763	0.008778000289905517	0	10
10	250	0	150	300	450	600	750	900	1050	1200	1350	2	0	1	0.25	0.25	0.25	0.25	0.25	0.25	0.25	0.25	0.25	0.25	-0.375	-0.375	-0.375	-0.375	-0.375	-0.375	-0.375	-0.375	-0.375	-0.375	-0.375	linear	100	0.025	0	0.5	TRUE	10	poolmodel	0.3	-0.13447148197053074	0.025939691921966868	0	10
10	250	0	150	300	450	600	750	900	1050	1200	1350	2	0	1	0.25	0.25	0.25	0.25	0.25	0.25	0.25	0.25	0.25	0.25	-0.375	-0.375	-0.375	-0.375	-0.375	-0.375	-0.375	-0.375	-0.375	-0.375	-0.375	linear	100	0.025	0	0.5	TRUE	10	sepmodel	0.4	-0.017931014565542053	0.012007528535684663	0	10
10	250	0	175	350	525	700	875	1050	1225	1400	1575	2	0	1	0.25	0.25	0.25	0.25	0.25	0.25	0.25	0.25	0.25	0.25	-0.375	-0.375	-0.375	-0.375	-0.375	-0.375	-0.375	-0.375	-0.375	-0.375	-0.375	linear	100	0.025	0	0.5	TRUE	2	fixmodel	0.8	0.01783314365040977	0.007946087467562485	0	10
10	250	0	175	350	525	700	875	1050	1225	1400	1575	2	0	1	0.25	0.25	0.25	0.25	0.25	0.25	0.25	0.25	0.25	0.25	-0.375	-0.375	-0.375	-0.375	-0.375	-0.375	-0.375	-0.375	-0.375	-0.375	-0.375	linear	100	0.025	0	0.5	TRUE	2	poolmodel	0.8	-0.002380026415416045	0.009011186772515827	0	10
10	250	0	175	350	525	700	875	1050	1225	1400	1575	2	0	1	0.25	0.25	0.25	0.25	0.25	0.25	0.25	0.25	0.25	0.25	-0.375	-0.375	-0.375	-0.375	-0.375	-0.375	-0.375	-0.375	-0.375	-0.375	-0.375	linear	100	0.025	0	0.5	TRUE	2	sepmodel	0.8	0.018095190234590396	0.008284235033395967	0	10
10	250	0	175	350	525	700	875	1050	1225	1400	1575	2	0	1	0.25	0.25	0.25	0.25	0.25	0.25	0.25	0.25	0.25	0.25	-0.375	-0.375	-0.375	-0.375	-0.375	-0.375	-0.375	-0.375	-0.375	-0.375	-0.375	linear	100	0.025	0	0.5	TRUE	3	fixmodel	1	0.043976822219751056	0.005185952817537227	0	10
10	250	0	175	350	525	700	875	1050	1225	1400	1575	2	0	1	0.25	0.25	0.25	0.25	0.25	0.25	0.25	0.25	0.25	0.25	-0.375	-0.375	-0.375	-0.375	-0.375	-0.375	-0.375	-0.375	-0.375	-0.375	-0.375	linear	100	0.025	0	0.5	TRUE	3	poolmodel	0.9	0.009493099842180677	0.002929934776438426	0	10
10	250	0	175	350	525	700	875	1050	1225	1400	1575	2	0	1	0.25	0.25	0.25	0.25	0.25	0.25	0.25	0.25	0.25	0.25	-0.375	-0.375	-0.375	-0.375	-0.375	-0.375	-0.375	-0.375	-0.375	-0.375	-0.375	linear	100	0.025	0	0.5	TRUE	3	sepmodel	0.9	0.04231008823944821	0.005808483112357314	0	10
10	250	0	175	350	525	700	875	1050	1225	1400	1575	2	0	1	0.25	0.25	0.25	0.25	0.25	0.25	0.25	0.25	0.25	0.25	-0.375	-0.375	-0.375	-0.375	-0.375	-0.375	-0.375	-0.375	-0.375	-0.375	-0.375	linear	100	0.025	0	0.5	TRUE	4	fixmodel	1	0.05764797393965673	0.005617635134032739	0	10
10	250	0	175	350	525	700	875	1050	1225	1400	1575	2	0	1	0.25	0.25	0.25	0.25	0.25	0.25	0.25	0.25	0.25	0.25	-0.375	-0.375	-0.375	-0.375	-0.375	-0.375	-0.375	-0.375	-0.375	-0.375	-0.375	linear	100	0.025	0	0.5	TRUE	4	poolmodel	1	0.0015437796324857256	0.0017728553742098366	0	10
10	250	0	175	350	525	700	875	1050	1225	1400	1575	2	0	1	0.25	0.25	0.25	0.25	0.25	0.25	0.25	0.25	0.25	0.25	-0.375	-0.375	-0.375	-0.375	-0.375	-0.375	-0.375	-0.375	-0.375	-0.375	-0.375	linear	100	0.025	0	0.5	TRUE	4	sepmodel	1	0.05117763808484823	0.0036438385994882142	0	10
10	250	0	175	350	525	700	875	1050	1225	1400	1575	2	0	1	0.25	0.25	0.25	0.25	0.25	0.25	0.25	0.25	0.25	0.25	-0.375	-0.375	-0.375	-0.375	-0.375	-0.375	-0.375	-0.375	-0.375	-0.375	-0.375	linear	100	0.025	0	0.5	TRUE	5	fixmodel	1	0.010240962319737468	0.004167353883551317	0	10
10	250	0	175	350	525	700	875	1050	1225	1400	1575	2	0	1	0.25	0.25	0.25	0.25	0.25	0.25	0.25	0.25	0.25	0.25	-0.375	-0.375	-0.375	-0.375	-0.375	-0.375	-0.375	-0.375	-0.375	-0.375	-0.375	linear	100	0.025	0	0.5	TRUE	5	poolmodel	0.7	-0.06542448193921341	0.007876502375404833	0	10
10	250	0	175	350	525	700	875	1050	1225	1400	1575	2	0	1	0.25	0.25	0.25	0.25	0.25	0.25	0.25	0.25	0.25	0.25	-0.375	-0.375	-0.375	-0.375	-0.375	-0.375	-0.375	-0.375	-0.375	-0.375	-0.375	linear	100	0.025	0	0.5	TRUE	5	sepmodel	0.7	-1.4663285622130984e-4	0.006030228416902783	0	10
10	250	0	175	350	525	700	875	1050	1225	1400	1575	2	0	1	0.25	0.25	0.25	0.25	0.25	0.25	0.25	0.25	0.25	0.25	-0.375	-0.375	-0.375	-0.375	-0.375	-0.375	-0.375	-0.375	-0.375	-0.375	-0.375	linear	100	0.025	0	0.5	TRUE	6	fixmodel	0.9	0.005924977141048451	0.007527930688692366	0	10
10	250	0	175	350	525	700	875	1050	1225	1400	1575	2	0	1	0.25	0.25	0.25	0.25	0.25	0.25	0.25	0.25	0.25	0.25	-0.375	-0.375	-0.375	-0.375	-0.375	-0.375	-0.375	-0.375	-0.375	-0.375	-0.375	linear	100	0.025	0	0.5	TRUE	6	poolmodel	0.5	-0.07668151003267476	0.011270666946643578	0	10
10	250	0	175	350	525	700	875	1050	1225	1400	1575	2	0	1	0.25	0.25	0.25	0.25	0.25	0.25	0.25	0.25	0.25	0.25	-0.375	-0.375	-0.375	-0.375	-0.375	-0.375	-0.375	-0.375	-0.375	-0.375	-0.375	linear	100	0.025	0	0.5	TRUE	6	sepmodel	0.8	-0.0013945850381216706	0.006004536495866933	0	10
10	250	0	175	350	525	700	875	1050	1225	1400	1575	2	0	1	0.25	0.25	0.25	0.25	0.25	0.25	0.25	0.25	0.25	0.25	-0.375	-0.375	-0.375	-0.375	-0.375	-0.375	-0.375	-0.375	-0.375	-0.375	-0.375	linear	100	0.025	0	0.5	TRUE	7	fixmodel	0.9	0.006441725630446362	0.0034348405651512277	0	10
10	250	0	175	350	525	700	875	1050	1225	1400	1575	2	0	1	0.25	0.25	0.25	0.25	0.25	0.25	0.25	0.25	0.25	0.25	-0.375	-0.375	-0.375	-0.375	-0.375	-0.375	-0.375	-0.375	-0.375	-0.375	-0.375	linear	100	0.025	0	0.5	TRUE	7	poolmodel	0.6	-0.08599068742245916	0.011187572343039213	0	10
10	250	0	175	350	525	700	875	1050	1225	1400	1575	2	0	1	0.25	0.25	0.25	0.25	0.25	0.25	0.25	0.25	0.25	0.25	-0.375	-0.375	-0.375	-0.375	-0.375	-0.375	-0.375	-0.375	-0.375	-0.375	-0.375	linear	100	0.025	0	0.5	TRUE	7	sepmodel	0.9	0.006206935915392664	0.003633821814194646	0	10
10	250	0	175	350	525	700	875	1050	1225	1400	1575	2	0	1	0.25	0.25	0.25	0.25	0.25	0.25	0.25	0.25	0.25	0.25	-0.375	-0.375	-0.375	-0.375	-0.375	-0.375	-0.375	-0.375	-0.375	-0.375	-0.375	linear	100	0.025	0	0.5	TRUE	8	fixmodel	1	-0.0014555474510483586	0.002428036155460702	0	10
10	250	0	175	350	525	700	875	1050	1225	1400	1575	2	0	1	0.25	0.25	0.25	0.25	0.25	0.25	0.25	0.25	0.25	0.25	-0.375	-0.375	-0.375	-0.375	-0.375	-0.375	-0.375	-0.375	-0.375	-0.375	-0.375	linear	100	0.025	0	0.5	TRUE	8	poolmodel	0.4	-0.10293815960524133	0.011604529921537656	0	10
10	250	0	175	350	525	700	875	1050	1225	1400	1575	2	0	1	0.25	0.25	0.25	0.25	0.25	0.25	0.25	0.25	0.25	0.25	-0.375	-0.375	-0.375	-0.375	-0.375	-0.375	-0.375	-0.375	-0.375	-0.375	-0.375	linear	100	0.025	0	0.5	TRUE	8	sepmodel	0.9	-0.008108728574707466	0.002890720698874202	0	10
10	250	0	175	350	525	700	875	1050	1225	1400	1575	2	0	1	0.25	0.25	0.25	0.25	0.25	0.25	0.25	0.25	0.25	0.25	-0.375	-0.375	-0.375	-0.375	-0.375	-0.375	-0.375	-0.375	-0.375	-0.375	-0.375	linear	100	0.025	0	0.5	TRUE	9	fixmodel	0.9	0.0156276130686081	0.009056816950586997	0	10
10	250	0	175	350	525	700	875	1050	1225	1400	1575	2	0	1	0.25	0.25	0.25	0.25	0.25	0.25	0.25	0.25	0.25	0.25	-0.375	-0.375	-0.375	-0.375	-0.375	-0.375	-0.375	-0.375	-0.375	-0.375	-0.375	linear	100	0.025	0	0.5	TRUE	9	poolmodel	0.6	-0.09892829385761161	0.018174632617075023	0	10
10	250	0	175	350	525	700	875	1050	1225	1400	1575	2	0	1	0.25	0.25	0.25	0.25	0.25	0.25	0.25	0.25	0.25	0.25	-0.375	-0.375	-0.375	-0.375	-0.375	-0.375	-0.375	-0.375	-0.375	-0.375	-0.375	linear	100	0.025	0	0.5	TRUE	9	sepmodel	0.6	0.007954223920437518	0.014715082029989987	0	10
10	250	0	175	350	525	700	875	1050	1225	1400	1575	2	0	1	0.25	0.25	0.25	0.25	0.25	0.25	0.25	0.25	0.25	0.25	-0.375	-0.375	-0.375	-0.375	-0.375	-0.375	-0.375	-0.375	-0.375	-0.375	-0.375	linear	100	0.025	0	0.5	TRUE	10	fixmodel	0.9	0.012706846392889087	0.009467881222533354	0	10
10	250	0	175	350	525	700	875	1050	1225	1400	1575	2	0	1	0.25	0.25	0.25	0.25	0.25	0.25	0.25	0.25	0.25	0.25	-0.375	-0.375	-0.375	-0.375	-0.375	-0.375	-0.375	-0.375	-0.375	-0.375	-0.375	linear	100	0.025	0	0.5	TRUE	10	poolmodel	0.5	-0.10281203397949117	0.01966126725326598	0	10
10	250	0	175	350	525	700	875	1050	1225	1400	1575	2	0	1	0.25	0.25	0.25	0.25	0.25	0.25	0.25	0.25	0.25	0.25	-0.375	-0.375	-0.375	-0.375	-0.375	-0.375	-0.375	-0.375	-0.375	-0.375	-0.375	linear	100	0.025	0	0.5	TRUE	10	sepmodel	0.6	0.004907138609061726	0.013128324058269074	0	10
10	250	0	200	400	600	800	1000	1200	1400	1600	1800	2	0	1	0.25	0.25	0.25	0.25	0.25	0.25	0.25	0.25	0.25	0.25	-0.375	-0.375	-0.375	-0.375	-0.375	-0.375	-0.375	-0.375	-0.375	-0.375	-0.375	linear	100	0.025	0	0.5	TRUE	2	fixmodel	0.4	-0.06852530584220427	0.01669072046793379	0	10
10	250	0	200	400	600	800	1000	1200	1400	1600	1800	2	0	1	0.25	0.25	0.25	0.25	0.25	0.25	0.25	0.25	0.25	0.25	-0.375	-0.375	-0.375	-0.375	-0.375	-0.375	-0.375	-0.375	-0.375	-0.375	-0.375	linear	100	0.025	0	0.5	TRUE	2	poolmodel	0.4	-0.0957184405866234	0.017754354008699066	0	10
10	250	0	200	400	600	800	1000	1200	1400	1600	1800	2	0	1	0.25	0.25	0.25	0.25	0.25	0.25	0.25	0.25	0.25	0.25	-0.375	-0.375	-0.375	-0.375	-0.375	-0.375	-0.375	-0.375	-0.375	-0.375	-0.375	linear	100	0.025	0	0.5	TRUE	2	sepmodel	0.4	-0.07401898075458875	0.01637166777253469	0	10
10	250	0	200	400	600	800	1000	1200	1400	1600	1800	2	0	1	0.25	0.25	0.25	0.25	0.25	0.25	0.25	0.25	0.25	0.25	-0.375	-0.375	-0.375	-0.375	-0.375	-0.375	-0.375	-0.375	-0.375	-0.375	-0.375	linear	100	0.025	0	0.5	TRUE	3	fixmodel	0.7	-0.052584557830449005	0.012547128388860282	0	10
10	250	0	200	400	600	800	1000	1200	1400	1600	1800	2	0	1	0.25	0.25	0.25	0.25	0.25	0.25	0.25	0.25	0.25	0.25	-0.375	-0.375	-0.375	-0.375	-0.375	-0.375	-0.375	-0.375	-0.375	-0.375	-0.375	linear	100	0.025	0	0.5	TRUE	3	poolmodel	0.5	-0.09222131388383975	0.015956503577401807	0	10
10	250	0	200	400	600	800	1000	1200	1400	1600	1800	2	0	1	0.25	0.25	0.25	0.25	0.25	0.25	0.25	0.25	0.25	0.25	-0.375	-0.375	-0.375	-0.375	-0.375	-0.375	-0.375	-0.375	-0.375	-0.375	-0.375	linear	100	0.025	0	0.5	TRUE	3	sepmodel	0.7	-0.05155532881835892	0.012285988813188806	0	10
10	250	0	200	400	600	800	1000	1200	1400	1600	1800	2	0	1	0.25	0.25	0.25	0.25	0.25	0.25	0.25	0.25	0.25	0.25	-0.375	-0.375	-0.375	-0.375	-0.375	-0.375	-0.375	-0.375	-0.375	-0.375	-0.375	linear	100	0.025	0	0.5	TRUE	4	fixmodel	0.5	-0.022294263597536373	0.013807743225946086	0	10
10	250	0	200	400	600	800	1000	1200	1400	1600	1800	2	0	1	0.25	0.25	0.25	0.25	0.25	0.25	0.25	0.25	0.25	0.25	-0.375	-0.375	-0.375	-0.375	-0.375	-0.375	-0.375	-0.375	-0.375	-0.375	-0.375	linear	100	0.025	0	0.5	TRUE	4	poolmodel	0.5	-0.08362683798283892	0.01596419968244225	0	10
10	250	0	200	400	600	800	1000	1200	1400	1600	1800	2	0	1	0.25	0.25	0.25	0.25	0.25	0.25	0.25	0.25	0.25	0.25	-0.375	-0.375	-0.375	-0.375	-0.375	-0.375	-0.375	-0.375	-0.375	-0.375	-0.375	linear	100	0.025	0	0.5	TRUE	4	sepmodel	0.7	-0.009968597643356369	0.013755513754811322	0	10
10	250	0	200	400	600	800	1000	1200	1400	1600	1800	2	0	1	0.25	0.25	0.25	0.25	0.25	0.25	0.25	0.25	0.25	0.25	-0.375	-0.375	-0.375	-0.375	-0.375	-0.375	-0.375	-0.375	-0.375	-0.375	-0.375	linear	100	0.025	0	0.5	TRUE	5	fixmodel	0.8	-0.03629393052523478	0.009584582715747013	0	10
10	250	0	200	400	600	800	1000	1200	1400	1600	1800	2	0	1	0.25	0.25	0.25	0.25	0.25	0.25	0.25	0.25	0.25	0.25	-0.375	-0.375	-0.375	-0.375	-0.375	-0.375	-0.375	-0.375	-0.375	-0.375	-0.375	linear	100	0.025	0	0.5	TRUE	5	poolmodel	0.6	-0.10833817326376134	0.016325924068621375	0	10
10	250	0	200	400	600	800	1000	1200	1400	1600	1800	2	0	1	0.25	0.25	0.25	0.25	0.25	0.25	0.25	0.25	0.25	0.25	-0.375	-0.375	-0.375	-0.375	-0.375	-0.375	-0.375	-0.375	-0.375	-0.375	-0.375	linear	100	0.025	0	0.5	TRUE	5	sepmodel	0.8	-0.02955713297371051	0.009015882958693155	0	10
10	250	0	200	400	600	800	1000	1200	1400	1600	1800	2	0	1	0.25	0.25	0.25	0.25	0.25	0.25	0.25	0.25	0.25	0.25	-0.375	-0.375	-0.375	-0.375	-0.375	-0.375	-0.375	-0.375	-0.375	-0.375	-0.375	linear	100	0.025	0	0.5	TRUE	6	fixmodel	0.7	0.01013884096019233	0.011090056701949208	0	10
10	250	0	200	400	600	800	1000	1200	1400	1600	1800	2	0	1	0.25	0.25	0.25	0.25	0.25	0.25	0.25	0.25	0.25	0.25	-0.375	-0.375	-0.375	-0.375	-0.375	-0.375	-0.375	-0.375	-0.375	-0.375	-0.375	linear	100	0.025	0	0.5	TRUE	6	poolmodel	0.5	-0.08368045478977182	0.014822891233718927	0	10
10	250	0	200	400	600	800	1000	1200	1400	1600	1800	2	0	1	0.25	0.25	0.25	0.25	0.25	0.25	0.25	0.25	0.25	0.25	-0.375	-0.375	-0.375	-0.375	-0.375	-0.375	-0.375	-0.375	-0.375	-0.375	-0.375	linear	100	0.025	0	0.5	TRUE	6	sepmodel	0.7	0.005959990896907475	0.013150749653136307	0	10
10	250	0	200	400	600	800	1000	1200	1400	1600	1800	2	0	1	0.25	0.25	0.25	0.25	0.25	0.25	0.25	0.25	0.25	0.25	-0.375	-0.375	-0.375	-0.375	-0.375	-0.375	-0.375	-0.375	-0.375	-0.375	-0.375	linear	100	0.025	0	0.5	TRUE	7	fixmodel	0.7	-0.058339218259035194	0.009155513172785172	0	10
10	250	0	200	400	600	800	1000	1200	1400	1600	1800	2	0	1	0.25	0.25	0.25	0.25	0.25	0.25	0.25	0.25	0.25	0.25	-0.375	-0.375	-0.375	-0.375	-0.375	-0.375	-0.375	-0.375	-0.375	-0.375	-0.375	linear	100	0.025	0	0.5	TRUE	7	poolmodel	0.1	-0.1744334062983844	0.03401940583246079	0	10
10	250	0	200	400	600	800	1000	1200	1400	1600	1800	2	0	1	0.25	0.25	0.25	0.25	0.25	0.25	0.25	0.25	0.25	0.25	-0.375	-0.375	-0.375	-0.375	-0.375	-0.375	-0.375	-0.375	-0.375	-0.375	-0.375	linear	100	0.025	0	0.5	TRUE	7	sepmodel	0.6	-0.0589793423004259	0.009142544792600044	0	10
10	250	0	200	400	600	800	1000	1200	1400	1600	1800	2	0	1	0.25	0.25	0.25	0.25	0.25	0.25	0.25	0.25	0.25	0.25	-0.375	-0.375	-0.375	-0.375	-0.375	-0.375	-0.375	-0.375	-0.375	-0.375	-0.375	linear	100	0.025	0	0.5	TRUE	8	fixmodel	0.7	-0.024558423734258927	0.00937462378834314	0	10
10	250	0	200	400	600	800	1000	1200	1400	1600	1800	2	0	1	0.25	0.25	0.25	0.25	0.25	0.25	0.25	0.25	0.25	0.25	-0.375	-0.375	-0.375	-0.375	-0.375	-0.375	-0.375	-0.375	-0.375	-0.375	-0.375	linear	100	0.025	0	0.5	TRUE	8	poolmodel	0.3	-0.15588304701689962	0.02898342654300951	0	10
10	250	0	200	400	600	800	1000	1200	1400	1600	1800	2	0	1	0.25	0.25	0.25	0.25	0.25	0.25	0.25	0.25	0.25	0.25	-0.375	-0.375	-0.375	-0.375	-0.375	-0.375	-0.375	-0.375	-0.375	-0.375	-0.375	linear	100	0.025	0	0.5	TRUE	8	sepmodel	0.6	-0.02666696620163628	0.01000574557596013	0	10
10	250	0	200	400	600	800	1000	1200	1400	1600	1800	2	0	1	0.25	0.25	0.25	0.25	0.25	0.25	0.25	0.25	0.25	0.25	-0.375	-0.375	-0.375	-0.375	-0.375	-0.375	-0.375	-0.375	-0.375	-0.375	-0.375	linear	100	0.025	0	0.5	TRUE	9	fixmodel	0.7	-0.017009281427255545	0.009432970044875621	0	10
10	250	0	200	400	600	800	1000	1200	1400	1600	1800	2	0	1	0.25	0.25	0.25	0.25	0.25	0.25	0.25	0.25	0.25	0.25	-0.375	-0.375	-0.375	-0.375	-0.375	-0.375	-0.375	-0.375	-0.375	-0.375	-0.375	linear	100	0.025	0	0.5	TRUE	9	poolmodel	0.1	-0.17262295438394162	0.03670215392072094	0	10
10	250	0	200	400	600	800	1000	1200	1400	1600	1800	2	0	1	0.25	0.25	0.25	0.25	0.25	0.25	0.25	0.25	0.25	0.25	-0.375	-0.375	-0.375	-0.375	-0.375	-0.375	-0.375	-0.375	-0.375	-0.375	-0.375	linear	100	0.025	0	0.5	TRUE	9	sepmodel	0.8	-0.011045099244416703	0.00917420138503189	0	10
10	250	0	200	400	600	800	1000	1200	1400	1600	1800	2	0	1	0.25	0.25	0.25	0.25	0.25	0.25	0.25	0.25	0.25	0.25	-0.375	-0.375	-0.375	-0.375	-0.375	-0.375	-0.375	-0.375	-0.375	-0.375	-0.375	linear	100	0.025	0	0.5	TRUE	10	fixmodel	0.9	6.691020832764405e-4	0.0041153640596112715	0	10
10	250	0	200	400	600	800	1000	1200	1400	1600	1800	2	0	1	0.25	0.25	0.25	0.25	0.25	0.25	0.25	0.25	0.25	0.25	-0.375	-0.375	-0.375	-0.375	-0.375	-0.375	-0.375	-0.375	-0.375	-0.375	-0.375	linear	100	0.025	0	0.5	TRUE	10	poolmodel	0.2	-0.1680227202166188	0.030553784995790506	0	10
10	250	0	200	400	600	800	1000	1200	1400	1600	1800	2	0	1	0.25	0.25	0.25	0.25	0.25	0.25	0.25	0.25	0.25	0.25	-0.375	-0.375	-0.375	-0.375	-0.375	-0.375	-0.375	-0.375	-0.375	-0.375	-0.375	linear	100	0.025	0	0.5	TRUE	10	sepmodel	0.9	0.0032662661557898267	0.003032243728011733	0	10
10	250	0	225	450	675	900	1125	1350	1575	1800	2025	2	0	1	0.25	0.25	0.25	0.25	0.25	0.25	0.25	0.25	0.25	0.25	-0.375	-0.375	-0.375	-0.375	-0.375	-0.375	-0.375	-0.375	-0.375	-0.375	-0.375	linear	100	0.025	0	0.5	TRUE	2	fixmodel	1	5.483940351264649e-4	0.004125257813058523	0	10
10	250	0	225	450	675	900	1125	1350	1575	1800	2025	2	0	1	0.25	0.25	0.25	0.25	0.25	0.25	0.25	0.25	0.25	0.25	-0.375	-0.375	-0.375	-0.375	-0.375	-0.375	-0.375	-0.375	-0.375	-0.375	-0.375	linear	100	0.025	0	0.5	TRUE	2	poolmodel	1	-0.015353001218027514	0.003195160903024048	0	10
10	250	0	225	450	675	900	1125	1350	1575	1800	2025	2	0	1	0.25	0.25	0.25	0.25	0.25	0.25	0.25	0.25	0.25	0.25	-0.375	-0.375	-0.375	-0.375	-0.375	-0.375	-0.375	-0.375	-0.375	-0.375	-0.375	linear	100	0.025	0	0.5	TRUE	2	sepmodel	0.9	-1.2534176902845862e-4	0.004151624272476285	0	10
10	250	0	225	450	675	900	1125	1350	1575	1800	2025	2	0	1	0.25	0.25	0.25	0.25	0.25	0.25	0.25	0.25	0.25	0.25	-0.375	-0.375	-0.375	-0.375	-0.375	-0.375	-0.375	-0.375	-0.375	-0.375	-0.375	linear	100	0.025	0	0.5	TRUE	3	fixmodel	0.7	-0.00796900372795888	0.007606192923834756	0	10
10	250	0	225	450	675	900	1125	1350	1575	1800	2025	2	0	1	0.25	0.25	0.25	0.25	0.25	0.25	0.25	0.25	0.25	0.25	-0.375	-0.375	-0.375	-0.375	-0.375	-0.375	-0.375	-0.375	-0.375	-0.375	-0.375	linear	100	0.025	0	0.5	TRUE	3	poolmodel	0.6	-0.0451071670161143	0.0065732369878549	0	10
10	250	0	225	450	675	900	1125	1350	1575	1800	2025	2	0	1	0.25	0.25	0.25	0.25	0.25	0.25	0.25	0.25	0.25	0.25	-0.375	-0.375	-0.375	-0.375	-0.375	-0.375	-0.375	-0.375	-0.375	-0.375	-0.375	linear	100	0.025	0	0.5	TRUE	3	sepmodel	0.6	-0.02628084935761675	0.008640569796421294	0	10
10	250	0	225	450	675	900	1125	1350	1575	1800	2025	2	0	1	0.25	0.25	0.25	0.25	0.25	0.25	0.25	0.25	0.25	0.25	-0.375	-0.375	-0.375	-0.375	-0.375	-0.375	-0.375	-0.375	-0.375	-0.375	-0.375	linear	100	0.025	0	0.5	TRUE	4	fixmodel	0.9	-0.0053136813652620764	0.004878885992544604	0	10
10	250	0	225	450	675	900	1125	1350	1575	1800	2025	2	0	1	0.25	0.25	0.25	0.25	0.25	0.25	0.25	0.25	0.25	0.25	-0.375	-0.375	-0.375	-0.375	-0.375	-0.375	-0.375	-0.375	-0.375	-0.375	-0.375	linear	100	0.025	0	0.5	TRUE	4	poolmodel	0.8	-0.05393296840205	0.00640412717840923	0	10
10	250	0	225	450	675	900	1125	1350	1575	1800	2025	2	0	1	0.25	0.25	0.25	0.25	0.25	0.25	0.25	0.25	0.25	0.25	-0.375	-0.375	-0.375	-0.375	-0.375	-0.375	-0.375	-0.375	-0.375	-0.375	-0.375	linear	100	0.025	0	0.5	TRUE	4	sepmodel	0.8	-0.007329241831566277	0.00563100754744485	0	10
10	250	0	225	450	675	900	1125	1350	1575	1800	2025	2	0	1	0.25	0.25	0.25	0.25	0.25	0.25	0.25	0.25	0.25	0.25	-0.375	-0.375	-0.375	-0.375	-0.375	-0.375	-0.375	-0.375	-0.375	-0.375	-0.375	linear	100	0.025	0	0.5	TRUE	5	fixmodel	1	0.05275733290687048	0.007210227356580201	0	10
10	250	0	225	450	675	900	1125	1350	1575	1800	2025	2	0	1	0.25	0.25	0.25	0.25	0.25	0.25	0.25	0.25	0.25	0.25	-0.375	-0.375	-0.375	-0.375	-0.375	-0.375	-0.375	-0.375	-0.375	-0.375	-0.375	linear	100	0.025	0	0.5	TRUE	5	poolmodel	0.9	-0.026684755040872258	0.005323817846900476	0	10
10	250	0	225	450	675	900	1125	1350	1575	1800	2025	2	0	1	0.25	0.25	0.25	0.25	0.25	0.25	0.25	0.25	0.25	0.25	-0.375	-0.375	-0.375	-0.375	-0.375	-0.375	-0.375	-0.375	-0.375	-0.375	-0.375	linear	100	0.025	0	0.5	TRUE	5	sepmodel	1	0.044532265304259945	0.008757111053796257	0	10
10	250	0	225	450	675	900	1125	1350	1575	1800	2025	2	0	1	0.25	0.25	0.25	0.25	0.25	0.25	0.25	0.25	0.25	0.25	-0.375	-0.375	-0.375	-0.375	-0.375	-0.375	-0.375	-0.375	-0.375	-0.375	-0.375	linear	100	0.025	0	0.5	TRUE	6	fixmodel	0.8	0.007056867801772737	0.010974409893583382	0	10
10	250	0	225	450	675	900	1125	1350	1575	1800	2025	2	0	1	0.25	0.25	0.25	0.25	0.25	0.25	0.25	0.25	0.25	0.25	-0.375	-0.375	-0.375	-0.375	-0.375	-0.375	-0.375	-0.375	-0.375	-0.375	-0.375	linear	100	0.025	0	0.5	TRUE	6	poolmodel	0.5	-0.09211445587501535	0.019278481538819035	0	10
10	250	0	225	450	675	900	1125	1350	1575	1800	2025	2	0	1	0.25	0.25	0.25	0.25	0.25	0.25	0.25	0.25	0.25	0.25	-0.375	-0.375	-0.375	-0.375	-0.375	-0.375	-0.375	-0.375	-0.375	-0.375	-0.375	linear	100	0.025	0	0.5	TRUE	6	sepmodel	0.7	-5.37767848821849e-4	0.016453414557876474	0	10
10	250	0	225	450	675	900	1125	1350	1575	1800	2025	2	0	1	0.25	0.25	0.25	0.25	0.25	0.25	0.25	0.25	0.25	0.25	-0.375	-0.375	-0.375	-0.375	-0.375	-0.375	-0.375	-0.375	-0.375	-0.375	-0.375	linear	100	0.025	0	0.5	TRUE	7	fixmodel	0.8	-0.004431540296129344	0.006526701605496114	0	10
10	250	0	225	450	675	900	1125	1350	1575	1800	2025	2	0	1	0.25	0.25	0.25	0.25	0.25	0.25	0.25	0.25	0.25	0.25	-0.375	-0.375	-0.375	-0.375	-0.375	-0.375	-0.375	-0.375	-0.375	-0.375	-0.375	linear	100	0.025	0	0.5	TRUE	7	poolmodel	0.5	-0.12012940208141058	0.021926977205981312	0	10
10	250	0	225	450	675	900	1125	1350	1575	1800	2025	2	0	1	0.25	0.25	0.25	0.25	0.25	0.25	0.25	0.25	0.25	0.25	-0.375	-0.375	-0.375	-0.375	-0.375	-0.375	-0.375	-0.375	-0.375	-0.375	-0.375	linear	100	0.025	0	0.5	TRUE	7	sepmodel	0.7	-0.01854328317393173	0.007889524442605437	0	10
10	250	0	225	450	675	900	1125	1350	1575	1800	2025	2	0	1	0.25	0.25	0.25	0.25	0.25	0.25	0.25	0.25	0.25	0.25	-0.375	-0.375	-0.375	-0.375	-0.375	-0.375	-0.375	-0.375	-0.375	-0.375	-0.375	linear	100	0.025	0	0.5	TRUE	8	fixmodel	1	0.009013869000916136	0.0035712538029432114	0	10
10	250	0	225	450	675	900	1125	1350	1575	1800	2025	2	0	1	0.25	0.25	0.25	0.25	0.25	0.25	0.25	0.25	0.25	0.25	-0.375	-0.375	-0.375	-0.375	-0.375	-0.375	-0.375	-0.375	-0.375	-0.375	-0.375	linear	100	0.025	0	0.5	TRUE	8	poolmodel	0.3	-0.12193740330811897	0.017424255550354786	0	10
10	250	0	225	450	675	900	1125	1350	1575	1800	2025	2	0	1	0.25	0.25	0.25	0.25	0.25	0.25	0.25	0.25	0.25	0.25	-0.375	-0.375	-0.375	-0.375	-0.375	-0.375	-0.375	-0.375	-0.375	-0.375	-0.375	linear	100	0.025	0	0.5	TRUE	8	sepmodel	0.9	-0.007053454706650341	0.004124179758152894	0	10
10	250	0	225	450	675	900	1125	1350	1575	1800	2025	2	0	1	0.25	0.25	0.25	0.25	0.25	0.25	0.25	0.25	0.25	0.25	-0.375	-0.375	-0.375	-0.375	-0.375	-0.375	-0.375	-0.375	-0.375	-0.375	-0.375	linear	100	0.025	0	0.5	TRUE	9	fixmodel	0.9	-0.013008023297302823	0.003628134256500828	0	10
10	250	0	225	450	675	900	1125	1350	1575	1800	2025	2	0	1	0.25	0.25	0.25	0.25	0.25	0.25	0.25	0.25	0.25	0.25	-0.375	-0.375	-0.375	-0.375	-0.375	-0.375	-0.375	-0.375	-0.375	-0.375	-0.375	linear	100	0.025	0	0.5	TRUE	9	poolmodel	0.3	-0.161983129893299	0.02941752658433756	0	10
10	250	0	225	450	675	900	1125	1350	1575	1800	2025	2	0	1	0.25	0.25	0.25	0.25	0.25	0.25	0.25	0.25	0.25	0.25	-0.375	-0.375	-0.375	-0.375	-0.375	-0.375	-0.375	-0.375	-0.375	-0.375	-0.375	linear	100	0.025	0	0.5	TRUE	9	sepmodel	0.8	-0.02016588141315651	0.005939519012070704	0	10
10	250	0	225	450	675	900	1125	1350	1575	1800	2025	2	0	1	0.25	0.25	0.25	0.25	0.25	0.25	0.25	0.25	0.25	0.25	-0.375	-0.375	-0.375	-0.375	-0.375	-0.375	-0.375	-0.375	-0.375	-0.375	-0.375	linear	100	0.025	0	0.5	TRUE	10	fixmodel	0.9	0.0064549276815039774	0.002628044749847655	0	10
10	250	0	225	450	675	900	1125	1350	1575	1800	2025	2	0	1	0.25	0.25	0.25	0.25	0.25	0.25	0.25	0.25	0.25	0.25	-0.375	-0.375	-0.375	-0.375	-0.375	-0.375	-0.375	-0.375	-0.375	-0.375	-0.375	linear	100	0.025	0	0.5	TRUE	10	poolmodel	0.3	-0.1387700004877899	0.022646858263544265	0	10
10	250	0	225	450	675	900	1125	1350	1575	1800	2025	2	0	1	0.25	0.25	0.25	0.25	0.25	0.25	0.25	0.25	0.25	0.25	-0.375	-0.375	-0.375	-0.375	-0.375	-0.375	-0.375	-0.375	-0.375	-0.375	-0.375	linear	100	0.025	0	0.5	TRUE	10	sepmodel	1	0.006688030854066646	0.0028064095750121427	0	10
10	250	0	250	500	750	1000	1250	1500	1750	2000	2250	2	0	1	0.25	0.25	0.25	0.25	0.25	0.25	0.25	0.25	0.25	0.25	-0.375	-0.375	-0.375	-0.375	-0.375	-0.375	-0.375	-0.375	-0.375	-0.375	-0.375	linear	100	0.025	0	0.5	TRUE	2	fixmodel	0.8	0.03274380741210222	0.015321445267568684	0	10
10	250	0	250	500	750	1000	1250	1500	1750	2000	2250	2	0	1	0.25	0.25	0.25	0.25	0.25	0.25	0.25	0.25	0.25	0.25	-0.375	-0.375	-0.375	-0.375	-0.375	-0.375	-0.375	-0.375	-0.375	-0.375	-0.375	linear	100	0.025	0	0.5	TRUE	2	poolmodel	0.7	0.003372330973321053	0.013788867458181983	0	10
10	250	0	250	500	750	1000	1250	1500	1750	2000	2250	2	0	1	0.25	0.25	0.25	0.25	0.25	0.25	0.25	0.25	0.25	0.25	-0.375	-0.375	-0.375	-0.375	-0.375	-0.375	-0.375	-0.375	-0.375	-0.375	-0.375	linear	100	0.025	0	0.5	TRUE	2	sepmodel	0.8	0.04337370858271025	0.014393812688744824	0	10
10	250	0	250	500	750	1000	1250	1500	1750	2000	2250	2	0	1	0.25	0.25	0.25	0.25	0.25	0.25	0.25	0.25	0.25	0.25	-0.375	-0.375	-0.375	-0.375	-0.375	-0.375	-0.375	-0.375	-0.375	-0.375	-0.375	linear	100	0.025	0	0.5	TRUE	3	fixmodel	0.9	0.03664322536122666	0.009816613122667055	0	10
10	250	0	250	500	750	1000	1250	1500	1750	2000	2250	2	0	1	0.25	0.25	0.25	0.25	0.25	0.25	0.25	0.25	0.25	0.25	-0.375	-0.375	-0.375	-0.375	-0.375	-0.375	-0.375	-0.375	-0.375	-0.375	-0.375	linear	100	0.025	0	0.5	TRUE	3	poolmodel	0.8	-0.02206770209328448	0.007469014425421515	0	10
10	250	0	250	500	750	1000	1250	1500	1750	2000	2250	2	0	1	0.25	0.25	0.25	0.25	0.25	0.25	0.25	0.25	0.25	0.25	-0.375	-0.375	-0.375	-0.375	-0.375	-0.375	-0.375	-0.375	-0.375	-0.375	-0.375	linear	100	0.025	0	0.5	TRUE	3	sepmodel	0.9	0.039383993148022475	0.010542661223112773	0	10
10	250	0	250	500	750	1000	1250	1500	1750	2000	2250	2	0	1	0.25	0.25	0.25	0.25	0.25	0.25	0.25	0.25	0.25	0.25	-0.375	-0.375	-0.375	-0.375	-0.375	-0.375	-0.375	-0.375	-0.375	-0.375	-0.375	linear	100	0.025	0	0.5	TRUE	4	fixmodel	0.8	0.013387124942363155	0.017082067636878303	0	10
10	250	0	250	500	750	1000	1250	1500	1750	2000	2250	2	0	1	0.25	0.25	0.25	0.25	0.25	0.25	0.25	0.25	0.25	0.25	-0.375	-0.375	-0.375	-0.375	-0.375	-0.375	-0.375	-0.375	-0.375	-0.375	-0.375	linear	100	0.025	0	0.5	TRUE	4	poolmodel	0.8	-0.05327746689359168	0.016253148757957706	0	10
10	250	0	250	500	750	1000	1250	1500	1750	2000	2250	2	0	1	0.25	0.25	0.25	0.25	0.25	0.25	0.25	0.25	0.25	0.25	-0.375	-0.375	-0.375	-0.375	-0.375	-0.375	-0.375	-0.375	-0.375	-0.375	-0.375	linear	100	0.025	0	0.5	TRUE	4	sepmodel	0.8	0.006356874575609098	0.012633979412291302	0	10
10	250	0	250	500	750	1000	1250	1500	1750	2000	2250	2	0	1	0.25	0.25	0.25	0.25	0.25	0.25	0.25	0.25	0.25	0.25	-0.375	-0.375	-0.375	-0.375	-0.375	-0.375	-0.375	-0.375	-0.375	-0.375	-0.375	linear	100	0.025	0	0.5	TRUE	5	fixmodel	0.8	0.02143107640303883	0.011939216609763891	0	10
10	250	0	250	500	750	1000	1250	1500	1750	2000	2250	2	0	1	0.25	0.25	0.25	0.25	0.25	0.25	0.25	0.25	0.25	0.25	-0.375	-0.375	-0.375	-0.375	-0.375	-0.375	-0.375	-0.375	-0.375	-0.375	-0.375	linear	100	0.025	0	0.5	TRUE	5	poolmodel	0.8	-0.07163738850589303	0.01152932400486992	0	10
10	250	0	250	500	750	1000	1250	1500	1750	2000	2250	2	0	1	0.25	0.25	0.25	0.25	0.25	0.25	0.25	0.25	0.25	0.25	-0.375	-0.375	-0.375	-0.375	-0.375	-0.375	-0.375	-0.375	-0.375	-0.375	-0.375	linear	100	0.025	0	0.5	TRUE	5	sepmodel	0.8	0.013105093769167745	0.007609644273362127	0	10
10	250	0	250	500	750	1000	1250	1500	1750	2000	2250	2	0	1	0.25	0.25	0.25	0.25	0.25	0.25	0.25	0.25	0.25	0.25	-0.375	-0.375	-0.375	-0.375	-0.375	-0.375	-0.375	-0.375	-0.375	-0.375	-0.375	linear	100	0.025	0	0.5	TRUE	6	fixmodel	0.8	0.0312819210498643	0.010680200211759996	0	10
10	250	0	250	500	750	1000	1250	1500	1750	2000	2250	2	0	1	0.25	0.25	0.25	0.25	0.25	0.25	0.25	0.25	0.25	0.25	-0.375	-0.375	-0.375	-0.375	-0.375	-0.375	-0.375	-0.375	-0.375	-0.375	-0.375	linear	100	0.025	0	0.5	TRUE	6	poolmodel	0.7	-0.07341682565308523	0.014727805688366503	0	10
10	250	0	250	500	750	1000	1250	1500	1750	2000	2250	2	0	1	0.25	0.25	0.25	0.25	0.25	0.25	0.25	0.25	0.25	0.25	-0.375	-0.375	-0.375	-0.375	-0.375	-0.375	-0.375	-0.375	-0.375	-0.375	-0.375	linear	100	0.025	0	0.5	TRUE	6	sepmodel	0.8	0.02870610791264385	0.00961291038675698	0	10
10	250	0	250	500	750	1000	1250	1500	1750	2000	2250	2	0	1	0.25	0.25	0.25	0.25	0.25	0.25	0.25	0.25	0.25	0.25	-0.375	-0.375	-0.375	-0.375	-0.375	-0.375	-0.375	-0.375	-0.375	-0.375	-0.375	linear	100	0.025	0	0.5	TRUE	7	fixmodel	0.9	0.006045074629954253	0.010596291762508103	0	10
10	250	0	250	500	750	1000	1250	1500	1750	2000	2250	2	0	1	0.25	0.25	0.25	0.25	0.25	0.25	0.25	0.25	0.25	0.25	-0.375	-0.375	-0.375	-0.375	-0.375	-0.375	-0.375	-0.375	-0.375	-0.375	-0.375	linear	100	0.025	0	0.5	TRUE	7	poolmodel	0.7	-0.10366627773309696	0.020061109123070325	0	10
10	250	0	250	500	750	1000	1250	1500	1750	2000	2250	2	0	1	0.25	0.25	0.25	0.25	0.25	0.25	0.25	0.25	0.25	0.25	-0.375	-0.375	-0.375	-0.375	-0.375	-0.375	-0.375	-0.375	-0.375	-0.375	-0.375	linear	100	0.025	0	0.5	TRUE	7	sepmodel	0.7	-0.0030347578030569923	0.008927399273593572	0	10
10	250	0	250	500	750	1000	1250	1500	1750	2000	2250	2	0	1	0.25	0.25	0.25	0.25	0.25	0.25	0.25	0.25	0.25	0.25	-0.375	-0.375	-0.375	-0.375	-0.375	-0.375	-0.375	-0.375	-0.375	-0.375	-0.375	linear	100	0.025	0	0.5	TRUE	8	fixmodel	0.8	-0.00709420518199565	0.006659559244725094	0	10
10	250	0	250	500	750	1000	1250	1500	1750	2000	2250	2	0	1	0.25	0.25	0.25	0.25	0.25	0.25	0.25	0.25	0.25	0.25	-0.375	-0.375	-0.375	-0.375	-0.375	-0.375	-0.375	-0.375	-0.375	-0.375	-0.375	linear	100	0.025	0	0.5	TRUE	8	poolmodel	0.4	-0.13916131063548334	0.023235050280986273	0	10
10	250	0	250	500	750	1000	1250	1500	1750	2000	2250	2	0	1	0.25	0.25	0.25	0.25	0.25	0.25	0.25	0.25	0.25	0.25	-0.375	-0.375	-0.375	-0.375	-0.375	-0.375	-0.375	-0.375	-0.375	-0.375	-0.375	linear	100	0.025	0	0.5	TRUE	8	sepmodel	0.8	-0.020768221239304843	0.00840559626850956	0	10
10	250	0	250	500	750	1000	1250	1500	1750	2000	2250	2	0	1	0.25	0.25	0.25	0.25	0.25	0.25	0.25	0.25	0.25	0.25	-0.375	-0.375	-0.375	-0.375	-0.375	-0.375	-0.375	-0.375	-0.375	-0.375	-0.375	linear	100	0.025	0	0.5	TRUE	9	fixmodel	0.8	-1.837861630004989e-4	0.006799265102865471	0	10
10	250	0	250	500	750	1000	1250	1500	1750	2000	2250	2	0	1	0.25	0.25	0.25	0.25	0.25	0.25	0.25	0.25	0.25	0.25	-0.375	-0.375	-0.375	-0.375	-0.375	-0.375	-0.375	-0.375	-0.375	-0.375	-0.375	linear	100	0.025	0	0.5	TRUE	9	poolmodel	0.3	-0.13702723580759943	0.02374005955050201	0	10
10	250	0	250	500	750	1000	1250	1500	1750	2000	2250	2	0	1	0.25	0.25	0.25	0.25	0.25	0.25	0.25	0.25	0.25	0.25	-0.375	-0.375	-0.375	-0.375	-0.375	-0.375	-0.375	-0.375	-0.375	-0.375	-0.375	linear	100	0.025	0	0.5	TRUE	9	sepmodel	0.8	-0.005493253072723275	0.009625288792196969	0	10
10	250	0	250	500	750	1000	1250	1500	1750	2000	2250	2	0	1	0.25	0.25	0.25	0.25	0.25	0.25	0.25	0.25	0.25	0.25	-0.375	-0.375	-0.375	-0.375	-0.375	-0.375	-0.375	-0.375	-0.375	-0.375	-0.375	linear	100	0.025	0	0.5	TRUE	10	fixmodel	0.7	-0.027009850959488494	0.007349786874288386	0	10
10	250	0	250	500	750	1000	1250	1500	1750	2000	2250	2	0	1	0.25	0.25	0.25	0.25	0.25	0.25	0.25	0.25	0.25	0.25	-0.375	-0.375	-0.375	-0.375	-0.375	-0.375	-0.375	-0.375	-0.375	-0.375	-0.375	linear	100	0.025	0	0.5	TRUE	10	poolmodel	0.4	-0.17858717811219768	0.04034537002831142	0	10
10	250	0	250	500	750	1000	1250	1500	1750	2000	2250	2	0	1	0.25	0.25	0.25	0.25	0.25	0.25	0.25	0.25	0.25	0.25	-0.375	-0.375	-0.375	-0.375	-0.375	-0.375	-0.375	-0.375	-0.375	-0.375	-0.375	linear	100	0.025	0	0.5	TRUE	10	sepmodel	0.6	-0.03554420011370104	0.0103319954348915	0	10
10	250	0	275	550	825	1100	1375	1650	1925	2200	2475	2	0	1	0.25	0.25	0.25	0.25	0.25	0.25	0.25	0.25	0.25	0.25	-0.375	-0.375	-0.375	-0.375	-0.375	-0.375	-0.375	-0.375	-0.375	-0.375	-0.375	linear	100	0.025	0	0.5	TRUE	2	fixmodel	0.9	0.020392752794368155	0.01219552657580715	0	10
10	250	0	275	550	825	1100	1375	1650	1925	2200	2475	2	0	1	0.25	0.25	0.25	0.25	0.25	0.25	0.25	0.25	0.25	0.25	-0.375	-0.375	-0.375	-0.375	-0.375	-0.375	-0.375	-0.375	-0.375	-0.375	-0.375	linear	100	0.025	0	0.5	TRUE	2	poolmodel	0.8	0.0062633094961758225	0.012039185388147711	0	10
10	250	0	275	550	825	1100	1375	1650	1925	2200	2475	2	0	1	0.25	0.25	0.25	0.25	0.25	0.25	0.25	0.25	0.25	0.25	-0.375	-0.375	-0.375	-0.375	-0.375	-0.375	-0.375	-0.375	-0.375	-0.375	-0.375	linear	100	0.025	0	0.5	TRUE	2	sepmodel	0.8	0.02255925212605623	0.011349717478425243	0	10
10	250	0	275	550	825	1100	1375	1650	1925	2200	2475	2	0	1	0.25	0.25	0.25	0.25	0.25	0.25	0.25	0.25	0.25	0.25	-0.375	-0.375	-0.375	-0.375	-0.375	-0.375	-0.375	-0.375	-0.375	-0.375	-0.375	linear	100	0.025	0	0.5	TRUE	3	fixmodel	0.9	0.01549307010144029	0.006652370566881304	0	10
10	250	0	275	550	825	1100	1375	1650	1925	2200	2475	2	0	1	0.25	0.25	0.25	0.25	0.25	0.25	0.25	0.25	0.25	0.25	-0.375	-0.375	-0.375	-0.375	-0.375	-0.375	-0.375	-0.375	-0.375	-0.375	-0.375	linear	100	0.025	0	0.5	TRUE	3	poolmodel	0.9	-0.018403603671564784	0.007103004051240001	0	10
10	250	0	275	550	825	1100	1375	1650	1925	2200	2475	2	0	1	0.25	0.25	0.25	0.25	0.25	0.25	0.25	0.25	0.25	0.25	-0.375	-0.375	-0.375	-0.375	-0.375	-0.375	-0.375	-0.375	-0.375	-0.375	-0.375	linear	100	0.025	0	0.5	TRUE	3	sepmodel	0.9	0.011096453218328339	0.006332723058535013	0	10
10	250	0	275	550	825	1100	1375	1650	1925	2200	2475	2	0	1	0.25	0.25	0.25	0.25	0.25	0.25	0.25	0.25	0.25	0.25	-0.375	-0.375	-0.375	-0.375	-0.375	-0.375	-0.375	-0.375	-0.375	-0.375	-0.375	linear	100	0.025	0	0.5	TRUE	4	fixmodel	0.9	0.03642330841693008	0.005825654595167232	0	10
10	250	0	275	550	825	1100	1375	1650	1925	2200	2475	2	0	1	0.25	0.25	0.25	0.25	0.25	0.25	0.25	0.25	0.25	0.25	-0.375	-0.375	-0.375	-0.375	-0.375	-0.375	-0.375	-0.375	-0.375	-0.375	-0.375	linear	100	0.025	0	0.5	TRUE	4	poolmodel	0.8	-0.03535755249913433	0.005332673904059375	0	10
10	250	0	275	550	825	1100	1375	1650	1925	2200	2475	2	0	1	0.25	0.25	0.25	0.25	0.25	0.25	0.25	0.25	0.25	0.25	-0.375	-0.375	-0.375	-0.375	-0.375	-0.375	-0.375	-0.375	-0.375	-0.375	-0.375	linear	100	0.025	0	0.5	TRUE	4	sepmodel	0.9	0.029154844223203098	0.006919864977412557	0	10
10	250	0	275	550	825	1100	1375	1650	1925	2200	2475	2	0	1	0.25	0.25	0.25	0.25	0.25	0.25	0.25	0.25	0.25	0.25	-0.375	-0.375	-0.375	-0.375	-0.375	-0.375	-0.375	-0.375	-0.375	-0.375	-0.375	linear	100	0.025	0	0.5	TRUE	5	fixmodel	1	0.06907268155576053	0.010056068366197718	0	10
10	250	0	275	550	825	1100	1375	1650	1925	2200	2475	2	0	1	0.25	0.25	0.25	0.25	0.25	0.25	0.25	0.25	0.25	0.25	-0.375	-0.375	-0.375	-0.375	-0.375	-0.375	-0.375	-0.375	-0.375	-0.375	-0.375	linear	100	0.025	0	0.5	TRUE	5	poolmodel	0.9	-0.025083613477968857	0.005781077175938317	0	10
10	250	0	275	550	825	1100	1375	1650	1925	2200	2475	2	0	1	0.25	0.25	0.25	0.25	0.25	0.25	0.25	0.25	0.25	0.25	-0.375	-0.375	-0.375	-0.375	-0.375	-0.375	-0.375	-0.375	-0.375	-0.375	-0.375	linear	100	0.025	0	0.5	TRUE	5	sepmodel	0.9	0.06315346398676691	0.012249136297213508	0	10
10	250	0	275	550	825	1100	1375	1650	1925	2200	2475	2	0	1	0.25	0.25	0.25	0.25	0.25	0.25	0.25	0.25	0.25	0.25	-0.375	-0.375	-0.375	-0.375	-0.375	-0.375	-0.375	-0.375	-0.375	-0.375	-0.375	linear	100	0.025	0	0.5	TRUE	6	fixmodel	1	0.06968151477145584	0.011207835425500547	0	10
10	250	0	275	550	825	1100	1375	1650	1925	2200	2475	2	0	1	0.25	0.25	0.25	0.25	0.25	0.25	0.25	0.25	0.25	0.25	-0.375	-0.375	-0.375	-0.375	-0.375	-0.375	-0.375	-0.375	-0.375	-0.375	-0.375	linear	100	0.025	0	0.5	TRUE	6	poolmodel	0.9	-0.03953563802880306	0.0068593264022582924	0	10
10	250	0	275	550	825	1100	1375	1650	1925	2200	2475	2	0	1	0.25	0.25	0.25	0.25	0.25	0.25	0.25	0.25	0.25	0.25	-0.375	-0.375	-0.375	-0.375	-0.375	-0.375	-0.375	-0.375	-0.375	-0.375	-0.375	linear	100	0.025	0	0.5	TRUE	6	sepmodel	1	0.07382472316096586	0.013329913838598415	0	10
10	250	0	275	550	825	1100	1375	1650	1925	2200	2475	2	0	1	0.25	0.25	0.25	0.25	0.25	0.25	0.25	0.25	0.25	0.25	-0.375	-0.375	-0.375	-0.375	-0.375	-0.375	-0.375	-0.375	-0.375	-0.375	-0.375	linear	100	0.025	0	0.5	TRUE	7	fixmodel	0.9	0.029811125765183	0.004525681004894854	0	10
10	250	0	275	550	825	1100	1375	1650	1925	2200	2475	2	0	1	0.25	0.25	0.25	0.25	0.25	0.25	0.25	0.25	0.25	0.25	-0.375	-0.375	-0.375	-0.375	-0.375	-0.375	-0.375	-0.375	-0.375	-0.375	-0.375	linear	100	0.025	0	0.5	TRUE	7	poolmodel	0.6	-0.08602199915247674	0.010412088027199867	0	10
10	250	0	275	550	825	1100	1375	1650	1925	2200	2475	2	0	1	0.25	0.25	0.25	0.25	0.25	0.25	0.25	0.25	0.25	0.25	-0.375	-0.375	-0.375	-0.375	-0.375	-0.375	-0.375	-0.375	-0.375	-0.375	-0.375	linear	100	0.025	0	0.5	TRUE	7	sepmodel	0.9	0.015744631080201178	0.005389894121362325	0	10
10	250	0	275	550	825	1100	1375	1650	1925	2200	2475	2	0	1	0.25	0.25	0.25	0.25	0.25	0.25	0.25	0.25	0.25	0.25	-0.375	-0.375	-0.375	-0.375	-0.375	-0.375	-0.375	-0.375	-0.375	-0.375	-0.375	linear	100	0.025	0	0.5	TRUE	8	fixmodel	0.8	0.0209257930840288	0.012211593838323268	0	10
10	250	0	275	550	825	1100	1375	1650	1925	2200	2475	2	0	1	0.25	0.25	0.25	0.25	0.25	0.25	0.25	0.25	0.25	0.25	-0.375	-0.375	-0.375	-0.375	-0.375	-0.375	-0.375	-0.375	-0.375	-0.375	-0.375	linear	100	0.025	0	0.5	TRUE	8	poolmodel	0.6	-0.09586852677475279	0.02054094078109864	0	10
10	250	0	275	550	825	1100	1375	1650	1925	2200	2475	2	0	1	0.25	0.25	0.25	0.25	0.25	0.25	0.25	0.25	0.25	0.25	-0.375	-0.375	-0.375	-0.375	-0.375	-0.375	-0.375	-0.375	-0.375	-0.375	-0.375	linear	100	0.025	0	0.5	TRUE	8	sepmodel	0.8	0.006996802706722252	0.01046768314960286	0	10
10	250	0	275	550	825	1100	1375	1650	1925	2200	2475	2	0	1	0.25	0.25	0.25	0.25	0.25	0.25	0.25	0.25	0.25	0.25	-0.375	-0.375	-0.375	-0.375	-0.375	-0.375	-0.375	-0.375	-0.375	-0.375	-0.375	linear	100	0.025	0	0.5	TRUE	9	fixmodel	0.9	0.03309735629757731	0.007493736695293967	0	10
10	250	0	275	550	825	1100	1375	1650	1925	2200	2475	2	0	1	0.25	0.25	0.25	0.25	0.25	0.25	0.25	0.25	0.25	0.25	-0.375	-0.375	-0.375	-0.375	-0.375	-0.375	-0.375	-0.375	-0.375	-0.375	-0.375	linear	100	0.025	0	0.5	TRUE	9	poolmodel	0.5	-0.09651577026562638	0.01420022059237239	0	10
10	250	0	275	550	825	1100	1375	1650	1925	2200	2475	2	0	1	0.25	0.25	0.25	0.25	0.25	0.25	0.25	0.25	0.25	0.25	-0.375	-0.375	-0.375	-0.375	-0.375	-0.375	-0.375	-0.375	-0.375	-0.375	-0.375	linear	100	0.025	0	0.5	TRUE	9	sepmodel	0.9	0.01993615226278848	0.009068434534655308	0	10
10	250	0	275	550	825	1100	1375	1650	1925	2200	2475	2	0	1	0.25	0.25	0.25	0.25	0.25	0.25	0.25	0.25	0.25	0.25	-0.375	-0.375	-0.375	-0.375	-0.375	-0.375	-0.375	-0.375	-0.375	-0.375	-0.375	linear	100	0.025	0	0.5	TRUE	10	fixmodel	0.9	0.015160802752859257	0.004899574299144984	0	10
10	250	0	275	550	825	1100	1375	1650	1925	2200	2475	2	0	1	0.25	0.25	0.25	0.25	0.25	0.25	0.25	0.25	0.25	0.25	-0.375	-0.375	-0.375	-0.375	-0.375	-0.375	-0.375	-0.375	-0.375	-0.375	-0.375	linear	100	0.025	0	0.5	TRUE	10	poolmodel	0.4	-0.13247195306390933	0.02046285684959649	0	10
10	250	0	275	550	825	1100	1375	1650	1925	2200	2475	2	0	1	0.25	0.25	0.25	0.25	0.25	0.25	0.25	0.25	0.25	0.25	-0.375	-0.375	-0.375	-0.375	-0.375	-0.375	-0.375	-0.375	-0.375	-0.375	-0.375	linear	100	0.025	0	0.5	TRUE	10	sepmodel	0.8	0.0028091139662095588	0.007539966554303418	0	10
10	250	0	300	600	900	1200	1500	1800	2100	2400	2700	2	0	1	0.25	0.25	0.25	0.25	0.25	0.25	0.25	0.25	0.25	0.25	-0.375	-0.375	-0.375	-0.375	-0.375	-0.375	-0.375	-0.375	-0.375	-0.375	-0.375	linear	100	0.025	0	0.5	TRUE	2	fixmodel	0.8	-0.00423592660467548	0.0051266879765184195	0	10
10	250	0	300	600	900	1200	1500	1800	2100	2400	2700	2	0	1	0.25	0.25	0.25	0.25	0.25	0.25	0.25	0.25	0.25	0.25	-0.375	-0.375	-0.375	-0.375	-0.375	-0.375	-0.375	-0.375	-0.375	-0.375	-0.375	linear	100	0.025	0	0.5	TRUE	2	poolmodel	0.8	-0.030379264692246923	0.004214890454864791	0	10
10	250	0	300	600	900	1200	1500	1800	2100	2400	2700	2	0	1	0.25	0.25	0.25	0.25	0.25	0.25	0.25	0.25	0.25	0.25	-0.375	-0.375	-0.375	-0.375	-0.375	-0.375	-0.375	-0.375	-0.375	-0.375	-0.375	linear	100	0.025	0	0.5	TRUE	2	sepmodel	0.9	0.009849688508928669	0.005028115630195172	0	10
10	250	0	300	600	900	1200	1500	1800	2100	2400	2700	2	0	1	0.25	0.25	0.25	0.25	0.25	0.25	0.25	0.25	0.25	0.25	-0.375	-0.375	-0.375	-0.375	-0.375	-0.375	-0.375	-0.375	-0.375	-0.375	-0.375	linear	100	0.025	0	0.5	TRUE	3	fixmodel	1	0.015590294044509753	0.003035728233828821	0	10
10	250	0	300	600	900	1200	1500	1800	2100	2400	2700	2	0	1	0.25	0.25	0.25	0.25	0.25	0.25	0.25	0.25	0.25	0.25	-0.375	-0.375	-0.375	-0.375	-0.375	-0.375	-0.375	-0.375	-0.375	-0.375	-0.375	linear	100	0.025	0	0.5	TRUE	3	poolmodel	0.8	-0.037469552831837276	0.00423845533946166	0	10
10	250	0	300	600	900	1200	1500	1800	2100	2400	2700	2	0	1	0.25	0.25	0.25	0.25	0.25	0.25	0.25	0.25	0.25	0.25	-0.375	-0.375	-0.375	-0.375	-0.375	-0.375	-0.375	-0.375	-0.375	-0.375	-0.375	linear	100	0.025	0	0.5	TRUE	3	sepmodel	1	0.012608508468247678	0.003226674067992634	0	10
10	250	0	300	600	900	1200	1500	1800	2100	2400	2700	2	0	1	0.25	0.25	0.25	0.25	0.25	0.25	0.25	0.25	0.25	0.25	-0.375	-0.375	-0.375	-0.375	-0.375	-0.375	-0.375	-0.375	-0.375	-0.375	-0.375	linear	100	0.025	0	0.5	TRUE	4	fixmodel	0.8	-0.01693582986925076	0.004178061705333417	0	10
10	250	0	300	600	900	1200	1500	1800	2100	2400	2700	2	0	1	0.25	0.25	0.25	0.25	0.25	0.25	0.25	0.25	0.25	0.25	-0.375	-0.375	-0.375	-0.375	-0.375	-0.375	-0.375	-0.375	-0.375	-0.375	-0.375	linear	100	0.025	0	0.5	TRUE	4	poolmodel	0.7	-0.0971739696667213	0.012398510344853179	0	10
10	250	0	300	600	900	1200	1500	1800	2100	2400	2700	2	0	1	0.25	0.25	0.25	0.25	0.25	0.25	0.25	0.25	0.25	0.25	-0.375	-0.375	-0.375	-0.375	-0.375	-0.375	-0.375	-0.375	-0.375	-0.375	-0.375	linear	100	0.025	0	0.5	TRUE	4	sepmodel	0.8	-0.01285502892643715	0.007704373053692692	0	10
10	250	0	300	600	900	1200	1500	1800	2100	2400	2700	2	0	1	0.25	0.25	0.25	0.25	0.25	0.25	0.25	0.25	0.25	0.25	-0.375	-0.375	-0.375	-0.375	-0.375	-0.375	-0.375	-0.375	-0.375	-0.375	-0.375	linear	100	0.025	0	0.5	TRUE	5	fixmodel	0.9	-0.01209748716919321	0.0035651502313664278	0	10
10	250	0	300	600	900	1200	1500	1800	2100	2400	2700	2	0	1	0.25	0.25	0.25	0.25	0.25	0.25	0.25	0.25	0.25	0.25	-0.375	-0.375	-0.375	-0.375	-0.375	-0.375	-0.375	-0.375	-0.375	-0.375	-0.375	linear	100	0.025	0	0.5	TRUE	5	poolmodel	0.4	-0.10258687572007456	0.01277307335730595	0	10
10	250	0	300	600	900	1200	1500	1800	2100	2400	2700	2	0	1	0.25	0.25	0.25	0.25	0.25	0.25	0.25	0.25	0.25	0.25	-0.375	-0.375	-0.375	-0.375	-0.375	-0.375	-0.375	-0.375	-0.375	-0.375	-0.375	linear	100	0.025	0	0.5	TRUE	5	sepmodel	0.9	-0.0010525864583504519	0.004614585113528987	0	10
10	250	0	300	600	900	1200	1500	1800	2100	2400	2700	2	0	1	0.25	0.25	0.25	0.25	0.25	0.25	0.25	0.25	0.25	0.25	-0.375	-0.375	-0.375	-0.375	-0.375	-0.375	-0.375	-0.375	-0.375	-0.375	-0.375	linear	100	0.025	0	0.5	TRUE	6	fixmodel	0.7	-0.03377894379150069	0.0061159343010697125	0	10
10	250	0	300	600	900	1200	1500	1800	2100	2400	2700	2	0	1	0.25	0.25	0.25	0.25	0.25	0.25	0.25	0.25	0.25	0.25	-0.375	-0.375	-0.375	-0.375	-0.375	-0.375	-0.375	-0.375	-0.375	-0.375	-0.375	linear	100	0.025	0	0.5	TRUE	6	poolmodel	0.2	-0.15003770231330402	0.027360719423523593	0	10
10	250	0	300	600	900	1200	1500	1800	2100	2400	2700	2	0	1	0.25	0.25	0.25	0.25	0.25	0.25	0.25	0.25	0.25	0.25	-0.375	-0.375	-0.375	-0.375	-0.375	-0.375	-0.375	-0.375	-0.375	-0.375	-0.375	linear	100	0.025	0	0.5	TRUE	6	sepmodel	0.7	-0.02940807850198631	0.0070092046086776515	0	10
10	250	0	300	600	900	1200	1500	1800	2100	2400	2700	2	0	1	0.25	0.25	0.25	0.25	0.25	0.25	0.25	0.25	0.25	0.25	-0.375	-0.375	-0.375	-0.375	-0.375	-0.375	-0.375	-0.375	-0.375	-0.375	-0.375	linear	100	0.025	0	0.5	TRUE	7	fixmodel	1	0.04050827605152644	0.007700929930151734	0	10
10	250	0	300	600	900	1200	1500	1800	2100	2400	2700	2	0	1	0.25	0.25	0.25	0.25	0.25	0.25	0.25	0.25	0.25	0.25	-0.375	-0.375	-0.375	-0.375	-0.375	-0.375	-0.375	-0.375	-0.375	-0.375	-0.375	linear	100	0.025	0	0.5	TRUE	7	poolmodel	0.6	-0.09849622700005402	0.013894675232105918	0	10
10	250	0	300	600	900	1200	1500	1800	2100	2400	2700	2	0	1	0.25	0.25	0.25	0.25	0.25	0.25	0.25	0.25	0.25	0.25	-0.375	-0.375	-0.375	-0.375	-0.375	-0.375	-0.375	-0.375	-0.375	-0.375	-0.375	linear	100	0.025	0	0.5	TRUE	7	sepmodel	0.8	0.041879485076058355	0.00990442351714688	0	10
10	250	0	300	600	900	1200	1500	1800	2100	2400	2700	2	0	1	0.25	0.25	0.25	0.25	0.25	0.25	0.25	0.25	0.25	0.25	-0.375	-0.375	-0.375	-0.375	-0.375	-0.375	-0.375	-0.375	-0.375	-0.375	-0.375	linear	100	0.025	0	0.5	TRUE	8	fixmodel	0.9	-0.022485542137339935	0.0031378319313350336	0	10
10	250	0	300	600	900	1200	1500	1800	2100	2400	2700	2	0	1	0.25	0.25	0.25	0.25	0.25	0.25	0.25	0.25	0.25	0.25	-0.375	-0.375	-0.375	-0.375	-0.375	-0.375	-0.375	-0.375	-0.375	-0.375	-0.375	linear	100	0.025	0	0.5	TRUE	8	poolmodel	0.1	-0.17945523160719476	0.0341709534715739	0	10
10	250	0	300	600	900	1200	1500	1800	2100	2400	2700	2	0	1	0.25	0.25	0.25	0.25	0.25	0.25	0.25	0.25	0.25	0.25	-0.375	-0.375	-0.375	-0.375	-0.375	-0.375	-0.375	-0.375	-0.375	-0.375	-0.375	linear	100	0.025	0	0.5	TRUE	8	sepmodel	0.9	-0.02361060627091571	0.0051397576920026175	0	10
10	250	0	300	600	900	1200	1500	1800	2100	2400	2700	2	0	1	0.25	0.25	0.25	0.25	0.25	0.25	0.25	0.25	0.25	0.25	-0.375	-0.375	-0.375	-0.375	-0.375	-0.375	-0.375	-0.375	-0.375	-0.375	-0.375	linear	100	0.025	0	0.5	TRUE	9	fixmodel	1	0.021174956182702546	0.0017558695943585864	0	10
10	250	0	300	600	900	1200	1500	1800	2100	2400	2700	2	0	1	0.25	0.25	0.25	0.25	0.25	0.25	0.25	0.25	0.25	0.25	-0.375	-0.375	-0.375	-0.375	-0.375	-0.375	-0.375	-0.375	-0.375	-0.375	-0.375	linear	100	0.025	0	0.5	TRUE	9	poolmodel	0.1	-0.1447936568998083	0.022505584154317318	0	10
10	250	0	300	600	900	1200	1500	1800	2100	2400	2700	2	0	1	0.25	0.25	0.25	0.25	0.25	0.25	0.25	0.25	0.25	0.25	-0.375	-0.375	-0.375	-0.375	-0.375	-0.375	-0.375	-0.375	-0.375	-0.375	-0.375	linear	100	0.025	0	0.5	TRUE	9	sepmodel	1	0.008004719815029537	0.0015586996671517867	0	10
10	250	0	300	600	900	1200	1500	1800	2100	2400	2700	2	0	1	0.25	0.25	0.25	0.25	0.25	0.25	0.25	0.25	0.25	0.25	-0.375	-0.375	-0.375	-0.375	-0.375	-0.375	-0.375	-0.375	-0.375	-0.375	-0.375	linear	100	0.025	0	0.5	TRUE	10	fixmodel	0.6	-0.0011979049672002306	0.009697520570918494	0	10
10	250	0	300	600	900	1200	1500	1800	2100	2400	2700	2	0	1	0.25	0.25	0.25	0.25	0.25	0.25	0.25	0.25	0.25	0.25	-0.375	-0.375	-0.375	-0.375	-0.375	-0.375	-0.375	-0.375	-0.375	-0.375	-0.375	linear	100	0.025	0	0.5	TRUE	10	poolmodel	0.2	-0.17195378399139855	0.034995331248209374	0	10
10	250	0	300	600	900	1200	1500	1800	2100	2400	2700	2	0	1	0.25	0.25	0.25	0.25	0.25	0.25	0.25	0.25	0.25	0.25	-0.375	-0.375	-0.375	-0.375	-0.375	-0.375	-0.375	-0.375	-0.375	-0.375	-0.375	linear	100	0.025	0	0.5	TRUE	10	sepmodel	0.6	-0.011375782419760125	0.011167704879896361	0	10
10	250	0	325	650	975	1300	1625	1950	2275	2600	2925	2	0	1	0.25	0.25	0.25	0.25	0.25	0.25	0.25	0.25	0.25	0.25	-0.375	-0.375	-0.375	-0.375	-0.375	-0.375	-0.375	-0.375	-0.375	-0.375	-0.375	linear	100	0.025	0	0.5	TRUE	2	fixmodel	0.8	0.017972586744329506	0.015853217791585487	0	10
10	250	0	325	650	975	1300	1625	1950	2275	2600	2925	2	0	1	0.25	0.25	0.25	0.25	0.25	0.25	0.25	0.25	0.25	0.25	-0.375	-0.375	-0.375	-0.375	-0.375	-0.375	-0.375	-0.375	-0.375	-0.375	-0.375	linear	100	0.025	0	0.5	TRUE	2	poolmodel	0.8	0.003995867854601748	0.013487326331821783	0	10
10	250	0	325	650	975	1300	1625	1950	2275	2600	2925	2	0	1	0.25	0.25	0.25	0.25	0.25	0.25	0.25	0.25	0.25	0.25	-0.375	-0.375	-0.375	-0.375	-0.375	-0.375	-0.375	-0.375	-0.375	-0.375	-0.375	linear	100	0.025	0	0.5	TRUE	2	sepmodel	0.8	0.031735712121992214	0.01680092987962262	0	10
10	250	0	325	650	975	1300	1625	1950	2275	2600	2925	2	0	1	0.25	0.25	0.25	0.25	0.25	0.25	0.25	0.25	0.25	0.25	-0.375	-0.375	-0.375	-0.375	-0.375	-0.375	-0.375	-0.375	-0.375	-0.375	-0.375	linear	100	0.025	0	0.5	TRUE	3	fixmodel	0.9	0.06855024978596976	0.013710656367727373	0	10
10	250	0	325	650	975	1300	1625	1950	2275	2600	2925	2	0	1	0.25	0.25	0.25	0.25	0.25	0.25	0.25	0.25	0.25	0.25	-0.375	-0.375	-0.375	-0.375	-0.375	-0.375	-0.375	-0.375	-0.375	-0.375	-0.375	linear	100	0.025	0	0.5	TRUE	3	poolmodel	0.9	0.011665813625895412	0.007305892961279346	0	10
10	250	0	325	650	975	1300	1625	1950	2275	2600	2925	2	0	1	0.25	0.25	0.25	0.25	0.25	0.25	0.25	0.25	0.25	0.25	-0.375	-0.375	-0.375	-0.375	-0.375	-0.375	-0.375	-0.375	-0.375	-0.375	-0.375	linear	100	0.025	0	0.5	TRUE	3	sepmodel	0.9	0.0788370657788483	0.016108331088501803	0	10
10	250	0	325	650	975	1300	1625	1950	2275	2600	2925	2	0	1	0.25	0.25	0.25	0.25	0.25	0.25	0.25	0.25	0.25	0.25	-0.375	-0.375	-0.375	-0.375	-0.375	-0.375	-0.375	-0.375	-0.375	-0.375	-0.375	linear	100	0.025	0	0.5	TRUE	4	fixmodel	1	0.04881236794323947	0.006530081354457885	0	10
10	250	0	325	650	975	1300	1625	1950	2275	2600	2925	2	0	1	0.25	0.25	0.25	0.25	0.25	0.25	0.25	0.25	0.25	0.25	-0.375	-0.375	-0.375	-0.375	-0.375	-0.375	-0.375	-0.375	-0.375	-0.375	-0.375	linear	100	0.025	0	0.5	TRUE	4	poolmodel	0.9	-0.016448344686155934	0.00233634591169414	0	10
10	250	0	325	650	975	1300	1625	1950	2275	2600	2925	2	0	1	0.25	0.25	0.25	0.25	0.25	0.25	0.25	0.25	0.25	0.25	-0.375	-0.375	-0.375	-0.375	-0.375	-0.375	-0.375	-0.375	-0.375	-0.375	-0.375	linear	100	0.025	0	0.5	TRUE	4	sepmodel	1	0.049009022777157144	0.006467279013863587	0	10
10	250	0	325	650	975	1300	1625	1950	2275	2600	2925	2	0	1	0.25	0.25	0.25	0.25	0.25	0.25	0.25	0.25	0.25	0.25	-0.375	-0.375	-0.375	-0.375	-0.375	-0.375	-0.375	-0.375	-0.375	-0.375	-0.375	linear	100	0.025	0	0.5	TRUE	5	fixmodel	0.7	0.03153535484156013	0.011878853496721718	0	10
10	250	0	325	650	975	1300	1625	1950	2275	2600	2925	2	0	1	0.25	0.25	0.25	0.25	0.25	0.25	0.25	0.25	0.25	0.25	-0.375	-0.375	-0.375	-0.375	-0.375	-0.375	-0.375	-0.375	-0.375	-0.375	-0.375	linear	100	0.025	0	0.5	TRUE	5	poolmodel	0.7	-0.04028004903985874	0.009767938574397506	0	10
10	250	0	325	650	975	1300	1625	1950	2275	2600	2925	2	0	1	0.25	0.25	0.25	0.25	0.25	0.25	0.25	0.25	0.25	0.25	-0.375	-0.375	-0.375	-0.375	-0.375	-0.375	-0.375	-0.375	-0.375	-0.375	-0.375	linear	100	0.025	0	0.5	TRUE	5	sepmodel	0.7	0.022794131689372048	0.012628278056695218	0	10
10	250	0	325	650	975	1300	1625	1950	2275	2600	2925	2	0	1	0.25	0.25	0.25	0.25	0.25	0.25	0.25	0.25	0.25	0.25	-0.375	-0.375	-0.375	-0.375	-0.375	-0.375	-0.375	-0.375	-0.375	-0.375	-0.375	linear	100	0.025	0	0.5	TRUE	6	fixmodel	1	0.040215214682308854	0.005201503845824391	0	10
10	250	0	325	650	975	1300	1625	1950	2275	2600	2925	2	0	1	0.25	0.25	0.25	0.25	0.25	0.25	0.25	0.25	0.25	0.25	-0.375	-0.375	-0.375	-0.375	-0.375	-0.375	-0.375	-0.375	-0.375	-0.375	-0.375	linear	100	0.025	0	0.5	TRUE	6	poolmodel	0.8	-0.056332825545861345	0.009145013613060457	0	10
10	250	0	325	650	975	1300	1625	1950	2275	2600	2925	2	0	1	0.25	0.25	0.25	0.25	0.25	0.25	0.25	0.25	0.25	0.25	-0.375	-0.375	-0.375	-0.375	-0.375	-0.375	-0.375	-0.375	-0.375	-0.375	-0.375	linear	100	0.025	0	0.5	TRUE	6	sepmodel	0.9	0.034573556020734385	0.006677784715812817	0	10
10	250	0	325	650	975	1300	1625	1950	2275	2600	2925	2	0	1	0.25	0.25	0.25	0.25	0.25	0.25	0.25	0.25	0.25	0.25	-0.375	-0.375	-0.375	-0.375	-0.375	-0.375	-0.375	-0.375	-0.375	-0.375	-0.375	linear	100	0.025	0	0.5	TRUE	7	fixmodel	1	0.025337425753446597	0.00438638473481504	0	10
10	250	0	325	650	975	1300	1625	1950	2275	2600	2925	2	0	1	0.25	0.25	0.25	0.25	0.25	0.25	0.25	0.25	0.25	0.25	-0.375	-0.375	-0.375	-0.375	-0.375	-0.375	-0.375	-0.375	-0.375	-0.375	-0.375	linear	100	0.025	0	0.5	TRUE	7	poolmodel	0.7	-0.0861961059829513	0.012803223593844146	0	10
10	250	0	325	650	975	1300	1625	1950	2275	2600	2925	2	0	1	0.25	0.25	0.25	0.25	0.25	0.25	0.25	0.25	0.25	0.25	-0.375	-0.375	-0.375	-0.375	-0.375	-0.375	-0.375	-0.375	-0.375	-0.375	-0.375	linear	100	0.025	0	0.5	TRUE	7	sepmodel	0.9	0.02317365959087144	0.005465076901480066	0	10
10	250	0	325	650	975	1300	1625	1950	2275	2600	2925	2	0	1	0.25	0.25	0.25	0.25	0.25	0.25	0.25	0.25	0.25	0.25	-0.375	-0.375	-0.375	-0.375	-0.375	-0.375	-0.375	-0.375	-0.375	-0.375	-0.375	linear	100	0.025	0	0.5	TRUE	8	fixmodel	0.9	0.06632300812429918	0.013880700095156507	0	10
10	250	0	325	650	975	1300	1625	1950	2275	2600	2925	2	0	1	0.25	0.25	0.25	0.25	0.25	0.25	0.25	0.25	0.25	0.25	-0.375	-0.375	-0.375	-0.375	-0.375	-0.375	-0.375	-0.375	-0.375	-0.375	-0.375	linear	100	0.025	0	0.5	TRUE	8	poolmodel	0.7	-0.07287858127222072	0.012392074898223986	0	10
10	250	0	325	650	975	1300	1625	1950	2275	2600	2925	2	0	1	0.25	0.25	0.25	0.25	0.25	0.25	0.25	0.25	0.25	0.25	-0.375	-0.375	-0.375	-0.375	-0.375	-0.375	-0.375	-0.375	-0.375	-0.375	-0.375	linear	100	0.025	0	0.5	TRUE	8	sepmodel	0.8	0.05940179616957916	0.012073660526131786	0	10
10	250	0	325	650	975	1300	1625	1950	2275	2600	2925	2	0	1	0.25	0.25	0.25	0.25	0.25	0.25	0.25	0.25	0.25	0.25	-0.375	-0.375	-0.375	-0.375	-0.375	-0.375	-0.375	-0.375	-0.375	-0.375	-0.375	linear	100	0.025	0	0.5	TRUE	9	fixmodel	1	0.04779873353859251	0.004890707091953809	0	10
10	250	0	325	650	975	1300	1625	1950	2275	2600	2925	2	0	1	0.25	0.25	0.25	0.25	0.25	0.25	0.25	0.25	0.25	0.25	-0.375	-0.375	-0.375	-0.375	-0.375	-0.375	-0.375	-0.375	-0.375	-0.375	-0.375	linear	100	0.025	0	0.5	TRUE	9	poolmodel	0.6	-0.10898616429111237	0.013691895664221904	0	10
10	250	0	325	650	975	1300	1625	1950	2275	2600	2925	2	0	1	0.25	0.25	0.25	0.25	0.25	0.25	0.25	0.25	0.25	0.25	-0.375	-0.375	-0.375	-0.375	-0.375	-0.375	-0.375	-0.375	-0.375	-0.375	-0.375	linear	100	0.025	0	0.5	TRUE	9	sepmodel	1	0.032006464181811536	0.0051468442881676115	0	10
10	250	0	325	650	975	1300	1625	1950	2275	2600	2925	2	0	1	0.25	0.25	0.25	0.25	0.25	0.25	0.25	0.25	0.25	0.25	-0.375	-0.375	-0.375	-0.375	-0.375	-0.375	-0.375	-0.375	-0.375	-0.375	-0.375	linear	100	0.025	0	0.5	TRUE	10	fixmodel	0.7	-0.0038132968568248713	0.012946394248996372	0	10
10	250	0	325	650	975	1300	1625	1950	2275	2600	2925	2	0	1	0.25	0.25	0.25	0.25	0.25	0.25	0.25	0.25	0.25	0.25	-0.375	-0.375	-0.375	-0.375	-0.375	-0.375	-0.375	-0.375	-0.375	-0.375	-0.375	linear	100	0.025	0	0.5	TRUE	10	poolmodel	0.5	-0.1581174962090964	0.036341879130968514	0	10
10	250	0	325	650	975	1300	1625	1950	2275	2600	2925	2	0	1	0.25	0.25	0.25	0.25	0.25	0.25	0.25	0.25	0.25	0.25	-0.375	-0.375	-0.375	-0.375	-0.375	-0.375	-0.375	-0.375	-0.375	-0.375	-0.375	linear	100	0.025	0	0.5	TRUE	10	sepmodel	0.7	-0.019287047357508347	0.014076084138028168	0	10
10	250	0	350	700	1050	1400	1750	2100	2450	2800	3150	2	0	1	0.25	0.25	0.25	0.25	0.25	0.25	0.25	0.25	0.25	0.25	-0.375	-0.375	-0.375	-0.375	-0.375	-0.375	-0.375	-0.375	-0.375	-0.375	-0.375	linear	100	0.025	0	0.5	TRUE	2	fixmodel	1	0.06514958810982523	0.00888272228739026	0	10
10	250	0	350	700	1050	1400	1750	2100	2450	2800	3150	2	0	1	0.25	0.25	0.25	0.25	0.25	0.25	0.25	0.25	0.25	0.25	-0.375	-0.375	-0.375	-0.375	-0.375	-0.375	-0.375	-0.375	-0.375	-0.375	-0.375	linear	100	0.025	0	0.5	TRUE	2	poolmodel	1	0.028162415420649997	0.005057215126697798	0	10
10	250	0	350	700	1050	1400	1750	2100	2450	2800	3150	2	0	1	0.25	0.25	0.25	0.25	0.25	0.25	0.25	0.25	0.25	0.25	-0.375	-0.375	-0.375	-0.375	-0.375	-0.375	-0.375	-0.375	-0.375	-0.375	-0.375	linear	100	0.025	0	0.5	TRUE	2	sepmodel	1	0.06817100647126513	0.00942859189882746	0	10
10	250	0	350	700	1050	1400	1750	2100	2450	2800	3150	2	0	1	0.25	0.25	0.25	0.25	0.25	0.25	0.25	0.25	0.25	0.25	-0.375	-0.375	-0.375	-0.375	-0.375	-0.375	-0.375	-0.375	-0.375	-0.375	-0.375	linear	100	0.025	0	0.5	TRUE	3	fixmodel	0.8	-0.03886341735207934	0.004550721512883562	0	10
10	250	0	350	700	1050	1400	1750	2100	2450	2800	3150	2	0	1	0.25	0.25	0.25	0.25	0.25	0.25	0.25	0.25	0.25	0.25	-0.375	-0.375	-0.375	-0.375	-0.375	-0.375	-0.375	-0.375	-0.375	-0.375	-0.375	linear	100	0.025	0	0.5	TRUE	3	poolmodel	0.9	-0.0703986829319545	0.006282436262826875	0	10
10	250	0	350	700	1050	1400	1750	2100	2450	2800	3150	2	0	1	0.25	0.25	0.25	0.25	0.25	0.25	0.25	0.25	0.25	0.25	-0.375	-0.375	-0.375	-0.375	-0.375	-0.375	-0.375	-0.375	-0.375	-0.375	-0.375	linear	100	0.025	0	0.5	TRUE	3	sepmodel	0.7	-0.044732971066150824	0.005209244879064925	0	10
10	250	0	350	700	1050	1400	1750	2100	2450	2800	3150	2	0	1	0.25	0.25	0.25	0.25	0.25	0.25	0.25	0.25	0.25	0.25	-0.375	-0.375	-0.375	-0.375	-0.375	-0.375	-0.375	-0.375	-0.375	-0.375	-0.375	linear	100	0.025	0	0.5	TRUE	4	fixmodel	1	0.024230594990774	0.0028839888021886047	0	10
10	250	0	350	700	1050	1400	1750	2100	2450	2800	3150	2	0	1	0.25	0.25	0.25	0.25	0.25	0.25	0.25	0.25	0.25	0.25	-0.375	-0.375	-0.375	-0.375	-0.375	-0.375	-0.375	-0.375	-0.375	-0.375	-0.375	linear	100	0.025	0	0.5	TRUE	4	poolmodel	1	-0.017298175285597517	0.0025120952255563898	0	10
10	250	0	350	700	1050	1400	1750	2100	2450	2800	3150	2	0	1	0.25	0.25	0.25	0.25	0.25	0.25	0.25	0.25	0.25	0.25	-0.375	-0.375	-0.375	-0.375	-0.375	-0.375	-0.375	-0.375	-0.375	-0.375	-0.375	linear	100	0.025	0	0.5	TRUE	4	sepmodel	1	0.01460093563413494	0.002573537398262508	0	10
10	250	0	350	700	1050	1400	1750	2100	2450	2800	3150	2	0	1	0.25	0.25	0.25	0.25	0.25	0.25	0.25	0.25	0.25	0.25	-0.375	-0.375	-0.375	-0.375	-0.375	-0.375	-0.375	-0.375	-0.375	-0.375	-0.375	linear	100	0.025	0	0.5	TRUE	5	fixmodel	0.9	0.020255083640801592	0.005062914596373052	0	10
10	250	0	350	700	1050	1400	1750	2100	2450	2800	3150	2	0	1	0.25	0.25	0.25	0.25	0.25	0.25	0.25	0.25	0.25	0.25	-0.375	-0.375	-0.375	-0.375	-0.375	-0.375	-0.375	-0.375	-0.375	-0.375	-0.375	linear	100	0.025	0	0.5	TRUE	5	poolmodel	1	-0.05990395796735422	0.004930287192030636	0	10
10	250	0	350	700	1050	1400	1750	2100	2450	2800	3150	2	0	1	0.25	0.25	0.25	0.25	0.25	0.25	0.25	0.25	0.25	0.25	-0.375	-0.375	-0.375	-0.375	-0.375	-0.375	-0.375	-0.375	-0.375	-0.375	-0.375	linear	100	0.025	0	0.5	TRUE	5	sepmodel	0.9	0.01309834317632717	0.004411636598216133	0	10
10	250	0	350	700	1050	1400	1750	2100	2450	2800	3150	2	0	1	0.25	0.25	0.25	0.25	0.25	0.25	0.25	0.25	0.25	0.25	-0.375	-0.375	-0.375	-0.375	-0.375	-0.375	-0.375	-0.375	-0.375	-0.375	-0.375	linear	100	0.025	0	0.5	TRUE	6	fixmodel	0.8	-0.009436257933211845	0.004046849020622495	0	10
10	250	0	350	700	1050	1400	1750	2100	2450	2800	3150	2	0	1	0.25	0.25	0.25	0.25	0.25	0.25	0.25	0.25	0.25	0.25	-0.375	-0.375	-0.375	-0.375	-0.375	-0.375	-0.375	-0.375	-0.375	-0.375	-0.375	linear	100	0.025	0	0.5	TRUE	6	poolmodel	0.3	-0.11435766910671386	0.015736500725048758	0	10
10	250	0	350	700	1050	1400	1750	2100	2450	2800	3150	2	0	1	0.25	0.25	0.25	0.25	0.25	0.25	0.25	0.25	0.25	0.25	-0.375	-0.375	-0.375	-0.375	-0.375	-0.375	-0.375	-0.375	-0.375	-0.375	-0.375	linear	100	0.025	0	0.5	TRUE	6	sepmodel	0.9	0.0016866059120014543	0.007542308723907652	0	10
10	250	0	350	700	1050	1400	1750	2100	2450	2800	3150	2	0	1	0.25	0.25	0.25	0.25	0.25	0.25	0.25	0.25	0.25	0.25	-0.375	-0.375	-0.375	-0.375	-0.375	-0.375	-0.375	-0.375	-0.375	-0.375	-0.375	linear	100	0.025	0	0.5	TRUE	7	fixmodel	0.7	-0.01283676093373498	0.012215295087727106	0	10
10	250	0	350	700	1050	1400	1750	2100	2450	2800	3150	2	0	1	0.25	0.25	0.25	0.25	0.25	0.25	0.25	0.25	0.25	0.25	-0.375	-0.375	-0.375	-0.375	-0.375	-0.375	-0.375	-0.375	-0.375	-0.375	-0.375	linear	100	0.025	0	0.5	TRUE	7	poolmodel	0.5	-0.12490107380231259	0.0237509717783922	0	10
10	250	0	350	700	1050	1400	1750	2100	2450	2800	3150	2	0	1	0.25	0.25	0.25	0.25	0.25	0.25	0.25	0.25	0.25	0.25	-0.375	-0.375	-0.375	-0.375	-0.375	-0.375	-0.375	-0.375	-0.375	-0.375	-0.375	linear	100	0.025	0	0.5	TRUE	7	sepmodel	0.7	-0.008762575159885497	0.013173259063901302	0	10
10	250	0	350	700	1050	1400	1750	2100	2450	2800	3150	2	0	1	0.25	0.25	0.25	0.25	0.25	0.25	0.25	0.25	0.25	0.25	-0.375	-0.375	-0.375	-0.375	-0.375	-0.375	-0.375	-0.375	-0.375	-0.375	-0.375	linear	100	0.025	0	0.5	TRUE	8	fixmodel	0.9	0.0027955544412234467	0.008404083395847447	0	10
10	250	0	350	700	1050	1400	1750	2100	2450	2800	3150	2	0	1	0.25	0.25	0.25	0.25	0.25	0.25	0.25	0.25	0.25	0.25	-0.375	-0.375	-0.375	-0.375	-0.375	-0.375	-0.375	-0.375	-0.375	-0.375	-0.375	linear	100	0.025	0	0.5	TRUE	8	poolmodel	0.3	-0.11715933873280585	0.021431045535912834	0	10
10	250	0	350	700	1050	1400	1750	2100	2450	2800	3150	2	0	1	0.25	0.25	0.25	0.25	0.25	0.25	0.25	0.25	0.25	0.25	-0.375	-0.375	-0.375	-0.375	-0.375	-0.375	-0.375	-0.375	-0.375	-0.375	-0.375	linear	100	0.025	0	0.5	TRUE	8	sepmodel	0.9	-0.0012081535283602729	0.008507184902432971	0	10
10	250	0	350	700	1050	1400	1750	2100	2450	2800	3150	2	0	1	0.25	0.25	0.25	0.25	0.25	0.25	0.25	0.25	0.25	0.25	-0.375	-0.375	-0.375	-0.375	-0.375	-0.375	-0.375	-0.375	-0.375	-0.375	-0.375	linear	100	0.025	0	0.5	TRUE	9	fixmodel	0.8	-0.043851793539966995	0.004965457194666325	0	10
10	250	0	350	700	1050	1400	1750	2100	2450	2800	3150	2	0	1	0.25	0.25	0.25	0.25	0.25	0.25	0.25	0.25	0.25	0.25	-0.375	-0.375	-0.375	-0.375	-0.375	-0.375	-0.375	-0.375	-0.375	-0.375	-0.375	linear	100	0.025	0	0.5	TRUE	9	poolmodel	0	-0.17304361273395785	0.031645988610748556	0	10
10	250	0	350	700	1050	1400	1750	2100	2450	2800	3150	2	0	1	0.25	0.25	0.25	0.25	0.25	0.25	0.25	0.25	0.25	0.25	-0.375	-0.375	-0.375	-0.375	-0.375	-0.375	-0.375	-0.375	-0.375	-0.375	-0.375	linear	100	0.025	0	0.5	TRUE	9	sepmodel	0.7	-0.04645485193824052	0.005944257261888045	0	10
10	250	0	350	700	1050	1400	1750	2100	2450	2800	3150	2	0	1	0.25	0.25	0.25	0.25	0.25	0.25	0.25	0.25	0.25	0.25	-0.375	-0.375	-0.375	-0.375	-0.375	-0.375	-0.375	-0.375	-0.375	-0.375	-0.375	linear	100	0.025	0	0.5	TRUE	10	fixmodel	0.6	-0.02942425670197913	0.009198314244339518	0	10
10	250	0	350	700	1050	1400	1750	2100	2450	2800	3150	2	0	1	0.25	0.25	0.25	0.25	0.25	0.25	0.25	0.25	0.25	0.25	-0.375	-0.375	-0.375	-0.375	-0.375	-0.375	-0.375	-0.375	-0.375	-0.375	-0.375	linear	100	0.025	0	0.5	TRUE	10	poolmodel	0.2	-0.17086751630819447	0.03349470075194575	0	10
10	250	0	350	700	1050	1400	1750	2100	2450	2800	3150	2	0	1	0.25	0.25	0.25	0.25	0.25	0.25	0.25	0.25	0.25	0.25	-0.375	-0.375	-0.375	-0.375	-0.375	-0.375	-0.375	-0.375	-0.375	-0.375	-0.375	linear	100	0.025	0	0.5	TRUE	10	sepmodel	0.4	-0.04315700001946565	0.012567950446052925	0	10
10	250	0	375	750	1125	1500	1875	2250	2625	3000	3375	2	0	1	0.25	0.25	0.25	0.25	0.25	0.25	0.25	0.25	0.25	0.25	-0.375	-0.375	-0.375	-0.375	-0.375	-0.375	-0.375	-0.375	-0.375	-0.375	-0.375	linear	100	0.025	0	0.5	TRUE	2	fixmodel	0.9	0.009669737957009822	0.004050538874562066	0	10
10	250	0	375	750	1125	1500	1875	2250	2625	3000	3375	2	0	1	0.25	0.25	0.25	0.25	0.25	0.25	0.25	0.25	0.25	0.25	-0.375	-0.375	-0.375	-0.375	-0.375	-0.375	-0.375	-0.375	-0.375	-0.375	-0.375	linear	100	0.025	0	0.5	TRUE	2	poolmodel	0.9	0.008477763010118771	0.0028735679767865	0	10
10	250	0	375	750	1125	1500	1875	2250	2625	3000	3375	2	0	1	0.25	0.25	0.25	0.25	0.25	0.25	0.25	0.25	0.25	0.25	-0.375	-0.375	-0.375	-0.375	-0.375	-0.375	-0.375	-0.375	-0.375	-0.375	-0.375	linear	100	0.025	0	0.5	TRUE	2	sepmodel	0.9	0.006633031814441903	0.003885344355554951	0	10
10	250	0	375	750	1125	1500	1875	2250	2625	3000	3375	2	0	1	0.25	0.25	0.25	0.25	0.25	0.25	0.25	0.25	0.25	0.25	-0.375	-0.375	-0.375	-0.375	-0.375	-0.375	-0.375	-0.375	-0.375	-0.375	-0.375	linear	100	0.025	0	0.5	TRUE	3	fixmodel	0.8	0.0036540855212370605	0.008518423275966911	0	10
10	250	0	375	750	1125	1500	1875	2250	2625	3000	3375	2	0	1	0.25	0.25	0.25	0.25	0.25	0.25	0.25	0.25	0.25	0.25	-0.375	-0.375	-0.375	-0.375	-0.375	-0.375	-0.375	-0.375	-0.375	-0.375	-0.375	linear	100	0.025	0	0.5	TRUE	3	poolmodel	0.8	-0.02064298918279254	0.005246420904394836	0	10
10	250	0	375	750	1125	1500	1875	2250	2625	3000	3375	2	0	1	0.25	0.25	0.25	0.25	0.25	0.25	0.25	0.25	0.25	0.25	-0.375	-0.375	-0.375	-0.375	-0.375	-0.375	-0.375	-0.375	-0.375	-0.375	-0.375	linear	100	0.025	0	0.5	TRUE	3	sepmodel	0.7	7.80508630642518e-4	0.007987544202038774	0	10
10	250	0	375	750	1125	1500	1875	2250	2625	3000	3375	2	0	1	0.25	0.25	0.25	0.25	0.25	0.25	0.25	0.25	0.25	0.25	-0.375	-0.375	-0.375	-0.375	-0.375	-0.375	-0.375	-0.375	-0.375	-0.375	-0.375	linear	100	0.025	0	0.5	TRUE	4	fixmodel	0.7	-0.0026137560341356393	0.006631340360424386	0	10
10	250	0	375	750	1125	1500	1875	2250	2625	3000	3375	2	0	1	0.25	0.25	0.25	0.25	0.25	0.25	0.25	0.25	0.25	0.25	-0.375	-0.375	-0.375	-0.375	-0.375	-0.375	-0.375	-0.375	-0.375	-0.375	-0.375	linear	100	0.025	0	0.5	TRUE	4	poolmodel	0.8	-0.04721321888990013	0.007790577602191134	0	10
10	250	0	375	750	1125	1500	1875	2250	2625	3000	3375	2	0	1	0.25	0.25	0.25	0.25	0.25	0.25	0.25	0.25	0.25	0.25	-0.375	-0.375	-0.375	-0.375	-0.375	-0.375	-0.375	-0.375	-0.375	-0.375	-0.375	linear	100	0.025	0	0.5	TRUE	4	sepmodel	0.7	-7.053005447870409e-5	0.008069658593995003	0	10
10	250	0	375	750	1125	1500	1875	2250	2625	3000	3375	2	0	1	0.25	0.25	0.25	0.25	0.25	0.25	0.25	0.25	0.25	0.25	-0.375	-0.375	-0.375	-0.375	-0.375	-0.375	-0.375	-0.375	-0.375	-0.375	-0.375	linear	100	0.025	0	0.5	TRUE	5	fixmodel	0.8	-0.002323240202526522	0.007339973365596898	0	10
10	250	0	375	750	1125	1500	1875	2250	2625	3000	3375	2	0	1	0.25	0.25	0.25	0.25	0.25	0.25	0.25	0.25	0.25	0.25	-0.375	-0.375	-0.375	-0.375	-0.375	-0.375	-0.375	-0.375	-0.375	-0.375	-0.375	linear	100	0.025	0	0.5	TRUE	5	poolmodel	0.9	-0.07279995813075298	0.011168167028741438	0	10
10	250	0	375	750	1125	1500	1875	2250	2625	3000	3375	2	0	1	0.25	0.25	0.25	0.25	0.25	0.25	0.25	0.25	0.25	0.25	-0.375	-0.375	-0.375	-0.375	-0.375	-0.375	-0.375	-0.375	-0.375	-0.375	-0.375	linear	100	0.025	0	0.5	TRUE	5	sepmodel	0.8	-0.004918256392880832	0.00778930276793339	0	10
10	250	0	375	750	1125	1500	1875	2250	2625	3000	3375	2	0	1	0.25	0.25	0.25	0.25	0.25	0.25	0.25	0.25	0.25	0.25	-0.375	-0.375	-0.375	-0.375	-0.375	-0.375	-0.375	-0.375	-0.375	-0.375	-0.375	linear	100	0.025	0	0.5	TRUE	6	fixmodel	0.8	0.013297451135590018	0.008517127640716089	0	10
10	250	0	375	750	1125	1500	1875	2250	2625	3000	3375	2	0	1	0.25	0.25	0.25	0.25	0.25	0.25	0.25	0.25	0.25	0.25	-0.375	-0.375	-0.375	-0.375	-0.375	-0.375	-0.375	-0.375	-0.375	-0.375	-0.375	linear	100	0.025	0	0.5	TRUE	6	poolmodel	0.6	-0.07773914802931943	0.013156818324435915	0	10
10	250	0	375	750	1125	1500	1875	2250	2625	3000	3375	2	0	1	0.25	0.25	0.25	0.25	0.25	0.25	0.25	0.25	0.25	0.25	-0.375	-0.375	-0.375	-0.375	-0.375	-0.375	-0.375	-0.375	-0.375	-0.375	-0.375	linear	100	0.025	0	0.5	TRUE	6	sepmodel	0.8	0.015329091324827043	0.007346408610366593	0	10
10	250	0	375	750	1125	1500	1875	2250	2625	3000	3375	2	0	1	0.25	0.25	0.25	0.25	0.25	0.25	0.25	0.25	0.25	0.25	-0.375	-0.375	-0.375	-0.375	-0.375	-0.375	-0.375	-0.375	-0.375	-0.375	-0.375	linear	100	0.025	0	0.5	TRUE	7	fixmodel	0.9	-0.012580777810534304	0.004454184577881984	0	10
10	250	0	375	750	1125	1500	1875	2250	2625	3000	3375	2	0	1	0.25	0.25	0.25	0.25	0.25	0.25	0.25	0.25	0.25	0.25	-0.375	-0.375	-0.375	-0.375	-0.375	-0.375	-0.375	-0.375	-0.375	-0.375	-0.375	linear	100	0.025	0	0.5	TRUE	7	poolmodel	0.5	-0.11273270149070873	0.014161364575972281	0	10
10	250	0	375	750	1125	1500	1875	2250	2625	3000	3375	2	0	1	0.25	0.25	0.25	0.25	0.25	0.25	0.25	0.25	0.25	0.25	-0.375	-0.375	-0.375	-0.375	-0.375	-0.375	-0.375	-0.375	-0.375	-0.375	-0.375	linear	100	0.025	0	0.5	TRUE	7	sepmodel	0.7	-0.01612161821285232	0.007004693446406646	0	10
10	250	0	375	750	1125	1500	1875	2250	2625	3000	3375	2	0	1	0.25	0.25	0.25	0.25	0.25	0.25	0.25	0.25	0.25	0.25	-0.375	-0.375	-0.375	-0.375	-0.375	-0.375	-0.375	-0.375	-0.375	-0.375	-0.375	linear	100	0.025	0	0.5	TRUE	8	fixmodel	0.7	-0.02461730172672192	0.004905933121739853	0	10
10	250	0	375	750	1125	1500	1875	2250	2625	3000	3375	2	0	1	0.25	0.25	0.25	0.25	0.25	0.25	0.25	0.25	0.25	0.25	-0.375	-0.375	-0.375	-0.375	-0.375	-0.375	-0.375	-0.375	-0.375	-0.375	-0.375	linear	100	0.025	0	0.5	TRUE	8	poolmodel	0.2	-0.13568633477957837	0.019373780380021004	0	10
10	250	0	375	750	1125	1500	1875	2250	2625	3000	3375	2	0	1	0.25	0.25	0.25	0.25	0.25	0.25	0.25	0.25	0.25	0.25	-0.375	-0.375	-0.375	-0.375	-0.375	-0.375	-0.375	-0.375	-0.375	-0.375	-0.375	linear	100	0.025	0	0.5	TRUE	8	sepmodel	0.6	-0.018284299900457636	0.005008713980234593	0	10
10	250	0	375	750	1125	1500	1875	2250	2625	3000	3375	2	0	1	0.25	0.25	0.25	0.25	0.25	0.25	0.25	0.25	0.25	0.25	-0.375	-0.375	-0.375	-0.375	-0.375	-0.375	-0.375	-0.375	-0.375	-0.375	-0.375	linear	100	0.025	0	0.5	TRUE	9	fixmodel	0.8	-0.016381826637486087	0.008946102630001977	0	10
10	250	0	375	750	1125	1500	1875	2250	2625	3000	3375	2	0	1	0.25	0.25	0.25	0.25	0.25	0.25	0.25	0.25	0.25	0.25	-0.375	-0.375	-0.375	-0.375	-0.375	-0.375	-0.375	-0.375	-0.375	-0.375	-0.375	linear	100	0.025	0	0.5	TRUE	9	poolmodel	0.2	-0.1495414919669581	0.024421894121306076	0	10
10	250	0	375	750	1125	1500	1875	2250	2625	3000	3375	2	0	1	0.25	0.25	0.25	0.25	0.25	0.25	0.25	0.25	0.25	0.25	-0.375	-0.375	-0.375	-0.375	-0.375	-0.375	-0.375	-0.375	-0.375	-0.375	-0.375	linear	100	0.025	0	0.5	TRUE	9	sepmodel	0.8	-0.016700400697757852	0.011751292347571302	0	10
10	250	0	375	750	1125	1500	1875	2250	2625	3000	3375	2	0	1	0.25	0.25	0.25	0.25	0.25	0.25	0.25	0.25	0.25	0.25	-0.375	-0.375	-0.375	-0.375	-0.375	-0.375	-0.375	-0.375	-0.375	-0.375	-0.375	linear	100	0.025	0	0.5	TRUE	10	fixmodel	0.6	-0.028998892956057856	0.007959348334268777	0	10
10	250	0	375	750	1125	1500	1875	2250	2625	3000	3375	2	0	1	0.25	0.25	0.25	0.25	0.25	0.25	0.25	0.25	0.25	0.25	-0.375	-0.375	-0.375	-0.375	-0.375	-0.375	-0.375	-0.375	-0.375	-0.375	-0.375	linear	100	0.025	0	0.5	TRUE	10	poolmodel	0.2	-0.18621129247457296	0.040166481175570035	0	10
10	250	0	375	750	1125	1500	1875	2250	2625	3000	3375	2	0	1	0.25	0.25	0.25	0.25	0.25	0.25	0.25	0.25	0.25	0.25	-0.375	-0.375	-0.375	-0.375	-0.375	-0.375	-0.375	-0.375	-0.375	-0.375	-0.375	linear	100	0.025	0	0.5	TRUE	10	sepmodel	0.5	-0.030255832062579244	0.009189631036984088	0	10
10	250	0	400	800	1200	1600	2000	2400	2800	3200	3600	2	0	1	0.25	0.25	0.25	0.25	0.25	0.25	0.25	0.25	0.25	0.25	-0.375	-0.375	-0.375	-0.375	-0.375	-0.375	-0.375	-0.375	-0.375	-0.375	-0.375	linear	100	0.025	0	0.5	TRUE	2	fixmodel	0.9	0.04962037426093409	0.009196066995172435	0	10
10	250	0	400	800	1200	1600	2000	2400	2800	3200	3600	2	0	1	0.25	0.25	0.25	0.25	0.25	0.25	0.25	0.25	0.25	0.25	-0.375	-0.375	-0.375	-0.375	-0.375	-0.375	-0.375	-0.375	-0.375	-0.375	-0.375	linear	100	0.025	0	0.5	TRUE	2	poolmodel	0.9	0.019518132493802836	0.006396697647659003	0	10
10	250	0	400	800	1200	1600	2000	2400	2800	3200	3600	2	0	1	0.25	0.25	0.25	0.25	0.25	0.25	0.25	0.25	0.25	0.25	-0.375	-0.375	-0.375	-0.375	-0.375	-0.375	-0.375	-0.375	-0.375	-0.375	-0.375	linear	100	0.025	0	0.5	TRUE	2	sepmodel	0.9	0.0488351094733828	0.008189213046983803	0	10
10	250	0	400	800	1200	1600	2000	2400	2800	3200	3600	2	0	1	0.25	0.25	0.25	0.25	0.25	0.25	0.25	0.25	0.25	0.25	-0.375	-0.375	-0.375	-0.375	-0.375	-0.375	-0.375	-0.375	-0.375	-0.375	-0.375	linear	100	0.025	0	0.5	TRUE	3	fixmodel	1	0.011866810252738069	0.004668960312326816	0	10
10	250	0	400	800	1200	1600	2000	2400	2800	3200	3600	2	0	1	0.25	0.25	0.25	0.25	0.25	0.25	0.25	0.25	0.25	0.25	-0.375	-0.375	-0.375	-0.375	-0.375	-0.375	-0.375	-0.375	-0.375	-0.375	-0.375	linear	100	0.025	0	0.5	TRUE	3	poolmodel	0.9	-0.022041370142023595	0.004677498418233174	0	10
10	250	0	400	800	1200	1600	2000	2400	2800	3200	3600	2	0	1	0.25	0.25	0.25	0.25	0.25	0.25	0.25	0.25	0.25	0.25	-0.375	-0.375	-0.375	-0.375	-0.375	-0.375	-0.375	-0.375	-0.375	-0.375	-0.375	linear	100	0.025	0	0.5	TRUE	3	sepmodel	0.8	0.006779405039929204	0.0055558289310750995	0	10
10	250	0	400	800	1200	1600	2000	2400	2800	3200	3600	2	0	1	0.25	0.25	0.25	0.25	0.25	0.25	0.25	0.25	0.25	0.25	-0.375	-0.375	-0.375	-0.375	-0.375	-0.375	-0.375	-0.375	-0.375	-0.375	-0.375	linear	100	0.025	0	0.5	TRUE	4	fixmodel	0.8	-0.0030342518868031717	0.0072300744185401986	0	10
10	250	0	400	800	1200	1600	2000	2400	2800	3200	3600	2	0	1	0.25	0.25	0.25	0.25	0.25	0.25	0.25	0.25	0.25	0.25	-0.375	-0.375	-0.375	-0.375	-0.375	-0.375	-0.375	-0.375	-0.375	-0.375	-0.375	linear	100	0.025	0	0.5	TRUE	4	poolmodel	0.7	-0.04826937101653513	0.005742914219111479	0	10
10	250	0	400	800	1200	1600	2000	2400	2800	3200	3600	2	0	1	0.25	0.25	0.25	0.25	0.25	0.25	0.25	0.25	0.25	0.25	-0.375	-0.375	-0.375	-0.375	-0.375	-0.375	-0.375	-0.375	-0.375	-0.375	-0.375	linear	100	0.025	0	0.5	TRUE	4	sepmodel	0.8	-0.0012808580188588797	0.00733469390780222	0	10
10	250	0	400	800	1200	1600	2000	2400	2800	3200	3600	2	0	1	0.25	0.25	0.25	0.25	0.25	0.25	0.25	0.25	0.25	0.25	-0.375	-0.375	-0.375	-0.375	-0.375	-0.375	-0.375	-0.375	-0.375	-0.375	-0.375	linear	100	0.025	0	0.5	TRUE	5	fixmodel	0.6	-0.05739742187114714	0.007883738420824784	0	10
10	250	0	400	800	1200	1600	2000	2400	2800	3200	3600	2	0	1	0.25	0.25	0.25	0.25	0.25	0.25	0.25	0.25	0.25	0.25	-0.375	-0.375	-0.375	-0.375	-0.375	-0.375	-0.375	-0.375	-0.375	-0.375	-0.375	linear	100	0.025	0	0.5	TRUE	5	poolmodel	0.4	-0.10813632095558638	0.014601543874711393	0	10
10	250	0	400	800	1200	1600	2000	2400	2800	3200	3600	2	0	1	0.25	0.25	0.25	0.25	0.25	0.25	0.25	0.25	0.25	0.25	-0.375	-0.375	-0.375	-0.375	-0.375	-0.375	-0.375	-0.375	-0.375	-0.375	-0.375	linear	100	0.025	0	0.5	TRUE	5	sepmodel	0.5	-0.05935251142427283	0.009849880134954823	0	10
10	250	0	400	800	1200	1600	2000	2400	2800	3200	3600	2	0	1	0.25	0.25	0.25	0.25	0.25	0.25	0.25	0.25	0.25	0.25	-0.375	-0.375	-0.375	-0.375	-0.375	-0.375	-0.375	-0.375	-0.375	-0.375	-0.375	linear	100	0.025	0	0.5	TRUE	6	fixmodel	1	0.0681048818543844	0.012565827862314784	0	10
10	250	0	400	800	1200	1600	2000	2400	2800	3200	3600	2	0	1	0.25	0.25	0.25	0.25	0.25	0.25	0.25	0.25	0.25	0.25	-0.375	-0.375	-0.375	-0.375	-0.375	-0.375	-0.375	-0.375	-0.375	-0.375	-0.375	linear	100	0.025	0	0.5	TRUE	6	poolmodel	0.6	-0.03840668608554397	0.009240406031041442	0	10
10	250	0	400	800	1200	1600	2000	2400	2800	3200	3600	2	0	1	0.25	0.25	0.25	0.25	0.25	0.25	0.25	0.25	0.25	0.25	-0.375	-0.375	-0.375	-0.375	-0.375	-0.375	-0.375	-0.375	-0.375	-0.375	-0.375	linear	100	0.025	0	0.5	TRUE	6	sepmodel	0.9	0.05336157159879172	0.013342065947036047	0	10
10	250	0	400	800	1200	1600	2000	2400	2800	3200	3600	2	0	1	0.25	0.25	0.25	0.25	0.25	0.25	0.25	0.25	0.25	0.25	-0.375	-0.375	-0.375	-0.375	-0.375	-0.375	-0.375	-0.375	-0.375	-0.375	-0.375	linear	100	0.025	0	0.5	TRUE	7	fixmodel	0.8	0.04074464544329128	0.007516113804780113	0	10
10	250	0	400	800	1200	1600	2000	2400	2800	3200	3600	2	0	1	0.25	0.25	0.25	0.25	0.25	0.25	0.25	0.25	0.25	0.25	-0.375	-0.375	-0.375	-0.375	-0.375	-0.375	-0.375	-0.375	-0.375	-0.375	-0.375	linear	100	0.025	0	0.5	TRUE	7	poolmodel	0.6	-0.09067950010762507	0.010614548788185966	0	10
10	250	0	400	800	1200	1600	2000	2400	2800	3200	3600	2	0	1	0.25	0.25	0.25	0.25	0.25	0.25	0.25	0.25	0.25	0.25	-0.375	-0.375	-0.375	-0.375	-0.375	-0.375	-0.375	-0.375	-0.375	-0.375	-0.375	linear	100	0.025	0	0.5	TRUE	7	sepmodel	1	0.038536438283947476	0.005618327767177132	0	10
10	250	0	400	800	1200	1600	2000	2400	2800	3200	3600	2	0	1	0.25	0.25	0.25	0.25	0.25	0.25	0.25	0.25	0.25	0.25	-0.375	-0.375	-0.375	-0.375	-0.375	-0.375	-0.375	-0.375	-0.375	-0.375	-0.375	linear	100	0.025	0	0.5	TRUE	8	fixmodel	0.8	0.01629516766335968	0.012728183619515868	0	10
10	250	0	400	800	1200	1600	2000	2400	2800	3200	3600	2	0	1	0.25	0.25	0.25	0.25	0.25	0.25	0.25	0.25	0.25	0.25	-0.375	-0.375	-0.375	-0.375	-0.375	-0.375	-0.375	-0.375	-0.375	-0.375	-0.375	linear	100	0.025	0	0.5	TRUE	8	poolmodel	0.3	-0.11346205299838154	0.020496502346968593	0	10
10	250	0	400	800	1200	1600	2000	2400	2800	3200	3600	2	0	1	0.25	0.25	0.25	0.25	0.25	0.25	0.25	0.25	0.25	0.25	-0.375	-0.375	-0.375	-0.375	-0.375	-0.375	-0.375	-0.375	-0.375	-0.375	-0.375	linear	100	0.025	0	0.5	TRUE	8	sepmodel	0.7	0.012172808020657075	0.012858307978593943	0	10
10	250	0	400	800	1200	1600	2000	2400	2800	3200	3600	2	0	1	0.25	0.25	0.25	0.25	0.25	0.25	0.25	0.25	0.25	0.25	-0.375	-0.375	-0.375	-0.375	-0.375	-0.375	-0.375	-0.375	-0.375	-0.375	-0.375	linear	100	0.025	0	0.5	TRUE	9	fixmodel	0.9	-0.023134026913527405	0.0076588638818098085	0	10
10	250	0	400	800	1200	1600	2000	2400	2800	3200	3600	2	0	1	0.25	0.25	0.25	0.25	0.25	0.25	0.25	0.25	0.25	0.25	-0.375	-0.375	-0.375	-0.375	-0.375	-0.375	-0.375	-0.375	-0.375	-0.375	-0.375	linear	100	0.025	0	0.5	TRUE	9	poolmodel	0.1	-0.19286108701238427	0.04160495918285669	0	10
10	250	0	400	800	1200	1600	2000	2400	2800	3200	3600	2	0	1	0.25	0.25	0.25	0.25	0.25	0.25	0.25	0.25	0.25	0.25	-0.375	-0.375	-0.375	-0.375	-0.375	-0.375	-0.375	-0.375	-0.375	-0.375	-0.375	linear	100	0.025	0	0.5	TRUE	9	sepmodel	0.9	-0.029629911274934577	0.008695808871248822	0	10
10	250	0	400	800	1200	1600	2000	2400	2800	3200	3600	2	0	1	0.25	0.25	0.25	0.25	0.25	0.25	0.25	0.25	0.25	0.25	-0.375	-0.375	-0.375	-0.375	-0.375	-0.375	-0.375	-0.375	-0.375	-0.375	-0.375	linear	100	0.025	0	0.5	TRUE	10	fixmodel	0.9	0.011377119646890105	0.005835876838618234	0	10
10	250	0	400	800	1200	1600	2000	2400	2800	3200	3600	2	0	1	0.25	0.25	0.25	0.25	0.25	0.25	0.25	0.25	0.25	0.25	-0.375	-0.375	-0.375	-0.375	-0.375	-0.375	-0.375	-0.375	-0.375	-0.375	-0.375	linear	100	0.025	0	0.5	TRUE	10	poolmodel	0.3	-0.15768280466084217	0.02724408526517492	0	10
10	250	0	400	800	1200	1600	2000	2400	2800	3200	3600	2	0	1	0.25	0.25	0.25	0.25	0.25	0.25	0.25	0.25	0.25	0.25	-0.375	-0.375	-0.375	-0.375	-0.375	-0.375	-0.375	-0.375	-0.375	-0.375	-0.375	linear	100	0.025	0	0.5	TRUE	10	sepmodel	0.9	0.014739606698884846	0.0045926522913929254	0	10
10	250	0	425	850	1275	1700	2125	2550	2975	3400	3825	2	0	1	0.25	0.25	0.25	0.25	0.25	0.25	0.25	0.25	0.25	0.25	-0.375	-0.375	-0.375	-0.375	-0.375	-0.375	-0.375	-0.375	-0.375	-0.375	-0.375	linear	100	0.025	0	0.5	TRUE	2	fixmodel	0.9	-0.005444215491292181	0.00611387784824074	0	10
10	250	0	425	850	1275	1700	2125	2550	2975	3400	3825	2	0	1	0.25	0.25	0.25	0.25	0.25	0.25	0.25	0.25	0.25	0.25	-0.375	-0.375	-0.375	-0.375	-0.375	-0.375	-0.375	-0.375	-0.375	-0.375	-0.375	linear	100	0.025	0	0.5	TRUE	2	poolmodel	0.9	-0.020899777367454356	0.004797031175301937	0	10
10	250	0	425	850	1275	1700	2125	2550	2975	3400	3825	2	0	1	0.25	0.25	0.25	0.25	0.25	0.25	0.25	0.25	0.25	0.25	-0.375	-0.375	-0.375	-0.375	-0.375	-0.375	-0.375	-0.375	-0.375	-0.375	-0.375	linear	100	0.025	0	0.5	TRUE	2	sepmodel	0.8	-0.012190352748956376	0.007013097195459822	0	10
10	250	0	425	850	1275	1700	2125	2550	2975	3400	3825	2	0	1	0.25	0.25	0.25	0.25	0.25	0.25	0.25	0.25	0.25	0.25	-0.375	-0.375	-0.375	-0.375	-0.375	-0.375	-0.375	-0.375	-0.375	-0.375	-0.375	linear	100	0.025	0	0.5	TRUE	3	fixmodel	0.9	-0.005853794224837214	0.002702537795039843	0	10
10	250	0	425	850	1275	1700	2125	2550	2975	3400	3825	2	0	1	0.25	0.25	0.25	0.25	0.25	0.25	0.25	0.25	0.25	0.25	-0.375	-0.375	-0.375	-0.375	-0.375	-0.375	-0.375	-0.375	-0.375	-0.375	-0.375	linear	100	0.025	0	0.5	TRUE	3	poolmodel	0.9	-0.04065437751671412	0.004313954118665155	0	10
10	250	0	425	850	1275	1700	2125	2550	2975	3400	3825	2	0	1	0.25	0.25	0.25	0.25	0.25	0.25	0.25	0.25	0.25	0.25	-0.375	-0.375	-0.375	-0.375	-0.375	-0.375	-0.375	-0.375	-0.375	-0.375	-0.375	linear	100	0.025	0	0.5	TRUE	3	sepmodel	0.8	-0.005828193054670039	0.002985177880653108	0	10
10	250	0	425	850	1275	1700	2125	2550	2975	3400	3825	2	0	1	0.25	0.25	0.25	0.25	0.25	0.25	0.25	0.25	0.25	0.25	-0.375	-0.375	-0.375	-0.375	-0.375	-0.375	-0.375	-0.375	-0.375	-0.375	-0.375	linear	100	0.025	0	0.5	TRUE	4	fixmodel	0.7	-0.028545775569793232	0.010116994732489226	0	10
10	250	0	425	850	1275	1700	2125	2550	2975	3400	3825	2	0	1	0.25	0.25	0.25	0.25	0.25	0.25	0.25	0.25	0.25	0.25	-0.375	-0.375	-0.375	-0.375	-0.375	-0.375	-0.375	-0.375	-0.375	-0.375	-0.375	linear	100	0.025	0	0.5	TRUE	4	poolmodel	0.6	-0.06858593495435053	0.010355812357331566	0	10
10	250	0	425	850	1275	1700	2125	2550	2975	3400	3825	2	0	1	0.25	0.25	0.25	0.25	0.25	0.25	0.25	0.25	0.25	0.25	-0.375	-0.375	-0.375	-0.375	-0.375	-0.375	-0.375	-0.375	-0.375	-0.375	-0.375	linear	100	0.025	0	0.5	TRUE	4	sepmodel	0.7	-0.027469697682938887	0.012479236131148394	0	10
10	250	0	425	850	1275	1700	2125	2550	2975	3400	3825	2	0	1	0.25	0.25	0.25	0.25	0.25	0.25	0.25	0.25	0.25	0.25	-0.375	-0.375	-0.375	-0.375	-0.375	-0.375	-0.375	-0.375	-0.375	-0.375	-0.375	linear	100	0.025	0	0.5	TRUE	5	fixmodel	0.7	-0.02459027903870085	0.01293362389624556	0	10
10	250	0	425	850	1275	1700	2125	2550	2975	3400	3825	2	0	1	0.25	0.25	0.25	0.25	0.25	0.25	0.25	0.25	0.25	0.25	-0.375	-0.375	-0.375	-0.375	-0.375	-0.375	-0.375	-0.375	-0.375	-0.375	-0.375	linear	100	0.025	0	0.5	TRUE	5	poolmodel	0.6	-0.09300169578882103	0.015103017700706748	0	10
10	250	0	425	850	1275	1700	2125	2550	2975	3400	3825	2	0	1	0.25	0.25	0.25	0.25	0.25	0.25	0.25	0.25	0.25	0.25	-0.375	-0.375	-0.375	-0.375	-0.375	-0.375	-0.375	-0.375	-0.375	-0.375	-0.375	linear	100	0.025	0	0.5	TRUE	5	sepmodel	0.7	-0.022207776988040225	0.013502328896787052	0	10
10	250	0	425	850	1275	1700	2125	2550	2975	3400	3825	2	0	1	0.25	0.25	0.25	0.25	0.25	0.25	0.25	0.25	0.25	0.25	-0.375	-0.375	-0.375	-0.375	-0.375	-0.375	-0.375	-0.375	-0.375	-0.375	-0.375	linear	100	0.025	0	0.5	TRUE	6	fixmodel	0.7	-0.05234559194819369	0.010863194308848162	0	10
10	250	0	425	850	1275	1700	2125	2550	2975	3400	3825	2	0	1	0.25	0.25	0.25	0.25	0.25	0.25	0.25	0.25	0.25	0.25	-0.375	-0.375	-0.375	-0.375	-0.375	-0.375	-0.375	-0.375	-0.375	-0.375	-0.375	linear	100	0.025	0	0.5	TRUE	6	poolmodel	0.5	-0.12016422514107113	0.017587173357169767	0	10
10	250	0	425	850	1275	1700	2125	2550	2975	3400	3825	2	0	1	0.25	0.25	0.25	0.25	0.25	0.25	0.25	0.25	0.25	0.25	-0.375	-0.375	-0.375	-0.375	-0.375	-0.375	-0.375	-0.375	-0.375	-0.375	-0.375	linear	100	0.025	0	0.5	TRUE	6	sepmodel	0.7	-0.06713073247133879	0.014418162471814844	0	10
10	250	0	425	850	1275	1700	2125	2550	2975	3400	3825	2	0	1	0.25	0.25	0.25	0.25	0.25	0.25	0.25	0.25	0.25	0.25	-0.375	-0.375	-0.375	-0.375	-0.375	-0.375	-0.375	-0.375	-0.375	-0.375	-0.375	linear	100	0.025	0	0.5	TRUE	7	fixmodel	0.8	0.008706136594725753	0.006982051707180199	0	10
10	250	0	425	850	1275	1700	2125	2550	2975	3400	3825	2	0	1	0.25	0.25	0.25	0.25	0.25	0.25	0.25	0.25	0.25	0.25	-0.375	-0.375	-0.375	-0.375	-0.375	-0.375	-0.375	-0.375	-0.375	-0.375	-0.375	linear	100	0.025	0	0.5	TRUE	7	poolmodel	0.5	-0.10636890978852802	0.018674982240456807	0	10
10	250	0	425	850	1275	1700	2125	2550	2975	3400	3825	2	0	1	0.25	0.25	0.25	0.25	0.25	0.25	0.25	0.25	0.25	0.25	-0.375	-0.375	-0.375	-0.375	-0.375	-0.375	-0.375	-0.375	-0.375	-0.375	-0.375	linear	100	0.025	0	0.5	TRUE	7	sepmodel	0.8	0.004844117338399637	0.0066627400060873965	0	10
10	250	0	425	850	1275	1700	2125	2550	2975	3400	3825	2	0	1	0.25	0.25	0.25	0.25	0.25	0.25	0.25	0.25	0.25	0.25	-0.375	-0.375	-0.375	-0.375	-0.375	-0.375	-0.375	-0.375	-0.375	-0.375	-0.375	linear	100	0.025	0	0.5	TRUE	8	fixmodel	0.6	-0.013657721424399239	0.017708601695166703	0	10
10	250	0	425	850	1275	1700	2125	2550	2975	3400	3825	2	0	1	0.25	0.25	0.25	0.25	0.25	0.25	0.25	0.25	0.25	0.25	-0.375	-0.375	-0.375	-0.375	-0.375	-0.375	-0.375	-0.375	-0.375	-0.375	-0.375	linear	100	0.025	0	0.5	TRUE	8	poolmodel	0.5	-0.12815000400959226	0.021024381484266025	0	10
10	250	0	425	850	1275	1700	2125	2550	2975	3400	3825	2	0	1	0.25	0.25	0.25	0.25	0.25	0.25	0.25	0.25	0.25	0.25	-0.375	-0.375	-0.375	-0.375	-0.375	-0.375	-0.375	-0.375	-0.375	-0.375	-0.375	linear	100	0.025	0	0.5	TRUE	8	sepmodel	0.6	-0.027923104816753204	0.018024344388721348	0	10
10	250	0	425	850	1275	1700	2125	2550	2975	3400	3825	2	0	1	0.25	0.25	0.25	0.25	0.25	0.25	0.25	0.25	0.25	0.25	-0.375	-0.375	-0.375	-0.375	-0.375	-0.375	-0.375	-0.375	-0.375	-0.375	-0.375	linear	100	0.025	0	0.5	TRUE	9	fixmodel	0.9	0.006115889091880164	0.005275732172322117	0	10
10	250	0	425	850	1275	1700	2125	2550	2975	3400	3825	2	0	1	0.25	0.25	0.25	0.25	0.25	0.25	0.25	0.25	0.25	0.25	-0.375	-0.375	-0.375	-0.375	-0.375	-0.375	-0.375	-0.375	-0.375	-0.375	-0.375	linear	100	0.025	0	0.5	TRUE	9	poolmodel	0.3	-0.14762263040472803	0.025005407146843767	0	10
10	250	0	425	850	1275	1700	2125	2550	2975	3400	3825	2	0	1	0.25	0.25	0.25	0.25	0.25	0.25	0.25	0.25	0.25	0.25	-0.375	-0.375	-0.375	-0.375	-0.375	-0.375	-0.375	-0.375	-0.375	-0.375	-0.375	linear	100	0.025	0	0.5	TRUE	9	sepmodel	0.9	0.015411847306895262	0.0041892628162142585	0	10
10	250	0	425	850	1275	1700	2125	2550	2975	3400	3825	2	0	1	0.25	0.25	0.25	0.25	0.25	0.25	0.25	0.25	0.25	0.25	-0.375	-0.375	-0.375	-0.375	-0.375	-0.375	-0.375	-0.375	-0.375	-0.375	-0.375	linear	100	0.025	0	0.5	TRUE	10	fixmodel	0.7	-0.009880700126095057	0.008186060781325364	0	10
10	250	0	425	850	1275	1700	2125	2550	2975	3400	3825	2	0	1	0.25	0.25	0.25	0.25	0.25	0.25	0.25	0.25	0.25	0.25	-0.375	-0.375	-0.375	-0.375	-0.375	-0.375	-0.375	-0.375	-0.375	-0.375	-0.375	linear	100	0.025	0	0.5	TRUE	10	poolmodel	0.3	-0.16951425889440241	0.03241805755109455	0	10
10	250	0	425	850	1275	1700	2125	2550	2975	3400	3825	2	0	1	0.25	0.25	0.25	0.25	0.25	0.25	0.25	0.25	0.25	0.25	-0.375	-0.375	-0.375	-0.375	-0.375	-0.375	-0.375	-0.375	-0.375	-0.375	-0.375	linear	100	0.025	0	0.5	TRUE	10	sepmodel	0.6	-0.011997409518316668	0.008974508875705547	0	10
10	250	0	450	900	1350	1800	2250	2700	3150	3600	4050	2	0	1	0.25	0.25	0.25	0.25	0.25	0.25	0.25	0.25	0.25	0.25	-0.375	-0.375	-0.375	-0.375	-0.375	-0.375	-0.375	-0.375	-0.375	-0.375	-0.375	linear	100	0.025	0	0.5	TRUE	2	fixmodel	0.9	-0.003577597545699485	0.004652058849803679	0	10
10	250	0	450	900	1350	1800	2250	2700	3150	3600	4050	2	0	1	0.25	0.25	0.25	0.25	0.25	0.25	0.25	0.25	0.25	0.25	-0.375	-0.375	-0.375	-0.375	-0.375	-0.375	-0.375	-0.375	-0.375	-0.375	-0.375	linear	100	0.025	0	0.5	TRUE	2	poolmodel	0.8	-0.027778059968937504	0.006196121937973381	0	10
10	250	0	450	900	1350	1800	2250	2700	3150	3600	4050	2	0	1	0.25	0.25	0.25	0.25	0.25	0.25	0.25	0.25	0.25	0.25	-0.375	-0.375	-0.375	-0.375	-0.375	-0.375	-0.375	-0.375	-0.375	-0.375	-0.375	linear	100	0.025	0	0.5	TRUE	2	sepmodel	0.9	9.42591346208621e-4	0.005590787688479927	0	10
10	250	0	450	900	1350	1800	2250	2700	3150	3600	4050	2	0	1	0.25	0.25	0.25	0.25	0.25	0.25	0.25	0.25	0.25	0.25	-0.375	-0.375	-0.375	-0.375	-0.375	-0.375	-0.375	-0.375	-0.375	-0.375	-0.375	linear	100	0.025	0	0.5	TRUE	3	fixmodel	0.6	-0.06400591639635816	0.011032103030130549	0	10
10	250	0	450	900	1350	1800	2250	2700	3150	3600	4050	2	0	1	0.25	0.25	0.25	0.25	0.25	0.25	0.25	0.25	0.25	0.25	-0.375	-0.375	-0.375	-0.375	-0.375	-0.375	-0.375	-0.375	-0.375	-0.375	-0.375	linear	100	0.025	0	0.5	TRUE	3	poolmodel	0.5	-0.09132734897725535	0.013438913283304646	0	10
10	250	0	450	900	1350	1800	2250	2700	3150	3600	4050	2	0	1	0.25	0.25	0.25	0.25	0.25	0.25	0.25	0.25	0.25	0.25	-0.375	-0.375	-0.375	-0.375	-0.375	-0.375	-0.375	-0.375	-0.375	-0.375	-0.375	linear	100	0.025	0	0.5	TRUE	3	sepmodel	0.7	-0.0619210220829371	0.011251719558491349	0	10
10	250	0	450	900	1350	1800	2250	2700	3150	3600	4050	2	0	1	0.25	0.25	0.25	0.25	0.25	0.25	0.25	0.25	0.25	0.25	-0.375	-0.375	-0.375	-0.375	-0.375	-0.375	-0.375	-0.375	-0.375	-0.375	-0.375	linear	100	0.025	0	0.5	TRUE	4	fixmodel	0.6	-0.03161688848236213	0.013375466980237569	0	10
10	250	0	450	900	1350	1800	2250	2700	3150	3600	4050	2	0	1	0.25	0.25	0.25	0.25	0.25	0.25	0.25	0.25	0.25	0.25	-0.375	-0.375	-0.375	-0.375	-0.375	-0.375	-0.375	-0.375	-0.375	-0.375	-0.375	linear	100	0.025	0	0.5	TRUE	4	poolmodel	0.7	-0.0768233111016853	0.010460717726858176	0	10
10	250	0	450	900	1350	1800	2250	2700	3150	3600	4050	2	0	1	0.25	0.25	0.25	0.25	0.25	0.25	0.25	0.25	0.25	0.25	-0.375	-0.375	-0.375	-0.375	-0.375	-0.375	-0.375	-0.375	-0.375	-0.375	-0.375	linear	100	0.025	0	0.5	TRUE	4	sepmodel	0.8	-0.028874950695718746	0.013320317869085501	0	10
10	250	0	450	900	1350	1800	2250	2700	3150	3600	4050	2	0	1	0.25	0.25	0.25	0.25	0.25	0.25	0.25	0.25	0.25	0.25	-0.375	-0.375	-0.375	-0.375	-0.375	-0.375	-0.375	-0.375	-0.375	-0.375	-0.375	linear	100	0.025	0	0.5	TRUE	5	fixmodel	0.8	-0.0037997354672155313	0.008696997274179637	0	10
10	250	0	450	900	1350	1800	2250	2700	3150	3600	4050	2	0	1	0.25	0.25	0.25	0.25	0.25	0.25	0.25	0.25	0.25	0.25	-0.375	-0.375	-0.375	-0.375	-0.375	-0.375	-0.375	-0.375	-0.375	-0.375	-0.375	linear	100	0.025	0	0.5	TRUE	5	poolmodel	0.6	-0.09100233668822932	0.011689416922621354	0	10
10	250	0	450	900	1350	1800	2250	2700	3150	3600	4050	2	0	1	0.25	0.25	0.25	0.25	0.25	0.25	0.25	0.25	0.25	0.25	-0.375	-0.375	-0.375	-0.375	-0.375	-0.375	-0.375	-0.375	-0.375	-0.375	-0.375	linear	100	0.025	0	0.5	TRUE	5	sepmodel	0.8	-0.0064784014020680125	0.00823000699075706	0	10
10	250	0	450	900	1350	1800	2250	2700	3150	3600	4050	2	0	1	0.25	0.25	0.25	0.25	0.25	0.25	0.25	0.25	0.25	0.25	-0.375	-0.375	-0.375	-0.375	-0.375	-0.375	-0.375	-0.375	-0.375	-0.375	-0.375	linear	100	0.025	0	0.5	TRUE	6	fixmodel	0.6	-0.029514668241753125	0.01133162557907204	0	10
10	250	0	450	900	1350	1800	2250	2700	3150	3600	4050	2	0	1	0.25	0.25	0.25	0.25	0.25	0.25	0.25	0.25	0.25	0.25	-0.375	-0.375	-0.375	-0.375	-0.375	-0.375	-0.375	-0.375	-0.375	-0.375	-0.375	linear	100	0.025	0	0.5	TRUE	6	poolmodel	0.5	-0.136207592468023	0.02147736598644312	0	10
10	250	0	450	900	1350	1800	2250	2700	3150	3600	4050	2	0	1	0.25	0.25	0.25	0.25	0.25	0.25	0.25	0.25	0.25	0.25	-0.375	-0.375	-0.375	-0.375	-0.375	-0.375	-0.375	-0.375	-0.375	-0.375	-0.375	linear	100	0.025	0	0.5	TRUE	6	sepmodel	0.6	-0.03541953510162187	0.009872751327462721	0	10
10	250	0	450	900	1350	1800	2250	2700	3150	3600	4050	2	0	1	0.25	0.25	0.25	0.25	0.25	0.25	0.25	0.25	0.25	0.25	-0.375	-0.375	-0.375	-0.375	-0.375	-0.375	-0.375	-0.375	-0.375	-0.375	-0.375	linear	100	0.025	0	0.5	TRUE	7	fixmodel	0.9	0.00497947528058838	0.0055687283972258575	0	10
10	250	0	450	900	1350	1800	2250	2700	3150	3600	4050	2	0	1	0.25	0.25	0.25	0.25	0.25	0.25	0.25	0.25	0.25	0.25	-0.375	-0.375	-0.375	-0.375	-0.375	-0.375	-0.375	-0.375	-0.375	-0.375	-0.375	linear	100	0.025	0	0.5	TRUE	7	poolmodel	0.6	-0.11083390225305502	0.01550248707027852	0	10
10	250	0	450	900	1350	1800	2250	2700	3150	3600	4050	2	0	1	0.25	0.25	0.25	0.25	0.25	0.25	0.25	0.25	0.25	0.25	-0.375	-0.375	-0.375	-0.375	-0.375	-0.375	-0.375	-0.375	-0.375	-0.375	-0.375	linear	100	0.025	0	0.5	TRUE	7	sepmodel	0.8	0.0028647320128757452	0.005635822549736877	0	10
10	250	0	450	900	1350	1800	2250	2700	3150	3600	4050	2	0	1	0.25	0.25	0.25	0.25	0.25	0.25	0.25	0.25	0.25	0.25	-0.375	-0.375	-0.375	-0.375	-0.375	-0.375	-0.375	-0.375	-0.375	-0.375	-0.375	linear	100	0.025	0	0.5	TRUE	8	fixmodel	1	0.03632605995060367	0.005733697179795346	0	10
10	250	0	450	900	1350	1800	2250	2700	3150	3600	4050	2	0	1	0.25	0.25	0.25	0.25	0.25	0.25	0.25	0.25	0.25	0.25	-0.375	-0.375	-0.375	-0.375	-0.375	-0.375	-0.375	-0.375	-0.375	-0.375	-0.375	linear	100	0.025	0	0.5	TRUE	8	poolmodel	0.5	-0.10247510214141518	0.016511759080663952	0	10
10	250	0	450	900	1350	1800	2250	2700	3150	3600	4050	2	0	1	0.25	0.25	0.25	0.25	0.25	0.25	0.25	0.25	0.25	0.25	-0.375	-0.375	-0.375	-0.375	-0.375	-0.375	-0.375	-0.375	-0.375	-0.375	-0.375	linear	100	0.025	0	0.5	TRUE	8	sepmodel	0.8	0.026370628047557576	0.00523060503559797	0	10
10	250	0	450	900	1350	1800	2250	2700	3150	3600	4050	2	0	1	0.25	0.25	0.25	0.25	0.25	0.25	0.25	0.25	0.25	0.25	-0.375	-0.375	-0.375	-0.375	-0.375	-0.375	-0.375	-0.375	-0.375	-0.375	-0.375	linear	100	0.025	0	0.5	TRUE	9	fixmodel	0.9	-0.030615867297952105	0.0023762880672010887	0	10
10	250	0	450	900	1350	1800	2250	2700	3150	3600	4050	2	0	1	0.25	0.25	0.25	0.25	0.25	0.25	0.25	0.25	0.25	0.25	-0.375	-0.375	-0.375	-0.375	-0.375	-0.375	-0.375	-0.375	-0.375	-0.375	-0.375	linear	100	0.025	0	0.5	TRUE	9	poolmodel	0.2	-0.16962954262547544	0.03111729879465508	0	10
10	250	0	450	900	1350	1800	2250	2700	3150	3600	4050	2	0	1	0.25	0.25	0.25	0.25	0.25	0.25	0.25	0.25	0.25	0.25	-0.375	-0.375	-0.375	-0.375	-0.375	-0.375	-0.375	-0.375	-0.375	-0.375	-0.375	linear	100	0.025	0	0.5	TRUE	9	sepmodel	0.8	-0.03197404722668739	0.0024570641348333365	0	10
10	250	0	450	900	1350	1800	2250	2700	3150	3600	4050	2	0	1	0.25	0.25	0.25	0.25	0.25	0.25	0.25	0.25	0.25	0.25	-0.375	-0.375	-0.375	-0.375	-0.375	-0.375	-0.375	-0.375	-0.375	-0.375	-0.375	linear	100	0.025	0	0.5	TRUE	10	fixmodel	0.8	-0.03031532379963222	0.0036612470501688034	0	10
10	250	0	450	900	1350	1800	2250	2700	3150	3600	4050	2	0	1	0.25	0.25	0.25	0.25	0.25	0.25	0.25	0.25	0.25	0.25	-0.375	-0.375	-0.375	-0.375	-0.375	-0.375	-0.375	-0.375	-0.375	-0.375	-0.375	linear	100	0.025	0	0.5	TRUE	10	poolmodel	0.1	-0.17468158966781153	0.03224121662015319	0	10
10	250	0	450	900	1350	1800	2250	2700	3150	3600	4050	2	0	1	0.25	0.25	0.25	0.25	0.25	0.25	0.25	0.25	0.25	0.25	-0.375	-0.375	-0.375	-0.375	-0.375	-0.375	-0.375	-0.375	-0.375	-0.375	-0.375	linear	100	0.025	0	0.5	TRUE	10	sepmodel	0.7	-0.04024563453206076	0.004530658267686982	0	10
10	250	0	475	950	1425	1900	2375	2850	3325	3800	4275	2	0	1	0.25	0.25	0.25	0.25	0.25	0.25	0.25	0.25	0.25	0.25	-0.375	-0.375	-0.375	-0.375	-0.375	-0.375	-0.375	-0.375	-0.375	-0.375	-0.375	linear	100	0.025	0	0.5	TRUE	2	fixmodel	0.5	-0.05773166172225503	0.011734479994900236	0	10
10	250	0	475	950	1425	1900	2375	2850	3325	3800	4275	2	0	1	0.25	0.25	0.25	0.25	0.25	0.25	0.25	0.25	0.25	0.25	-0.375	-0.375	-0.375	-0.375	-0.375	-0.375	-0.375	-0.375	-0.375	-0.375	-0.375	linear	100	0.025	0	0.5	TRUE	2	poolmodel	0.5	-0.07724337661177051	0.009847492590830804	0	10
10	250	0	475	950	1425	1900	2375	2850	3325	3800	4275	2	0	1	0.25	0.25	0.25	0.25	0.25	0.25	0.25	0.25	0.25	0.25	-0.375	-0.375	-0.375	-0.375	-0.375	-0.375	-0.375	-0.375	-0.375	-0.375	-0.375	linear	100	0.025	0	0.5	TRUE	2	sepmodel	0.5	-0.06042677685871052	0.011966001549598955	0	10
10	250	0	475	950	1425	1900	2375	2850	3325	3800	4275	2	0	1	0.25	0.25	0.25	0.25	0.25	0.25	0.25	0.25	0.25	0.25	-0.375	-0.375	-0.375	-0.375	-0.375	-0.375	-0.375	-0.375	-0.375	-0.375	-0.375	linear	100	0.025	0	0.5	TRUE	3	fixmodel	0.9	0.009346143914207839	0.002727844810431388	0	10
10	250	0	475	950	1425	1900	2375	2850	3325	3800	4275	2	0	1	0.25	0.25	0.25	0.25	0.25	0.25	0.25	0.25	0.25	0.25	-0.375	-0.375	-0.375	-0.375	-0.375	-0.375	-0.375	-0.375	-0.375	-0.375	-0.375	linear	100	0.025	0	0.5	TRUE	3	poolmodel	0.8	-0.04908640170857766	0.00531107676980764	0	10
10	250	0	475	950	1425	1900	2375	2850	3325	3800	4275	2	0	1	0.25	0.25	0.25	0.25	0.25	0.25	0.25	0.25	0.25	0.25	-0.375	-0.375	-0.375	-0.375	-0.375	-0.375	-0.375	-0.375	-0.375	-0.375	-0.375	linear	100	0.025	0	0.5	TRUE	3	sepmodel	0.8	0.004088325381766053	0.002652509965712819	0	10
10	250	0	475	950	1425	1900	2375	2850	3325	3800	4275	2	0	1	0.25	0.25	0.25	0.25	0.25	0.25	0.25	0.25	0.25	0.25	-0.375	-0.375	-0.375	-0.375	-0.375	-0.375	-0.375	-0.375	-0.375	-0.375	-0.375	linear	100	0.025	0	0.5	TRUE	4	fixmodel	0.7	-0.026066368503353983	0.006870039874223371	0	10
10	250	0	475	950	1425	1900	2375	2850	3325	3800	4275	2	0	1	0.25	0.25	0.25	0.25	0.25	0.25	0.25	0.25	0.25	0.25	-0.375	-0.375	-0.375	-0.375	-0.375	-0.375	-0.375	-0.375	-0.375	-0.375	-0.375	linear	100	0.025	0	0.5	TRUE	4	poolmodel	0.4	-0.09950676074184592	0.013400870564145458	0	10
10	250	0	475	950	1425	1900	2375	2850	3325	3800	4275	2	0	1	0.25	0.25	0.25	0.25	0.25	0.25	0.25	0.25	0.25	0.25	-0.375	-0.375	-0.375	-0.375	-0.375	-0.375	-0.375	-0.375	-0.375	-0.375	-0.375	linear	100	0.025	0	0.5	TRUE	4	sepmodel	0.7	-0.03501945398159354	0.008614210656143031	0	10
10	250	0	475	950	1425	1900	2375	2850	3325	3800	4275	2	0	1	0.25	0.25	0.25	0.25	0.25	0.25	0.25	0.25	0.25	0.25	-0.375	-0.375	-0.375	-0.375	-0.375	-0.375	-0.375	-0.375	-0.375	-0.375	-0.375	linear	100	0.025	0	0.5	TRUE	5	fixmodel	0.6	-0.040412415505983644	0.012090847870354962	0	10
10	250	0	475	950	1425	1900	2375	2850	3325	3800	4275	2	0	1	0.25	0.25	0.25	0.25	0.25	0.25	0.25	0.25	0.25	0.25	-0.375	-0.375	-0.375	-0.375	-0.375	-0.375	-0.375	-0.375	-0.375	-0.375	-0.375	linear	100	0.025	0	0.5	TRUE	5	poolmodel	0.4	-0.11796022417585769	0.020036486255560017	0	10
10	250	0	475	950	1425	1900	2375	2850	3325	3800	4275	2	0	1	0.25	0.25	0.25	0.25	0.25	0.25	0.25	0.25	0.25	0.25	-0.375	-0.375	-0.375	-0.375	-0.375	-0.375	-0.375	-0.375	-0.375	-0.375	-0.375	linear	100	0.025	0	0.5	TRUE	5	sepmodel	0.6	-0.0474275073791357	0.01202358394443581	0	10
10	250	0	475	950	1425	1900	2375	2850	3325	3800	4275	2	0	1	0.25	0.25	0.25	0.25	0.25	0.25	0.25	0.25	0.25	0.25	-0.375	-0.375	-0.375	-0.375	-0.375	-0.375	-0.375	-0.375	-0.375	-0.375	-0.375	linear	100	0.025	0	0.5	TRUE	6	fixmodel	0.8	-0.012278677131987766	0.007034234348612198	0	10
10	250	0	475	950	1425	1900	2375	2850	3325	3800	4275	2	0	1	0.25	0.25	0.25	0.25	0.25	0.25	0.25	0.25	0.25	0.25	-0.375	-0.375	-0.375	-0.375	-0.375	-0.375	-0.375	-0.375	-0.375	-0.375	-0.375	linear	100	0.025	0	0.5	TRUE	6	poolmodel	0.5	-0.11683862319962277	0.015188535188772412	0	10
10	250	0	475	950	1425	1900	2375	2850	3325	3800	4275	2	0	1	0.25	0.25	0.25	0.25	0.25	0.25	0.25	0.25	0.25	0.25	-0.375	-0.375	-0.375	-0.375	-0.375	-0.375	-0.375	-0.375	-0.375	-0.375	-0.375	linear	100	0.025	0	0.5	TRUE	6	sepmodel	0.9	-0.006424381469219443	0.0061660880152275815	0	10
10	250	0	475	950	1425	1900	2375	2850	3325	3800	4275	2	0	1	0.25	0.25	0.25	0.25	0.25	0.25	0.25	0.25	0.25	0.25	-0.375	-0.375	-0.375	-0.375	-0.375	-0.375	-0.375	-0.375	-0.375	-0.375	-0.375	linear	100	0.025	0	0.5	TRUE	7	fixmodel	1	0.007816208065617138	0.0031730290014974918	0	10
10	250	0	475	950	1425	1900	2375	2850	3325	3800	4275	2	0	1	0.25	0.25	0.25	0.25	0.25	0.25	0.25	0.25	0.25	0.25	-0.375	-0.375	-0.375	-0.375	-0.375	-0.375	-0.375	-0.375	-0.375	-0.375	-0.375	linear	100	0.025	0	0.5	TRUE	7	poolmodel	0.4	-0.11458119156391396	0.01603963866344117	0	10
10	250	0	475	950	1425	1900	2375	2850	3325	3800	4275	2	0	1	0.25	0.25	0.25	0.25	0.25	0.25	0.25	0.25	0.25	0.25	-0.375	-0.375	-0.375	-0.375	-0.375	-0.375	-0.375	-0.375	-0.375	-0.375	-0.375	linear	100	0.025	0	0.5	TRUE	7	sepmodel	0.8	0.007838058128428712	0.0035050380004420937	0	10
10	250	0	475	950	1425	1900	2375	2850	3325	3800	4275	2	0	1	0.25	0.25	0.25	0.25	0.25	0.25	0.25	0.25	0.25	0.25	-0.375	-0.375	-0.375	-0.375	-0.375	-0.375	-0.375	-0.375	-0.375	-0.375	-0.375	linear	100	0.025	0	0.5	TRUE	8	fixmodel	0.7	-0.04551193667973447	0.008237783652453947	0	10
10	250	0	475	950	1425	1900	2375	2850	3325	3800	4275	2	0	1	0.25	0.25	0.25	0.25	0.25	0.25	0.25	0.25	0.25	0.25	-0.375	-0.375	-0.375	-0.375	-0.375	-0.375	-0.375	-0.375	-0.375	-0.375	-0.375	linear	100	0.025	0	0.5	TRUE	8	poolmodel	0.3	-0.1567876174958219	0.02650243972510149	0	10
10	250	0	475	950	1425	1900	2375	2850	3325	3800	4275	2	0	1	0.25	0.25	0.25	0.25	0.25	0.25	0.25	0.25	0.25	0.25	-0.375	-0.375	-0.375	-0.375	-0.375	-0.375	-0.375	-0.375	-0.375	-0.375	-0.375	linear	100	0.025	0	0.5	TRUE	8	sepmodel	0.7	-0.04186512215719433	0.008853645663753273	0	10
10	250	0	475	950	1425	1900	2375	2850	3325	3800	4275	2	0	1	0.25	0.25	0.25	0.25	0.25	0.25	0.25	0.25	0.25	0.25	-0.375	-0.375	-0.375	-0.375	-0.375	-0.375	-0.375	-0.375	-0.375	-0.375	-0.375	linear	100	0.025	0	0.5	TRUE	9	fixmodel	1	0.033814434138499036	0.004193216003918732	0	10
10	250	0	475	950	1425	1900	2375	2850	3325	3800	4275	2	0	1	0.25	0.25	0.25	0.25	0.25	0.25	0.25	0.25	0.25	0.25	-0.375	-0.375	-0.375	-0.375	-0.375	-0.375	-0.375	-0.375	-0.375	-0.375	-0.375	linear	100	0.025	0	0.5	TRUE	9	poolmodel	0.4	-0.13433945197881753	0.02198820537093142	0	10
10	250	0	475	950	1425	1900	2375	2850	3325	3800	4275	2	0	1	0.25	0.25	0.25	0.25	0.25	0.25	0.25	0.25	0.25	0.25	-0.375	-0.375	-0.375	-0.375	-0.375	-0.375	-0.375	-0.375	-0.375	-0.375	-0.375	linear	100	0.025	0	0.5	TRUE	9	sepmodel	1	0.026138561946543775	0.003936677474548955	0	10
10	250	0	475	950	1425	1900	2375	2850	3325	3800	4275	2	0	1	0.25	0.25	0.25	0.25	0.25	0.25	0.25	0.25	0.25	0.25	-0.375	-0.375	-0.375	-0.375	-0.375	-0.375	-0.375	-0.375	-0.375	-0.375	-0.375	linear	100	0.025	0	0.5	TRUE	10	fixmodel	0.9	0.0057908395137136635	0.008247355253611168	0	10
10	250	0	475	950	1425	1900	2375	2850	3325	3800	4275	2	0	1	0.25	0.25	0.25	0.25	0.25	0.25	0.25	0.25	0.25	0.25	-0.375	-0.375	-0.375	-0.375	-0.375	-0.375	-0.375	-0.375	-0.375	-0.375	-0.375	linear	100	0.025	0	0.5	TRUE	10	poolmodel	0.1	-0.1714243261129627	0.03417846149723519	0	10
10	250	0	475	950	1425	1900	2375	2850	3325	3800	4275	2	0	1	0.25	0.25	0.25	0.25	0.25	0.25	0.25	0.25	0.25	0.25	-0.375	-0.375	-0.375	-0.375	-0.375	-0.375	-0.375	-0.375	-0.375	-0.375	-0.375	linear	100	0.025	0	0.5	TRUE	10	sepmodel	0.9	1.6653726957452376e-5	0.007961197871559392	0	10
10	250	0	500	1000	1500	2000	2500	3000	3500	4000	4500	2	0	1	0.25	0.25	0.25	0.25	0.25	0.25	0.25	0.25	0.25	0.25	-0.375	-0.375	-0.375	-0.375	-0.375	-0.375	-0.375	-0.375	-0.375	-0.375	-0.375	linear	100	0.025	0	0.5	TRUE	2	fixmodel	0.9	0.050453886552476825	0.01705080904791605	0	10
10	250	0	500	1000	1500	2000	2500	3000	3500	4000	4500	2	0	1	0.25	0.25	0.25	0.25	0.25	0.25	0.25	0.25	0.25	0.25	-0.375	-0.375	-0.375	-0.375	-0.375	-0.375	-0.375	-0.375	-0.375	-0.375	-0.375	linear	100	0.025	0	0.5	TRUE	2	poolmodel	0.9	0.00624156956620194	0.006904426324330467	0	10
10	250	0	500	1000	1500	2000	2500	3000	3500	4000	4500	2	0	1	0.25	0.25	0.25	0.25	0.25	0.25	0.25	0.25	0.25	0.25	-0.375	-0.375	-0.375	-0.375	-0.375	-0.375	-0.375	-0.375	-0.375	-0.375	-0.375	linear	100	0.025	0	0.5	TRUE	2	sepmodel	0.9	0.050453886552476755	0.017050809047916223	0	10
10	250	0	500	1000	1500	2000	2500	3000	3500	4000	4500	2	0	1	0.25	0.25	0.25	0.25	0.25	0.25	0.25	0.25	0.25	0.25	-0.375	-0.375	-0.375	-0.375	-0.375	-0.375	-0.375	-0.375	-0.375	-0.375	-0.375	linear	100	0.025	0	0.5	TRUE	3	fixmodel	0.6	-0.06223888438469749	0.009930595249548821	0	10
10	250	0	500	1000	1500	2000	2500	3000	3500	4000	4500	2	0	1	0.25	0.25	0.25	0.25	0.25	0.25	0.25	0.25	0.25	0.25	-0.375	-0.375	-0.375	-0.375	-0.375	-0.375	-0.375	-0.375	-0.375	-0.375	-0.375	linear	100	0.025	0	0.5	TRUE	3	poolmodel	0.6	-0.07550095860628034	0.009519981657444828	0	10
10	250	0	500	1000	1500	2000	2500	3000	3500	4000	4500	2	0	1	0.25	0.25	0.25	0.25	0.25	0.25	0.25	0.25	0.25	0.25	-0.375	-0.375	-0.375	-0.375	-0.375	-0.375	-0.375	-0.375	-0.375	-0.375	-0.375	linear	100	0.025	0	0.5	TRUE	3	sepmodel	0.5	-0.06223888438469819	0.009930595249548781	0	10
10	250	0	500	1000	1500	2000	2500	3000	3500	4000	4500	2	0	1	0.25	0.25	0.25	0.25	0.25	0.25	0.25	0.25	0.25	0.25	-0.375	-0.375	-0.375	-0.375	-0.375	-0.375	-0.375	-0.375	-0.375	-0.375	-0.375	linear	100	0.025	0	0.5	TRUE	4	fixmodel	0.8	-9.151569607879189e-4	0.006355067931605561	0	10
10	250	0	500	1000	1500	2000	2500	3000	3500	4000	4500	2	0	1	0.25	0.25	0.25	0.25	0.25	0.25	0.25	0.25	0.25	0.25	-0.375	-0.375	-0.375	-0.375	-0.375	-0.375	-0.375	-0.375	-0.375	-0.375	-0.375	linear	100	0.025	0	0.5	TRUE	4	poolmodel	0.7	-0.07435303457304929	0.008486468341569048	0	10
10	250	0	500	1000	1500	2000	2500	3000	3500	4000	4500	2	0	1	0.25	0.25	0.25	0.25	0.25	0.25	0.25	0.25	0.25	0.25	-0.375	-0.375	-0.375	-0.375	-0.375	-0.375	-0.375	-0.375	-0.375	-0.375	-0.375	linear	100	0.025	0	0.5	TRUE	4	sepmodel	0.8	-9.151569607869752e-4	0.006355067931605408	0	10
10	250	0	500	1000	1500	2000	2500	3000	3500	4000	4500	2	0	1	0.25	0.25	0.25	0.25	0.25	0.25	0.25	0.25	0.25	0.25	-0.375	-0.375	-0.375	-0.375	-0.375	-0.375	-0.375	-0.375	-0.375	-0.375	-0.375	linear	100	0.025	0	0.5	TRUE	5	fixmodel	0.8	0.014643322325539665	0.011991469094812975	0	10
10	250	0	500	1000	1500	2000	2500	3000	3500	4000	4500	2	0	1	0.25	0.25	0.25	0.25	0.25	0.25	0.25	0.25	0.25	0.25	-0.375	-0.375	-0.375	-0.375	-0.375	-0.375	-0.375	-0.375	-0.375	-0.375	-0.375	linear	100	0.025	0	0.5	TRUE	5	poolmodel	0.9	-0.05450778100940223	0.009971383494479864	0	10
10	250	0	500	1000	1500	2000	2500	3000	3500	4000	4500	2	0	1	0.25	0.25	0.25	0.25	0.25	0.25	0.25	0.25	0.25	0.25	-0.375	-0.375	-0.375	-0.375	-0.375	-0.375	-0.375	-0.375	-0.375	-0.375	-0.375	linear	100	0.025	0	0.5	TRUE	5	sepmodel	0.8	0.014643322325542576	0.011991469094813313	0	10
10	250	0	500	1000	1500	2000	2500	3000	3500	4000	4500	2	0	1	0.25	0.25	0.25	0.25	0.25	0.25	0.25	0.25	0.25	0.25	-0.375	-0.375	-0.375	-0.375	-0.375	-0.375	-0.375	-0.375	-0.375	-0.375	-0.375	linear	100	0.025	0	0.5	TRUE	6	fixmodel	0.6	-0.042567973194208304	0.010598091898627008	0	10
10	250	0	500	1000	1500	2000	2500	3000	3500	4000	4500	2	0	1	0.25	0.25	0.25	0.25	0.25	0.25	0.25	0.25	0.25	0.25	-0.375	-0.375	-0.375	-0.375	-0.375	-0.375	-0.375	-0.375	-0.375	-0.375	-0.375	linear	100	0.025	0	0.5	TRUE	6	poolmodel	0.4	-0.11614762304132267	0.016217868531666322	0	10
10	250	0	500	1000	1500	2000	2500	3000	3500	4000	4500	2	0	1	0.25	0.25	0.25	0.25	0.25	0.25	0.25	0.25	0.25	0.25	-0.375	-0.375	-0.375	-0.375	-0.375	-0.375	-0.375	-0.375	-0.375	-0.375	-0.375	linear	100	0.025	0	0.5	TRUE	6	sepmodel	0.6	-0.042567973194207256	0.010598091898626615	0	10
10	250	0	500	1000	1500	2000	2500	3000	3500	4000	4500	2	0	1	0.25	0.25	0.25	0.25	0.25	0.25	0.25	0.25	0.25	0.25	-0.375	-0.375	-0.375	-0.375	-0.375	-0.375	-0.375	-0.375	-0.375	-0.375	-0.375	linear	100	0.025	0	0.5	TRUE	7	fixmodel	0.8	0.002858258421854934	0.006607984499461633	0	10
10	250	0	500	1000	1500	2000	2500	3000	3500	4000	4500	2	0	1	0.25	0.25	0.25	0.25	0.25	0.25	0.25	0.25	0.25	0.25	-0.375	-0.375	-0.375	-0.375	-0.375	-0.375	-0.375	-0.375	-0.375	-0.375	-0.375	linear	100	0.025	0	0.5	TRUE	7	poolmodel	0.6	-0.11006870562217229	0.02186812934065075	0	10
10	250	0	500	1000	1500	2000	2500	3000	3500	4000	4500	2	0	1	0.25	0.25	0.25	0.25	0.25	0.25	0.25	0.25	0.25	0.25	-0.375	-0.375	-0.375	-0.375	-0.375	-0.375	-0.375	-0.375	-0.375	-0.375	-0.375	linear	100	0.025	0	0.5	TRUE	7	sepmodel	0.8	0.0028582584218561856	0.0066079844994617115	0	10
10	250	0	500	1000	1500	2000	2500	3000	3500	4000	4500	2	0	1	0.25	0.25	0.25	0.25	0.25	0.25	0.25	0.25	0.25	0.25	-0.375	-0.375	-0.375	-0.375	-0.375	-0.375	-0.375	-0.375	-0.375	-0.375	-0.375	linear	100	0.025	0	0.5	TRUE	8	fixmodel	0.9	0.04360336760243534	0.009873809008176573	0	10
10	250	0	500	1000	1500	2000	2500	3000	3500	4000	4500	2	0	1	0.25	0.25	0.25	0.25	0.25	0.25	0.25	0.25	0.25	0.25	-0.375	-0.375	-0.375	-0.375	-0.375	-0.375	-0.375	-0.375	-0.375	-0.375	-0.375	linear	100	0.025	0	0.5	TRUE	8	poolmodel	0.5	-0.11828573429555206	0.017014592819958867	0	10
10	250	0	500	1000	1500	2000	2500	3000	3500	4000	4500	2	0	1	0.25	0.25	0.25	0.25	0.25	0.25	0.25	0.25	0.25	0.25	-0.375	-0.375	-0.375	-0.375	-0.375	-0.375	-0.375	-0.375	-0.375	-0.375	-0.375	linear	100	0.025	0	0.5	TRUE	8	sepmodel	0.9	0.04360336760243741	0.009873809008176684	0	10
10	250	0	500	1000	1500	2000	2500	3000	3500	4000	4500	2	0	1	0.25	0.25	0.25	0.25	0.25	0.25	0.25	0.25	0.25	0.25	-0.375	-0.375	-0.375	-0.375	-0.375	-0.375	-0.375	-0.375	-0.375	-0.375	-0.375	linear	100	0.025	0	0.5	TRUE	9	fixmodel	1	0.03349002287495635	0.006468163957109516	0	10
10	250	0	500	1000	1500	2000	2500	3000	3500	4000	4500	2	0	1	0.25	0.25	0.25	0.25	0.25	0.25	0.25	0.25	0.25	0.25	-0.375	-0.375	-0.375	-0.375	-0.375	-0.375	-0.375	-0.375	-0.375	-0.375	-0.375	linear	100	0.025	0	0.5	TRUE	9	poolmodel	0.3	-0.13532587854980954	0.02141687121951717	0	10
10	250	0	500	1000	1500	2000	2500	3000	3500	4000	4500	2	0	1	0.25	0.25	0.25	0.25	0.25	0.25	0.25	0.25	0.25	0.25	-0.375	-0.375	-0.375	-0.375	-0.375	-0.375	-0.375	-0.375	-0.375	-0.375	-0.375	linear	100	0.025	0	0.5	TRUE	9	sepmodel	1	0.03349002287495876	0.006468163957110307	0	10
10	250	0	500	1000	1500	2000	2500	3000	3500	4000	4500	2	0	1	0.25	0.25	0.25	0.25	0.25	0.25	0.25	0.25	0.25	0.25	-0.375	-0.375	-0.375	-0.375	-0.375	-0.375	-0.375	-0.375	-0.375	-0.375	-0.375	linear	100	0.025	0	0.5	TRUE	10	fixmodel	0.8	-1.7742846482572683e-4	0.012135986229238237	0	10
10	250	0	500	1000	1500	2000	2500	3000	3500	4000	4500	2	0	1	0.25	0.25	0.25	0.25	0.25	0.25	0.25	0.25	0.25	0.25	-0.375	-0.375	-0.375	-0.375	-0.375	-0.375	-0.375	-0.375	-0.375	-0.375	-0.375	linear	100	0.025	0	0.5	TRUE	10	poolmodel	0.3	-0.17895659028664077	0.04158386155083613	0	10
10	250	0	500	1000	1500	2000	2500	3000	3500	4000	4500	2	0	1	0.25	0.25	0.25	0.25	0.25	0.25	0.25	0.25	0.25	0.25	-0.375	-0.375	-0.375	-0.375	-0.375	-0.375	-0.375	-0.375	-0.375	-0.375	-0.375	linear	100	0.025	0	0.5	TRUE	10	sepmodel	0.8	-1.774284648235397e-4	0.012135986229238763	0	10
10	250	0	0	0	0	0	0	0	0	0	0	2	0	1	0.25	0.25	0.25	0.25	0.25	0.25	0.25	0.25	0.25	0.25	-0.25	-0.25	-0.25	-0.25	-0.25	-0.25	-0.25	-0.25	-0.25	-0.25	-0.25	linear	100	0.025	0	0.5	TRUE	2	fixmodel	0.8	-0.020227969143167417	0.0035538687779490133	0	10
10	250	0	0	0	0	0	0	0	0	0	0	2	0	1	0.25	0.25	0.25	0.25	0.25	0.25	0.25	0.25	0.25	0.25	-0.25	-0.25	-0.25	-0.25	-0.25	-0.25	-0.25	-0.25	-0.25	-0.25	-0.25	linear	100	0.025	0	0.5	TRUE	2	poolmodel	0.7	-0.020227969143158886	0.003553868777949306	0	10
10	250	0	0	0	0	0	0	0	0	0	0	2	0	1	0.25	0.25	0.25	0.25	0.25	0.25	0.25	0.25	0.25	0.25	-0.25	-0.25	-0.25	-0.25	-0.25	-0.25	-0.25	-0.25	-0.25	-0.25	-0.25	linear	100	0.025	0	0.5	TRUE	2	sepmodel	0.7	-0.020227969143158886	0.003553868777949306	0	10
10	250	0	0	0	0	0	0	0	0	0	0	2	0	1	0.25	0.25	0.25	0.25	0.25	0.25	0.25	0.25	0.25	0.25	-0.25	-0.25	-0.25	-0.25	-0.25	-0.25	-0.25	-0.25	-0.25	-0.25	-0.25	linear	100	0.025	0	0.5	TRUE	3	fixmodel	0.7	0.007194474372544746	0.007278100135999342	0	10
10	250	0	0	0	0	0	0	0	0	0	0	2	0	1	0.25	0.25	0.25	0.25	0.25	0.25	0.25	0.25	0.25	0.25	-0.25	-0.25	-0.25	-0.25	-0.25	-0.25	-0.25	-0.25	-0.25	-0.25	-0.25	linear	100	0.025	0	0.5	TRUE	3	poolmodel	0.7	0.007194474372540416	0.007278100135999105	0	10
10	250	0	0	0	0	0	0	0	0	0	0	2	0	1	0.25	0.25	0.25	0.25	0.25	0.25	0.25	0.25	0.25	0.25	-0.25	-0.25	-0.25	-0.25	-0.25	-0.25	-0.25	-0.25	-0.25	-0.25	-0.25	linear	100	0.025	0	0.5	TRUE	3	sepmodel	0.7	0.007194474372540416	0.007278100135999105	0	10
10	250	0	0	0	0	0	0	0	0	0	0	2	0	1	0.25	0.25	0.25	0.25	0.25	0.25	0.25	0.25	0.25	0.25	-0.25	-0.25	-0.25	-0.25	-0.25	-0.25	-0.25	-0.25	-0.25	-0.25	-0.25	linear	100	0.025	0	0.5	TRUE	4	fixmodel	1	0.008511928992290613	0.0029144212356882826	0	10
10	250	0	0	0	0	0	0	0	0	0	0	2	0	1	0.25	0.25	0.25	0.25	0.25	0.25	0.25	0.25	0.25	0.25	-0.25	-0.25	-0.25	-0.25	-0.25	-0.25	-0.25	-0.25	-0.25	-0.25	-0.25	linear	100	0.025	0	0.5	TRUE	4	poolmodel	1	0.008511928992291248	0.002914421235688665	0	10
10	250	0	0	0	0	0	0	0	0	0	0	2	0	1	0.25	0.25	0.25	0.25	0.25	0.25	0.25	0.25	0.25	0.25	-0.25	-0.25	-0.25	-0.25	-0.25	-0.25	-0.25	-0.25	-0.25	-0.25	-0.25	linear	100	0.025	0	0.5	TRUE	4	sepmodel	1	0.008511928992291248	0.002914421235688665	0	10
10	250	0	0	0	0	0	0	0	0	0	0	2	0	1	0.25	0.25	0.25	0.25	0.25	0.25	0.25	0.25	0.25	0.25	-0.25	-0.25	-0.25	-0.25	-0.25	-0.25	-0.25	-0.25	-0.25	-0.25	-0.25	linear	100	0.025	0	0.5	TRUE	5	fixmodel	0.7	0.00826866295540229	0.01174675970390615	0	10
10	250	0	0	0	0	0	0	0	0	0	0	2	0	1	0.25	0.25	0.25	0.25	0.25	0.25	0.25	0.25	0.25	0.25	-0.25	-0.25	-0.25	-0.25	-0.25	-0.25	-0.25	-0.25	-0.25	-0.25	-0.25	linear	100	0.025	0	0.5	TRUE	5	poolmodel	0.7	0.008268662955405365	0.011746759703907417	0	10
10	250	0	0	0	0	0	0	0	0	0	0	2	0	1	0.25	0.25	0.25	0.25	0.25	0.25	0.25	0.25	0.25	0.25	-0.25	-0.25	-0.25	-0.25	-0.25	-0.25	-0.25	-0.25	-0.25	-0.25	-0.25	linear	100	0.025	0	0.5	TRUE	5	sepmodel	0.7	0.008268662955405365	0.011746759703907417	0	10
10	250	0	0	0	0	0	0	0	0	0	0	2	0	1	0.25	0.25	0.25	0.25	0.25	0.25	0.25	0.25	0.25	0.25	-0.25	-0.25	-0.25	-0.25	-0.25	-0.25	-0.25	-0.25	-0.25	-0.25	-0.25	linear	100	0.025	0	0.5	TRUE	6	fixmodel	0.9	0.020807556443189875	0.007383129718099064	0	10
10	250	0	0	0	0	0	0	0	0	0	0	2	0	1	0.25	0.25	0.25	0.25	0.25	0.25	0.25	0.25	0.25	0.25	-0.25	-0.25	-0.25	-0.25	-0.25	-0.25	-0.25	-0.25	-0.25	-0.25	-0.25	linear	100	0.025	0	0.5	TRUE	6	poolmodel	0.9	0.020807556443189826	0.007383129718099566	0	10
10	250	0	0	0	0	0	0	0	0	0	0	2	0	1	0.25	0.25	0.25	0.25	0.25	0.25	0.25	0.25	0.25	0.25	-0.25	-0.25	-0.25	-0.25	-0.25	-0.25	-0.25	-0.25	-0.25	-0.25	-0.25	linear	100	0.025	0	0.5	TRUE	6	sepmodel	0.9	0.020807556443189826	0.007383129718099566	0	10
10	250	0	0	0	0	0	0	0	0	0	0	2	0	1	0.25	0.25	0.25	0.25	0.25	0.25	0.25	0.25	0.25	0.25	-0.25	-0.25	-0.25	-0.25	-0.25	-0.25	-0.25	-0.25	-0.25	-0.25	-0.25	linear	100	0.025	0	0.5	TRUE	7	fixmodel	1	0.04649949469753799	0.00876990248578189	0	10
10	250	0	0	0	0	0	0	0	0	0	0	2	0	1	0.25	0.25	0.25	0.25	0.25	0.25	0.25	0.25	0.25	0.25	-0.25	-0.25	-0.25	-0.25	-0.25	-0.25	-0.25	-0.25	-0.25	-0.25	-0.25	linear	100	0.025	0	0.5	TRUE	7	poolmodel	1	0.04649949469754094	0.008769902485782338	0	10
10	250	0	0	0	0	0	0	0	0	0	0	2	0	1	0.25	0.25	0.25	0.25	0.25	0.25	0.25	0.25	0.25	0.25	-0.25	-0.25	-0.25	-0.25	-0.25	-0.25	-0.25	-0.25	-0.25	-0.25	-0.25	linear	100	0.025	0	0.5	TRUE	7	sepmodel	1	0.04649949469754094	0.008769902485782338	0	10
10	250	0	0	0	0	0	0	0	0	0	0	2	0	1	0.25	0.25	0.25	0.25	0.25	0.25	0.25	0.25	0.25	0.25	-0.25	-0.25	-0.25	-0.25	-0.25	-0.25	-0.25	-0.25	-0.25	-0.25	-0.25	linear	100	0.025	0	0.5	TRUE	8	fixmodel	1	0.0043697684883364256	0.00429543474432325	0	10
10	250	0	0	0	0	0	0	0	0	0	0	2	0	1	0.25	0.25	0.25	0.25	0.25	0.25	0.25	0.25	0.25	0.25	-0.25	-0.25	-0.25	-0.25	-0.25	-0.25	-0.25	-0.25	-0.25	-0.25	-0.25	linear	100	0.025	0	0.5	TRUE	8	poolmodel	0.9	0.004369768488337364	0.004295434744323678	0	10
10	250	0	0	0	0	0	0	0	0	0	0	2	0	1	0.25	0.25	0.25	0.25	0.25	0.25	0.25	0.25	0.25	0.25	-0.25	-0.25	-0.25	-0.25	-0.25	-0.25	-0.25	-0.25	-0.25	-0.25	-0.25	linear	100	0.025	0	0.5	TRUE	8	sepmodel	0.9	0.004369768488337364	0.004295434744323678	0	10
10	250	0	0	0	0	0	0	0	0	0	0	2	0	1	0.25	0.25	0.25	0.25	0.25	0.25	0.25	0.25	0.25	0.25	-0.25	-0.25	-0.25	-0.25	-0.25	-0.25	-0.25	-0.25	-0.25	-0.25	-0.25	linear	100	0.025	0	0.5	TRUE	9	fixmodel	0.7	-0.01962845503569233	0.008271679558442479	0	10
10	250	0	0	0	0	0	0	0	0	0	0	2	0	1	0.25	0.25	0.25	0.25	0.25	0.25	0.25	0.25	0.25	0.25	-0.25	-0.25	-0.25	-0.25	-0.25	-0.25	-0.25	-0.25	-0.25	-0.25	-0.25	linear	100	0.025	0	0.5	TRUE	9	poolmodel	0.8	-0.019628455035689007	0.008271679558443231	0	10
10	250	0	0	0	0	0	0	0	0	0	0	2	0	1	0.25	0.25	0.25	0.25	0.25	0.25	0.25	0.25	0.25	0.25	-0.25	-0.25	-0.25	-0.25	-0.25	-0.25	-0.25	-0.25	-0.25	-0.25	-0.25	linear	100	0.025	0	0.5	TRUE	9	sepmodel	0.8	-0.019628455035689007	0.008271679558443231	0	10
10	250	0	0	0	0	0	0	0	0	0	0	2	0	1	0.25	0.25	0.25	0.25	0.25	0.25	0.25	0.25	0.25	0.25	-0.25	-0.25	-0.25	-0.25	-0.25	-0.25	-0.25	-0.25	-0.25	-0.25	-0.25	linear	100	0.025	0	0.5	TRUE	10	fixmodel	1	0.00738715305031761	0.0020650865486899783	0	10
10	250	0	0	0	0	0	0	0	0	0	0	2	0	1	0.25	0.25	0.25	0.25	0.25	0.25	0.25	0.25	0.25	0.25	-0.25	-0.25	-0.25	-0.25	-0.25	-0.25	-0.25	-0.25	-0.25	-0.25	-0.25	linear	100	0.025	0	0.5	TRUE	10	poolmodel	1	0.007387153050318615	0.0020650865486900485	0	10
10	250	0	0	0	0	0	0	0	0	0	0	2	0	1	0.25	0.25	0.25	0.25	0.25	0.25	0.25	0.25	0.25	0.25	-0.25	-0.25	-0.25	-0.25	-0.25	-0.25	-0.25	-0.25	-0.25	-0.25	-0.25	linear	100	0.025	0	0.5	TRUE	10	sepmodel	1	0.007387153050318615	0.0020650865486900485	0	10
10	250	0	25	50	75	100	125	150	175	200	225	2	0	1	0.25	0.25	0.25	0.25	0.25	0.25	0.25	0.25	0.25	0.25	-0.25	-0.25	-0.25	-0.25	-0.25	-0.25	-0.25	-0.25	-0.25	-0.25	-0.25	linear	100	0.025	0	0.5	TRUE	2	fixmodel	0.7	-0.03289297981032971	0.010041335381350254	0	10
10	250	0	25	50	75	100	125	150	175	200	225	2	0	1	0.25	0.25	0.25	0.25	0.25	0.25	0.25	0.25	0.25	0.25	-0.25	-0.25	-0.25	-0.25	-0.25	-0.25	-0.25	-0.25	-0.25	-0.25	-0.25	linear	100	0.025	0	0.5	TRUE	2	poolmodel	0.7	-0.04461838888569386	0.01046370745829366	0	10
10	250	0	25	50	75	100	125	150	175	200	225	2	0	1	0.25	0.25	0.25	0.25	0.25	0.25	0.25	0.25	0.25	0.25	-0.25	-0.25	-0.25	-0.25	-0.25	-0.25	-0.25	-0.25	-0.25	-0.25	-0.25	linear	100	0.025	0	0.5	TRUE	2	sepmodel	0.8	-0.03429844740348108	0.00900325036220847	0	10
10	250	0	25	50	75	100	125	150	175	200	225	2	0	1	0.25	0.25	0.25	0.25	0.25	0.25	0.25	0.25	0.25	0.25	-0.25	-0.25	-0.25	-0.25	-0.25	-0.25	-0.25	-0.25	-0.25	-0.25	-0.25	linear	100	0.025	0	0.5	TRUE	3	fixmodel	0.7	-0.0301740826256768	0.017522955693804472	0	10
10	250	0	25	50	75	100	125	150	175	200	225	2	0	1	0.25	0.25	0.25	0.25	0.25	0.25	0.25	0.25	0.25	0.25	-0.25	-0.25	-0.25	-0.25	-0.25	-0.25	-0.25	-0.25	-0.25	-0.25	-0.25	linear	100	0.025	0	0.5	TRUE	3	poolmodel	0.7	-0.0455468241128095	0.01778584035476975	0	10
10	250	0	25	50	75	100	125	150	175	200	225	2	0	1	0.25	0.25	0.25	0.25	0.25	0.25	0.25	0.25	0.25	0.25	-0.25	-0.25	-0.25	-0.25	-0.25	-0.25	-0.25	-0.25	-0.25	-0.25	-0.25	linear	100	0.025	0	0.5	TRUE	3	sepmodel	0.8	-0.03438468413368107	0.01763290642645089	0	10
10	250	0	25	50	75	100	125	150	175	200	225	2	0	1	0.25	0.25	0.25	0.25	0.25	0.25	0.25	0.25	0.25	0.25	-0.25	-0.25	-0.25	-0.25	-0.25	-0.25	-0.25	-0.25	-0.25	-0.25	-0.25	linear	100	0.025	0	0.5	TRUE	4	fixmodel	0.5	-0.0697337577795411	0.01115518787483423	0	10
10	250	0	25	50	75	100	125	150	175	200	225	2	0	1	0.25	0.25	0.25	0.25	0.25	0.25	0.25	0.25	0.25	0.25	-0.25	-0.25	-0.25	-0.25	-0.25	-0.25	-0.25	-0.25	-0.25	-0.25	-0.25	linear	100	0.025	0	0.5	TRUE	4	poolmodel	0.4	-0.08723098775465334	0.012249942673134237	0	10
10	250	0	25	50	75	100	125	150	175	200	225	2	0	1	0.25	0.25	0.25	0.25	0.25	0.25	0.25	0.25	0.25	0.25	-0.25	-0.25	-0.25	-0.25	-0.25	-0.25	-0.25	-0.25	-0.25	-0.25	-0.25	linear	100	0.025	0	0.5	TRUE	4	sepmodel	0.4	-0.07205809641406696	0.010250736951166298	0	10
10	250	0	25	50	75	100	125	150	175	200	225	2	0	1	0.25	0.25	0.25	0.25	0.25	0.25	0.25	0.25	0.25	0.25	-0.25	-0.25	-0.25	-0.25	-0.25	-0.25	-0.25	-0.25	-0.25	-0.25	-0.25	linear	100	0.025	0	0.5	TRUE	5	fixmodel	0.6	-0.05880490302314355	0.012006181384825818	0	10
10	250	0	25	50	75	100	125	150	175	200	225	2	0	1	0.25	0.25	0.25	0.25	0.25	0.25	0.25	0.25	0.25	0.25	-0.25	-0.25	-0.25	-0.25	-0.25	-0.25	-0.25	-0.25	-0.25	-0.25	-0.25	linear	100	0.025	0	0.5	TRUE	5	poolmodel	0.6	-0.07790572100124098	0.013429060801263907	0	10
10	250	0	25	50	75	100	125	150	175	200	225	2	0	1	0.25	0.25	0.25	0.25	0.25	0.25	0.25	0.25	0.25	0.25	-0.25	-0.25	-0.25	-0.25	-0.25	-0.25	-0.25	-0.25	-0.25	-0.25	-0.25	linear	100	0.025	0	0.5	TRUE	5	sepmodel	0.6	-0.06394524185387826	0.011335786004526985	0	10
10	250	0	25	50	75	100	125	150	175	200	225	2	0	1	0.25	0.25	0.25	0.25	0.25	0.25	0.25	0.25	0.25	0.25	-0.25	-0.25	-0.25	-0.25	-0.25	-0.25	-0.25	-0.25	-0.25	-0.25	-0.25	linear	100	0.025	0	0.5	TRUE	6	fixmodel	0.8	-0.023022529404367144	0.006876918130221897	0	10
10	250	0	25	50	75	100	125	150	175	200	225	2	0	1	0.25	0.25	0.25	0.25	0.25	0.25	0.25	0.25	0.25	0.25	-0.25	-0.25	-0.25	-0.25	-0.25	-0.25	-0.25	-0.25	-0.25	-0.25	-0.25	linear	100	0.025	0	0.5	TRUE	6	poolmodel	0.8	-0.042540499847263186	0.007192964606992682	0	10
10	250	0	25	50	75	100	125	150	175	200	225	2	0	1	0.25	0.25	0.25	0.25	0.25	0.25	0.25	0.25	0.25	0.25	-0.25	-0.25	-0.25	-0.25	-0.25	-0.25	-0.25	-0.25	-0.25	-0.25	-0.25	linear	100	0.025	0	0.5	TRUE	6	sepmodel	0.8	-0.02852784036404265	0.006323071189617949	0	10
10	250	0	25	50	75	100	125	150	175	200	225	2	0	1	0.25	0.25	0.25	0.25	0.25	0.25	0.25	0.25	0.25	0.25	-0.25	-0.25	-0.25	-0.25	-0.25	-0.25	-0.25	-0.25	-0.25	-0.25	-0.25	linear	100	0.025	0	0.5	TRUE	7	fixmodel	0.9	-0.0037484950852029906	0.0033601893500384778	0	10
10	250	0	25	50	75	100	125	150	175	200	225	2	0	1	0.25	0.25	0.25	0.25	0.25	0.25	0.25	0.25	0.25	0.25	-0.25	-0.25	-0.25	-0.25	-0.25	-0.25	-0.25	-0.25	-0.25	-0.25	-0.25	linear	100	0.025	0	0.5	TRUE	7	poolmodel	0.8	-0.024504844771932942	0.005346504184678214	0	10
10	250	0	25	50	75	100	125	150	175	200	225	2	0	1	0.25	0.25	0.25	0.25	0.25	0.25	0.25	0.25	0.25	0.25	-0.25	-0.25	-0.25	-0.25	-0.25	-0.25	-0.25	-0.25	-0.25	-0.25	-0.25	linear	100	0.025	0	0.5	TRUE	7	sepmodel	0.9	-0.009602748725650881	0.0042147929570330155	0	10
10	250	0	25	50	75	100	125	150	175	200	225	2	0	1	0.25	0.25	0.25	0.25	0.25	0.25	0.25	0.25	0.25	0.25	-0.25	-0.25	-0.25	-0.25	-0.25	-0.25	-0.25	-0.25	-0.25	-0.25	-0.25	linear	100	0.025	0	0.5	TRUE	8	fixmodel	0.7	-0.05849055399677276	0.013174074038087144	0	10
10	250	0	25	50	75	100	125	150	175	200	225	2	0	1	0.25	0.25	0.25	0.25	0.25	0.25	0.25	0.25	0.25	0.25	-0.25	-0.25	-0.25	-0.25	-0.25	-0.25	-0.25	-0.25	-0.25	-0.25	-0.25	linear	100	0.025	0	0.5	TRUE	8	poolmodel	0.7	-0.08035905438975369	0.016132568513240998	0	10
10	250	0	25	50	75	100	125	150	175	200	225	2	0	1	0.25	0.25	0.25	0.25	0.25	0.25	0.25	0.25	0.25	0.25	-0.25	-0.25	-0.25	-0.25	-0.25	-0.25	-0.25	-0.25	-0.25	-0.25	-0.25	linear	100	0.025	0	0.5	TRUE	8	sepmodel	0.7	-0.061840328593099736	0.01488366080158744	0	10
10	250	0	25	50	75	100	125	150	175	200	225	2	0	1	0.25	0.25	0.25	0.25	0.25	0.25	0.25	0.25	0.25	0.25	-0.25	-0.25	-0.25	-0.25	-0.25	-0.25	-0.25	-0.25	-0.25	-0.25	-0.25	linear	100	0.025	0	0.5	TRUE	9	fixmodel	0.7	-0.017676995462850283	0.009252258978744684	0	10
10	250	0	25	50	75	100	125	150	175	200	225	2	0	1	0.25	0.25	0.25	0.25	0.25	0.25	0.25	0.25	0.25	0.25	-0.25	-0.25	-0.25	-0.25	-0.25	-0.25	-0.25	-0.25	-0.25	-0.25	-0.25	linear	100	0.025	0	0.5	TRUE	9	poolmodel	0.7	-0.04104483321613524	0.00987781825475822	0	10
10	250	0	25	50	75	100	125	150	175	200	225	2	0	1	0.25	0.25	0.25	0.25	0.25	0.25	0.25	0.25	0.25	0.25	-0.25	-0.25	-0.25	-0.25	-0.25	-0.25	-0.25	-0.25	-0.25	-0.25	-0.25	linear	100	0.025	0	0.5	TRUE	9	sepmodel	0.7	-0.022047132179177663	0.009831892054267558	0	10
10	250	0	25	50	75	100	125	150	175	200	225	2	0	1	0.25	0.25	0.25	0.25	0.25	0.25	0.25	0.25	0.25	0.25	-0.25	-0.25	-0.25	-0.25	-0.25	-0.25	-0.25	-0.25	-0.25	-0.25	-0.25	linear	100	0.025	0	0.5	TRUE	10	fixmodel	0.8	-0.021505953442497845	0.006460041186498645	0	10
10	250	0	25	50	75	100	125	150	175	200	225	2	0	1	0.25	0.25	0.25	0.25	0.25	0.25	0.25	0.25	0.25	0.25	-0.25	-0.25	-0.25	-0.25	-0.25	-0.25	-0.25	-0.25	-0.25	-0.25	-0.25	linear	100	0.025	0	0.5	TRUE	10	poolmodel	0.8	-0.04656786638415121	0.007087918336783043	0	10
10	250	0	25	50	75	100	125	150	175	200	225	2	0	1	0.25	0.25	0.25	0.25	0.25	0.25	0.25	0.25	0.25	0.25	-0.25	-0.25	-0.25	-0.25	-0.25	-0.25	-0.25	-0.25	-0.25	-0.25	-0.25	linear	100	0.025	0	0.5	TRUE	10	sepmodel	0.9	-0.023922637963132782	0.005582907614501617	0	10
10	250	0	50	100	150	200	250	300	350	400	450	2	0	1	0.25	0.25	0.25	0.25	0.25	0.25	0.25	0.25	0.25	0.25	-0.25	-0.25	-0.25	-0.25	-0.25	-0.25	-0.25	-0.25	-0.25	-0.25	-0.25	linear	100	0.025	0	0.5	TRUE	2	fixmodel	0.6	-0.050574451323028596	0.007619964853213095	0	10
10	250	0	50	100	150	200	250	300	350	400	450	2	0	1	0.25	0.25	0.25	0.25	0.25	0.25	0.25	0.25	0.25	0.25	-0.25	-0.25	-0.25	-0.25	-0.25	-0.25	-0.25	-0.25	-0.25	-0.25	-0.25	linear	100	0.025	0	0.5	TRUE	2	poolmodel	0.6	-0.057865415726355875	0.008884060698769201	0	10
10	250	0	50	100	150	200	250	300	350	400	450	2	0	1	0.25	0.25	0.25	0.25	0.25	0.25	0.25	0.25	0.25	0.25	-0.25	-0.25	-0.25	-0.25	-0.25	-0.25	-0.25	-0.25	-0.25	-0.25	-0.25	linear	100	0.025	0	0.5	TRUE	2	sepmodel	0.6	-0.04378713317361234	0.007268087831893142	0	10
10	250	0	50	100	150	200	250	300	350	400	450	2	0	1	0.25	0.25	0.25	0.25	0.25	0.25	0.25	0.25	0.25	0.25	-0.25	-0.25	-0.25	-0.25	-0.25	-0.25	-0.25	-0.25	-0.25	-0.25	-0.25	linear	100	0.025	0	0.5	TRUE	3	fixmodel	0.7	-0.05989385697159817	0.0070588620829172425	0	10
10	250	0	50	100	150	200	250	300	350	400	450	2	0	1	0.25	0.25	0.25	0.25	0.25	0.25	0.25	0.25	0.25	0.25	-0.25	-0.25	-0.25	-0.25	-0.25	-0.25	-0.25	-0.25	-0.25	-0.25	-0.25	linear	100	0.025	0	0.5	TRUE	3	poolmodel	0.5	-0.07554724507974513	0.009605003135334866	0	10
10	250	0	50	100	150	200	250	300	350	400	450	2	0	1	0.25	0.25	0.25	0.25	0.25	0.25	0.25	0.25	0.25	0.25	-0.25	-0.25	-0.25	-0.25	-0.25	-0.25	-0.25	-0.25	-0.25	-0.25	-0.25	linear	100	0.025	0	0.5	TRUE	3	sepmodel	0.6	-0.055962234567697486	0.007202405262168562	0	10
10	250	0	50	100	150	200	250	300	350	400	450	2	0	1	0.25	0.25	0.25	0.25	0.25	0.25	0.25	0.25	0.25	0.25	-0.25	-0.25	-0.25	-0.25	-0.25	-0.25	-0.25	-0.25	-0.25	-0.25	-0.25	linear	100	0.025	0	0.5	TRUE	4	fixmodel	0.6	-0.04423426160423786	0.008986216633796496	0	10
10	250	0	50	100	150	200	250	300	350	400	450	2	0	1	0.25	0.25	0.25	0.25	0.25	0.25	0.25	0.25	0.25	0.25	-0.25	-0.25	-0.25	-0.25	-0.25	-0.25	-0.25	-0.25	-0.25	-0.25	-0.25	linear	100	0.025	0	0.5	TRUE	4	poolmodel	0.6	-0.06868612836508797	0.012574772247643817	0	10
10	250	0	50	100	150	200	250	300	350	400	450	2	0	1	0.25	0.25	0.25	0.25	0.25	0.25	0.25	0.25	0.25	0.25	-0.25	-0.25	-0.25	-0.25	-0.25	-0.25	-0.25	-0.25	-0.25	-0.25	-0.25	linear	100	0.025	0	0.5	TRUE	4	sepmodel	0.7	-0.04220125197858068	0.007824504651095236	0	10
10	250	0	50	100	150	200	250	300	350	400	450	2	0	1	0.25	0.25	0.25	0.25	0.25	0.25	0.25	0.25	0.25	0.25	-0.25	-0.25	-0.25	-0.25	-0.25	-0.25	-0.25	-0.25	-0.25	-0.25	-0.25	linear	100	0.025	0	0.5	TRUE	5	fixmodel	0.7	-0.02299380887175872	0.008478428239464831	0	10
10	250	0	50	100	150	200	250	300	350	400	450	2	0	1	0.25	0.25	0.25	0.25	0.25	0.25	0.25	0.25	0.25	0.25	-0.25	-0.25	-0.25	-0.25	-0.25	-0.25	-0.25	-0.25	-0.25	-0.25	-0.25	linear	100	0.025	0	0.5	TRUE	5	poolmodel	0.6	-0.05003009065350095	0.010951888091648343	0	10
10	250	0	50	100	150	200	250	300	350	400	450	2	0	1	0.25	0.25	0.25	0.25	0.25	0.25	0.25	0.25	0.25	0.25	-0.25	-0.25	-0.25	-0.25	-0.25	-0.25	-0.25	-0.25	-0.25	-0.25	-0.25	linear	100	0.025	0	0.5	TRUE	5	sepmodel	0.6	-0.02276432380295945	0.011197924677228185	0	10
10	250	0	50	100	150	200	250	300	350	400	450	2	0	1	0.25	0.25	0.25	0.25	0.25	0.25	0.25	0.25	0.25	0.25	-0.25	-0.25	-0.25	-0.25	-0.25	-0.25	-0.25	-0.25	-0.25	-0.25	-0.25	linear	100	0.025	0	0.5	TRUE	6	fixmodel	0.9	-0.010641291836056496	0.005222577555317478	0	10
10	250	0	50	100	150	200	250	300	350	400	450	2	0	1	0.25	0.25	0.25	0.25	0.25	0.25	0.25	0.25	0.25	0.25	-0.25	-0.25	-0.25	-0.25	-0.25	-0.25	-0.25	-0.25	-0.25	-0.25	-0.25	linear	100	0.025	0	0.5	TRUE	6	poolmodel	0.9	-0.042848476369323804	0.0067409109940647005	0	10
10	250	0	50	100	150	200	250	300	350	400	450	2	0	1	0.25	0.25	0.25	0.25	0.25	0.25	0.25	0.25	0.25	0.25	-0.25	-0.25	-0.25	-0.25	-0.25	-0.25	-0.25	-0.25	-0.25	-0.25	-0.25	linear	100	0.025	0	0.5	TRUE	6	sepmodel	0.8	-0.016094351400089413	0.006908295038689564	0	10
10	250	0	50	100	150	200	250	300	350	400	450	2	0	1	0.25	0.25	0.25	0.25	0.25	0.25	0.25	0.25	0.25	0.25	-0.25	-0.25	-0.25	-0.25	-0.25	-0.25	-0.25	-0.25	-0.25	-0.25	-0.25	linear	100	0.025	0	0.5	TRUE	7	fixmodel	0.9	-0.01726199487905641	0.0024645586312715168	0	10
10	250	0	50	100	150	200	250	300	350	400	450	2	0	1	0.25	0.25	0.25	0.25	0.25	0.25	0.25	0.25	0.25	0.25	-0.25	-0.25	-0.25	-0.25	-0.25	-0.25	-0.25	-0.25	-0.25	-0.25	-0.25	linear	100	0.025	0	0.5	TRUE	7	poolmodel	0.8	-0.05235893830450758	0.00524057304905399	0	10
10	250	0	50	100	150	200	250	300	350	400	450	2	0	1	0.25	0.25	0.25	0.25	0.25	0.25	0.25	0.25	0.25	0.25	-0.25	-0.25	-0.25	-0.25	-0.25	-0.25	-0.25	-0.25	-0.25	-0.25	-0.25	linear	100	0.025	0	0.5	TRUE	7	sepmodel	0.7	-0.028765839433305348	0.0042533392486181825	0	10
10	250	0	50	100	150	200	250	300	350	400	450	2	0	1	0.25	0.25	0.25	0.25	0.25	0.25	0.25	0.25	0.25	0.25	-0.25	-0.25	-0.25	-0.25	-0.25	-0.25	-0.25	-0.25	-0.25	-0.25	-0.25	linear	100	0.025	0	0.5	TRUE	8	fixmodel	0.8	-0.006628845596672711	0.004707946483359863	0	10
10	250	0	50	100	150	200	250	300	350	400	450	2	0	1	0.25	0.25	0.25	0.25	0.25	0.25	0.25	0.25	0.25	0.25	-0.25	-0.25	-0.25	-0.25	-0.25	-0.25	-0.25	-0.25	-0.25	-0.25	-0.25	linear	100	0.025	0	0.5	TRUE	8	poolmodel	0.8	-0.04786144714958712	0.007352620137271705	0	10
10	250	0	50	100	150	200	250	300	350	400	450	2	0	1	0.25	0.25	0.25	0.25	0.25	0.25	0.25	0.25	0.25	0.25	-0.25	-0.25	-0.25	-0.25	-0.25	-0.25	-0.25	-0.25	-0.25	-0.25	-0.25	linear	100	0.025	0	0.5	TRUE	8	sepmodel	0.7	-0.01818112134930881	0.008279590966002991	0	10
10	250	0	50	100	150	200	250	300	350	400	450	2	0	1	0.25	0.25	0.25	0.25	0.25	0.25	0.25	0.25	0.25	0.25	-0.25	-0.25	-0.25	-0.25	-0.25	-0.25	-0.25	-0.25	-0.25	-0.25	-0.25	linear	100	0.025	0	0.5	TRUE	9	fixmodel	0.9	-0.01454832700207985	0.0023210968549851273	0	10
10	250	0	50	100	150	200	250	300	350	400	450	2	0	1	0.25	0.25	0.25	0.25	0.25	0.25	0.25	0.25	0.25	0.25	-0.25	-0.25	-0.25	-0.25	-0.25	-0.25	-0.25	-0.25	-0.25	-0.25	-0.25	linear	100	0.025	0	0.5	TRUE	9	poolmodel	0.7	-0.05776312176454644	0.00582682483507983	0	10
10	250	0	50	100	150	200	250	300	350	400	450	2	0	1	0.25	0.25	0.25	0.25	0.25	0.25	0.25	0.25	0.25	0.25	-0.25	-0.25	-0.25	-0.25	-0.25	-0.25	-0.25	-0.25	-0.25	-0.25	-0.25	linear	100	0.025	0	0.5	TRUE	9	sepmodel	0.7	-0.023018220469469563	0.0051554316867339234	0	10
10	250	0	50	100	150	200	250	300	350	400	450	2	0	1	0.25	0.25	0.25	0.25	0.25	0.25	0.25	0.25	0.25	0.25	-0.25	-0.25	-0.25	-0.25	-0.25	-0.25	-0.25	-0.25	-0.25	-0.25	-0.25	linear	100	0.025	0	0.5	TRUE	10	fixmodel	1	0.0039408040718065165	0.002707018738334392	0	10
10	250	0	50	100	150	200	250	300	350	400	450	2	0	1	0.25	0.25	0.25	0.25	0.25	0.25	0.25	0.25	0.25	0.25	-0.25	-0.25	-0.25	-0.25	-0.25	-0.25	-0.25	-0.25	-0.25	-0.25	-0.25	linear	100	0.025	0	0.5	TRUE	10	poolmodel	0.9	-0.038762842925425305	0.004770769853138194	0	10
10	250	0	50	100	150	200	250	300	350	400	450	2	0	1	0.25	0.25	0.25	0.25	0.25	0.25	0.25	0.25	0.25	0.25	-0.25	-0.25	-0.25	-0.25	-0.25	-0.25	-0.25	-0.25	-0.25	-0.25	-0.25	linear	100	0.025	0	0.5	TRUE	10	sepmodel	0.9	-0.001694599418126949	0.004320297329735234	0	10
10	250	0	75	150	225	300	375	450	525	600	675	2	0	1	0.25	0.25	0.25	0.25	0.25	0.25	0.25	0.25	0.25	0.25	-0.25	-0.25	-0.25	-0.25	-0.25	-0.25	-0.25	-0.25	-0.25	-0.25	-0.25	linear	100	0.025	0	0.5	TRUE	2	fixmodel	0.6	-0.05087124329236843	0.007967311762004485	0	10
10	250	0	75	150	225	300	375	450	525	600	675	2	0	1	0.25	0.25	0.25	0.25	0.25	0.25	0.25	0.25	0.25	0.25	-0.25	-0.25	-0.25	-0.25	-0.25	-0.25	-0.25	-0.25	-0.25	-0.25	-0.25	linear	100	0.025	0	0.5	TRUE	2	poolmodel	0.7	-0.05138405045835145	0.007292868121270498	0	10
10	250	0	75	150	225	300	375	450	525	600	675	2	0	1	0.25	0.25	0.25	0.25	0.25	0.25	0.25	0.25	0.25	0.25	-0.25	-0.25	-0.25	-0.25	-0.25	-0.25	-0.25	-0.25	-0.25	-0.25	-0.25	linear	100	0.025	0	0.5	TRUE	2	sepmodel	0.6	-0.05651322399397441	0.00879386903337924	0	10
10	250	0	75	150	225	300	375	450	525	600	675	2	0	1	0.25	0.25	0.25	0.25	0.25	0.25	0.25	0.25	0.25	0.25	-0.25	-0.25	-0.25	-0.25	-0.25	-0.25	-0.25	-0.25	-0.25	-0.25	-0.25	linear	100	0.025	0	0.5	TRUE	3	fixmodel	1	-2.309928164176134e-5	0.0037248671716721498	0	10
10	250	0	75	150	225	300	375	450	525	600	675	2	0	1	0.25	0.25	0.25	0.25	0.25	0.25	0.25	0.25	0.25	0.25	-0.25	-0.25	-0.25	-0.25	-0.25	-0.25	-0.25	-0.25	-0.25	-0.25	-0.25	linear	100	0.025	0	0.5	TRUE	3	poolmodel	1	-0.00526695703834496	0.003611011640306892	0	10
10	250	0	75	150	225	300	375	450	525	600	675	2	0	1	0.25	0.25	0.25	0.25	0.25	0.25	0.25	0.25	0.25	0.25	-0.25	-0.25	-0.25	-0.25	-0.25	-0.25	-0.25	-0.25	-0.25	-0.25	-0.25	linear	100	0.025	0	0.5	TRUE	3	sepmodel	0.9	-4.2754454533826535e-4	0.003173010996500447	0	10
10	250	0	75	150	225	300	375	450	525	600	675	2	0	1	0.25	0.25	0.25	0.25	0.25	0.25	0.25	0.25	0.25	0.25	-0.25	-0.25	-0.25	-0.25	-0.25	-0.25	-0.25	-0.25	-0.25	-0.25	-0.25	linear	100	0.025	0	0.5	TRUE	4	fixmodel	0.7	-0.02434792347668795	0.0050902226030107136	0	10
10	250	0	75	150	225	300	375	450	525	600	675	2	0	1	0.25	0.25	0.25	0.25	0.25	0.25	0.25	0.25	0.25	0.25	-0.25	-0.25	-0.25	-0.25	-0.25	-0.25	-0.25	-0.25	-0.25	-0.25	-0.25	linear	100	0.025	0	0.5	TRUE	4	poolmodel	0.7	-0.03989334869124569	0.005284720199988519	0	10
10	250	0	75	150	225	300	375	450	525	600	675	2	0	1	0.25	0.25	0.25	0.25	0.25	0.25	0.25	0.25	0.25	0.25	-0.25	-0.25	-0.25	-0.25	-0.25	-0.25	-0.25	-0.25	-0.25	-0.25	-0.25	linear	100	0.025	0	0.5	TRUE	4	sepmodel	0.8	-0.027810321131753444	0.005566930165074471	0	10
10	250	0	75	150	225	300	375	450	525	600	675	2	0	1	0.25	0.25	0.25	0.25	0.25	0.25	0.25	0.25	0.25	0.25	-0.25	-0.25	-0.25	-0.25	-0.25	-0.25	-0.25	-0.25	-0.25	-0.25	-0.25	linear	100	0.025	0	0.5	TRUE	5	fixmodel	0.9	0.022192397007198873	0.005765244767967425	0	10
10	250	0	75	150	225	300	375	450	525	600	675	2	0	1	0.25	0.25	0.25	0.25	0.25	0.25	0.25	0.25	0.25	0.25	-0.25	-0.25	-0.25	-0.25	-0.25	-0.25	-0.25	-0.25	-0.25	-0.25	-0.25	linear	100	0.025	0	0.5	TRUE	5	poolmodel	0.9	-0.002799220130081112	0.004543207771207548	0	10
10	250	0	75	150	225	300	375	450	525	600	675	2	0	1	0.25	0.25	0.25	0.25	0.25	0.25	0.25	0.25	0.25	0.25	-0.25	-0.25	-0.25	-0.25	-0.25	-0.25	-0.25	-0.25	-0.25	-0.25	-0.25	linear	100	0.025	0	0.5	TRUE	5	sepmodel	0.8	0.026523951363735004	0.005974499122590207	0	10
10	250	0	75	150	225	300	375	450	525	600	675	2	0	1	0.25	0.25	0.25	0.25	0.25	0.25	0.25	0.25	0.25	0.25	-0.25	-0.25	-0.25	-0.25	-0.25	-0.25	-0.25	-0.25	-0.25	-0.25	-0.25	linear	100	0.025	0	0.5	TRUE	6	fixmodel	0.9	0.014775582222823231	0.00613259896449294	0	10
10	250	0	75	150	225	300	375	450	525	600	675	2	0	1	0.25	0.25	0.25	0.25	0.25	0.25	0.25	0.25	0.25	0.25	-0.25	-0.25	-0.25	-0.25	-0.25	-0.25	-0.25	-0.25	-0.25	-0.25	-0.25	linear	100	0.025	0	0.5	TRUE	6	poolmodel	0.7	-0.015962322900298902	0.005195600064979761	0	10
10	250	0	75	150	225	300	375	450	525	600	675	2	0	1	0.25	0.25	0.25	0.25	0.25	0.25	0.25	0.25	0.25	0.25	-0.25	-0.25	-0.25	-0.25	-0.25	-0.25	-0.25	-0.25	-0.25	-0.25	-0.25	linear	100	0.025	0	0.5	TRUE	6	sepmodel	0.9	0.021234650368828753	0.007608375776317568	0	10
10	250	0	75	150	225	300	375	450	525	600	675	2	0	1	0.25	0.25	0.25	0.25	0.25	0.25	0.25	0.25	0.25	0.25	-0.25	-0.25	-0.25	-0.25	-0.25	-0.25	-0.25	-0.25	-0.25	-0.25	-0.25	linear	100	0.025	0	0.5	TRUE	7	fixmodel	0.9	3.224696027837565e-4	0.008223998528290982	0	10
10	250	0	75	150	225	300	375	450	525	600	675	2	0	1	0.25	0.25	0.25	0.25	0.25	0.25	0.25	0.25	0.25	0.25	-0.25	-0.25	-0.25	-0.25	-0.25	-0.25	-0.25	-0.25	-0.25	-0.25	-0.25	linear	100	0.025	0	0.5	TRUE	7	poolmodel	0.9	-0.03453957564657176	0.007455987952067177	0	10
10	250	0	75	150	225	300	375	450	525	600	675	2	0	1	0.25	0.25	0.25	0.25	0.25	0.25	0.25	0.25	0.25	0.25	-0.25	-0.25	-0.25	-0.25	-0.25	-0.25	-0.25	-0.25	-0.25	-0.25	-0.25	linear	100	0.025	0	0.5	TRUE	7	sepmodel	0.9	0.0125519940273522	0.011839986874209101	0	10
10	250	0	75	150	225	300	375	450	525	600	675	2	0	1	0.25	0.25	0.25	0.25	0.25	0.25	0.25	0.25	0.25	0.25	-0.25	-0.25	-0.25	-0.25	-0.25	-0.25	-0.25	-0.25	-0.25	-0.25	-0.25	linear	100	0.025	0	0.5	TRUE	8	fixmodel	0.8	0.011941793911974748	0.011109468565052853	0	10
10	250	0	75	150	225	300	375	450	525	600	675	2	0	1	0.25	0.25	0.25	0.25	0.25	0.25	0.25	0.25	0.25	0.25	-0.25	-0.25	-0.25	-0.25	-0.25	-0.25	-0.25	-0.25	-0.25	-0.25	-0.25	linear	100	0.025	0	0.5	TRUE	8	poolmodel	0.7	-0.028875114773599175	0.010259320544384191	0	10
10	250	0	75	150	225	300	375	450	525	600	675	2	0	1	0.25	0.25	0.25	0.25	0.25	0.25	0.25	0.25	0.25	0.25	-0.25	-0.25	-0.25	-0.25	-0.25	-0.25	-0.25	-0.25	-0.25	-0.25	-0.25	linear	100	0.025	0	0.5	TRUE	8	sepmodel	0.8	0.02873430990935073	0.013781722540300714	0	10
10	250	0	75	150	225	300	375	450	525	600	675	2	0	1	0.25	0.25	0.25	0.25	0.25	0.25	0.25	0.25	0.25	0.25	-0.25	-0.25	-0.25	-0.25	-0.25	-0.25	-0.25	-0.25	-0.25	-0.25	-0.25	linear	100	0.025	0	0.5	TRUE	9	fixmodel	0.8	0.01591935023860027	0.006636969484397838	0	10
10	250	0	75	150	225	300	375	450	525	600	675	2	0	1	0.25	0.25	0.25	0.25	0.25	0.25	0.25	0.25	0.25	0.25	-0.25	-0.25	-0.25	-0.25	-0.25	-0.25	-0.25	-0.25	-0.25	-0.25	-0.25	linear	100	0.025	0	0.5	TRUE	9	poolmodel	0.8	-0.031796674882974676	0.006371044782037243	0	10
10	250	0	75	150	225	300	375	450	525	600	675	2	0	1	0.25	0.25	0.25	0.25	0.25	0.25	0.25	0.25	0.25	0.25	-0.25	-0.25	-0.25	-0.25	-0.25	-0.25	-0.25	-0.25	-0.25	-0.25	-0.25	linear	100	0.025	0	0.5	TRUE	9	sepmodel	0.9	0.03068566301232968	0.010874484830048485	0	10
10	250	0	75	150	225	300	375	450	525	600	675	2	0	1	0.25	0.25	0.25	0.25	0.25	0.25	0.25	0.25	0.25	0.25	-0.25	-0.25	-0.25	-0.25	-0.25	-0.25	-0.25	-0.25	-0.25	-0.25	-0.25	linear	100	0.025	0	0.5	TRUE	10	fixmodel	0.9	0.04200978204865126	0.011411155818664316	0	10
10	250	0	75	150	225	300	375	450	525	600	675	2	0	1	0.25	0.25	0.25	0.25	0.25	0.25	0.25	0.25	0.25	0.25	-0.25	-0.25	-0.25	-0.25	-0.25	-0.25	-0.25	-0.25	-0.25	-0.25	-0.25	linear	100	0.025	0	0.5	TRUE	10	poolmodel	0.8	-0.008998223824905565	0.009623647307755924	0	10
10	250	0	75	150	225	300	375	450	525	600	675	2	0	1	0.25	0.25	0.25	0.25	0.25	0.25	0.25	0.25	0.25	0.25	-0.25	-0.25	-0.25	-0.25	-0.25	-0.25	-0.25	-0.25	-0.25	-0.25	-0.25	linear	100	0.025	0	0.5	TRUE	10	sepmodel	0.8	0.05307823249138549	0.015979524125903664	0	10
10	250	0	100	200	300	400	500	600	700	800	900	2	0	1	0.25	0.25	0.25	0.25	0.25	0.25	0.25	0.25	0.25	0.25	-0.25	-0.25	-0.25	-0.25	-0.25	-0.25	-0.25	-0.25	-0.25	-0.25	-0.25	linear	100	0.025	0	0.5	TRUE	2	fixmodel	1	0.04451678870540478	0.003633555313629911	0	10
10	250	0	100	200	300	400	500	600	700	800	900	2	0	1	0.25	0.25	0.25	0.25	0.25	0.25	0.25	0.25	0.25	0.25	-0.25	-0.25	-0.25	-0.25	-0.25	-0.25	-0.25	-0.25	-0.25	-0.25	-0.25	linear	100	0.025	0	0.5	TRUE	2	poolmodel	1	0.02995428738937924	0.0024881851531012847	0	10
10	250	0	100	200	300	400	500	600	700	800	900	2	0	1	0.25	0.25	0.25	0.25	0.25	0.25	0.25	0.25	0.25	0.25	-0.25	-0.25	-0.25	-0.25	-0.25	-0.25	-0.25	-0.25	-0.25	-0.25	-0.25	linear	100	0.025	0	0.5	TRUE	2	sepmodel	1	0.03769859091637172	0.003008400289651125	0	10
10	250	0	100	200	300	400	500	600	700	800	900	2	0	1	0.25	0.25	0.25	0.25	0.25	0.25	0.25	0.25	0.25	0.25	-0.25	-0.25	-0.25	-0.25	-0.25	-0.25	-0.25	-0.25	-0.25	-0.25	-0.25	linear	100	0.025	0	0.5	TRUE	3	fixmodel	0.9	-0.02560097778656211	0.0024430686292037135	0	10
10	250	0	100	200	300	400	500	600	700	800	900	2	0	1	0.25	0.25	0.25	0.25	0.25	0.25	0.25	0.25	0.25	0.25	-0.25	-0.25	-0.25	-0.25	-0.25	-0.25	-0.25	-0.25	-0.25	-0.25	-0.25	linear	100	0.025	0	0.5	TRUE	3	poolmodel	0.8	-0.04487967476140091	0.0035946727179204637	0	10
10	250	0	100	200	300	400	500	600	700	800	900	2	0	1	0.25	0.25	0.25	0.25	0.25	0.25	0.25	0.25	0.25	0.25	-0.25	-0.25	-0.25	-0.25	-0.25	-0.25	-0.25	-0.25	-0.25	-0.25	-0.25	linear	100	0.025	0	0.5	TRUE	3	sepmodel	0.8	-0.026801845011079295	0.0026613715762223026	0	10
10	250	0	100	200	300	400	500	600	700	800	900	2	0	1	0.25	0.25	0.25	0.25	0.25	0.25	0.25	0.25	0.25	0.25	-0.25	-0.25	-0.25	-0.25	-0.25	-0.25	-0.25	-0.25	-0.25	-0.25	-0.25	linear	100	0.025	0	0.5	TRUE	4	fixmodel	0.9	0.010979555699890346	0.004474058440615601	0	10
10	250	0	100	200	300	400	500	600	700	800	900	2	0	1	0.25	0.25	0.25	0.25	0.25	0.25	0.25	0.25	0.25	0.25	-0.25	-0.25	-0.25	-0.25	-0.25	-0.25	-0.25	-0.25	-0.25	-0.25	-0.25	linear	100	0.025	0	0.5	TRUE	4	poolmodel	0.8	-0.021450874329479362	0.004860882898644753	0	10
10	250	0	100	200	300	400	500	600	700	800	900	2	0	1	0.25	0.25	0.25	0.25	0.25	0.25	0.25	0.25	0.25	0.25	-0.25	-0.25	-0.25	-0.25	-0.25	-0.25	-0.25	-0.25	-0.25	-0.25	-0.25	linear	100	0.025	0	0.5	TRUE	4	sepmodel	0.8	0.011431711048655724	0.005171352825305525	0	10
10	250	0	100	200	300	400	500	600	700	800	900	2	0	1	0.25	0.25	0.25	0.25	0.25	0.25	0.25	0.25	0.25	0.25	-0.25	-0.25	-0.25	-0.25	-0.25	-0.25	-0.25	-0.25	-0.25	-0.25	-0.25	linear	100	0.025	0	0.5	TRUE	5	fixmodel	0.9	-0.01627522140969046	0.004416729854844087	0	10
10	250	0	100	200	300	400	500	600	700	800	900	2	0	1	0.25	0.25	0.25	0.25	0.25	0.25	0.25	0.25	0.25	0.25	-0.25	-0.25	-0.25	-0.25	-0.25	-0.25	-0.25	-0.25	-0.25	-0.25	-0.25	linear	100	0.025	0	0.5	TRUE	5	poolmodel	0.7	-0.0560771763672357	0.00735264024912765	0	10
10	250	0	100	200	300	400	500	600	700	800	900	2	0	1	0.25	0.25	0.25	0.25	0.25	0.25	0.25	0.25	0.25	0.25	-0.25	-0.25	-0.25	-0.25	-0.25	-0.25	-0.25	-0.25	-0.25	-0.25	-0.25	linear	100	0.025	0	0.5	TRUE	5	sepmodel	0.8	-0.012755794091722011	0.00462343867199481	0	10
10	250	0	100	200	300	400	500	600	700	800	900	2	0	1	0.25	0.25	0.25	0.25	0.25	0.25	0.25	0.25	0.25	0.25	-0.25	-0.25	-0.25	-0.25	-0.25	-0.25	-0.25	-0.25	-0.25	-0.25	-0.25	linear	100	0.025	0	0.5	TRUE	6	fixmodel	0.9	0.004696719747561501	0.004045618197435489	0	10
10	250	0	100	200	300	400	500	600	700	800	900	2	0	1	0.25	0.25	0.25	0.25	0.25	0.25	0.25	0.25	0.25	0.25	-0.25	-0.25	-0.25	-0.25	-0.25	-0.25	-0.25	-0.25	-0.25	-0.25	-0.25	linear	100	0.025	0	0.5	TRUE	6	poolmodel	0.9	-0.04412151681166012	0.005443847026484014	0	10
10	250	0	100	200	300	400	500	600	700	800	900	2	0	1	0.25	0.25	0.25	0.25	0.25	0.25	0.25	0.25	0.25	0.25	-0.25	-0.25	-0.25	-0.25	-0.25	-0.25	-0.25	-0.25	-0.25	-0.25	-0.25	linear	100	0.025	0	0.5	TRUE	6	sepmodel	0.9	0.009186772336918036	0.005713026151764669	0	10
10	250	0	100	200	300	400	500	600	700	800	900	2	0	1	0.25	0.25	0.25	0.25	0.25	0.25	0.25	0.25	0.25	0.25	-0.25	-0.25	-0.25	-0.25	-0.25	-0.25	-0.25	-0.25	-0.25	-0.25	-0.25	linear	100	0.025	0	0.5	TRUE	7	fixmodel	0.9	-0.016809217305454018	0.003292051012811605	0	10
10	250	0	100	200	300	400	500	600	700	800	900	2	0	1	0.25	0.25	0.25	0.25	0.25	0.25	0.25	0.25	0.25	0.25	-0.25	-0.25	-0.25	-0.25	-0.25	-0.25	-0.25	-0.25	-0.25	-0.25	-0.25	linear	100	0.025	0	0.5	TRUE	7	poolmodel	0.7	-0.07082352311205611	0.007775258333359683	0	10
10	250	0	100	200	300	400	500	600	700	800	900	2	0	1	0.25	0.25	0.25	0.25	0.25	0.25	0.25	0.25	0.25	0.25	-0.25	-0.25	-0.25	-0.25	-0.25	-0.25	-0.25	-0.25	-0.25	-0.25	-0.25	linear	100	0.025	0	0.5	TRUE	7	sepmodel	0.9	-0.013351874725926638	0.0030564172419842483	0	10
10	250	0	100	200	300	400	500	600	700	800	900	2	0	1	0.25	0.25	0.25	0.25	0.25	0.25	0.25	0.25	0.25	0.25	-0.25	-0.25	-0.25	-0.25	-0.25	-0.25	-0.25	-0.25	-0.25	-0.25	-0.25	linear	100	0.025	0	0.5	TRUE	8	fixmodel	0.8	-0.009857523645467414	0.004920217084216752	0	10
10	250	0	100	200	300	400	500	600	700	800	900	2	0	1	0.25	0.25	0.25	0.25	0.25	0.25	0.25	0.25	0.25	0.25	-0.25	-0.25	-0.25	-0.25	-0.25	-0.25	-0.25	-0.25	-0.25	-0.25	-0.25	linear	100	0.025	0	0.5	TRUE	8	poolmodel	0.7	-0.06996498808819132	0.009963832460609917	0	10
10	250	0	100	200	300	400	500	600	700	800	900	2	0	1	0.25	0.25	0.25	0.25	0.25	0.25	0.25	0.25	0.25	0.25	-0.25	-0.25	-0.25	-0.25	-0.25	-0.25	-0.25	-0.25	-0.25	-0.25	-0.25	linear	100	0.025	0	0.5	TRUE	8	sepmodel	0.8	-0.011985101919981733	0.006774843134616083	0	10
10	250	0	100	200	300	400	500	600	700	800	900	2	0	1	0.25	0.25	0.25	0.25	0.25	0.25	0.25	0.25	0.25	0.25	-0.25	-0.25	-0.25	-0.25	-0.25	-0.25	-0.25	-0.25	-0.25	-0.25	-0.25	linear	100	0.025	0	0.5	TRUE	9	fixmodel	0.8	-0.04172148846171155	0.005758947175766185	0	10
10	250	0	100	200	300	400	500	600	700	800	900	2	0	1	0.25	0.25	0.25	0.25	0.25	0.25	0.25	0.25	0.25	0.25	-0.25	-0.25	-0.25	-0.25	-0.25	-0.25	-0.25	-0.25	-0.25	-0.25	-0.25	linear	100	0.025	0	0.5	TRUE	9	poolmodel	0.6	-0.1060939202822952	0.014025640544107081	0	10
10	250	0	100	200	300	400	500	600	700	800	900	2	0	1	0.25	0.25	0.25	0.25	0.25	0.25	0.25	0.25	0.25	0.25	-0.25	-0.25	-0.25	-0.25	-0.25	-0.25	-0.25	-0.25	-0.25	-0.25	-0.25	linear	100	0.025	0	0.5	TRUE	9	sepmodel	0.7	-0.045532715165597884	0.007000319466532164	0	10
10	250	0	100	200	300	400	500	600	700	800	900	2	0	1	0.25	0.25	0.25	0.25	0.25	0.25	0.25	0.25	0.25	0.25	-0.25	-0.25	-0.25	-0.25	-0.25	-0.25	-0.25	-0.25	-0.25	-0.25	-0.25	linear	100	0.025	0	0.5	TRUE	10	fixmodel	0.8	0.008896447454461439	0.00626918277628187	0	10
10	250	0	100	200	300	400	500	600	700	800	900	2	0	1	0.25	0.25	0.25	0.25	0.25	0.25	0.25	0.25	0.25	0.25	-0.25	-0.25	-0.25	-0.25	-0.25	-0.25	-0.25	-0.25	-0.25	-0.25	-0.25	linear	100	0.025	0	0.5	TRUE	10	poolmodel	0.8	-0.05821113455981688	0.009119665794560009	0	10
10	250	0	100	200	300	400	500	600	700	800	900	2	0	1	0.25	0.25	0.25	0.25	0.25	0.25	0.25	0.25	0.25	0.25	-0.25	-0.25	-0.25	-0.25	-0.25	-0.25	-0.25	-0.25	-0.25	-0.25	-0.25	linear	100	0.025	0	0.5	TRUE	10	sepmodel	0.8	0.0039175563376729755	0.006182110920766602	0	10
10	250	0	125	250	375	500	625	750	875	1000	1125	2	0	1	0.25	0.25	0.25	0.25	0.25	0.25	0.25	0.25	0.25	0.25	-0.25	-0.25	-0.25	-0.25	-0.25	-0.25	-0.25	-0.25	-0.25	-0.25	-0.25	linear	100	0.025	0	0.5	TRUE	2	fixmodel	0.8	-0.008667056608213769	0.005039332852062497	0	10
10	250	0	125	250	375	500	625	750	875	1000	1125	2	0	1	0.25	0.25	0.25	0.25	0.25	0.25	0.25	0.25	0.25	0.25	-0.25	-0.25	-0.25	-0.25	-0.25	-0.25	-0.25	-0.25	-0.25	-0.25	-0.25	linear	100	0.025	0	0.5	TRUE	2	poolmodel	0.7	-0.02762035369051337	0.005506250920532379	0	10
10	250	0	125	250	375	500	625	750	875	1000	1125	2	0	1	0.25	0.25	0.25	0.25	0.25	0.25	0.25	0.25	0.25	0.25	-0.25	-0.25	-0.25	-0.25	-0.25	-0.25	-0.25	-0.25	-0.25	-0.25	-0.25	linear	100	0.025	0	0.5	TRUE	2	sepmodel	0.7	-0.01085413120090167	0.004389581939528516	0	10
10	250	0	125	250	375	500	625	750	875	1000	1125	2	0	1	0.25	0.25	0.25	0.25	0.25	0.25	0.25	0.25	0.25	0.25	-0.25	-0.25	-0.25	-0.25	-0.25	-0.25	-0.25	-0.25	-0.25	-0.25	-0.25	linear	100	0.025	0	0.5	TRUE	3	fixmodel	0.8	-0.009224723460204943	0.009457394605342067	0	10
10	250	0	125	250	375	500	625	750	875	1000	1125	2	0	1	0.25	0.25	0.25	0.25	0.25	0.25	0.25	0.25	0.25	0.25	-0.25	-0.25	-0.25	-0.25	-0.25	-0.25	-0.25	-0.25	-0.25	-0.25	-0.25	linear	100	0.025	0	0.5	TRUE	3	poolmodel	0.8	-0.03515233620776628	0.008065960224022915	0	10
10	250	0	125	250	375	500	625	750	875	1000	1125	2	0	1	0.25	0.25	0.25	0.25	0.25	0.25	0.25	0.25	0.25	0.25	-0.25	-0.25	-0.25	-0.25	-0.25	-0.25	-0.25	-0.25	-0.25	-0.25	-0.25	linear	100	0.025	0	0.5	TRUE	3	sepmodel	0.7	-0.01131811966726778	0.010291742600446636	0	10
10	250	0	125	250	375	500	625	750	875	1000	1125	2	0	1	0.25	0.25	0.25	0.25	0.25	0.25	0.25	0.25	0.25	0.25	-0.25	-0.25	-0.25	-0.25	-0.25	-0.25	-0.25	-0.25	-0.25	-0.25	-0.25	linear	100	0.025	0	0.5	TRUE	4	fixmodel	0.8	-0.03387485727749808	0.004702157795568668	0	10
10	250	0	125	250	375	500	625	750	875	1000	1125	2	0	1	0.25	0.25	0.25	0.25	0.25	0.25	0.25	0.25	0.25	0.25	-0.25	-0.25	-0.25	-0.25	-0.25	-0.25	-0.25	-0.25	-0.25	-0.25	-0.25	linear	100	0.025	0	0.5	TRUE	4	poolmodel	0.9	-0.06598736138172831	0.006912378837212567	0	10
10	250	0	125	250	375	500	625	750	875	1000	1125	2	0	1	0.25	0.25	0.25	0.25	0.25	0.25	0.25	0.25	0.25	0.25	-0.25	-0.25	-0.25	-0.25	-0.25	-0.25	-0.25	-0.25	-0.25	-0.25	-0.25	linear	100	0.025	0	0.5	TRUE	4	sepmodel	0.8	-0.04011301205982683	0.005180514208939968	0	10
10	250	0	125	250	375	500	625	750	875	1000	1125	2	0	1	0.25	0.25	0.25	0.25	0.25	0.25	0.25	0.25	0.25	0.25	-0.25	-0.25	-0.25	-0.25	-0.25	-0.25	-0.25	-0.25	-0.25	-0.25	-0.25	linear	100	0.025	0	0.5	TRUE	5	fixmodel	0.8	-0.03471003759158183	0.003506272735967567	0	10
10	250	0	125	250	375	500	625	750	875	1000	1125	2	0	1	0.25	0.25	0.25	0.25	0.25	0.25	0.25	0.25	0.25	0.25	-0.25	-0.25	-0.25	-0.25	-0.25	-0.25	-0.25	-0.25	-0.25	-0.25	-0.25	linear	100	0.025	0	0.5	TRUE	5	poolmodel	0.7	-0.07890896847075476	0.00814976702079335	0	10
10	250	0	125	250	375	500	625	750	875	1000	1125	2	0	1	0.25	0.25	0.25	0.25	0.25	0.25	0.25	0.25	0.25	0.25	-0.25	-0.25	-0.25	-0.25	-0.25	-0.25	-0.25	-0.25	-0.25	-0.25	-0.25	linear	100	0.025	0	0.5	TRUE	5	sepmodel	0.8	-0.03891927401967774	0.0050273509949241785	0	10
10	250	0	125	250	375	500	625	750	875	1000	1125	2	0	1	0.25	0.25	0.25	0.25	0.25	0.25	0.25	0.25	0.25	0.25	-0.25	-0.25	-0.25	-0.25	-0.25	-0.25	-0.25	-0.25	-0.25	-0.25	-0.25	linear	100	0.025	0	0.5	TRUE	6	fixmodel	0.9	0.03677736386994275	0.007059431481948277	0	10
10	250	0	125	250	375	500	625	750	875	1000	1125	2	0	1	0.25	0.25	0.25	0.25	0.25	0.25	0.25	0.25	0.25	0.25	-0.25	-0.25	-0.25	-0.25	-0.25	-0.25	-0.25	-0.25	-0.25	-0.25	-0.25	linear	100	0.025	0	0.5	TRUE	6	poolmodel	0.8	-0.021061124487382725	0.005286065722347911	0	10
10	250	0	125	250	375	500	625	750	875	1000	1125	2	0	1	0.25	0.25	0.25	0.25	0.25	0.25	0.25	0.25	0.25	0.25	-0.25	-0.25	-0.25	-0.25	-0.25	-0.25	-0.25	-0.25	-0.25	-0.25	-0.25	linear	100	0.025	0	0.5	TRUE	6	sepmodel	0.9	0.027996812566931227	0.007715393059482834	0	10
10	250	0	125	250	375	500	625	750	875	1000	1125	2	0	1	0.25	0.25	0.25	0.25	0.25	0.25	0.25	0.25	0.25	0.25	-0.25	-0.25	-0.25	-0.25	-0.25	-0.25	-0.25	-0.25	-0.25	-0.25	-0.25	linear	100	0.025	0	0.5	TRUE	7	fixmodel	1	0.0036460044378810257	0.00727077267609974	0	10
10	250	0	125	250	375	500	625	750	875	1000	1125	2	0	1	0.25	0.25	0.25	0.25	0.25	0.25	0.25	0.25	0.25	0.25	-0.25	-0.25	-0.25	-0.25	-0.25	-0.25	-0.25	-0.25	-0.25	-0.25	-0.25	linear	100	0.025	0	0.5	TRUE	7	poolmodel	0.6	-0.05967128220444005	0.01123811095776067	0	10
10	250	0	125	250	375	500	625	750	875	1000	1125	2	0	1	0.25	0.25	0.25	0.25	0.25	0.25	0.25	0.25	0.25	0.25	-0.25	-0.25	-0.25	-0.25	-0.25	-0.25	-0.25	-0.25	-0.25	-0.25	-0.25	linear	100	0.025	0	0.5	TRUE	7	sepmodel	0.9	-0.00352836588169258	0.009459938019469451	0	10
10	250	0	125	250	375	500	625	750	875	1000	1125	2	0	1	0.25	0.25	0.25	0.25	0.25	0.25	0.25	0.25	0.25	0.25	-0.25	-0.25	-0.25	-0.25	-0.25	-0.25	-0.25	-0.25	-0.25	-0.25	-0.25	linear	100	0.025	0	0.5	TRUE	8	fixmodel	0.9	-0.011902851166148401	0.005867693143664395	0	10
10	250	0	125	250	375	500	625	750	875	1000	1125	2	0	1	0.25	0.25	0.25	0.25	0.25	0.25	0.25	0.25	0.25	0.25	-0.25	-0.25	-0.25	-0.25	-0.25	-0.25	-0.25	-0.25	-0.25	-0.25	-0.25	linear	100	0.025	0	0.5	TRUE	8	poolmodel	0.6	-0.08382875248636804	0.013407171642860656	0	10
10	250	0	125	250	375	500	625	750	875	1000	1125	2	0	1	0.25	0.25	0.25	0.25	0.25	0.25	0.25	0.25	0.25	0.25	-0.25	-0.25	-0.25	-0.25	-0.25	-0.25	-0.25	-0.25	-0.25	-0.25	-0.25	linear	100	0.025	0	0.5	TRUE	8	sepmodel	0.8	-0.019624898192440544	0.006891913272869534	0	10
10	250	0	125	250	375	500	625	750	875	1000	1125	2	0	1	0.25	0.25	0.25	0.25	0.25	0.25	0.25	0.25	0.25	0.25	-0.25	-0.25	-0.25	-0.25	-0.25	-0.25	-0.25	-0.25	-0.25	-0.25	-0.25	linear	100	0.025	0	0.5	TRUE	9	fixmodel	1	0.019866352564541327	0.0026482627217386187	0	10
10	250	0	125	250	375	500	625	750	875	1000	1125	2	0	1	0.25	0.25	0.25	0.25	0.25	0.25	0.25	0.25	0.25	0.25	-0.25	-0.25	-0.25	-0.25	-0.25	-0.25	-0.25	-0.25	-0.25	-0.25	-0.25	linear	100	0.025	0	0.5	TRUE	9	poolmodel	0.8	-0.054628043659438165	0.005683071906331636	0	10
10	250	0	125	250	375	500	625	750	875	1000	1125	2	0	1	0.25	0.25	0.25	0.25	0.25	0.25	0.25	0.25	0.25	0.25	-0.25	-0.25	-0.25	-0.25	-0.25	-0.25	-0.25	-0.25	-0.25	-0.25	-0.25	linear	100	0.025	0	0.5	TRUE	9	sepmodel	1	0.013888641251465408	0.005716095412328048	0	10
10	250	0	125	250	375	500	625	750	875	1000	1125	2	0	1	0.25	0.25	0.25	0.25	0.25	0.25	0.25	0.25	0.25	0.25	-0.25	-0.25	-0.25	-0.25	-0.25	-0.25	-0.25	-0.25	-0.25	-0.25	-0.25	linear	100	0.025	0	0.5	TRUE	10	fixmodel	0.9	0.034494492428336354	0.006363605850760979	0	10
10	250	0	125	250	375	500	625	750	875	1000	1125	2	0	1	0.25	0.25	0.25	0.25	0.25	0.25	0.25	0.25	0.25	0.25	-0.25	-0.25	-0.25	-0.25	-0.25	-0.25	-0.25	-0.25	-0.25	-0.25	-0.25	linear	100	0.025	0	0.5	TRUE	10	poolmodel	0.8	-0.04712889254743376	0.007257886749452254	0	10
10	250	0	125	250	375	500	625	750	875	1000	1125	2	0	1	0.25	0.25	0.25	0.25	0.25	0.25	0.25	0.25	0.25	0.25	-0.25	-0.25	-0.25	-0.25	-0.25	-0.25	-0.25	-0.25	-0.25	-0.25	-0.25	linear	100	0.025	0	0.5	TRUE	10	sepmodel	0.8	0.027937256745387294	0.010344607685475167	0	10
10	250	0	150	300	450	600	750	900	1050	1200	1350	2	0	1	0.25	0.25	0.25	0.25	0.25	0.25	0.25	0.25	0.25	0.25	-0.25	-0.25	-0.25	-0.25	-0.25	-0.25	-0.25	-0.25	-0.25	-0.25	-0.25	linear	100	0.025	0	0.5	TRUE	2	fixmodel	0.7	-0.00674751200973577	0.007033126426630283	0	10
10	250	0	150	300	450	600	750	900	1050	1200	1350	2	0	1	0.25	0.25	0.25	0.25	0.25	0.25	0.25	0.25	0.25	0.25	-0.25	-0.25	-0.25	-0.25	-0.25	-0.25	-0.25	-0.25	-0.25	-0.25	-0.25	linear	100	0.025	0	0.5	TRUE	2	poolmodel	0.7	-0.015197353096709073	0.006824999627504356	0	10
10	250	0	150	300	450	600	750	900	1050	1200	1350	2	0	1	0.25	0.25	0.25	0.25	0.25	0.25	0.25	0.25	0.25	0.25	-0.25	-0.25	-0.25	-0.25	-0.25	-0.25	-0.25	-0.25	-0.25	-0.25	-0.25	linear	100	0.025	0	0.5	TRUE	2	sepmodel	0.7	-0.012661539312682773	0.006537191707336327	0	10
10	250	0	150	300	450	600	750	900	1050	1200	1350	2	0	1	0.25	0.25	0.25	0.25	0.25	0.25	0.25	0.25	0.25	0.25	-0.25	-0.25	-0.25	-0.25	-0.25	-0.25	-0.25	-0.25	-0.25	-0.25	-0.25	linear	100	0.025	0	0.5	TRUE	3	fixmodel	0.9	-0.0014254297962111556	0.00762607118992559	0	10
10	250	0	150	300	450	600	750	900	1050	1200	1350	2	0	1	0.25	0.25	0.25	0.25	0.25	0.25	0.25	0.25	0.25	0.25	-0.25	-0.25	-0.25	-0.25	-0.25	-0.25	-0.25	-0.25	-0.25	-0.25	-0.25	linear	100	0.025	0	0.5	TRUE	3	poolmodel	0.8	-0.029561089249685125	0.007569452604736565	0	10
10	250	0	150	300	450	600	750	900	1050	1200	1350	2	0	1	0.25	0.25	0.25	0.25	0.25	0.25	0.25	0.25	0.25	0.25	-0.25	-0.25	-0.25	-0.25	-0.25	-0.25	-0.25	-0.25	-0.25	-0.25	-0.25	linear	100	0.025	0	0.5	TRUE	3	sepmodel	0.8	-0.002785516484656375	0.00659576079489061	0	10
10	250	0	150	300	450	600	750	900	1050	1200	1350	2	0	1	0.25	0.25	0.25	0.25	0.25	0.25	0.25	0.25	0.25	0.25	-0.25	-0.25	-0.25	-0.25	-0.25	-0.25	-0.25	-0.25	-0.25	-0.25	-0.25	linear	100	0.025	0	0.5	TRUE	4	fixmodel	1	0.048302015394015095	0.006811287982616258	0	10
10	250	0	150	300	450	600	750	900	1050	1200	1350	2	0	1	0.25	0.25	0.25	0.25	0.25	0.25	0.25	0.25	0.25	0.25	-0.25	-0.25	-0.25	-0.25	-0.25	-0.25	-0.25	-0.25	-0.25	-0.25	-0.25	linear	100	0.025	0	0.5	TRUE	4	poolmodel	0.8	0.0038397598107645925	0.005771215846283575	0	10
10	250	0	150	300	450	600	750	900	1050	1200	1350	2	0	1	0.25	0.25	0.25	0.25	0.25	0.25	0.25	0.25	0.25	0.25	-0.25	-0.25	-0.25	-0.25	-0.25	-0.25	-0.25	-0.25	-0.25	-0.25	-0.25	linear	100	0.025	0	0.5	TRUE	4	sepmodel	1	0.05381618221172199	0.008725741099985052	0	10
10	250	0	150	300	450	600	750	900	1050	1200	1350	2	0	1	0.25	0.25	0.25	0.25	0.25	0.25	0.25	0.25	0.25	0.25	-0.25	-0.25	-0.25	-0.25	-0.25	-0.25	-0.25	-0.25	-0.25	-0.25	-0.25	linear	100	0.025	0	0.5	TRUE	5	fixmodel	1	0.011832244511779753	0.0038972634332753047	0	10
10	250	0	150	300	450	600	750	900	1050	1200	1350	2	0	1	0.25	0.25	0.25	0.25	0.25	0.25	0.25	0.25	0.25	0.25	-0.25	-0.25	-0.25	-0.25	-0.25	-0.25	-0.25	-0.25	-0.25	-0.25	-0.25	linear	100	0.025	0	0.5	TRUE	5	poolmodel	0.8	-0.040729803828182226	0.005746641155663499	0	10
10	250	0	150	300	450	600	750	900	1050	1200	1350	2	0	1	0.25	0.25	0.25	0.25	0.25	0.25	0.25	0.25	0.25	0.25	-0.25	-0.25	-0.25	-0.25	-0.25	-0.25	-0.25	-0.25	-0.25	-0.25	-0.25	linear	100	0.025	0	0.5	TRUE	5	sepmodel	1	0.018102230263213007	0.005792313746003776	0	10
10	250	0	150	300	450	600	750	900	1050	1200	1350	2	0	1	0.25	0.25	0.25	0.25	0.25	0.25	0.25	0.25	0.25	0.25	-0.25	-0.25	-0.25	-0.25	-0.25	-0.25	-0.25	-0.25	-0.25	-0.25	-0.25	linear	100	0.025	0	0.5	TRUE	6	fixmodel	0.8	0.012419906478989707	0.006541037517321993	0	10
10	250	0	150	300	450	600	750	900	1050	1200	1350	2	0	1	0.25	0.25	0.25	0.25	0.25	0.25	0.25	0.25	0.25	0.25	-0.25	-0.25	-0.25	-0.25	-0.25	-0.25	-0.25	-0.25	-0.25	-0.25	-0.25	linear	100	0.025	0	0.5	TRUE	6	poolmodel	0.7	-0.04323088468337128	0.00836005272322158	0	10
10	250	0	150	300	450	600	750	900	1050	1200	1350	2	0	1	0.25	0.25	0.25	0.25	0.25	0.25	0.25	0.25	0.25	0.25	-0.25	-0.25	-0.25	-0.25	-0.25	-0.25	-0.25	-0.25	-0.25	-0.25	-0.25	linear	100	0.025	0	0.5	TRUE	6	sepmodel	0.8	0.016214226607115502	0.00797125096561069	0	10
10	250	0	150	300	450	600	750	900	1050	1200	1350	2	0	1	0.25	0.25	0.25	0.25	0.25	0.25	0.25	0.25	0.25	0.25	-0.25	-0.25	-0.25	-0.25	-0.25	-0.25	-0.25	-0.25	-0.25	-0.25	-0.25	linear	100	0.025	0	0.5	TRUE	7	fixmodel	0.9	-0.016166245066757557	0.005155076598578484	0	10
10	250	0	150	300	450	600	750	900	1050	1200	1350	2	0	1	0.25	0.25	0.25	0.25	0.25	0.25	0.25	0.25	0.25	0.25	-0.25	-0.25	-0.25	-0.25	-0.25	-0.25	-0.25	-0.25	-0.25	-0.25	-0.25	linear	100	0.025	0	0.5	TRUE	7	poolmodel	0.6	-0.0782690487859556	0.011946812734719132	0	10
10	250	0	150	300	450	600	750	900	1050	1200	1350	2	0	1	0.25	0.25	0.25	0.25	0.25	0.25	0.25	0.25	0.25	0.25	-0.25	-0.25	-0.25	-0.25	-0.25	-0.25	-0.25	-0.25	-0.25	-0.25	-0.25	linear	100	0.025	0	0.5	TRUE	7	sepmodel	0.8	-0.015512184052100092	0.005400023170838306	0	10
10	250	0	150	300	450	600	750	900	1050	1200	1350	2	0	1	0.25	0.25	0.25	0.25	0.25	0.25	0.25	0.25	0.25	0.25	-0.25	-0.25	-0.25	-0.25	-0.25	-0.25	-0.25	-0.25	-0.25	-0.25	-0.25	linear	100	0.025	0	0.5	TRUE	8	fixmodel	0.8	-0.02745990829659666	0.004332065051025167	0	10
10	250	0	150	300	450	600	750	900	1050	1200	1350	2	0	1	0.25	0.25	0.25	0.25	0.25	0.25	0.25	0.25	0.25	0.25	-0.25	-0.25	-0.25	-0.25	-0.25	-0.25	-0.25	-0.25	-0.25	-0.25	-0.25	linear	100	0.025	0	0.5	TRUE	8	poolmodel	0.3	-0.09672812285907757	0.013557989014973237	0	10
10	250	0	150	300	450	600	750	900	1050	1200	1350	2	0	1	0.25	0.25	0.25	0.25	0.25	0.25	0.25	0.25	0.25	0.25	-0.25	-0.25	-0.25	-0.25	-0.25	-0.25	-0.25	-0.25	-0.25	-0.25	-0.25	linear	100	0.025	0	0.5	TRUE	8	sepmodel	0.7	-0.028502912737993654	0.005097827963850934	0	10
10	250	0	150	300	450	600	750	900	1050	1200	1350	2	0	1	0.25	0.25	0.25	0.25	0.25	0.25	0.25	0.25	0.25	0.25	-0.25	-0.25	-0.25	-0.25	-0.25	-0.25	-0.25	-0.25	-0.25	-0.25	-0.25	linear	100	0.025	0	0.5	TRUE	9	fixmodel	0.8	-0.009741982982656522	0.008015536471163199	0	10
10	250	0	150	300	450	600	750	900	1050	1200	1350	2	0	1	0.25	0.25	0.25	0.25	0.25	0.25	0.25	0.25	0.25	0.25	-0.25	-0.25	-0.25	-0.25	-0.25	-0.25	-0.25	-0.25	-0.25	-0.25	-0.25	linear	100	0.025	0	0.5	TRUE	9	poolmodel	0.6	-0.08723155617175894	0.014825341808490381	0	10
10	250	0	150	300	450	600	750	900	1050	1200	1350	2	0	1	0.25	0.25	0.25	0.25	0.25	0.25	0.25	0.25	0.25	0.25	-0.25	-0.25	-0.25	-0.25	-0.25	-0.25	-0.25	-0.25	-0.25	-0.25	-0.25	linear	100	0.025	0	0.5	TRUE	9	sepmodel	0.7	-0.00995090960687722	0.009832667913520042	0	10
10	250	0	150	300	450	600	750	900	1050	1200	1350	2	0	1	0.25	0.25	0.25	0.25	0.25	0.25	0.25	0.25	0.25	0.25	-0.25	-0.25	-0.25	-0.25	-0.25	-0.25	-0.25	-0.25	-0.25	-0.25	-0.25	linear	100	0.025	0	0.5	TRUE	10	fixmodel	0.9	0.005156197836047862	0.007156175018138056	0	10
10	250	0	150	300	450	600	750	900	1050	1200	1350	2	0	1	0.25	0.25	0.25	0.25	0.25	0.25	0.25	0.25	0.25	0.25	-0.25	-0.25	-0.25	-0.25	-0.25	-0.25	-0.25	-0.25	-0.25	-0.25	-0.25	linear	100	0.025	0	0.5	TRUE	10	poolmodel	0.7	-0.07735479328729429	0.013619842727816923	0	10
10	250	0	150	300	450	600	750	900	1050	1200	1350	2	0	1	0.25	0.25	0.25	0.25	0.25	0.25	0.25	0.25	0.25	0.25	-0.25	-0.25	-0.25	-0.25	-0.25	-0.25	-0.25	-0.25	-0.25	-0.25	-0.25	linear	100	0.025	0	0.5	TRUE	10	sepmodel	0.7	0.005033117573069965	0.009155946860140452	0	10
10	250	0	175	350	525	700	875	1050	1225	1400	1575	2	0	1	0.25	0.25	0.25	0.25	0.25	0.25	0.25	0.25	0.25	0.25	-0.25	-0.25	-0.25	-0.25	-0.25	-0.25	-0.25	-0.25	-0.25	-0.25	-0.25	linear	100	0.025	0	0.5	TRUE	2	fixmodel	0.6	-0.02699548424473535	0.012383044841387376	0	10
10	250	0	175	350	525	700	875	1050	1225	1400	1575	2	0	1	0.25	0.25	0.25	0.25	0.25	0.25	0.25	0.25	0.25	0.25	-0.25	-0.25	-0.25	-0.25	-0.25	-0.25	-0.25	-0.25	-0.25	-0.25	-0.25	linear	100	0.025	0	0.5	TRUE	2	poolmodel	0.6	-0.03916828180868158	0.012456923585870416	0	10
10	250	0	175	350	525	700	875	1050	1225	1400	1575	2	0	1	0.25	0.25	0.25	0.25	0.25	0.25	0.25	0.25	0.25	0.25	-0.25	-0.25	-0.25	-0.25	-0.25	-0.25	-0.25	-0.25	-0.25	-0.25	-0.25	linear	100	0.025	0	0.5	TRUE	2	sepmodel	0.6	-0.027469062737902002	0.012802640815439947	0	10
10	250	0	175	350	525	700	875	1050	1225	1400	1575	2	0	1	0.25	0.25	0.25	0.25	0.25	0.25	0.25	0.25	0.25	0.25	-0.25	-0.25	-0.25	-0.25	-0.25	-0.25	-0.25	-0.25	-0.25	-0.25	-0.25	linear	100	0.025	0	0.5	TRUE	3	fixmodel	0.9	-0.01611758536588981	0.003326922417714848	0	10
10	250	0	175	350	525	700	875	1050	1225	1400	1575	2	0	1	0.25	0.25	0.25	0.25	0.25	0.25	0.25	0.25	0.25	0.25	-0.25	-0.25	-0.25	-0.25	-0.25	-0.25	-0.25	-0.25	-0.25	-0.25	-0.25	linear	100	0.025	0	0.5	TRUE	3	poolmodel	0.9	-0.04387760764053368	0.004701080813938102	0	10
10	250	0	175	350	525	700	875	1050	1225	1400	1575	2	0	1	0.25	0.25	0.25	0.25	0.25	0.25	0.25	0.25	0.25	0.25	-0.25	-0.25	-0.25	-0.25	-0.25	-0.25	-0.25	-0.25	-0.25	-0.25	-0.25	linear	100	0.025	0	0.5	TRUE	3	sepmodel	0.8	-0.021259121794628154	0.0030298309953953767	0	10
10	250	0	175	350	525	700	875	1050	1225	1400	1575	2	0	1	0.25	0.25	0.25	0.25	0.25	0.25	0.25	0.25	0.25	0.25	-0.25	-0.25	-0.25	-0.25	-0.25	-0.25	-0.25	-0.25	-0.25	-0.25	-0.25	linear	100	0.025	0	0.5	TRUE	4	fixmodel	0.8	-0.00720717023250953	0.005711963194685922	0	10
10	250	0	175	350	525	700	875	1050	1225	1400	1575	2	0	1	0.25	0.25	0.25	0.25	0.25	0.25	0.25	0.25	0.25	0.25	-0.25	-0.25	-0.25	-0.25	-0.25	-0.25	-0.25	-0.25	-0.25	-0.25	-0.25	linear	100	0.025	0	0.5	TRUE	4	poolmodel	0.7	-0.04423532999087847	0.006696520090340991	0	10
10	250	0	175	350	525	700	875	1050	1225	1400	1575	2	0	1	0.25	0.25	0.25	0.25	0.25	0.25	0.25	0.25	0.25	0.25	-0.25	-0.25	-0.25	-0.25	-0.25	-0.25	-0.25	-0.25	-0.25	-0.25	-0.25	linear	100	0.025	0	0.5	TRUE	4	sepmodel	0.8	9.486069765863858e-4	0.0060230865331002545	0	10
10	250	0	175	350	525	700	875	1050	1225	1400	1575	2	0	1	0.25	0.25	0.25	0.25	0.25	0.25	0.25	0.25	0.25	0.25	-0.25	-0.25	-0.25	-0.25	-0.25	-0.25	-0.25	-0.25	-0.25	-0.25	-0.25	linear	100	0.025	0	0.5	TRUE	5	fixmodel	0.9	-0.007970006794547096	0.0056890713457250636	0	10
10	250	0	175	350	525	700	875	1050	1225	1400	1575	2	0	1	0.25	0.25	0.25	0.25	0.25	0.25	0.25	0.25	0.25	0.25	-0.25	-0.25	-0.25	-0.25	-0.25	-0.25	-0.25	-0.25	-0.25	-0.25	-0.25	linear	100	0.025	0	0.5	TRUE	5	poolmodel	0.7	-0.05267978690690437	0.009029891242531556	0	10
10	250	0	175	350	525	700	875	1050	1225	1400	1575	2	0	1	0.25	0.25	0.25	0.25	0.25	0.25	0.25	0.25	0.25	0.25	-0.25	-0.25	-0.25	-0.25	-0.25	-0.25	-0.25	-0.25	-0.25	-0.25	-0.25	linear	100	0.025	0	0.5	TRUE	5	sepmodel	0.9	-0.0014651935976637193	0.0038232671681275076	0	10
10	250	0	175	350	525	700	875	1050	1225	1400	1575	2	0	1	0.25	0.25	0.25	0.25	0.25	0.25	0.25	0.25	0.25	0.25	-0.25	-0.25	-0.25	-0.25	-0.25	-0.25	-0.25	-0.25	-0.25	-0.25	-0.25	linear	100	0.025	0	0.5	TRUE	6	fixmodel	0.9	-0.014531080238984398	0.003168242893847041	0	10
10	250	0	175	350	525	700	875	1050	1225	1400	1575	2	0	1	0.25	0.25	0.25	0.25	0.25	0.25	0.25	0.25	0.25	0.25	-0.25	-0.25	-0.25	-0.25	-0.25	-0.25	-0.25	-0.25	-0.25	-0.25	-0.25	linear	100	0.025	0	0.5	TRUE	6	poolmodel	0.7	-0.07130758944083793	0.008059110595604574	0	10
10	250	0	175	350	525	700	875	1050	1225	1400	1575	2	0	1	0.25	0.25	0.25	0.25	0.25	0.25	0.25	0.25	0.25	0.25	-0.25	-0.25	-0.25	-0.25	-0.25	-0.25	-0.25	-0.25	-0.25	-0.25	-0.25	linear	100	0.025	0	0.5	TRUE	6	sepmodel	0.9	-0.006076532325849937	0.0026952109482307274	0	10
10	250	0	175	350	525	700	875	1050	1225	1400	1575	2	0	1	0.25	0.25	0.25	0.25	0.25	0.25	0.25	0.25	0.25	0.25	-0.25	-0.25	-0.25	-0.25	-0.25	-0.25	-0.25	-0.25	-0.25	-0.25	-0.25	linear	100	0.025	0	0.5	TRUE	7	fixmodel	0.8	0.006362917874969823	0.004500497773677515	0	10
10	250	0	175	350	525	700	875	1050	1225	1400	1575	2	0	1	0.25	0.25	0.25	0.25	0.25	0.25	0.25	0.25	0.25	0.25	-0.25	-0.25	-0.25	-0.25	-0.25	-0.25	-0.25	-0.25	-0.25	-0.25	-0.25	linear	100	0.025	0	0.5	TRUE	7	poolmodel	0.8	-0.059898572098372224	0.008204281988955555	0	10
10	250	0	175	350	525	700	875	1050	1225	1400	1575	2	0	1	0.25	0.25	0.25	0.25	0.25	0.25	0.25	0.25	0.25	0.25	-0.25	-0.25	-0.25	-0.25	-0.25	-0.25	-0.25	-0.25	-0.25	-0.25	-0.25	linear	100	0.025	0	0.5	TRUE	7	sepmodel	1	0.018128536475333273	0.0035530332814549853	0	10
10	250	0	175	350	525	700	875	1050	1225	1400	1575	2	0	1	0.25	0.25	0.25	0.25	0.25	0.25	0.25	0.25	0.25	0.25	-0.25	-0.25	-0.25	-0.25	-0.25	-0.25	-0.25	-0.25	-0.25	-0.25	-0.25	linear	100	0.025	0	0.5	TRUE	8	fixmodel	0.7	-0.05446508615612915	0.007995416876899487	0	10
10	250	0	175	350	525	700	875	1050	1225	1400	1575	2	0	1	0.25	0.25	0.25	0.25	0.25	0.25	0.25	0.25	0.25	0.25	-0.25	-0.25	-0.25	-0.25	-0.25	-0.25	-0.25	-0.25	-0.25	-0.25	-0.25	linear	100	0.025	0	0.5	TRUE	8	poolmodel	0.2	-0.12674307430040893	0.01860550680796737	0	10
10	250	0	175	350	525	700	875	1050	1225	1400	1575	2	0	1	0.25	0.25	0.25	0.25	0.25	0.25	0.25	0.25	0.25	0.25	-0.25	-0.25	-0.25	-0.25	-0.25	-0.25	-0.25	-0.25	-0.25	-0.25	-0.25	linear	100	0.025	0	0.5	TRUE	8	sepmodel	0.7	-0.04112026740845853	0.004101666035763586	0	10
10	250	0	175	350	525	700	875	1050	1225	1400	1575	2	0	1	0.25	0.25	0.25	0.25	0.25	0.25	0.25	0.25	0.25	0.25	-0.25	-0.25	-0.25	-0.25	-0.25	-0.25	-0.25	-0.25	-0.25	-0.25	-0.25	linear	100	0.025	0	0.5	TRUE	9	fixmodel	0.8	-0.02702113073515981	0.004462621455953358	0	10
10	250	0	175	350	525	700	875	1050	1225	1400	1575	2	0	1	0.25	0.25	0.25	0.25	0.25	0.25	0.25	0.25	0.25	0.25	-0.25	-0.25	-0.25	-0.25	-0.25	-0.25	-0.25	-0.25	-0.25	-0.25	-0.25	linear	100	0.025	0	0.5	TRUE	9	poolmodel	0.5	-0.10634446226723733	0.013092553640724779	0	10
10	250	0	175	350	525	700	875	1050	1225	1400	1575	2	0	1	0.25	0.25	0.25	0.25	0.25	0.25	0.25	0.25	0.25	0.25	-0.25	-0.25	-0.25	-0.25	-0.25	-0.25	-0.25	-0.25	-0.25	-0.25	-0.25	linear	100	0.025	0	0.5	TRUE	9	sepmodel	0.8	-0.020899401496281927	0.0021704270249059206	0	10
10	250	0	175	350	525	700	875	1050	1225	1400	1575	2	0	1	0.25	0.25	0.25	0.25	0.25	0.25	0.25	0.25	0.25	0.25	-0.25	-0.25	-0.25	-0.25	-0.25	-0.25	-0.25	-0.25	-0.25	-0.25	-0.25	linear	100	0.025	0	0.5	TRUE	10	fixmodel	0.7	-0.041722163117486985	0.007442647196951374	0	10
10	250	0	175	350	525	700	875	1050	1225	1400	1575	2	0	1	0.25	0.25	0.25	0.25	0.25	0.25	0.25	0.25	0.25	0.25	-0.25	-0.25	-0.25	-0.25	-0.25	-0.25	-0.25	-0.25	-0.25	-0.25	-0.25	linear	100	0.025	0	0.5	TRUE	10	poolmodel	0.4	-0.1270121379727085	0.023203430026844996	0	10
10	250	0	175	350	525	700	875	1050	1225	1400	1575	2	0	1	0.25	0.25	0.25	0.25	0.25	0.25	0.25	0.25	0.25	0.25	-0.25	-0.25	-0.25	-0.25	-0.25	-0.25	-0.25	-0.25	-0.25	-0.25	-0.25	linear	100	0.025	0	0.5	TRUE	10	sepmodel	0.8	-0.04128133507423236	0.005802744842152096	0	10
10	250	0	200	400	600	800	1000	1200	1400	1600	1800	2	0	1	0.25	0.25	0.25	0.25	0.25	0.25	0.25	0.25	0.25	0.25	-0.25	-0.25	-0.25	-0.25	-0.25	-0.25	-0.25	-0.25	-0.25	-0.25	-0.25	linear	100	0.025	0	0.5	TRUE	2	fixmodel	0.9	0.04595636035079667	0.010381700169869085	0	10
10	250	0	200	400	600	800	1000	1200	1400	1600	1800	2	0	1	0.25	0.25	0.25	0.25	0.25	0.25	0.25	0.25	0.25	0.25	-0.25	-0.25	-0.25	-0.25	-0.25	-0.25	-0.25	-0.25	-0.25	-0.25	-0.25	linear	100	0.025	0	0.5	TRUE	2	poolmodel	0.9	0.033628962798669414	0.006881848277461428	0	10
10	250	0	200	400	600	800	1000	1200	1400	1600	1800	2	0	1	0.25	0.25	0.25	0.25	0.25	0.25	0.25	0.25	0.25	0.25	-0.25	-0.25	-0.25	-0.25	-0.25	-0.25	-0.25	-0.25	-0.25	-0.25	-0.25	linear	100	0.025	0	0.5	TRUE	2	sepmodel	0.9	0.04507603588522676	0.010312963937995911	0	10
10	250	0	200	400	600	800	1000	1200	1400	1600	1800	2	0	1	0.25	0.25	0.25	0.25	0.25	0.25	0.25	0.25	0.25	0.25	-0.25	-0.25	-0.25	-0.25	-0.25	-0.25	-0.25	-0.25	-0.25	-0.25	-0.25	linear	100	0.025	0	0.5	TRUE	3	fixmodel	1	0.03711917545792544	0.0036412486452685063	0	10
10	250	0	200	400	600	800	1000	1200	1400	1600	1800	2	0	1	0.25	0.25	0.25	0.25	0.25	0.25	0.25	0.25	0.25	0.25	-0.25	-0.25	-0.25	-0.25	-0.25	-0.25	-0.25	-0.25	-0.25	-0.25	-0.25	linear	100	0.025	0	0.5	TRUE	3	poolmodel	1	0.015315109259090109	0.001987413427799254	0	10
10	250	0	200	400	600	800	1000	1200	1400	1600	1800	2	0	1	0.25	0.25	0.25	0.25	0.25	0.25	0.25	0.25	0.25	0.25	-0.25	-0.25	-0.25	-0.25	-0.25	-0.25	-0.25	-0.25	-0.25	-0.25	-0.25	linear	100	0.025	0	0.5	TRUE	3	sepmodel	0.9	0.02775119685723417	0.004691665304831137	0	10
10	250	0	200	400	600	800	1000	1200	1400	1600	1800	2	0	1	0.25	0.25	0.25	0.25	0.25	0.25	0.25	0.25	0.25	0.25	-0.25	-0.25	-0.25	-0.25	-0.25	-0.25	-0.25	-0.25	-0.25	-0.25	-0.25	linear	100	0.025	0	0.5	TRUE	4	fixmodel	1	0.019948105393044514	0.0068560236809952465	0	10
10	250	0	200	400	600	800	1000	1200	1400	1600	1800	2	0	1	0.25	0.25	0.25	0.25	0.25	0.25	0.25	0.25	0.25	0.25	-0.25	-0.25	-0.25	-0.25	-0.25	-0.25	-0.25	-0.25	-0.25	-0.25	-0.25	linear	100	0.025	0	0.5	TRUE	4	poolmodel	0.9	-0.013443168214104304	0.003961225959033933	0	10
10	250	0	200	400	600	800	1000	1200	1400	1600	1800	2	0	1	0.25	0.25	0.25	0.25	0.25	0.25	0.25	0.25	0.25	0.25	-0.25	-0.25	-0.25	-0.25	-0.25	-0.25	-0.25	-0.25	-0.25	-0.25	-0.25	linear	100	0.025	0	0.5	TRUE	4	sepmodel	0.9	0.016209416428746827	0.007201730461867027	0	10
10	250	0	200	400	600	800	1000	1200	1400	1600	1800	2	0	1	0.25	0.25	0.25	0.25	0.25	0.25	0.25	0.25	0.25	0.25	-0.25	-0.25	-0.25	-0.25	-0.25	-0.25	-0.25	-0.25	-0.25	-0.25	-0.25	linear	100	0.025	0	0.5	TRUE	5	fixmodel	0.9	0.023174656782245485	0.00577331746126279	0	10
10	250	0	200	400	600	800	1000	1200	1400	1600	1800	2	0	1	0.25	0.25	0.25	0.25	0.25	0.25	0.25	0.25	0.25	0.25	-0.25	-0.25	-0.25	-0.25	-0.25	-0.25	-0.25	-0.25	-0.25	-0.25	-0.25	linear	100	0.025	0	0.5	TRUE	5	poolmodel	0.9	-0.02207350143466657	0.0027366915219435564	0	10
10	250	0	200	400	600	800	1000	1200	1400	1600	1800	2	0	1	0.25	0.25	0.25	0.25	0.25	0.25	0.25	0.25	0.25	0.25	-0.25	-0.25	-0.25	-0.25	-0.25	-0.25	-0.25	-0.25	-0.25	-0.25	-0.25	linear	100	0.025	0	0.5	TRUE	5	sepmodel	1	0.03130639179206466	0.005882530859537484	0	10
10	250	0	200	400	600	800	1000	1200	1400	1600	1800	2	0	1	0.25	0.25	0.25	0.25	0.25	0.25	0.25	0.25	0.25	0.25	-0.25	-0.25	-0.25	-0.25	-0.25	-0.25	-0.25	-0.25	-0.25	-0.25	-0.25	linear	100	0.025	0	0.5	TRUE	6	fixmodel	0.9	0.03905732813707462	0.00666131209287658	0	10
10	250	0	200	400	600	800	1000	1200	1400	1600	1800	2	0	1	0.25	0.25	0.25	0.25	0.25	0.25	0.25	0.25	0.25	0.25	-0.25	-0.25	-0.25	-0.25	-0.25	-0.25	-0.25	-0.25	-0.25	-0.25	-0.25	linear	100	0.025	0	0.5	TRUE	6	poolmodel	0.9	-0.025763156349814874	0.005637237202063741	0	10
10	250	0	200	400	600	800	1000	1200	1400	1600	1800	2	0	1	0.25	0.25	0.25	0.25	0.25	0.25	0.25	0.25	0.25	0.25	-0.25	-0.25	-0.25	-0.25	-0.25	-0.25	-0.25	-0.25	-0.25	-0.25	-0.25	linear	100	0.025	0	0.5	TRUE	6	sepmodel	1	0.04168791692362145	0.007259557433568986	0	10
10	250	0	200	400	600	800	1000	1200	1400	1600	1800	2	0	1	0.25	0.25	0.25	0.25	0.25	0.25	0.25	0.25	0.25	0.25	-0.25	-0.25	-0.25	-0.25	-0.25	-0.25	-0.25	-0.25	-0.25	-0.25	-0.25	linear	100	0.025	0	0.5	TRUE	7	fixmodel	1	0.027098280812215346	0.005202613947233516	0	10
10	250	0	200	400	600	800	1000	1200	1400	1600	1800	2	0	1	0.25	0.25	0.25	0.25	0.25	0.25	0.25	0.25	0.25	0.25	-0.25	-0.25	-0.25	-0.25	-0.25	-0.25	-0.25	-0.25	-0.25	-0.25	-0.25	linear	100	0.025	0	0.5	TRUE	7	poolmodel	0.9	-0.04337824399353263	0.0057647461258409916	0	10
10	250	0	200	400	600	800	1000	1200	1400	1600	1800	2	0	1	0.25	0.25	0.25	0.25	0.25	0.25	0.25	0.25	0.25	0.25	-0.25	-0.25	-0.25	-0.25	-0.25	-0.25	-0.25	-0.25	-0.25	-0.25	-0.25	linear	100	0.025	0	0.5	TRUE	7	sepmodel	1	0.0207768199638961	0.004626665549226629	0	10
10	250	0	200	400	600	800	1000	1200	1400	1600	1800	2	0	1	0.25	0.25	0.25	0.25	0.25	0.25	0.25	0.25	0.25	0.25	-0.25	-0.25	-0.25	-0.25	-0.25	-0.25	-0.25	-0.25	-0.25	-0.25	-0.25	linear	100	0.025	0	0.5	TRUE	8	fixmodel	0.9	0.03234446007704649	0.0058200018551502405	0	10
10	250	0	200	400	600	800	1000	1200	1400	1600	1800	2	0	1	0.25	0.25	0.25	0.25	0.25	0.25	0.25	0.25	0.25	0.25	-0.25	-0.25	-0.25	-0.25	-0.25	-0.25	-0.25	-0.25	-0.25	-0.25	-0.25	linear	100	0.025	0	0.5	TRUE	8	poolmodel	0.8	-0.05112008446890645	0.007201681465830474	0	10
10	250	0	200	400	600	800	1000	1200	1400	1600	1800	2	0	1	0.25	0.25	0.25	0.25	0.25	0.25	0.25	0.25	0.25	0.25	-0.25	-0.25	-0.25	-0.25	-0.25	-0.25	-0.25	-0.25	-0.25	-0.25	-0.25	linear	100	0.025	0	0.5	TRUE	8	sepmodel	0.9	0.016622154760821618	0.006560055435172408	0	10
10	250	0	200	400	600	800	1000	1200	1400	1600	1800	2	0	1	0.25	0.25	0.25	0.25	0.25	0.25	0.25	0.25	0.25	0.25	-0.25	-0.25	-0.25	-0.25	-0.25	-0.25	-0.25	-0.25	-0.25	-0.25	-0.25	linear	100	0.025	0	0.5	TRUE	9	fixmodel	1	0.07609687688586192	0.00998309186372037	0	10
10	250	0	200	400	600	800	1000	1200	1400	1600	1800	2	0	1	0.25	0.25	0.25	0.25	0.25	0.25	0.25	0.25	0.25	0.25	-0.25	-0.25	-0.25	-0.25	-0.25	-0.25	-0.25	-0.25	-0.25	-0.25	-0.25	linear	100	0.025	0	0.5	TRUE	9	poolmodel	0.9	-0.01573747186862267	0.004535810869374224	0	10
10	250	0	200	400	600	800	1000	1200	1400	1600	1800	2	0	1	0.25	0.25	0.25	0.25	0.25	0.25	0.25	0.25	0.25	0.25	-0.25	-0.25	-0.25	-0.25	-0.25	-0.25	-0.25	-0.25	-0.25	-0.25	-0.25	linear	100	0.025	0	0.5	TRUE	9	sepmodel	1	0.07402881910390072	0.009059810003329106	0	10
10	250	0	200	400	600	800	1000	1200	1400	1600	1800	2	0	1	0.25	0.25	0.25	0.25	0.25	0.25	0.25	0.25	0.25	0.25	-0.25	-0.25	-0.25	-0.25	-0.25	-0.25	-0.25	-0.25	-0.25	-0.25	-0.25	linear	100	0.025	0	0.5	TRUE	10	fixmodel	0.9	0.039441177876336095	0.009770339031030898	0	10
10	250	0	200	400	600	800	1000	1200	1400	1600	1800	2	0	1	0.25	0.25	0.25	0.25	0.25	0.25	0.25	0.25	0.25	0.25	-0.25	-0.25	-0.25	-0.25	-0.25	-0.25	-0.25	-0.25	-0.25	-0.25	-0.25	linear	100	0.025	0	0.5	TRUE	10	poolmodel	0.6	-0.06356966020724775	0.008871805314484199	0	10
10	250	0	200	400	600	800	1000	1200	1400	1600	1800	2	0	1	0.25	0.25	0.25	0.25	0.25	0.25	0.25	0.25	0.25	0.25	-0.25	-0.25	-0.25	-0.25	-0.25	-0.25	-0.25	-0.25	-0.25	-0.25	-0.25	linear	100	0.025	0	0.5	TRUE	10	sepmodel	0.9	0.04241221405939223	0.008138160257841226	0	10
10	250	0	225	450	675	900	1125	1350	1575	1800	2025	2	0	1	0.25	0.25	0.25	0.25	0.25	0.25	0.25	0.25	0.25	0.25	-0.25	-0.25	-0.25	-0.25	-0.25	-0.25	-0.25	-0.25	-0.25	-0.25	-0.25	linear	100	0.025	0	0.5	TRUE	2	fixmodel	0.7	-0.02614670599890094	0.008271965335968691	0	10
10	250	0	225	450	675	900	1125	1350	1575	1800	2025	2	0	1	0.25	0.25	0.25	0.25	0.25	0.25	0.25	0.25	0.25	0.25	-0.25	-0.25	-0.25	-0.25	-0.25	-0.25	-0.25	-0.25	-0.25	-0.25	-0.25	linear	100	0.025	0	0.5	TRUE	2	poolmodel	0.6	-0.03692146620173441	0.009008306374182713	0	10
10	250	0	225	450	675	900	1125	1350	1575	1800	2025	2	0	1	0.25	0.25	0.25	0.25	0.25	0.25	0.25	0.25	0.25	0.25	-0.25	-0.25	-0.25	-0.25	-0.25	-0.25	-0.25	-0.25	-0.25	-0.25	-0.25	linear	100	0.025	0	0.5	TRUE	2	sepmodel	0.7	-0.025154577435706697	0.00984745286738107	0	10
10	250	0	225	450	675	900	1125	1350	1575	1800	2025	2	0	1	0.25	0.25	0.25	0.25	0.25	0.25	0.25	0.25	0.25	0.25	-0.25	-0.25	-0.25	-0.25	-0.25	-0.25	-0.25	-0.25	-0.25	-0.25	-0.25	linear	100	0.025	0	0.5	TRUE	3	fixmodel	0.9	-0.014828092250086586	0.003655903248104616	0	10
10	250	0	225	450	675	900	1125	1350	1575	1800	2025	2	0	1	0.25	0.25	0.25	0.25	0.25	0.25	0.25	0.25	0.25	0.25	-0.25	-0.25	-0.25	-0.25	-0.25	-0.25	-0.25	-0.25	-0.25	-0.25	-0.25	linear	100	0.025	0	0.5	TRUE	3	poolmodel	0.8	-0.041938137584992	0.004420676189794626	0	10
10	250	0	225	450	675	900	1125	1350	1575	1800	2025	2	0	1	0.25	0.25	0.25	0.25	0.25	0.25	0.25	0.25	0.25	0.25	-0.25	-0.25	-0.25	-0.25	-0.25	-0.25	-0.25	-0.25	-0.25	-0.25	-0.25	linear	100	0.025	0	0.5	TRUE	3	sepmodel	0.8	-0.00605726379919051	0.004133878827877247	0	10
10	250	0	225	450	675	900	1125	1350	1575	1800	2025	2	0	1	0.25	0.25	0.25	0.25	0.25	0.25	0.25	0.25	0.25	0.25	-0.25	-0.25	-0.25	-0.25	-0.25	-0.25	-0.25	-0.25	-0.25	-0.25	-0.25	linear	100	0.025	0	0.5	TRUE	4	fixmodel	0.9	-0.009766428792207455	0.005485428512300027	0	10
10	250	0	225	450	675	900	1125	1350	1575	1800	2025	2	0	1	0.25	0.25	0.25	0.25	0.25	0.25	0.25	0.25	0.25	0.25	-0.25	-0.25	-0.25	-0.25	-0.25	-0.25	-0.25	-0.25	-0.25	-0.25	-0.25	linear	100	0.025	0	0.5	TRUE	4	poolmodel	0.7	-0.05904289148549778	0.0087817069916777	0	10
10	250	0	225	450	675	900	1125	1350	1575	1800	2025	2	0	1	0.25	0.25	0.25	0.25	0.25	0.25	0.25	0.25	0.25	0.25	-0.25	-0.25	-0.25	-0.25	-0.25	-0.25	-0.25	-0.25	-0.25	-0.25	-0.25	linear	100	0.025	0	0.5	TRUE	4	sepmodel	0.8	-0.0046386504194085324	0.005978648797743441	0	10
10	250	0	225	450	675	900	1125	1350	1575	1800	2025	2	0	1	0.25	0.25	0.25	0.25	0.25	0.25	0.25	0.25	0.25	0.25	-0.25	-0.25	-0.25	-0.25	-0.25	-0.25	-0.25	-0.25	-0.25	-0.25	-0.25	linear	100	0.025	0	0.5	TRUE	5	fixmodel	0.7	6.316366026136472e-4	0.010798351914571415	0	10
10	250	0	225	450	675	900	1125	1350	1575	1800	2025	2	0	1	0.25	0.25	0.25	0.25	0.25	0.25	0.25	0.25	0.25	0.25	-0.25	-0.25	-0.25	-0.25	-0.25	-0.25	-0.25	-0.25	-0.25	-0.25	-0.25	linear	100	0.025	0	0.5	TRUE	5	poolmodel	0.7	-0.058619724904736034	0.012123395668923325	0	10
10	250	0	225	450	675	900	1125	1350	1575	1800	2025	2	0	1	0.25	0.25	0.25	0.25	0.25	0.25	0.25	0.25	0.25	0.25	-0.25	-0.25	-0.25	-0.25	-0.25	-0.25	-0.25	-0.25	-0.25	-0.25	-0.25	linear	100	0.025	0	0.5	TRUE	5	sepmodel	0.7	-0.016187325669662148	0.01211381441083081	0	10
10	250	0	225	450	675	900	1125	1350	1575	1800	2025	2	0	1	0.25	0.25	0.25	0.25	0.25	0.25	0.25	0.25	0.25	0.25	-0.25	-0.25	-0.25	-0.25	-0.25	-0.25	-0.25	-0.25	-0.25	-0.25	-0.25	linear	100	0.025	0	0.5	TRUE	6	fixmodel	0.8	-0.03285625639534606	0.006918454125271787	0	10
10	250	0	225	450	675	900	1125	1350	1575	1800	2025	2	0	1	0.25	0.25	0.25	0.25	0.25	0.25	0.25	0.25	0.25	0.25	-0.25	-0.25	-0.25	-0.25	-0.25	-0.25	-0.25	-0.25	-0.25	-0.25	-0.25	linear	100	0.025	0	0.5	TRUE	6	poolmodel	0.5	-0.10384310683831446	0.01430573159023837	0	10
10	250	0	225	450	675	900	1125	1350	1575	1800	2025	2	0	1	0.25	0.25	0.25	0.25	0.25	0.25	0.25	0.25	0.25	0.25	-0.25	-0.25	-0.25	-0.25	-0.25	-0.25	-0.25	-0.25	-0.25	-0.25	-0.25	linear	100	0.025	0	0.5	TRUE	6	sepmodel	0.5	-0.05830796557766104	0.010280955431820669	0	10
10	250	0	225	450	675	900	1125	1350	1575	1800	2025	2	0	1	0.25	0.25	0.25	0.25	0.25	0.25	0.25	0.25	0.25	0.25	-0.25	-0.25	-0.25	-0.25	-0.25	-0.25	-0.25	-0.25	-0.25	-0.25	-0.25	linear	100	0.025	0	0.5	TRUE	7	fixmodel	0.8	-0.024084409866748934	0.0027651954303663713	0	10
10	250	0	225	450	675	900	1125	1350	1575	1800	2025	2	0	1	0.25	0.25	0.25	0.25	0.25	0.25	0.25	0.25	0.25	0.25	-0.25	-0.25	-0.25	-0.25	-0.25	-0.25	-0.25	-0.25	-0.25	-0.25	-0.25	linear	100	0.025	0	0.5	TRUE	7	poolmodel	0.6	-0.09857422948495069	0.011805987640641669	0	10
10	250	0	225	450	675	900	1125	1350	1575	1800	2025	2	0	1	0.25	0.25	0.25	0.25	0.25	0.25	0.25	0.25	0.25	0.25	-0.25	-0.25	-0.25	-0.25	-0.25	-0.25	-0.25	-0.25	-0.25	-0.25	-0.25	linear	100	0.025	0	0.5	TRUE	7	sepmodel	0.6	-0.04135811294263096	0.005921667891272725	0	10
10	250	0	225	450	675	900	1125	1350	1575	1800	2025	2	0	1	0.25	0.25	0.25	0.25	0.25	0.25	0.25	0.25	0.25	0.25	-0.25	-0.25	-0.25	-0.25	-0.25	-0.25	-0.25	-0.25	-0.25	-0.25	-0.25	linear	100	0.025	0	0.5	TRUE	8	fixmodel	0.7	-0.04446242305921175	0.011002799888186716	0	10
10	250	0	225	450	675	900	1125	1350	1575	1800	2025	2	0	1	0.25	0.25	0.25	0.25	0.25	0.25	0.25	0.25	0.25	0.25	-0.25	-0.25	-0.25	-0.25	-0.25	-0.25	-0.25	-0.25	-0.25	-0.25	-0.25	linear	100	0.025	0	0.5	TRUE	8	poolmodel	0.4	-0.11767020236997693	0.01966684945773408	0	10
10	250	0	225	450	675	900	1125	1350	1575	1800	2025	2	0	1	0.25	0.25	0.25	0.25	0.25	0.25	0.25	0.25	0.25	0.25	-0.25	-0.25	-0.25	-0.25	-0.25	-0.25	-0.25	-0.25	-0.25	-0.25	-0.25	linear	100	0.025	0	0.5	TRUE	8	sepmodel	0.6	-0.0650490916795243	0.014617342380507409	0	10
10	250	0	225	450	675	900	1125	1350	1575	1800	2025	2	0	1	0.25	0.25	0.25	0.25	0.25	0.25	0.25	0.25	0.25	0.25	-0.25	-0.25	-0.25	-0.25	-0.25	-0.25	-0.25	-0.25	-0.25	-0.25	-0.25	linear	100	0.025	0	0.5	TRUE	9	fixmodel	0.7	-0.0722864329064074	0.012826635450024078	0	10
10	250	0	225	450	675	900	1125	1350	1575	1800	2025	2	0	1	0.25	0.25	0.25	0.25	0.25	0.25	0.25	0.25	0.25	0.25	-0.25	-0.25	-0.25	-0.25	-0.25	-0.25	-0.25	-0.25	-0.25	-0.25	-0.25	linear	100	0.025	0	0.5	TRUE	9	poolmodel	0.4	-0.14989393757654654	0.03064315154285195	0	10
10	250	0	225	450	675	900	1125	1350	1575	1800	2025	2	0	1	0.25	0.25	0.25	0.25	0.25	0.25	0.25	0.25	0.25	0.25	-0.25	-0.25	-0.25	-0.25	-0.25	-0.25	-0.25	-0.25	-0.25	-0.25	-0.25	linear	100	0.025	0	0.5	TRUE	9	sepmodel	0.5	-0.10211837488988011	0.018974325208039548	0	10
10	250	0	225	450	675	900	1125	1350	1575	1800	2025	2	0	1	0.25	0.25	0.25	0.25	0.25	0.25	0.25	0.25	0.25	0.25	-0.25	-0.25	-0.25	-0.25	-0.25	-0.25	-0.25	-0.25	-0.25	-0.25	-0.25	linear	100	0.025	0	0.5	TRUE	10	fixmodel	1	-0.0057199392427398745	0.0026584385672706852	0	10
10	250	0	225	450	675	900	1125	1350	1575	1800	2025	2	0	1	0.25	0.25	0.25	0.25	0.25	0.25	0.25	0.25	0.25	0.25	-0.25	-0.25	-0.25	-0.25	-0.25	-0.25	-0.25	-0.25	-0.25	-0.25	-0.25	linear	100	0.025	0	0.5	TRUE	10	poolmodel	0.6	-0.08988779102492442	0.009452787028665272	0	10
10	250	0	225	450	675	900	1125	1350	1575	1800	2025	2	0	1	0.25	0.25	0.25	0.25	0.25	0.25	0.25	0.25	0.25	0.25	-0.25	-0.25	-0.25	-0.25	-0.25	-0.25	-0.25	-0.25	-0.25	-0.25	-0.25	linear	100	0.025	0	0.5	TRUE	10	sepmodel	0.7	-0.03412714001798855	0.0040492467247876685	0	10
10	250	0	250	500	750	1000	1250	1500	1750	2000	2250	2	0	1	0.25	0.25	0.25	0.25	0.25	0.25	0.25	0.25	0.25	0.25	-0.25	-0.25	-0.25	-0.25	-0.25	-0.25	-0.25	-0.25	-0.25	-0.25	-0.25	linear	100	0.025	0	0.5	TRUE	2	fixmodel	0.7	-0.02397190851496362	0.00716016911869338	0	10
10	250	0	250	500	750	1000	1250	1500	1750	2000	2250	2	0	1	0.25	0.25	0.25	0.25	0.25	0.25	0.25	0.25	0.25	0.25	-0.25	-0.25	-0.25	-0.25	-0.25	-0.25	-0.25	-0.25	-0.25	-0.25	-0.25	linear	100	0.025	0	0.5	TRUE	2	poolmodel	0.8	-0.031840920629679324	0.005725371839284947	0	10
10	250	0	250	500	750	1000	1250	1500	1750	2000	2250	2	0	1	0.25	0.25	0.25	0.25	0.25	0.25	0.25	0.25	0.25	0.25	-0.25	-0.25	-0.25	-0.25	-0.25	-0.25	-0.25	-0.25	-0.25	-0.25	-0.25	linear	100	0.025	0	0.5	TRUE	2	sepmodel	0.8	-0.022805630199450748	0.010908492034758218	0	10
10	250	0	250	500	750	1000	1250	1500	1750	2000	2250	2	0	1	0.25	0.25	0.25	0.25	0.25	0.25	0.25	0.25	0.25	0.25	-0.25	-0.25	-0.25	-0.25	-0.25	-0.25	-0.25	-0.25	-0.25	-0.25	-0.25	linear	100	0.025	0	0.5	TRUE	3	fixmodel	0.8	-0.017658761375936742	0.004841372494905993	0	10
10	250	0	250	500	750	1000	1250	1500	1750	2000	2250	2	0	1	0.25	0.25	0.25	0.25	0.25	0.25	0.25	0.25	0.25	0.25	-0.25	-0.25	-0.25	-0.25	-0.25	-0.25	-0.25	-0.25	-0.25	-0.25	-0.25	linear	100	0.025	0	0.5	TRUE	3	poolmodel	0.8	-0.03234300760181307	0.00610163957573259	0	10
10	250	0	250	500	750	1000	1250	1500	1750	2000	2250	2	0	1	0.25	0.25	0.25	0.25	0.25	0.25	0.25	0.25	0.25	0.25	-0.25	-0.25	-0.25	-0.25	-0.25	-0.25	-0.25	-0.25	-0.25	-0.25	-0.25	linear	100	0.025	0	0.5	TRUE	3	sepmodel	0.7	-0.018323268385703508	0.007586828952634632	0	10
10	250	0	250	500	750	1000	1250	1500	1750	2000	2250	2	0	1	0.25	0.25	0.25	0.25	0.25	0.25	0.25	0.25	0.25	0.25	-0.25	-0.25	-0.25	-0.25	-0.25	-0.25	-0.25	-0.25	-0.25	-0.25	-0.25	linear	100	0.025	0	0.5	TRUE	4	fixmodel	0.8	-0.012604657389400656	0.006256120665894943	0	10
10	250	0	250	500	750	1000	1250	1500	1750	2000	2250	2	0	1	0.25	0.25	0.25	0.25	0.25	0.25	0.25	0.25	0.25	0.25	-0.25	-0.25	-0.25	-0.25	-0.25	-0.25	-0.25	-0.25	-0.25	-0.25	-0.25	linear	100	0.025	0	0.5	TRUE	4	poolmodel	0.7	-0.050603011928128404	0.006717120424246438	0	10
10	250	0	250	500	750	1000	1250	1500	1750	2000	2250	2	0	1	0.25	0.25	0.25	0.25	0.25	0.25	0.25	0.25	0.25	0.25	-0.25	-0.25	-0.25	-0.25	-0.25	-0.25	-0.25	-0.25	-0.25	-0.25	-0.25	linear	100	0.025	0	0.5	TRUE	4	sepmodel	0.8	-0.024571122912832734	0.004980841208453713	0	10
10	250	0	250	500	750	1000	1250	1500	1750	2000	2250	2	0	1	0.25	0.25	0.25	0.25	0.25	0.25	0.25	0.25	0.25	0.25	-0.25	-0.25	-0.25	-0.25	-0.25	-0.25	-0.25	-0.25	-0.25	-0.25	-0.25	linear	100	0.025	0	0.5	TRUE	5	fixmodel	0.7	-0.02833680172808577	0.014709817103655346	0	10
10	250	0	250	500	750	1000	1250	1500	1750	2000	2250	2	0	1	0.25	0.25	0.25	0.25	0.25	0.25	0.25	0.25	0.25	0.25	-0.25	-0.25	-0.25	-0.25	-0.25	-0.25	-0.25	-0.25	-0.25	-0.25	-0.25	linear	100	0.025	0	0.5	TRUE	5	poolmodel	0.7	-0.07340436024893048	0.015500020484454285	0	10
10	250	0	250	500	750	1000	1250	1500	1750	2000	2250	2	0	1	0.25	0.25	0.25	0.25	0.25	0.25	0.25	0.25	0.25	0.25	-0.25	-0.25	-0.25	-0.25	-0.25	-0.25	-0.25	-0.25	-0.25	-0.25	-0.25	linear	100	0.025	0	0.5	TRUE	5	sepmodel	0.7	-0.03221275534761861	0.013544779572668081	0	10
10	250	0	250	500	750	1000	1250	1500	1750	2000	2250	2	0	1	0.25	0.25	0.25	0.25	0.25	0.25	0.25	0.25	0.25	0.25	-0.25	-0.25	-0.25	-0.25	-0.25	-0.25	-0.25	-0.25	-0.25	-0.25	-0.25	linear	100	0.025	0	0.5	TRUE	6	fixmodel	0.9	-0.014466999969503347	0.004758044532134885	0	10
10	250	0	250	500	750	1000	1250	1500	1750	2000	2250	2	0	1	0.25	0.25	0.25	0.25	0.25	0.25	0.25	0.25	0.25	0.25	-0.25	-0.25	-0.25	-0.25	-0.25	-0.25	-0.25	-0.25	-0.25	-0.25	-0.25	linear	100	0.025	0	0.5	TRUE	6	poolmodel	0.6	-0.06975381002234815	0.008333365652917417	0	10
10	250	0	250	500	750	1000	1250	1500	1750	2000	2250	2	0	1	0.25	0.25	0.25	0.25	0.25	0.25	0.25	0.25	0.25	0.25	-0.25	-0.25	-0.25	-0.25	-0.25	-0.25	-0.25	-0.25	-0.25	-0.25	-0.25	linear	100	0.025	0	0.5	TRUE	6	sepmodel	0.9	-0.01004281821239742	0.004614494475357727	0	10
10	250	0	250	500	750	1000	1250	1500	1750	2000	2250	2	0	1	0.25	0.25	0.25	0.25	0.25	0.25	0.25	0.25	0.25	0.25	-0.25	-0.25	-0.25	-0.25	-0.25	-0.25	-0.25	-0.25	-0.25	-0.25	-0.25	linear	100	0.025	0	0.5	TRUE	7	fixmodel	0.8	-0.020381861102483217	0.0051022422159043655	0	10
10	250	0	250	500	750	1000	1250	1500	1750	2000	2250	2	0	1	0.25	0.25	0.25	0.25	0.25	0.25	0.25	0.25	0.25	0.25	-0.25	-0.25	-0.25	-0.25	-0.25	-0.25	-0.25	-0.25	-0.25	-0.25	-0.25	linear	100	0.025	0	0.5	TRUE	7	poolmodel	0.8	-0.08415805626907408	0.010747988555856656	0	10
10	250	0	250	500	750	1000	1250	1500	1750	2000	2250	2	0	1	0.25	0.25	0.25	0.25	0.25	0.25	0.25	0.25	0.25	0.25	-0.25	-0.25	-0.25	-0.25	-0.25	-0.25	-0.25	-0.25	-0.25	-0.25	-0.25	linear	100	0.025	0	0.5	TRUE	7	sepmodel	0.9	-0.008879555787198515	0.004160549211228064	0	10
10	250	0	250	500	750	1000	1250	1500	1750	2000	2250	2	0	1	0.25	0.25	0.25	0.25	0.25	0.25	0.25	0.25	0.25	0.25	-0.25	-0.25	-0.25	-0.25	-0.25	-0.25	-0.25	-0.25	-0.25	-0.25	-0.25	linear	100	0.025	0	0.5	TRUE	8	fixmodel	0.9	-0.026776370128621135	0.0023183053606327373	0	10
10	250	0	250	500	750	1000	1250	1500	1750	2000	2250	2	0	1	0.25	0.25	0.25	0.25	0.25	0.25	0.25	0.25	0.25	0.25	-0.25	-0.25	-0.25	-0.25	-0.25	-0.25	-0.25	-0.25	-0.25	-0.25	-0.25	linear	100	0.025	0	0.5	TRUE	8	poolmodel	0.6	-0.10678276224184396	0.01263846516805086	0	10
10	250	0	250	500	750	1000	1250	1500	1750	2000	2250	2	0	1	0.25	0.25	0.25	0.25	0.25	0.25	0.25	0.25	0.25	0.25	-0.25	-0.25	-0.25	-0.25	-0.25	-0.25	-0.25	-0.25	-0.25	-0.25	-0.25	linear	100	0.025	0	0.5	TRUE	8	sepmodel	1	-0.013696862321290523	0.002232508303452752	0	10
10	250	0	250	500	750	1000	1250	1500	1750	2000	2250	2	0	1	0.25	0.25	0.25	0.25	0.25	0.25	0.25	0.25	0.25	0.25	-0.25	-0.25	-0.25	-0.25	-0.25	-0.25	-0.25	-0.25	-0.25	-0.25	-0.25	linear	100	0.025	0	0.5	TRUE	9	fixmodel	1	-0.0189383745683209	0.0016778848656216242	0	10
10	250	0	250	500	750	1000	1250	1500	1750	2000	2250	2	0	1	0.25	0.25	0.25	0.25	0.25	0.25	0.25	0.25	0.25	0.25	-0.25	-0.25	-0.25	-0.25	-0.25	-0.25	-0.25	-0.25	-0.25	-0.25	-0.25	linear	100	0.025	0	0.5	TRUE	9	poolmodel	0.3	-0.10876337667698305	0.01372934412406847	0	10
10	250	0	250	500	750	1000	1250	1500	1750	2000	2250	2	0	1	0.25	0.25	0.25	0.25	0.25	0.25	0.25	0.25	0.25	0.25	-0.25	-0.25	-0.25	-0.25	-0.25	-0.25	-0.25	-0.25	-0.25	-0.25	-0.25	linear	100	0.025	0	0.5	TRUE	9	sepmodel	0.9	-0.006903708654113929	0.0011476000499260578	0	10
10	250	0	250	500	750	1000	1250	1500	1750	2000	2250	2	0	1	0.25	0.25	0.25	0.25	0.25	0.25	0.25	0.25	0.25	0.25	-0.25	-0.25	-0.25	-0.25	-0.25	-0.25	-0.25	-0.25	-0.25	-0.25	-0.25	linear	100	0.025	0	0.5	TRUE	10	fixmodel	0.7	0.008568883127005749	0.008248307953958004	0	10
10	250	0	250	500	750	1000	1250	1500	1750	2000	2250	2	0	1	0.25	0.25	0.25	0.25	0.25	0.25	0.25	0.25	0.25	0.25	-0.25	-0.25	-0.25	-0.25	-0.25	-0.25	-0.25	-0.25	-0.25	-0.25	-0.25	linear	100	0.025	0	0.5	TRUE	10	poolmodel	0.5	-0.09489098243247407	0.015815633058421423	0	10
10	250	0	250	500	750	1000	1250	1500	1750	2000	2250	2	0	1	0.25	0.25	0.25	0.25	0.25	0.25	0.25	0.25	0.25	0.25	-0.25	-0.25	-0.25	-0.25	-0.25	-0.25	-0.25	-0.25	-0.25	-0.25	-0.25	linear	100	0.025	0	0.5	TRUE	10	sepmodel	0.7	0.014040168332657268	0.011167811522307884	0	10
10	250	0	275	550	825	1100	1375	1650	1925	2200	2475	2	0	1	0.25	0.25	0.25	0.25	0.25	0.25	0.25	0.25	0.25	0.25	-0.25	-0.25	-0.25	-0.25	-0.25	-0.25	-0.25	-0.25	-0.25	-0.25	-0.25	linear	100	0.025	0	0.5	TRUE	2	fixmodel	0.6	-0.005376955653968748	0.018266550720995506	0	10
10	250	0	275	550	825	1100	1375	1650	1925	2200	2475	2	0	1	0.25	0.25	0.25	0.25	0.25	0.25	0.25	0.25	0.25	0.25	-0.25	-0.25	-0.25	-0.25	-0.25	-0.25	-0.25	-0.25	-0.25	-0.25	-0.25	linear	100	0.025	0	0.5	TRUE	2	poolmodel	0.6	-0.024032564363197683	0.011812141734723999	0	10
10	250	0	275	550	825	1100	1375	1650	1925	2200	2475	2	0	1	0.25	0.25	0.25	0.25	0.25	0.25	0.25	0.25	0.25	0.25	-0.25	-0.25	-0.25	-0.25	-0.25	-0.25	-0.25	-0.25	-0.25	-0.25	-0.25	linear	100	0.025	0	0.5	TRUE	2	sepmodel	0.7	0.005863887350863875	0.016516509131451716	0	10
10	250	0	275	550	825	1100	1375	1650	1925	2200	2475	2	0	1	0.25	0.25	0.25	0.25	0.25	0.25	0.25	0.25	0.25	0.25	-0.25	-0.25	-0.25	-0.25	-0.25	-0.25	-0.25	-0.25	-0.25	-0.25	-0.25	linear	100	0.025	0	0.5	TRUE	3	fixmodel	0.9	2.3628528400962135e-4	0.005183863133713286	0	10
10	250	0	275	550	825	1100	1375	1650	1925	2200	2475	2	0	1	0.25	0.25	0.25	0.25	0.25	0.25	0.25	0.25	0.25	0.25	-0.25	-0.25	-0.25	-0.25	-0.25	-0.25	-0.25	-0.25	-0.25	-0.25	-0.25	linear	100	0.025	0	0.5	TRUE	3	poolmodel	0.8	-0.03281246324527397	0.006232862777029106	0	10
10	250	0	275	550	825	1100	1375	1650	1925	2200	2475	2	0	1	0.25	0.25	0.25	0.25	0.25	0.25	0.25	0.25	0.25	0.25	-0.25	-0.25	-0.25	-0.25	-0.25	-0.25	-0.25	-0.25	-0.25	-0.25	-0.25	linear	100	0.025	0	0.5	TRUE	3	sepmodel	0.9	0.014165251197963385	0.005212419391012516	0	10
10	250	0	275	550	825	1100	1375	1650	1925	2200	2475	2	0	1	0.25	0.25	0.25	0.25	0.25	0.25	0.25	0.25	0.25	0.25	-0.25	-0.25	-0.25	-0.25	-0.25	-0.25	-0.25	-0.25	-0.25	-0.25	-0.25	linear	100	0.025	0	0.5	TRUE	4	fixmodel	0.9	0.028906050254720934	0.006702336755960102	0	10
10	250	0	275	550	825	1100	1375	1650	1925	2200	2475	2	0	1	0.25	0.25	0.25	0.25	0.25	0.25	0.25	0.25	0.25	0.25	-0.25	-0.25	-0.25	-0.25	-0.25	-0.25	-0.25	-0.25	-0.25	-0.25	-0.25	linear	100	0.025	0	0.5	TRUE	4	poolmodel	0.8	-0.03187656116536276	0.007142639502866182	0	10
10	250	0	275	550	825	1100	1375	1650	1925	2200	2475	2	0	1	0.25	0.25	0.25	0.25	0.25	0.25	0.25	0.25	0.25	0.25	-0.25	-0.25	-0.25	-0.25	-0.25	-0.25	-0.25	-0.25	-0.25	-0.25	-0.25	linear	100	0.025	0	0.5	TRUE	4	sepmodel	0.9	0.03591489654907322	0.008666305564061836	0	10
10	250	0	275	550	825	1100	1375	1650	1925	2200	2475	2	0	1	0.25	0.25	0.25	0.25	0.25	0.25	0.25	0.25	0.25	0.25	-0.25	-0.25	-0.25	-0.25	-0.25	-0.25	-0.25	-0.25	-0.25	-0.25	-0.25	linear	100	0.025	0	0.5	TRUE	5	fixmodel	1	0.04244678572456403	0.006134461782314824	0	10
10	250	0	275	550	825	1100	1375	1650	1925	2200	2475	2	0	1	0.25	0.25	0.25	0.25	0.25	0.25	0.25	0.25	0.25	0.25	-0.25	-0.25	-0.25	-0.25	-0.25	-0.25	-0.25	-0.25	-0.25	-0.25	-0.25	linear	100	0.025	0	0.5	TRUE	5	poolmodel	0.8	-0.036587514372872575	0.005545431243358261	0	10
10	250	0	275	550	825	1100	1375	1650	1925	2200	2475	2	0	1	0.25	0.25	0.25	0.25	0.25	0.25	0.25	0.25	0.25	0.25	-0.25	-0.25	-0.25	-0.25	-0.25	-0.25	-0.25	-0.25	-0.25	-0.25	-0.25	linear	100	0.025	0	0.5	TRUE	5	sepmodel	0.9	0.03716423253375529	0.0052022252698606004	0	10
10	250	0	275	550	825	1100	1375	1650	1925	2200	2475	2	0	1	0.25	0.25	0.25	0.25	0.25	0.25	0.25	0.25	0.25	0.25	-0.25	-0.25	-0.25	-0.25	-0.25	-0.25	-0.25	-0.25	-0.25	-0.25	-0.25	linear	100	0.025	0	0.5	TRUE	6	fixmodel	1	0.06425755698637062	0.008080380905299734	0	10
10	250	0	275	550	825	1100	1375	1650	1925	2200	2475	2	0	1	0.25	0.25	0.25	0.25	0.25	0.25	0.25	0.25	0.25	0.25	-0.25	-0.25	-0.25	-0.25	-0.25	-0.25	-0.25	-0.25	-0.25	-0.25	-0.25	linear	100	0.025	0	0.5	TRUE	6	poolmodel	0.9	-0.02976375814836327	0.003319007099104131	0	10
10	250	0	275	550	825	1100	1375	1650	1925	2200	2475	2	0	1	0.25	0.25	0.25	0.25	0.25	0.25	0.25	0.25	0.25	0.25	-0.25	-0.25	-0.25	-0.25	-0.25	-0.25	-0.25	-0.25	-0.25	-0.25	-0.25	linear	100	0.025	0	0.5	TRUE	6	sepmodel	1	0.0588831319112151	0.005960703721446959	0	10
10	250	0	275	550	825	1100	1375	1650	1925	2200	2475	2	0	1	0.25	0.25	0.25	0.25	0.25	0.25	0.25	0.25	0.25	0.25	-0.25	-0.25	-0.25	-0.25	-0.25	-0.25	-0.25	-0.25	-0.25	-0.25	-0.25	linear	100	0.025	0	0.5	TRUE	7	fixmodel	0.9	0.01957546679634017	0.00870855727069926	0	10
10	250	0	275	550	825	1100	1375	1650	1925	2200	2475	2	0	1	0.25	0.25	0.25	0.25	0.25	0.25	0.25	0.25	0.25	0.25	-0.25	-0.25	-0.25	-0.25	-0.25	-0.25	-0.25	-0.25	-0.25	-0.25	-0.25	linear	100	0.025	0	0.5	TRUE	7	poolmodel	0.6	-0.08208580710685266	0.01250808294984348	0	10
10	250	0	275	550	825	1100	1375	1650	1925	2200	2475	2	0	1	0.25	0.25	0.25	0.25	0.25	0.25	0.25	0.25	0.25	0.25	-0.25	-0.25	-0.25	-0.25	-0.25	-0.25	-0.25	-0.25	-0.25	-0.25	-0.25	linear	100	0.025	0	0.5	TRUE	7	sepmodel	0.9	0.01101574781199523	0.009878936980271038	0	10
10	250	0	275	550	825	1100	1375	1650	1925	2200	2475	2	0	1	0.25	0.25	0.25	0.25	0.25	0.25	0.25	0.25	0.25	0.25	-0.25	-0.25	-0.25	-0.25	-0.25	-0.25	-0.25	-0.25	-0.25	-0.25	-0.25	linear	100	0.025	0	0.5	TRUE	8	fixmodel	0.9	0.008752199744717434	0.005640720614504563	0	10
10	250	0	275	550	825	1100	1375	1650	1925	2200	2475	2	0	1	0.25	0.25	0.25	0.25	0.25	0.25	0.25	0.25	0.25	0.25	-0.25	-0.25	-0.25	-0.25	-0.25	-0.25	-0.25	-0.25	-0.25	-0.25	-0.25	linear	100	0.025	0	0.5	TRUE	8	poolmodel	0.6	-0.1007323619523796	0.011959028007767838	0	10
10	250	0	275	550	825	1100	1375	1650	1925	2200	2475	2	0	1	0.25	0.25	0.25	0.25	0.25	0.25	0.25	0.25	0.25	0.25	-0.25	-0.25	-0.25	-0.25	-0.25	-0.25	-0.25	-0.25	-0.25	-0.25	-0.25	linear	100	0.025	0	0.5	TRUE	8	sepmodel	0.9	-0.014285114269646385	0.0038401891646904834	0	10
10	250	0	275	550	825	1100	1375	1650	1925	2200	2475	2	0	1	0.25	0.25	0.25	0.25	0.25	0.25	0.25	0.25	0.25	0.25	-0.25	-0.25	-0.25	-0.25	-0.25	-0.25	-0.25	-0.25	-0.25	-0.25	-0.25	linear	100	0.025	0	0.5	TRUE	9	fixmodel	0.9	0.02688501798055589	0.005957963464911949	0	10
10	250	0	275	550	825	1100	1375	1650	1925	2200	2475	2	0	1	0.25	0.25	0.25	0.25	0.25	0.25	0.25	0.25	0.25	0.25	-0.25	-0.25	-0.25	-0.25	-0.25	-0.25	-0.25	-0.25	-0.25	-0.25	-0.25	linear	100	0.025	0	0.5	TRUE	9	poolmodel	0.6	-0.08278104943304358	0.01017175165881603	0	10
10	250	0	275	550	825	1100	1375	1650	1925	2200	2475	2	0	1	0.25	0.25	0.25	0.25	0.25	0.25	0.25	0.25	0.25	0.25	-0.25	-0.25	-0.25	-0.25	-0.25	-0.25	-0.25	-0.25	-0.25	-0.25	-0.25	linear	100	0.025	0	0.5	TRUE	9	sepmodel	0.9	0.0035018932985799943	0.005907226887921837	0	10
10	250	0	275	550	825	1100	1375	1650	1925	2200	2475	2	0	1	0.25	0.25	0.25	0.25	0.25	0.25	0.25	0.25	0.25	0.25	-0.25	-0.25	-0.25	-0.25	-0.25	-0.25	-0.25	-0.25	-0.25	-0.25	-0.25	linear	100	0.025	0	0.5	TRUE	10	fixmodel	0.6	-5.179004767950967e-4	0.014168385164017396	0	10
10	250	0	275	550	825	1100	1375	1650	1925	2200	2475	2	0	1	0.25	0.25	0.25	0.25	0.25	0.25	0.25	0.25	0.25	0.25	-0.25	-0.25	-0.25	-0.25	-0.25	-0.25	-0.25	-0.25	-0.25	-0.25	-0.25	linear	100	0.025	0	0.5	TRUE	10	poolmodel	0.4	-0.11620169786038204	0.016962626532349662	0	10
10	250	0	275	550	825	1100	1375	1650	1925	2200	2475	2	0	1	0.25	0.25	0.25	0.25	0.25	0.25	0.25	0.25	0.25	0.25	-0.25	-0.25	-0.25	-0.25	-0.25	-0.25	-0.25	-0.25	-0.25	-0.25	-0.25	linear	100	0.025	0	0.5	TRUE	10	sepmodel	0.6	-0.0232689243928696	0.01607872158670484	0	10
10	250	0	300	600	900	1200	1500	1800	2100	2400	2700	2	0	1	0.25	0.25	0.25	0.25	0.25	0.25	0.25	0.25	0.25	0.25	-0.25	-0.25	-0.25	-0.25	-0.25	-0.25	-0.25	-0.25	-0.25	-0.25	-0.25	linear	100	0.025	0	0.5	TRUE	2	fixmodel	0.9	0.01318846939399082	0.011195590208133531	0	10
10	250	0	300	600	900	1200	1500	1800	2100	2400	2700	2	0	1	0.25	0.25	0.25	0.25	0.25	0.25	0.25	0.25	0.25	0.25	-0.25	-0.25	-0.25	-0.25	-0.25	-0.25	-0.25	-0.25	-0.25	-0.25	-0.25	linear	100	0.025	0	0.5	TRUE	2	poolmodel	0.9	0.005061048014950556	0.006633624858257982	0	10
10	250	0	300	600	900	1200	1500	1800	2100	2400	2700	2	0	1	0.25	0.25	0.25	0.25	0.25	0.25	0.25	0.25	0.25	0.25	-0.25	-0.25	-0.25	-0.25	-0.25	-0.25	-0.25	-0.25	-0.25	-0.25	-0.25	linear	100	0.025	0	0.5	TRUE	2	sepmodel	0.8	0.008622439570736513	0.01445402375195994	0	10
10	250	0	300	600	900	1200	1500	1800	2100	2400	2700	2	0	1	0.25	0.25	0.25	0.25	0.25	0.25	0.25	0.25	0.25	0.25	-0.25	-0.25	-0.25	-0.25	-0.25	-0.25	-0.25	-0.25	-0.25	-0.25	-0.25	linear	100	0.025	0	0.5	TRUE	3	fixmodel	0.8	-0.010849870887552845	0.012631616549244502	0	10
10	250	0	300	600	900	1200	1500	1800	2100	2400	2700	2	0	1	0.25	0.25	0.25	0.25	0.25	0.25	0.25	0.25	0.25	0.25	-0.25	-0.25	-0.25	-0.25	-0.25	-0.25	-0.25	-0.25	-0.25	-0.25	-0.25	linear	100	0.025	0	0.5	TRUE	3	poolmodel	0.6	-0.041301196996549494	0.013278867814111611	0	10
10	250	0	300	600	900	1200	1500	1800	2100	2400	2700	2	0	1	0.25	0.25	0.25	0.25	0.25	0.25	0.25	0.25	0.25	0.25	-0.25	-0.25	-0.25	-0.25	-0.25	-0.25	-0.25	-0.25	-0.25	-0.25	-0.25	linear	100	0.025	0	0.5	TRUE	3	sepmodel	0.8	-0.009497063826986937	0.01348443130721151	0	10
10	250	0	300	600	900	1200	1500	1800	2100	2400	2700	2	0	1	0.25	0.25	0.25	0.25	0.25	0.25	0.25	0.25	0.25	0.25	-0.25	-0.25	-0.25	-0.25	-0.25	-0.25	-0.25	-0.25	-0.25	-0.25	-0.25	linear	100	0.025	0	0.5	TRUE	4	fixmodel	0.7	-0.030535263532980753	0.010261539134822193	0	10
10	250	0	300	600	900	1200	1500	1800	2100	2400	2700	2	0	1	0.25	0.25	0.25	0.25	0.25	0.25	0.25	0.25	0.25	0.25	-0.25	-0.25	-0.25	-0.25	-0.25	-0.25	-0.25	-0.25	-0.25	-0.25	-0.25	linear	100	0.025	0	0.5	TRUE	4	poolmodel	0.7	-0.06753977003318905	0.012717999090515875	0	10
10	250	0	300	600	900	1200	1500	1800	2100	2400	2700	2	0	1	0.25	0.25	0.25	0.25	0.25	0.25	0.25	0.25	0.25	0.25	-0.25	-0.25	-0.25	-0.25	-0.25	-0.25	-0.25	-0.25	-0.25	-0.25	-0.25	linear	100	0.025	0	0.5	TRUE	4	sepmodel	0.6	-0.02973204077240242	0.011317745995543381	0	10
10	250	0	300	600	900	1200	1500	1800	2100	2400	2700	2	0	1	0.25	0.25	0.25	0.25	0.25	0.25	0.25	0.25	0.25	0.25	-0.25	-0.25	-0.25	-0.25	-0.25	-0.25	-0.25	-0.25	-0.25	-0.25	-0.25	linear	100	0.025	0	0.5	TRUE	5	fixmodel	0.7	-0.03788930465571962	0.005893697882631433	0	10
10	250	0	300	600	900	1200	1500	1800	2100	2400	2700	2	0	1	0.25	0.25	0.25	0.25	0.25	0.25	0.25	0.25	0.25	0.25	-0.25	-0.25	-0.25	-0.25	-0.25	-0.25	-0.25	-0.25	-0.25	-0.25	-0.25	linear	100	0.025	0	0.5	TRUE	5	poolmodel	0.8	-0.07720088217970096	0.00996690127362043	0	10
10	250	0	300	600	900	1200	1500	1800	2100	2400	2700	2	0	1	0.25	0.25	0.25	0.25	0.25	0.25	0.25	0.25	0.25	0.25	-0.25	-0.25	-0.25	-0.25	-0.25	-0.25	-0.25	-0.25	-0.25	-0.25	-0.25	linear	100	0.025	0	0.5	TRUE	5	sepmodel	0.8	-0.03054174758423564	0.0072417136020057424	0	10
10	250	0	300	600	900	1200	1500	1800	2100	2400	2700	2	0	1	0.25	0.25	0.25	0.25	0.25	0.25	0.25	0.25	0.25	0.25	-0.25	-0.25	-0.25	-0.25	-0.25	-0.25	-0.25	-0.25	-0.25	-0.25	-0.25	linear	100	0.025	0	0.5	TRUE	6	fixmodel	0.9	-0.001540035439488502	0.004815288409324633	0	10
10	250	0	300	600	900	1200	1500	1800	2100	2400	2700	2	0	1	0.25	0.25	0.25	0.25	0.25	0.25	0.25	0.25	0.25	0.25	-0.25	-0.25	-0.25	-0.25	-0.25	-0.25	-0.25	-0.25	-0.25	-0.25	-0.25	linear	100	0.025	0	0.5	TRUE	6	poolmodel	0.8	-0.06672853525672298	0.009733512095453735	0	10
10	250	0	300	600	900	1200	1500	1800	2100	2400	2700	2	0	1	0.25	0.25	0.25	0.25	0.25	0.25	0.25	0.25	0.25	0.25	-0.25	-0.25	-0.25	-0.25	-0.25	-0.25	-0.25	-0.25	-0.25	-0.25	-0.25	linear	100	0.025	0	0.5	TRUE	6	sepmodel	0.8	-0.004500252742082591	0.006343643385409857	0	10
10	250	0	300	600	900	1200	1500	1800	2100	2400	2700	2	0	1	0.25	0.25	0.25	0.25	0.25	0.25	0.25	0.25	0.25	0.25	-0.25	-0.25	-0.25	-0.25	-0.25	-0.25	-0.25	-0.25	-0.25	-0.25	-0.25	linear	100	0.025	0	0.5	TRUE	7	fixmodel	0.8	-0.005091324753942345	0.004935994974432559	0	10
10	250	0	300	600	900	1200	1500	1800	2100	2400	2700	2	0	1	0.25	0.25	0.25	0.25	0.25	0.25	0.25	0.25	0.25	0.25	-0.25	-0.25	-0.25	-0.25	-0.25	-0.25	-0.25	-0.25	-0.25	-0.25	-0.25	linear	100	0.025	0	0.5	TRUE	7	poolmodel	0.7	-0.08921323149222132	0.010616206277560753	0	10
10	250	0	300	600	900	1200	1500	1800	2100	2400	2700	2	0	1	0.25	0.25	0.25	0.25	0.25	0.25	0.25	0.25	0.25	0.25	-0.25	-0.25	-0.25	-0.25	-0.25	-0.25	-0.25	-0.25	-0.25	-0.25	-0.25	linear	100	0.025	0	0.5	TRUE	7	sepmodel	0.6	-0.007417070265382427	0.006513081225983625	0	10
10	250	0	300	600	900	1200	1500	1800	2100	2400	2700	2	0	1	0.25	0.25	0.25	0.25	0.25	0.25	0.25	0.25	0.25	0.25	-0.25	-0.25	-0.25	-0.25	-0.25	-0.25	-0.25	-0.25	-0.25	-0.25	-0.25	linear	100	0.025	0	0.5	TRUE	8	fixmodel	0.8	-0.005073549613132289	0.009320746078253343	0	10
10	250	0	300	600	900	1200	1500	1800	2100	2400	2700	2	0	1	0.25	0.25	0.25	0.25	0.25	0.25	0.25	0.25	0.25	0.25	-0.25	-0.25	-0.25	-0.25	-0.25	-0.25	-0.25	-0.25	-0.25	-0.25	-0.25	linear	100	0.025	0	0.5	TRUE	8	poolmodel	0.4	-0.10899824501231453	0.01828007316960037	0	10
10	250	0	300	600	900	1200	1500	1800	2100	2400	2700	2	0	1	0.25	0.25	0.25	0.25	0.25	0.25	0.25	0.25	0.25	0.25	-0.25	-0.25	-0.25	-0.25	-0.25	-0.25	-0.25	-0.25	-0.25	-0.25	-0.25	linear	100	0.025	0	0.5	TRUE	8	sepmodel	0.7	-8.306802733003549e-5	0.011695603506633111	0	10
10	250	0	300	600	900	1200	1500	1800	2100	2400	2700	2	0	1	0.25	0.25	0.25	0.25	0.25	0.25	0.25	0.25	0.25	0.25	-0.25	-0.25	-0.25	-0.25	-0.25	-0.25	-0.25	-0.25	-0.25	-0.25	-0.25	linear	100	0.025	0	0.5	TRUE	9	fixmodel	0.6	-0.02097705889965879	0.008397120401028397	0	10
10	250	0	300	600	900	1200	1500	1800	2100	2400	2700	2	0	1	0.25	0.25	0.25	0.25	0.25	0.25	0.25	0.25	0.25	0.25	-0.25	-0.25	-0.25	-0.25	-0.25	-0.25	-0.25	-0.25	-0.25	-0.25	-0.25	linear	100	0.025	0	0.5	TRUE	9	poolmodel	0.5	-0.11764801075647577	0.021199799627011382	0	10
10	250	0	300	600	900	1200	1500	1800	2100	2400	2700	2	0	1	0.25	0.25	0.25	0.25	0.25	0.25	0.25	0.25	0.25	0.25	-0.25	-0.25	-0.25	-0.25	-0.25	-0.25	-0.25	-0.25	-0.25	-0.25	-0.25	linear	100	0.025	0	0.5	TRUE	9	sepmodel	0.6	-0.01184908380503967	0.007324271836769417	0	10
10	250	0	300	600	900	1200	1500	1800	2100	2400	2700	2	0	1	0.25	0.25	0.25	0.25	0.25	0.25	0.25	0.25	0.25	0.25	-0.25	-0.25	-0.25	-0.25	-0.25	-0.25	-0.25	-0.25	-0.25	-0.25	-0.25	linear	100	0.025	0	0.5	TRUE	10	fixmodel	0.6	-0.04776544963976663	0.015427074841351246	0	10
10	250	0	300	600	900	1200	1500	1800	2100	2400	2700	2	0	1	0.25	0.25	0.25	0.25	0.25	0.25	0.25	0.25	0.25	0.25	-0.25	-0.25	-0.25	-0.25	-0.25	-0.25	-0.25	-0.25	-0.25	-0.25	-0.25	linear	100	0.025	0	0.5	TRUE	10	poolmodel	0.4	-0.14600146601504072	0.0284321353875431	0	10
10	250	0	300	600	900	1200	1500	1800	2100	2400	2700	2	0	1	0.25	0.25	0.25	0.25	0.25	0.25	0.25	0.25	0.25	0.25	-0.25	-0.25	-0.25	-0.25	-0.25	-0.25	-0.25	-0.25	-0.25	-0.25	-0.25	linear	100	0.025	0	0.5	TRUE	10	sepmodel	0.6	-0.05392953756869867	0.0187759068297837	0	10
10	250	0	325	650	975	1300	1625	1950	2275	2600	2925	2	0	1	0.25	0.25	0.25	0.25	0.25	0.25	0.25	0.25	0.25	0.25	-0.25	-0.25	-0.25	-0.25	-0.25	-0.25	-0.25	-0.25	-0.25	-0.25	-0.25	linear	100	0.025	0	0.5	TRUE	2	fixmodel	0.8	0.0011128322242099863	0.006855348192553178	0	10
10	250	0	325	650	975	1300	1625	1950	2275	2600	2925	2	0	1	0.25	0.25	0.25	0.25	0.25	0.25	0.25	0.25	0.25	0.25	-0.25	-0.25	-0.25	-0.25	-0.25	-0.25	-0.25	-0.25	-0.25	-0.25	-0.25	linear	100	0.025	0	0.5	TRUE	2	poolmodel	0.8	-0.006458670783940479	0.005972171259546923	0	10
10	250	0	325	650	975	1300	1625	1950	2275	2600	2925	2	0	1	0.25	0.25	0.25	0.25	0.25	0.25	0.25	0.25	0.25	0.25	-0.25	-0.25	-0.25	-0.25	-0.25	-0.25	-0.25	-0.25	-0.25	-0.25	-0.25	linear	100	0.025	0	0.5	TRUE	2	sepmodel	0.8	0.005598549988931817	0.005938682178087458	0	10
10	250	0	325	650	975	1300	1625	1950	2275	2600	2925	2	0	1	0.25	0.25	0.25	0.25	0.25	0.25	0.25	0.25	0.25	0.25	-0.25	-0.25	-0.25	-0.25	-0.25	-0.25	-0.25	-0.25	-0.25	-0.25	-0.25	linear	100	0.025	0	0.5	TRUE	3	fixmodel	0.8	-0.02002289658289131	0.00353060547287219	0	10
10	250	0	325	650	975	1300	1625	1950	2275	2600	2925	2	0	1	0.25	0.25	0.25	0.25	0.25	0.25	0.25	0.25	0.25	0.25	-0.25	-0.25	-0.25	-0.25	-0.25	-0.25	-0.25	-0.25	-0.25	-0.25	-0.25	linear	100	0.025	0	0.5	TRUE	3	poolmodel	0.8	-0.044803468809834004	0.004778844797920431	0	10
10	250	0	325	650	975	1300	1625	1950	2275	2600	2925	2	0	1	0.25	0.25	0.25	0.25	0.25	0.25	0.25	0.25	0.25	0.25	-0.25	-0.25	-0.25	-0.25	-0.25	-0.25	-0.25	-0.25	-0.25	-0.25	-0.25	linear	100	0.025	0	0.5	TRUE	3	sepmodel	0.8	-0.01746498662045041	0.002207877155665872	0	10
10	250	0	325	650	975	1300	1625	1950	2275	2600	2925	2	0	1	0.25	0.25	0.25	0.25	0.25	0.25	0.25	0.25	0.25	0.25	-0.25	-0.25	-0.25	-0.25	-0.25	-0.25	-0.25	-0.25	-0.25	-0.25	-0.25	linear	100	0.025	0	0.5	TRUE	4	fixmodel	0.9	0.02743191738329405	0.005734341130495255	0	10
10	250	0	325	650	975	1300	1625	1950	2275	2600	2925	2	0	1	0.25	0.25	0.25	0.25	0.25	0.25	0.25	0.25	0.25	0.25	-0.25	-0.25	-0.25	-0.25	-0.25	-0.25	-0.25	-0.25	-0.25	-0.25	-0.25	linear	100	0.025	0	0.5	TRUE	4	poolmodel	1	-0.02939636665529132	0.0019749361384878276	0	10
10	250	0	325	650	975	1300	1625	1950	2275	2600	2925	2	0	1	0.25	0.25	0.25	0.25	0.25	0.25	0.25	0.25	0.25	0.25	-0.25	-0.25	-0.25	-0.25	-0.25	-0.25	-0.25	-0.25	-0.25	-0.25	-0.25	linear	100	0.025	0	0.5	TRUE	4	sepmodel	1	0.02536273906595153	0.004906346306312734	0	10
10	250	0	325	650	975	1300	1625	1950	2275	2600	2925	2	0	1	0.25	0.25	0.25	0.25	0.25	0.25	0.25	0.25	0.25	0.25	-0.25	-0.25	-0.25	-0.25	-0.25	-0.25	-0.25	-0.25	-0.25	-0.25	-0.25	linear	100	0.025	0	0.5	TRUE	5	fixmodel	1	0.0774507282725178	0.009932616038804146	0	10
10	250	0	325	650	975	1300	1625	1950	2275	2600	2925	2	0	1	0.25	0.25	0.25	0.25	0.25	0.25	0.25	0.25	0.25	0.25	-0.25	-0.25	-0.25	-0.25	-0.25	-0.25	-0.25	-0.25	-0.25	-0.25	-0.25	linear	100	0.025	0	0.5	TRUE	5	poolmodel	1	0.0032777500175422886	0.002493546932003018	0	10
10	250	0	325	650	975	1300	1625	1950	2275	2600	2925	2	0	1	0.25	0.25	0.25	0.25	0.25	0.25	0.25	0.25	0.25	0.25	-0.25	-0.25	-0.25	-0.25	-0.25	-0.25	-0.25	-0.25	-0.25	-0.25	-0.25	linear	100	0.025	0	0.5	TRUE	5	sepmodel	1	0.07343285209933503	0.008900982678863988	0	10
10	250	0	325	650	975	1300	1625	1950	2275	2600	2925	2	0	1	0.25	0.25	0.25	0.25	0.25	0.25	0.25	0.25	0.25	0.25	-0.25	-0.25	-0.25	-0.25	-0.25	-0.25	-0.25	-0.25	-0.25	-0.25	-0.25	linear	100	0.025	0	0.5	TRUE	6	fixmodel	1	0.027254730136874235	0.0040705735293332795	0	10
10	250	0	325	650	975	1300	1625	1950	2275	2600	2925	2	0	1	0.25	0.25	0.25	0.25	0.25	0.25	0.25	0.25	0.25	0.25	-0.25	-0.25	-0.25	-0.25	-0.25	-0.25	-0.25	-0.25	-0.25	-0.25	-0.25	linear	100	0.025	0	0.5	TRUE	6	poolmodel	0.9	-0.04783382948131977	0.005789278441980172	0	10
10	250	0	325	650	975	1300	1625	1950	2275	2600	2925	2	0	1	0.25	0.25	0.25	0.25	0.25	0.25	0.25	0.25	0.25	0.25	-0.25	-0.25	-0.25	-0.25	-0.25	-0.25	-0.25	-0.25	-0.25	-0.25	-0.25	linear	100	0.025	0	0.5	TRUE	6	sepmodel	0.9	0.01971898399123924	0.0038299258572782953	0	10
10	250	0	325	650	975	1300	1625	1950	2275	2600	2925	2	0	1	0.25	0.25	0.25	0.25	0.25	0.25	0.25	0.25	0.25	0.25	-0.25	-0.25	-0.25	-0.25	-0.25	-0.25	-0.25	-0.25	-0.25	-0.25	-0.25	linear	100	0.025	0	0.5	TRUE	7	fixmodel	0.7	-0.002771401854463296	0.007785158838475573	0	10
10	250	0	325	650	975	1300	1625	1950	2275	2600	2925	2	0	1	0.25	0.25	0.25	0.25	0.25	0.25	0.25	0.25	0.25	0.25	-0.25	-0.25	-0.25	-0.25	-0.25	-0.25	-0.25	-0.25	-0.25	-0.25	-0.25	linear	100	0.025	0	0.5	TRUE	7	poolmodel	0.5	-0.0813270606072566	0.010578724270397008	0	10
10	250	0	325	650	975	1300	1625	1950	2275	2600	2925	2	0	1	0.25	0.25	0.25	0.25	0.25	0.25	0.25	0.25	0.25	0.25	-0.25	-0.25	-0.25	-0.25	-0.25	-0.25	-0.25	-0.25	-0.25	-0.25	-0.25	linear	100	0.025	0	0.5	TRUE	7	sepmodel	0.7	-0.01001394654740185	0.005473440069940968	0	10
10	250	0	325	650	975	1300	1625	1950	2275	2600	2925	2	0	1	0.25	0.25	0.25	0.25	0.25	0.25	0.25	0.25	0.25	0.25	-0.25	-0.25	-0.25	-0.25	-0.25	-0.25	-0.25	-0.25	-0.25	-0.25	-0.25	linear	100	0.025	0	0.5	TRUE	8	fixmodel	1	0.00815680673755972	0.0015020797365139069	0	10
10	250	0	325	650	975	1300	1625	1950	2275	2600	2925	2	0	1	0.25	0.25	0.25	0.25	0.25	0.25	0.25	0.25	0.25	0.25	-0.25	-0.25	-0.25	-0.25	-0.25	-0.25	-0.25	-0.25	-0.25	-0.25	-0.25	linear	100	0.025	0	0.5	TRUE	8	poolmodel	0.8	-0.08440836597228166	0.00870879570293337	0	10
10	250	0	325	650	975	1300	1625	1950	2275	2600	2925	2	0	1	0.25	0.25	0.25	0.25	0.25	0.25	0.25	0.25	0.25	0.25	-0.25	-0.25	-0.25	-0.25	-0.25	-0.25	-0.25	-0.25	-0.25	-0.25	-0.25	linear	100	0.025	0	0.5	TRUE	8	sepmodel	1	0.0023815355014080524	0.0025969679032877054	0	10
10	250	0	325	650	975	1300	1625	1950	2275	2600	2925	2	0	1	0.25	0.25	0.25	0.25	0.25	0.25	0.25	0.25	0.25	0.25	-0.25	-0.25	-0.25	-0.25	-0.25	-0.25	-0.25	-0.25	-0.25	-0.25	-0.25	linear	100	0.025	0	0.5	TRUE	9	fixmodel	0.9	-0.002516180631541615	0.0037475269165450197	0	10
10	250	0	325	650	975	1300	1625	1950	2275	2600	2925	2	0	1	0.25	0.25	0.25	0.25	0.25	0.25	0.25	0.25	0.25	0.25	-0.25	-0.25	-0.25	-0.25	-0.25	-0.25	-0.25	-0.25	-0.25	-0.25	-0.25	linear	100	0.025	0	0.5	TRUE	9	poolmodel	0.7	-0.08575334357190416	0.009345007579957529	0	10
10	250	0	325	650	975	1300	1625	1950	2275	2600	2925	2	0	1	0.25	0.25	0.25	0.25	0.25	0.25	0.25	0.25	0.25	0.25	-0.25	-0.25	-0.25	-0.25	-0.25	-0.25	-0.25	-0.25	-0.25	-0.25	-0.25	linear	100	0.025	0	0.5	TRUE	9	sepmodel	0.8	-0.007361795528641801	0.004123578026066573	0	10
10	250	0	325	650	975	1300	1625	1950	2275	2600	2925	2	0	1	0.25	0.25	0.25	0.25	0.25	0.25	0.25	0.25	0.25	0.25	-0.25	-0.25	-0.25	-0.25	-0.25	-0.25	-0.25	-0.25	-0.25	-0.25	-0.25	linear	100	0.025	0	0.5	TRUE	10	fixmodel	0.9	0.001178256229283542	0.0036810816596679506	0	10
10	250	0	325	650	975	1300	1625	1950	2275	2600	2925	2	0	1	0.25	0.25	0.25	0.25	0.25	0.25	0.25	0.25	0.25	0.25	-0.25	-0.25	-0.25	-0.25	-0.25	-0.25	-0.25	-0.25	-0.25	-0.25	-0.25	linear	100	0.025	0	0.5	TRUE	10	poolmodel	0.6	-0.08786604527865215	0.008670198203962365	0	10
10	250	0	325	650	975	1300	1625	1950	2275	2600	2925	2	0	1	0.25	0.25	0.25	0.25	0.25	0.25	0.25	0.25	0.25	0.25	-0.25	-0.25	-0.25	-0.25	-0.25	-0.25	-0.25	-0.25	-0.25	-0.25	-0.25	linear	100	0.025	0	0.5	TRUE	10	sepmodel	0.9	0.0051745141738099715	0.0037850139459923325	0	10
10	250	0	350	700	1050	1400	1750	2100	2450	2800	3150	2	0	1	0.25	0.25	0.25	0.25	0.25	0.25	0.25	0.25	0.25	0.25	-0.25	-0.25	-0.25	-0.25	-0.25	-0.25	-0.25	-0.25	-0.25	-0.25	-0.25	linear	100	0.025	0	0.5	TRUE	2	fixmodel	0.8	-0.009014738099661546	0.008864465451363724	0	10
10	250	0	350	700	1050	1400	1750	2100	2450	2800	3150	2	0	1	0.25	0.25	0.25	0.25	0.25	0.25	0.25	0.25	0.25	0.25	-0.25	-0.25	-0.25	-0.25	-0.25	-0.25	-0.25	-0.25	-0.25	-0.25	-0.25	linear	100	0.025	0	0.5	TRUE	2	poolmodel	0.8	-0.0020710848853261214	0.005694122696757381	0	10
10	250	0	350	700	1050	1400	1750	2100	2450	2800	3150	2	0	1	0.25	0.25	0.25	0.25	0.25	0.25	0.25	0.25	0.25	0.25	-0.25	-0.25	-0.25	-0.25	-0.25	-0.25	-0.25	-0.25	-0.25	-0.25	-0.25	linear	100	0.025	0	0.5	TRUE	2	sepmodel	0.8	-0.007073544188877156	0.00825640008380908	0	10
10	250	0	350	700	1050	1400	1750	2100	2450	2800	3150	2	0	1	0.25	0.25	0.25	0.25	0.25	0.25	0.25	0.25	0.25	0.25	-0.25	-0.25	-0.25	-0.25	-0.25	-0.25	-0.25	-0.25	-0.25	-0.25	-0.25	linear	100	0.025	0	0.5	TRUE	3	fixmodel	0.7	-0.02960435203756418	0.007228371172674503	0	10
10	250	0	350	700	1050	1400	1750	2100	2450	2800	3150	2	0	1	0.25	0.25	0.25	0.25	0.25	0.25	0.25	0.25	0.25	0.25	-0.25	-0.25	-0.25	-0.25	-0.25	-0.25	-0.25	-0.25	-0.25	-0.25	-0.25	linear	100	0.025	0	0.5	TRUE	3	poolmodel	0.8	-0.04346595575032526	0.006105804283306296	0	10
10	250	0	350	700	1050	1400	1750	2100	2450	2800	3150	2	0	1	0.25	0.25	0.25	0.25	0.25	0.25	0.25	0.25	0.25	0.25	-0.25	-0.25	-0.25	-0.25	-0.25	-0.25	-0.25	-0.25	-0.25	-0.25	-0.25	linear	100	0.025	0	0.5	TRUE	3	sepmodel	0.7	-0.03178049283612641	0.007405281484210277	0	10
10	250	0	350	700	1050	1400	1750	2100	2450	2800	3150	2	0	1	0.25	0.25	0.25	0.25	0.25	0.25	0.25	0.25	0.25	0.25	-0.25	-0.25	-0.25	-0.25	-0.25	-0.25	-0.25	-0.25	-0.25	-0.25	-0.25	linear	100	0.025	0	0.5	TRUE	4	fixmodel	0.8	-0.022561682075485586	0.003959431976909439	0	10
10	250	0	350	700	1050	1400	1750	2100	2450	2800	3150	2	0	1	0.25	0.25	0.25	0.25	0.25	0.25	0.25	0.25	0.25	0.25	-0.25	-0.25	-0.25	-0.25	-0.25	-0.25	-0.25	-0.25	-0.25	-0.25	-0.25	linear	100	0.025	0	0.5	TRUE	4	poolmodel	0.8	-0.06868489718505427	0.007115298349498114	0	10
[truncated: 3,583 more rows]
