# Supplementary material for: Statistical Modeling to Adjust for Time Trends in Adaptive Platform Trials Utilizing Non‐Concurrent Controls
Source: Biom J. 2025 Jun 10;67(3):e70059. doi: 10.1002/bimj.70059 (PMC12150008; doi:10.1002/bimj.70059)
Supplement: Supplementary file 1 — Supporting Information [file BIMJ-67-e70059-s002.zip › simulations/results_intermediate/results_setting_1_splines_alpha.csv]

num_arms	n_arm	d1	d2	d3	d4	d5	d6	d7	d8	d9	d10	period_blocks	mu0	sigma	theta1	theta2	theta3	theta4	theta5	theta6	theta7	theta8	theta9	theta10	lambda0	lambda1	lambda2	lambda3	lambda4	lambda5	lambda6	lambda7	lambda8	lambda9	lambda10	trend	alpha	ncc	unit_size	ci	n_wave	N_peak	bs_degree	trend_mean	trend_var	study_arm	model	reject_h0	bias
10	250	0	0	0	0	0	0	0	0	0	0	2	0	1	0	0	0	0	0	0	0	0	0	0	-0.5	-0.5	-0.5	-0.5	-0.5	-0.5	-0.5	-0.5	-0.5	-0.5	-0.5	linear	0.025	TRUE	450	FALSE	NA	NA	1	0	0.5	2	fixmodel	0	-0.012816512738374121
10	250	0	0	0	0	0	0	0	0	0	0	2	0	1	0	0	0	0	0	0	0	0	0	0	-0.5	-0.5	-0.5	-0.5	-0.5	-0.5	-0.5	-0.5	-0.5	-0.5	-0.5	linear	0.025	TRUE	450	FALSE	NA	NA	1	0	0.5	2	sepmodel	0	-0.01281651273837587
10	250	0	0	0	0	0	0	0	0	0	0	2	0	1	0	0	0	0	0	0	0	0	0	0	-0.5	-0.5	-0.5	-0.5	-0.5	-0.5	-0.5	-0.5	-0.5	-0.5	-0.5	linear	0.025	TRUE	450	FALSE	NA	NA	1	0	0.5	2	splines	0	-0.012838054940473291
10	250	0	0	0	0	0	0	0	0	0	0	2	0	1	0	0	0	0	0	0	0	0	0	0	-0.5	-0.5	-0.5	-0.5	-0.5	-0.5	-0.5	-0.5	-0.5	-0.5	-0.5	linear	0.025	TRUE	450	FALSE	NA	NA	1	0	0.5	2	splines_cal	0	-0.014423726834586946
10	250	0	0	0	0	0	0	0	0	0	0	2	0	1	0	0	0	0	0	0	0	0	0	0	-0.5	-0.5	-0.5	-0.5	-0.5	-0.5	-0.5	-0.5	-0.5	-0.5	-0.5	linear	0.025	TRUE	450	FALSE	NA	NA	1	0	0.5	3	fixmodel	0	-0.003794739260690582
10	250	0	0	0	0	0	0	0	0	0	0	2	0	1	0	0	0	0	0	0	0	0	0	0	-0.5	-0.5	-0.5	-0.5	-0.5	-0.5	-0.5	-0.5	-0.5	-0.5	-0.5	linear	0.025	TRUE	450	FALSE	NA	NA	1	0	0.5	3	sepmodel	0	-0.003794739260692801
10	250	0	0	0	0	0	0	0	0	0	0	2	0	1	0	0	0	0	0	0	0	0	0	0	-0.5	-0.5	-0.5	-0.5	-0.5	-0.5	-0.5	-0.5	-0.5	-0.5	-0.5	linear	0.025	TRUE	450	FALSE	NA	NA	1	0	0.5	3	splines	0	-0.003771348728984862
10	250	0	0	0	0	0	0	0	0	0	0	2	0	1	0	0	0	0	0	0	0	0	0	0	-0.5	-0.5	-0.5	-0.5	-0.5	-0.5	-0.5	-0.5	-0.5	-0.5	-0.5	linear	0.025	TRUE	450	FALSE	NA	NA	1	0	0.5	3	splines_cal	0	-0.00449722914330445
10	250	0	0	0	0	0	0	0	0	0	0	2	0	1	0	0	0	0	0	0	0	0	0	0	-0.5	-0.5	-0.5	-0.5	-0.5	-0.5	-0.5	-0.5	-0.5	-0.5	-0.5	linear	0.025	TRUE	450	FALSE	NA	NA	1	0	0.5	4	fixmodel	0.1	0.02990850292354005
10	250	0	0	0	0	0	0	0	0	0	0	2	0	1	0	0	0	0	0	0	0	0	0	0	-0.5	-0.5	-0.5	-0.5	-0.5	-0.5	-0.5	-0.5	-0.5	-0.5	-0.5	linear	0.025	TRUE	450	FALSE	NA	NA	1	0	0.5	4	sepmodel	0.1	0.02990850292353905
10	250	0	0	0	0	0	0	0	0	0	0	2	0	1	0	0	0	0	0	0	0	0	0	0	-0.5	-0.5	-0.5	-0.5	-0.5	-0.5	-0.5	-0.5	-0.5	-0.5	-0.5	linear	0.025	TRUE	450	FALSE	NA	NA	1	0	0.5	4	splines	0.1	0.02994177577476466
10	250	0	0	0	0	0	0	0	0	0	0	2	0	1	0	0	0	0	0	0	0	0	0	0	-0.5	-0.5	-0.5	-0.5	-0.5	-0.5	-0.5	-0.5	-0.5	-0.5	-0.5	linear	0.025	TRUE	450	FALSE	NA	NA	1	0	0.5	4	splines_cal	0.1	0.028737370978602565
10	250	0	0	0	0	0	0	0	0	0	0	2	0	1	0	0	0	0	0	0	0	0	0	0	-0.5	-0.5	-0.5	-0.5	-0.5	-0.5	-0.5	-0.5	-0.5	-0.5	-0.5	linear	0.025	TRUE	450	FALSE	NA	NA	1	0	0.5	5	fixmodel	0	-7.968143835744175e-4
10	250	0	0	0	0	0	0	0	0	0	0	2	0	1	0	0	0	0	0	0	0	0	0	0	-0.5	-0.5	-0.5	-0.5	-0.5	-0.5	-0.5	-0.5	-0.5	-0.5	-0.5	linear	0.025	TRUE	450	FALSE	NA	NA	1	0	0.5	5	sepmodel	0	-7.968143835748572e-4
10	250	0	0	0	0	0	0	0	0	0	0	2	0	1	0	0	0	0	0	0	0	0	0	0	-0.5	-0.5	-0.5	-0.5	-0.5	-0.5	-0.5	-0.5	-0.5	-0.5	-0.5	linear	0.025	TRUE	450	FALSE	NA	NA	1	0	0.5	5	splines	0	-7.244453091507022e-4
10	250	0	0	0	0	0	0	0	0	0	0	2	0	1	0	0	0	0	0	0	0	0	0	0	-0.5	-0.5	-0.5	-0.5	-0.5	-0.5	-0.5	-0.5	-0.5	-0.5	-0.5	linear	0.025	TRUE	450	FALSE	NA	NA	1	0	0.5	5	splines_cal	0	-6.818150820292586e-4
10	250	0	0	0	0	0	0	0	0	0	0	2	0	1	0	0	0	0	0	0	0	0	0	0	-0.5	-0.5	-0.5	-0.5	-0.5	-0.5	-0.5	-0.5	-0.5	-0.5	-0.5	linear	0.025	TRUE	450	FALSE	NA	NA	1	0	0.5	6	fixmodel	0	-0.031442072502358524
10	250	0	0	0	0	0	0	0	0	0	0	2	0	1	0	0	0	0	0	0	0	0	0	0	-0.5	-0.5	-0.5	-0.5	-0.5	-0.5	-0.5	-0.5	-0.5	-0.5	-0.5	linear	0.025	TRUE	450	FALSE	NA	NA	1	0	0.5	6	sepmodel	0	-0.03144207250235949
10	250	0	0	0	0	0	0	0	0	0	0	2	0	1	0	0	0	0	0	0	0	0	0	0	-0.5	-0.5	-0.5	-0.5	-0.5	-0.5	-0.5	-0.5	-0.5	-0.5	-0.5	linear	0.025	TRUE	450	FALSE	NA	NA	1	0	0.5	6	splines	0	-0.03138956765216728
10	250	0	0	0	0	0	0	0	0	0	0	2	0	1	0	0	0	0	0	0	0	0	0	0	-0.5	-0.5	-0.5	-0.5	-0.5	-0.5	-0.5	-0.5	-0.5	-0.5	-0.5	linear	0.025	TRUE	450	FALSE	NA	NA	1	0	0.5	6	splines_cal	0	-0.03185981042902723
10	250	0	0	0	0	0	0	0	0	0	0	2	0	1	0	0	0	0	0	0	0	0	0	0	-0.5	-0.5	-0.5	-0.5	-0.5	-0.5	-0.5	-0.5	-0.5	-0.5	-0.5	linear	0.025	TRUE	450	FALSE	NA	NA	1	0	0.5	7	fixmodel	0	0.017247744756904396
10	250	0	0	0	0	0	0	0	0	0	0	2	0	1	0	0	0	0	0	0	0	0	0	0	-0.5	-0.5	-0.5	-0.5	-0.5	-0.5	-0.5	-0.5	-0.5	-0.5	-0.5	linear	0.025	TRUE	450	FALSE	NA	NA	1	0	0.5	7	sepmodel	0	0.01724774475690321
10	250	0	0	0	0	0	0	0	0	0	0	2	0	1	0	0	0	0	0	0	0	0	0	0	-0.5	-0.5	-0.5	-0.5	-0.5	-0.5	-0.5	-0.5	-0.5	-0.5	-0.5	linear	0.025	TRUE	450	FALSE	NA	NA	1	0	0.5	7	splines	0	0.017272359991151016
10	250	0	0	0	0	0	0	0	0	0	0	2	0	1	0	0	0	0	0	0	0	0	0	0	-0.5	-0.5	-0.5	-0.5	-0.5	-0.5	-0.5	-0.5	-0.5	-0.5	-0.5	linear	0.025	TRUE	450	FALSE	NA	NA	1	0	0.5	7	splines_cal	0	0.01761540808697241
10	250	0	0	0	0	0	0	0	0	0	0	2	0	1	0	0	0	0	0	0	0	0	0	0	-0.5	-0.5	-0.5	-0.5	-0.5	-0.5	-0.5	-0.5	-0.5	-0.5	-0.5	linear	0.025	TRUE	450	FALSE	NA	NA	1	0	0.5	8	fixmodel	0	0.012008707387812416
10	250	0	0	0	0	0	0	0	0	0	0	2	0	1	0	0	0	0	0	0	0	0	0	0	-0.5	-0.5	-0.5	-0.5	-0.5	-0.5	-0.5	-0.5	-0.5	-0.5	-0.5	linear	0.025	TRUE	450	FALSE	NA	NA	1	0	0.5	8	sepmodel	0	0.012008707387811342
10	250	0	0	0	0	0	0	0	0	0	0	2	0	1	0	0	0	0	0	0	0	0	0	0	-0.5	-0.5	-0.5	-0.5	-0.5	-0.5	-0.5	-0.5	-0.5	-0.5	-0.5	linear	0.025	TRUE	450	FALSE	NA	NA	1	0	0.5	8	splines	0	0.012012189354122963
10	250	0	0	0	0	0	0	0	0	0	0	2	0	1	0	0	0	0	0	0	0	0	0	0	-0.5	-0.5	-0.5	-0.5	-0.5	-0.5	-0.5	-0.5	-0.5	-0.5	-0.5	linear	0.025	TRUE	450	FALSE	NA	NA	1	0	0.5	8	splines_cal	0	0.011952950894529846
10	250	0	0	0	0	0	0	0	0	0	0	2	0	1	0	0	0	0	0	0	0	0	0	0	-0.5	-0.5	-0.5	-0.5	-0.5	-0.5	-0.5	-0.5	-0.5	-0.5	-0.5	linear	0.025	TRUE	450	FALSE	NA	NA	1	0	0.5	9	fixmodel	0	-0.002426982391367311
10	250	0	0	0	0	0	0	0	0	0	0	2	0	1	0	0	0	0	0	0	0	0	0	0	-0.5	-0.5	-0.5	-0.5	-0.5	-0.5	-0.5	-0.5	-0.5	-0.5	-0.5	linear	0.025	TRUE	450	FALSE	NA	NA	1	0	0.5	9	sepmodel	0	-0.0024269823913691856
10	250	0	0	0	0	0	0	0	0	0	0	2	0	1	0	0	0	0	0	0	0	0	0	0	-0.5	-0.5	-0.5	-0.5	-0.5	-0.5	-0.5	-0.5	-0.5	-0.5	-0.5	linear	0.025	TRUE	450	FALSE	NA	NA	1	0	0.5	9	splines	0	-0.002403121686391153
10	250	0	0	0	0	0	0	0	0	0	0	2	0	1	0	0	0	0	0	0	0	0	0	0	-0.5	-0.5	-0.5	-0.5	-0.5	-0.5	-0.5	-0.5	-0.5	-0.5	-0.5	linear	0.025	TRUE	450	FALSE	NA	NA	1	0	0.5	9	splines_cal	0	-0.002548339586718551
10	250	0	0	0	0	0	0	0	0	0	0	2	0	1	0	0	0	0	0	0	0	0	0	0	-0.5	-0.5	-0.5	-0.5	-0.5	-0.5	-0.5	-0.5	-0.5	-0.5	-0.5	linear	0.025	TRUE	450	FALSE	NA	NA	1	0	0.5	10	fixmodel	0	0.0302262885640409
10	250	0	0	0	0	0	0	0	0	0	0	2	0	1	0	0	0	0	0	0	0	0	0	0	-0.5	-0.5	-0.5	-0.5	-0.5	-0.5	-0.5	-0.5	-0.5	-0.5	-0.5	linear	0.025	TRUE	450	FALSE	NA	NA	1	0	0.5	10	sepmodel	0	0.03022628856404007
10	250	0	0	0	0	0	0	0	0	0	0	2	0	1	0	0	0	0	0	0	0	0	0	0	-0.5	-0.5	-0.5	-0.5	-0.5	-0.5	-0.5	-0.5	-0.5	-0.5	-0.5	linear	0.025	TRUE	450	FALSE	NA	NA	1	0	0.5	10	splines	0	0.030251607013152333
10	250	0	0	0	0	0	0	0	0	0	0	2	0	1	0	0	0	0	0	0	0	0	0	0	-0.5	-0.5	-0.5	-0.5	-0.5	-0.5	-0.5	-0.5	-0.5	-0.5	-0.5	linear	0.025	TRUE	450	FALSE	NA	NA	1	0	0.5	10	splines_cal	0	0.030018096497932342
10	250	0	25	50	75	100	125	150	175	200	225	2	0	1	0	0	0	0	0	0	0	0	0	0	-0.5	-0.5	-0.5	-0.5	-0.5	-0.5	-0.5	-0.5	-0.5	-0.5	-0.5	linear	0.025	TRUE	450	FALSE	NA	NA	1	0	0.5	2	fixmodel	0	-0.04232017272375576
10	250	0	25	50	75	100	125	150	175	200	225	2	0	1	0	0	0	0	0	0	0	0	0	0	-0.5	-0.5	-0.5	-0.5	-0.5	-0.5	-0.5	-0.5	-0.5	-0.5	-0.5	linear	0.025	TRUE	450	FALSE	NA	NA	1	0	0.5	2	sepmodel	0	-0.04115123479169491
10	250	0	25	50	75	100	125	150	175	200	225	2	0	1	0	0	0	0	0	0	0	0	0	0	-0.5	-0.5	-0.5	-0.5	-0.5	-0.5	-0.5	-0.5	-0.5	-0.5	-0.5	linear	0.025	TRUE	450	FALSE	NA	NA	1	0	0.5	2	splines	0	-0.04056386425603677
10	250	0	25	50	75	100	125	150	175	200	225	2	0	1	0	0	0	0	0	0	0	0	0	0	-0.5	-0.5	-0.5	-0.5	-0.5	-0.5	-0.5	-0.5	-0.5	-0.5	-0.5	linear	0.025	TRUE	450	FALSE	NA	NA	1	0	0.5	2	splines_cal	0	-0.041927355590824875
10	250	0	25	50	75	100	125	150	175	200	225	2	0	1	0	0	0	0	0	0	0	0	0	0	-0.5	-0.5	-0.5	-0.5	-0.5	-0.5	-0.5	-0.5	-0.5	-0.5	-0.5	linear	0.025	TRUE	450	FALSE	NA	NA	1	0	0.5	3	fixmodel	0.1	0.047471654095746225
10	250	0	25	50	75	100	125	150	175	200	225	2	0	1	0	0	0	0	0	0	0	0	0	0	-0.5	-0.5	-0.5	-0.5	-0.5	-0.5	-0.5	-0.5	-0.5	-0.5	-0.5	linear	0.025	TRUE	450	FALSE	NA	NA	1	0	0.5	3	sepmodel	0.1	0.04653699729593373
10	250	0	25	50	75	100	125	150	175	200	225	2	0	1	0	0	0	0	0	0	0	0	0	0	-0.5	-0.5	-0.5	-0.5	-0.5	-0.5	-0.5	-0.5	-0.5	-0.5	-0.5	linear	0.025	TRUE	450	FALSE	NA	NA	1	0	0.5	3	splines	0.1	0.047951023236420046
10	250	0	25	50	75	100	125	150	175	200	225	2	0	1	0	0	0	0	0	0	0	0	0	0	-0.5	-0.5	-0.5	-0.5	-0.5	-0.5	-0.5	-0.5	-0.5	-0.5	-0.5	linear	0.025	TRUE	450	FALSE	NA	NA	1	0	0.5	3	splines_cal	0.1	0.047614082632363594
10	250	0	25	50	75	100	125	150	175	200	225	2	0	1	0	0	0	0	0	0	0	0	0	0	-0.5	-0.5	-0.5	-0.5	-0.5	-0.5	-0.5	-0.5	-0.5	-0.5	-0.5	linear	0.025	TRUE	450	FALSE	NA	NA	1	0	0.5	4	fixmodel	0	-0.020978032205139028
10	250	0	25	50	75	100	125	150	175	200	225	2	0	1	0	0	0	0	0	0	0	0	0	0	-0.5	-0.5	-0.5	-0.5	-0.5	-0.5	-0.5	-0.5	-0.5	-0.5	-0.5	linear	0.025	TRUE	450	FALSE	NA	NA	1	0	0.5	4	sepmodel	0	-0.022100937565069628
10	250	0	25	50	75	100	125	150	175	200	225	2	0	1	0	0	0	0	0	0	0	0	0	0	-0.5	-0.5	-0.5	-0.5	-0.5	-0.5	-0.5	-0.5	-0.5	-0.5	-0.5	linear	0.025	TRUE	450	FALSE	NA	NA	1	0	0.5	4	splines	0	-0.02074328687673769
10	250	0	25	50	75	100	125	150	175	200	225	2	0	1	0	0	0	0	0	0	0	0	0	0	-0.5	-0.5	-0.5	-0.5	-0.5	-0.5	-0.5	-0.5	-0.5	-0.5	-0.5	linear	0.025	TRUE	450	FALSE	NA	NA	1	0	0.5	4	splines_cal	0	-0.021718504331882858
10	250	0	25	50	75	100	125	150	175	200	225	2	0	1	0	0	0	0	0	0	0	0	0	0	-0.5	-0.5	-0.5	-0.5	-0.5	-0.5	-0.5	-0.5	-0.5	-0.5	-0.5	linear	0.025	TRUE	450	FALSE	NA	NA	1	0	0.5	5	fixmodel	0.1	0.013936912227839025
10	250	0	25	50	75	100	125	150	175	200	225	2	0	1	0	0	0	0	0	0	0	0	0	0	-0.5	-0.5	-0.5	-0.5	-0.5	-0.5	-0.5	-0.5	-0.5	-0.5	-0.5	linear	0.025	TRUE	450	FALSE	NA	NA	1	0	0.5	5	sepmodel	0.1	0.01190899298906147
10	250	0	25	50	75	100	125	150	175	200	225	2	0	1	0	0	0	0	0	0	0	0	0	0	-0.5	-0.5	-0.5	-0.5	-0.5	-0.5	-0.5	-0.5	-0.5	-0.5	-0.5	linear	0.025	TRUE	450	FALSE	NA	NA	1	0	0.5	5	splines	0.1	0.01500886727627877
10	250	0	25	50	75	100	125	150	175	200	225	2	0	1	0	0	0	0	0	0	0	0	0	0	-0.5	-0.5	-0.5	-0.5	-0.5	-0.5	-0.5	-0.5	-0.5	-0.5	-0.5	linear	0.025	TRUE	450	FALSE	NA	NA	1	0	0.5	5	splines_cal	0.1	0.014598137477435897
10	250	0	25	50	75	100	125	150	175	200	225	2	0	1	0	0	0	0	0	0	0	0	0	0	-0.5	-0.5	-0.5	-0.5	-0.5	-0.5	-0.5	-0.5	-0.5	-0.5	-0.5	linear	0.025	TRUE	450	FALSE	NA	NA	1	0	0.5	6	fixmodel	0.1	0.01980969262770987
10	250	0	25	50	75	100	125	150	175	200	225	2	0	1	0	0	0	0	0	0	0	0	0	0	-0.5	-0.5	-0.5	-0.5	-0.5	-0.5	-0.5	-0.5	-0.5	-0.5	-0.5	linear	0.025	TRUE	450	FALSE	NA	NA	1	0	0.5	6	sepmodel	0.1	0.018249756554563137
10	250	0	25	50	75	100	125	150	175	200	225	2	0	1	0	0	0	0	0	0	0	0	0	0	-0.5	-0.5	-0.5	-0.5	-0.5	-0.5	-0.5	-0.5	-0.5	-0.5	-0.5	linear	0.025	TRUE	450	FALSE	NA	NA	1	0	0.5	6	splines	0.1	0.019064997210058342
10	250	0	25	50	75	100	125	150	175	200	225	2	0	1	0	0	0	0	0	0	0	0	0	0	-0.5	-0.5	-0.5	-0.5	-0.5	-0.5	-0.5	-0.5	-0.5	-0.5	-0.5	linear	0.025	TRUE	450	FALSE	NA	NA	1	0	0.5	6	splines_cal	0.1	0.019507575896368798
10	250	0	25	50	75	100	125	150	175	200	225	2	0	1	0	0	0	0	0	0	0	0	0	0	-0.5	-0.5	-0.5	-0.5	-0.5	-0.5	-0.5	-0.5	-0.5	-0.5	-0.5	linear	0.025	TRUE	450	FALSE	NA	NA	1	0	0.5	7	fixmodel	0	0.018091631361034855
10	250	0	25	50	75	100	125	150	175	200	225	2	0	1	0	0	0	0	0	0	0	0	0	0	-0.5	-0.5	-0.5	-0.5	-0.5	-0.5	-0.5	-0.5	-0.5	-0.5	-0.5	linear	0.025	TRUE	450	FALSE	NA	NA	1	0	0.5	7	sepmodel	0	0.020163737037661146
10	250	0	25	50	75	100	125	150	175	200	225	2	0	1	0	0	0	0	0	0	0	0	0	0	-0.5	-0.5	-0.5	-0.5	-0.5	-0.5	-0.5	-0.5	-0.5	-0.5	-0.5	linear	0.025	TRUE	450	FALSE	NA	NA	1	0	0.5	7	splines	0	0.018415062061995304
10	250	0	25	50	75	100	125	150	175	200	225	2	0	1	0	0	0	0	0	0	0	0	0	0	-0.5	-0.5	-0.5	-0.5	-0.5	-0.5	-0.5	-0.5	-0.5	-0.5	-0.5	linear	0.025	TRUE	450	FALSE	NA	NA	1	0	0.5	7	splines_cal	0	0.0163267057777862
10	250	0	25	50	75	100	125	150	175	200	225	2	0	1	0	0	0	0	0	0	0	0	0	0	-0.5	-0.5	-0.5	-0.5	-0.5	-0.5	-0.5	-0.5	-0.5	-0.5	-0.5	linear	0.025	TRUE	450	FALSE	NA	NA	1	0	0.5	8	fixmodel	0	1.768083494691681e-4
10	250	0	25	50	75	100	125	150	175	200	225	2	0	1	0	0	0	0	0	0	0	0	0	0	-0.5	-0.5	-0.5	-0.5	-0.5	-0.5	-0.5	-0.5	-0.5	-0.5	-0.5	linear	0.025	TRUE	450	FALSE	NA	NA	1	0	0.5	8	sepmodel	0	0.002044145665029843
10	250	0	25	50	75	100	125	150	175	200	225	2	0	1	0	0	0	0	0	0	0	0	0	0	-0.5	-0.5	-0.5	-0.5	-0.5	-0.5	-0.5	-0.5	-0.5	-0.5	-0.5	linear	0.025	TRUE	450	FALSE	NA	NA	1	0	0.5	8	splines	0	8.404958880847619e-4
10	250	0	25	50	75	100	125	150	175	200	225	2	0	1	0	0	0	0	0	0	0	0	0	0	-0.5	-0.5	-0.5	-0.5	-0.5	-0.5	-0.5	-0.5	-0.5	-0.5	-0.5	linear	0.025	TRUE	450	FALSE	NA	NA	1	0	0.5	8	splines_cal	0	-3.6413361225731374e-4
10	250	0	25	50	75	100	125	150	175	200	225	2	0	1	0	0	0	0	0	0	0	0	0	0	-0.5	-0.5	-0.5	-0.5	-0.5	-0.5	-0.5	-0.5	-0.5	-0.5	-0.5	linear	0.025	TRUE	450	FALSE	NA	NA	1	0	0.5	9	fixmodel	0	-0.022220222212543907
10	250	0	25	50	75	100	125	150	175	200	225	2	0	1	0	0	0	0	0	0	0	0	0	0	-0.5	-0.5	-0.5	-0.5	-0.5	-0.5	-0.5	-0.5	-0.5	-0.5	-0.5	linear	0.025	TRUE	450	FALSE	NA	NA	1	0	0.5	9	sepmodel	0	-0.019238438272366
10	250	0	25	50	75	100	125	150	175	200	225	2	0	1	0	0	0	0	0	0	0	0	0	0	-0.5	-0.5	-0.5	-0.5	-0.5	-0.5	-0.5	-0.5	-0.5	-0.5	-0.5	linear	0.025	TRUE	450	FALSE	NA	NA	1	0	0.5	9	splines	0	-0.021637571202038137
10	250	0	25	50	75	100	125	150	175	200	225	2	0	1	0	0	0	0	0	0	0	0	0	0	-0.5	-0.5	-0.5	-0.5	-0.5	-0.5	-0.5	-0.5	-0.5	-0.5	-0.5	linear	0.025	TRUE	450	FALSE	NA	NA	1	0	0.5	9	splines_cal	0	-0.021955661352163345
10	250	0	25	50	75	100	125	150	175	200	225	2	0	1	0	0	0	0	0	0	0	0	0	0	-0.5	-0.5	-0.5	-0.5	-0.5	-0.5	-0.5	-0.5	-0.5	-0.5	-0.5	linear	0.025	TRUE	450	FALSE	NA	NA	1	0	0.5	10	fixmodel	0	0.016961169401465633
10	250	0	25	50	75	100	125	150	175	200	225	2	0	1	0	0	0	0	0	0	0	0	0	0	-0.5	-0.5	-0.5	-0.5	-0.5	-0.5	-0.5	-0.5	-0.5	-0.5	-0.5	linear	0.025	TRUE	450	FALSE	NA	NA	1	0	0.5	10	sepmodel	0	0.019526511174145413
10	250	0	25	50	75	100	125	150	175	200	225	2	0	1	0	0	0	0	0	0	0	0	0	0	-0.5	-0.5	-0.5	-0.5	-0.5	-0.5	-0.5	-0.5	-0.5	-0.5	-0.5	linear	0.025	TRUE	450	FALSE	NA	NA	1	0	0.5	10	splines	0	0.017407974813638576
10	250	0	25	50	75	100	125	150	175	200	225	2	0	1	0	0	0	0	0	0	0	0	0	0	-0.5	-0.5	-0.5	-0.5	-0.5	-0.5	-0.5	-0.5	-0.5	-0.5	-0.5	linear	0.025	TRUE	450	FALSE	NA	NA	1	0	0.5	10	splines_cal	0	0.015049074772745752
10	250	0	50	100	150	200	250	300	350	400	450	2	0	1	0	0	0	0	0	0	0	0	0	0	-0.5	-0.5	-0.5	-0.5	-0.5	-0.5	-0.5	-0.5	-0.5	-0.5	-0.5	linear	0.025	TRUE	450	FALSE	NA	NA	1	0	0.5	2	fixmodel	0	0.03275933052638124
10	250	0	50	100	150	200	250	300	350	400	450	2	0	1	0	0	0	0	0	0	0	0	0	0	-0.5	-0.5	-0.5	-0.5	-0.5	-0.5	-0.5	-0.5	-0.5	-0.5	-0.5	linear	0.025	TRUE	450	FALSE	NA	NA	1	0	0.5	2	sepmodel	0	0.02630545579169521
10	250	0	50	100	150	200	250	300	350	400	450	2	0	1	0	0	0	0	0	0	0	0	0	0	-0.5	-0.5	-0.5	-0.5	-0.5	-0.5	-0.5	-0.5	-0.5	-0.5	-0.5	linear	0.025	TRUE	450	FALSE	NA	NA	1	0	0.5	2	splines	0	0.03295174763003343
10	250	0	50	100	150	200	250	300	350	400	450	2	0	1	0	0	0	0	0	0	0	0	0	0	-0.5	-0.5	-0.5	-0.5	-0.5	-0.5	-0.5	-0.5	-0.5	-0.5	-0.5	linear	0.025	TRUE	450	FALSE	NA	NA	1	0	0.5	2	splines_cal	0	0.029852938416696426
10	250	0	50	100	150	200	250	300	350	400	450	2	0	1	0	0	0	0	0	0	0	0	0	0	-0.5	-0.5	-0.5	-0.5	-0.5	-0.5	-0.5	-0.5	-0.5	-0.5	-0.5	linear	0.025	TRUE	450	FALSE	NA	NA	1	0	0.5	3	fixmodel	0	8.001515515468432e-5
10	250	0	50	100	150	200	250	300	350	400	450	2	0	1	0	0	0	0	0	0	0	0	0	0	-0.5	-0.5	-0.5	-0.5	-0.5	-0.5	-0.5	-0.5	-0.5	-0.5	-0.5	linear	0.025	TRUE	450	FALSE	NA	NA	1	0	0.5	3	sepmodel	0	-0.002329123654392705
10	250	0	50	100	150	200	250	300	350	400	450	2	0	1	0	0	0	0	0	0	0	0	0	0	-0.5	-0.5	-0.5	-0.5	-0.5	-0.5	-0.5	-0.5	-0.5	-0.5	-0.5	linear	0.025	TRUE	450	FALSE	NA	NA	1	0	0.5	3	splines	0	0.0010109736591133274
10	250	0	50	100	150	200	250	300	350	400	450	2	0	1	0	0	0	0	0	0	0	0	0	0	-0.5	-0.5	-0.5	-0.5	-0.5	-0.5	-0.5	-0.5	-0.5	-0.5	-0.5	linear	0.025	TRUE	450	FALSE	NA	NA	1	0	0.5	3	splines_cal	0	0.0011608281203658723
10	250	0	50	100	150	200	250	300	350	400	450	2	0	1	0	0	0	0	0	0	0	0	0	0	-0.5	-0.5	-0.5	-0.5	-0.5	-0.5	-0.5	-0.5	-0.5	-0.5	-0.5	linear	0.025	TRUE	450	FALSE	NA	NA	1	0	0.5	4	fixmodel	0	-0.0011258912726963889
10	250	0	50	100	150	200	250	300	350	400	450	2	0	1	0	0	0	0	0	0	0	0	0	0	-0.5	-0.5	-0.5	-0.5	-0.5	-0.5	-0.5	-0.5	-0.5	-0.5	-0.5	linear	0.025	TRUE	450	FALSE	NA	NA	1	0	0.5	4	sepmodel	0	-0.004851683194320723
10	250	0	50	100	150	200	250	300	350	400	450	2	0	1	0	0	0	0	0	0	0	0	0	0	-0.5	-0.5	-0.5	-0.5	-0.5	-0.5	-0.5	-0.5	-0.5	-0.5	-0.5	linear	0.025	TRUE	450	FALSE	NA	NA	1	0	0.5	4	splines	0.1	-0.0022693322690563143
10	250	0	50	100	150	200	250	300	350	400	450	2	0	1	0	0	0	0	0	0	0	0	0	0	-0.5	-0.5	-0.5	-0.5	-0.5	-0.5	-0.5	-0.5	-0.5	-0.5	-0.5	linear	0.025	TRUE	450	FALSE	NA	NA	1	0	0.5	4	splines_cal	0	-0.0015674042815162707
10	250	0	50	100	150	200	250	300	350	400	450	2	0	1	0	0	0	0	0	0	0	0	0	0	-0.5	-0.5	-0.5	-0.5	-0.5	-0.5	-0.5	-0.5	-0.5	-0.5	-0.5	linear	0.025	TRUE	450	FALSE	NA	NA	1	0	0.5	5	fixmodel	0	0.0018212229296287635
10	250	0	50	100	150	200	250	300	350	400	450	2	0	1	0	0	0	0	0	0	0	0	0	0	-0.5	-0.5	-0.5	-0.5	-0.5	-0.5	-0.5	-0.5	-0.5	-0.5	-0.5	linear	0.025	TRUE	450	FALSE	NA	NA	1	0	0.5	5	sepmodel	0	1.4781607867378736e-5
10	250	0	50	100	150	200	250	300	350	400	450	2	0	1	0	0	0	0	0	0	0	0	0	0	-0.5	-0.5	-0.5	-0.5	-0.5	-0.5	-0.5	-0.5	-0.5	-0.5	-0.5	linear	0.025	TRUE	450	FALSE	NA	NA	1	0	0.5	5	splines	0	0.0014528486956284386
10	250	0	50	100	150	200	250	300	350	400	450	2	0	1	0	0	0	0	0	0	0	0	0	0	-0.5	-0.5	-0.5	-0.5	-0.5	-0.5	-0.5	-0.5	-0.5	-0.5	-0.5	linear	0.025	TRUE	450	FALSE	NA	NA	1	0	0.5	5	splines_cal	0	0.003719682721577292
10	250	0	50	100	150	200	250	300	350	400	450	2	0	1	0	0	0	0	0	0	0	0	0	0	-0.5	-0.5	-0.5	-0.5	-0.5	-0.5	-0.5	-0.5	-0.5	-0.5	-0.5	linear	0.025	TRUE	450	FALSE	NA	NA	1	0	0.5	6	fixmodel	0	1.337661713564194e-4
10	250	0	50	100	150	200	250	300	350	400	450	2	0	1	0	0	0	0	0	0	0	0	0	0	-0.5	-0.5	-0.5	-0.5	-0.5	-0.5	-0.5	-0.5	-0.5	-0.5	-0.5	linear	0.025	TRUE	450	FALSE	NA	NA	1	0	0.5	6	sepmodel	0	-0.0012223660733212951
10	250	0	50	100	150	200	250	300	350	400	450	2	0	1	0	0	0	0	0	0	0	0	0	0	-0.5	-0.5	-0.5	-0.5	-0.5	-0.5	-0.5	-0.5	-0.5	-0.5	-0.5	linear	0.025	TRUE	450	FALSE	NA	NA	1	0	0.5	6	splines	0	-2.2548811893578305e-4
10	250	0	50	100	150	200	250	300	350	400	450	2	0	1	0	0	0	0	0	0	0	0	0	0	-0.5	-0.5	-0.5	-0.5	-0.5	-0.5	-0.5	-0.5	-0.5	-0.5	-0.5	linear	0.025	TRUE	450	FALSE	NA	NA	1	0	0.5	6	splines_cal	0	-0.0014991969201678416
10	250	0	50	100	150	200	250	300	350	400	450	2	0	1	0	0	0	0	0	0	0	0	0	0	-0.5	-0.5	-0.5	-0.5	-0.5	-0.5	-0.5	-0.5	-0.5	-0.5	-0.5	linear	0.025	TRUE	450	FALSE	NA	NA	1	0	0.5	7	fixmodel	0	-0.022554754965743627
10	250	0	50	100	150	200	250	300	350	400	450	2	0	1	0	0	0	0	0	0	0	0	0	0	-0.5	-0.5	-0.5	-0.5	-0.5	-0.5	-0.5	-0.5	-0.5	-0.5	-0.5	linear	0.025	TRUE	450	FALSE	NA	NA	1	0	0.5	7	sepmodel	0	-0.022471153105995036
10	250	0	50	100	150	200	250	300	350	400	450	2	0	1	0	0	0	0	0	0	0	0	0	0	-0.5	-0.5	-0.5	-0.5	-0.5	-0.5	-0.5	-0.5	-0.5	-0.5	-0.5	linear	0.025	TRUE	450	FALSE	NA	NA	1	0	0.5	7	splines	0	-0.023513637420350342
10	250	0	50	100	150	200	250	300	350	400	450	2	0	1	0	0	0	0	0	0	0	0	0	0	-0.5	-0.5	-0.5	-0.5	-0.5	-0.5	-0.5	-0.5	-0.5	-0.5	-0.5	linear	0.025	TRUE	450	FALSE	NA	NA	1	0	0.5	7	splines_cal	0	-0.02497913121033348
10	250	0	50	100	150	200	250	300	350	400	450	2	0	1	0	0	0	0	0	0	0	0	0	0	-0.5	-0.5	-0.5	-0.5	-0.5	-0.5	-0.5	-0.5	-0.5	-0.5	-0.5	linear	0.025	TRUE	450	FALSE	NA	NA	1	0	0.5	8	fixmodel	0.1	0.039832450556284885
10	250	0	50	100	150	200	250	300	350	400	450	2	0	1	0	0	0	0	0	0	0	0	0	0	-0.5	-0.5	-0.5	-0.5	-0.5	-0.5	-0.5	-0.5	-0.5	-0.5	-0.5	linear	0.025	TRUE	450	FALSE	NA	NA	1	0	0.5	8	sepmodel	0	0.040507743920832055
10	250	0	50	100	150	200	250	300	350	400	450	2	0	1	0	0	0	0	0	0	0	0	0	0	-0.5	-0.5	-0.5	-0.5	-0.5	-0.5	-0.5	-0.5	-0.5	-0.5	-0.5	linear	0.025	TRUE	450	FALSE	NA	NA	1	0	0.5	8	splines	0.1	0.03997546567468703
10	250	0	50	100	150	200	250	300	350	400	450	2	0	1	0	0	0	0	0	0	0	0	0	0	-0.5	-0.5	-0.5	-0.5	-0.5	-0.5	-0.5	-0.5	-0.5	-0.5	-0.5	linear	0.025	TRUE	450	FALSE	NA	NA	1	0	0.5	8	splines_cal	0.1	0.03992856073807645
10	250	0	50	100	150	200	250	300	350	400	450	2	0	1	0	0	0	0	0	0	0	0	0	0	-0.5	-0.5	-0.5	-0.5	-0.5	-0.5	-0.5	-0.5	-0.5	-0.5	-0.5	linear	0.025	TRUE	450	FALSE	NA	NA	1	0	0.5	9	fixmodel	0	0.026563512048275166
10	250	0	50	100	150	200	250	300	350	400	450	2	0	1	0	0	0	0	0	0	0	0	0	0	-0.5	-0.5	-0.5	-0.5	-0.5	-0.5	-0.5	-0.5	-0.5	-0.5	-0.5	linear	0.025	TRUE	450	FALSE	NA	NA	1	0	0.5	9	sepmodel	0	0.025977246410095266
10	250	0	50	100	150	200	250	300	350	400	450	2	0	1	0	0	0	0	0	0	0	0	0	0	-0.5	-0.5	-0.5	-0.5	-0.5	-0.5	-0.5	-0.5	-0.5	-0.5	-0.5	linear	0.025	TRUE	450	FALSE	NA	NA	1	0	0.5	9	splines	0	0.026654266149140723
10	250	0	50	100	150	200	250	300	350	400	450	2	0	1	0	0	0	0	0	0	0	0	0	0	-0.5	-0.5	-0.5	-0.5	-0.5	-0.5	-0.5	-0.5	-0.5	-0.5	-0.5	linear	0.025	TRUE	450	FALSE	NA	NA	1	0	0.5	9	splines_cal	0	0.026619021173463632
10	250	0	50	100	150	200	250	300	350	400	450	2	0	1	0	0	0	0	0	0	0	0	0	0	-0.5	-0.5	-0.5	-0.5	-0.5	-0.5	-0.5	-0.5	-0.5	-0.5	-0.5	linear	0.025	TRUE	450	FALSE	NA	NA	1	0	0.5	10	fixmodel	0	-0.015821041148373266
10	250	0	50	100	150	200	250	300	350	400	450	2	0	1	0	0	0	0	0	0	0	0	0	0	-0.5	-0.5	-0.5	-0.5	-0.5	-0.5	-0.5	-0.5	-0.5	-0.5	-0.5	linear	0.025	TRUE	450	FALSE	NA	NA	1	0	0.5	10	sepmodel	0	-0.018496304164864325
10	250	0	50	100	150	200	250	300	350	400	450	2	0	1	0	0	0	0	0	0	0	0	0	0	-0.5	-0.5	-0.5	-0.5	-0.5	-0.5	-0.5	-0.5	-0.5	-0.5	-0.5	linear	0.025	TRUE	450	FALSE	NA	NA	1	0	0.5	10	splines	0	-0.016720206407333602
10	250	0	50	100	150	200	250	300	350	400	450	2	0	1	0	0	0	0	0	0	0	0	0	0	-0.5	-0.5	-0.5	-0.5	-0.5	-0.5	-0.5	-0.5	-0.5	-0.5	-0.5	linear	0.025	TRUE	450	FALSE	NA	NA	1	0	0.5	10	splines_cal	0	-0.016730909629893667
10	250	0	75	150	225	300	375	450	525	600	675	2	0	1	0	0	0	0	0	0	0	0	0	0	-0.5	-0.5	-0.5	-0.5	-0.5	-0.5	-0.5	-0.5	-0.5	-0.5	-0.5	linear	0.025	TRUE	450	FALSE	NA	NA	1	0	0.5	2	fixmodel	0	-0.037238156626446056
10	250	0	75	150	225	300	375	450	525	600	675	2	0	1	0	0	0	0	0	0	0	0	0	0	-0.5	-0.5	-0.5	-0.5	-0.5	-0.5	-0.5	-0.5	-0.5	-0.5	-0.5	linear	0.025	TRUE	450	FALSE	NA	NA	1	0	0.5	2	sepmodel	0	-0.0370028228053043
10	250	0	75	150	225	300	375	450	525	600	675	2	0	1	0	0	0	0	0	0	0	0	0	0	-0.5	-0.5	-0.5	-0.5	-0.5	-0.5	-0.5	-0.5	-0.5	-0.5	-0.5	linear	0.025	TRUE	450	FALSE	NA	NA	1	0	0.5	2	splines	0	-0.035603308853113906
10	250	0	75	150	225	300	375	450	525	600	675	2	0	1	0	0	0	0	0	0	0	0	0	0	-0.5	-0.5	-0.5	-0.5	-0.5	-0.5	-0.5	-0.5	-0.5	-0.5	-0.5	linear	0.025	TRUE	450	FALSE	NA	NA	1	0	0.5	2	splines_cal	0	-0.031267235239920144
10	250	0	75	150	225	300	375	450	525	600	675	2	0	1	0	0	0	0	0	0	0	0	0	0	-0.5	-0.5	-0.5	-0.5	-0.5	-0.5	-0.5	-0.5	-0.5	-0.5	-0.5	linear	0.025	TRUE	450	FALSE	NA	NA	1	0	0.5	3	fixmodel	0	-0.020265142236625674
10	250	0	75	150	225	300	375	450	525	600	675	2	0	1	0	0	0	0	0	0	0	0	0	0	-0.5	-0.5	-0.5	-0.5	-0.5	-0.5	-0.5	-0.5	-0.5	-0.5	-0.5	linear	0.025	TRUE	450	FALSE	NA	NA	1	0	0.5	3	sepmodel	0	-0.019320570553640865
10	250	0	75	150	225	300	375	450	525	600	675	2	0	1	0	0	0	0	0	0	0	0	0	0	-0.5	-0.5	-0.5	-0.5	-0.5	-0.5	-0.5	-0.5	-0.5	-0.5	-0.5	linear	0.025	TRUE	450	FALSE	NA	NA	1	0	0.5	3	splines	0	-0.0185309927740763
10	250	0	75	150	225	300	375	450	525	600	675	2	0	1	0	0	0	0	0	0	0	0	0	0	-0.5	-0.5	-0.5	-0.5	-0.5	-0.5	-0.5	-0.5	-0.5	-0.5	-0.5	linear	0.025	TRUE	450	FALSE	NA	NA	1	0	0.5	3	splines_cal	0	-0.017578377132167353
10	250	0	75	150	225	300	375	450	525	600	675	2	0	1	0	0	0	0	0	0	0	0	0	0	-0.5	-0.5	-0.5	-0.5	-0.5	-0.5	-0.5	-0.5	-0.5	-0.5	-0.5	linear	0.025	TRUE	450	FALSE	NA	NA	1	0	0.5	4	fixmodel	0	-0.012958005149250669
10	250	0	75	150	225	300	375	450	525	600	675	2	0	1	0	0	0	0	0	0	0	0	0	0	-0.5	-0.5	-0.5	-0.5	-0.5	-0.5	-0.5	-0.5	-0.5	-0.5	-0.5	linear	0.025	TRUE	450	FALSE	NA	NA	1	0	0.5	4	sepmodel	0	-0.01597548704632867
10	250	0	75	150	225	300	375	450	525	600	675	2	0	1	0	0	0	0	0	0	0	0	0	0	-0.5	-0.5	-0.5	-0.5	-0.5	-0.5	-0.5	-0.5	-0.5	-0.5	-0.5	linear	0.025	TRUE	450	FALSE	NA	NA	1	0	0.5	4	splines	0	-0.011749671527934054
10	250	0	75	150	225	300	375	450	525	600	675	2	0	1	0	0	0	0	0	0	0	0	0	0	-0.5	-0.5	-0.5	-0.5	-0.5	-0.5	-0.5	-0.5	-0.5	-0.5	-0.5	linear	0.025	TRUE	450	FALSE	NA	NA	1	0	0.5	4	splines_cal	0	-0.014412030263774106
10	250	0	75	150	225	300	375	450	525	600	675	2	0	1	0	0	0	0	0	0	0	0	0	0	-0.5	-0.5	-0.5	-0.5	-0.5	-0.5	-0.5	-0.5	-0.5	-0.5	-0.5	linear	0.025	TRUE	450	FALSE	NA	NA	1	0	0.5	5	fixmodel	0	-0.009628571985973607
10	250	0	75	150	225	300	375	450	525	600	675	2	0	1	0	0	0	0	0	0	0	0	0	0	-0.5	-0.5	-0.5	-0.5	-0.5	-0.5	-0.5	-0.5	-0.5	-0.5	-0.5	linear	0.025	TRUE	450	FALSE	NA	NA	1	0	0.5	5	sepmodel	0	-0.006359490995128626
10	250	0	75	150	225	300	375	450	525	600	675	2	0	1	0	0	0	0	0	0	0	0	0	0	-0.5	-0.5	-0.5	-0.5	-0.5	-0.5	-0.5	-0.5	-0.5	-0.5	-0.5	linear	0.025	TRUE	450	FALSE	NA	NA	1	0	0.5	5	splines	0	-0.01029883103870706
10	250	0	75	150	225	300	375	450	525	600	675	2	0	1	0	0	0	0	0	0	0	0	0	0	-0.5	-0.5	-0.5	-0.5	-0.5	-0.5	-0.5	-0.5	-0.5	-0.5	-0.5	linear	0.025	TRUE	450	FALSE	NA	NA	1	0	0.5	5	splines_cal	0	-0.012218620045164049
10	250	0	75	150	225	300	375	450	525	600	675	2	0	1	0	0	0	0	0	0	0	0	0	0	-0.5	-0.5	-0.5	-0.5	-0.5	-0.5	-0.5	-0.5	-0.5	-0.5	-0.5	linear	0.025	TRUE	450	FALSE	NA	NA	1	0	0.5	6	fixmodel	0	-0.03504711016346475
10	250	0	75	150	225	300	375	450	525	600	675	2	0	1	0	0	0	0	0	0	0	0	0	0	-0.5	-0.5	-0.5	-0.5	-0.5	-0.5	-0.5	-0.5	-0.5	-0.5	-0.5	linear	0.025	TRUE	450	FALSE	NA	NA	1	0	0.5	6	sepmodel	0	-0.0348983950807448
10	250	0	75	150	225	300	375	450	525	600	675	2	0	1	0	0	0	0	0	0	0	0	0	0	-0.5	-0.5	-0.5	-0.5	-0.5	-0.5	-0.5	-0.5	-0.5	-0.5	-0.5	linear	0.025	TRUE	450	FALSE	NA	NA	1	0	0.5	6	splines	0	-0.034257025755597435
10	250	0	75	150	225	300	375	450	525	600	675	2	0	1	0	0	0	0	0	0	0	0	0	0	-0.5	-0.5	-0.5	-0.5	-0.5	-0.5	-0.5	-0.5	-0.5	-0.5	-0.5	linear	0.025	TRUE	450	FALSE	NA	NA	1	0	0.5	6	splines_cal	0	-0.032792300873039706
10	250	0	75	150	225	300	375	450	525	600	675	2	0	1	0	0	0	0	0	0	0	0	0	0	-0.5	-0.5	-0.5	-0.5	-0.5	-0.5	-0.5	-0.5	-0.5	-0.5	-0.5	linear	0.025	TRUE	450	FALSE	NA	NA	1	0	0.5	7	fixmodel	0.1	-0.017840443930138027
10	250	0	75	150	225	300	375	450	525	600	675	2	0	1	0	0	0	0	0	0	0	0	0	0	-0.5	-0.5	-0.5	-0.5	-0.5	-0.5	-0.5	-0.5	-0.5	-0.5	-0.5	linear	0.025	TRUE	450	FALSE	NA	NA	1	0	0.5	7	sepmodel	0	-0.016402374694968126
10	250	0	75	150	225	300	375	450	525	600	675	2	0	1	0	0	0	0	0	0	0	0	0	0	-0.5	-0.5	-0.5	-0.5	-0.5	-0.5	-0.5	-0.5	-0.5	-0.5	-0.5	linear	0.025	TRUE	450	FALSE	NA	NA	1	0	0.5	7	splines	0.1	-0.01834362860371339
10	250	0	75	150	225	300	375	450	525	600	675	2	0	1	0	0	0	0	0	0	0	0	0	0	-0.5	-0.5	-0.5	-0.5	-0.5	-0.5	-0.5	-0.5	-0.5	-0.5	-0.5	linear	0.025	TRUE	450	FALSE	NA	NA	1	0	0.5	7	splines_cal	0.1	-0.01704929525465055
10	250	0	75	150	225	300	375	450	525	600	675	2	0	1	0	0	0	0	0	0	0	0	0	0	-0.5	-0.5	-0.5	-0.5	-0.5	-0.5	-0.5	-0.5	-0.5	-0.5	-0.5	linear	0.025	TRUE	450	FALSE	NA	NA	1	0	0.5	8	fixmodel	0	-0.029365122894759847
10	250	0	75	150	225	300	375	450	525	600	675	2	0	1	0	0	0	0	0	0	0	0	0	0	-0.5	-0.5	-0.5	-0.5	-0.5	-0.5	-0.5	-0.5	-0.5	-0.5	-0.5	linear	0.025	TRUE	450	FALSE	NA	NA	1	0	0.5	8	sepmodel	0	-0.03130273494448958
10	250	0	75	150	225	300	375	450	525	600	675	2	0	1	0	0	0	0	0	0	0	0	0	0	-0.5	-0.5	-0.5	-0.5	-0.5	-0.5	-0.5	-0.5	-0.5	-0.5	-0.5	linear	0.025	TRUE	450	FALSE	NA	NA	1	0	0.5	8	splines	0	-0.028171680807799703
10	250	0	75	150	225	300	375	450	525	600	675	2	0	1	0	0	0	0	0	0	0	0	0	0	-0.5	-0.5	-0.5	-0.5	-0.5	-0.5	-0.5	-0.5	-0.5	-0.5	-0.5	linear	0.025	TRUE	450	FALSE	NA	NA	1	0	0.5	8	splines_cal	0	-0.027839288579000077
10	250	0	75	150	225	300	375	450	525	600	675	2	0	1	0	0	0	0	0	0	0	0	0	0	-0.5	-0.5	-0.5	-0.5	-0.5	-0.5	-0.5	-0.5	-0.5	-0.5	-0.5	linear	0.025	TRUE	450	FALSE	NA	NA	1	0	0.5	9	fixmodel	0.1	-0.009791153227204046
10	250	0	75	150	225	300	375	450	525	600	675	2	0	1	0	0	0	0	0	0	0	0	0	0	-0.5	-0.5	-0.5	-0.5	-0.5	-0.5	-0.5	-0.5	-0.5	-0.5	-0.5	linear	0.025	TRUE	450	FALSE	NA	NA	1	0	0.5	9	sepmodel	0	-0.010129145245564944
10	250	0	75	150	225	300	375	450	525	600	675	2	0	1	0	0	0	0	0	0	0	0	0	0	-0.5	-0.5	-0.5	-0.5	-0.5	-0.5	-0.5	-0.5	-0.5	-0.5	-0.5	linear	0.025	TRUE	450	FALSE	NA	NA	1	0	0.5	9	splines	0.1	-0.009890527332737178
10	250	0	75	150	225	300	375	450	525	600	675	2	0	1	0	0	0	0	0	0	0	0	0	0	-0.5	-0.5	-0.5	-0.5	-0.5	-0.5	-0.5	-0.5	-0.5	-0.5	-0.5	linear	0.025	TRUE	450	FALSE	NA	NA	1	0	0.5	9	splines_cal	0.1	-0.010730034393392719
10	250	0	75	150	225	300	375	450	525	600	675	2	0	1	0	0	0	0	0	0	0	0	0	0	-0.5	-0.5	-0.5	-0.5	-0.5	-0.5	-0.5	-0.5	-0.5	-0.5	-0.5	linear	0.025	TRUE	450	FALSE	NA	NA	1	0	0.5	10	fixmodel	0	-4.474646920811353e-4
10	250	0	75	150	225	300	375	450	525	600	675	2	0	1	0	0	0	0	0	0	0	0	0	0	-0.5	-0.5	-0.5	-0.5	-0.5	-0.5	-0.5	-0.5	-0.5	-0.5	-0.5	linear	0.025	TRUE	450	FALSE	NA	NA	1	0	0.5	10	sepmodel	0	-0.001215891577559241
10	250	0	75	150	225	300	375	450	525	600	675	2	0	1	0	0	0	0	0	0	0	0	0	0	-0.5	-0.5	-0.5	-0.5	-0.5	-0.5	-0.5	-0.5	-0.5	-0.5	-0.5	linear	0.025	TRUE	450	FALSE	NA	NA	1	0	0.5	10	splines	0	3.3089613409007653e-6
10	250	0	75	150	225	300	375	450	525	600	675	2	0	1	0	0	0	0	0	0	0	0	0	0	-0.5	-0.5	-0.5	-0.5	-0.5	-0.5	-0.5	-0.5	-0.5	-0.5	-0.5	linear	0.025	TRUE	450	FALSE	NA	NA	1	0	0.5	10	splines_cal	0	-8.746969516125056e-4
10	250	0	100	200	300	400	500	600	700	800	900	2	0	1	0	0	0	0	0	0	0	0	0	0	-0.5	-0.5	-0.5	-0.5	-0.5	-0.5	-0.5	-0.5	-0.5	-0.5	-0.5	linear	0.025	TRUE	450	FALSE	NA	NA	1	0	0.5	2	fixmodel	0	-0.037029601180346046
10	250	0	100	200	300	400	500	600	700	800	900	2	0	1	0	0	0	0	0	0	0	0	0	0	-0.5	-0.5	-0.5	-0.5	-0.5	-0.5	-0.5	-0.5	-0.5	-0.5	-0.5	linear	0.025	TRUE	450	FALSE	NA	NA	1	0	0.5	2	sepmodel	0	-0.03242232738305285
10	250	0	100	200	300	400	500	600	700	800	900	2	0	1	0	0	0	0	0	0	0	0	0	0	-0.5	-0.5	-0.5	-0.5	-0.5	-0.5	-0.5	-0.5	-0.5	-0.5	-0.5	linear	0.025	TRUE	450	FALSE	NA	NA	1	0	0.5	2	splines	0	-0.035043277028062536
10	250	0	100	200	300	400	500	600	700	800	900	2	0	1	0	0	0	0	0	0	0	0	0	0	-0.5	-0.5	-0.5	-0.5	-0.5	-0.5	-0.5	-0.5	-0.5	-0.5	-0.5	linear	0.025	TRUE	450	FALSE	NA	NA	1	0	0.5	2	splines_cal	0	-0.0337448706188473
10	250	0	100	200	300	400	500	600	700	800	900	2	0	1	0	0	0	0	0	0	0	0	0	0	-0.5	-0.5	-0.5	-0.5	-0.5	-0.5	-0.5	-0.5	-0.5	-0.5	-0.5	linear	0.025	TRUE	450	FALSE	NA	NA	1	0	0.5	3	fixmodel	0	-0.0739626394250996
10	250	0	100	200	300	400	500	600	700	800	900	2	0	1	0	0	0	0	0	0	0	0	0	0	-0.5	-0.5	-0.5	-0.5	-0.5	-0.5	-0.5	-0.5	-0.5	-0.5	-0.5	linear	0.025	TRUE	450	FALSE	NA	NA	1	0	0.5	3	sepmodel	0	-0.06582488209376826
10	250	0	100	200	300	400	500	600	700	800	900	2	0	1	0	0	0	0	0	0	0	0	0	0	-0.5	-0.5	-0.5	-0.5	-0.5	-0.5	-0.5	-0.5	-0.5	-0.5	-0.5	linear	0.025	TRUE	450	FALSE	NA	NA	1	0	0.5	3	splines	0	-0.07195538309889477
10	250	0	100	200	300	400	500	600	700	800	900	2	0	1	0	0	0	0	0	0	0	0	0	0	-0.5	-0.5	-0.5	-0.5	-0.5	-0.5	-0.5	-0.5	-0.5	-0.5	-0.5	linear	0.025	TRUE	450	FALSE	NA	NA	1	0	0.5	3	splines_cal	0	-0.07060941147425503
10	250	0	100	200	300	400	500	600	700	800	900	2	0	1	0	0	0	0	0	0	0	0	0	0	-0.5	-0.5	-0.5	-0.5	-0.5	-0.5	-0.5	-0.5	-0.5	-0.5	-0.5	linear	0.025	TRUE	450	FALSE	NA	NA	1	0	0.5	4	fixmodel	0	-0.021678865812763643
10	250	0	100	200	300	400	500	600	700	800	900	2	0	1	0	0	0	0	0	0	0	0	0	0	-0.5	-0.5	-0.5	-0.5	-0.5	-0.5	-0.5	-0.5	-0.5	-0.5	-0.5	linear	0.025	TRUE	450	FALSE	NA	NA	1	0	0.5	4	sepmodel	0	-0.0049898090343626625
10	250	0	100	200	300	400	500	600	700	800	900	2	0	1	0	0	0	0	0	0	0	0	0	0	-0.5	-0.5	-0.5	-0.5	-0.5	-0.5	-0.5	-0.5	-0.5	-0.5	-0.5	linear	0.025	TRUE	450	FALSE	NA	NA	1	0	0.5	4	splines	0	-0.019639277404981764
10	250	0	100	200	300	400	500	600	700	800	900	2	0	1	0	0	0	0	0	0	0	0	0	0	-0.5	-0.5	-0.5	-0.5	-0.5	-0.5	-0.5	-0.5	-0.5	-0.5	-0.5	linear	0.025	TRUE	450	FALSE	NA	NA	1	0	0.5	4	splines_cal	0	-0.018411343474300297
10	250	0	100	200	300	400	500	600	700	800	900	2	0	1	0	0	0	0	0	0	0	0	0	0	-0.5	-0.5	-0.5	-0.5	-0.5	-0.5	-0.5	-0.5	-0.5	-0.5	-0.5	linear	0.025	TRUE	450	FALSE	NA	NA	1	0	0.5	5	fixmodel	0.1	-0.0037400741206783153
10	250	0	100	200	300	400	500	600	700	800	900	2	0	1	0	0	0	0	0	0	0	0	0	0	-0.5	-0.5	-0.5	-0.5	-0.5	-0.5	-0.5	-0.5	-0.5	-0.5	-0.5	linear	0.025	TRUE	450	FALSE	NA	NA	1	0	0.5	5	sepmodel	0.1	0.02116176423427609
10	250	0	100	200	300	400	500	600	700	800	900	2	0	1	0	0	0	0	0	0	0	0	0	0	-0.5	-0.5	-0.5	-0.5	-0.5	-0.5	-0.5	-0.5	-0.5	-0.5	-0.5	linear	0.025	TRUE	450	FALSE	NA	NA	1	0	0.5	5	splines	0.1	-0.0015375281190133274
10	250	0	100	200	300	400	500	600	700	800	900	2	0	1	0	0	0	0	0	0	0	0	0	0	-0.5	-0.5	-0.5	-0.5	-0.5	-0.5	-0.5	-0.5	-0.5	-0.5	-0.5	linear	0.025	TRUE	450	FALSE	NA	NA	1	0	0.5	5	splines_cal	0.1	-0.0025336072509273776
10	250	0	100	200	300	400	500	600	700	800	900	2	0	1	0	0	0	0	0	0	0	0	0	0	-0.5	-0.5	-0.5	-0.5	-0.5	-0.5	-0.5	-0.5	-0.5	-0.5	-0.5	linear	0.025	TRUE	450	FALSE	NA	NA	1	0	0.5	6	fixmodel	0	-0.0038881284280049997
10	250	0	100	200	300	400	500	600	700	800	900	2	0	1	0	0	0	0	0	0	0	0	0	0	-0.5	-0.5	-0.5	-0.5	-0.5	-0.5	-0.5	-0.5	-0.5	-0.5	-0.5	linear	0.025	TRUE	450	FALSE	NA	NA	1	0	0.5	6	sepmodel	0	0.013772335564874748
10	250	0	100	200	300	400	500	600	700	800	900	2	0	1	0	0	0	0	0	0	0	0	0	0	-0.5	-0.5	-0.5	-0.5	-0.5	-0.5	-0.5	-0.5	-0.5	-0.5	-0.5	linear	0.025	TRUE	450	FALSE	NA	NA	1	0	0.5	6	splines	0	-0.003014210127053781
10	250	0	100	200	300	400	500	600	700	800	900	2	0	1	0	0	0	0	0	0	0	0	0	0	-0.5	-0.5	-0.5	-0.5	-0.5	-0.5	-0.5	-0.5	-0.5	-0.5	-0.5	linear	0.025	TRUE	450	FALSE	NA	NA	1	0	0.5	6	splines_cal	0	-0.0030385378863707147
10	250	0	100	200	300	400	500	600	700	800	900	2	0	1	0	0	0	0	0	0	0	0	0	0	-0.5	-0.5	-0.5	-0.5	-0.5	-0.5	-0.5	-0.5	-0.5	-0.5	-0.5	linear	0.025	TRUE	450	FALSE	NA	NA	1	0	0.5	7	fixmodel	0	-0.010739364073185816
10	250	0	100	200	300	400	500	600	700	800	900	2	0	1	0	0	0	0	0	0	0	0	0	0	-0.5	-0.5	-0.5	-0.5	-0.5	-0.5	-0.5	-0.5	-0.5	-0.5	-0.5	linear	0.025	TRUE	450	FALSE	NA	NA	1	0	0.5	7	sepmodel	0	0.00660257787795576
10	250	0	100	200	300	400	500	600	700	800	900	2	0	1	0	0	0	0	0	0	0	0	0	0	-0.5	-0.5	-0.5	-0.5	-0.5	-0.5	-0.5	-0.5	-0.5	-0.5	-0.5	linear	0.025	TRUE	450	FALSE	NA	NA	1	0	0.5	7	splines	0	-0.009953565998261268
10	250	0	100	200	300	400	500	600	700	800	900	2	0	1	0	0	0	0	0	0	0	0	0	0	-0.5	-0.5	-0.5	-0.5	-0.5	-0.5	-0.5	-0.5	-0.5	-0.5	-0.5	linear	0.025	TRUE	450	FALSE	NA	NA	1	0	0.5	7	splines_cal	0	-0.008132455632792124
10	250	0	100	200	300	400	500	600	700	800	900	2	0	1	0	0	0	0	0	0	0	0	0	0	-0.5	-0.5	-0.5	-0.5	-0.5	-0.5	-0.5	-0.5	-0.5	-0.5	-0.5	linear	0.025	TRUE	450	FALSE	NA	NA	1	0	0.5	8	fixmodel	0	-0.06882937166741508
10	250	0	100	200	300	400	500	600	700	800	900	2	0	1	0	0	0	0	0	0	0	0	0	0	-0.5	-0.5	-0.5	-0.5	-0.5	-0.5	-0.5	-0.5	-0.5	-0.5	-0.5	linear	0.025	TRUE	450	FALSE	NA	NA	1	0	0.5	8	sepmodel	0	-0.053198459289408535
10	250	0	100	200	300	400	500	600	700	800	900	2	0	1	0	0	0	0	0	0	0	0	0	0	-0.5	-0.5	-0.5	-0.5	-0.5	-0.5	-0.5	-0.5	-0.5	-0.5	-0.5	linear	0.025	TRUE	450	FALSE	NA	NA	1	0	0.5	8	splines	0	-0.06761236614120615
10	250	0	100	200	300	400	500	600	700	800	900	2	0	1	0	0	0	0	0	0	0	0	0	0	-0.5	-0.5	-0.5	-0.5	-0.5	-0.5	-0.5	-0.5	-0.5	-0.5	-0.5	linear	0.025	TRUE	450	FALSE	NA	NA	1	0	0.5	8	splines_cal	0	-0.06559148956767108
10	250	0	100	200	300	400	500	600	700	800	900	2	0	1	0	0	0	0	0	0	0	0	0	0	-0.5	-0.5	-0.5	-0.5	-0.5	-0.5	-0.5	-0.5	-0.5	-0.5	-0.5	linear	0.025	TRUE	450	FALSE	NA	NA	1	0	0.5	9	fixmodel	0.1	-0.024354554963453727
10	250	0	100	200	300	400	500	600	700	800	900	2	0	1	0	0	0	0	0	0	0	0	0	0	-0.5	-0.5	-0.5	-0.5	-0.5	-0.5	-0.5	-0.5	-0.5	-0.5	-0.5	linear	0.025	TRUE	450	FALSE	NA	NA	1	0	0.5	9	sepmodel	0.1	-0.011716823064406816
10	250	0	100	200	300	400	500	600	700	800	900	2	0	1	0	0	0	0	0	0	0	0	0	0	-0.5	-0.5	-0.5	-0.5	-0.5	-0.5	-0.5	-0.5	-0.5	-0.5	-0.5	linear	0.025	TRUE	450	FALSE	NA	NA	1	0	0.5	9	splines	0.1	-0.022631483872770235
10	250	0	100	200	300	400	500	600	700	800	900	2	0	1	0	0	0	0	0	0	0	0	0	0	-0.5	-0.5	-0.5	-0.5	-0.5	-0.5	-0.5	-0.5	-0.5	-0.5	-0.5	linear	0.025	TRUE	450	FALSE	NA	NA	1	0	0.5	9	splines_cal	0.1	-0.02283123326067858
10	250	0	100	200	300	400	500	600	700	800	900	2	0	1	0	0	0	0	0	0	0	0	0	0	-0.5	-0.5	-0.5	-0.5	-0.5	-0.5	-0.5	-0.5	-0.5	-0.5	-0.5	linear	0.025	TRUE	450	FALSE	NA	NA	1	0	0.5	10	fixmodel	0	-0.028168537006217586
10	250	0	100	200	300	400	500	600	700	800	900	2	0	1	0	0	0	0	0	0	0	0	0	0	-0.5	-0.5	-0.5	-0.5	-0.5	-0.5	-0.5	-0.5	-0.5	-0.5	-0.5	linear	0.025	TRUE	450	FALSE	NA	NA	1	0	0.5	10	sepmodel	0	-0.015370464119945165
10	250	0	100	200	300	400	500	600	700	800	900	2	0	1	0	0	0	0	0	0	0	0	0	0	-0.5	-0.5	-0.5	-0.5	-0.5	-0.5	-0.5	-0.5	-0.5	-0.5	-0.5	linear	0.025	TRUE	450	FALSE	NA	NA	1	0	0.5	10	splines	0	-0.026785110284209882
10	250	0	100	200	300	400	500	600	700	800	900	2	0	1	0	0	0	0	0	0	0	0	0	0	-0.5	-0.5	-0.5	-0.5	-0.5	-0.5	-0.5	-0.5	-0.5	-0.5	-0.5	linear	0.025	TRUE	450	FALSE	NA	NA	1	0	0.5	10	splines_cal	0	-0.026736904454528865
10	250	0	125	250	375	500	625	750	875	1000	1125	2	0	1	0	0	0	0	0	0	0	0	0	0	-0.5	-0.5	-0.5	-0.5	-0.5	-0.5	-0.5	-0.5	-0.5	-0.5	-0.5	linear	0.025	TRUE	450	FALSE	NA	NA	1	0	0.5	2	fixmodel	0	-0.014213104009135585
10	250	0	125	250	375	500	625	750	875	1000	1125	2	0	1	0	0	0	0	0	0	0	0	0	0	-0.5	-0.5	-0.5	-0.5	-0.5	-0.5	-0.5	-0.5	-0.5	-0.5	-0.5	linear	0.025	TRUE	450	FALSE	NA	NA	1	0	0.5	2	sepmodel	0	-0.010797362039273388
10	250	0	125	250	375	500	625	750	875	1000	1125	2	0	1	0	0	0	0	0	0	0	0	0	0	-0.5	-0.5	-0.5	-0.5	-0.5	-0.5	-0.5	-0.5	-0.5	-0.5	-0.5	linear	0.025	TRUE	450	FALSE	NA	NA	1	0	0.5	2	splines	0	-0.015282194492343347
10	250	0	125	250	375	500	625	750	875	1000	1125	2	0	1	0	0	0	0	0	0	0	0	0	0	-0.5	-0.5	-0.5	-0.5	-0.5	-0.5	-0.5	-0.5	-0.5	-0.5	-0.5	linear	0.025	TRUE	450	FALSE	NA	NA	1	0	0.5	2	splines_cal	0	-0.015577904528275717
10	250	0	125	250	375	500	625	750	875	1000	1125	2	0	1	0	0	0	0	0	0	0	0	0	0	-0.5	-0.5	-0.5	-0.5	-0.5	-0.5	-0.5	-0.5	-0.5	-0.5	-0.5	linear	0.025	TRUE	450	FALSE	NA	NA	1	0	0.5	3	fixmodel	0	-0.03733205532819756
10	250	0	125	250	375	500	625	750	875	1000	1125	2	0	1	0	0	0	0	0	0	0	0	0	0	-0.5	-0.5	-0.5	-0.5	-0.5	-0.5	-0.5	-0.5	-0.5	-0.5	-0.5	linear	0.025	TRUE	450	FALSE	NA	NA	1	0	0.5	3	sepmodel	0	-0.03559316662153694
10	250	0	125	250	375	500	625	750	875	1000	1125	2	0	1	0	0	0	0	0	0	0	0	0	0	-0.5	-0.5	-0.5	-0.5	-0.5	-0.5	-0.5	-0.5	-0.5	-0.5	-0.5	linear	0.025	TRUE	450	FALSE	NA	NA	1	0	0.5	3	splines	0	-0.040918248974989385
10	250	0	125	250	375	500	625	750	875	1000	1125	2	0	1	0	0	0	0	0	0	0	0	0	0	-0.5	-0.5	-0.5	-0.5	-0.5	-0.5	-0.5	-0.5	-0.5	-0.5	-0.5	linear	0.025	TRUE	450	FALSE	NA	NA	1	0	0.5	3	splines_cal	0	-0.04033650271630116
10	250	0	125	250	375	500	625	750	875	1000	1125	2	0	1	0	0	0	0	0	0	0	0	0	0	-0.5	-0.5	-0.5	-0.5	-0.5	-0.5	-0.5	-0.5	-0.5	-0.5	-0.5	linear	0.025	TRUE	450	FALSE	NA	NA	1	0	0.5	4	fixmodel	0	-0.012425861801704954
10	250	0	125	250	375	500	625	750	875	1000	1125	2	0	1	0	0	0	0	0	0	0	0	0	0	-0.5	-0.5	-0.5	-0.5	-0.5	-0.5	-0.5	-0.5	-0.5	-0.5	-0.5	linear	0.025	TRUE	450	FALSE	NA	NA	1	0	0.5	4	sepmodel	0	-0.00832951431449612
10	250	0	125	250	375	500	625	750	875	1000	1125	2	0	1	0	0	0	0	0	0	0	0	0	0	-0.5	-0.5	-0.5	-0.5	-0.5	-0.5	-0.5	-0.5	-0.5	-0.5	-0.5	linear	0.025	TRUE	450	FALSE	NA	NA	1	0	0.5	4	splines	0	-0.014671953351136767
10	250	0	125	250	375	500	625	750	875	1000	1125	2	0	1	0	0	0	0	0	0	0	0	0	0	-0.5	-0.5	-0.5	-0.5	-0.5	-0.5	-0.5	-0.5	-0.5	-0.5	-0.5	linear	0.025	TRUE	450	FALSE	NA	NA	1	0	0.5	4	splines_cal	0	-0.0145689671622006
10	250	0	125	250	375	500	625	750	875	1000	1125	2	0	1	0	0	0	0	0	0	0	0	0	0	-0.5	-0.5	-0.5	-0.5	-0.5	-0.5	-0.5	-0.5	-0.5	-0.5	-0.5	linear	0.025	TRUE	450	FALSE	NA	NA	1	0	0.5	5	fixmodel	0	0.03172883761688602
10	250	0	125	250	375	500	625	750	875	1000	1125	2	0	1	0	0	0	0	0	0	0	0	0	0	-0.5	-0.5	-0.5	-0.5	-0.5	-0.5	-0.5	-0.5	-0.5	-0.5	-0.5	linear	0.025	TRUE	450	FALSE	NA	NA	1	0	0.5	5	sepmodel	0.1	0.037582442593801405
10	250	0	125	250	375	500	625	750	875	1000	1125	2	0	1	0	0	0	0	0	0	0	0	0	0	-0.5	-0.5	-0.5	-0.5	-0.5	-0.5	-0.5	-0.5	-0.5	-0.5	-0.5	linear	0.025	TRUE	450	FALSE	NA	NA	1	0	0.5	5	splines	0	0.02925025959522322
10	250	0	125	250	375	500	625	750	875	1000	1125	2	0	1	0	0	0	0	0	0	0	0	0	0	-0.5	-0.5	-0.5	-0.5	-0.5	-0.5	-0.5	-0.5	-0.5	-0.5	-0.5	linear	0.025	TRUE	450	FALSE	NA	NA	1	0	0.5	5	splines_cal	0.1	0.030759908529516804
10	250	0	125	250	375	500	625	750	875	1000	1125	2	0	1	0	0	0	0	0	0	0	0	0	0	-0.5	-0.5	-0.5	-0.5	-0.5	-0.5	-0.5	-0.5	-0.5	-0.5	-0.5	linear	0.025	TRUE	450	FALSE	NA	NA	1	0	0.5	6	fixmodel	0	-0.03997526069561269
10	250	0	125	250	375	500	625	750	875	1000	1125	2	0	1	0	0	0	0	0	0	0	0	0	0	-0.5	-0.5	-0.5	-0.5	-0.5	-0.5	-0.5	-0.5	-0.5	-0.5	-0.5	linear	0.025	TRUE	450	FALSE	NA	NA	1	0	0.5	6	sepmodel	0	-0.031613304432671074
10	250	0	125	250	375	500	625	750	875	1000	1125	2	0	1	0	0	0	0	0	0	0	0	0	0	-0.5	-0.5	-0.5	-0.5	-0.5	-0.5	-0.5	-0.5	-0.5	-0.5	-0.5	linear	0.025	TRUE	450	FALSE	NA	NA	1	0	0.5	6	splines	0	-0.04144641331590774
10	250	0	125	250	375	500	625	750	875	1000	1125	2	0	1	0	0	0	0	0	0	0	0	0	0	-0.5	-0.5	-0.5	-0.5	-0.5	-0.5	-0.5	-0.5	-0.5	-0.5	-0.5	linear	0.025	TRUE	450	FALSE	NA	NA	1	0	0.5	6	splines_cal	0	-0.040281549022052957
10	250	0	125	250	375	500	625	750	875	1000	1125	2	0	1	0	0	0	0	0	0	0	0	0	0	-0.5	-0.5	-0.5	-0.5	-0.5	-0.5	-0.5	-0.5	-0.5	-0.5	-0.5	linear	0.025	TRUE	450	FALSE	NA	NA	1	0	0.5	7	fixmodel	0	0.005338682882752778
10	250	0	125	250	375	500	625	750	875	1000	1125	2	0	1	0	0	0	0	0	0	0	0	0	0	-0.5	-0.5	-0.5	-0.5	-0.5	-0.5	-0.5	-0.5	-0.5	-0.5	-0.5	linear	0.025	TRUE	450	FALSE	NA	NA	1	0	0.5	7	sepmodel	0	0.010673982670361818
10	250	0	125	250	375	500	625	750	875	1000	1125	2	0	1	0	0	0	0	0	0	0	0	0	0	-0.5	-0.5	-0.5	-0.5	-0.5	-0.5	-0.5	-0.5	-0.5	-0.5	-0.5	linear	0.025	TRUE	450	FALSE	NA	NA	1	0	0.5	7	splines	0	0.0038976229054126185
10	250	0	125	250	375	500	625	750	875	1000	1125	2	0	1	0	0	0	0	0	0	0	0	0	0	-0.5	-0.5	-0.5	-0.5	-0.5	-0.5	-0.5	-0.5	-0.5	-0.5	-0.5	linear	0.025	TRUE	450	FALSE	NA	NA	1	0	0.5	7	splines_cal	0	0.0039184092158258575
10	250	0	125	250	375	500	625	750	875	1000	1125	2	0	1	0	0	0	0	0	0	0	0	0	0	-0.5	-0.5	-0.5	-0.5	-0.5	-0.5	-0.5	-0.5	-0.5	-0.5	-0.5	linear	0.025	TRUE	450	FALSE	NA	NA	1	0	0.5	8	fixmodel	0	-0.017727832851350545
10	250	0	125	250	375	500	625	750	875	1000	1125	2	0	1	0	0	0	0	0	0	0	0	0	0	-0.5	-0.5	-0.5	-0.5	-0.5	-0.5	-0.5	-0.5	-0.5	-0.5	-0.5	linear	0.025	TRUE	450	FALSE	NA	NA	1	0	0.5	8	sepmodel	0	-0.015453897288888735
10	250	0	125	250	375	500	625	750	875	1000	1125	2	0	1	0	0	0	0	0	0	0	0	0	0	-0.5	-0.5	-0.5	-0.5	-0.5	-0.5	-0.5	-0.5	-0.5	-0.5	-0.5	linear	0.025	TRUE	450	FALSE	NA	NA	1	0	0.5	8	splines	0	-0.019115444742070265
10	250	0	125	250	375	500	625	750	875	1000	1125	2	0	1	0	0	0	0	0	0	0	0	0	0	-0.5	-0.5	-0.5	-0.5	-0.5	-0.5	-0.5	-0.5	-0.5	-0.5	-0.5	linear	0.025	TRUE	450	FALSE	NA	NA	1	0	0.5	8	splines_cal	0	-0.01920833426706402
10	250	0	125	250	375	500	625	750	875	1000	1125	2	0	1	0	0	0	0	0	0	0	0	0	0	-0.5	-0.5	-0.5	-0.5	-0.5	-0.5	-0.5	-0.5	-0.5	-0.5	-0.5	linear	0.025	TRUE	450	FALSE	NA	NA	1	0	0.5	9	fixmodel	0	-0.01077311956948344
10	250	0	125	250	375	500	625	750	875	1000	1125	2	0	1	0	0	0	0	0	0	0	0	0	0	-0.5	-0.5	-0.5	-0.5	-0.5	-0.5	-0.5	-0.5	-0.5	-0.5	-0.5	linear	0.025	TRUE	450	FALSE	NA	NA	1	0	0.5	9	sepmodel	0	-0.008179999074581699
10	250	0	125	250	375	500	625	750	875	1000	1125	2	0	1	0	0	0	0	0	0	0	0	0	0	-0.5	-0.5	-0.5	-0.5	-0.5	-0.5	-0.5	-0.5	-0.5	-0.5	-0.5	linear	0.025	TRUE	450	FALSE	NA	NA	1	0	0.5	9	splines	0	-0.012358266093782976
10	250	0	125	250	375	500	625	750	875	1000	1125	2	0	1	0	0	0	0	0	0	0	0	0	0	-0.5	-0.5	-0.5	-0.5	-0.5	-0.5	-0.5	-0.5	-0.5	-0.5	-0.5	linear	0.025	TRUE	450	FALSE	NA	NA	1	0	0.5	9	splines_cal	0	-0.01179362464403863
10	250	0	125	250	375	500	625	750	875	1000	1125	2	0	1	0	0	0	0	0	0	0	0	0	0	-0.5	-0.5	-0.5	-0.5	-0.5	-0.5	-0.5	-0.5	-0.5	-0.5	-0.5	linear	0.025	TRUE	450	FALSE	NA	NA	1	0	0.5	10	fixmodel	0	-0.014176631234967253
10	250	0	125	250	375	500	625	750	875	1000	1125	2	0	1	0	0	0	0	0	0	0	0	0	0	-0.5	-0.5	-0.5	-0.5	-0.5	-0.5	-0.5	-0.5	-0.5	-0.5	-0.5	linear	0.025	TRUE	450	FALSE	NA	NA	1	0	0.5	10	sepmodel	0	-0.010458698214739793
10	250	0	125	250	375	500	625	750	875	1000	1125	2	0	1	0	0	0	0	0	0	0	0	0	0	-0.5	-0.5	-0.5	-0.5	-0.5	-0.5	-0.5	-0.5	-0.5	-0.5	-0.5	linear	0.025	TRUE	450	FALSE	NA	NA	1	0	0.5	10	splines	0	-0.015378954667689328
10	250	0	125	250	375	500	625	750	875	1000	1125	2	0	1	0	0	0	0	0	0	0	0	0	0	-0.5	-0.5	-0.5	-0.5	-0.5	-0.5	-0.5	-0.5	-0.5	-0.5	-0.5	linear	0.025	TRUE	450	FALSE	NA	NA	1	0	0.5	10	splines_cal	0	-0.01532045458925808
10	250	0	150	300	450	600	750	900	1050	1200	1350	2	0	1	0	0	0	0	0	0	0	0	0	0	-0.5	-0.5	-0.5	-0.5	-0.5	-0.5	-0.5	-0.5	-0.5	-0.5	-0.5	linear	0.025	TRUE	450	FALSE	NA	NA	1	0	0.5	2	fixmodel	0	-0.042830796540325684
10	250	0	150	300	450	600	750	900	1050	1200	1350	2	0	1	0	0	0	0	0	0	0	0	0	0	-0.5	-0.5	-0.5	-0.5	-0.5	-0.5	-0.5	-0.5	-0.5	-0.5	-0.5	linear	0.025	TRUE	450	FALSE	NA	NA	1	0	0.5	2	sepmodel	0	-0.044442033785611276
10	250	0	150	300	450	600	750	900	1050	1200	1350	2	0	1	0	0	0	0	0	0	0	0	0	0	-0.5	-0.5	-0.5	-0.5	-0.5	-0.5	-0.5	-0.5	-0.5	-0.5	-0.5	linear	0.025	TRUE	450	FALSE	NA	NA	1	0	0.5	2	splines	0	-0.04237691802630125
10	250	0	150	300	450	600	750	900	1050	1200	1350	2	0	1	0	0	0	0	0	0	0	0	0	0	-0.5	-0.5	-0.5	-0.5	-0.5	-0.5	-0.5	-0.5	-0.5	-0.5	-0.5	linear	0.025	TRUE	450	FALSE	NA	NA	1	0	0.5	2	splines_cal	0	-0.04031258692960097
10	250	0	150	300	450	600	750	900	1050	1200	1350	2	0	1	0	0	0	0	0	0	0	0	0	0	-0.5	-0.5	-0.5	-0.5	-0.5	-0.5	-0.5	-0.5	-0.5	-0.5	-0.5	linear	0.025	TRUE	450	FALSE	NA	NA	1	0	0.5	3	fixmodel	0	-0.011742689336047914
10	250	0	150	300	450	600	750	900	1050	1200	1350	2	0	1	0	0	0	0	0	0	0	0	0	0	-0.5	-0.5	-0.5	-0.5	-0.5	-0.5	-0.5	-0.5	-0.5	-0.5	-0.5	linear	0.025	TRUE	450	FALSE	NA	NA	1	0	0.5	3	sepmodel	0	-0.009106599308842871
10	250	0	150	300	450	600	750	900	1050	1200	1350	2	0	1	0	0	0	0	0	0	0	0	0	0	-0.5	-0.5	-0.5	-0.5	-0.5	-0.5	-0.5	-0.5	-0.5	-0.5	-0.5	linear	0.025	TRUE	450	FALSE	NA	NA	1	0	0.5	3	splines	0	-0.015670081241136537
10	250	0	150	300	450	600	750	900	1050	1200	1350	2	0	1	0	0	0	0	0	0	0	0	0	0	-0.5	-0.5	-0.5	-0.5	-0.5	-0.5	-0.5	-0.5	-0.5	-0.5	-0.5	linear	0.025	TRUE	450	FALSE	NA	NA	1	0	0.5	3	splines_cal	0	-0.016622067220427385
10	250	0	150	300	450	600	750	900	1050	1200	1350	2	0	1	0	0	0	0	0	0	0	0	0	0	-0.5	-0.5	-0.5	-0.5	-0.5	-0.5	-0.5	-0.5	-0.5	-0.5	-0.5	linear	0.025	TRUE	450	FALSE	NA	NA	1	0	0.5	4	fixmodel	0	0.004238119740769365
10	250	0	150	300	450	600	750	900	1050	1200	1350	2	0	1	0	0	0	0	0	0	0	0	0	0	-0.5	-0.5	-0.5	-0.5	-0.5	-0.5	-0.5	-0.5	-0.5	-0.5	-0.5	linear	0.025	TRUE	450	FALSE	NA	NA	1	0	0.5	4	sepmodel	0	0.01464438617731226
10	250	0	150	300	450	600	750	900	1050	1200	1350	2	0	1	0	0	0	0	0	0	0	0	0	0	-0.5	-0.5	-0.5	-0.5	-0.5	-0.5	-0.5	-0.5	-0.5	-0.5	-0.5	linear	0.025	TRUE	450	FALSE	NA	NA	1	0	0.5	4	splines	0	0.004077069965035486
10	250	0	150	300	450	600	750	900	1050	1200	1350	2	0	1	0	0	0	0	0	0	0	0	0	0	-0.5	-0.5	-0.5	-0.5	-0.5	-0.5	-0.5	-0.5	-0.5	-0.5	-0.5	linear	0.025	TRUE	450	FALSE	NA	NA	1	0	0.5	4	splines_cal	0	0.003074773243869184
10	250	0	150	300	450	600	750	900	1050	1200	1350	2	0	1	0	0	0	0	0	0	0	0	0	0	-0.5	-0.5	-0.5	-0.5	-0.5	-0.5	-0.5	-0.5	-0.5	-0.5	-0.5	linear	0.025	TRUE	450	FALSE	NA	NA	1	0	0.5	5	fixmodel	0	-0.016908954251449587
10	250	0	150	300	450	600	750	900	1050	1200	1350	2	0	1	0	0	0	0	0	0	0	0	0	0	-0.5	-0.5	-0.5	-0.5	-0.5	-0.5	-0.5	-0.5	-0.5	-0.5	-0.5	linear	0.025	TRUE	450	FALSE	NA	NA	1	0	0.5	5	sepmodel	0	-0.007913592328523865
10	250	0	150	300	450	600	750	900	1050	1200	1350	2	0	1	0	0	0	0	0	0	0	0	0	0	-0.5	-0.5	-0.5	-0.5	-0.5	-0.5	-0.5	-0.5	-0.5	-0.5	-0.5	linear	0.025	TRUE	450	FALSE	NA	NA	1	0	0.5	5	splines	0	-0.016336034697410226
10	250	0	150	300	450	600	750	900	1050	1200	1350	2	0	1	0	0	0	0	0	0	0	0	0	0	-0.5	-0.5	-0.5	-0.5	-0.5	-0.5	-0.5	-0.5	-0.5	-0.5	-0.5	linear	0.025	TRUE	450	FALSE	NA	NA	1	0	0.5	5	splines_cal	0	-0.01465407124950247
10	250	0	150	300	450	600	750	900	1050	1200	1350	2	0	1	0	0	0	0	0	0	0	0	0	0	-0.5	-0.5	-0.5	-0.5	-0.5	-0.5	-0.5	-0.5	-0.5	-0.5	-0.5	linear	0.025	TRUE	450	FALSE	NA	NA	1	0	0.5	6	fixmodel	0	-0.014802915134424803
10	250	0	150	300	450	600	750	900	1050	1200	1350	2	0	1	0	0	0	0	0	0	0	0	0	0	-0.5	-0.5	-0.5	-0.5	-0.5	-0.5	-0.5	-0.5	-0.5	-0.5	-0.5	linear	0.025	TRUE	450	FALSE	NA	NA	1	0	0.5	6	sepmodel	0	-0.007961747929504546
10	250	0	150	300	450	600	750	900	1050	1200	1350	2	0	1	0	0	0	0	0	0	0	0	0	0	-0.5	-0.5	-0.5	-0.5	-0.5	-0.5	-0.5	-0.5	-0.5	-0.5	-0.5	linear	0.025	TRUE	450	FALSE	NA	NA	1	0	0.5	6	splines	0	-0.017099417857847955
10	250	0	150	300	450	600	750	900	1050	1200	1350	2	0	1	0	0	0	0	0	0	0	0	0	0	-0.5	-0.5	-0.5	-0.5	-0.5	-0.5	-0.5	-0.5	-0.5	-0.5	-0.5	linear	0.025	TRUE	450	FALSE	NA	NA	1	0	0.5	6	splines_cal	0	-0.016348104153131218
10	250	0	150	300	450	600	750	900	1050	1200	1350	2	0	1	0	0	0	0	0	0	0	0	0	0	-0.5	-0.5	-0.5	-0.5	-0.5	-0.5	-0.5	-0.5	-0.5	-0.5	-0.5	linear	0.025	TRUE	450	FALSE	NA	NA	1	0	0.5	7	fixmodel	0	0.027505303869068753
10	250	0	150	300	450	600	750	900	1050	1200	1350	2	0	1	0	0	0	0	0	0	0	0	0	0	-0.5	-0.5	-0.5	-0.5	-0.5	-0.5	-0.5	-0.5	-0.5	-0.5	-0.5	linear	0.025	TRUE	450	FALSE	NA	NA	1	0	0.5	7	sepmodel	0.1	0.02910470016261486
10	250	0	150	300	450	600	750	900	1050	1200	1350	2	0	1	0	0	0	0	0	0	0	0	0	0	-0.5	-0.5	-0.5	-0.5	-0.5	-0.5	-0.5	-0.5	-0.5	-0.5	-0.5	linear	0.025	TRUE	450	FALSE	NA	NA	1	0	0.5	7	splines	0	0.02621084129809224
10	250	0	150	300	450	600	750	900	1050	1200	1350	2	0	1	0	0	0	0	0	0	0	0	0	0	-0.5	-0.5	-0.5	-0.5	-0.5	-0.5	-0.5	-0.5	-0.5	-0.5	-0.5	linear	0.025	TRUE	450	FALSE	NA	NA	1	0	0.5	7	splines_cal	0	0.023616003590392176
10	250	0	150	300	450	600	750	900	1050	1200	1350	2	0	1	0	0	0	0	0	0	0	0	0	0	-0.5	-0.5	-0.5	-0.5	-0.5	-0.5	-0.5	-0.5	-0.5	-0.5	-0.5	linear	0.025	TRUE	450	FALSE	NA	NA	1	0	0.5	8	fixmodel	0	0.0247086063493933
10	250	0	150	300	450	600	750	900	1050	1200	1350	2	0	1	0	0	0	0	0	0	0	0	0	0	-0.5	-0.5	-0.5	-0.5	-0.5	-0.5	-0.5	-0.5	-0.5	-0.5	-0.5	linear	0.025	TRUE	450	FALSE	NA	NA	1	0	0.5	8	sepmodel	0.1	0.030828912558375377
10	250	0	150	300	450	600	750	900	1050	1200	1350	2	0	1	0	0	0	0	0	0	0	0	0	0	-0.5	-0.5	-0.5	-0.5	-0.5	-0.5	-0.5	-0.5	-0.5	-0.5	-0.5	linear	0.025	TRUE	450	FALSE	NA	NA	1	0	0.5	8	splines	0	0.022165705483516603
10	250	0	150	300	450	600	750	900	1050	1200	1350	2	0	1	0	0	0	0	0	0	0	0	0	0	-0.5	-0.5	-0.5	-0.5	-0.5	-0.5	-0.5	-0.5	-0.5	-0.5	-0.5	linear	0.025	TRUE	450	FALSE	NA	NA	1	0	0.5	8	splines_cal	0	0.02181917867161448
10	250	0	150	300	450	600	750	900	1050	1200	1350	2	0	1	0	0	0	0	0	0	0	0	0	0	-0.5	-0.5	-0.5	-0.5	-0.5	-0.5	-0.5	-0.5	-0.5	-0.5	-0.5	linear	0.025	TRUE	450	FALSE	NA	NA	1	0	0.5	9	fixmodel	0	-0.03277895273889092
10	250	0	150	300	450	600	750	900	1050	1200	1350	2	0	1	0	0	0	0	0	0	0	0	0	0	-0.5	-0.5	-0.5	-0.5	-0.5	-0.5	-0.5	-0.5	-0.5	-0.5	-0.5	linear	0.025	TRUE	450	FALSE	NA	NA	1	0	0.5	9	sepmodel	0	-0.03162099822357968
10	250	0	150	300	450	600	750	900	1050	1200	1350	2	0	1	0	0	0	0	0	0	0	0	0	0	-0.5	-0.5	-0.5	-0.5	-0.5	-0.5	-0.5	-0.5	-0.5	-0.5	-0.5	linear	0.025	TRUE	450	FALSE	NA	NA	1	0	0.5	9	splines	0	-0.03475962980640566
10	250	0	150	300	450	600	750	900	1050	1200	1350	2	0	1	0	0	0	0	0	0	0	0	0	0	-0.5	-0.5	-0.5	-0.5	-0.5	-0.5	-0.5	-0.5	-0.5	-0.5	-0.5	linear	0.025	TRUE	450	FALSE	NA	NA	1	0	0.5	9	splines_cal	0	-0.034907187185514665
10	250	0	150	300	450	600	750	900	1050	1200	1350	2	0	1	0	0	0	0	0	0	0	0	0	0	-0.5	-0.5	-0.5	-0.5	-0.5	-0.5	-0.5	-0.5	-0.5	-0.5	-0.5	linear	0.025	TRUE	450	FALSE	NA	NA	1	0	0.5	10	fixmodel	0.1	0.02848767424482044
10	250	0	150	300	450	600	750	900	1050	1200	1350	2	0	1	0	0	0	0	0	0	0	0	0	0	-0.5	-0.5	-0.5	-0.5	-0.5	-0.5	-0.5	-0.5	-0.5	-0.5	-0.5	linear	0.025	TRUE	450	FALSE	NA	NA	1	0	0.5	10	sepmodel	0.1	0.03193251668703583
10	250	0	150	300	450	600	750	900	1050	1200	1350	2	0	1	0	0	0	0	0	0	0	0	0	0	-0.5	-0.5	-0.5	-0.5	-0.5	-0.5	-0.5	-0.5	-0.5	-0.5	-0.5	linear	0.025	TRUE	450	FALSE	NA	NA	1	0	0.5	10	splines	0.1	0.02831821834560693
10	250	0	150	300	450	600	750	900	1050	1200	1350	2	0	1	0	0	0	0	0	0	0	0	0	0	-0.5	-0.5	-0.5	-0.5	-0.5	-0.5	-0.5	-0.5	-0.5	-0.5	-0.5	linear	0.025	TRUE	450	FALSE	NA	NA	1	0	0.5	10	splines_cal	0.1	0.02719253986319775
10	250	0	175	350	525	700	875	1050	1225	1400	1575	2	0	1	0	0	0	0	0	0	0	0	0	0	-0.5	-0.5	-0.5	-0.5	-0.5	-0.5	-0.5	-0.5	-0.5	-0.5	-0.5	linear	0.025	TRUE	450	FALSE	NA	NA	1	0	0.5	2	fixmodel	0	-0.029724018875396555
10	250	0	175	350	525	700	875	1050	1225	1400	1575	2	0	1	0	0	0	0	0	0	0	0	0	0	-0.5	-0.5	-0.5	-0.5	-0.5	-0.5	-0.5	-0.5	-0.5	-0.5	-0.5	linear	0.025	TRUE	450	FALSE	NA	NA	1	0	0.5	2	sepmodel	0	-0.03629705800020991
10	250	0	175	350	525	700	875	1050	1225	1400	1575	2	0	1	0	0	0	0	0	0	0	0	0	0	-0.5	-0.5	-0.5	-0.5	-0.5	-0.5	-0.5	-0.5	-0.5	-0.5	-0.5	linear	0.025	TRUE	450	FALSE	NA	NA	1	0	0.5	2	splines	0	-0.02496786743094956
10	250	0	175	350	525	700	875	1050	1225	1400	1575	2	0	1	0	0	0	0	0	0	0	0	0	0	-0.5	-0.5	-0.5	-0.5	-0.5	-0.5	-0.5	-0.5	-0.5	-0.5	-0.5	linear	0.025	TRUE	450	FALSE	NA	NA	1	0	0.5	2	splines_cal	0	-0.021897879643425995
10	250	0	175	350	525	700	875	1050	1225	1400	1575	2	0	1	0	0	0	0	0	0	0	0	0	0	-0.5	-0.5	-0.5	-0.5	-0.5	-0.5	-0.5	-0.5	-0.5	-0.5	-0.5	linear	0.025	TRUE	450	FALSE	NA	NA	1	0	0.5	3	fixmodel	0	-0.01487506489682918
10	250	0	175	350	525	700	875	1050	1225	1400	1575	2	0	1	0	0	0	0	0	0	0	0	0	0	-0.5	-0.5	-0.5	-0.5	-0.5	-0.5	-0.5	-0.5	-0.5	-0.5	-0.5	linear	0.025	TRUE	450	FALSE	NA	NA	1	0	0.5	3	sepmodel	0	-0.03137075646366571
10	250	0	175	350	525	700	875	1050	1225	1400	1575	2	0	1	0	0	0	0	0	0	0	0	0	0	-0.5	-0.5	-0.5	-0.5	-0.5	-0.5	-0.5	-0.5	-0.5	-0.5	-0.5	linear	0.025	TRUE	450	FALSE	NA	NA	1	0	0.5	3	splines	0	-0.01442093037521936
10	250	0	175	350	525	700	875	1050	1225	1400	1575	2	0	1	0	0	0	0	0	0	0	0	0	0	-0.5	-0.5	-0.5	-0.5	-0.5	-0.5	-0.5	-0.5	-0.5	-0.5	-0.5	linear	0.025	TRUE	450	FALSE	NA	NA	1	0	0.5	3	splines_cal	0	-0.01699993545225054
10	250	0	175	350	525	700	875	1050	1225	1400	1575	2	0	1	0	0	0	0	0	0	0	0	0	0	-0.5	-0.5	-0.5	-0.5	-0.5	-0.5	-0.5	-0.5	-0.5	-0.5	-0.5	linear	0.025	TRUE	450	FALSE	NA	NA	1	0	0.5	4	fixmodel	0	-0.006183747828681469
10	250	0	175	350	525	700	875	1050	1225	1400	1575	2	0	1	0	0	0	0	0	0	0	0	0	0	-0.5	-0.5	-0.5	-0.5	-0.5	-0.5	-0.5	-0.5	-0.5	-0.5	-0.5	linear	0.025	TRUE	450	FALSE	NA	NA	1	0	0.5	4	sepmodel	0	-0.019569617597770955
10	250	0	175	350	525	700	875	1050	1225	1400	1575	2	0	1	0	0	0	0	0	0	0	0	0	0	-0.5	-0.5	-0.5	-0.5	-0.5	-0.5	-0.5	-0.5	-0.5	-0.5	-0.5	linear	0.025	TRUE	450	FALSE	NA	NA	1	0	0.5	4	splines	0	-0.006114842537610464
10	250	0	175	350	525	700	875	1050	1225	1400	1575	2	0	1	0	0	0	0	0	0	0	0	0	0	-0.5	-0.5	-0.5	-0.5	-0.5	-0.5	-0.5	-0.5	-0.5	-0.5	-0.5	linear	0.025	TRUE	450	FALSE	NA	NA	1	0	0.5	4	splines_cal	0	-0.0077126513489621466
10	250	0	175	350	525	700	875	1050	1225	1400	1575	2	0	1	0	0	0	0	0	0	0	0	0	0	-0.5	-0.5	-0.5	-0.5	-0.5	-0.5	-0.5	-0.5	-0.5	-0.5	-0.5	linear	0.025	TRUE	450	FALSE	NA	NA	1	0	0.5	5	fixmodel	0.1	0.026038327388776955
10	250	0	175	350	525	700	875	1050	1225	1400	1575	2	0	1	0	0	0	0	0	0	0	0	0	0	-0.5	-0.5	-0.5	-0.5	-0.5	-0.5	-0.5	-0.5	-0.5	-0.5	-0.5	linear	0.025	TRUE	450	FALSE	NA	NA	1	0	0.5	5	sepmodel	0	0.020720762212376773
10	250	0	175	350	525	700	875	1050	1225	1400	1575	2	0	1	0	0	0	0	0	0	0	0	0	0	-0.5	-0.5	-0.5	-0.5	-0.5	-0.5	-0.5	-0.5	-0.5	-0.5	-0.5	linear	0.025	TRUE	450	FALSE	NA	NA	1	0	0.5	5	splines	0.1	0.028052262044197314
10	250	0	175	350	525	700	875	1050	1225	1400	1575	2	0	1	0	0	0	0	0	0	0	0	0	0	-0.5	-0.5	-0.5	-0.5	-0.5	-0.5	-0.5	-0.5	-0.5	-0.5	-0.5	linear	0.025	TRUE	450	FALSE	NA	NA	1	0	0.5	5	splines_cal	0.1	0.030033130011212078
10	250	0	175	350	525	700	875	1050	1225	1400	1575	2	0	1	0	0	0	0	0	0	0	0	0	0	-0.5	-0.5	-0.5	-0.5	-0.5	-0.5	-0.5	-0.5	-0.5	-0.5	-0.5	linear	0.025	TRUE	450	FALSE	NA	NA	1	0	0.5	6	fixmodel	0	0.004009230342642192
10	250	0	175	350	525	700	875	1050	1225	1400	1575	2	0	1	0	0	0	0	0	0	0	0	0	0	-0.5	-0.5	-0.5	-0.5	-0.5	-0.5	-0.5	-0.5	-0.5	-0.5	-0.5	linear	0.025	TRUE	450	FALSE	NA	NA	1	0	0.5	6	sepmodel	0	-0.0029055721942405285
10	250	0	175	350	525	700	875	1050	1225	1400	1575	2	0	1	0	0	0	0	0	0	0	0	0	0	-0.5	-0.5	-0.5	-0.5	-0.5	-0.5	-0.5	-0.5	-0.5	-0.5	-0.5	linear	0.025	TRUE	450	FALSE	NA	NA	1	0	0.5	6	splines	0	0.0031033905482033878
10	250	0	175	350	525	700	875	1050	1225	1400	1575	2	0	1	0	0	0	0	0	0	0	0	0	0	-0.5	-0.5	-0.5	-0.5	-0.5	-0.5	-0.5	-0.5	-0.5	-0.5	-0.5	linear	0.025	TRUE	450	FALSE	NA	NA	1	0	0.5	6	splines_cal	0.1	0.005076973896110817
10	250	0	175	350	525	700	875	1050	1225	1400	1575	2	0	1	0	0	0	0	0	0	0	0	0	0	-0.5	-0.5	-0.5	-0.5	-0.5	-0.5	-0.5	-0.5	-0.5	-0.5	-0.5	linear	0.025	TRUE	450	FALSE	NA	NA	1	0	0.5	7	fixmodel	0	0.00462260220893214
10	250	0	175	350	525	700	875	1050	1225	1400	1575	2	0	1	0	0	0	0	0	0	0	0	0	0	-0.5	-0.5	-0.5	-0.5	-0.5	-0.5	-0.5	-0.5	-0.5	-0.5	-0.5	linear	0.025	TRUE	450	FALSE	NA	NA	1	0	0.5	7	sepmodel	0	0.004085536641349255
10	250	0	175	350	525	700	875	1050	1225	1400	1575	2	0	1	0	0	0	0	0	0	0	0	0	0	-0.5	-0.5	-0.5	-0.5	-0.5	-0.5	-0.5	-0.5	-0.5	-0.5	-0.5	linear	0.025	TRUE	450	FALSE	NA	NA	1	0	0.5	7	splines	0	0.004191092952677369
10	250	0	175	350	525	700	875	1050	1225	1400	1575	2	0	1	0	0	0	0	0	0	0	0	0	0	-0.5	-0.5	-0.5	-0.5	-0.5	-0.5	-0.5	-0.5	-0.5	-0.5	-0.5	linear	0.025	TRUE	450	FALSE	NA	NA	1	0	0.5	7	splines_cal	0	0.005717824512983142
10	250	0	175	350	525	700	875	1050	1225	1400	1575	2	0	1	0	0	0	0	0	0	0	0	0	0	-0.5	-0.5	-0.5	-0.5	-0.5	-0.5	-0.5	-0.5	-0.5	-0.5	-0.5	linear	0.025	TRUE	450	FALSE	NA	NA	1	0	0.5	8	fixmodel	0	0.027029623006188365
10	250	0	175	350	525	700	875	1050	1225	1400	1575	2	0	1	0	0	0	0	0	0	0	0	0	0	-0.5	-0.5	-0.5	-0.5	-0.5	-0.5	-0.5	-0.5	-0.5	-0.5	-0.5	linear	0.025	TRUE	450	FALSE	NA	NA	1	0	0.5	8	sepmodel	0	0.038163413545260906
10	250	0	175	350	525	700	875	1050	1225	1400	1575	2	0	1	0	0	0	0	0	0	0	0	0	0	-0.5	-0.5	-0.5	-0.5	-0.5	-0.5	-0.5	-0.5	-0.5	-0.5	-0.5	linear	0.025	TRUE	450	FALSE	NA	NA	1	0	0.5	8	splines	0	0.026429794883622584
10	250	0	175	350	525	700	875	1050	1225	1400	1575	2	0	1	0	0	0	0	0	0	0	0	0	0	-0.5	-0.5	-0.5	-0.5	-0.5	-0.5	-0.5	-0.5	-0.5	-0.5	-0.5	linear	0.025	TRUE	450	FALSE	NA	NA	1	0	0.5	8	splines_cal	0	0.02555058580269881
10	250	0	175	350	525	700	875	1050	1225	1400	1575	2	0	1	0	0	0	0	0	0	0	0	0	0	-0.5	-0.5	-0.5	-0.5	-0.5	-0.5	-0.5	-0.5	-0.5	-0.5	-0.5	linear	0.025	TRUE	450	FALSE	NA	NA	1	0	0.5	9	fixmodel	0	-0.012866191828291082
10	250	0	175	350	525	700	875	1050	1225	1400	1575	2	0	1	0	0	0	0	0	0	0	0	0	0	-0.5	-0.5	-0.5	-0.5	-0.5	-0.5	-0.5	-0.5	-0.5	-0.5	-0.5	linear	0.025	TRUE	450	FALSE	NA	NA	1	0	0.5	9	sepmodel	0	-0.011371120348964528
10	250	0	175	350	525	700	875	1050	1225	1400	1575	2	0	1	0	0	0	0	0	0	0	0	0	0	-0.5	-0.5	-0.5	-0.5	-0.5	-0.5	-0.5	-0.5	-0.5	-0.5	-0.5	linear	0.025	TRUE	450	FALSE	NA	NA	1	0	0.5	9	splines	0	-0.012804333195656143
10	250	0	175	350	525	700	875	1050	1225	1400	1575	2	0	1	0	0	0	0	0	0	0	0	0	0	-0.5	-0.5	-0.5	-0.5	-0.5	-0.5	-0.5	-0.5	-0.5	-0.5	-0.5	linear	0.025	TRUE	450	FALSE	NA	NA	1	0	0.5	9	splines_cal	0	-0.01145856980285309
10	250	0	175	350	525	700	875	1050	1225	1400	1575	2	0	1	0	0	0	0	0	0	0	0	0	0	-0.5	-0.5	-0.5	-0.5	-0.5	-0.5	-0.5	-0.5	-0.5	-0.5	-0.5	linear	0.025	TRUE	450	FALSE	NA	NA	1	0	0.5	10	fixmodel	0	-0.021601540224072725
10	250	0	175	350	525	700	875	1050	1225	1400	1575	2	0	1	0	0	0	0	0	0	0	0	0	0	-0.5	-0.5	-0.5	-0.5	-0.5	-0.5	-0.5	-0.5	-0.5	-0.5	-0.5	linear	0.025	TRUE	450	FALSE	NA	NA	1	0	0.5	10	sepmodel	0	-0.024604366937612098
10	250	0	175	350	525	700	875	1050	1225	1400	1575	2	0	1	0	0	0	0	0	0	0	0	0	0	-0.5	-0.5	-0.5	-0.5	-0.5	-0.5	-0.5	-0.5	-0.5	-0.5	-0.5	linear	0.025	TRUE	450	FALSE	NA	NA	1	0	0.5	10	splines	0	-0.022354778807397994
10	250	0	175	350	525	700	875	1050	1225	1400	1575	2	0	1	0	0	0	0	0	0	0	0	0	0	-0.5	-0.5	-0.5	-0.5	-0.5	-0.5	-0.5	-0.5	-0.5	-0.5	-0.5	linear	0.025	TRUE	450	FALSE	NA	NA	1	0	0.5	10	splines_cal	0	-0.023006532087807858
10	250	0	200	400	600	800	1000	1200	1400	1600	1800	2	0	1	0	0	0	0	0	0	0	0	0	0	-0.5	-0.5	-0.5	-0.5	-0.5	-0.5	-0.5	-0.5	-0.5	-0.5	-0.5	linear	0.025	TRUE	450	FALSE	NA	NA	1	0	0.5	2	fixmodel	0	-0.005973409489594481
10	250	0	200	400	600	800	1000	1200	1400	1600	1800	2	0	1	0	0	0	0	0	0	0	0	0	0	-0.5	-0.5	-0.5	-0.5	-0.5	-0.5	-0.5	-0.5	-0.5	-0.5	-0.5	linear	0.025	TRUE	450	FALSE	NA	NA	1	0	0.5	2	sepmodel	0	-0.007477469824103804
10	250	0	200	400	600	800	1000	1200	1400	1600	1800	2	0	1	0	0	0	0	0	0	0	0	0	0	-0.5	-0.5	-0.5	-0.5	-0.5	-0.5	-0.5	-0.5	-0.5	-0.5	-0.5	linear	0.025	TRUE	450	FALSE	NA	NA	1	0	0.5	2	splines	0	-0.0036460293683135735
10	250	0	200	400	600	800	1000	1200	1400	1600	1800	2	0	1	0	0	0	0	0	0	0	0	0	0	-0.5	-0.5	-0.5	-0.5	-0.5	-0.5	-0.5	-0.5	-0.5	-0.5	-0.5	linear	0.025	TRUE	450	FALSE	NA	NA	1	0	0.5	2	splines_cal	0	-0.004268536494023913
10	250	0	200	400	600	800	1000	1200	1400	1600	1800	2	0	1	0	0	0	0	0	0	0	0	0	0	-0.5	-0.5	-0.5	-0.5	-0.5	-0.5	-0.5	-0.5	-0.5	-0.5	-0.5	linear	0.025	TRUE	450	FALSE	NA	NA	1	0	0.5	3	fixmodel	0	-0.023065660172023737
10	250	0	200	400	600	800	1000	1200	1400	1600	1800	2	0	1	0	0	0	0	0	0	0	0	0	0	-0.5	-0.5	-0.5	-0.5	-0.5	-0.5	-0.5	-0.5	-0.5	-0.5	-0.5	linear	0.025	TRUE	450	FALSE	NA	NA	1	0	0.5	3	sepmodel	0	-0.02351029114553258
10	250	0	200	400	600	800	1000	1200	1400	1600	1800	2	0	1	0	0	0	0	0	0	0	0	0	0	-0.5	-0.5	-0.5	-0.5	-0.5	-0.5	-0.5	-0.5	-0.5	-0.5	-0.5	linear	0.025	TRUE	450	FALSE	NA	NA	1	0	0.5	3	splines	0	-0.016848998576457254
10	250	0	200	400	600	800	1000	1200	1400	1600	1800	2	0	1	0	0	0	0	0	0	0	0	0	0	-0.5	-0.5	-0.5	-0.5	-0.5	-0.5	-0.5	-0.5	-0.5	-0.5	-0.5	linear	0.025	TRUE	450	FALSE	NA	NA	1	0	0.5	3	splines_cal	0	-0.017772382505338392
10	250	0	200	400	600	800	1000	1200	1400	1600	1800	2	0	1	0	0	0	0	0	0	0	0	0	0	-0.5	-0.5	-0.5	-0.5	-0.5	-0.5	-0.5	-0.5	-0.5	-0.5	-0.5	linear	0.025	TRUE	450	FALSE	NA	NA	1	0	0.5	4	fixmodel	0.1	0.03735964017641349
10	250	0	200	400	600	800	1000	1200	1400	1600	1800	2	0	1	0	0	0	0	0	0	0	0	0	0	-0.5	-0.5	-0.5	-0.5	-0.5	-0.5	-0.5	-0.5	-0.5	-0.5	-0.5	linear	0.025	TRUE	450	FALSE	NA	NA	1	0	0.5	4	sepmodel	0.1	0.03635370373394222
10	250	0	200	400	600	800	1000	1200	1400	1600	1800	2	0	1	0	0	0	0	0	0	0	0	0	0	-0.5	-0.5	-0.5	-0.5	-0.5	-0.5	-0.5	-0.5	-0.5	-0.5	-0.5	linear	0.025	TRUE	450	FALSE	NA	NA	1	0	0.5	4	splines	0.1	0.03776857505420567
10	250	0	200	400	600	800	1000	1200	1400	1600	1800	2	0	1	0	0	0	0	0	0	0	0	0	0	-0.5	-0.5	-0.5	-0.5	-0.5	-0.5	-0.5	-0.5	-0.5	-0.5	-0.5	linear	0.025	TRUE	450	FALSE	NA	NA	1	0	0.5	4	splines_cal	0.1	0.03823824696226912
10	250	0	200	400	600	800	1000	1200	1400	1600	1800	2	0	1	0	0	0	0	0	0	0	0	0	0	-0.5	-0.5	-0.5	-0.5	-0.5	-0.5	-0.5	-0.5	-0.5	-0.5	-0.5	linear	0.025	TRUE	450	FALSE	NA	NA	1	0	0.5	5	fixmodel	0	-0.03877518256700011
10	250	0	200	400	600	800	1000	1200	1400	1600	1800	2	0	1	0	0	0	0	0	0	0	0	0	0	-0.5	-0.5	-0.5	-0.5	-0.5	-0.5	-0.5	-0.5	-0.5	-0.5	-0.5	linear	0.025	TRUE	450	FALSE	NA	NA	1	0	0.5	5	sepmodel	0	-0.03483112721187557
10	250	0	200	400	600	800	1000	1200	1400	1600	1800	2	0	1	0	0	0	0	0	0	0	0	0	0	-0.5	-0.5	-0.5	-0.5	-0.5	-0.5	-0.5	-0.5	-0.5	-0.5	-0.5	linear	0.025	TRUE	450	FALSE	NA	NA	1	0	0.5	5	splines	0	-0.0381588094235224
10	250	0	200	400	600	800	1000	1200	1400	1600	1800	2	0	1	0	0	0	0	0	0	0	0	0	0	-0.5	-0.5	-0.5	-0.5	-0.5	-0.5	-0.5	-0.5	-0.5	-0.5	-0.5	linear	0.025	TRUE	450	FALSE	NA	NA	1	0	0.5	5	splines_cal	0	-0.036307267986986115
10	250	0	200	400	600	800	1000	1200	1400	1600	1800	2	0	1	0	0	0	0	0	0	0	0	0	0	-0.5	-0.5	-0.5	-0.5	-0.5	-0.5	-0.5	-0.5	-0.5	-0.5	-0.5	linear	0.025	TRUE	450	FALSE	NA	NA	1	0	0.5	6	fixmodel	0	-0.014781835339108585
10	250	0	200	400	600	800	1000	1200	1400	1600	1800	2	0	1	0	0	0	0	0	0	0	0	0	0	-0.5	-0.5	-0.5	-0.5	-0.5	-0.5	-0.5	-0.5	-0.5	-0.5	-0.5	linear	0.025	TRUE	450	FALSE	NA	NA	1	0	0.5	6	sepmodel	0	-0.015234931255014253
10	250	0	200	400	600	800	1000	1200	1400	1600	1800	2	0	1	0	0	0	0	0	0	0	0	0	0	-0.5	-0.5	-0.5	-0.5	-0.5	-0.5	-0.5	-0.5	-0.5	-0.5	-0.5	linear	0.025	TRUE	450	FALSE	NA	NA	1	0	0.5	6	splines	0	-0.014558141310106718
10	250	0	200	400	600	800	1000	1200	1400	1600	1800	2	0	1	0	0	0	0	0	0	0	0	0	0	-0.5	-0.5	-0.5	-0.5	-0.5	-0.5	-0.5	-0.5	-0.5	-0.5	-0.5	linear	0.025	TRUE	450	FALSE	NA	NA	1	0	0.5	6	splines_cal	0	-0.014399380040013027
10	250	0	200	400	600	800	1000	1200	1400	1600	1800	2	0	1	0	0	0	0	0	0	0	0	0	0	-0.5	-0.5	-0.5	-0.5	-0.5	-0.5	-0.5	-0.5	-0.5	-0.5	-0.5	linear	0.025	TRUE	450	FALSE	NA	NA	1	0	0.5	7	fixmodel	0.1	-0.014691283279808613
10	250	0	200	400	600	800	1000	1200	1400	1600	1800	2	0	1	0	0	0	0	0	0	0	0	0	0	-0.5	-0.5	-0.5	-0.5	-0.5	-0.5	-0.5	-0.5	-0.5	-0.5	-0.5	linear	0.025	TRUE	450	FALSE	NA	NA	1	0	0.5	7	sepmodel	0.1	-0.022369953817880334
10	250	0	200	400	600	800	1000	1200	1400	1600	1800	2	0	1	0	0	0	0	0	0	0	0	0	0	-0.5	-0.5	-0.5	-0.5	-0.5	-0.5	-0.5	-0.5	-0.5	-0.5	-0.5	linear	0.025	TRUE	450	FALSE	NA	NA	1	0	0.5	7	splines	0.1	-0.013116277541971026
10	250	0	200	400	600	800	1000	1200	1400	1600	1800	2	0	1	0	0	0	0	0	0	0	0	0	0	-0.5	-0.5	-0.5	-0.5	-0.5	-0.5	-0.5	-0.5	-0.5	-0.5	-0.5	linear	0.025	TRUE	450	FALSE	NA	NA	1	0	0.5	7	splines_cal	0.1	-0.013438682203287913
10	250	0	200	400	600	800	1000	1200	1400	1600	1800	2	0	1	0	0	0	0	0	0	0	0	0	0	-0.5	-0.5	-0.5	-0.5	-0.5	-0.5	-0.5	-0.5	-0.5	-0.5	-0.5	linear	0.025	TRUE	450	FALSE	NA	NA	1	0	0.5	8	fixmodel	0	-4.130550786310288e-4
10	250	0	200	400	600	800	1000	1200	1400	1600	1800	2	0	1	0	0	0	0	0	0	0	0	0	0	-0.5	-0.5	-0.5	-0.5	-0.5	-0.5	-0.5	-0.5	-0.5	-0.5	-0.5	linear	0.025	TRUE	450	FALSE	NA	NA	1	0	0.5	8	sepmodel	0	-3.1645626608974885e-5
10	250	0	200	400	600	800	1000	1200	1400	1600	1800	2	0	1	0	0	0	0	0	0	0	0	0	0	-0.5	-0.5	-0.5	-0.5	-0.5	-0.5	-0.5	-0.5	-0.5	-0.5	-0.5	linear	0.025	TRUE	450	FALSE	NA	NA	1	0	0.5	8	splines	0	2.160322753177171e-4
10	250	0	200	400	600	800	1000	1200	1400	1600	1800	2	0	1	0	0	0	0	0	0	0	0	0	0	-0.5	-0.5	-0.5	-0.5	-0.5	-0.5	-0.5	-0.5	-0.5	-0.5	-0.5	linear	0.025	TRUE	450	FALSE	NA	NA	1	0	0.5	8	splines_cal	0	-0.0026289655972119314
10	250	0	200	400	600	800	1000	1200	1400	1600	1800	2	0	1	0	0	0	0	0	0	0	0	0	0	-0.5	-0.5	-0.5	-0.5	-0.5	-0.5	-0.5	-0.5	-0.5	-0.5	-0.5	linear	0.025	TRUE	450	FALSE	NA	NA	1	0	0.5	9	fixmodel	0	-0.03044971941736485
10	250	0	200	400	600	800	1000	1200	1400	1600	1800	2	0	1	0	0	0	0	0	0	0	0	0	0	-0.5	-0.5	-0.5	-0.5	-0.5	-0.5	-0.5	-0.5	-0.5	-0.5	-0.5	linear	0.025	TRUE	450	FALSE	NA	NA	1	0	0.5	9	sepmodel	0	-0.04174065916329728
10	250	0	200	400	600	800	1000	1200	1400	1600	1800	2	0	1	0	0	0	0	0	0	0	0	0	0	-0.5	-0.5	-0.5	-0.5	-0.5	-0.5	-0.5	-0.5	-0.5	-0.5	-0.5	linear	0.025	TRUE	450	FALSE	NA	NA	1	0	0.5	9	splines	0	-0.03208682277962806
10	250	0	200	400	600	800	1000	1200	1400	1600	1800	2	0	1	0	0	0	0	0	0	0	0	0	0	-0.5	-0.5	-0.5	-0.5	-0.5	-0.5	-0.5	-0.5	-0.5	-0.5	-0.5	linear	0.025	TRUE	450	FALSE	NA	NA	1	0	0.5	9	splines_cal	0	-0.031336176763308445
10	250	0	200	400	600	800	1000	1200	1400	1600	1800	2	0	1	0	0	0	0	0	0	0	0	0	0	-0.5	-0.5	-0.5	-0.5	-0.5	-0.5	-0.5	-0.5	-0.5	-0.5	-0.5	linear	0.025	TRUE	450	FALSE	NA	NA	1	0	0.5	10	fixmodel	0	-0.02483158127277868
10	250	0	200	400	600	800	1000	1200	1400	1600	1800	2	0	1	0	0	0	0	0	0	0	0	0	0	-0.5	-0.5	-0.5	-0.5	-0.5	-0.5	-0.5	-0.5	-0.5	-0.5	-0.5	linear	0.025	TRUE	450	FALSE	NA	NA	1	0	0.5	10	sepmodel	0	-0.03323584599875516
10	250	0	200	400	600	800	1000	1200	1400	1600	1800	2	0	1	0	0	0	0	0	0	0	0	0	0	-0.5	-0.5	-0.5	-0.5	-0.5	-0.5	-0.5	-0.5	-0.5	-0.5	-0.5	linear	0.025	TRUE	450	FALSE	NA	NA	1	0	0.5	10	splines	0	-0.02450033881815956
10	250	0	200	400	600	800	1000	1200	1400	1600	1800	2	0	1	0	0	0	0	0	0	0	0	0	0	-0.5	-0.5	-0.5	-0.5	-0.5	-0.5	-0.5	-0.5	-0.5	-0.5	-0.5	linear	0.025	TRUE	450	FALSE	NA	NA	1	0	0.5	10	splines_cal	0	-0.02732473778897305
10	250	0	225	450	675	900	1125	1350	1575	1800	2025	2	0	1	0	0	0	0	0	0	0	0	0	0	-0.5	-0.5	-0.5	-0.5	-0.5	-0.5	-0.5	-0.5	-0.5	-0.5	-0.5	linear	0.025	TRUE	450	FALSE	NA	NA	1	0	0.5	2	fixmodel	0	-0.020069080105925383
10	250	0	225	450	675	900	1125	1350	1575	1800	2025	2	0	1	0	0	0	0	0	0	0	0	0	0	-0.5	-0.5	-0.5	-0.5	-0.5	-0.5	-0.5	-0.5	-0.5	-0.5	-0.5	linear	0.025	TRUE	450	FALSE	NA	NA	1	0	0.5	2	sepmodel	0	-0.004614819828949469
10	250	0	225	450	675	900	1125	1350	1575	1800	2025	2	0	1	0	0	0	0	0	0	0	0	0	0	-0.5	-0.5	-0.5	-0.5	-0.5	-0.5	-0.5	-0.5	-0.5	-0.5	-0.5	linear	0.025	TRUE	450	FALSE	NA	NA	1	0	0.5	2	splines	0	-0.017220641644545343
10	250	0	225	450	675	900	1125	1350	1575	1800	2025	2	0	1	0	0	0	0	0	0	0	0	0	0	-0.5	-0.5	-0.5	-0.5	-0.5	-0.5	-0.5	-0.5	-0.5	-0.5	-0.5	linear	0.025	TRUE	450	FALSE	NA	NA	1	0	0.5	2	splines_cal	0	-0.01676463411428402
10	250	0	225	450	675	900	1125	1350	1575	1800	2025	2	0	1	0	0	0	0	0	0	0	0	0	0	-0.5	-0.5	-0.5	-0.5	-0.5	-0.5	-0.5	-0.5	-0.5	-0.5	-0.5	linear	0.025	TRUE	450	FALSE	NA	NA	1	0	0.5	3	fixmodel	0	-0.10639262568691758
10	250	0	225	450	675	900	1125	1350	1575	1800	2025	2	0	1	0	0	0	0	0	0	0	0	0	0	-0.5	-0.5	-0.5	-0.5	-0.5	-0.5	-0.5	-0.5	-0.5	-0.5	-0.5	linear	0.025	TRUE	450	FALSE	NA	NA	1	0	0.5	3	sepmodel	0	-0.10296244068183559
10	250	0	225	450	675	900	1125	1350	1575	1800	2025	2	0	1	0	0	0	0	0	0	0	0	0	0	-0.5	-0.5	-0.5	-0.5	-0.5	-0.5	-0.5	-0.5	-0.5	-0.5	-0.5	linear	0.025	TRUE	450	FALSE	NA	NA	1	0	0.5	3	splines	0	-0.10310828953062307
10	250	0	225	450	675	900	1125	1350	1575	1800	2025	2	0	1	0	0	0	0	0	0	0	0	0	0	-0.5	-0.5	-0.5	-0.5	-0.5	-0.5	-0.5	-0.5	-0.5	-0.5	-0.5	linear	0.025	TRUE	450	FALSE	NA	NA	1	0	0.5	3	splines_cal	0	-0.10538100951329854
10	250	0	225	450	675	900	1125	1350	1575	1800	2025	2	0	1	0	0	0	0	0	0	0	0	0	0	-0.5	-0.5	-0.5	-0.5	-0.5	-0.5	-0.5	-0.5	-0.5	-0.5	-0.5	linear	0.025	TRUE	450	FALSE	NA	NA	1	0	0.5	4	fixmodel	0	-0.0353650442320346
10	250	0	225	450	675	900	1125	1350	1575	1800	2025	2	0	1	0	0	0	0	0	0	0	0	0	0	-0.5	-0.5	-0.5	-0.5	-0.5	-0.5	-0.5	-0.5	-0.5	-0.5	-0.5	linear	0.025	TRUE	450	FALSE	NA	NA	1	0	0.5	4	sepmodel	0.1	-0.0363750667350405
10	250	0	225	450	675	900	1125	1350	1575	1800	2025	2	0	1	0	0	0	0	0	0	0	0	0	0	-0.5	-0.5	-0.5	-0.5	-0.5	-0.5	-0.5	-0.5	-0.5	-0.5	-0.5	linear	0.025	TRUE	450	FALSE	NA	NA	1	0	0.5	4	splines	0	-0.034949714992722515
10	250	0	225	450	675	900	1125	1350	1575	1800	2025	2	0	1	0	0	0	0	0	0	0	0	0	0	-0.5	-0.5	-0.5	-0.5	-0.5	-0.5	-0.5	-0.5	-0.5	-0.5	-0.5	linear	0.025	TRUE	450	FALSE	NA	NA	1	0	0.5	4	splines_cal	0	-0.037172287405093
10	250	0	225	450	675	900	1125	1350	1575	1800	2025	2	0	1	0	0	0	0	0	0	0	0	0	0	-0.5	-0.5	-0.5	-0.5	-0.5	-0.5	-0.5	-0.5	-0.5	-0.5	-0.5	linear	0.025	TRUE	450	FALSE	NA	NA	1	0	0.5	5	fixmodel	0	0.00979479243748766
10	250	0	225	450	675	900	1125	1350	1575	1800	2025	2	0	1	0	0	0	0	0	0	0	0	0	0	-0.5	-0.5	-0.5	-0.5	-0.5	-0.5	-0.5	-0.5	-0.5	-0.5	-0.5	linear	0.025	TRUE	450	FALSE	NA	NA	1	0	0.5	5	sepmodel	0	0.018080079958554082
10	250	0	225	450	675	900	1125	1350	1575	1800	2025	2	0	1	0	0	0	0	0	0	0	0	0	0	-0.5	-0.5	-0.5	-0.5	-0.5	-0.5	-0.5	-0.5	-0.5	-0.5	-0.5	linear	0.025	TRUE	450	FALSE	NA	NA	1	0	0.5	5	splines	0	0.011837616147378684
10	250	0	225	450	675	900	1125	1350	1575	1800	2025	2	0	1	0	0	0	0	0	0	0	0	0	0	-0.5	-0.5	-0.5	-0.5	-0.5	-0.5	-0.5	-0.5	-0.5	-0.5	-0.5	linear	0.025	TRUE	450	FALSE	NA	NA	1	0	0.5	5	splines_cal	0	0.0131362202072744
10	250	0	225	450	675	900	1125	1350	1575	1800	2025	2	0	1	0	0	0	0	0	0	0	0	0	0	-0.5	-0.5	-0.5	-0.5	-0.5	-0.5	-0.5	-0.5	-0.5	-0.5	-0.5	linear	0.025	TRUE	450	FALSE	NA	NA	1	0	0.5	6	fixmodel	0	-0.01130675420778042
10	250	0	225	450	675	900	1125	1350	1575	1800	2025	2	0	1	0	0	0	0	0	0	0	0	0	0	-0.5	-0.5	-0.5	-0.5	-0.5	-0.5	-0.5	-0.5	-0.5	-0.5	-0.5	linear	0.025	TRUE	450	FALSE	NA	NA	1	0	0.5	6	sepmodel	0.2	0.0024399470310140703
10	250	0	225	450	675	900	1125	1350	1575	1800	2025	2	0	1	0	0	0	0	0	0	0	0	0	0	-0.5	-0.5	-0.5	-0.5	-0.5	-0.5	-0.5	-0.5	-0.5	-0.5	-0.5	linear	0.025	TRUE	450	FALSE	NA	NA	1	0	0.5	6	splines	0	-0.010236633962661057
10	250	0	225	450	675	900	1125	1350	1575	1800	2025	2	0	1	0	0	0	0	0	0	0	0	0	0	-0.5	-0.5	-0.5	-0.5	-0.5	-0.5	-0.5	-0.5	-0.5	-0.5	-0.5	linear	0.025	TRUE	450	FALSE	NA	NA	1	0	0.5	6	splines_cal	0	-0.010202671604349263
10	250	0	225	450	675	900	1125	1350	1575	1800	2025	2	0	1	0	0	0	0	0	0	0	0	0	0	-0.5	-0.5	-0.5	-0.5	-0.5	-0.5	-0.5	-0.5	-0.5	-0.5	-0.5	linear	0.025	TRUE	450	FALSE	NA	NA	1	0	0.5	7	fixmodel	0	-0.022336081120528404
10	250	0	225	450	675	900	1125	1350	1575	1800	2025	2	0	1	0	0	0	0	0	0	0	0	0	0	-0.5	-0.5	-0.5	-0.5	-0.5	-0.5	-0.5	-0.5	-0.5	-0.5	-0.5	linear	0.025	TRUE	450	FALSE	NA	NA	1	0	0.5	7	sepmodel	0	-0.002736209461488259
10	250	0	225	450	675	900	1125	1350	1575	1800	2025	2	0	1	0	0	0	0	0	0	0	0	0	0	-0.5	-0.5	-0.5	-0.5	-0.5	-0.5	-0.5	-0.5	-0.5	-0.5	-0.5	linear	0.025	TRUE	450	FALSE	NA	NA	1	0	0.5	7	splines	0	-0.02048767597436405
10	250	0	225	450	675	900	1125	1350	1575	1800	2025	2	0	1	0	0	0	0	0	0	0	0	0	0	-0.5	-0.5	-0.5	-0.5	-0.5	-0.5	-0.5	-0.5	-0.5	-0.5	-0.5	linear	0.025	TRUE	450	FALSE	NA	NA	1	0	0.5	7	splines_cal	0	-0.02212897386798934
10	250	0	225	450	675	900	1125	1350	1575	1800	2025	2	0	1	0	0	0	0	0	0	0	0	0	0	-0.5	-0.5	-0.5	-0.5	-0.5	-0.5	-0.5	-0.5	-0.5	-0.5	-0.5	linear	0.025	TRUE	450	FALSE	NA	NA	1	0	0.5	8	fixmodel	0.1	0.02455407166651853
10	250	0	225	450	675	900	1125	1350	1575	1800	2025	2	0	1	0	0	0	0	0	0	0	0	0	0	-0.5	-0.5	-0.5	-0.5	-0.5	-0.5	-0.5	-0.5	-0.5	-0.5	-0.5	linear	0.025	TRUE	450	FALSE	NA	NA	1	0	0.5	8	sepmodel	0.1	0.05075533093937991
10	250	0	225	450	675	900	1125	1350	1575	1800	2025	2	0	1	0	0	0	0	0	0	0	0	0	0	-0.5	-0.5	-0.5	-0.5	-0.5	-0.5	-0.5	-0.5	-0.5	-0.5	-0.5	linear	0.025	TRUE	450	FALSE	NA	NA	1	0	0.5	8	splines	0.1	0.02574253513492363
10	250	0	225	450	675	900	1125	1350	1575	1800	2025	2	0	1	0	0	0	0	0	0	0	0	0	0	-0.5	-0.5	-0.5	-0.5	-0.5	-0.5	-0.5	-0.5	-0.5	-0.5	-0.5	linear	0.025	TRUE	450	FALSE	NA	NA	1	0	0.5	8	splines_cal	0.1	0.025742493633059877
10	250	0	225	450	675	900	1125	1350	1575	1800	2025	2	0	1	0	0	0	0	0	0	0	0	0	0	-0.5	-0.5	-0.5	-0.5	-0.5	-0.5	-0.5	-0.5	-0.5	-0.5	-0.5	linear	0.025	TRUE	450	FALSE	NA	NA	1	0	0.5	9	fixmodel	0	0.027657980668149746
10	250	0	225	450	675	900	1125	1350	1575	1800	2025	2	0	1	0	0	0	0	0	0	0	0	0	0	-0.5	-0.5	-0.5	-0.5	-0.5	-0.5	-0.5	-0.5	-0.5	-0.5	-0.5	linear	0.025	TRUE	450	FALSE	NA	NA	1	0	0.5	9	sepmodel	0	0.06340565337208737
10	250	0	225	450	675	900	1125	1350	1575	1800	2025	2	0	1	0	0	0	0	0	0	0	0	0	0	-0.5	-0.5	-0.5	-0.5	-0.5	-0.5	-0.5	-0.5	-0.5	-0.5	-0.5	linear	0.025	TRUE	450	FALSE	NA	NA	1	0	0.5	9	splines	0	0.03061151383567512
10	250	0	225	450	675	900	1125	1350	1575	1800	2025	2	0	1	0	0	0	0	0	0	0	0	0	0	-0.5	-0.5	-0.5	-0.5	-0.5	-0.5	-0.5	-0.5	-0.5	-0.5	-0.5	linear	0.025	TRUE	450	FALSE	NA	NA	1	0	0.5	9	splines_cal	0	0.02957229460786964
10	250	0	225	450	675	900	1125	1350	1575	1800	2025	2	0	1	0	0	0	0	0	0	0	0	0	0	-0.5	-0.5	-0.5	-0.5	-0.5	-0.5	-0.5	-0.5	-0.5	-0.5	-0.5	linear	0.025	TRUE	450	FALSE	NA	NA	1	0	0.5	10	fixmodel	0.1	0.01485009238191718
10	250	0	225	450	675	900	1125	1350	1575	1800	2025	2	0	1	0	0	0	0	0	0	0	0	0	0	-0.5	-0.5	-0.5	-0.5	-0.5	-0.5	-0.5	-0.5	-0.5	-0.5	-0.5	linear	0.025	TRUE	450	FALSE	NA	NA	1	0	0.5	10	sepmodel	0.2	0.05611996336577597
10	250	0	225	450	675	900	1125	1350	1575	1800	2025	2	0	1	0	0	0	0	0	0	0	0	0	0	-0.5	-0.5	-0.5	-0.5	-0.5	-0.5	-0.5	-0.5	-0.5	-0.5	-0.5	linear	0.025	TRUE	450	FALSE	NA	NA	1	0	0.5	10	splines	0.1	0.016303849802054
10	250	0	225	450	675	900	1125	1350	1575	1800	2025	2	0	1	0	0	0	0	0	0	0	0	0	0	-0.5	-0.5	-0.5	-0.5	-0.5	-0.5	-0.5	-0.5	-0.5	-0.5	-0.5	linear	0.025	TRUE	450	FALSE	NA	NA	1	0	0.5	10	splines_cal	0.1	0.015733497656466287
10	250	0	250	500	750	1000	1250	1500	1750	2000	2250	2	0	1	0	0	0	0	0	0	0	0	0	0	-0.5	-0.5	-0.5	-0.5	-0.5	-0.5	-0.5	-0.5	-0.5	-0.5	-0.5	linear	0.025	TRUE	450	FALSE	NA	NA	1	0	0.5	2	fixmodel	0	-0.0018103520966319668
10	250	0	250	500	750	1000	1250	1500	1750	2000	2250	2	0	1	0	0	0	0	0	0	0	0	0	0	-0.5	-0.5	-0.5	-0.5	-0.5	-0.5	-0.5	-0.5	-0.5	-0.5	-0.5	linear	0.025	TRUE	450	FALSE	NA	NA	1	0	0.5	2	sepmodel	0	0.004416391813548028
10	250	0	250	500	750	1000	1250	1500	1750	2000	2250	2	0	1	0	0	0	0	0	0	0	0	0	0	-0.5	-0.5	-0.5	-0.5	-0.5	-0.5	-0.5	-0.5	-0.5	-0.5	-0.5	linear	0.025	TRUE	450	FALSE	NA	NA	1	0	0.5	2	splines	0	-0.004170144690163597
10	250	0	250	500	750	1000	1250	1500	1750	2000	2250	2	0	1	0	0	0	0	0	0	0	0	0	0	-0.5	-0.5	-0.5	-0.5	-0.5	-0.5	-0.5	-0.5	-0.5	-0.5	-0.5	linear	0.025	TRUE	450	FALSE	NA	NA	1	0	0.5	2	splines_cal	0	-0.004965724384420271
10	250	0	250	500	750	1000	1250	1500	1750	2000	2250	2	0	1	0	0	0	0	0	0	0	0	0	0	-0.5	-0.5	-0.5	-0.5	-0.5	-0.5	-0.5	-0.5	-0.5	-0.5	-0.5	linear	0.025	TRUE	450	FALSE	NA	NA	1	0	0.5	3	fixmodel	0.1	0.062217827663553806
10	250	0	250	500	750	1000	1250	1500	1750	2000	2250	2	0	1	0	0	0	0	0	0	0	0	0	0	-0.5	-0.5	-0.5	-0.5	-0.5	-0.5	-0.5	-0.5	-0.5	-0.5	-0.5	linear	0.025	TRUE	450	FALSE	NA	NA	1	0	0.5	3	sepmodel	0.1	0.07261772330526618
10	250	0	250	500	750	1000	1250	1500	1750	2000	2250	2	0	1	0	0	0	0	0	0	0	0	0	0	-0.5	-0.5	-0.5	-0.5	-0.5	-0.5	-0.5	-0.5	-0.5	-0.5	-0.5	linear	0.025	TRUE	450	FALSE	NA	NA	1	0	0.5	3	splines	0.1	0.06261917418481415
10	250	0	250	500	750	1000	1250	1500	1750	2000	2250	2	0	1	0	0	0	0	0	0	0	0	0	0	-0.5	-0.5	-0.5	-0.5	-0.5	-0.5	-0.5	-0.5	-0.5	-0.5	-0.5	linear	0.025	TRUE	450	FALSE	NA	NA	1	0	0.5	3	splines_cal	0.1	0.06231171532828181
10	250	0	250	500	750	1000	1250	1500	1750	2000	2250	2	0	1	0	0	0	0	0	0	0	0	0	0	-0.5	-0.5	-0.5	-0.5	-0.5	-0.5	-0.5	-0.5	-0.5	-0.5	-0.5	linear	0.025	TRUE	450	FALSE	NA	NA	1	0	0.5	4	fixmodel	0	-0.015553822599535694
10	250	0	250	500	750	1000	1250	1500	1750	2000	2250	2	0	1	0	0	0	0	0	0	0	0	0	0	-0.5	-0.5	-0.5	-0.5	-0.5	-0.5	-0.5	-0.5	-0.5	-0.5	-0.5	linear	0.025	TRUE	450	FALSE	NA	NA	1	0	0.5	4	sepmodel	0	-0.00869312200644273
10	250	0	250	500	750	1000	1250	1500	1750	2000	2250	2	0	1	0	0	0	0	0	0	0	0	0	0	-0.5	-0.5	-0.5	-0.5	-0.5	-0.5	-0.5	-0.5	-0.5	-0.5	-0.5	linear	0.025	TRUE	450	FALSE	NA	NA	1	0	0.5	4	splines	0	-0.015660023918246342
10	250	0	250	500	750	1000	1250	1500	1750	2000	2250	2	0	1	0	0	0	0	0	0	0	0	0	0	-0.5	-0.5	-0.5	-0.5	-0.5	-0.5	-0.5	-0.5	-0.5	-0.5	-0.5	linear	0.025	TRUE	450	FALSE	NA	NA	1	0	0.5	4	splines_cal	0	-0.01449750208877916
10	250	0	250	500	750	1000	1250	1500	1750	2000	2250	2	0	1	0	0	0	0	0	0	0	0	0	0	-0.5	-0.5	-0.5	-0.5	-0.5	-0.5	-0.5	-0.5	-0.5	-0.5	-0.5	linear	0.025	TRUE	450	FALSE	NA	NA	1	0	0.5	5	fixmodel	0	0.0318189584407836
10	250	0	250	500	750	1000	1250	1500	1750	2000	2250	2	0	1	0	0	0	0	0	0	0	0	0	0	-0.5	-0.5	-0.5	-0.5	-0.5	-0.5	-0.5	-0.5	-0.5	-0.5	-0.5	linear	0.025	TRUE	450	FALSE	NA	NA	1	0	0.5	5	sepmodel	0	0.04152131684085992
10	250	0	250	500	750	1000	1250	1500	1750	2000	2250	2	0	1	0	0	0	0	0	0	0	0	0	0	-0.5	-0.5	-0.5	-0.5	-0.5	-0.5	-0.5	-0.5	-0.5	-0.5	-0.5	linear	0.025	TRUE	450	FALSE	NA	NA	1	0	0.5	5	splines	0	0.031297144662238166
10	250	0	250	500	750	1000	1250	1500	1750	2000	2250	2	0	1	0	0	0	0	0	0	0	0	0	0	-0.5	-0.5	-0.5	-0.5	-0.5	-0.5	-0.5	-0.5	-0.5	-0.5	-0.5	linear	0.025	TRUE	450	FALSE	NA	NA	1	0	0.5	5	splines_cal	0	0.028952230364424972
10	250	0	250	500	750	1000	1250	1500	1750	2000	2250	2	0	1	0	0	0	0	0	0	0	0	0	0	-0.5	-0.5	-0.5	-0.5	-0.5	-0.5	-0.5	-0.5	-0.5	-0.5	-0.5	linear	0.025	TRUE	450	FALSE	NA	NA	1	0	0.5	6	fixmodel	0.1	0.023665667624331983
10	250	0	250	500	750	1000	1250	1500	1750	2000	2250	2	0	1	0	0	0	0	0	0	0	0	0	0	-0.5	-0.5	-0.5	-0.5	-0.5	-0.5	-0.5	-0.5	-0.5	-0.5	-0.5	linear	0.025	TRUE	450	FALSE	NA	NA	1	0	0.5	6	sepmodel	0	0.026896847842948685
10	250	0	250	500	750	1000	1250	1500	1750	2000	2250	2	0	1	0	0	0	0	0	0	0	0	0	0	-0.5	-0.5	-0.5	-0.5	-0.5	-0.5	-0.5	-0.5	-0.5	-0.5	-0.5	linear	0.025	TRUE	450	FALSE	NA	NA	1	0	0.5	6	splines	0.1	0.02438833544754041
10	250	0	250	500	750	1000	1250	1500	1750	2000	2250	2	0	1	0	0	0	0	0	0	0	0	0	0	-0.5	-0.5	-0.5	-0.5	-0.5	-0.5	-0.5	-0.5	-0.5	-0.5	-0.5	linear	0.025	TRUE	450	FALSE	NA	NA	1	0	0.5	6	splines_cal	0	0.022965836955470397
10	250	0	250	500	750	1000	1250	1500	1750	2000	2250	2	0	1	0	0	0	0	0	0	0	0	0	0	-0.5	-0.5	-0.5	-0.5	-0.5	-0.5	-0.5	-0.5	-0.5	-0.5	-0.5	linear	0.025	TRUE	450	FALSE	NA	NA	1	0	0.5	7	fixmodel	0	-0.02191456560965522
10	250	0	250	500	750	1000	1250	1500	1750	2000	2250	2	0	1	0	0	0	0	0	0	0	0	0	0	-0.5	-0.5	-0.5	-0.5	-0.5	-0.5	-0.5	-0.5	-0.5	-0.5	-0.5	linear	0.025	TRUE	450	FALSE	NA	NA	1	0	0.5	7	sepmodel	0	-0.030266417149745598
10	250	0	250	500	750	1000	1250	1500	1750	2000	2250	2	0	1	0	0	0	0	0	0	0	0	0	0	-0.5	-0.5	-0.5	-0.5	-0.5	-0.5	-0.5	-0.5	-0.5	-0.5	-0.5	linear	0.025	TRUE	450	FALSE	NA	NA	1	0	0.5	7	splines	0	-0.021519551690110682
10	250	0	250	500	750	1000	1250	1500	1750	2000	2250	2	0	1	0	0	0	0	0	0	0	0	0	0	-0.5	-0.5	-0.5	-0.5	-0.5	-0.5	-0.5	-0.5	-0.5	-0.5	-0.5	linear	0.025	TRUE	450	FALSE	NA	NA	1	0	0.5	7	splines_cal	0	-0.024328120935735352
10	250	0	250	500	750	1000	1250	1500	1750	2000	2250	2	0	1	0	0	0	0	0	0	0	0	0	0	-0.5	-0.5	-0.5	-0.5	-0.5	-0.5	-0.5	-0.5	-0.5	-0.5	-0.5	linear	0.025	TRUE	450	FALSE	NA	NA	1	0	0.5	8	fixmodel	0	-0.014106374748182635
10	250	0	250	500	750	1000	1250	1500	1750	2000	2250	2	0	1	0	0	0	0	0	0	0	0	0	0	-0.5	-0.5	-0.5	-0.5	-0.5	-0.5	-0.5	-0.5	-0.5	-0.5	-0.5	linear	0.025	TRUE	450	FALSE	NA	NA	1	0	0.5	8	sepmodel	0	-0.029718763145671095
10	250	0	250	500	750	1000	1250	1500	1750	2000	2250	2	0	1	0	0	0	0	0	0	0	0	0	0	-0.5	-0.5	-0.5	-0.5	-0.5	-0.5	-0.5	-0.5	-0.5	-0.5	-0.5	linear	0.025	TRUE	450	FALSE	NA	NA	1	0	0.5	8	splines	0	-0.009994635079137454
10	250	0	250	500	750	1000	1250	1500	1750	2000	2250	2	0	1	0	0	0	0	0	0	0	0	0	0	-0.5	-0.5	-0.5	-0.5	-0.5	-0.5	-0.5	-0.5	-0.5	-0.5	-0.5	linear	0.025	TRUE	450	FALSE	NA	NA	1	0	0.5	8	splines_cal	0	-0.010104025673527457
10	250	0	250	500	750	1000	1250	1500	1750	2000	2250	2	0	1	0	0	0	0	0	0	0	0	0	0	-0.5	-0.5	-0.5	-0.5	-0.5	-0.5	-0.5	-0.5	-0.5	-0.5	-0.5	linear	0.025	TRUE	450	FALSE	NA	NA	1	0	0.5	9	fixmodel	0	-0.03926760287659978
10	250	0	250	500	750	1000	1250	1500	1750	2000	2250	2	0	1	0	0	0	0	0	0	0	0	0	0	-0.5	-0.5	-0.5	-0.5	-0.5	-0.5	-0.5	-0.5	-0.5	-0.5	-0.5	linear	0.025	TRUE	450	FALSE	NA	NA	1	0	0.5	9	sepmodel	0	-0.050130729013014734
10	250	0	250	500	750	1000	1250	1500	1750	2000	2250	2	0	1	0	0	0	0	0	0	0	0	0	0	-0.5	-0.5	-0.5	-0.5	-0.5	-0.5	-0.5	-0.5	-0.5	-0.5	-0.5	linear	0.025	TRUE	450	FALSE	NA	NA	1	0	0.5	9	splines	0	-0.03804249336879274
10	250	0	250	500	750	1000	1250	1500	1750	2000	2250	2	0	1	0	0	0	0	0	0	0	0	0	0	-0.5	-0.5	-0.5	-0.5	-0.5	-0.5	-0.5	-0.5	-0.5	-0.5	-0.5	linear	0.025	TRUE	450	FALSE	NA	NA	1	0	0.5	9	splines_cal	0	-0.04068957407255923
10	250	0	250	500	750	1000	1250	1500	1750	2000	2250	2	0	1	0	0	0	0	0	0	0	0	0	0	-0.5	-0.5	-0.5	-0.5	-0.5	-0.5	-0.5	-0.5	-0.5	-0.5	-0.5	linear	0.025	TRUE	450	FALSE	NA	NA	1	0	0.5	10	fixmodel	0	-0.012466641690009142
10	250	0	250	500	750	1000	1250	1500	1750	2000	2250	2	0	1	0	0	0	0	0	0	0	0	0	0	-0.5	-0.5	-0.5	-0.5	-0.5	-0.5	-0.5	-0.5	-0.5	-0.5	-0.5	linear	0.025	TRUE	450	FALSE	NA	NA	1	0	0.5	10	sepmodel	0	-0.02406824457496411
10	250	0	250	500	750	1000	1250	1500	1750	2000	2250	2	0	1	0	0	0	0	0	0	0	0	0	0	-0.5	-0.5	-0.5	-0.5	-0.5	-0.5	-0.5	-0.5	-0.5	-0.5	-0.5	linear	0.025	TRUE	450	FALSE	NA	NA	1	0	0.5	10	splines	0	-0.009130191443343913
10	250	0	250	500	750	1000	1250	1500	1750	2000	2250	2	0	1	0	0	0	0	0	0	0	0	0	0	-0.5	-0.5	-0.5	-0.5	-0.5	-0.5	-0.5	-0.5	-0.5	-0.5	-0.5	linear	0.025	TRUE	450	FALSE	NA	NA	1	0	0.5	10	splines_cal	0	-0.010325186822425891
10	250	0	275	550	825	1100	1375	1650	1925	2200	2475	2	0	1	0	0	0	0	0	0	0	0	0	0	-0.5	-0.5	-0.5	-0.5	-0.5	-0.5	-0.5	-0.5	-0.5	-0.5	-0.5	linear	0.025	TRUE	450	FALSE	NA	NA	1	0	0.5	2	fixmodel	0	0.008695288576767941
10	250	0	275	550	825	1100	1375	1650	1925	2200	2475	2	0	1	0	0	0	0	0	0	0	0	0	0	-0.5	-0.5	-0.5	-0.5	-0.5	-0.5	-0.5	-0.5	-0.5	-0.5	-0.5	linear	0.025	TRUE	450	FALSE	NA	NA	1	0	0.5	2	sepmodel	0	0.010641450329503638
10	250	0	275	550	825	1100	1375	1650	1925	2200	2475	2	0	1	0	0	0	0	0	0	0	0	0	0	-0.5	-0.5	-0.5	-0.5	-0.5	-0.5	-0.5	-0.5	-0.5	-0.5	-0.5	linear	0.025	TRUE	450	FALSE	NA	NA	1	0	0.5	2	splines	0	0.00908166628051307
10	250	0	275	550	825	1100	1375	1650	1925	2200	2475	2	0	1	0	0	0	0	0	0	0	0	0	0	-0.5	-0.5	-0.5	-0.5	-0.5	-0.5	-0.5	-0.5	-0.5	-0.5	-0.5	linear	0.025	TRUE	450	FALSE	NA	NA	1	0	0.5	2	splines_cal	0	0.007885851489539778
10	250	0	275	550	825	1100	1375	1650	1925	2200	2475	2	0	1	0	0	0	0	0	0	0	0	0	0	-0.5	-0.5	-0.5	-0.5	-0.5	-0.5	-0.5	-0.5	-0.5	-0.5	-0.5	linear	0.025	TRUE	450	FALSE	NA	NA	1	0	0.5	3	fixmodel	0	0.022007438344797705
10	250	0	275	550	825	1100	1375	1650	1925	2200	2475	2	0	1	0	0	0	0	0	0	0	0	0	0	-0.5	-0.5	-0.5	-0.5	-0.5	-0.5	-0.5	-0.5	-0.5	-0.5	-0.5	linear	0.025	TRUE	450	FALSE	NA	NA	1	0	0.5	3	sepmodel	0	0.020165388593512162
10	250	0	275	550	825	1100	1375	1650	1925	2200	2475	2	0	1	0	0	0	0	0	0	0	0	0	0	-0.5	-0.5	-0.5	-0.5	-0.5	-0.5	-0.5	-0.5	-0.5	-0.5	-0.5	linear	0.025	TRUE	450	FALSE	NA	NA	1	0	0.5	3	splines	0	0.022746574265332456
10	250	0	275	550	825	1100	1375	1650	1925	2200	2475	2	0	1	0	0	0	0	0	0	0	0	0	0	-0.5	-0.5	-0.5	-0.5	-0.5	-0.5	-0.5	-0.5	-0.5	-0.5	-0.5	linear	0.025	TRUE	450	FALSE	NA	NA	1	0	0.5	3	splines_cal	0	0.020885017191703166
10	250	0	275	550	825	1100	1375	1650	1925	2200	2475	2	0	1	0	0	0	0	0	0	0	0	0	0	-0.5	-0.5	-0.5	-0.5	-0.5	-0.5	-0.5	-0.5	-0.5	-0.5	-0.5	linear	0.025	TRUE	450	FALSE	NA	NA	1	0	0.5	4	fixmodel	0	-0.018055856221315343
10	250	0	275	550	825	1100	1375	1650	1925	2200	2475	2	0	1	0	0	0	0	0	0	0	0	0	0	-0.5	-0.5	-0.5	-0.5	-0.5	-0.5	-0.5	-0.5	-0.5	-0.5	-0.5	linear	0.025	TRUE	450	FALSE	NA	NA	1	0	0.5	4	sepmodel	0	-0.013642249769898166
10	250	0	275	550	825	1100	1375	1650	1925	2200	2475	2	0	1	0	0	0	0	0	0	0	0	0	0	-0.5	-0.5	-0.5	-0.5	-0.5	-0.5	-0.5	-0.5	-0.5	-0.5	-0.5	linear	0.025	TRUE	450	FALSE	NA	NA	1	0	0.5	4	splines	0	-0.019375859239628968
10	250	0	275	550	825	1100	1375	1650	1925	2200	2475	2	0	1	0	0	0	0	0	0	0	0	0	0	-0.5	-0.5	-0.5	-0.5	-0.5	-0.5	-0.5	-0.5	-0.5	-0.5	-0.5	linear	0.025	TRUE	450	FALSE	NA	NA	1	0	0.5	4	splines_cal	0	-0.01816632985655043
10	250	0	275	550	825	1100	1375	1650	1925	2200	2475	2	0	1	0	0	0	0	0	0	0	0	0	0	-0.5	-0.5	-0.5	-0.5	-0.5	-0.5	-0.5	-0.5	-0.5	-0.5	-0.5	linear	0.025	TRUE	450	FALSE	NA	NA	1	0	0.5	5	fixmodel	0	-0.040617396185575354
10	250	0	275	550	825	1100	1375	1650	1925	2200	2475	2	0	1	0	0	0	0	0	0	0	0	0	0	-0.5	-0.5	-0.5	-0.5	-0.5	-0.5	-0.5	-0.5	-0.5	-0.5	-0.5	linear	0.025	TRUE	450	FALSE	NA	NA	1	0	0.5	5	sepmodel	0	-0.03558178411577797
10	250	0	275	550	825	1100	1375	1650	1925	2200	2475	2	0	1	0	0	0	0	0	0	0	0	0	0	-0.5	-0.5	-0.5	-0.5	-0.5	-0.5	-0.5	-0.5	-0.5	-0.5	-0.5	linear	0.025	TRUE	450	FALSE	NA	NA	1	0	0.5	5	splines	0	-0.040283744444182916
10	250	0	275	550	825	1100	1375	1650	1925	2200	2475	2	0	1	0	0	0	0	0	0	0	0	0	0	-0.5	-0.5	-0.5	-0.5	-0.5	-0.5	-0.5	-0.5	-0.5	-0.5	-0.5	linear	0.025	TRUE	450	FALSE	NA	NA	1	0	0.5	5	splines_cal	0	-0.04476924433638694
10	250	0	275	550	825	1100	1375	1650	1925	2200	2475	2	0	1	0	0	0	0	0	0	0	0	0	0	-0.5	-0.5	-0.5	-0.5	-0.5	-0.5	-0.5	-0.5	-0.5	-0.5	-0.5	linear	0.025	TRUE	450	FALSE	NA	NA	1	0	0.5	6	fixmodel	0	-0.0033884240726708395
10	250	0	275	550	825	1100	1375	1650	1925	2200	2475	2	0	1	0	0	0	0	0	0	0	0	0	0	-0.5	-0.5	-0.5	-0.5	-0.5	-0.5	-0.5	-0.5	-0.5	-0.5	-0.5	linear	0.025	TRUE	450	FALSE	NA	NA	1	0	0.5	6	sepmodel	0	-0.008953951049642542
10	250	0	275	550	825	1100	1375	1650	1925	2200	2475	2	0	1	0	0	0	0	0	0	0	0	0	0	-0.5	-0.5	-0.5	-0.5	-0.5	-0.5	-0.5	-0.5	-0.5	-0.5	-0.5	linear	0.025	TRUE	450	FALSE	NA	NA	1	0	0.5	6	splines	0	-0.003334101122185954
10	250	0	275	550	825	1100	1375	1650	1925	2200	2475	2	0	1	0	0	0	0	0	0	0	0	0	0	-0.5	-0.5	-0.5	-0.5	-0.5	-0.5	-0.5	-0.5	-0.5	-0.5	-0.5	linear	0.025	TRUE	450	FALSE	NA	NA	1	0	0.5	6	splines_cal	0	1.6942872198084604e-4
10	250	0	275	550	825	1100	1375	1650	1925	2200	2475	2	0	1	0	0	0	0	0	0	0	0	0	0	-0.5	-0.5	-0.5	-0.5	-0.5	-0.5	-0.5	-0.5	-0.5	-0.5	-0.5	linear	0.025	TRUE	450	FALSE	NA	NA	1	0	0.5	7	fixmodel	0	0.028364188865580883
10	250	0	275	550	825	1100	1375	1650	1925	2200	2475	2	0	1	0	0	0	0	0	0	0	0	0	0	-0.5	-0.5	-0.5	-0.5	-0.5	-0.5	-0.5	-0.5	-0.5	-0.5	-0.5	linear	0.025	TRUE	450	FALSE	NA	NA	1	0	0.5	7	sepmodel	0	0.024898263220848604
10	250	0	275	550	825	1100	1375	1650	1925	2200	2475	2	0	1	0	0	0	0	0	0	0	0	0	0	-0.5	-0.5	-0.5	-0.5	-0.5	-0.5	-0.5	-0.5	-0.5	-0.5	-0.5	linear	0.025	TRUE	450	FALSE	NA	NA	1	0	0.5	7	splines	0	0.027554494962068975
10	250	0	275	550	825	1100	1375	1650	1925	2200	2475	2	0	1	0	0	0	0	0	0	0	0	0	0	-0.5	-0.5	-0.5	-0.5	-0.5	-0.5	-0.5	-0.5	-0.5	-0.5	-0.5	linear	0.025	TRUE	450	FALSE	NA	NA	1	0	0.5	7	splines_cal	0	0.024102068283365058
10	250	0	275	550	825	1100	1375	1650	1925	2200	2475	2	0	1	0	0	0	0	0	0	0	0	0	0	-0.5	-0.5	-0.5	-0.5	-0.5	-0.5	-0.5	-0.5	-0.5	-0.5	-0.5	linear	0.025	TRUE	450	FALSE	NA	NA	1	0	0.5	8	fixmodel	0	0.015332958697649876
10	250	0	275	550	825	1100	1375	1650	1925	2200	2475	2	0	1	0	0	0	0	0	0	0	0	0	0	-0.5	-0.5	-0.5	-0.5	-0.5	-0.5	-0.5	-0.5	-0.5	-0.5	-0.5	linear	0.025	TRUE	450	FALSE	NA	NA	1	0	0.5	8	sepmodel	0	0.013337218500830974
10	250	0	275	550	825	1100	1375	1650	1925	2200	2475	2	0	1	0	0	0	0	0	0	0	0	0	0	-0.5	-0.5	-0.5	-0.5	-0.5	-0.5	-0.5	-0.5	-0.5	-0.5	-0.5	linear	0.025	TRUE	450	FALSE	NA	NA	1	0	0.5	8	splines	0	0.014965832272471828
10	250	0	275	550	825	1100	1375	1650	1925	2200	2475	2	0	1	0	0	0	0	0	0	0	0	0	0	-0.5	-0.5	-0.5	-0.5	-0.5	-0.5	-0.5	-0.5	-0.5	-0.5	-0.5	linear	0.025	TRUE	450	FALSE	NA	NA	1	0	0.5	8	splines_cal	0	0.012861058963584315
10	250	0	275	550	825	1100	1375	1650	1925	2200	2475	2	0	1	0	0	0	0	0	0	0	0	0	0	-0.5	-0.5	-0.5	-0.5	-0.5	-0.5	-0.5	-0.5	-0.5	-0.5	-0.5	linear	0.025	TRUE	450	FALSE	NA	NA	1	0	0.5	9	fixmodel	0	0.028415589186277408
10	250	0	275	550	825	1100	1375	1650	1925	2200	2475	2	0	1	0	0	0	0	0	0	0	0	0	0	-0.5	-0.5	-0.5	-0.5	-0.5	-0.5	-0.5	-0.5	-0.5	-0.5	-0.5	linear	0.025	TRUE	450	FALSE	NA	NA	1	0	0.5	9	sepmodel	0	0.028145407410713755
10	250	0	275	550	825	1100	1375	1650	1925	2200	2475	2	0	1	0	0	0	0	0	0	0	0	0	0	-0.5	-0.5	-0.5	-0.5	-0.5	-0.5	-0.5	-0.5	-0.5	-0.5	-0.5	linear	0.025	TRUE	450	FALSE	NA	NA	1	0	0.5	9	splines	0	0.02880522041901829
10	250	0	275	550	825	1100	1375	1650	1925	2200	2475	2	0	1	0	0	0	0	0	0	0	0	0	0	-0.5	-0.5	-0.5	-0.5	-0.5	-0.5	-0.5	-0.5	-0.5	-0.5	-0.5	linear	0.025	TRUE	450	FALSE	NA	NA	1	0	0.5	9	splines_cal	0	0.025910198775325362
10	250	0	275	550	825	1100	1375	1650	1925	2200	2475	2	0	1	0	0	0	0	0	0	0	0	0	0	-0.5	-0.5	-0.5	-0.5	-0.5	-0.5	-0.5	-0.5	-0.5	-0.5	-0.5	linear	0.025	TRUE	450	FALSE	NA	NA	1	0	0.5	10	fixmodel	0	-0.02416791400769843
10	250	0	275	550	825	1100	1375	1650	1925	2200	2475	2	0	1	0	0	0	0	0	0	0	0	0	0	-0.5	-0.5	-0.5	-0.5	-0.5	-0.5	-0.5	-0.5	-0.5	-0.5	-0.5	linear	0.025	TRUE	450	FALSE	NA	NA	1	0	0.5	10	sepmodel	0	-0.02210208601390949
10	250	0	275	550	825	1100	1375	1650	1925	2200	2475	2	0	1	0	0	0	0	0	0	0	0	0	0	-0.5	-0.5	-0.5	-0.5	-0.5	-0.5	-0.5	-0.5	-0.5	-0.5	-0.5	linear	0.025	TRUE	450	FALSE	NA	NA	1	0	0.5	10	splines	0	-0.019837514761040707
10	250	0	275	550	825	1100	1375	1650	1925	2200	2475	2	0	1	0	0	0	0	0	0	0	0	0	0	-0.5	-0.5	-0.5	-0.5	-0.5	-0.5	-0.5	-0.5	-0.5	-0.5	-0.5	linear	0.025	TRUE	450	FALSE	NA	NA	1	0	0.5	10	splines_cal	0	-0.01991139421020165
10	250	0	300	600	900	1200	1500	1800	2100	2400	2700	2	0	1	0	0	0	0	0	0	0	0	0	0	-0.5	-0.5	-0.5	-0.5	-0.5	-0.5	-0.5	-0.5	-0.5	-0.5	-0.5	linear	0.025	TRUE	450	FALSE	NA	NA	1	0	0.5	2	fixmodel	0	0.008317789001733621
10	250	0	300	600	900	1200	1500	1800	2100	2400	2700	2	0	1	0	0	0	0	0	0	0	0	0	0	-0.5	-0.5	-0.5	-0.5	-0.5	-0.5	-0.5	-0.5	-0.5	-0.5	-0.5	linear	0.025	TRUE	450	FALSE	NA	NA	1	0	0.5	2	sepmodel	0	0.006991507780591235
10	250	0	300	600	900	1200	1500	1800	2100	2400	2700	2	0	1	0	0	0	0	0	0	0	0	0	0	-0.5	-0.5	-0.5	-0.5	-0.5	-0.5	-0.5	-0.5	-0.5	-0.5	-0.5	linear	0.025	TRUE	450	FALSE	NA	NA	1	0	0.5	2	splines	0	0.008185357273461384
10	250	0	300	600	900	1200	1500	1800	2100	2400	2700	2	0	1	0	0	0	0	0	0	0	0	0	0	-0.5	-0.5	-0.5	-0.5	-0.5	-0.5	-0.5	-0.5	-0.5	-0.5	-0.5	linear	0.025	TRUE	450	FALSE	NA	NA	1	0	0.5	2	splines_cal	0	0.008280903957148405
10	250	0	300	600	900	1200	1500	1800	2100	2400	2700	2	0	1	0	0	0	0	0	0	0	0	0	0	-0.5	-0.5	-0.5	-0.5	-0.5	-0.5	-0.5	-0.5	-0.5	-0.5	-0.5	linear	0.025	TRUE	450	FALSE	NA	NA	1	0	0.5	3	fixmodel	0	0.0200016121286023
10	250	0	300	600	900	1200	1500	1800	2100	2400	2700	2	0	1	0	0	0	0	0	0	0	0	0	0	-0.5	-0.5	-0.5	-0.5	-0.5	-0.5	-0.5	-0.5	-0.5	-0.5	-0.5	linear	0.025	TRUE	450	FALSE	NA	NA	1	0	0.5	3	sepmodel	0	0.03129393745307881
10	250	0	300	600	900	1200	1500	1800	2100	2400	2700	2	0	1	0	0	0	0	0	0	0	0	0	0	-0.5	-0.5	-0.5	-0.5	-0.5	-0.5	-0.5	-0.5	-0.5	-0.5	-0.5	linear	0.025	TRUE	450	FALSE	NA	NA	1	0	0.5	3	splines	0	0.02501123111988105
10	250	0	300	600	900	1200	1500	1800	2100	2400	2700	2	0	1	0	0	0	0	0	0	0	0	0	0	-0.5	-0.5	-0.5	-0.5	-0.5	-0.5	-0.5	-0.5	-0.5	-0.5	-0.5	linear	0.025	TRUE	450	FALSE	NA	NA	1	0	0.5	3	splines_cal	0	0.022682980722720063
10	250	0	300	600	900	1200	1500	1800	2100	2400	2700	2	0	1	0	0	0	0	0	0	0	0	0	0	-0.5	-0.5	-0.5	-0.5	-0.5	-0.5	-0.5	-0.5	-0.5	-0.5	-0.5	linear	0.025	TRUE	450	FALSE	NA	NA	1	0	0.5	4	fixmodel	0	-0.017322201284383346
10	250	0	300	600	900	1200	1500	1800	2100	2400	2700	2	0	1	0	0	0	0	0	0	0	0	0	0	-0.5	-0.5	-0.5	-0.5	-0.5	-0.5	-0.5	-0.5	-0.5	-0.5	-0.5	linear	0.025	TRUE	450	FALSE	NA	NA	1	0	0.5	4	sepmodel	0	-0.021796722361637547
10	250	0	300	600	900	1200	1500	1800	2100	2400	2700	2	0	1	0	0	0	0	0	0	0	0	0	0	-0.5	-0.5	-0.5	-0.5	-0.5	-0.5	-0.5	-0.5	-0.5	-0.5	-0.5	linear	0.025	TRUE	450	FALSE	NA	NA	1	0	0.5	4	splines	0	-0.01426384836435704
10	250	0	300	600	900	1200	1500	1800	2100	2400	2700	2	0	1	0	0	0	0	0	0	0	0	0	0	-0.5	-0.5	-0.5	-0.5	-0.5	-0.5	-0.5	-0.5	-0.5	-0.5	-0.5	linear	0.025	TRUE	450	FALSE	NA	NA	1	0	0.5	4	splines_cal	0.1	-0.014397463956552337
10	250	0	300	600	900	1200	1500	1800	2100	2400	2700	2	0	1	0	0	0	0	0	0	0	0	0	0	-0.5	-0.5	-0.5	-0.5	-0.5	-0.5	-0.5	-0.5	-0.5	-0.5	-0.5	linear	0.025	TRUE	450	FALSE	NA	NA	1	0	0.5	5	fixmodel	0.1	-0.017660943215214296
10	250	0	300	600	900	1200	1500	1800	2100	2400	2700	2	0	1	0	0	0	0	0	0	0	0	0	0	-0.5	-0.5	-0.5	-0.5	-0.5	-0.5	-0.5	-0.5	-0.5	-0.5	-0.5	linear	0.025	TRUE	450	FALSE	NA	NA	1	0	0.5	5	sepmodel	0.1	-0.012580301146445219
10	250	0	300	600	900	1200	1500	1800	2100	2400	2700	2	0	1	0	0	0	0	0	0	0	0	0	0	-0.5	-0.5	-0.5	-0.5	-0.5	-0.5	-0.5	-0.5	-0.5	-0.5	-0.5	linear	0.025	TRUE	450	FALSE	NA	NA	1	0	0.5	5	splines	0.1	-0.01794685840996469
10	250	0	300	600	900	1200	1500	1800	2100	2400	2700	2	0	1	0	0	0	0	0	0	0	0	0	0	-0.5	-0.5	-0.5	-0.5	-0.5	-0.5	-0.5	-0.5	-0.5	-0.5	-0.5	linear	0.025	TRUE	450	FALSE	NA	NA	1	0	0.5	5	splines_cal	0.1	-0.015709582644235495
10	250	0	300	600	900	1200	1500	1800	2100	2400	2700	2	0	1	0	0	0	0	0	0	0	0	0	0	-0.5	-0.5	-0.5	-0.5	-0.5	-0.5	-0.5	-0.5	-0.5	-0.5	-0.5	linear	0.025	TRUE	450	FALSE	NA	NA	1	0	0.5	6	fixmodel	0.1	-0.0015649902350407844
10	250	0	300	600	900	1200	1500	1800	2100	2400	2700	2	0	1	0	0	0	0	0	0	0	0	0	0	-0.5	-0.5	-0.5	-0.5	-0.5	-0.5	-0.5	-0.5	-0.5	-0.5	-0.5	linear	0.025	TRUE	450	FALSE	NA	NA	1	0	0.5	6	sepmodel	0.1	-0.0012146089869696519
10	250	0	300	600	900	1200	1500	1800	2100	2400	2700	2	0	1	0	0	0	0	0	0	0	0	0	0	-0.5	-0.5	-0.5	-0.5	-0.5	-0.5	-0.5	-0.5	-0.5	-0.5	-0.5	linear	0.025	TRUE	450	FALSE	NA	NA	1	0	0.5	6	splines	0.1	1.4824127212155914e-4
10	250	0	300	600	900	1200	1500	1800	2100	2400	2700	2	0	1	0	0	0	0	0	0	0	0	0	0	-0.5	-0.5	-0.5	-0.5	-0.5	-0.5	-0.5	-0.5	-0.5	-0.5	-0.5	linear	0.025	TRUE	450	FALSE	NA	NA	1	0	0.5	6	splines_cal	0	0.005890742012528211
10	250	0	300	600	900	1200	1500	1800	2100	2400	2700	2	0	1	0	0	0	0	0	0	0	0	0	0	-0.5	-0.5	-0.5	-0.5	-0.5	-0.5	-0.5	-0.5	-0.5	-0.5	-0.5	linear	0.025	TRUE	450	FALSE	NA	NA	1	0	0.5	7	fixmodel	0.1	0.0058221099694872516
10	250	0	300	600	900	1200	1500	1800	2100	2400	2700	2	0	1	0	0	0	0	0	0	0	0	0	0	-0.5	-0.5	-0.5	-0.5	-0.5	-0.5	-0.5	-0.5	-0.5	-0.5	-0.5	linear	0.025	TRUE	450	FALSE	NA	NA	1	0	0.5	7	sepmodel	0	0.01812667376206306
10	250	0	300	600	900	1200	1500	1800	2100	2400	2700	2	0	1	0	0	0	0	0	0	0	0	0	0	-0.5	-0.5	-0.5	-0.5	-0.5	-0.5	-0.5	-0.5	-0.5	-0.5	-0.5	linear	0.025	TRUE	450	FALSE	NA	NA	1	0	0.5	7	splines	0.1	0.004541370214091948
10	250	0	300	600	900	1200	1500	1800	2100	2400	2700	2	0	1	0	0	0	0	0	0	0	0	0	0	-0.5	-0.5	-0.5	-0.5	-0.5	-0.5	-0.5	-0.5	-0.5	-0.5	-0.5	linear	0.025	TRUE	450	FALSE	NA	NA	1	0	0.5	7	splines_cal	0.1	0.002470949621410222
10	250	0	300	600	900	1200	1500	1800	2100	2400	2700	2	0	1	0	0	0	0	0	0	0	0	0	0	-0.5	-0.5	-0.5	-0.5	-0.5	-0.5	-0.5	-0.5	-0.5	-0.5	-0.5	linear	0.025	TRUE	450	FALSE	NA	NA	1	0	0.5	8	fixmodel	0	-0.0023463589661397305
10	250	0	300	600	900	1200	1500	1800	2100	2400	2700	2	0	1	0	0	0	0	0	0	0	0	0	0	-0.5	-0.5	-0.5	-0.5	-0.5	-0.5	-0.5	-0.5	-0.5	-0.5	-0.5	linear	0.025	TRUE	450	FALSE	NA	NA	1	0	0.5	8	sepmodel	0	0.0032527533875507256
10	250	0	300	600	900	1200	1500	1800	2100	2400	2700	2	0	1	0	0	0	0	0	0	0	0	0	0	-0.5	-0.5	-0.5	-0.5	-0.5	-0.5	-0.5	-0.5	-0.5	-0.5	-0.5	linear	0.025	TRUE	450	FALSE	NA	NA	1	0	0.5	8	splines	0	-0.0016933177445926048
10	250	0	300	600	900	1200	1500	1800	2100	2400	2700	2	0	1	0	0	0	0	0	0	0	0	0	0	-0.5	-0.5	-0.5	-0.5	-0.5	-0.5	-0.5	-0.5	-0.5	-0.5	-0.5	linear	0.025	TRUE	450	FALSE	NA	NA	1	0	0.5	8	splines_cal	0	0.001335909529173591
10	250	0	300	600	900	1200	1500	1800	2100	2400	2700	2	0	1	0	0	0	0	0	0	0	0	0	0	-0.5	-0.5	-0.5	-0.5	-0.5	-0.5	-0.5	-0.5	-0.5	-0.5	-0.5	linear	0.025	TRUE	450	FALSE	NA	NA	1	0	0.5	9	fixmodel	0	-0.01014881841265412
10	250	0	300	600	900	1200	1500	1800	2100	2400	2700	2	0	1	0	0	0	0	0	0	0	0	0	0	-0.5	-0.5	-0.5	-0.5	-0.5	-0.5	-0.5	-0.5	-0.5	-0.5	-0.5	linear	0.025	TRUE	450	FALSE	NA	NA	1	0	0.5	9	sepmodel	0	5.863674296215018e-4
10	250	0	300	600	900	1200	1500	1800	2100	2400	2700	2	0	1	0	0	0	0	0	0	0	0	0	0	-0.5	-0.5	-0.5	-0.5	-0.5	-0.5	-0.5	-0.5	-0.5	-0.5	-0.5	linear	0.025	TRUE	450	FALSE	NA	NA	1	0	0.5	9	splines	0	-0.010846665829781258
10	250	0	300	600	900	1200	1500	1800	2100	2400	2700	2	0	1	0	0	0	0	0	0	0	0	0	0	-0.5	-0.5	-0.5	-0.5	-0.5	-0.5	-0.5	-0.5	-0.5	-0.5	-0.5	linear	0.025	TRUE	450	FALSE	NA	NA	1	0	0.5	9	splines_cal	0	-0.009264869834257786
10	250	0	300	600	900	1200	1500	1800	2100	2400	2700	2	0	1	0	0	0	0	0	0	0	0	0	0	-0.5	-0.5	-0.5	-0.5	-0.5	-0.5	-0.5	-0.5	-0.5	-0.5	-0.5	linear	0.025	TRUE	450	FALSE	NA	NA	1	0	0.5	10	fixmodel	0	-0.0202468301740781
10	250	0	300	600	900	1200	1500	1800	2100	2400	2700	2	0	1	0	0	0	0	0	0	0	0	0	0	-0.5	-0.5	-0.5	-0.5	-0.5	-0.5	-0.5	-0.5	-0.5	-0.5	-0.5	linear	0.025	TRUE	450	FALSE	NA	NA	1	0	0.5	10	sepmodel	0	-0.022198348651283666
10	250	0	300	600	900	1200	1500	1800	2100	2400	2700	2	0	1	0	0	0	0	0	0	0	0	0	0	-0.5	-0.5	-0.5	-0.5	-0.5	-0.5	-0.5	-0.5	-0.5	-0.5	-0.5	linear	0.025	TRUE	450	FALSE	NA	NA	1	0	0.5	10	splines	0	-0.018204615523125797
10	250	0	300	600	900	1200	1500	1800	2100	2400	2700	2	0	1	0	0	0	0	0	0	0	0	0	0	-0.5	-0.5	-0.5	-0.5	-0.5	-0.5	-0.5	-0.5	-0.5	-0.5	-0.5	linear	0.025	TRUE	450	FALSE	NA	NA	1	0	0.5	10	splines_cal	0	-0.02239006904604832
10	250	0	325	650	975	1300	1625	1950	2275	2600	2925	2	0	1	0	0	0	0	0	0	0	0	0	0	-0.5	-0.5	-0.5	-0.5	-0.5	-0.5	-0.5	-0.5	-0.5	-0.5	-0.5	linear	0.025	TRUE	450	FALSE	NA	NA	1	0	0.5	2	fixmodel	0.2	0.010878185690944425
10	250	0	325	650	975	1300	1625	1950	2275	2600	2925	2	0	1	0	0	0	0	0	0	0	0	0	0	-0.5	-0.5	-0.5	-0.5	-0.5	-0.5	-0.5	-0.5	-0.5	-0.5	-0.5	linear	0.025	TRUE	450	FALSE	NA	NA	1	0	0.5	2	sepmodel	0	0.023808525181213493
10	250	0	325	650	975	1300	1625	1950	2275	2600	2925	2	0	1	0	0	0	0	0	0	0	0	0	0	-0.5	-0.5	-0.5	-0.5	-0.5	-0.5	-0.5	-0.5	-0.5	-0.5	-0.5	linear	0.025	TRUE	450	FALSE	NA	NA	1	0	0.5	2	splines	0.1	0.014609037330776495
10	250	0	325	650	975	1300	1625	1950	2275	2600	2925	2	0	1	0	0	0	0	0	0	0	0	0	0	-0.5	-0.5	-0.5	-0.5	-0.5	-0.5	-0.5	-0.5	-0.5	-0.5	-0.5	linear	0.025	TRUE	450	FALSE	NA	NA	1	0	0.5	2	splines_cal	0.1	0.008848092267402335
10	250	0	325	650	975	1300	1625	1950	2275	2600	2925	2	0	1	0	0	0	0	0	0	0	0	0	0	-0.5	-0.5	-0.5	-0.5	-0.5	-0.5	-0.5	-0.5	-0.5	-0.5	-0.5	linear	0.025	TRUE	450	FALSE	NA	NA	1	0	0.5	3	fixmodel	0	0.018014956876492932
10	250	0	325	650	975	1300	1625	1950	2275	2600	2925	2	0	1	0	0	0	0	0	0	0	0	0	0	-0.5	-0.5	-0.5	-0.5	-0.5	-0.5	-0.5	-0.5	-0.5	-0.5	-0.5	linear	0.025	TRUE	450	FALSE	NA	NA	1	0	0.5	3	sepmodel	0	0.026371793711213433
10	250	0	325	650	975	1300	1625	1950	2275	2600	2925	2	0	1	0	0	0	0	0	0	0	0	0	0	-0.5	-0.5	-0.5	-0.5	-0.5	-0.5	-0.5	-0.5	-0.5	-0.5	-0.5	linear	0.025	TRUE	450	FALSE	NA	NA	1	0	0.5	3	splines	0	0.018555321619414582
10	250	0	325	650	975	1300	1625	1950	2275	2600	2925	2	0	1	0	0	0	0	0	0	0	0	0	0	-0.5	-0.5	-0.5	-0.5	-0.5	-0.5	-0.5	-0.5	-0.5	-0.5	-0.5	linear	0.025	TRUE	450	FALSE	NA	NA	1	0	0.5	3	splines_cal	0	0.017472922838096323
10	250	0	325	650	975	1300	1625	1950	2275	2600	2925	2	0	1	0	0	0	0	0	0	0	0	0	0	-0.5	-0.5	-0.5	-0.5	-0.5	-0.5	-0.5	-0.5	-0.5	-0.5	-0.5	linear	0.025	TRUE	450	FALSE	NA	NA	1	0	0.5	4	fixmodel	0.1	0.003332696844542019
10	250	0	325	650	975	1300	1625	1950	2275	2600	2925	2	0	1	0	0	0	0	0	0	0	0	0	0	-0.5	-0.5	-0.5	-0.5	-0.5	-0.5	-0.5	-0.5	-0.5	-0.5	-0.5	linear	0.025	TRUE	450	FALSE	NA	NA	1	0	0.5	4	sepmodel	0	-0.00529483832259966
10	250	0	325	650	975	1300	1625	1950	2275	2600	2925	2	0	1	0	0	0	0	0	0	0	0	0	0	-0.5	-0.5	-0.5	-0.5	-0.5	-0.5	-0.5	-0.5	-0.5	-0.5	-0.5	linear	0.025	TRUE	450	FALSE	NA	NA	1	0	0.5	4	splines	0.1	0.0024675582513601084
10	250	0	325	650	975	1300	1625	1950	2275	2600	2925	2	0	1	0	0	0	0	0	0	0	0	0	0	-0.5	-0.5	-0.5	-0.5	-0.5	-0.5	-0.5	-0.5	-0.5	-0.5	-0.5	linear	0.025	TRUE	450	FALSE	NA	NA	1	0	0.5	4	splines_cal	0.1	0.005426055645647381
10	250	0	325	650	975	1300	1625	1950	2275	2600	2925	2	0	1	0	0	0	0	0	0	0	0	0	0	-0.5	-0.5	-0.5	-0.5	-0.5	-0.5	-0.5	-0.5	-0.5	-0.5	-0.5	linear	0.025	TRUE	450	FALSE	NA	NA	1	0	0.5	5	fixmodel	0	0.02274596062452559
10	250	0	325	650	975	1300	1625	1950	2275	2600	2925	2	0	1	0	0	0	0	0	0	0	0	0	0	-0.5	-0.5	-0.5	-0.5	-0.5	-0.5	-0.5	-0.5	-0.5	-0.5	-0.5	linear	0.025	TRUE	450	FALSE	NA	NA	1	0	0.5	5	sepmodel	0	0.01606609507210011
10	250	0	325	650	975	1300	1625	1950	2275	2600	2925	2	0	1	0	0	0	0	0	0	0	0	0	0	-0.5	-0.5	-0.5	-0.5	-0.5	-0.5	-0.5	-0.5	-0.5	-0.5	-0.5	linear	0.025	TRUE	450	FALSE	NA	NA	1	0	0.5	5	splines	0	0.018998175059030422
10	250	0	325	650	975	1300	1625	1950	2275	2600	2925	2	0	1	0	0	0	0	0	0	0	0	0	0	-0.5	-0.5	-0.5	-0.5	-0.5	-0.5	-0.5	-0.5	-0.5	-0.5	-0.5	linear	0.025	TRUE	450	FALSE	NA	NA	1	0	0.5	5	splines_cal	0	0.019176847614932168
10	250	0	325	650	975	1300	1625	1950	2275	2600	2925	2	0	1	0	0	0	0	0	0	0	0	0	0	-0.5	-0.5	-0.5	-0.5	-0.5	-0.5	-0.5	-0.5	-0.5	-0.5	-0.5	linear	0.025	TRUE	450	FALSE	NA	NA	1	0	0.5	6	fixmodel	0	0.014404145930967758
10	250	0	325	650	975	1300	1625	1950	2275	2600	2925	2	0	1	0	0	0	0	0	0	0	0	0	0	-0.5	-0.5	-0.5	-0.5	-0.5	-0.5	-0.5	-0.5	-0.5	-0.5	-0.5	linear	0.025	TRUE	450	FALSE	NA	NA	1	0	0.5	6	sepmodel	0	-0.001982827897907364
10	250	0	325	650	975	1300	1625	1950	2275	2600	2925	2	0	1	0	0	0	0	0	0	0	0	0	0	-0.5	-0.5	-0.5	-0.5	-0.5	-0.5	-0.5	-0.5	-0.5	-0.5	-0.5	linear	0.025	TRUE	450	FALSE	NA	NA	1	0	0.5	6	splines	0	0.015139463443207367
10	250	0	325	650	975	1300	1625	1950	2275	2600	2925	2	0	1	0	0	0	0	0	0	0	0	0	0	-0.5	-0.5	-0.5	-0.5	-0.5	-0.5	-0.5	-0.5	-0.5	-0.5	-0.5	linear	0.025	TRUE	450	FALSE	NA	NA	1	0	0.5	6	splines_cal	0	0.012460266150478738
10	250	0	325	650	975	1300	1625	1950	2275	2600	2925	2	0	1	0	0	0	0	0	0	0	0	0	0	-0.5	-0.5	-0.5	-0.5	-0.5	-0.5	-0.5	-0.5	-0.5	-0.5	-0.5	linear	0.025	TRUE	450	FALSE	NA	NA	1	0	0.5	7	fixmodel	0	0.006829208973192678
10	250	0	325	650	975	1300	1625	1950	2275	2600	2925	2	0	1	0	0	0	0	0	0	0	0	0	0	-0.5	-0.5	-0.5	-0.5	-0.5	-0.5	-0.5	-0.5	-0.5	-0.5	-0.5	linear	0.025	TRUE	450	FALSE	NA	NA	1	0	0.5	7	sepmodel	0	-3.0529195801709855e-4
10	250	0	325	650	975	1300	1625	1950	2275	2600	2925	2	0	1	0	0	0	0	0	0	0	0	0	0	-0.5	-0.5	-0.5	-0.5	-0.5	-0.5	-0.5	-0.5	-0.5	-0.5	-0.5	linear	0.025	TRUE	450	FALSE	NA	NA	1	0	0.5	7	splines	0	0.006932098893624462
10	250	0	325	650	975	1300	1625	1950	2275	2600	2925	2	0	1	0	0	0	0	0	0	0	0	0	0	-0.5	-0.5	-0.5	-0.5	-0.5	-0.5	-0.5	-0.5	-0.5	-0.5	-0.5	linear	0.025	TRUE	450	FALSE	NA	NA	1	0	0.5	7	splines_cal	0	0.0068531169477536935
10	250	0	325	650	975	1300	1625	1950	2275	2600	2925	2	0	1	0	0	0	0	0	0	0	0	0	0	-0.5	-0.5	-0.5	-0.5	-0.5	-0.5	-0.5	-0.5	-0.5	-0.5	-0.5	linear	0.025	TRUE	450	FALSE	NA	NA	1	0	0.5	8	fixmodel	0.1	0.022619739319710674
10	250	0	325	650	975	1300	1625	1950	2275	2600	2925	2	0	1	0	0	0	0	0	0	0	0	0	0	-0.5	-0.5	-0.5	-0.5	-0.5	-0.5	-0.5	-0.5	-0.5	-0.5	-0.5	linear	0.025	TRUE	450	FALSE	NA	NA	1	0	0.5	8	sepmodel	0.1	0.017315343528871867
10	250	0	325	650	975	1300	1625	1950	2275	2600	2925	2	0	1	0	0	0	0	0	0	0	0	0	0	-0.5	-0.5	-0.5	-0.5	-0.5	-0.5	-0.5	-0.5	-0.5	-0.5	-0.5	linear	0.025	TRUE	450	FALSE	NA	NA	1	0	0.5	8	splines	0.1	0.026304809085298905
10	250	0	325	650	975	1300	1625	1950	2275	2600	2925	2	0	1	0	0	0	0	0	0	0	0	0	0	-0.5	-0.5	-0.5	-0.5	-0.5	-0.5	-0.5	-0.5	-0.5	-0.5	-0.5	linear	0.025	TRUE	450	FALSE	NA	NA	1	0	0.5	8	splines_cal	0.1	0.020605177572696608
10	250	0	325	650	975	1300	1625	1950	2275	2600	2925	2	0	1	0	0	0	0	0	0	0	0	0	0	-0.5	-0.5	-0.5	-0.5	-0.5	-0.5	-0.5	-0.5	-0.5	-0.5	-0.5	linear	0.025	TRUE	450	FALSE	NA	NA	1	0	0.5	9	fixmodel	0	-0.025776887647347983
10	250	0	325	650	975	1300	1625	1950	2275	2600	2925	2	0	1	0	0	0	0	0	0	0	0	0	0	-0.5	-0.5	-0.5	-0.5	-0.5	-0.5	-0.5	-0.5	-0.5	-0.5	-0.5	linear	0.025	TRUE	450	FALSE	NA	NA	1	0	0.5	9	sepmodel	0	-0.04434824434968508
10	250	0	325	650	975	1300	1625	1950	2275	2600	2925	2	0	1	0	0	0	0	0	0	0	0	0	0	-0.5	-0.5	-0.5	-0.5	-0.5	-0.5	-0.5	-0.5	-0.5	-0.5	-0.5	linear	0.025	TRUE	450	FALSE	NA	NA	1	0	0.5	9	splines	0	-0.02268101573161328
10	250	0	325	650	975	1300	1625	1950	2275	2600	2925	2	0	1	0	0	0	0	0	0	0	0	0	0	-0.5	-0.5	-0.5	-0.5	-0.5	-0.5	-0.5	-0.5	-0.5	-0.5	-0.5	linear	0.025	TRUE	450	FALSE	NA	NA	1	0	0.5	9	splines_cal	0	-0.02425803467674887
10	250	0	325	650	975	1300	1625	1950	2275	2600	2925	2	0	1	0	0	0	0	0	0	0	0	0	0	-0.5	-0.5	-0.5	-0.5	-0.5	-0.5	-0.5	-0.5	-0.5	-0.5	-0.5	linear	0.025	TRUE	450	FALSE	NA	NA	1	0	0.5	10	fixmodel	0	0.0018558403606017215
10	250	0	325	650	975	1300	1625	1950	2275	2600	2925	2	0	1	0	0	0	0	0	0	0	0	0	0	-0.5	-0.5	-0.5	-0.5	-0.5	-0.5	-0.5	-0.5	-0.5	-0.5	-0.5	linear	0.025	TRUE	450	FALSE	NA	NA	1	0	0.5	10	sepmodel	0	-0.01410697760331135
10	250	0	325	650	975	1300	1625	1950	2275	2600	2925	2	0	1	0	0	0	0	0	0	0	0	0	0	-0.5	-0.5	-0.5	-0.5	-0.5	-0.5	-0.5	-0.5	-0.5	-0.5	-0.5	linear	0.025	TRUE	450	FALSE	NA	NA	1	0	0.5	10	splines	0	0.0020046334710668726
10	250	0	325	650	975	1300	1625	1950	2275	2600	2925	2	0	1	0	0	0	0	0	0	0	0	0	0	-0.5	-0.5	-0.5	-0.5	-0.5	-0.5	-0.5	-0.5	-0.5	-0.5	-0.5	linear	0.025	TRUE	450	FALSE	NA	NA	1	0	0.5	10	splines_cal	0	0.0012889787254066539
10	250	0	350	700	1050	1400	1750	2100	2450	2800	3150	2	0	1	0	0	0	0	0	0	0	0	0	0	-0.5	-0.5	-0.5	-0.5	-0.5	-0.5	-0.5	-0.5	-0.5	-0.5	-0.5	linear	0.025	TRUE	450	FALSE	NA	NA	1	0	0.5	2	fixmodel	0	0.017542738650682663
10	250	0	350	700	1050	1400	1750	2100	2450	2800	3150	2	0	1	0	0	0	0	0	0	0	0	0	0	-0.5	-0.5	-0.5	-0.5	-0.5	-0.5	-0.5	-0.5	-0.5	-0.5	-0.5	linear	0.025	TRUE	450	FALSE	NA	NA	1	0	0.5	2	sepmodel	0	0.026458002188883584
10	250	0	350	700	1050	1400	1750	2100	2450	2800	3150	2	0	1	0	0	0	0	0	0	0	0	0	0	-0.5	-0.5	-0.5	-0.5	-0.5	-0.5	-0.5	-0.5	-0.5	-0.5	-0.5	linear	0.025	TRUE	450	FALSE	NA	NA	1	0	0.5	2	splines	0	0.018174912956518942
10	250	0	350	700	1050	1400	1750	2100	2450	2800	3150	2	0	1	0	0	0	0	0	0	0	0	0	0	-0.5	-0.5	-0.5	-0.5	-0.5	-0.5	-0.5	-0.5	-0.5	-0.5	-0.5	linear	0.025	TRUE	450	FALSE	NA	NA	1	0	0.5	2	splines_cal	0	0.01604424767521074
10	250	0	350	700	1050	1400	1750	2100	2450	2800	3150	2	0	1	0	0	0	0	0	0	0	0	0	0	-0.5	-0.5	-0.5	-0.5	-0.5	-0.5	-0.5	-0.5	-0.5	-0.5	-0.5	linear	0.025	TRUE	450	FALSE	NA	NA	1	0	0.5	3	fixmodel	0	-0.01411002925757085
10	250	0	350	700	1050	1400	1750	2100	2450	2800	3150	2	0	1	0	0	0	0	0	0	0	0	0	0	-0.5	-0.5	-0.5	-0.5	-0.5	-0.5	-0.5	-0.5	-0.5	-0.5	-0.5	linear	0.025	TRUE	450	FALSE	NA	NA	1	0	0.5	3	sepmodel	0	-0.01464346875802551
10	250	0	350	700	1050	1400	1750	2100	2450	2800	3150	2	0	1	0	0	0	0	0	0	0	0	0	0	-0.5	-0.5	-0.5	-0.5	-0.5	-0.5	-0.5	-0.5	-0.5	-0.5	-0.5	linear	0.025	TRUE	450	FALSE	NA	NA	1	0	0.5	3	splines	0	-0.00944018361073534
10	250	0	350	700	1050	1400	1750	2100	2450	2800	3150	2	0	1	0	0	0	0	0	0	0	0	0	0	-0.5	-0.5	-0.5	-0.5	-0.5	-0.5	-0.5	-0.5	-0.5	-0.5	-0.5	linear	0.025	TRUE	450	FALSE	NA	NA	1	0	0.5	3	splines_cal	0	-0.009288009721272463
10	250	0	350	700	1050	1400	1750	2100	2450	2800	3150	2	0	1	0	0	0	0	0	0	0	0	0	0	-0.5	-0.5	-0.5	-0.5	-0.5	-0.5	-0.5	-0.5	-0.5	-0.5	-0.5	linear	0.025	TRUE	450	FALSE	NA	NA	1	0	0.5	4	fixmodel	0	-0.01017257746554717
10	250	0	350	700	1050	1400	1750	2100	2450	2800	3150	2	0	1	0	0	0	0	0	0	0	0	0	0	-0.5	-0.5	-0.5	-0.5	-0.5	-0.5	-0.5	-0.5	-0.5	-0.5	-0.5	linear	0.025	TRUE	450	FALSE	NA	NA	1	0	0.5	4	sepmodel	0	-0.008188766091044491
10	250	0	350	700	1050	1400	1750	2100	2450	2800	3150	2	0	1	0	0	0	0	0	0	0	0	0	0	-0.5	-0.5	-0.5	-0.5	-0.5	-0.5	-0.5	-0.5	-0.5	-0.5	-0.5	linear	0.025	TRUE	450	FALSE	NA	NA	1	0	0.5	4	splines	0	-0.00804971961281035
10	250	0	350	700	1050	1400	1750	2100	2450	2800	3150	2	0	1	0	0	0	0	0	0	0	0	0	0	-0.5	-0.5	-0.5	-0.5	-0.5	-0.5	-0.5	-0.5	-0.5	-0.5	-0.5	linear	0.025	TRUE	450	FALSE	NA	NA	1	0	0.5	4	splines_cal	0	-0.0015582441907108838
10	250	0	350	700	1050	1400	1750	2100	2450	2800	3150	2	0	1	0	0	0	0	0	0	0	0	0	0	-0.5	-0.5	-0.5	-0.5	-0.5	-0.5	-0.5	-0.5	-0.5	-0.5	-0.5	linear	0.025	TRUE	450	FALSE	NA	NA	1	0	0.5	5	fixmodel	0	0.013481288570995996
10	250	0	350	700	1050	1400	1750	2100	2450	2800	3150	2	0	1	0	0	0	0	0	0	0	0	0	0	-0.5	-0.5	-0.5	-0.5	-0.5	-0.5	-0.5	-0.5	-0.5	-0.5	-0.5	linear	0.025	TRUE	450	FALSE	NA	NA	1	0	0.5	5	sepmodel	0	0.01400488591288078
10	250	0	350	700	1050	1400	1750	2100	2450	2800	3150	2	0	1	0	0	0	0	0	0	0	0	0	0	-0.5	-0.5	-0.5	-0.5	-0.5	-0.5	-0.5	-0.5	-0.5	-0.5	-0.5	linear	0.025	TRUE	450	FALSE	NA	NA	1	0	0.5	5	splines	0	0.01088442610388348
10	250	0	350	700	1050	1400	1750	2100	2450	2800	3150	2	0	1	0	0	0	0	0	0	0	0	0	0	-0.5	-0.5	-0.5	-0.5	-0.5	-0.5	-0.5	-0.5	-0.5	-0.5	-0.5	linear	0.025	TRUE	450	FALSE	NA	NA	1	0	0.5	5	splines_cal	0	0.010631591705213928
10	250	0	350	700	1050	1400	1750	2100	2450	2800	3150	2	0	1	0	0	0	0	0	0	0	0	0	0	-0.5	-0.5	-0.5	-0.5	-0.5	-0.5	-0.5	-0.5	-0.5	-0.5	-0.5	linear	0.025	TRUE	450	FALSE	NA	NA	1	0	0.5	6	fixmodel	0	-0.0055908694321727195
10	250	0	350	700	1050	1400	1750	2100	2450	2800	3150	2	0	1	0	0	0	0	0	0	0	0	0	0	-0.5	-0.5	-0.5	-0.5	-0.5	-0.5	-0.5	-0.5	-0.5	-0.5	-0.5	linear	0.025	TRUE	450	FALSE	NA	NA	1	0	0.5	6	sepmodel	0	-0.01100044447201295
10	250	0	350	700	1050	1400	1750	2100	2450	2800	3150	2	0	1	0	0	0	0	0	0	0	0	0	0	-0.5	-0.5	-0.5	-0.5	-0.5	-0.5	-0.5	-0.5	-0.5	-0.5	-0.5	linear	0.025	TRUE	450	FALSE	NA	NA	1	0	0.5	6	splines	0	-0.003937377898508373
10	250	0	350	700	1050	1400	1750	2100	2450	2800	3150	2	0	1	0	0	0	0	0	0	0	0	0	0	-0.5	-0.5	-0.5	-0.5	-0.5	-0.5	-0.5	-0.5	-0.5	-0.5	-0.5	linear	0.025	TRUE	450	FALSE	NA	NA	1	0	0.5	6	splines_cal	0	0.002012861130997843
10	250	0	350	700	1050	1400	1750	2100	2450	2800	3150	2	0	1	0	0	0	0	0	0	0	0	0	0	-0.5	-0.5	-0.5	-0.5	-0.5	-0.5	-0.5	-0.5	-0.5	-0.5	-0.5	linear	0.025	TRUE	450	FALSE	NA	NA	1	0	0.5	7	fixmodel	0	0.027460316317112026
10	250	0	350	700	1050	1400	1750	2100	2450	2800	3150	2	0	1	0	0	0	0	0	0	0	0	0	0	-0.5	-0.5	-0.5	-0.5	-0.5	-0.5	-0.5	-0.5	-0.5	-0.5	-0.5	linear	0.025	TRUE	450	FALSE	NA	NA	1	0	0.5	7	sepmodel	0	0.011077042311666585
10	250	0	350	700	1050	1400	1750	2100	2450	2800	3150	2	0	1	0	0	0	0	0	0	0	0	0	0	-0.5	-0.5	-0.5	-0.5	-0.5	-0.5	-0.5	-0.5	-0.5	-0.5	-0.5	linear	0.025	TRUE	450	FALSE	NA	NA	1	0	0.5	7	splines	0	0.028781373267388097
10	250	0	350	700	1050	1400	1750	2100	2450	2800	3150	2	0	1	0	0	0	0	0	0	0	0	0	0	-0.5	-0.5	-0.5	-0.5	-0.5	-0.5	-0.5	-0.5	-0.5	-0.5	-0.5	linear	0.025	TRUE	450	FALSE	NA	NA	1	0	0.5	7	splines_cal	0	0.03015246443838893
10	250	0	350	700	1050	1400	1750	2100	2450	2800	3150	2	0	1	0	0	0	0	0	0	0	0	0	0	-0.5	-0.5	-0.5	-0.5	-0.5	-0.5	-0.5	-0.5	-0.5	-0.5	-0.5	linear	0.025	TRUE	450	FALSE	NA	NA	1	0	0.5	8	fixmodel	0	-0.044368493379486895
10	250	0	350	700	1050	1400	1750	2100	2450	2800	3150	2	0	1	0	0	0	0	0	0	0	0	0	0	-0.5	-0.5	-0.5	-0.5	-0.5	-0.5	-0.5	-0.5	-0.5	-0.5	-0.5	linear	0.025	TRUE	450	FALSE	NA	NA	1	0	0.5	8	sepmodel	0	-0.059113030489737345
10	250	0	350	700	1050	1400	1750	2100	2450	2800	3150	2	0	1	0	0	0	0	0	0	0	0	0	0	-0.5	-0.5	-0.5	-0.5	-0.5	-0.5	-0.5	-0.5	-0.5	-0.5	-0.5	linear	0.025	TRUE	450	FALSE	NA	NA	1	0	0.5	8	splines	0	-0.044437548893343344
10	250	0	350	700	1050	1400	1750	2100	2450	2800	3150	2	0	1	0	0	0	0	0	0	0	0	0	0	-0.5	-0.5	-0.5	-0.5	-0.5	-0.5	-0.5	-0.5	-0.5	-0.5	-0.5	linear	0.025	TRUE	450	FALSE	NA	NA	1	0	0.5	8	splines_cal	0	-0.043119152612640876
10	250	0	350	700	1050	1400	1750	2100	2450	2800	3150	2	0	1	0	0	0	0	0	0	0	0	0	0	-0.5	-0.5	-0.5	-0.5	-0.5	-0.5	-0.5	-0.5	-0.5	-0.5	-0.5	linear	0.025	TRUE	450	FALSE	NA	NA	1	0	0.5	9	fixmodel	0	-0.011042756343222928
10	250	0	350	700	1050	1400	1750	2100	2450	2800	3150	2	0	1	0	0	0	0	0	0	0	0	0	0	-0.5	-0.5	-0.5	-0.5	-0.5	-0.5	-0.5	-0.5	-0.5	-0.5	-0.5	linear	0.025	TRUE	450	FALSE	NA	NA	1	0	0.5	9	sepmodel	0	-0.01676144668037117
10	250	0	350	700	1050	1400	1750	2100	2450	2800	3150	2	0	1	0	0	0	0	0	0	0	0	0	0	-0.5	-0.5	-0.5	-0.5	-0.5	-0.5	-0.5	-0.5	-0.5	-0.5	-0.5	linear	0.025	TRUE	450	FALSE	NA	NA	1	0	0.5	9	splines	0	-0.01145849575452421
10	250	0	350	700	1050	1400	1750	2100	2450	2800	3150	2	0	1	0	0	0	0	0	0	0	0	0	0	-0.5	-0.5	-0.5	-0.5	-0.5	-0.5	-0.5	-0.5	-0.5	-0.5	-0.5	linear	0.025	TRUE	450	FALSE	NA	NA	1	0	0.5	9	splines_cal	0	-0.013051961607397118
10	250	0	350	700	1050	1400	1750	2100	2450	2800	3150	2	0	1	0	0	0	0	0	0	0	0	0	0	-0.5	-0.5	-0.5	-0.5	-0.5	-0.5	-0.5	-0.5	-0.5	-0.5	-0.5	linear	0.025	TRUE	450	FALSE	NA	NA	1	0	0.5	10	fixmodel	0.2	0.037035867702037706
10	250	0	350	700	1050	1400	1750	2100	2450	2800	3150	2	0	1	0	0	0	0	0	0	0	0	0	0	-0.5	-0.5	-0.5	-0.5	-0.5	-0.5	-0.5	-0.5	-0.5	-0.5	-0.5	linear	0.025	TRUE	450	FALSE	NA	NA	1	0	0.5	10	sepmodel	0.2	0.03201138159163655
10	250	0	350	700	1050	1400	1750	2100	2450	2800	3150	2	0	1	0	0	0	0	0	0	0	0	0	0	-0.5	-0.5	-0.5	-0.5	-0.5	-0.5	-0.5	-0.5	-0.5	-0.5	-0.5	linear	0.025	TRUE	450	FALSE	NA	NA	1	0	0.5	10	splines	0.2	0.03740311499833402
10	250	0	350	700	1050	1400	1750	2100	2450	2800	3150	2	0	1	0	0	0	0	0	0	0	0	0	0	-0.5	-0.5	-0.5	-0.5	-0.5	-0.5	-0.5	-0.5	-0.5	-0.5	-0.5	linear	0.025	TRUE	450	FALSE	NA	NA	1	0	0.5	10	splines_cal	0.2	0.03869625182932071
10	250	0	375	750	1125	1500	1875	2250	2625	3000	3375	2	0	1	0	0	0	0	0	0	0	0	0	0	-0.5	-0.5	-0.5	-0.5	-0.5	-0.5	-0.5	-0.5	-0.5	-0.5	-0.5	linear	0.025	TRUE	450	FALSE	NA	NA	1	0	0.5	2	fixmodel	0.1	0.021985959718884278
10	250	0	375	750	1125	1500	1875	2250	2625	3000	3375	2	0	1	0	0	0	0	0	0	0	0	0	0	-0.5	-0.5	-0.5	-0.5	-0.5	-0.5	-0.5	-0.5	-0.5	-0.5	-0.5	linear	0.025	TRUE	450	FALSE	NA	NA	1	0	0.5	2	sepmodel	0.1	0.024364909559981704
10	250	0	375	750	1125	1500	1875	2250	2625	3000	3375	2	0	1	0	0	0	0	0	0	0	0	0	0	-0.5	-0.5	-0.5	-0.5	-0.5	-0.5	-0.5	-0.5	-0.5	-0.5	-0.5	linear	0.025	TRUE	450	FALSE	NA	NA	1	0	0.5	2	splines	0.1	0.018614059970838273
10	250	0	375	750	1125	1500	1875	2250	2625	3000	3375	2	0	1	0	0	0	0	0	0	0	0	0	0	-0.5	-0.5	-0.5	-0.5	-0.5	-0.5	-0.5	-0.5	-0.5	-0.5	-0.5	linear	0.025	TRUE	450	FALSE	NA	NA	1	0	0.5	2	splines_cal	0.1	0.016282283915859615
10	250	0	375	750	1125	1500	1875	2250	2625	3000	3375	2	0	1	0	0	0	0	0	0	0	0	0	0	-0.5	-0.5	-0.5	-0.5	-0.5	-0.5	-0.5	-0.5	-0.5	-0.5	-0.5	linear	0.025	TRUE	450	FALSE	NA	NA	1	0	0.5	3	fixmodel	0.1	0.042098956194633566
10	250	0	375	750	1125	1500	1875	2250	2625	3000	3375	2	0	1	0	0	0	0	0	0	0	0	0	0	-0.5	-0.5	-0.5	-0.5	-0.5	-0.5	-0.5	-0.5	-0.5	-0.5	-0.5	linear	0.025	TRUE	450	FALSE	NA	NA	1	0	0.5	3	sepmodel	0.1	0.04034999010501864
10	250	0	375	750	1125	1500	1875	2250	2625	3000	3375	2	0	1	0	0	0	0	0	0	0	0	0	0	-0.5	-0.5	-0.5	-0.5	-0.5	-0.5	-0.5	-0.5	-0.5	-0.5	-0.5	linear	0.025	TRUE	450	FALSE	NA	NA	1	0	0.5	3	splines	0.1	0.04012068289770752
10	250	0	375	750	1125	1500	1875	2250	2625	3000	3375	2	0	1	0	0	0	0	0	0	0	0	0	0	-0.5	-0.5	-0.5	-0.5	-0.5	-0.5	-0.5	-0.5	-0.5	-0.5	-0.5	linear	0.025	TRUE	450	FALSE	NA	NA	1	0	0.5	3	splines_cal	0.1	0.043060954711529445
10	250	0	375	750	1125	1500	1875	2250	2625	3000	3375	2	0	1	0	0	0	0	0	0	0	0	0	0	-0.5	-0.5	-0.5	-0.5	-0.5	-0.5	-0.5	-0.5	-0.5	-0.5	-0.5	linear	0.025	TRUE	450	FALSE	NA	NA	1	0	0.5	4	fixmodel	0	0.019921026610506654
10	250	0	375	750	1125	1500	1875	2250	2625	3000	3375	2	0	1	0	0	0	0	0	0	0	0	0	0	-0.5	-0.5	-0.5	-0.5	-0.5	-0.5	-0.5	-0.5	-0.5	-0.5	-0.5	linear	0.025	TRUE	450	FALSE	NA	NA	1	0	0.5	4	sepmodel	0	0.011309512895228526
10	250	0	375	750	1125	1500	1875	2250	2625	3000	3375	2	0	1	0	0	0	0	0	0	0	0	0	0	-0.5	-0.5	-0.5	-0.5	-0.5	-0.5	-0.5	-0.5	-0.5	-0.5	-0.5	linear	0.025	TRUE	450	FALSE	NA	NA	1	0	0.5	4	splines	0	0.02259685963074194
10	250	0	375	750	1125	1500	1875	2250	2625	3000	3375	2	0	1	0	0	0	0	0	0	0	0	0	0	-0.5	-0.5	-0.5	-0.5	-0.5	-0.5	-0.5	-0.5	-0.5	-0.5	-0.5	linear	0.025	TRUE	450	FALSE	NA	NA	1	0	0.5	4	splines_cal	0	0.023773464935350052
10	250	0	375	750	1125	1500	1875	2250	2625	3000	3375	2	0	1	0	0	0	0	0	0	0	0	0	0	-0.5	-0.5	-0.5	-0.5	-0.5	-0.5	-0.5	-0.5	-0.5	-0.5	-0.5	linear	0.025	TRUE	450	FALSE	NA	NA	1	0	0.5	5	fixmodel	0	0.02945244262066447
10	250	0	375	750	1125	1500	1875	2250	2625	3000	3375	2	0	1	0	0	0	0	0	0	0	0	0	0	-0.5	-0.5	-0.5	-0.5	-0.5	-0.5	-0.5	-0.5	-0.5	-0.5	-0.5	linear	0.025	TRUE	450	FALSE	NA	NA	1	0	0.5	5	sepmodel	0	0.021879322516504613
10	250	0	375	750	1125	1500	1875	2250	2625	3000	3375	2	0	1	0	0	0	0	0	0	0	0	0	0	-0.5	-0.5	-0.5	-0.5	-0.5	-0.5	-0.5	-0.5	-0.5	-0.5	-0.5	linear	0.025	TRUE	450	FALSE	NA	NA	1	0	0.5	5	splines	0	0.030858919417709116
10	250	0	375	750	1125	1500	1875	2250	2625	3000	3375	2	0	1	0	0	0	0	0	0	0	0	0	0	-0.5	-0.5	-0.5	-0.5	-0.5	-0.5	-0.5	-0.5	-0.5	-0.5	-0.5	linear	0.025	TRUE	450	FALSE	NA	NA	1	0	0.5	5	splines_cal	0.1	0.032184685120575963
10	250	0	375	750	1125	1500	1875	2250	2625	3000	3375	2	0	1	0	0	0	0	0	0	0	0	0	0	-0.5	-0.5	-0.5	-0.5	-0.5	-0.5	-0.5	-0.5	-0.5	-0.5	-0.5	linear	0.025	TRUE	450	FALSE	NA	NA	1	0	0.5	6	fixmodel	0	0.02155023204157156
10	250	0	375	750	1125	1500	1875	2250	2625	3000	3375	2	0	1	0	0	0	0	0	0	0	0	0	0	-0.5	-0.5	-0.5	-0.5	-0.5	-0.5	-0.5	-0.5	-0.5	-0.5	-0.5	linear	0.025	TRUE	450	FALSE	NA	NA	1	0	0.5	6	sepmodel	0	0.02614839764690709
10	250	0	375	750	1125	1500	1875	2250	2625	3000	3375	2	0	1	0	0	0	0	0	0	0	0	0	0	-0.5	-0.5	-0.5	-0.5	-0.5	-0.5	-0.5	-0.5	-0.5	-0.5	-0.5	linear	0.025	TRUE	450	FALSE	NA	NA	1	0	0.5	6	splines	0	0.021602038193060266
10	250	0	375	750	1125	1500	1875	2250	2625	3000	3375	2	0	1	0	0	0	0	0	0	0	0	0	0	-0.5	-0.5	-0.5	-0.5	-0.5	-0.5	-0.5	-0.5	-0.5	-0.5	-0.5	linear	0.025	TRUE	450	FALSE	NA	NA	1	0	0.5	6	splines_cal	0	0.024520698008100746
10	250	0	375	750	1125	1500	1875	2250	2625	3000	3375	2	0	1	0	0	0	0	0	0	0	0	0	0	-0.5	-0.5	-0.5	-0.5	-0.5	-0.5	-0.5	-0.5	-0.5	-0.5	-0.5	linear	0.025	TRUE	450	FALSE	NA	NA	1	0	0.5	7	fixmodel	0.1	-0.011628749785486116
10	250	0	375	750	1125	1500	1875	2250	2625	3000	3375	2	0	1	0	0	0	0	0	0	0	0	0	0	-0.5	-0.5	-0.5	-0.5	-0.5	-0.5	-0.5	-0.5	-0.5	-0.5	-0.5	linear	0.025	TRUE	450	FALSE	NA	NA	1	0	0.5	7	sepmodel	0.1	-0.01375060375301694
10	250	0	375	750	1125	1500	1875	2250	2625	3000	3375	2	0	1	0	0	0	0	0	0	0	0	0	0	-0.5	-0.5	-0.5	-0.5	-0.5	-0.5	-0.5	-0.5	-0.5	-0.5	-0.5	linear	0.025	TRUE	450	FALSE	NA	NA	1	0	0.5	7	splines	0	-0.012667124794610617
10	250	0	375	750	1125	1500	1875	2250	2625	3000	3375	2	0	1	0	0	0	0	0	0	0	0	0	0	-0.5	-0.5	-0.5	-0.5	-0.5	-0.5	-0.5	-0.5	-0.5	-0.5	-0.5	linear	0.025	TRUE	450	FALSE	NA	NA	1	0	0.5	7	splines_cal	0.1	-0.007142471452549466
10	250	0	375	750	1125	1500	1875	2250	2625	3000	3375	2	0	1	0	0	0	0	0	0	0	0	0	0	-0.5	-0.5	-0.5	-0.5	-0.5	-0.5	-0.5	-0.5	-0.5	-0.5	-0.5	linear	0.025	TRUE	450	FALSE	NA	NA	1	0	0.5	8	fixmodel	0	0.011942087118181096
10	250	0	375	750	1125	1500	1875	2250	2625	3000	3375	2	0	1	0	0	0	0	0	0	0	0	0	0	-0.5	-0.5	-0.5	-0.5	-0.5	-0.5	-0.5	-0.5	-0.5	-0.5	-0.5	linear	0.025	TRUE	450	FALSE	NA	NA	1	0	0.5	8	sepmodel	0	0.012664268814913351
10	250	0	375	750	1125	1500	1875	2250	2625	3000	3375	2	0	1	0	0	0	0	0	0	0	0	0	0	-0.5	-0.5	-0.5	-0.5	-0.5	-0.5	-0.5	-0.5	-0.5	-0.5	-0.5	linear	0.025	TRUE	450	FALSE	NA	NA	1	0	0.5	8	splines	0	0.01261658205073091
10	250	0	375	750	1125	1500	1875	2250	2625	3000	3375	2	0	1	0	0	0	0	0	0	0	0	0	0	-0.5	-0.5	-0.5	-0.5	-0.5	-0.5	-0.5	-0.5	-0.5	-0.5	-0.5	linear	0.025	TRUE	450	FALSE	NA	NA	1	0	0.5	8	splines_cal	0	0.014013763600657493
10	250	0	375	750	1125	1500	1875	2250	2625	3000	3375	2	0	1	0	0	0	0	0	0	0	0	0	0	-0.5	-0.5	-0.5	-0.5	-0.5	-0.5	-0.5	-0.5	-0.5	-0.5	-0.5	linear	0.025	TRUE	450	FALSE	NA	NA	1	0	0.5	9	fixmodel	0	-0.009082610463674593
10	250	0	375	750	1125	1500	1875	2250	2625	3000	3375	2	0	1	0	0	0	0	0	0	0	0	0	0	-0.5	-0.5	-0.5	-0.5	-0.5	-0.5	-0.5	-0.5	-0.5	-0.5	-0.5	linear	0.025	TRUE	450	FALSE	NA	NA	1	0	0.5	9	sepmodel	0	-0.006652880538402936
10	250	0	375	750	1125	1500	1875	2250	2625	3000	3375	2	0	1	0	0	0	0	0	0	0	0	0	0	-0.5	-0.5	-0.5	-0.5	-0.5	-0.5	-0.5	-0.5	-0.5	-0.5	-0.5	linear	0.025	TRUE	450	FALSE	NA	NA	1	0	0.5	9	splines	0	-0.009214338752632225
10	250	0	375	750	1125	1500	1875	2250	2625	3000	3375	2	0	1	0	0	0	0	0	0	0	0	0	0	-0.5	-0.5	-0.5	-0.5	-0.5	-0.5	-0.5	-0.5	-0.5	-0.5	-0.5	linear	0.025	TRUE	450	FALSE	NA	NA	1	0	0.5	9	splines_cal	0	-0.012521042471983455
10	250	0	375	750	1125	1500	1875	2250	2625	3000	3375	2	0	1	0	0	0	0	0	0	0	0	0	0	-0.5	-0.5	-0.5	-0.5	-0.5	-0.5	-0.5	-0.5	-0.5	-0.5	-0.5	linear	0.025	TRUE	450	FALSE	NA	NA	1	0	0.5	10	fixmodel	0.1	0.0423901111087409
10	250	0	375	750	1125	1500	1875	2250	2625	3000	3375	2	0	1	0	0	0	0	0	0	0	0	0	0	-0.5	-0.5	-0.5	-0.5	-0.5	-0.5	-0.5	-0.5	-0.5	-0.5	-0.5	linear	0.025	TRUE	450	FALSE	NA	NA	1	0	0.5	10	sepmodel	0.1	0.03634781745049452
10	250	0	375	750	1125	1500	1875	2250	2625	3000	3375	2	0	1	0	0	0	0	0	0	0	0	0	0	-0.5	-0.5	-0.5	-0.5	-0.5	-0.5	-0.5	-0.5	-0.5	-0.5	-0.5	linear	0.025	TRUE	450	FALSE	NA	NA	1	0	0.5	10	splines	0.1	0.044436982389727306
10	250	0	375	750	1125	1500	1875	2250	2625	3000	3375	2	0	1	0	0	0	0	0	0	0	0	0	0	-0.5	-0.5	-0.5	-0.5	-0.5	-0.5	-0.5	-0.5	-0.5	-0.5	-0.5	linear	0.025	TRUE	450	FALSE	NA	NA	1	0	0.5	10	splines_cal	0.1	0.04981145123498609
10	250	0	400	800	1200	1600	2000	2400	2800	3200	3600	2	0	1	0	0	0	0	0	0	0	0	0	0	-0.5	-0.5	-0.5	-0.5	-0.5	-0.5	-0.5	-0.5	-0.5	-0.5	-0.5	linear	0.025	TRUE	450	FALSE	NA	NA	1	0	0.5	2	fixmodel	0	0.02058871303932027
10	250	0	400	800	1200	1600	2000	2400	2800	3200	3600	2	0	1	0	0	0	0	0	0	0	0	0	0	-0.5	-0.5	-0.5	-0.5	-0.5	-0.5	-0.5	-0.5	-0.5	-0.5	-0.5	linear	0.025	TRUE	450	FALSE	NA	NA	1	0	0.5	2	sepmodel	0	0.02443584847495768
10	250	0	400	800	1200	1600	2000	2400	2800	3200	3600	2	0	1	0	0	0	0	0	0	0	0	0	0	-0.5	-0.5	-0.5	-0.5	-0.5	-0.5	-0.5	-0.5	-0.5	-0.5	-0.5	linear	0.025	TRUE	450	FALSE	NA	NA	1	0	0.5	2	splines	0	0.02132571596292019
10	250	0	400	800	1200	1600	2000	2400	2800	3200	3600	2	0	1	0	0	0	0	0	0	0	0	0	0	-0.5	-0.5	-0.5	-0.5	-0.5	-0.5	-0.5	-0.5	-0.5	-0.5	-0.5	linear	0.025	TRUE	450	FALSE	NA	NA	1	0	0.5	2	splines_cal	0	0.023267637521953443
10	250	0	400	800	1200	1600	2000	2400	2800	3200	3600	2	0	1	0	0	0	0	0	0	0	0	0	0	-0.5	-0.5	-0.5	-0.5	-0.5	-0.5	-0.5	-0.5	-0.5	-0.5	-0.5	linear	0.025	TRUE	450	FALSE	NA	NA	1	0	0.5	3	fixmodel	0.1	-0.021523242454509553
10	250	0	400	800	1200	1600	2000	2400	2800	3200	3600	2	0	1	0	0	0	0	0	0	0	0	0	0	-0.5	-0.5	-0.5	-0.5	-0.5	-0.5	-0.5	-0.5	-0.5	-0.5	-0.5	linear	0.025	TRUE	450	FALSE	NA	NA	1	0	0.5	3	sepmodel	0.1	-0.023387743862178408
10	250	0	400	800	1200	1600	2000	2400	2800	3200	3600	2	0	1	0	0	0	0	0	0	0	0	0	0	-0.5	-0.5	-0.5	-0.5	-0.5	-0.5	-0.5	-0.5	-0.5	-0.5	-0.5	linear	0.025	TRUE	450	FALSE	NA	NA	1	0	0.5	3	splines	0.1	-0.01995674484688553
10	250	0	400	800	1200	1600	2000	2400	2800	3200	3600	2	0	1	0	0	0	0	0	0	0	0	0	0	-0.5	-0.5	-0.5	-0.5	-0.5	-0.5	-0.5	-0.5	-0.5	-0.5	-0.5	linear	0.025	TRUE	450	FALSE	NA	NA	1	0	0.5	3	splines_cal	0	-0.021646849258604717
10	250	0	400	800	1200	1600	2000	2400	2800	3200	3600	2	0	1	0	0	0	0	0	0	0	0	0	0	-0.5	-0.5	-0.5	-0.5	-0.5	-0.5	-0.5	-0.5	-0.5	-0.5	-0.5	linear	0.025	TRUE	450	FALSE	NA	NA	1	0	0.5	4	fixmodel	0.1	0.010800516677897236
10	250	0	400	800	1200	1600	2000	2400	2800	3200	3600	2	0	1	0	0	0	0	0	0	0	0	0	0	-0.5	-0.5	-0.5	-0.5	-0.5	-0.5	-0.5	-0.5	-0.5	-0.5	-0.5	linear	0.025	TRUE	450	FALSE	NA	NA	1	0	0.5	4	sepmodel	0	0.004347443369782146
10	250	0	400	800	1200	1600	2000	2400	2800	3200	3600	2	0	1	0	0	0	0	0	0	0	0	0	0	-0.5	-0.5	-0.5	-0.5	-0.5	-0.5	-0.5	-0.5	-0.5	-0.5	-0.5	linear	0.025	TRUE	450	FALSE	NA	NA	1	0	0.5	4	splines	0.1	0.004101951526608272
10	250	0	400	800	1200	1600	2000	2400	2800	3200	3600	2	0	1	0	0	0	0	0	0	0	0	0	0	-0.5	-0.5	-0.5	-0.5	-0.5	-0.5	-0.5	-0.5	-0.5	-0.5	-0.5	linear	0.025	TRUE	450	FALSE	NA	NA	1	0	0.5	4	splines_cal	0	0.007251901019829038
10	250	0	400	800	1200	1600	2000	2400	2800	3200	3600	2	0	1	0	0	0	0	0	0	0	0	0	0	-0.5	-0.5	-0.5	-0.5	-0.5	-0.5	-0.5	-0.5	-0.5	-0.5	-0.5	linear	0.025	TRUE	450	FALSE	NA	NA	1	0	0.5	5	fixmodel	0.1	0.014503989730347394
10	250	0	400	800	1200	1600	2000	2400	2800	3200	3600	2	0	1	0	0	0	0	0	0	0	0	0	0	-0.5	-0.5	-0.5	-0.5	-0.5	-0.5	-0.5	-0.5	-0.5	-0.5	-0.5	linear	0.025	TRUE	450	FALSE	NA	NA	1	0	0.5	5	sepmodel	0.1	0.015837560936956208
10	250	0	400	800	1200	1600	2000	2400	2800	3200	3600	2	0	1	0	0	0	0	0	0	0	0	0	0	-0.5	-0.5	-0.5	-0.5	-0.5	-0.5	-0.5	-0.5	-0.5	-0.5	-0.5	linear	0.025	TRUE	450	FALSE	NA	NA	1	0	0.5	5	splines	0.1	0.019291657196366715
10	250	0	400	800	1200	1600	2000	2400	2800	3200	3600	2	0	1	0	0	0	0	0	0	0	0	0	0	-0.5	-0.5	-0.5	-0.5	-0.5	-0.5	-0.5	-0.5	-0.5	-0.5	-0.5	linear	0.025	TRUE	450	FALSE	NA	NA	1	0	0.5	5	splines_cal	0.1	0.01878629520136648
10	250	0	400	800	1200	1600	2000	2400	2800	3200	3600	2	0	1	0	0	0	0	0	0	0	0	0	0	-0.5	-0.5	-0.5	-0.5	-0.5	-0.5	-0.5	-0.5	-0.5	-0.5	-0.5	linear	0.025	TRUE	450	FALSE	NA	NA	1	0	0.5	6	fixmodel	0	0.010022860955543616
10	250	0	400	800	1200	1600	2000	2400	2800	3200	3600	2	0	1	0	0	0	0	0	0	0	0	0	0	-0.5	-0.5	-0.5	-0.5	-0.5	-0.5	-0.5	-0.5	-0.5	-0.5	-0.5	linear	0.025	TRUE	450	FALSE	NA	NA	1	0	0.5	6	sepmodel	0	0.015721895052399563
10	250	0	400	800	1200	1600	2000	2400	2800	3200	3600	2	0	1	0	0	0	0	0	0	0	0	0	0	-0.5	-0.5	-0.5	-0.5	-0.5	-0.5	-0.5	-0.5	-0.5	-0.5	-0.5	linear	0.025	TRUE	450	FALSE	NA	NA	1	0	0.5	6	splines	0	0.00962668389758562
10	250	0	400	800	1200	1600	2000	2400	2800	3200	3600	2	0	1	0	0	0	0	0	0	0	0	0	0	-0.5	-0.5	-0.5	-0.5	-0.5	-0.5	-0.5	-0.5	-0.5	-0.5	-0.5	linear	0.025	TRUE	450	FALSE	NA	NA	1	0	0.5	6	splines_cal	0	0.010397046081210583
10	250	0	400	800	1200	1600	2000	2400	2800	3200	3600	2	0	1	0	0	0	0	0	0	0	0	0	0	-0.5	-0.5	-0.5	-0.5	-0.5	-0.5	-0.5	-0.5	-0.5	-0.5	-0.5	linear	0.025	TRUE	450	FALSE	NA	NA	1	0	0.5	7	fixmodel	0	-0.02992769926984588
10	250	0	400	800	1200	1600	2000	2400	2800	3200	3600	2	0	1	0	0	0	0	0	0	0	0	0	0	-0.5	-0.5	-0.5	-0.5	-0.5	-0.5	-0.5	-0.5	-0.5	-0.5	-0.5	linear	0.025	TRUE	450	FALSE	NA	NA	1	0	0.5	7	sepmodel	0	-0.030439619803077363
10	250	0	400	800	1200	1600	2000	2400	2800	3200	3600	2	0	1	0	0	0	0	0	0	0	0	0	0	-0.5	-0.5	-0.5	-0.5	-0.5	-0.5	-0.5	-0.5	-0.5	-0.5	-0.5	linear	0.025	TRUE	450	FALSE	NA	NA	1	0	0.5	7	splines	0	-0.03224595348375961
10	250	0	400	800	1200	1600	2000	2400	2800	3200	3600	2	0	1	0	0	0	0	0	0	0	0	0	0	-0.5	-0.5	-0.5	-0.5	-0.5	-0.5	-0.5	-0.5	-0.5	-0.5	-0.5	linear	0.025	TRUE	450	FALSE	NA	NA	1	0	0.5	7	splines_cal	0	-0.029360022938386028
10	250	0	400	800	1200	1600	2000	2400	2800	3200	3600	2	0	1	0	0	0	0	0	0	0	0	0	0	-0.5	-0.5	-0.5	-0.5	-0.5	-0.5	-0.5	-0.5	-0.5	-0.5	-0.5	linear	0.025	TRUE	450	FALSE	NA	NA	1	0	0.5	8	fixmodel	0	-0.028470688943731406
10	250	0	400	800	1200	1600	2000	2400	2800	3200	3600	2	0	1	0	0	0	0	0	0	0	0	0	0	-0.5	-0.5	-0.5	-0.5	-0.5	-0.5	-0.5	-0.5	-0.5	-0.5	-0.5	linear	0.025	TRUE	450	FALSE	NA	NA	1	0	0.5	8	sepmodel	0	-0.018203750904238418
10	250	0	400	800	1200	1600	2000	2400	2800	3200	3600	2	0	1	0	0	0	0	0	0	0	0	0	0	-0.5	-0.5	-0.5	-0.5	-0.5	-0.5	-0.5	-0.5	-0.5	-0.5	-0.5	linear	0.025	TRUE	450	FALSE	NA	NA	1	0	0.5	8	splines	0	-0.02674268786671395
10	250	0	400	800	1200	1600	2000	2400	2800	3200	3600	2	0	1	0	0	0	0	0	0	0	0	0	0	-0.5	-0.5	-0.5	-0.5	-0.5	-0.5	-0.5	-0.5	-0.5	-0.5	-0.5	linear	0.025	TRUE	450	FALSE	NA	NA	1	0	0.5	8	splines_cal	0	-0.030155938724700238
10	250	0	400	800	1200	1600	2000	2400	2800	3200	3600	2	0	1	0	0	0	0	0	0	0	0	0	0	-0.5	-0.5	-0.5	-0.5	-0.5	-0.5	-0.5	-0.5	-0.5	-0.5	-0.5	linear	0.025	TRUE	450	FALSE	NA	NA	1	0	0.5	9	fixmodel	0	-0.0081039892242968491
10	250	0	400	800	1200	1600	2000	2400	2800	3200	3600	2	0	1	0	0	0	0	0	0	0	0	0	0	-0.5	-0.5	-0.5	-0.5	-0.5	-0.5	-0.5	-0.5	-0.5	-0.5	-0.5	linear	0.025	TRUE	450	FALSE	NA	NA	1	0	0.5	9	sepmodel	0	-0.012286713630057336
10	250	0	400	800	1200	1600	2000	2400	2800	3200	3600	2	0	1	0	0	0	0	0	0	0	0	0	0	-0.5	-0.5	-0.5	-0.5	-0.5	-0.5	-0.5	-0.5	-0.5	-0.5	-0.5	linear	0.025	TRUE	450	FALSE	NA	NA	1	0	0.5	9	splines	0	-0.010597706932900942
10	250	0	400	800	1200	1600	2000	2400	2800	3200	3600	2	0	1	0	0	0	0	0	0	0	0	0	0	-0.5	-0.5	-0.5	-0.5	-0.5	-0.5	-0.5	-0.5	-0.5	-0.5	-0.5	linear	0.025	TRUE	450	FALSE	NA	NA	1	0	0.5	9	splines_cal	0	-0.005162539700102617
10	250	0	400	800	1200	1600	2000	2400	2800	3200	3600	2	0	1	0	0	0	0	0	0	0	0	0	0	-0.5	-0.5	-0.5	-0.5	-0.5	-0.5	-0.5	-0.5	-0.5	-0.5	-0.5	linear	0.025	TRUE	450	FALSE	NA	NA	1	0	0.5	10	fixmodel	0.1	-0.030359890036024628
10	250	0	400	800	1200	1600	2000	2400	2800	3200	3600	2	0	1	0	0	0	0	0	0	0	0	0	0	-0.5	-0.5	-0.5	-0.5	-0.5	-0.5	-0.5	-0.5	-0.5	-0.5	-0.5	linear	0.025	TRUE	450	FALSE	NA	NA	1	0	0.5	10	sepmodel	0.1	-0.03910686495827871
10	250	0	400	800	1200	1600	2000	2400	2800	3200	3600	2	0	1	0	0	0	0	0	0	0	0	0	0	-0.5	-0.5	-0.5	-0.5	-0.5	-0.5	-0.5	-0.5	-0.5	-0.5	-0.5	linear	0.025	TRUE	450	FALSE	NA	NA	1	0	0.5	10	splines	0.1	-0.029534957931439634
10	250	0	400	800	1200	1600	2000	2400	2800	3200	3600	2	0	1	0	0	0	0	0	0	0	0	0	0	-0.5	-0.5	-0.5	-0.5	-0.5	-0.5	-0.5	-0.5	-0.5	-0.5	-0.5	linear	0.025	TRUE	450	FALSE	NA	NA	1	0	0.5	10	splines_cal	0.1	-0.03690836458732251
10	250	0	425	850	1275	1700	2125	2550	2975	3400	3825	2	0	1	0	0	0	0	0	0	0	0	0	0	-0.5	-0.5	-0.5	-0.5	-0.5	-0.5	-0.5	-0.5	-0.5	-0.5	-0.5	linear	0.025	TRUE	450	FALSE	NA	NA	1	0	0.5	2	fixmodel	0	-0.04186892116674506
10	250	0	425	850	1275	1700	2125	2550	2975	3400	3825	2	0	1	0	0	0	0	0	0	0	0	0	0	-0.5	-0.5	-0.5	-0.5	-0.5	-0.5	-0.5	-0.5	-0.5	-0.5	-0.5	linear	0.025	TRUE	450	FALSE	NA	NA	1	0	0.5	2	sepmodel	0	-0.039894797917480684
10	250	0	425	850	1275	1700	2125	2550	2975	3400	3825	2	0	1	0	0	0	0	0	0	0	0	0	0	-0.5	-0.5	-0.5	-0.5	-0.5	-0.5	-0.5	-0.5	-0.5	-0.5	-0.5	linear	0.025	TRUE	450	FALSE	NA	NA	1	0	0.5	2	splines	0	-0.036731531505528416
10	250	0	425	850	1275	1700	2125	2550	2975	3400	3825	2	0	1	0	0	0	0	0	0	0	0	0	0	-0.5	-0.5	-0.5	-0.5	-0.5	-0.5	-0.5	-0.5	-0.5	-0.5	-0.5	linear	0.025	TRUE	450	FALSE	NA	NA	1	0	0.5	2	splines_cal	0	-0.029604466050839367
10	250	0	425	850	1275	1700	2125	2550	2975	3400	3825	2	0	1	0	0	0	0	0	0	0	0	0	0	-0.5	-0.5	-0.5	-0.5	-0.5	-0.5	-0.5	-0.5	-0.5	-0.5	-0.5	linear	0.025	TRUE	450	FALSE	NA	NA	1	0	0.5	3	fixmodel	0	0.019155608440956665
10	250	0	425	850	1275	1700	2125	2550	2975	3400	3825	2	0	1	0	0	0	0	0	0	0	0	0	0	-0.5	-0.5	-0.5	-0.5	-0.5	-0.5	-0.5	-0.5	-0.5	-0.5	-0.5	linear	0.025	TRUE	450	FALSE	NA	NA	1	0	0.5	3	sepmodel	0	0.023107264171622257
10	250	0	425	850	1275	1700	2125	2550	2975	3400	3825	2	0	1	0	0	0	0	0	0	0	0	0	0	-0.5	-0.5	-0.5	-0.5	-0.5	-0.5	-0.5	-0.5	-0.5	-0.5	-0.5	linear	0.025	TRUE	450	FALSE	NA	NA	1	0	0.5	3	splines	0	0.017278027283750875
10	250	0	425	850	1275	1700	2125	2550	2975	3400	3825	2	0	1	0	0	0	0	0	0	0	0	0	0	-0.5	-0.5	-0.5	-0.5	-0.5	-0.5	-0.5	-0.5	-0.5	-0.5	-0.5	linear	0.025	TRUE	450	FALSE	NA	NA	1	0	0.5	3	splines_cal	0	0.011341893690281024
10	250	0	425	850	1275	1700	2125	2550	2975	3400	3825	2	0	1	0	0	0	0	0	0	0	0	0	0	-0.5	-0.5	-0.5	-0.5	-0.5	-0.5	-0.5	-0.5	-0.5	-0.5	-0.5	linear	0.025	TRUE	450	FALSE	NA	NA	1	0	0.5	4	fixmodel	0	-0.005253671754099504
10	250	0	425	850	1275	1700	2125	2550	2975	3400	3825	2	0	1	0	0	0	0	0	0	0	0	0	0	-0.5	-0.5	-0.5	-0.5	-0.5	-0.5	-0.5	-0.5	-0.5	-0.5	-0.5	linear	0.025	TRUE	450	FALSE	NA	NA	1	0	0.5	4	sepmodel	0	-0.0075495543298019965
10	250	0	425	850	1275	1700	2125	2550	2975	3400	3825	2	0	1	0	0	0	0	0	0	0	0	0	0	-0.5	-0.5	-0.5	-0.5	-0.5	-0.5	-0.5	-0.5	-0.5	-0.5	-0.5	linear	0.025	TRUE	450	FALSE	NA	NA	1	0	0.5	4	splines	0	-0.004350943276388813
10	250	0	425	850	1275	1700	2125	2550	2975	3400	3825	2	0	1	0	0	0	0	0	0	0	0	0	0	-0.5	-0.5	-0.5	-0.5	-0.5	-0.5	-0.5	-0.5	-0.5	-0.5	-0.5	linear	0.025	TRUE	450	FALSE	NA	NA	1	0	0.5	4	splines_cal	0	-0.005238906871744515
10	250	0	425	850	1275	1700	2125	2550	2975	3400	3825	2	0	1	0	0	0	0	0	0	0	0	0	0	-0.5	-0.5	-0.5	-0.5	-0.5	-0.5	-0.5	-0.5	-0.5	-0.5	-0.5	linear	0.025	TRUE	450	FALSE	NA	NA	1	0	0.5	5	fixmodel	0.1	-0.011657809902409633
10	250	0	425	850	1275	1700	2125	2550	2975	3400	3825	2	0	1	0	0	0	0	0	0	0	0	0	0	-0.5	-0.5	-0.5	-0.5	-0.5	-0.5	-0.5	-0.5	-0.5	-0.5	-0.5	linear	0.025	TRUE	450	FALSE	NA	NA	1	0	0.5	5	sepmodel	0.1	-0.017536760617492833
10	250	0	425	850	1275	1700	2125	2550	2975	3400	3825	2	0	1	0	0	0	0	0	0	0	0	0	0	-0.5	-0.5	-0.5	-0.5	-0.5	-0.5	-0.5	-0.5	-0.5	-0.5	-0.5	linear	0.025	TRUE	450	FALSE	NA	NA	1	0	0.5	5	splines	0	-0.013143087131883318
10	250	0	425	850	1275	1700	2125	2550	2975	3400	3825	2	0	1	0	0	0	0	0	0	0	0	0	0	-0.5	-0.5	-0.5	-0.5	-0.5	-0.5	-0.5	-0.5	-0.5	-0.5	-0.5	linear	0.025	TRUE	450	FALSE	NA	NA	1	0	0.5	5	splines_cal	0.1	-0.007412873183656684
10	250	0	425	850	1275	1700	2125	2550	2975	3400	3825	2	0	1	0	0	0	0	0	0	0	0	0	0	-0.5	-0.5	-0.5	-0.5	-0.5	-0.5	-0.5	-0.5	-0.5	-0.5	-0.5	linear	0.025	TRUE	450	FALSE	NA	NA	1	0	0.5	6	fixmodel	0	0.016334152596538885
10	250	0	425	850	1275	1700	2125	2550	2975	3400	3825	2	0	1	0	0	0	0	0	0	0	0	0	0	-0.5	-0.5	-0.5	-0.5	-0.5	-0.5	-0.5	-0.5	-0.5	-0.5	-0.5	linear	0.025	TRUE	450	FALSE	NA	NA	1	0	0.5	6	sepmodel	0	0.020741044857278824
10	250	0	425	850	1275	1700	2125	2550	2975	3400	3825	2	0	1	0	0	0	0	0	0	0	0	0	0	-0.5	-0.5	-0.5	-0.5	-0.5	-0.5	-0.5	-0.5	-0.5	-0.5	-0.5	linear	0.025	TRUE	450	FALSE	NA	NA	1	0	0.5	6	splines	0	0.0156766708452836
10	250	0	425	850	1275	1700	2125	2550	2975	3400	3825	2	0	1	0	0	0	0	0	0	0	0	0	0	-0.5	-0.5	-0.5	-0.5	-0.5	-0.5	-0.5	-0.5	-0.5	-0.5	-0.5	linear	0.025	TRUE	450	FALSE	NA	NA	1	0	0.5	6	splines_cal	0	0.014765343915812768
10	250	0	425	850	1275	1700	2125	2550	2975	3400	3825	2	0	1	0	0	0	0	0	0	0	0	0	0	-0.5	-0.5	-0.5	-0.5	-0.5	-0.5	-0.5	-0.5	-0.5	-0.5	-0.5	linear	0.025	TRUE	450	FALSE	NA	NA	1	0	0.5	7	fixmodel	0	0.03887212366580767
10	250	0	425	850	1275	1700	2125	2550	2975	3400	3825	2	0	1	0	0	0	0	0	0	0	0	0	0	-0.5	-0.5	-0.5	-0.5	-0.5	-0.5	-0.5	-0.5	-0.5	-0.5	-0.5	linear	0.025	TRUE	450	FALSE	NA	NA	1	0	0.5	7	sepmodel	0	0.04651471530750617
10	250	0	425	850	1275	1700	2125	2550	2975	3400	3825	2	0	1	0	0	0	0	0	0	0	0	0	0	-0.5	-0.5	-0.5	-0.5	-0.5	-0.5	-0.5	-0.5	-0.5	-0.5	-0.5	linear	0.025	TRUE	450	FALSE	NA	NA	1	0	0.5	7	splines	0	0.03494565969884446
10	250	0	425	850	1275	1700	2125	2550	2975	3400	3825	2	0	1	0	0	0	0	0	0	0	0	0	0	-0.5	-0.5	-0.5	-0.5	-0.5	-0.5	-0.5	-0.5	-0.5	-0.5	-0.5	linear	0.025	TRUE	450	FALSE	NA	NA	1	0	0.5	7	splines_cal	0	0.03552465776922163
10	250	0	425	850	1275	1700	2125	2550	2975	3400	3825	2	0	1	0	0	0	0	0	0	0	0	0	0	-0.5	-0.5	-0.5	-0.5	-0.5	-0.5	-0.5	-0.5	-0.5	-0.5	-0.5	linear	0.025	TRUE	450	FALSE	NA	NA	1	0	0.5	8	fixmodel	0	0.008621267065788061
10	250	0	425	850	1275	1700	2125	2550	2975	3400	3825	2	0	1	0	0	0	0	0	0	0	0	0	0	-0.5	-0.5	-0.5	-0.5	-0.5	-0.5	-0.5	-0.5	-0.5	-0.5	-0.5	linear	0.025	TRUE	450	FALSE	NA	NA	1	0	0.5	8	sepmodel	0	0.006151124447605993
10	250	0	425	850	1275	1700	2125	2550	2975	3400	3825	2	0	1	0	0	0	0	0	0	0	0	0	0	-0.5	-0.5	-0.5	-0.5	-0.5	-0.5	-0.5	-0.5	-0.5	-0.5	-0.5	linear	0.025	TRUE	450	FALSE	NA	NA	1	0	0.5	8	splines	0	0.01560225542413852
10	250	0	425	850	1275	1700	2125	2550	2975	3400	3825	2	0	1	0	0	0	0	0	0	0	0	0	0	-0.5	-0.5	-0.5	-0.5	-0.5	-0.5	-0.5	-0.5	-0.5	-0.5	-0.5	linear	0.025	TRUE	450	FALSE	NA	NA	1	0	0.5	8	splines_cal	0	0.013677222978529042
10	250	0	425	850	1275	1700	2125	2550	2975	3400	3825	2	0	1	0	0	0	0	0	0	0	0	0	0	-0.5	-0.5	-0.5	-0.5	-0.5	-0.5	-0.5	-0.5	-0.5	-0.5	-0.5	linear	0.025	TRUE	450	FALSE	NA	NA	1	0	0.5	9	fixmodel	0	0.010577184819185598
10	250	0	425	850	1275	1700	2125	2550	2975	3400	3825	2	0	1	0	0	0	0	0	0	0	0	0	0	-0.5	-0.5	-0.5	-0.5	-0.5	-0.5	-0.5	-0.5	-0.5	-0.5	-0.5	linear	0.025	TRUE	450	FALSE	NA	NA	1	0	0.5	9	sepmodel	0	0.009457224521393316
10	250	0	425	850	1275	1700	2125	2550	2975	3400	3825	2	0	1	0	0	0	0	0	0	0	0	0	0	-0.5	-0.5	-0.5	-0.5	-0.5	-0.5	-0.5	-0.5	-0.5	-0.5	-0.5	linear	0.025	TRUE	450	FALSE	NA	NA	1	0	0.5	9	splines	0	0.015195464361116807
10	250	0	425	850	1275	1700	2125	2550	2975	3400	3825	2	0	1	0	0	0	0	0	0	0	0	0	0	-0.5	-0.5	-0.5	-0.5	-0.5	-0.5	-0.5	-0.5	-0.5	-0.5	-0.5	linear	0.025	TRUE	450	FALSE	NA	NA	1	0	0.5	9	splines_cal	0	0.015575218388802888
10	250	0	425	850	1275	1700	2125	2550	2975	3400	3825	2	0	1	0	0	0	0	0	0	0	0	0	0	-0.5	-0.5	-0.5	-0.5	-0.5	-0.5	-0.5	-0.5	-0.5	-0.5	-0.5	linear	0.025	TRUE	450	FALSE	NA	NA	1	0	0.5	10	fixmodel	0	-0.02353301883712323
10	250	0	425	850	1275	1700	2125	2550	2975	3400	3825	2	0	1	0	0	0	0	0	0	0	0	0	0	-0.5	-0.5	-0.5	-0.5	-0.5	-0.5	-0.5	-0.5	-0.5	-0.5	-0.5	linear	0.025	TRUE	450	FALSE	NA	NA	1	0	0.5	10	sepmodel	0	-0.023279686748696626
10	250	0	425	850	1275	1700	2125	2550	2975	3400	3825	2	0	1	0	0	0	0	0	0	0	0	0	0	-0.5	-0.5	-0.5	-0.5	-0.5	-0.5	-0.5	-0.5	-0.5	-0.5	-0.5	linear	0.025	TRUE	450	FALSE	NA	NA	1	0	0.5	10	splines	0	-0.023063597654750943
10	250	0	425	850	1275	1700	2125	2550	2975	3400	3825	2	0	1	0	0	0	0	0	0	0	0	0	0	-0.5	-0.5	-0.5	-0.5	-0.5	-0.5	-0.5	-0.5	-0.5	-0.5	-0.5	linear	0.025	TRUE	450	FALSE	NA	NA	1	0	0.5	10	splines_cal	0	-0.02921931977812159
10	250	0	450	900	1350	1800	2250	2700	3150	3600	4050	2	0	1	0	0	0	0	0	0	0	0	0	0	-0.5	-0.5	-0.5	-0.5	-0.5	-0.5	-0.5	-0.5	-0.5	-0.5	-0.5	linear	0.025	TRUE	450	FALSE	NA	NA	1	0	0.5	2	fixmodel	0.1	0.022413306824176714
10	250	0	450	900	1350	1800	2250	2700	3150	3600	4050	2	0	1	0	0	0	0	0	0	0	0	0	0	-0.5	-0.5	-0.5	-0.5	-0.5	-0.5	-0.5	-0.5	-0.5	-0.5	-0.5	linear	0.025	TRUE	450	FALSE	NA	NA	1	0	0.5	2	sepmodel	0.1	0.03034310279395925
10	250	0	450	900	1350	1800	2250	2700	3150	3600	4050	2	0	1	0	0	0	0	0	0	0	0	0	0	-0.5	-0.5	-0.5	-0.5	-0.5	-0.5	-0.5	-0.5	-0.5	-0.5	-0.5	linear	0.025	TRUE	450	FALSE	NA	NA	1	0	0.5	2	splines	0.1	0.024620862918696786
10	250	0	450	900	1350	1800	2250	2700	3150	3600	4050	2	0	1	0	0	0	0	0	0	0	0	0	0	-0.5	-0.5	-0.5	-0.5	-0.5	-0.5	-0.5	-0.5	-0.5	-0.5	-0.5	linear	0.025	TRUE	450	FALSE	NA	NA	1	0	0.5	2	splines_cal	0	0.02309389613491991
10	250	0	450	900	1350	1800	2250	2700	3150	3600	4050	2	0	1	0	0	0	0	0	0	0	0	0	0	-0.5	-0.5	-0.5	-0.5	-0.5	-0.5	-0.5	-0.5	-0.5	-0.5	-0.5	linear	0.025	TRUE	450	FALSE	NA	NA	1	0	0.5	3	fixmodel	0	0.0035361798435531062
10	250	0	450	900	1350	1800	2250	2700	3150	3600	4050	2	0	1	0	0	0	0	0	0	0	0	0	0	-0.5	-0.5	-0.5	-0.5	-0.5	-0.5	-0.5	-0.5	-0.5	-0.5	-0.5	linear	0.025	TRUE	450	FALSE	NA	NA	1	0	0.5	3	sepmodel	0	0.004267167118309784
10	250	0	450	900	1350	1800	2250	2700	3150	3600	4050	2	0	1	0	0	0	0	0	0	0	0	0	0	-0.5	-0.5	-0.5	-0.5	-0.5	-0.5	-0.5	-0.5	-0.5	-0.5	-0.5	linear	0.025	TRUE	450	FALSE	NA	NA	1	0	0.5	3	splines	0	5.460884549466803e-4
10	250	0	450	900	1350	1800	2250	2700	3150	3600	4050	2	0	1	0	0	0	0	0	0	0	0	0	0	-0.5	-0.5	-0.5	-0.5	-0.5	-0.5	-0.5	-0.5	-0.5	-0.5	-0.5	linear	0.025	TRUE	450	FALSE	NA	NA	1	0	0.5	3	splines_cal	0	1.7622098156507785e-4
10	250	0	450	900	1350	1800	2250	2700	3150	3600	4050	2	0	1	0	0	0	0	0	0	0	0	0	0	-0.5	-0.5	-0.5	-0.5	-0.5	-0.5	-0.5	-0.5	-0.5	-0.5	-0.5	linear	0.025	TRUE	450	FALSE	NA	NA	1	0	0.5	4	fixmodel	0.1	0.018357412051597365
10	250	0	450	900	1350	1800	2250	2700	3150	3600	4050	2	0	1	0	0	0	0	0	0	0	0	0	0	-0.5	-0.5	-0.5	-0.5	-0.5	-0.5	-0.5	-0.5	-0.5	-0.5	-0.5	linear	0.025	TRUE	450	FALSE	NA	NA	1	0	0.5	4	sepmodel	0.1	0.022949713463152558
10	250	0	450	900	1350	1800	2250	2700	3150	3600	4050	2	0	1	0	0	0	0	0	0	0	0	0	0	-0.5	-0.5	-0.5	-0.5	-0.5	-0.5	-0.5	-0.5	-0.5	-0.5	-0.5	linear	0.025	TRUE	450	FALSE	NA	NA	1	0	0.5	4	splines	0.1	0.009377373884194285
10	250	0	450	900	1350	1800	2250	2700	3150	3600	4050	2	0	1	0	0	0	0	0	0	0	0	0	0	-0.5	-0.5	-0.5	-0.5	-0.5	-0.5	-0.5	-0.5	-0.5	-0.5	-0.5	linear	0.025	TRUE	450	FALSE	NA	NA	1	0	0.5	4	splines_cal	0.1	0.007619060720784719
10	250	0	450	900	1350	1800	2250	2700	3150	3600	4050	2	0	1	0	0	0	0	0	0	0	0	0	0	-0.5	-0.5	-0.5	-0.5	-0.5	-0.5	-0.5	-0.5	-0.5	-0.5	-0.5	linear	0.025	TRUE	450	FALSE	NA	NA	1	0	0.5	5	fixmodel	0	5.174775171154373e-4
10	250	0	450	900	1350	1800	2250	2700	3150	3600	4050	2	0	1	0	0	0	0	0	0	0	0	0	0	-0.5	-0.5	-0.5	-0.5	-0.5	-0.5	-0.5	-0.5	-0.5	-0.5	-0.5	linear	0.025	TRUE	450	FALSE	NA	NA	1	0	0.5	5	sepmodel	0	0.003035800107192173
10	250	0	450	900	1350	1800	2250	2700	3150	3600	4050	2	0	1	0	0	0	0	0	0	0	0	0	0	-0.5	-0.5	-0.5	-0.5	-0.5	-0.5	-0.5	-0.5	-0.5	-0.5	-0.5	linear	0.025	TRUE	450	FALSE	NA	NA	1	0	0.5	5	splines	0	0.001349129874409233
10	250	0	450	900	1350	1800	2250	2700	3150	3600	4050	2	0	1	0	0	0	0	0	0	0	0	0	0	-0.5	-0.5	-0.5	-0.5	-0.5	-0.5	-0.5	-0.5	-0.5	-0.5	-0.5	linear	0.025	TRUE	450	FALSE	NA	NA	1	0	0.5	5	splines_cal	0	0.0031835704077109762
10	250	0	450	900	1350	1800	2250	2700	3150	3600	4050	2	0	1	0	0	0	0	0	0	0	0	0	0	-0.5	-0.5	-0.5	-0.5	-0.5	-0.5	-0.5	-0.5	-0.5	-0.5	-0.5	linear	0.025	TRUE	450	FALSE	NA	NA	1	0	0.5	6	fixmodel	0	-0.002652137206565808
10	250	0	450	900	1350	1800	2250	2700	3150	3600	4050	2	0	1	0	0	0	0	0	0	0	0	0	0	-0.5	-0.5	-0.5	-0.5	-0.5	-0.5	-0.5	-0.5	-0.5	-0.5	-0.5	linear	0.025	TRUE	450	FALSE	NA	NA	1	0	0.5	6	sepmodel	0	-0.0034640870641316594
10	250	0	450	900	1350	1800	2250	2700	3150	3600	4050	2	0	1	0	0	0	0	0	0	0	0	0	0	-0.5	-0.5	-0.5	-0.5	-0.5	-0.5	-0.5	-0.5	-0.5	-0.5	-0.5	linear	0.025	TRUE	450	FALSE	NA	NA	1	0	0.5	6	splines	0	-9.640526998360388e-4
10	250	0	450	900	1350	1800	2250	2700	3150	3600	4050	2	0	1	0	0	0	0	0	0	0	0	0	0	-0.5	-0.5	-0.5	-0.5	-0.5	-0.5	-0.5	-0.5	-0.5	-0.5	-0.5	linear	0.025	TRUE	450	FALSE	NA	NA	1	0	0.5	6	splines_cal	0	-0.010070566630937422
10	250	0	450	900	1350	1800	2250	2700	3150	3600	4050	2	0	1	0	0	0	0	0	0	0	0	0	0	-0.5	-0.5	-0.5	-0.5	-0.5	-0.5	-0.5	-0.5	-0.5	-0.5	-0.5	linear	0.025	TRUE	450	FALSE	NA	NA	1	0	0.5	7	fixmodel	0	-0.00761917427288864
10	250	0	450	900	1350	1800	2250	2700	3150	3600	4050	2	0	1	0	0	0	0	0	0	0	0	0	0	-0.5	-0.5	-0.5	-0.5	-0.5	-0.5	-0.5	-0.5	-0.5	-0.5	-0.5	linear	0.025	TRUE	450	FALSE	NA	NA	1	0	0.5	7	sepmodel	0	-0.023249037046570675
10	250	0	450	900	1350	1800	2250	2700	3150	3600	4050	2	0	1	0	0	0	0	0	0	0	0	0	0	-0.5	-0.5	-0.5	-0.5	-0.5	-0.5	-0.5	-0.5	-0.5	-0.5	-0.5	linear	0.025	TRUE	450	FALSE	NA	NA	1	0	0.5	7	splines	0	-0.011099261322892077
10	250	0	450	900	1350	1800	2250	2700	3150	3600	4050	2	0	1	0	0	0	0	0	0	0	0	0	0	-0.5	-0.5	-0.5	-0.5	-0.5	-0.5	-0.5	-0.5	-0.5	-0.5	-0.5	linear	0.025	TRUE	450	FALSE	NA	NA	1	0	0.5	7	splines_cal	0	-0.012860517847656228
10	250	0	450	900	1350	1800	2250	2700	3150	3600	4050	2	0	1	0	0	0	0	0	0	0	0	0	0	-0.5	-0.5	-0.5	-0.5	-0.5	-0.5	-0.5	-0.5	-0.5	-0.5	-0.5	linear	0.025	TRUE	450	FALSE	NA	NA	1	0	0.5	8	fixmodel	0.1	0.017115884900206216
10	250	0	450	900	1350	1800	2250	2700	3150	3600	4050	2	0	1	0	0	0	0	0	0	0	0	0	0	-0.5	-0.5	-0.5	-0.5	-0.5	-0.5	-0.5	-0.5	-0.5	-0.5	-0.5	linear	0.025	TRUE	450	FALSE	NA	NA	1	0	0.5	8	sepmodel	0.1	0.016396295087926692
10	250	0	450	900	1350	1800	2250	2700	3150	3600	4050	2	0	1	0	0	0	0	0	0	0	0	0	0	-0.5	-0.5	-0.5	-0.5	-0.5	-0.5	-0.5	-0.5	-0.5	-0.5	-0.5	linear	0.025	TRUE	450	FALSE	NA	NA	1	0	0.5	8	splines	0.1	0.014484236131145991
10	250	0	450	900	1350	1800	2250	2700	3150	3600	4050	2	0	1	0	0	0	0	0	0	0	0	0	0	-0.5	-0.5	-0.5	-0.5	-0.5	-0.5	-0.5	-0.5	-0.5	-0.5	-0.5	linear	0.025	TRUE	450	FALSE	NA	NA	1	0	0.5	8	splines_cal	0.1	0.017257887420765426
10	250	0	450	900	1350	1800	2250	2700	3150	3600	4050	2	0	1	0	0	0	0	0	0	0	0	0	0	-0.5	-0.5	-0.5	-0.5	-0.5	-0.5	-0.5	-0.5	-0.5	-0.5	-0.5	linear	0.025	TRUE	450	FALSE	NA	NA	1	0	0.5	9	fixmodel	0	0.043496141609859984
10	250	0	450	900	1350	1800	2250	2700	3150	3600	4050	2	0	1	0	0	0	0	0	0	0	0	0	0	-0.5	-0.5	-0.5	-0.5	-0.5	-0.5	-0.5	-0.5	-0.5	-0.5	-0.5	linear	0.025	TRUE	450	FALSE	NA	NA	1	0	0.5	9	sepmodel	0	0.04022982489927599
10	250	0	450	900	1350	1800	2250	2700	3150	3600	4050	2	0	1	0	0	0	0	0	0	0	0	0	0	-0.5	-0.5	-0.5	-0.5	-0.5	-0.5	-0.5	-0.5	-0.5	-0.5	-0.5	linear	0.025	TRUE	450	FALSE	NA	NA	1	0	0.5	9	splines	0	0.05180867223360896
10	250	0	450	900	1350	1800	2250	2700	3150	3600	4050	2	0	1	0	0	0	0	0	0	0	0	0	0	-0.5	-0.5	-0.5	-0.5	-0.5	-0.5	-0.5	-0.5	-0.5	-0.5	-0.5	linear	0.025	TRUE	450	FALSE	NA	NA	1	0	0.5	9	splines_cal	0.1	0.0564518039022781
10	250	0	450	900	1350	1800	2250	2700	3150	3600	4050	2	0	1	0	0	0	0	0	0	0	0	0	0	-0.5	-0.5	-0.5	-0.5	-0.5	-0.5	-0.5	-0.5	-0.5	-0.5	-0.5	linear	0.025	TRUE	450	FALSE	NA	NA	1	0	0.5	10	fixmodel	0	0.03700158351417831
10	250	0	450	900	1350	1800	2250	2700	3150	3600	4050	2	0	1	0	0	0	0	0	0	0	0	0	0	-0.5	-0.5	-0.5	-0.5	-0.5	-0.5	-0.5	-0.5	-0.5	-0.5	-0.5	linear	0.025	TRUE	450	FALSE	NA	NA	1	0	0.5	10	sepmodel	0	0.027628074389595823
10	250	0	450	900	1350	1800	2250	2700	3150	3600	4050	2	0	1	0	0	0	0	0	0	0	0	0	0	-0.5	-0.5	-0.5	-0.5	-0.5	-0.5	-0.5	-0.5	-0.5	-0.5	-0.5	linear	0.025	TRUE	450	FALSE	NA	NA	1	0	0.5	10	splines	0	0.040894441102359805
10	250	0	450	900	1350	1800	2250	2700	3150	3600	4050	2	0	1	0	0	0	0	0	0	0	0	0	0	-0.5	-0.5	-0.5	-0.5	-0.5	-0.5	-0.5	-0.5	-0.5	-0.5	-0.5	linear	0.025	TRUE	450	FALSE	NA	NA	1	0	0.5	10	splines_cal	0	0.041031147925384884
10	250	0	475	950	1425	1900	2375	2850	3325	3800	4275	2	0	1	0	0	0	0	0	0	0	0	0	0	-0.5	-0.5	-0.5	-0.5	-0.5	-0.5	-0.5	-0.5	-0.5	-0.5	-0.5	linear	0.025	TRUE	450	FALSE	NA	NA	1	0	0.5	2	fixmodel	0	-0.008000414931143568
10	250	0	475	950	1425	1900	2375	2850	3325	3800	4275	2	0	1	0	0	0	0	0	0	0	0	0	0	-0.5	-0.5	-0.5	-0.5	-0.5	-0.5	-0.5	-0.5	-0.5	-0.5	-0.5	linear	0.025	TRUE	450	FALSE	NA	NA	1	0	0.5	2	sepmodel	0	-0.014223328747104748
10	250	0	475	950	1425	1900	2375	2850	3325	3800	4275	2	0	1	0	0	0	0	0	0	0	0	0	0	-0.5	-0.5	-0.5	-0.5	-0.5	-0.5	-0.5	-0.5	-0.5	-0.5	-0.5	linear	0.025	TRUE	450	FALSE	NA	NA	1	0	0.5	2	splines	0	-0.009264531318875216
10	250	0	475	950	1425	1900	2375	2850	3325	3800	4275	2	0	1	0	0	0	0	0	0	0	0	0	0	-0.5	-0.5	-0.5	-0.5	-0.5	-0.5	-0.5	-0.5	-0.5	-0.5	-0.5	linear	0.025	TRUE	450	FALSE	NA	NA	1	0	0.5	2	splines_cal	0	-0.007203673171030257
10	250	0	475	950	1425	1900	2375	2850	3325	3800	4275	2	0	1	0	0	0	0	0	0	0	0	0	0	-0.5	-0.5	-0.5	-0.5	-0.5	-0.5	-0.5	-0.5	-0.5	-0.5	-0.5	linear	0.025	TRUE	450	FALSE	NA	NA	1	0	0.5	3	fixmodel	0.1	-0.001822595050907353
10	250	0	475	950	1425	1900	2375	2850	3325	3800	4275	2	0	1	0	0	0	0	0	0	0	0	0	0	-0.5	-0.5	-0.5	-0.5	-0.5	-0.5	-0.5	-0.5	-0.5	-0.5	-0.5	linear	0.025	TRUE	450	FALSE	NA	NA	1	0	0.5	3	sepmodel	0.1	0.0032896291864637516
10	250	0	475	950	1425	1900	2375	2850	3325	3800	4275	2	0	1	0	0	0	0	0	0	0	0	0	0	-0.5	-0.5	-0.5	-0.5	-0.5	-0.5	-0.5	-0.5	-0.5	-0.5	-0.5	linear	0.025	TRUE	450	FALSE	NA	NA	1	0	0.5	3	splines	0.1	-1.1976654789415397e-4
10	250	0	475	950	1425	1900	2375	2850	3325	3800	4275	2	0	1	0	0	0	0	0	0	0	0	0	0	-0.5	-0.5	-0.5	-0.5	-0.5	-0.5	-0.5	-0.5	-0.5	-0.5	-0.5	linear	0.025	TRUE	450	FALSE	NA	NA	1	0	0.5	3	splines_cal	0.1	0.01142424302712709
10	250	0	475	950	1425	1900	2375	2850	3325	3800	4275	2	0	1	0	0	0	0	0	0	0	0	0	0	-0.5	-0.5	-0.5	-0.5	-0.5	-0.5	-0.5	-0.5	-0.5	-0.5	-0.5	linear	0.025	TRUE	450	FALSE	NA	NA	1	0	0.5	4	fixmodel	0	-0.0328702074353686
10	250	0	475	950	1425	1900	2375	2850	3325	3800	4275	2	0	1	0	0	0	0	0	0	0	0	0	0	-0.5	-0.5	-0.5	-0.5	-0.5	-0.5	-0.5	-0.5	-0.5	-0.5	-0.5	linear	0.025	TRUE	450	FALSE	NA	NA	1	0	0.5	4	sepmodel	0	-0.034925347297216434
10	250	0	475	950	1425	1900	2375	2850	3325	3800	4275	2	0	1	0	0	0	0	0	0	0	0	0	0	-0.5	-0.5	-0.5	-0.5	-0.5	-0.5	-0.5	-0.5	-0.5	-0.5	-0.5	linear	0.025	TRUE	450	FALSE	NA	NA	1	0	0.5	4	splines	0	-0.033111230810824364
10	250	0	475	950	1425	1900	2375	2850	3325	3800	4275	2	0	1	0	0	0	0	0	0	0	0	0	0	-0.5	-0.5	-0.5	-0.5	-0.5	-0.5	-0.5	-0.5	-0.5	-0.5	-0.5	linear	0.025	TRUE	450	FALSE	NA	NA	1	0	0.5	4	splines_cal	0	-0.03637600146749893
10	250	0	475	950	1425	1900	2375	2850	3325	3800	4275	2	0	1	0	0	0	0	0	0	0	0	0	0	-0.5	-0.5	-0.5	-0.5	-0.5	-0.5	-0.5	-0.5	-0.5	-0.5	-0.5	linear	0.025	TRUE	450	FALSE	NA	NA	1	0	0.5	5	fixmodel	0.1	0.02148460815884641
10	250	0	475	950	1425	1900	2375	2850	3325	3800	4275	2	0	1	0	0	0	0	0	0	0	0	0	0	-0.5	-0.5	-0.5	-0.5	-0.5	-0.5	-0.5	-0.5	-0.5	-0.5	-0.5	linear	0.025	TRUE	450	FALSE	NA	NA	1	0	0.5	5	sepmodel	0.1	0.024624266444151086
10	250	0	475	950	1425	1900	2375	2850	3325	3800	4275	2	0	1	0	0	0	0	0	0	0	0	0	0	-0.5	-0.5	-0.5	-0.5	-0.5	-0.5	-0.5	-0.5	-0.5	-0.5	-0.5	linear	0.025	TRUE	450	FALSE	NA	NA	1	0	0.5	5	splines	0.1	0.020237929989612623
10	250	0	475	950	1425	1900	2375	2850	3325	3800	4275	2	0	1	0	0	0	0	0	0	0	0	0	0	-0.5	-0.5	-0.5	-0.5	-0.5	-0.5	-0.5	-0.5	-0.5	-0.5	-0.5	linear	0.025	TRUE	450	FALSE	NA	NA	1	0	0.5	5	splines_cal	0	7.402823789195306e-4
10	250	0	475	950	1425	1900	2375	2850	3325	3800	4275	2	0	1	0	0	0	0	0	0	0	0	0	0	-0.5	-0.5	-0.5	-0.5	-0.5	-0.5	-0.5	-0.5	-0.5	-0.5	-0.5	linear	0.025	TRUE	450	FALSE	NA	NA	1	0	0.5	6	fixmodel	0	0.014539892592238588
10	250	0	475	950	1425	1900	2375	2850	3325	3800	4275	2	0	1	0	0	0	0	0	0	0	0	0	0	-0.5	-0.5	-0.5	-0.5	-0.5	-0.5	-0.5	-0.5	-0.5	-0.5	-0.5	linear	0.025	TRUE	450	FALSE	NA	NA	1	0	0.5	6	sepmodel	0	0.0068541707817396024
10	250	0	475	950	1425	1900	2375	2850	3325	3800	4275	2	0	1	0	0	0	0	0	0	0	0	0	0	-0.5	-0.5	-0.5	-0.5	-0.5	-0.5	-0.5	-0.5	-0.5	-0.5	-0.5	linear	0.025	TRUE	450	FALSE	NA	NA	1	0	0.5	6	splines	0	0.01777014847726966
10	250	0	475	950	1425	1900	2375	2850	3325	3800	4275	2	0	1	0	0	0	0	0	0	0	0	0	0	-0.5	-0.5	-0.5	-0.5	-0.5	-0.5	-0.5	-0.5	-0.5	-0.5	-0.5	linear	0.025	TRUE	450	FALSE	NA	NA	1	0	0.5	6	splines_cal	0	0.016401864210533273
10	250	0	475	950	1425	1900	2375	2850	3325	3800	4275	2	0	1	0	0	0	0	0	0	0	0	0	0	-0.5	-0.5	-0.5	-0.5	-0.5	-0.5	-0.5	-0.5	-0.5	-0.5	-0.5	linear	0.025	TRUE	450	FALSE	NA	NA	1	0	0.5	7	fixmodel	0.1	0.05434500449106706
10	250	0	475	950	1425	1900	2375	2850	3325	3800	4275	2	0	1	0	0	0	0	0	0	0	0	0	0	-0.5	-0.5	-0.5	-0.5	-0.5	-0.5	-0.5	-0.5	-0.5	-0.5	-0.5	linear	0.025	TRUE	450	FALSE	NA	NA	1	0	0.5	7	sepmodel	0	0.05363222937235357
10	250	0	475	950	1425	1900	2375	2850	3325	3800	4275	2	0	1	0	0	0	0	0	0	0	0	0	0	-0.5	-0.5	-0.5	-0.5	-0.5	-0.5	-0.5	-0.5	-0.5	-0.5	-0.5	linear	0.025	TRUE	450	FALSE	NA	NA	1	0	0.5	7	splines	0.1	0.05096938427226127
10	250	0	475	950	1425	1900	2375	2850	3325	3800	4275	2	0	1	0	0	0	0	0	0	0	0	0	0	-0.5	-0.5	-0.5	-0.5	-0.5	-0.5	-0.5	-0.5	-0.5	-0.5	-0.5	linear	0.025	TRUE	450	FALSE	NA	NA	1	0	0.5	7	splines_cal	0.1	0.04344574314914862
10	250	0	475	950	1425	1900	2375	2850	3325	3800	4275	2	0	1	0	0	0	0	0	0	0	0	0	0	-0.5	-0.5	-0.5	-0.5	-0.5	-0.5	-0.5	-0.5	-0.5	-0.5	-0.5	linear	0.025	TRUE	450	FALSE	NA	NA	1	0	0.5	8	fixmodel	0	-0.032090151640981585
10	250	0	475	950	1425	1900	2375	2850	3325	3800	4275	2	0	1	0	0	0	0	0	0	0	0	0	0	-0.5	-0.5	-0.5	-0.5	-0.5	-0.5	-0.5	-0.5	-0.5	-0.5	-0.5	linear	0.025	TRUE	450	FALSE	NA	NA	1	0	0.5	8	sepmodel	0	-0.03792770459555497
10	250	0	475	950	1425	1900	2375	2850	3325	3800	4275	2	0	1	0	0	0	0	0	0	0	0	0	0	-0.5	-0.5	-0.5	-0.5	-0.5	-0.5	-0.5	-0.5	-0.5	-0.5	-0.5	linear	0.025	TRUE	450	FALSE	NA	NA	1	0	0.5	8	splines	0	-0.032661601852995915
10	250	0	475	950	1425	1900	2375	2850	3325	3800	4275	2	0	1	0	0	0	0	0	0	0	0	0	0	-0.5	-0.5	-0.5	-0.5	-0.5	-0.5	-0.5	-0.5	-0.5	-0.5	-0.5	linear	0.025	TRUE	450	FALSE	NA	NA	1	0	0.5	8	splines_cal	0	-0.03549378214454132
10	250	0	475	950	1425	1900	2375	2850	3325	3800	4275	2	0	1	0	0	0	0	0	0	0	0	0	0	-0.5	-0.5	-0.5	-0.5	-0.5	-0.5	-0.5	-0.5	-0.5	-0.5	-0.5	linear	0.025	TRUE	450	FALSE	NA	NA	1	0	0.5	9	fixmodel	0	-0.03943579141467414
10	250	0	475	950	1425	1900	2375	2850	3325	3800	4275	2	0	1	0	0	0	0	0	0	0	0	0	0	-0.5	-0.5	-0.5	-0.5	-0.5	-0.5	-0.5	-0.5	-0.5	-0.5	-0.5	linear	0.025	TRUE	450	FALSE	NA	NA	1	0	0.5	9	sepmodel	0	-0.041380480985688785
10	250	0	475	950	1425	1900	2375	2850	3325	3800	4275	2	0	1	0	0	0	0	0	0	0	0	0	0	-0.5	-0.5	-0.5	-0.5	-0.5	-0.5	-0.5	-0.5	-0.5	-0.5	-0.5	linear	0.025	TRUE	450	FALSE	NA	NA	1	0	0.5	9	splines	0	-0.04108045394617586
10	250	0	475	950	1425	1900	2375	2850	3325	3800	4275	2	0	1	0	0	0	0	0	0	0	0	0	0	-0.5	-0.5	-0.5	-0.5	-0.5	-0.5	-0.5	-0.5	-0.5	-0.5	-0.5	linear	0.025	TRUE	450	FALSE	NA	NA	1	0	0.5	9	splines_cal	0	-0.04343982518896177
10	250	0	475	950	1425	1900	2375	2850	3325	3800	4275	2	0	1	0	0	0	0	0	0	0	0	0	0	-0.5	-0.5	-0.5	-0.5	-0.5	-0.5	-0.5	-0.5	-0.5	-0.5	-0.5	linear	0.025	TRUE	450	FALSE	NA	NA	1	0	0.5	10	fixmodel	0	-0.031851149919720705
10	250	0	475	950	1425	1900	2375	2850	3325	3800	4275	2	0	1	0	0	0	0	0	0	0	0	0	0	-0.5	-0.5	-0.5	-0.5	-0.5	-0.5	-0.5	-0.5	-0.5	-0.5	-0.5	linear	0.025	TRUE	450	FALSE	NA	NA	1	0	0.5	10	sepmodel	0	-0.03593754166441527
10	250	0	475	950	1425	1900	2375	2850	3325	3800	4275	2	0	1	0	0	0	0	0	0	0	0	0	0	-0.5	-0.5	-0.5	-0.5	-0.5	-0.5	-0.5	-0.5	-0.5	-0.5	-0.5	linear	0.025	TRUE	450	FALSE	NA	NA	1	0	0.5	10	splines	0	-0.0370142203648423
10	250	0	475	950	1425	1900	2375	2850	3325	3800	4275	2	0	1	0	0	0	0	0	0	0	0	0	0	-0.5	-0.5	-0.5	-0.5	-0.5	-0.5	-0.5	-0.5	-0.5	-0.5	-0.5	linear	0.025	TRUE	450	FALSE	NA	NA	1	0	0.5	10	splines_cal	0	-0.035404148049906395
10	250	0	500	1000	1500	2000	2500	3000	3500	4000	4500	2	0	1	0	0	0	0	0	0	0	0	0	0	-0.5	-0.5	-0.5	-0.5	-0.5	-0.5	-0.5	-0.5	-0.5	-0.5	-0.5	linear	0.025	TRUE	450	FALSE	NA	NA	1	0	0.5	2	fixmodel	0	0.006616213357458324
10	250	0	500	1000	1500	2000	2500	3000	3500	4000	4500	2	0	1	0	0	0	0	0	0	0	0	0	0	-0.5	-0.5	-0.5	-0.5	-0.5	-0.5	-0.5	-0.5	-0.5	-0.5	-0.5	linear	0.025	TRUE	450	FALSE	NA	NA	1	0	0.5	2	sepmodel	0	0.006616213357458853
10	250	0	500	1000	1500	2000	2500	3000	3500	4000	4500	2	0	1	0	0	0	0	0	0	0	0	0	0	-0.5	-0.5	-0.5	-0.5	-0.5	-0.5	-0.5	-0.5	-0.5	-0.5	-0.5	linear	0.025	TRUE	450	FALSE	NA	NA	1	0	0.5	2	splines	0	0.004483288452679237
10	250	0	500	1000	1500	2000	2500	3000	3500	4000	4500	2	0	1	0	0	0	0	0	0	0	0	0	0	-0.5	-0.5	-0.5	-0.5	-0.5	-0.5	-0.5	-0.5	-0.5	-0.5	-0.5	linear	0.025	TRUE	450	FALSE	NA	NA	1	0	0.5	2	splines_cal	0	0.0060910170535521365
10	250	0	500	1000	1500	2000	2500	3000	3500	4000	4500	2	0	1	0	0	0	0	0	0	0	0	0	0	-0.5	-0.5	-0.5	-0.5	-0.5	-0.5	-0.5	-0.5	-0.5	-0.5	-0.5	linear	0.025	TRUE	450	FALSE	NA	NA	1	0	0.5	3	fixmodel	0	0.010512254866014672
10	250	0	500	1000	1500	2000	2500	3000	3500	4000	4500	2	0	1	0	0	0	0	0	0	0	0	0	0	-0.5	-0.5	-0.5	-0.5	-0.5	-0.5	-0.5	-0.5	-0.5	-0.5	-0.5	linear	0.025	TRUE	450	FALSE	NA	NA	1	0	0.5	3	sepmodel	0	0.010512254866014124
10	250	0	500	1000	1500	2000	2500	3000	3500	4000	4500	2	0	1	0	0	0	0	0	0	0	0	0	0	-0.5	-0.5	-0.5	-0.5	-0.5	-0.5	-0.5	-0.5	-0.5	-0.5	-0.5	linear	0.025	TRUE	450	FALSE	NA	NA	1	0	0.5	3	splines	0	0.0151015049804531
10	250	0	500	1000	1500	2000	2500	3000	3500	4000	4500	2	0	1	0	0	0	0	0	0	0	0	0	0	-0.5	-0.5	-0.5	-0.5	-0.5	-0.5	-0.5	-0.5	-0.5	-0.5	-0.5	linear	0.025	TRUE	450	FALSE	NA	NA	1	0	0.5	3	splines_cal	0	0.016333946295583802
10	250	0	500	1000	1500	2000	2500	3000	3500	4000	4500	2	0	1	0	0	0	0	0	0	0	0	0	0	-0.5	-0.5	-0.5	-0.5	-0.5	-0.5	-0.5	-0.5	-0.5	-0.5	-0.5	linear	0.025	TRUE	450	FALSE	NA	NA	1	0	0.5	4	fixmodel	0	0.03244354966774387
10	250	0	500	1000	1500	2000	2500	3000	3500	4000	4500	2	0	1	0	0	0	0	0	0	0	0	0	0	-0.5	-0.5	-0.5	-0.5	-0.5	-0.5	-0.5	-0.5	-0.5	-0.5	-0.5	linear	0.025	TRUE	450	FALSE	NA	NA	1	0	0.5	4	sepmodel	0	0.032443549667744286
10	250	0	500	1000	1500	2000	2500	3000	3500	4000	4500	2	0	1	0	0	0	0	0	0	0	0	0	0	-0.5	-0.5	-0.5	-0.5	-0.5	-0.5	-0.5	-0.5	-0.5	-0.5	-0.5	linear	0.025	TRUE	450	FALSE	NA	NA	1	0	0.5	4	splines	0	0.022186674395080215
10	250	0	500	1000	1500	2000	2500	3000	3500	4000	4500	2	0	1	0	0	0	0	0	0	0	0	0	0	-0.5	-0.5	-0.5	-0.5	-0.5	-0.5	-0.5	-0.5	-0.5	-0.5	-0.5	linear	0.025	TRUE	450	FALSE	NA	NA	1	0	0.5	4	splines_cal	0	0.020795578578974086
10	250	0	500	1000	1500	2000	2500	3000	3500	4000	4500	2	0	1	0	0	0	0	0	0	0	0	0	0	-0.5	-0.5	-0.5	-0.5	-0.5	-0.5	-0.5	-0.5	-0.5	-0.5	-0.5	linear	0.025	TRUE	450	FALSE	NA	NA	1	0	0.5	5	fixmodel	0	0.015915712608464232
10	250	0	500	1000	1500	2000	2500	3000	3500	4000	4500	2	0	1	0	0	0	0	0	0	0	0	0	0	-0.5	-0.5	-0.5	-0.5	-0.5	-0.5	-0.5	-0.5	-0.5	-0.5	-0.5	linear	0.025	TRUE	450	FALSE	NA	NA	1	0	0.5	5	sepmodel	0	0.01591571260846468
10	250	0	500	1000	1500	2000	2500	3000	3500	4000	4500	2	0	1	0	0	0	0	0	0	0	0	0	0	-0.5	-0.5	-0.5	-0.5	-0.5	-0.5	-0.5	-0.5	-0.5	-0.5	-0.5	linear	0.025	TRUE	450	FALSE	NA	NA	1	0	0.5	5	splines	0	0.017563373025752844
10	250	0	500	1000	1500	2000	2500	3000	3500	4000	4500	2	0	1	0	0	0	0	0	0	0	0	0	0	-0.5	-0.5	-0.5	-0.5	-0.5	-0.5	-0.5	-0.5	-0.5	-0.5	-0.5	linear	0.025	TRUE	450	FALSE	NA	NA	1	0	0.5	5	splines_cal	0	0.015937152701301766
10	250	0	500	1000	1500	2000	2500	3000	3500	4000	4500	2	0	1	0	0	0	0	0	0	0	0	0	0	-0.5	-0.5	-0.5	-0.5	-0.5	-0.5	-0.5	-0.5	-0.5	-0.5	-0.5	linear	0.025	TRUE	450	FALSE	NA	NA	1	0	0.5	6	fixmodel	0.1	0.01525620268022534
10	250	0	500	1000	1500	2000	2500	3000	3500	4000	4500	2	0	1	0	0	0	0	0	0	0	0	0	0	-0.5	-0.5	-0.5	-0.5	-0.5	-0.5	-0.5	-0.5	-0.5	-0.5	-0.5	linear	0.025	TRUE	450	FALSE	NA	NA	1	0	0.5	6	sepmodel	0.1	0.01525620268022633
10	250	0	500	1000	1500	2000	2500	3000	3500	4000	4500	2	0	1	0	0	0	0	0	0	0	0	0	0	-0.5	-0.5	-0.5	-0.5	-0.5	-0.5	-0.5	-0.5	-0.5	-0.5	-0.5	linear	0.025	TRUE	450	FALSE	NA	NA	1	0	0.5	6	splines	0.1	0.006690231071426292
10	250	0	500	1000	1500	2000	2500	3000	3500	4000	4500	2	0	1	0	0	0	0	0	0	0	0	0	0	-0.5	-0.5	-0.5	-0.5	-0.5	-0.5	-0.5	-0.5	-0.5	-0.5	-0.5	linear	0.025	TRUE	450	FALSE	NA	NA	1	0	0.5	6	splines_cal	0.1	0.006318162702241935
10	250	0	500	1000	1500	2000	2500	3000	3500	4000	4500	2	0	1	0	0	0	0	0	0	0	0	0	0	-0.5	-0.5	-0.5	-0.5	-0.5	-0.5	-0.5	-0.5	-0.5	-0.5	-0.5	linear	0.025	TRUE	450	FALSE	NA	NA	1	0	0.5	7	fixmodel	0.1	0.033782042291588044
10	250	0	500	1000	1500	2000	2500	3000	3500	4000	4500	2	0	1	0	0	0	0	0	0	0	0	0	0	-0.5	-0.5	-0.5	-0.5	-0.5	-0.5	-0.5	-0.5	-0.5	-0.5	-0.5	linear	0.025	TRUE	450	FALSE	NA	NA	1	0	0.5	7	sepmodel	0.1	0.033782042291588696
10	250	0	500	1000	1500	2000	2500	3000	3500	4000	4500	2	0	1	0	0	0	0	0	0	0	0	0	0	-0.5	-0.5	-0.5	-0.5	-0.5	-0.5	-0.5	-0.5	-0.5	-0.5	-0.5	linear	0.025	TRUE	450	FALSE	NA	NA	1	0	0.5	7	splines	0.1	0.029562613844679238
10	250	0	500	1000	1500	2000	2500	3000	3500	4000	4500	2	0	1	0	0	0	0	0	0	0	0	0	0	-0.5	-0.5	-0.5	-0.5	-0.5	-0.5	-0.5	-0.5	-0.5	-0.5	-0.5	linear	0.025	TRUE	450	FALSE	NA	NA	1	0	0.5	7	splines_cal	0.1	0.03347358768159458
10	250	0	500	1000	1500	2000	2500	3000	3500	4000	4500	2	0	1	0	0	0	0	0	0	0	0	0	0	-0.5	-0.5	-0.5	-0.5	-0.5	-0.5	-0.5	-0.5	-0.5	-0.5	-0.5	linear	0.025	TRUE	450	FALSE	NA	NA	1	0	0.5	8	fixmodel	0	-0.018960725924277305
10	250	0	500	1000	1500	2000	2500	3000	3500	4000	4500	2	0	1	0	0	0	0	0	0	0	0	0	0	-0.5	-0.5	-0.5	-0.5	-0.5	-0.5	-0.5	-0.5	-0.5	-0.5	-0.5	linear	0.025	TRUE	450	FALSE	NA	NA	1	0	0.5	8	sepmodel	0	-0.018960725924276684
10	250	0	500	1000	1500	2000	2500	3000	3500	4000	4500	2	0	1	0	0	0	0	0	0	0	0	0	0	-0.5	-0.5	-0.5	-0.5	-0.5	-0.5	-0.5	-0.5	-0.5	-0.5	-0.5	linear	0.025	TRUE	450	FALSE	NA	NA	1	0	0.5	8	splines	0	-0.012054783450068749
10	250	0	500	1000	1500	2000	2500	3000	3500	4000	4500	2	0	1	0	0	0	0	0	0	0	0	0	0	-0.5	-0.5	-0.5	-0.5	-0.5	-0.5	-0.5	-0.5	-0.5	-0.5	-0.5	linear	0.025	TRUE	450	FALSE	NA	NA	1	0	0.5	8	splines_cal	0	-0.014571866453432747
10	250	0	500	1000	1500	2000	2500	3000	3500	4000	4500	2	0	1	0	0	0	0	0	0	0	0	0	0	-0.5	-0.5	-0.5	-0.5	-0.5	-0.5	-0.5	-0.5	-0.5	-0.5	-0.5	linear	0.025	TRUE	450	FALSE	NA	NA	1	0	0.5	9	fixmodel	0	0.019545802419052006
10	250	0	500	1000	1500	2000	2500	3000	3500	4000	4500	2	0	1	0	0	0	0	0	0	0	0	0	0	-0.5	-0.5	-0.5	-0.5	-0.5	-0.5	-0.5	-0.5	-0.5	-0.5	-0.5	linear	0.025	TRUE	450	FALSE	NA	NA	1	0	0.5	9	sepmodel	0	0.01954580241904917
10	250	0	500	1000	1500	2000	2500	3000	3500	4000	4500	2	0	1	0	0	0	0	0	0	0	0	0	0	-0.5	-0.5	-0.5	-0.5	-0.5	-0.5	-0.5	-0.5	-0.5	-0.5	-0.5	linear	0.025	TRUE	450	FALSE	NA	NA	1	0	0.5	9	splines	0	0.015750051387900373
10	250	0	500	1000	1500	2000	2500	3000	3500	4000	4500	2	0	1	0	0	0	0	0	0	0	0	0	0	-0.5	-0.5	-0.5	-0.5	-0.5	-0.5	-0.5	-0.5	-0.5	-0.5	-0.5	linear	0.025	TRUE	450	FALSE	NA	NA	1	0	0.5	9	splines_cal	0	0.01644009751113473
10	250	0	500	1000	1500	2000	2500	3000	3500	4000	4500	2	0	1	0	0	0	0	0	0	0	0	0	0	-0.5	-0.5	-0.5	-0.5	-0.5	-0.5	-0.5	-0.5	-0.5	-0.5	-0.5	linear	0.025	TRUE	450	FALSE	NA	NA	1	0	0.5	10	fixmodel	0.1	0.01895701464346455
10	250	0	500	1000	1500	2000	2500	3000	3500	4000	4500	2	0	1	0	0	0	0	0	0	0	0	0	0	-0.5	-0.5	-0.5	-0.5	-0.5	-0.5	-0.5	-0.5	-0.5	-0.5	-0.5	linear	0.025	TRUE	450	FALSE	NA	NA	1	0	0.5	10	sepmodel	0.1	0.018957014643467152
10	250	0	500	1000	1500	2000	2500	3000	3500	4000	4500	2	0	1	0	0	0	0	0	0	0	0	0	0	-0.5	-0.5	-0.5	-0.5	-0.5	-0.5	-0.5	-0.5	-0.5	-0.5	-0.5	linear	0.025	TRUE	450	FALSE	NA	NA	1	0	0.5	10	splines	0	0.027753081020164442
10	250	0	500	1000	1500	2000	2500	3000	3500	4000	4500	2	0	1	0	0	0	0	0	0	0	0	0	0	-0.5	-0.5	-0.5	-0.5	-0.5	-0.5	-0.5	-0.5	-0.5	-0.5	-0.5	linear	0.025	TRUE	450	FALSE	NA	NA	1	0	0.5	10	splines_cal	0.1	0.0268220544452899
10	250	0	0	0	0	0	0	0	0	0	0	2	0	1	0	0	0	0	0	0	0	0	0	0	-0.375	-0.375	-0.375	-0.375	-0.375	-0.375	-0.375	-0.375	-0.375	-0.375	-0.375	linear	0.025	TRUE	450	FALSE	NA	NA	1	0	0.5	2	fixmodel	0	-0.03654295582127276
10	250	0	0	0	0	0	0	0	0	0	0	2	0	1	0	0	0	0	0	0	0	0	0	0	-0.375	-0.375	-0.375	-0.375	-0.375	-0.375	-0.375	-0.375	-0.375	-0.375	-0.375	linear	0.025	TRUE	450	FALSE	NA	NA	1	0	0.5	2	sepmodel	0	-0.03654295582127456
10	250	0	0	0	0	0	0	0	0	0	0	2	0	1	0	0	0	0	0	0	0	0	0	0	-0.375	-0.375	-0.375	-0.375	-0.375	-0.375	-0.375	-0.375	-0.375	-0.375	-0.375	linear	0.025	TRUE	450	FALSE	NA	NA	1	0	0.5	2	splines	0	-0.03658492695191499
10	250	0	0	0	0	0	0	0	0	0	0	2	0	1	0	0	0	0	0	0	0	0	0	0	-0.375	-0.375	-0.375	-0.375	-0.375	-0.375	-0.375	-0.375	-0.375	-0.375	-0.375	linear	0.025	TRUE	450	FALSE	NA	NA	1	0	0.5	2	splines_cal	0	-0.03731244160101359
10	250	0	0	0	0	0	0	0	0	0	0	2	0	1	0	0	0	0	0	0	0	0	0	0	-0.375	-0.375	-0.375	-0.375	-0.375	-0.375	-0.375	-0.375	-0.375	-0.375	-0.375	linear	0.025	TRUE	450	FALSE	NA	NA	1	0	0.5	3	fixmodel	0	-0.035094010725333066
10	250	0	0	0	0	0	0	0	0	0	0	2	0	1	0	0	0	0	0	0	0	0	0	0	-0.375	-0.375	-0.375	-0.375	-0.375	-0.375	-0.375	-0.375	-0.375	-0.375	-0.375	linear	0.025	TRUE	450	FALSE	NA	NA	1	0	0.5	3	sepmodel	0	-0.0350940107253327
10	250	0	0	0	0	0	0	0	0	0	0	2	0	1	0	0	0	0	0	0	0	0	0	0	-0.375	-0.375	-0.375	-0.375	-0.375	-0.375	-0.375	-0.375	-0.375	-0.375	-0.375	linear	0.025	TRUE	450	FALSE	NA	NA	1	0	0.5	3	splines	0	-0.035159951546873645
10	250	0	0	0	0	0	0	0	0	0	0	2	0	1	0	0	0	0	0	0	0	0	0	0	-0.375	-0.375	-0.375	-0.375	-0.375	-0.375	-0.375	-0.375	-0.375	-0.375	-0.375	linear	0.025	TRUE	450	FALSE	NA	NA	1	0	0.5	3	splines_cal	0	-0.03494310452013175
10	250	0	0	0	0	0	0	0	0	0	0	2	0	1	0	0	0	0	0	0	0	0	0	0	-0.375	-0.375	-0.375	-0.375	-0.375	-0.375	-0.375	-0.375	-0.375	-0.375	-0.375	linear	0.025	TRUE	450	FALSE	NA	NA	1	0	0.5	4	fixmodel	0	-0.004819466429978998
10	250	0	0	0	0	0	0	0	0	0	0	2	0	1	0	0	0	0	0	0	0	0	0	0	-0.375	-0.375	-0.375	-0.375	-0.375	-0.375	-0.375	-0.375	-0.375	-0.375	-0.375	linear	0.025	TRUE	450	FALSE	NA	NA	1	0	0.5	4	sepmodel	0	-0.004819466429979596
10	250	0	0	0	0	0	0	0	0	0	0	2	0	1	0	0	0	0	0	0	0	0	0	0	-0.375	-0.375	-0.375	-0.375	-0.375	-0.375	-0.375	-0.375	-0.375	-0.375	-0.375	linear	0.025	TRUE	450	FALSE	NA	NA	1	0	0.5	4	splines	0	-0.00487921682572662
10	250	0	0	0	0	0	0	0	0	0	0	2	0	1	0	0	0	0	0	0	0	0	0	0	-0.375	-0.375	-0.375	-0.375	-0.375	-0.375	-0.375	-0.375	-0.375	-0.375	-0.375	linear	0.025	TRUE	450	FALSE	NA	NA	1	0	0.5	4	splines_cal	0	-0.0069070136102275135
10	250	0	0	0	0	0	0	0	0	0	0	2	0	1	0	0	0	0	0	0	0	0	0	0	-0.375	-0.375	-0.375	-0.375	-0.375	-0.375	-0.375	-0.375	-0.375	-0.375	-0.375	linear	0.025	TRUE	450	FALSE	NA	NA	1	0	0.5	5	fixmodel	0	-0.06390343721396512
10	250	0	0	0	0	0	0	0	0	0	0	2	0	1	0	0	0	0	0	0	0	0	0	0	-0.375	-0.375	-0.375	-0.375	-0.375	-0.375	-0.375	-0.375	-0.375	-0.375	-0.375	linear	0.025	TRUE	450	FALSE	NA	NA	1	0	0.5	5	sepmodel	0	-0.06390343721396562
10	250	0	0	0	0	0	0	0	0	0	0	2	0	1	0	0	0	0	0	0	0	0	0	0	-0.375	-0.375	-0.375	-0.375	-0.375	-0.375	-0.375	-0.375	-0.375	-0.375	-0.375	linear	0.025	TRUE	450	FALSE	NA	NA	1	0	0.5	5	splines	0	-0.06394308608578105
10	250	0	0	0	0	0	0	0	0	0	0	2	0	1	0	0	0	0	0	0	0	0	0	0	-0.375	-0.375	-0.375	-0.375	-0.375	-0.375	-0.375	-0.375	-0.375	-0.375	-0.375	linear	0.025	TRUE	450	FALSE	NA	NA	1	0	0.5	5	splines_cal	0	-0.06423948814797657
10	250	0	0	0	0	0	0	0	0	0	0	2	0	1	0	0	0	0	0	0	0	0	0	0	-0.375	-0.375	-0.375	-0.375	-0.375	-0.375	-0.375	-0.375	-0.375	-0.375	-0.375	linear	0.025	TRUE	450	FALSE	NA	NA	1	0	0.5	6	fixmodel	0	-0.002110971024111893
10	250	0	0	0	0	0	0	0	0	0	0	2	0	1	0	0	0	0	0	0	0	0	0	0	-0.375	-0.375	-0.375	-0.375	-0.375	-0.375	-0.375	-0.375	-0.375	-0.375	-0.375	linear	0.025	TRUE	450	FALSE	NA	NA	1	0	0.5	6	sepmodel	0	-0.0021109710241124526
10	250	0	0	0	0	0	0	0	0	0	0	2	0	1	0	0	0	0	0	0	0	0	0	0	-0.375	-0.375	-0.375	-0.375	-0.375	-0.375	-0.375	-0.375	-0.375	-0.375	-0.375	linear	0.025	TRUE	450	FALSE	NA	NA	1	0	0.5	6	splines	0	-0.0021439090412351818
10	250	0	0	0	0	0	0	0	0	0	0	2	0	1	0	0	0	0	0	0	0	0	0	0	-0.375	-0.375	-0.375	-0.375	-0.375	-0.375	-0.375	-0.375	-0.375	-0.375	-0.375	linear	0.025	TRUE	450	FALSE	NA	NA	1	0	0.5	6	splines_cal	0	-0.0032043666957345058
10	250	0	0	0	0	0	0	0	0	0	0	2	0	1	0	0	0	0	0	0	0	0	0	0	-0.375	-0.375	-0.375	-0.375	-0.375	-0.375	-0.375	-0.375	-0.375	-0.375	-0.375	linear	0.025	TRUE	450	FALSE	NA	NA	1	0	0.5	7	fixmodel	0	-0.019511297105962094
10	250	0	0	0	0	0	0	0	0	0	0	2	0	1	0	0	0	0	0	0	0	0	0	0	-0.375	-0.375	-0.375	-0.375	-0.375	-0.375	-0.375	-0.375	-0.375	-0.375	-0.375	linear	0.025	TRUE	450	FALSE	NA	NA	1	0	0.5	7	sepmodel	0	-0.01951129710596233
10	250	0	0	0	0	0	0	0	0	0	0	2	0	1	0	0	0	0	0	0	0	0	0	0	-0.375	-0.375	-0.375	-0.375	-0.375	-0.375	-0.375	-0.375	-0.375	-0.375	-0.375	linear	0.025	TRUE	450	FALSE	NA	NA	1	0	0.5	7	splines	0	-0.019528657787630372
10	250	0	0	0	0	0	0	0	0	0	0	2	0	1	0	0	0	0	0	0	0	0	0	0	-0.375	-0.375	-0.375	-0.375	-0.375	-0.375	-0.375	-0.375	-0.375	-0.375	-0.375	linear	0.025	TRUE	450	FALSE	NA	NA	1	0	0.5	7	splines_cal	0	-0.020668877811075168
10	250	0	0	0	0	0	0	0	0	0	0	2	0	1	0	0	0	0	0	0	0	0	0	0	-0.375	-0.375	-0.375	-0.375	-0.375	-0.375	-0.375	-0.375	-0.375	-0.375	-0.375	linear	0.025	TRUE	450	FALSE	NA	NA	1	0	0.5	8	fixmodel	0.1	-0.019017876388561103
10	250	0	0	0	0	0	0	0	0	0	0	2	0	1	0	0	0	0	0	0	0	0	0	0	-0.375	-0.375	-0.375	-0.375	-0.375	-0.375	-0.375	-0.375	-0.375	-0.375	-0.375	linear	0.025	TRUE	450	FALSE	NA	NA	1	0	0.5	8	sepmodel	0.1	-0.01901787638856186
10	250	0	0	0	0	0	0	0	0	0	0	2	0	1	0	0	0	0	0	0	0	0	0	0	-0.375	-0.375	-0.375	-0.375	-0.375	-0.375	-0.375	-0.375	-0.375	-0.375	-0.375	linear	0.025	TRUE	450	FALSE	NA	NA	1	0	0.5	8	splines	0.1	-0.01907532128663392
10	250	0	0	0	0	0	0	0	0	0	0	2	0	1	0	0	0	0	0	0	0	0	0	0	-0.375	-0.375	-0.375	-0.375	-0.375	-0.375	-0.375	-0.375	-0.375	-0.375	-0.375	linear	0.025	TRUE	450	FALSE	NA	NA	1	0	0.5	8	splines_cal	0.1	-0.018963177222360066
10	250	0	0	0	0	0	0	0	0	0	0	2	0	1	0	0	0	0	0	0	0	0	0	0	-0.375	-0.375	-0.375	-0.375	-0.375	-0.375	-0.375	-0.375	-0.375	-0.375	-0.375	linear	0.025	TRUE	450	FALSE	NA	NA	1	0	0.5	9	fixmodel	0	-0.015866203259885244
10	250	0	0	0	0	0	0	0	0	0	0	2	0	1	0	0	0	0	0	0	0	0	0	0	-0.375	-0.375	-0.375	-0.375	-0.375	-0.375	-0.375	-0.375	-0.375	-0.375	-0.375	linear	0.025	TRUE	450	FALSE	NA	NA	1	0	0.5	9	sepmodel	0	-0.015866203259886236
10	250	0	0	0	0	0	0	0	0	0	0	2	0	1	0	0	0	0	0	0	0	0	0	0	-0.375	-0.375	-0.375	-0.375	-0.375	-0.375	-0.375	-0.375	-0.375	-0.375	-0.375	linear	0.025	TRUE	450	FALSE	NA	NA	1	0	0.5	9	splines	0	-0.015900876255608726
10	250	0	0	0	0	0	0	0	0	0	0	2	0	1	0	0	0	0	0	0	0	0	0	0	-0.375	-0.375	-0.375	-0.375	-0.375	-0.375	-0.375	-0.375	-0.375	-0.375	-0.375	linear	0.025	TRUE	450	FALSE	NA	NA	1	0	0.5	9	splines_cal	0	-0.016232087797663764
10	250	0	0	0	0	0	0	0	0	0	0	2	0	1	0	0	0	0	0	0	0	0	0	0	-0.375	-0.375	-0.375	-0.375	-0.375	-0.375	-0.375	-0.375	-0.375	-0.375	-0.375	linear	0.025	TRUE	450	FALSE	NA	NA	1	0	0.5	10	fixmodel	0	-0.04075926614934218
10	250	0	0	0	0	0	0	0	0	0	0	2	0	1	0	0	0	0	0	0	0	0	0	0	-0.375	-0.375	-0.375	-0.375	-0.375	-0.375	-0.375	-0.375	-0.375	-0.375	-0.375	linear	0.025	TRUE	450	FALSE	NA	NA	1	0	0.5	10	sepmodel	0	-0.040759266149342444
10	250	0	0	0	0	0	0	0	0	0	0	2	0	1	0	0	0	0	0	0	0	0	0	0	-0.375	-0.375	-0.375	-0.375	-0.375	-0.375	-0.375	-0.375	-0.375	-0.375	-0.375	linear	0.025	TRUE	450	FALSE	NA	NA	1	0	0.5	10	splines	0	-0.04082180901835195
10	250	0	0	0	0	0	0	0	0	0	0	2	0	1	0	0	0	0	0	0	0	0	0	0	-0.375	-0.375	-0.375	-0.375	-0.375	-0.375	-0.375	-0.375	-0.375	-0.375	-0.375	linear	0.025	TRUE	450	FALSE	NA	NA	1	0	0.5	10	splines_cal	0	-0.0406741285205516
10	250	0	25	50	75	100	125	150	175	200	225	2	0	1	0	0	0	0	0	0	0	0	0	0	-0.375	-0.375	-0.375	-0.375	-0.375	-0.375	-0.375	-0.375	-0.375	-0.375	-0.375	linear	0.025	TRUE	450	FALSE	NA	NA	1	0	0.5	2	fixmodel	0.1	0.01613588291080274
10	250	0	25	50	75	100	125	150	175	200	225	2	0	1	0	0	0	0	0	0	0	0	0	0	-0.375	-0.375	-0.375	-0.375	-0.375	-0.375	-0.375	-0.375	-0.375	-0.375	-0.375	linear	0.025	TRUE	450	FALSE	NA	NA	1	0	0.5	2	sepmodel	0	0.01831519976515206
10	250	0	25	50	75	100	125	150	175	200	225	2	0	1	0	0	0	0	0	0	0	0	0	0	-0.375	-0.375	-0.375	-0.375	-0.375	-0.375	-0.375	-0.375	-0.375	-0.375	-0.375	linear	0.025	TRUE	450	FALSE	NA	NA	1	0	0.5	2	splines	0	0.01658306404411703
10	250	0	25	50	75	100	125	150	175	200	225	2	0	1	0	0	0	0	0	0	0	0	0	0	-0.375	-0.375	-0.375	-0.375	-0.375	-0.375	-0.375	-0.375	-0.375	-0.375	-0.375	linear	0.025	TRUE	450	FALSE	NA	NA	1	0	0.5	2	splines_cal	0	0.012298886514431938
10	250	0	25	50	75	100	125	150	175	200	225	2	0	1	0	0	0	0	0	0	0	0	0	0	-0.375	-0.375	-0.375	-0.375	-0.375	-0.375	-0.375	-0.375	-0.375	-0.375	-0.375	linear	0.025	TRUE	450	FALSE	NA	NA	1	0	0.5	3	fixmodel	0	0.030812193559466683
10	250	0	25	50	75	100	125	150	175	200	225	2	0	1	0	0	0	0	0	0	0	0	0	0	-0.375	-0.375	-0.375	-0.375	-0.375	-0.375	-0.375	-0.375	-0.375	-0.375	-0.375	linear	0.025	TRUE	450	FALSE	NA	NA	1	0	0.5	3	sepmodel	0	0.030506491975161736
10	250	0	25	50	75	100	125	150	175	200	225	2	0	1	0	0	0	0	0	0	0	0	0	0	-0.375	-0.375	-0.375	-0.375	-0.375	-0.375	-0.375	-0.375	-0.375	-0.375	-0.375	linear	0.025	TRUE	450	FALSE	NA	NA	1	0	0.5	3	splines	0	0.030949008370304034
10	250	0	25	50	75	100	125	150	175	200	225	2	0	1	0	0	0	0	0	0	0	0	0	0	-0.375	-0.375	-0.375	-0.375	-0.375	-0.375	-0.375	-0.375	-0.375	-0.375	-0.375	linear	0.025	TRUE	450	FALSE	NA	NA	1	0	0.5	3	splines_cal	0	0.02755062139160935
10	250	0	25	50	75	100	125	150	175	200	225	2	0	1	0	0	0	0	0	0	0	0	0	0	-0.375	-0.375	-0.375	-0.375	-0.375	-0.375	-0.375	-0.375	-0.375	-0.375	-0.375	linear	0.025	TRUE	450	FALSE	NA	NA	1	0	0.5	4	fixmodel	0	0.002321720675369047
10	250	0	25	50	75	100	125	150	175	200	225	2	0	1	0	0	0	0	0	0	0	0	0	0	-0.375	-0.375	-0.375	-0.375	-0.375	-0.375	-0.375	-0.375	-0.375	-0.375	-0.375	linear	0.025	TRUE	450	FALSE	NA	NA	1	0	0.5	4	sepmodel	0	0.0013343521393121066
10	250	0	25	50	75	100	125	150	175	200	225	2	0	1	0	0	0	0	0	0	0	0	0	0	-0.375	-0.375	-0.375	-0.375	-0.375	-0.375	-0.375	-0.375	-0.375	-0.375	-0.375	linear	0.025	TRUE	450	FALSE	NA	NA	1	0	0.5	4	splines	0	0.0034145627866984927
10	250	0	25	50	75	100	125	150	175	200	225	2	0	1	0	0	0	0	0	0	0	0	0	0	-0.375	-0.375	-0.375	-0.375	-0.375	-0.375	-0.375	-0.375	-0.375	-0.375	-0.375	linear	0.025	TRUE	450	FALSE	NA	NA	1	0	0.5	4	splines_cal	0	-0.0032411991319191403
10	250	0	25	50	75	100	125	150	175	200	225	2	0	1	0	0	0	0	0	0	0	0	0	0	-0.375	-0.375	-0.375	-0.375	-0.375	-0.375	-0.375	-0.375	-0.375	-0.375	-0.375	linear	0.025	TRUE	450	FALSE	NA	NA	1	0	0.5	5	fixmodel	0.1	0.03786673160799676
10	250	0	25	50	75	100	125	150	175	200	225	2	0	1	0	0	0	0	0	0	0	0	0	0	-0.375	-0.375	-0.375	-0.375	-0.375	-0.375	-0.375	-0.375	-0.375	-0.375	-0.375	linear	0.025	TRUE	450	FALSE	NA	NA	1	0	0.5	5	sepmodel	0.1	0.035918549661580555
10	250	0	25	50	75	100	125	150	175	200	225	2	0	1	0	0	0	0	0	0	0	0	0	0	-0.375	-0.375	-0.375	-0.375	-0.375	-0.375	-0.375	-0.375	-0.375	-0.375	-0.375	linear	0.025	TRUE	450	FALSE	NA	NA	1	0	0.5	5	splines	0.1	0.03718956733966267
10	250	0	25	50	75	100	125	150	175	200	225	2	0	1	0	0	0	0	0	0	0	0	0	0	-0.375	-0.375	-0.375	-0.375	-0.375	-0.375	-0.375	-0.375	-0.375	-0.375	-0.375	linear	0.025	TRUE	450	FALSE	NA	NA	1	0	0.5	5	splines_cal	0.1	0.028635019826561487
10	250	0	25	50	75	100	125	150	175	200	225	2	0	1	0	0	0	0	0	0	0	0	0	0	-0.375	-0.375	-0.375	-0.375	-0.375	-0.375	-0.375	-0.375	-0.375	-0.375	-0.375	linear	0.025	TRUE	450	FALSE	NA	NA	1	0	0.5	6	fixmodel	0	0.02438407292899646
10	250	0	25	50	75	100	125	150	175	200	225	2	0	1	0	0	0	0	0	0	0	0	0	0	-0.375	-0.375	-0.375	-0.375	-0.375	-0.375	-0.375	-0.375	-0.375	-0.375	-0.375	linear	0.025	TRUE	450	FALSE	NA	NA	1	0	0.5	6	sepmodel	0	0.022436594023659336
10	250	0	25	50	75	100	125	150	175	200	225	2	0	1	0	0	0	0	0	0	0	0	0	0	-0.375	-0.375	-0.375	-0.375	-0.375	-0.375	-0.375	-0.375	-0.375	-0.375	-0.375	linear	0.025	TRUE	450	FALSE	NA	NA	1	0	0.5	6	splines	0	0.02538914897626038
10	250	0	25	50	75	100	125	150	175	200	225	2	0	1	0	0	0	0	0	0	0	0	0	0	-0.375	-0.375	-0.375	-0.375	-0.375	-0.375	-0.375	-0.375	-0.375	-0.375	-0.375	linear	0.025	TRUE	450	FALSE	NA	NA	1	0	0.5	6	splines_cal	0	0.01777396235238241
10	250	0	25	50	75	100	125	150	175	200	225	2	0	1	0	0	0	0	0	0	0	0	0	0	-0.375	-0.375	-0.375	-0.375	-0.375	-0.375	-0.375	-0.375	-0.375	-0.375	-0.375	linear	0.025	TRUE	450	FALSE	NA	NA	1	0	0.5	7	fixmodel	0.2	0.0680939961742124
10	250	0	25	50	75	100	125	150	175	200	225	2	0	1	0	0	0	0	0	0	0	0	0	0	-0.375	-0.375	-0.375	-0.375	-0.375	-0.375	-0.375	-0.375	-0.375	-0.375	-0.375	linear	0.025	TRUE	450	FALSE	NA	NA	1	0	0.5	7	sepmodel	0.2	0.0664607517544059
10	250	0	25	50	75	100	125	150	175	200	225	2	0	1	0	0	0	0	0	0	0	0	0	0	-0.375	-0.375	-0.375	-0.375	-0.375	-0.375	-0.375	-0.375	-0.375	-0.375	-0.375	linear	0.025	TRUE	450	FALSE	NA	NA	1	0	0.5	7	splines	0.2	0.06777879944435927
10	250	0	25	50	75	100	125	150	175	200	225	2	0	1	0	0	0	0	0	0	0	0	0	0	-0.375	-0.375	-0.375	-0.375	-0.375	-0.375	-0.375	-0.375	-0.375	-0.375	-0.375	linear	0.025	TRUE	450	FALSE	NA	NA	1	0	0.5	7	splines_cal	0.2	0.06271845604634983
10	250	0	25	50	75	100	125	150	175	200	225	2	0	1	0	0	0	0	0	0	0	0	0	0	-0.375	-0.375	-0.375	-0.375	-0.375	-0.375	-0.375	-0.375	-0.375	-0.375	-0.375	linear	0.025	TRUE	450	FALSE	NA	NA	1	0	0.5	8	fixmodel	0	0.020680552751709377
10	250	0	25	50	75	100	125	150	175	200	225	2	0	1	0	0	0	0	0	0	0	0	0	0	-0.375	-0.375	-0.375	-0.375	-0.375	-0.375	-0.375	-0.375	-0.375	-0.375	-0.375	linear	0.025	TRUE	450	FALSE	NA	NA	1	0	0.5	8	sepmodel	0	0.017636760430026474
10	250	0	25	50	75	100	125	150	175	200	225	2	0	1	0	0	0	0	0	0	0	0	0	0	-0.375	-0.375	-0.375	-0.375	-0.375	-0.375	-0.375	-0.375	-0.375	-0.375	-0.375	linear	0.025	TRUE	450	FALSE	NA	NA	1	0	0.5	8	splines	0	0.020400993804927683
10	250	0	25	50	75	100	125	150	175	200	225	2	0	1	0	0	0	0	0	0	0	0	0	0	-0.375	-0.375	-0.375	-0.375	-0.375	-0.375	-0.375	-0.375	-0.375	-0.375	-0.375	linear	0.025	TRUE	450	FALSE	NA	NA	1	0	0.5	8	splines_cal	0	0.01673519050577065
10	250	0	25	50	75	100	125	150	175	200	225	2	0	1	0	0	0	0	0	0	0	0	0	0	-0.375	-0.375	-0.375	-0.375	-0.375	-0.375	-0.375	-0.375	-0.375	-0.375	-0.375	linear	0.025	TRUE	450	FALSE	NA	NA	1	0	0.5	9	fixmodel	0.1	0.015789719158157592
10	250	0	25	50	75	100	125	150	175	200	225	2	0	1	0	0	0	0	0	0	0	0	0	0	-0.375	-0.375	-0.375	-0.375	-0.375	-0.375	-0.375	-0.375	-0.375	-0.375	-0.375	linear	0.025	TRUE	450	FALSE	NA	NA	1	0	0.5	9	sepmodel	0.1	0.009346087929783291
10	250	0	25	50	75	100	125	150	175	200	225	2	0	1	0	0	0	0	0	0	0	0	0	0	-0.375	-0.375	-0.375	-0.375	-0.375	-0.375	-0.375	-0.375	-0.375	-0.375	-0.375	linear	0.025	TRUE	450	FALSE	NA	NA	1	0	0.5	9	splines	0.1	0.015920841069857805
10	250	0	25	50	75	100	125	150	175	200	225	2	0	1	0	0	0	0	0	0	0	0	0	0	-0.375	-0.375	-0.375	-0.375	-0.375	-0.375	-0.375	-0.375	-0.375	-0.375	-0.375	linear	0.025	TRUE	450	FALSE	NA	NA	1	0	0.5	9	splines_cal	0.1	0.013684012137419772
10	250	0	25	50	75	100	125	150	175	200	225	2	0	1	0	0	0	0	0	0	0	0	0	0	-0.375	-0.375	-0.375	-0.375	-0.375	-0.375	-0.375	-0.375	-0.375	-0.375	-0.375	linear	0.025	TRUE	450	FALSE	NA	NA	1	0	0.5	10	fixmodel	0	0.02952427339197148
10	250	0	25	50	75	100	125	150	175	200	225	2	0	1	0	0	0	0	0	0	0	0	0	0	-0.375	-0.375	-0.375	-0.375	-0.375	-0.375	-0.375	-0.375	-0.375	-0.375	-0.375	linear	0.025	TRUE	450	FALSE	NA	NA	1	0	0.5	10	sepmodel	0	0.023639011106210455
10	250	0	25	50	75	100	125	150	175	200	225	2	0	1	0	0	0	0	0	0	0	0	0	0	-0.375	-0.375	-0.375	-0.375	-0.375	-0.375	-0.375	-0.375	-0.375	-0.375	-0.375	linear	0.025	TRUE	450	FALSE	NA	NA	1	0	0.5	10	splines	0	0.028739566330702845
10	250	0	25	50	75	100	125	150	175	200	225	2	0	1	0	0	0	0	0	0	0	0	0	0	-0.375	-0.375	-0.375	-0.375	-0.375	-0.375	-0.375	-0.375	-0.375	-0.375	-0.375	linear	0.025	TRUE	450	FALSE	NA	NA	1	0	0.5	10	splines_cal	0	0.024690617261062385
10	250	0	50	100	150	200	250	300	350	400	450	2	0	1	0	0	0	0	0	0	0	0	0	0	-0.375	-0.375	-0.375	-0.375	-0.375	-0.375	-0.375	-0.375	-0.375	-0.375	-0.375	linear	0.025	TRUE	450	FALSE	NA	NA	1	0	0.5	2	fixmodel	0	-0.014834007837120985
10	250	0	50	100	150	200	250	300	350	400	450	2	0	1	0	0	0	0	0	0	0	0	0	0	-0.375	-0.375	-0.375	-0.375	-0.375	-0.375	-0.375	-0.375	-0.375	-0.375	-0.375	linear	0.025	TRUE	450	FALSE	NA	NA	1	0	0.5	2	sepmodel	0	-0.015289483583946273
10	250	0	50	100	150	200	250	300	350	400	450	2	0	1	0	0	0	0	0	0	0	0	0	0	-0.375	-0.375	-0.375	-0.375	-0.375	-0.375	-0.375	-0.375	-0.375	-0.375	-0.375	linear	0.025	TRUE	450	FALSE	NA	NA	1	0	0.5	2	splines	0	-0.016931600693807655
10	250	0	50	100	150	200	250	300	350	400	450	2	0	1	0	0	0	0	0	0	0	0	0	0	-0.375	-0.375	-0.375	-0.375	-0.375	-0.375	-0.375	-0.375	-0.375	-0.375	-0.375	linear	0.025	TRUE	450	FALSE	NA	NA	1	0	0.5	2	splines_cal	0	-0.02486091836338125
10	250	0	50	100	150	200	250	300	350	400	450	2	0	1	0	0	0	0	0	0	0	0	0	0	-0.375	-0.375	-0.375	-0.375	-0.375	-0.375	-0.375	-0.375	-0.375	-0.375	-0.375	linear	0.025	TRUE	450	FALSE	NA	NA	1	0	0.5	3	fixmodel	0	0.038750065538405105
10	250	0	50	100	150	200	250	300	350	400	450	2	0	1	0	0	0	0	0	0	0	0	0	0	-0.375	-0.375	-0.375	-0.375	-0.375	-0.375	-0.375	-0.375	-0.375	-0.375	-0.375	linear	0.025	TRUE	450	FALSE	NA	NA	1	0	0.5	3	sepmodel	0.1	0.03676218285123498
10	250	0	50	100	150	200	250	300	350	400	450	2	0	1	0	0	0	0	0	0	0	0	0	0	-0.375	-0.375	-0.375	-0.375	-0.375	-0.375	-0.375	-0.375	-0.375	-0.375	-0.375	linear	0.025	TRUE	450	FALSE	NA	NA	1	0	0.5	3	splines	0	0.03812280738808477
10	250	0	50	100	150	200	250	300	350	400	450	2	0	1	0	0	0	0	0	0	0	0	0	0	-0.375	-0.375	-0.375	-0.375	-0.375	-0.375	-0.375	-0.375	-0.375	-0.375	-0.375	linear	0.025	TRUE	450	FALSE	NA	NA	1	0	0.5	3	splines_cal	0.1	0.02988854425067832
10	250	0	50	100	150	200	250	300	350	400	450	2	0	1	0	0	0	0	0	0	0	0	0	0	-0.375	-0.375	-0.375	-0.375	-0.375	-0.375	-0.375	-0.375	-0.375	-0.375	-0.375	linear	0.025	TRUE	450	FALSE	NA	NA	1	0	0.5	4	fixmodel	0.1	0.03839132293274128
10	250	0	50	100	150	200	250	300	350	400	450	2	0	1	0	0	0	0	0	0	0	0	0	0	-0.375	-0.375	-0.375	-0.375	-0.375	-0.375	-0.375	-0.375	-0.375	-0.375	-0.375	linear	0.025	TRUE	450	FALSE	NA	NA	1	0	0.5	4	sepmodel	0.1	0.030365894840232287
10	250	0	50	100	150	200	250	300	350	400	450	2	0	1	0	0	0	0	0	0	0	0	0	0	-0.375	-0.375	-0.375	-0.375	-0.375	-0.375	-0.375	-0.375	-0.375	-0.375	-0.375	linear	0.025	TRUE	450	FALSE	NA	NA	1	0	0.5	4	splines	0.1	0.038329101084654295
10	250	0	50	100	150	200	250	300	350	400	450	2	0	1	0	0	0	0	0	0	0	0	0	0	-0.375	-0.375	-0.375	-0.375	-0.375	-0.375	-0.375	-0.375	-0.375	-0.375	-0.375	linear	0.025	TRUE	450	FALSE	NA	NA	1	0	0.5	4	splines_cal	0.1	0.0341376559428959
10	250	0	50	100	150	200	250	300	350	400	450	2	0	1	0	0	0	0	0	0	0	0	0	0	-0.375	-0.375	-0.375	-0.375	-0.375	-0.375	-0.375	-0.375	-0.375	-0.375	-0.375	linear	0.025	TRUE	450	FALSE	NA	NA	1	0	0.5	5	fixmodel	0.1	-0.002739402647322702
10	250	0	50	100	150	200	250	300	350	400	450	2	0	1	0	0	0	0	0	0	0	0	0	0	-0.375	-0.375	-0.375	-0.375	-0.375	-0.375	-0.375	-0.375	-0.375	-0.375	-0.375	linear	0.025	TRUE	450	FALSE	NA	NA	1	0	0.5	5	sepmodel	0.1	-0.00119011129070722
10	250	0	50	100	150	200	250	300	350	400	450	2	0	1	0	0	0	0	0	0	0	0	0	0	-0.375	-0.375	-0.375	-0.375	-0.375	-0.375	-0.375	-0.375	-0.375	-0.375	-0.375	linear	0.025	TRUE	450	FALSE	NA	NA	1	0	0.5	5	splines	0.1	-0.0036703402022134424
10	250	0	50	100	150	200	250	300	350	400	450	2	0	1	0	0	0	0	0	0	0	0	0	0	-0.375	-0.375	-0.375	-0.375	-0.375	-0.375	-0.375	-0.375	-0.375	-0.375	-0.375	linear	0.025	TRUE	450	FALSE	NA	NA	1	0	0.5	5	splines_cal	0.1	-0.007584151160042394
10	250	0	50	100	150	200	250	300	350	400	450	2	0	1	0	0	0	0	0	0	0	0	0	0	-0.375	-0.375	-0.375	-0.375	-0.375	-0.375	-0.375	-0.375	-0.375	-0.375	-0.375	linear	0.025	TRUE	450	FALSE	NA	NA	1	0	0.5	6	fixmodel	0	0.001870436518807611
10	250	0	50	100	150	200	250	300	350	400	450	2	0	1	0	0	0	0	0	0	0	0	0	0	-0.375	-0.375	-0.375	-0.375	-0.375	-0.375	-0.375	-0.375	-0.375	-0.375	-0.375	linear	0.025	TRUE	450	FALSE	NA	NA	1	0	0.5	6	sepmodel	0	0.0025941227392155732
10	250	0	50	100	150	200	250	300	350	400	450	2	0	1	0	0	0	0	0	0	0	0	0	0	-0.375	-0.375	-0.375	-0.375	-0.375	-0.375	-0.375	-0.375	-0.375	-0.375	-0.375	linear	0.025	TRUE	450	FALSE	NA	NA	1	0	0.5	6	splines	0	6.864589658407366e-4
10	250	0	50	100	150	200	250	300	350	400	450	2	0	1	0	0	0	0	0	0	0	0	0	0	-0.375	-0.375	-0.375	-0.375	-0.375	-0.375	-0.375	-0.375	-0.375	-0.375	-0.375	linear	0.025	TRUE	450	FALSE	NA	NA	1	0	0.5	6	splines_cal	0	-0.0029742055582756936
10	250	0	50	100	150	200	250	300	350	400	450	2	0	1	0	0	0	0	0	0	0	0	0	0	-0.375	-0.375	-0.375	-0.375	-0.375	-0.375	-0.375	-0.375	-0.375	-0.375	-0.375	linear	0.025	TRUE	450	FALSE	NA	NA	1	0	0.5	7	fixmodel	0	0.0023651036008298467
10	250	0	50	100	150	200	250	300	350	400	450	2	0	1	0	0	0	0	0	0	0	0	0	0	-0.375	-0.375	-0.375	-0.375	-0.375	-0.375	-0.375	-0.375	-0.375	-0.375	-0.375	linear	0.025	TRUE	450	FALSE	NA	NA	1	0	0.5	7	sepmodel	0.1	0.005166503636608162
10	250	0	50	100	150	200	250	300	350	400	450	2	0	1	0	0	0	0	0	0	0	0	0	0	-0.375	-0.375	-0.375	-0.375	-0.375	-0.375	-0.375	-0.375	-0.375	-0.375	-0.375	linear	0.025	TRUE	450	FALSE	NA	NA	1	0	0.5	7	splines	0	0.0019821882064170564
10	250	0	50	100	150	200	250	300	350	400	450	2	0	1	0	0	0	0	0	0	0	0	0	0	-0.375	-0.375	-0.375	-0.375	-0.375	-0.375	-0.375	-0.375	-0.375	-0.375	-0.375	linear	0.025	TRUE	450	FALSE	NA	NA	1	0	0.5	7	splines_cal	0	-8.278243208868965e-4
10	250	0	50	100	150	200	250	300	350	400	450	2	0	1	0	0	0	0	0	0	0	0	0	0	-0.375	-0.375	-0.375	-0.375	-0.375	-0.375	-0.375	-0.375	-0.375	-0.375	-0.375	linear	0.025	TRUE	450	FALSE	NA	NA	1	0	0.5	8	fixmodel	0	0.016429714445153676
10	250	0	50	100	150	200	250	300	350	400	450	2	0	1	0	0	0	0	0	0	0	0	0	0	-0.375	-0.375	-0.375	-0.375	-0.375	-0.375	-0.375	-0.375	-0.375	-0.375	-0.375	linear	0.025	TRUE	450	FALSE	NA	NA	1	0	0.5	8	sepmodel	0	0.019865493291331617
10	250	0	50	100	150	200	250	300	350	400	450	2	0	1	0	0	0	0	0	0	0	0	0	0	-0.375	-0.375	-0.375	-0.375	-0.375	-0.375	-0.375	-0.375	-0.375	-0.375	-0.375	linear	0.025	TRUE	450	FALSE	NA	NA	1	0	0.5	8	splines	0	0.016975644169298962
10	250	0	50	100	150	200	250	300	350	400	450	2	0	1	0	0	0	0	0	0	0	0	0	0	-0.375	-0.375	-0.375	-0.375	-0.375	-0.375	-0.375	-0.375	-0.375	-0.375	-0.375	linear	0.025	TRUE	450	FALSE	NA	NA	1	0	0.5	8	splines_cal	0	0.01397957060962521
10	250	0	50	100	150	200	250	300	350	400	450	2	0	1	0	0	0	0	0	0	0	0	0	0	-0.375	-0.375	-0.375	-0.375	-0.375	-0.375	-0.375	-0.375	-0.375	-0.375	-0.375	linear	0.025	TRUE	450	FALSE	NA	NA	1	0	0.5	9	fixmodel	0.1	0.011354298466332638
10	250	0	50	100	150	200	250	300	350	400	450	2	0	1	0	0	0	0	0	0	0	0	0	0	-0.375	-0.375	-0.375	-0.375	-0.375	-0.375	-0.375	-0.375	-0.375	-0.375	-0.375	linear	0.025	TRUE	450	FALSE	NA	NA	1	0	0.5	9	sepmodel	0	0.016969119223357313
10	250	0	50	100	150	200	250	300	350	400	450	2	0	1	0	0	0	0	0	0	0	0	0	0	-0.375	-0.375	-0.375	-0.375	-0.375	-0.375	-0.375	-0.375	-0.375	-0.375	-0.375	linear	0.025	TRUE	450	FALSE	NA	NA	1	0	0.5	9	splines	0.1	0.012459619213856587
10	250	0	50	100	150	200	250	300	350	400	450	2	0	1	0	0	0	0	0	0	0	0	0	0	-0.375	-0.375	-0.375	-0.375	-0.375	-0.375	-0.375	-0.375	-0.375	-0.375	-0.375	linear	0.025	TRUE	450	FALSE	NA	NA	1	0	0.5	9	splines_cal	0.1	0.00943585234974812
10	250	0	50	100	150	200	250	300	350	400	450	2	0	1	0	0	0	0	0	0	0	0	0	0	-0.375	-0.375	-0.375	-0.375	-0.375	-0.375	-0.375	-0.375	-0.375	-0.375	-0.375	linear	0.025	TRUE	450	FALSE	NA	NA	1	0	0.5	10	fixmodel	0	-0.006177814375535267
10	250	0	50	100	150	200	250	300	350	400	450	2	0	1	0	0	0	0	0	0	0	0	0	0	-0.375	-0.375	-0.375	-0.375	-0.375	-0.375	-0.375	-0.375	-0.375	-0.375	-0.375	linear	0.025	TRUE	450	FALSE	NA	NA	1	0	0.5	10	sepmodel	0	0.00273291192702536
10	250	0	50	100	150	200	250	300	350	400	450	2	0	1	0	0	0	0	0	0	0	0	0	0	-0.375	-0.375	-0.375	-0.375	-0.375	-0.375	-0.375	-0.375	-0.375	-0.375	-0.375	linear	0.025	TRUE	450	FALSE	NA	NA	1	0	0.5	10	splines	0	-0.006479383830953525
10	250	0	50	100	150	200	250	300	350	400	450	2	0	1	0	0	0	0	0	0	0	0	0	0	-0.375	-0.375	-0.375	-0.375	-0.375	-0.375	-0.375	-0.375	-0.375	-0.375	-0.375	linear	0.025	TRUE	450	FALSE	NA	NA	1	0	0.5	10	splines_cal	0	-0.008717374884561318
10	250	0	75	150	225	300	375	450	525	600	675	2	0	1	0	0	0	0	0	0	0	0	0	0	-0.375	-0.375	-0.375	-0.375	-0.375	-0.375	-0.375	-0.375	-0.375	-0.375	-0.375	linear	0.025	TRUE	450	FALSE	NA	NA	1	0	0.5	2	fixmodel	0	0.007134805163723987
10	250	0	75	150	225	300	375	450	525	600	675	2	0	1	0	0	0	0	0	0	0	0	0	0	-0.375	-0.375	-0.375	-0.375	-0.375	-0.375	-0.375	-0.375	-0.375	-0.375	-0.375	linear	0.025	TRUE	450	FALSE	NA	NA	1	0	0.5	2	sepmodel	0	0.011510695007372312
10	250	0	75	150	225	300	375	450	525	600	675	2	0	1	0	0	0	0	0	0	0	0	0	0	-0.375	-0.375	-0.375	-0.375	-0.375	-0.375	-0.375	-0.375	-0.375	-0.375	-0.375	linear	0.025	TRUE	450	FALSE	NA	NA	1	0	0.5	2	splines	0	0.006966213513906867
10	250	0	75	150	225	300	375	450	525	600	675	2	0	1	0	0	0	0	0	0	0	0	0	0	-0.375	-0.375	-0.375	-0.375	-0.375	-0.375	-0.375	-0.375	-0.375	-0.375	-0.375	linear	0.025	TRUE	450	FALSE	NA	NA	1	0	0.5	2	splines_cal	0	0.002918669636547311
10	250	0	75	150	225	300	375	450	525	600	675	2	0	1	0	0	0	0	0	0	0	0	0	0	-0.375	-0.375	-0.375	-0.375	-0.375	-0.375	-0.375	-0.375	-0.375	-0.375	-0.375	linear	0.025	TRUE	450	FALSE	NA	NA	1	0	0.5	3	fixmodel	0	-0.010355839552215265
10	250	0	75	150	225	300	375	450	525	600	675	2	0	1	0	0	0	0	0	0	0	0	0	0	-0.375	-0.375	-0.375	-0.375	-0.375	-0.375	-0.375	-0.375	-0.375	-0.375	-0.375	linear	0.025	TRUE	450	FALSE	NA	NA	1	0	0.5	3	sepmodel	0	-0.0016869236157939333
10	250	0	75	150	225	300	375	450	525	600	675	2	0	1	0	0	0	0	0	0	0	0	0	0	-0.375	-0.375	-0.375	-0.375	-0.375	-0.375	-0.375	-0.375	-0.375	-0.375	-0.375	linear	0.025	TRUE	450	FALSE	NA	NA	1	0	0.5	3	splines	0	-0.010968650950512625
10	250	0	75	150	225	300	375	450	525	600	675	2	0	1	0	0	0	0	0	0	0	0	0	0	-0.375	-0.375	-0.375	-0.375	-0.375	-0.375	-0.375	-0.375	-0.375	-0.375	-0.375	linear	0.025	TRUE	450	FALSE	NA	NA	1	0	0.5	3	splines_cal	0	-0.00902141069860758
10	250	0	75	150	225	300	375	450	525	600	675	2	0	1	0	0	0	0	0	0	0	0	0	0	-0.375	-0.375	-0.375	-0.375	-0.375	-0.375	-0.375	-0.375	-0.375	-0.375	-0.375	linear	0.025	TRUE	450	FALSE	NA	NA	1	0	0.5	4	fixmodel	0	0.025152237631779425
10	250	0	75	150	225	300	375	450	525	600	675	2	0	1	0	0	0	0	0	0	0	0	0	0	-0.375	-0.375	-0.375	-0.375	-0.375	-0.375	-0.375	-0.375	-0.375	-0.375	-0.375	linear	0.025	TRUE	450	FALSE	NA	NA	1	0	0.5	4	sepmodel	0	0.03432730562077922
10	250	0	75	150	225	300	375	450	525	600	675	2	0	1	0	0	0	0	0	0	0	0	0	0	-0.375	-0.375	-0.375	-0.375	-0.375	-0.375	-0.375	-0.375	-0.375	-0.375	-0.375	linear	0.025	TRUE	450	FALSE	NA	NA	1	0	0.5	4	splines	0	0.025503200034359418
10	250	0	75	150	225	300	375	450	525	600	675	2	0	1	0	0	0	0	0	0	0	0	0	0	-0.375	-0.375	-0.375	-0.375	-0.375	-0.375	-0.375	-0.375	-0.375	-0.375	-0.375	linear	0.025	TRUE	450	FALSE	NA	NA	1	0	0.5	4	splines_cal	0	0.027824992835451437
10	250	0	75	150	225	300	375	450	525	600	675	2	0	1	0	0	0	0	0	0	0	0	0	0	-0.375	-0.375	-0.375	-0.375	-0.375	-0.375	-0.375	-0.375	-0.375	-0.375	-0.375	linear	0.025	TRUE	450	FALSE	NA	NA	1	0	0.5	5	fixmodel	0	-0.011443667233237533
10	250	0	75	150	225	300	375	450	525	600	675	2	0	1	0	0	0	0	0	0	0	0	0	0	-0.375	-0.375	-0.375	-0.375	-0.375	-0.375	-0.375	-0.375	-0.375	-0.375	-0.375	linear	0.025	TRUE	450	FALSE	NA	NA	1	0	0.5	5	sepmodel	0	-0.00413223169507263
10	250	0	75	150	225	300	375	450	525	600	675	2	0	1	0	0	0	0	0	0	0	0	0	0	-0.375	-0.375	-0.375	-0.375	-0.375	-0.375	-0.375	-0.375	-0.375	-0.375	-0.375	linear	0.025	TRUE	450	FALSE	NA	NA	1	0	0.5	5	splines	0	-0.01170701908009788
10	250	0	75	150	225	300	375	450	525	600	675	2	0	1	0	0	0	0	0	0	0	0	0	0	-0.375	-0.375	-0.375	-0.375	-0.375	-0.375	-0.375	-0.375	-0.375	-0.375	-0.375	linear	0.025	TRUE	450	FALSE	NA	NA	1	0	0.5	5	splines_cal	0	-0.012122251045340234
10	250	0	75	150	225	300	375	450	525	600	675	2	0	1	0	0	0	0	0	0	0	0	0	0	-0.375	-0.375	-0.375	-0.375	-0.375	-0.375	-0.375	-0.375	-0.375	-0.375	-0.375	linear	0.025	TRUE	450	FALSE	NA	NA	1	0	0.5	6	fixmodel	0	-0.034617581804163015
10	250	0	75	150	225	300	375	450	525	600	675	2	0	1	0	0	0	0	0	0	0	0	0	0	-0.375	-0.375	-0.375	-0.375	-0.375	-0.375	-0.375	-0.375	-0.375	-0.375	-0.375	linear	0.025	TRUE	450	FALSE	NA	NA	1	0	0.5	6	sepmodel	0	-0.0248120118909082
10	250	0	75	150	225	300	375	450	525	600	675	2	0	1	0	0	0	0	0	0	0	0	0	0	-0.375	-0.375	-0.375	-0.375	-0.375	-0.375	-0.375	-0.375	-0.375	-0.375	-0.375	linear	0.025	TRUE	450	FALSE	NA	NA	1	0	0.5	6	splines	0	-0.03554392597960307
10	250	0	75	150	225	300	375	450	525	600	675	2	0	1	0	0	0	0	0	0	0	0	0	0	-0.375	-0.375	-0.375	-0.375	-0.375	-0.375	-0.375	-0.375	-0.375	-0.375	-0.375	linear	0.025	TRUE	450	FALSE	NA	NA	1	0	0.5	6	splines_cal	0	-0.036148437098435716
10	250	0	75	150	225	300	375	450	525	600	675	2	0	1	0	0	0	0	0	0	0	0	0	0	-0.375	-0.375	-0.375	-0.375	-0.375	-0.375	-0.375	-0.375	-0.375	-0.375	-0.375	linear	0.025	TRUE	450	FALSE	NA	NA	1	0	0.5	7	fixmodel	0	-0.03617257109652973
10	250	0	75	150	225	300	375	450	525	600	675	2	0	1	0	0	0	0	0	0	0	0	0	0	-0.375	-0.375	-0.375	-0.375	-0.375	-0.375	-0.375	-0.375	-0.375	-0.375	-0.375	linear	0.025	TRUE	450	FALSE	NA	NA	1	0	0.5	7	sepmodel	0	-0.025598872754268174
10	250	0	75	150	225	300	375	450	525	600	675	2	0	1	0	0	0	0	0	0	0	0	0	0	-0.375	-0.375	-0.375	-0.375	-0.375	-0.375	-0.375	-0.375	-0.375	-0.375	-0.375	linear	0.025	TRUE	450	FALSE	NA	NA	1	0	0.5	7	splines	0	-0.035680682839883036
10	250	0	75	150	225	300	375	450	525	600	675	2	0	1	0	0	0	0	0	0	0	0	0	0	-0.375	-0.375	-0.375	-0.375	-0.375	-0.375	-0.375	-0.375	-0.375	-0.375	-0.375	linear	0.025	TRUE	450	FALSE	NA	NA	1	0	0.5	7	splines_cal	0	-0.035108486232703864
10	250	0	75	150	225	300	375	450	525	600	675	2	0	1	0	0	0	0	0	0	0	0	0	0	-0.375	-0.375	-0.375	-0.375	-0.375	-0.375	-0.375	-0.375	-0.375	-0.375	-0.375	linear	0.025	TRUE	450	FALSE	NA	NA	1	0	0.5	8	fixmodel	0	0.017815922713648135
10	250	0	75	150	225	300	375	450	525	600	675	2	0	1	0	0	0	0	0	0	0	0	0	0	-0.375	-0.375	-0.375	-0.375	-0.375	-0.375	-0.375	-0.375	-0.375	-0.375	-0.375	linear	0.025	TRUE	450	FALSE	NA	NA	1	0	0.5	8	sepmodel	0	0.02560484100672812
10	250	0	75	150	225	300	375	450	525	600	675	2	0	1	0	0	0	0	0	0	0	0	0	0	-0.375	-0.375	-0.375	-0.375	-0.375	-0.375	-0.375	-0.375	-0.375	-0.375	-0.375	linear	0.025	TRUE	450	FALSE	NA	NA	1	0	0.5	8	splines	0	0.018012190313722674
10	250	0	75	150	225	300	375	450	525	600	675	2	0	1	0	0	0	0	0	0	0	0	0	0	-0.375	-0.375	-0.375	-0.375	-0.375	-0.375	-0.375	-0.375	-0.375	-0.375	-0.375	linear	0.025	TRUE	450	FALSE	NA	NA	1	0	0.5	8	splines_cal	0	0.02088640117486623
10	250	0	75	150	225	300	375	450	525	600	675	2	0	1	0	0	0	0	0	0	0	0	0	0	-0.375	-0.375	-0.375	-0.375	-0.375	-0.375	-0.375	-0.375	-0.375	-0.375	-0.375	linear	0.025	TRUE	450	FALSE	NA	NA	1	0	0.5	9	fixmodel	0	0.021677423638267697
10	250	0	75	150	225	300	375	450	525	600	675	2	0	1	0	0	0	0	0	0	0	0	0	0	-0.375	-0.375	-0.375	-0.375	-0.375	-0.375	-0.375	-0.375	-0.375	-0.375	-0.375	linear	0.025	TRUE	450	FALSE	NA	NA	1	0	0.5	9	sepmodel	0	0.03276750151995383
10	250	0	75	150	225	300	375	450	525	600	675	2	0	1	0	0	0	0	0	0	0	0	0	0	-0.375	-0.375	-0.375	-0.375	-0.375	-0.375	-0.375	-0.375	-0.375	-0.375	-0.375	linear	0.025	TRUE	450	FALSE	NA	NA	1	0	0.5	9	splines	0	0.021598347690646395
10	250	0	75	150	225	300	375	450	525	600	675	2	0	1	0	0	0	0	0	0	0	0	0	0	-0.375	-0.375	-0.375	-0.375	-0.375	-0.375	-0.375	-0.375	-0.375	-0.375	-0.375	linear	0.025	TRUE	450	FALSE	NA	NA	1	0	0.5	9	splines_cal	0	0.021453737289448136
10	250	0	75	150	225	300	375	450	525	600	675	2	0	1	0	0	0	0	0	0	0	0	0	0	-0.375	-0.375	-0.375	-0.375	-0.375	-0.375	-0.375	-0.375	-0.375	-0.375	-0.375	linear	0.025	TRUE	450	FALSE	NA	NA	1	0	0.5	10	fixmodel	0	-0.02724281488884909
10	250	0	75	150	225	300	375	450	525	600	675	2	0	1	0	0	0	0	0	0	0	0	0	0	-0.375	-0.375	-0.375	-0.375	-0.375	-0.375	-0.375	-0.375	-0.375	-0.375	-0.375	linear	0.025	TRUE	450	FALSE	NA	NA	1	0	0.5	10	sepmodel	0	-0.016378360835906748
10	250	0	75	150	225	300	375	450	525	600	675	2	0	1	0	0	0	0	0	0	0	0	0	0	-0.375	-0.375	-0.375	-0.375	-0.375	-0.375	-0.375	-0.375	-0.375	-0.375	-0.375	linear	0.025	TRUE	450	FALSE	NA	NA	1	0	0.5	10	splines	0	-0.027475117530362594
10	250	0	75	150	225	300	375	450	525	600	675	2	0	1	0	0	0	0	0	0	0	0	0	0	-0.375	-0.375	-0.375	-0.375	-0.375	-0.375	-0.375	-0.375	-0.375	-0.375	-0.375	linear	0.025	TRUE	450	FALSE	NA	NA	1	0	0.5	10	splines_cal	0	-0.028652507060939053
10	250	0	100	200	300	400	500	600	700	800	900	2	0	1	0	0	0	0	0	0	0	0	0	0	-0.375	-0.375	-0.375	-0.375	-0.375	-0.375	-0.375	-0.375	-0.375	-0.375	-0.375	linear	0.025	TRUE	450	FALSE	NA	NA	1	0	0.5	2	fixmodel	0	0.004212731821639026
10	250	0	100	200	300	400	500	600	700	800	900	2	0	1	0	0	0	0	0	0	0	0	0	0	-0.375	-0.375	-0.375	-0.375	-0.375	-0.375	-0.375	-0.375	-0.375	-0.375	-0.375	linear	0.025	TRUE	450	FALSE	NA	NA	1	0	0.5	2	sepmodel	0	5.046280798460555e-4
10	250	0	100	200	300	400	500	600	700	800	900	2	0	1	0	0	0	0	0	0	0	0	0	0	-0.375	-0.375	-0.375	-0.375	-0.375	-0.375	-0.375	-0.375	-0.375	-0.375	-0.375	linear	0.025	TRUE	450	FALSE	NA	NA	1	0	0.5	2	splines	0	-2.3340807937361467e-4
10	250	0	100	200	300	400	500	600	700	800	900	2	0	1	0	0	0	0	0	0	0	0	0	0	-0.375	-0.375	-0.375	-0.375	-0.375	-0.375	-0.375	-0.375	-0.375	-0.375	-0.375	linear	0.025	TRUE	450	FALSE	NA	NA	1	0	0.5	2	splines_cal	0	9.729157112202969e-4
10	250	0	100	200	300	400	500	600	700	800	900	2	0	1	0	0	0	0	0	0	0	0	0	0	-0.375	-0.375	-0.375	-0.375	-0.375	-0.375	-0.375	-0.375	-0.375	-0.375	-0.375	linear	0.025	TRUE	450	FALSE	NA	NA	1	0	0.5	3	fixmodel	0	0.021728373982028513
10	250	0	100	200	300	400	500	600	700	800	900	2	0	1	0	0	0	0	0	0	0	0	0	0	-0.375	-0.375	-0.375	-0.375	-0.375	-0.375	-0.375	-0.375	-0.375	-0.375	-0.375	linear	0.025	TRUE	450	FALSE	NA	NA	1	0	0.5	3	sepmodel	0	0.01905246550037179
10	250	0	100	200	300	400	500	600	700	800	900	2	0	1	0	0	0	0	0	0	0	0	0	0	-0.375	-0.375	-0.375	-0.375	-0.375	-0.375	-0.375	-0.375	-0.375	-0.375	-0.375	linear	0.025	TRUE	450	FALSE	NA	NA	1	0	0.5	3	splines	0	0.018958132463793652
10	250	0	100	200	300	400	500	600	700	800	900	2	0	1	0	0	0	0	0	0	0	0	0	0	-0.375	-0.375	-0.375	-0.375	-0.375	-0.375	-0.375	-0.375	-0.375	-0.375	-0.375	linear	0.025	TRUE	450	FALSE	NA	NA	1	0	0.5	3	splines_cal	0	0.020672478473033266
10	250	0	100	200	300	400	500	600	700	800	900	2	0	1	0	0	0	0	0	0	0	0	0	0	-0.375	-0.375	-0.375	-0.375	-0.375	-0.375	-0.375	-0.375	-0.375	-0.375	-0.375	linear	0.025	TRUE	450	FALSE	NA	NA	1	0	0.5	4	fixmodel	0	-0.013337151062843335
10	250	0	100	200	300	400	500	600	700	800	900	2	0	1	0	0	0	0	0	0	0	0	0	0	-0.375	-0.375	-0.375	-0.375	-0.375	-0.375	-0.375	-0.375	-0.375	-0.375	-0.375	linear	0.025	TRUE	450	FALSE	NA	NA	1	0	0.5	4	sepmodel	0	-0.022882114377269943
10	250	0	100	200	300	400	500	600	700	800	900	2	0	1	0	0	0	0	0	0	0	0	0	0	-0.375	-0.375	-0.375	-0.375	-0.375	-0.375	-0.375	-0.375	-0.375	-0.375	-0.375	linear	0.025	TRUE	450	FALSE	NA	NA	1	0	0.5	4	splines	0	-0.015530234248329979
10	250	0	100	200	300	400	500	600	700	800	900	2	0	1	0	0	0	0	0	0	0	0	0	0	-0.375	-0.375	-0.375	-0.375	-0.375	-0.375	-0.375	-0.375	-0.375	-0.375	-0.375	linear	0.025	TRUE	450	FALSE	NA	NA	1	0	0.5	4	splines_cal	0	-0.016816247015219395
10	250	0	100	200	300	400	500	600	700	800	900	2	0	1	0	0	0	0	0	0	0	0	0	0	-0.375	-0.375	-0.375	-0.375	-0.375	-0.375	-0.375	-0.375	-0.375	-0.375	-0.375	linear	0.025	TRUE	450	FALSE	NA	NA	1	0	0.5	5	fixmodel	0.1	0.015570440708672603
10	250	0	100	200	300	400	500	600	700	800	900	2	0	1	0	0	0	0	0	0	0	0	0	0	-0.375	-0.375	-0.375	-0.375	-0.375	-0.375	-0.375	-0.375	-0.375	-0.375	-0.375	linear	0.025	TRUE	450	FALSE	NA	NA	1	0	0.5	5	sepmodel	0	-4.1725935656591537e-4
10	250	0	100	200	300	400	500	600	700	800	900	2	0	1	0	0	0	0	0	0	0	0	0	0	-0.375	-0.375	-0.375	-0.375	-0.375	-0.375	-0.375	-0.375	-0.375	-0.375	-0.375	linear	0.025	TRUE	450	FALSE	NA	NA	1	0	0.5	5	splines	0.1	0.013204380513391867
10	250	0	100	200	300	400	500	600	700	800	900	2	0	1	0	0	0	0	0	0	0	0	0	0	-0.375	-0.375	-0.375	-0.375	-0.375	-0.375	-0.375	-0.375	-0.375	-0.375	-0.375	linear	0.025	TRUE	450	FALSE	NA	NA	1	0	0.5	5	splines_cal	0.1	0.011555506728344652
10	250	0	100	200	300	400	500	600	700	800	900	2	0	1	0	0	0	0	0	0	0	0	0	0	-0.375	-0.375	-0.375	-0.375	-0.375	-0.375	-0.375	-0.375	-0.375	-0.375	-0.375	linear	0.025	TRUE	450	FALSE	NA	NA	1	0	0.5	6	fixmodel	0.2	0.033425721653894486
10	250	0	100	200	300	400	500	600	700	800	900	2	0	1	0	0	0	0	0	0	0	0	0	0	-0.375	-0.375	-0.375	-0.375	-0.375	-0.375	-0.375	-0.375	-0.375	-0.375	-0.375	linear	0.025	TRUE	450	FALSE	NA	NA	1	0	0.5	6	sepmodel	0.1	0.01678426511131748
10	250	0	100	200	300	400	500	600	700	800	900	2	0	1	0	0	0	0	0	0	0	0	0	0	-0.375	-0.375	-0.375	-0.375	-0.375	-0.375	-0.375	-0.375	-0.375	-0.375	-0.375	linear	0.025	TRUE	450	FALSE	NA	NA	1	0	0.5	6	splines	0.1	0.03187288705244382
10	250	0	100	200	300	400	500	600	700	800	900	2	0	1	0	0	0	0	0	0	0	0	0	0	-0.375	-0.375	-0.375	-0.375	-0.375	-0.375	-0.375	-0.375	-0.375	-0.375	-0.375	linear	0.025	TRUE	450	FALSE	NA	NA	1	0	0.5	6	splines_cal	0.2	0.028998527140075225
10	250	0	100	200	300	400	500	600	700	800	900	2	0	1	0	0	0	0	0	0	0	0	0	0	-0.375	-0.375	-0.375	-0.375	-0.375	-0.375	-0.375	-0.375	-0.375	-0.375	-0.375	linear	0.025	TRUE	450	FALSE	NA	NA	1	0	0.5	7	fixmodel	0	-0.024036223135184033
10	250	0	100	200	300	400	500	600	700	800	900	2	0	1	0	0	0	0	0	0	0	0	0	0	-0.375	-0.375	-0.375	-0.375	-0.375	-0.375	-0.375	-0.375	-0.375	-0.375	-0.375	linear	0.025	TRUE	450	FALSE	NA	NA	1	0	0.5	7	sepmodel	0	-0.03910042476478184
10	250	0	100	200	300	400	500	600	700	800	900	2	0	1	0	0	0	0	0	0	0	0	0	0	-0.375	-0.375	-0.375	-0.375	-0.375	-0.375	-0.375	-0.375	-0.375	-0.375	-0.375	linear	0.025	TRUE	450	FALSE	NA	NA	1	0	0.5	7	splines	0	-0.025306439653478566
10	250	0	100	200	300	400	500	600	700	800	900	2	0	1	0	0	0	0	0	0	0	0	0	0	-0.375	-0.375	-0.375	-0.375	-0.375	-0.375	-0.375	-0.375	-0.375	-0.375	-0.375	linear	0.025	TRUE	450	FALSE	NA	NA	1	0	0.5	7	splines_cal	0	-0.02696799962414764
10	250	0	100	200	300	400	500	600	700	800	900	2	0	1	0	0	0	0	0	0	0	0	0	0	-0.375	-0.375	-0.375	-0.375	-0.375	-0.375	-0.375	-0.375	-0.375	-0.375	-0.375	linear	0.025	TRUE	450	FALSE	NA	NA	1	0	0.5	8	fixmodel	0	-0.014173130718316503
10	250	0	100	200	300	400	500	600	700	800	900	2	0	1	0	0	0	0	0	0	0	0	0	0	-0.375	-0.375	-0.375	-0.375	-0.375	-0.375	-0.375	-0.375	-0.375	-0.375	-0.375	linear	0.025	TRUE	450	FALSE	NA	NA	1	0	0.5	8	sepmodel	0	-0.024543646710211826
10	250	0	100	200	300	400	500	600	700	800	900	2	0	1	0	0	0	0	0	0	0	0	0	0	-0.375	-0.375	-0.375	-0.375	-0.375	-0.375	-0.375	-0.375	-0.375	-0.375	-0.375	linear	0.025	TRUE	450	FALSE	NA	NA	1	0	0.5	8	splines	0	-0.014418052850240113
10	250	0	100	200	300	400	500	600	700	800	900	2	0	1	0	0	0	0	0	0	0	0	0	0	-0.375	-0.375	-0.375	-0.375	-0.375	-0.375	-0.375	-0.375	-0.375	-0.375	-0.375	linear	0.025	TRUE	450	FALSE	NA	NA	1	0	0.5	8	splines_cal	0	-0.014484084668158587
10	250	0	100	200	300	400	500	600	700	800	900	2	0	1	0	0	0	0	0	0	0	0	0	0	-0.375	-0.375	-0.375	-0.375	-0.375	-0.375	-0.375	-0.375	-0.375	-0.375	-0.375	linear	0.025	TRUE	450	FALSE	NA	NA	1	0	0.5	9	fixmodel	0	-0.03463329876623924
10	250	0	100	200	300	400	500	600	700	800	900	2	0	1	0	0	0	0	0	0	0	0	0	0	-0.375	-0.375	-0.375	-0.375	-0.375	-0.375	-0.375	-0.375	-0.375	-0.375	-0.375	linear	0.025	TRUE	450	FALSE	NA	NA	1	0	0.5	9	sepmodel	0	-0.04074269402478521
10	250	0	100	200	300	400	500	600	700	800	900	2	0	1	0	0	0	0	0	0	0	0	0	0	-0.375	-0.375	-0.375	-0.375	-0.375	-0.375	-0.375	-0.375	-0.375	-0.375	-0.375	linear	0.025	TRUE	450	FALSE	NA	NA	1	0	0.5	9	splines	0	-0.03650112881614026
10	250	0	100	200	300	400	500	600	700	800	900	2	0	1	0	0	0	0	0	0	0	0	0	0	-0.375	-0.375	-0.375	-0.375	-0.375	-0.375	-0.375	-0.375	-0.375	-0.375	-0.375	linear	0.025	TRUE	450	FALSE	NA	NA	1	0	0.5	9	splines_cal	0	-0.03582787469266264
10	250	0	100	200	300	400	500	600	700	800	900	2	0	1	0	0	0	0	0	0	0	0	0	0	-0.375	-0.375	-0.375	-0.375	-0.375	-0.375	-0.375	-0.375	-0.375	-0.375	-0.375	linear	0.025	TRUE	450	FALSE	NA	NA	1	0	0.5	10	fixmodel	0.1	-0.010507204329792637
10	250	0	100	200	300	400	500	600	700	800	900	2	0	1	0	0	0	0	0	0	0	0	0	0	-0.375	-0.375	-0.375	-0.375	-0.375	-0.375	-0.375	-0.375	-0.375	-0.375	-0.375	linear	0.025	TRUE	450	FALSE	NA	NA	1	0	0.5	10	sepmodel	0.1	-0.015506024308024306
10	250	0	100	200	300	400	500	600	700	800	900	2	0	1	0	0	0	0	0	0	0	0	0	0	-0.375	-0.375	-0.375	-0.375	-0.375	-0.375	-0.375	-0.375	-0.375	-0.375	-0.375	linear	0.025	TRUE	450	FALSE	NA	NA	1	0	0.5	10	splines	0.1	-0.011987165163487584
10	250	0	100	200	300	400	500	600	700	800	900	2	0	1	0	0	0	0	0	0	0	0	0	0	-0.375	-0.375	-0.375	-0.375	-0.375	-0.375	-0.375	-0.375	-0.375	-0.375	-0.375	linear	0.025	TRUE	450	FALSE	NA	NA	1	0	0.5	10	splines_cal	0.1	-0.0117055675518926
10	250	0	125	250	375	500	625	750	875	1000	1125	2	0	1	0	0	0	0	0	0	0	0	0	0	-0.375	-0.375	-0.375	-0.375	-0.375	-0.375	-0.375	-0.375	-0.375	-0.375	-0.375	linear	0.025	TRUE	450	FALSE	NA	NA	1	0	0.5	2	fixmodel	0	0.004788444924426652
10	250	0	125	250	375	500	625	750	875	1000	1125	2	0	1	0	0	0	0	0	0	0	0	0	0	-0.375	-0.375	-0.375	-0.375	-0.375	-0.375	-0.375	-0.375	-0.375	-0.375	-0.375	linear	0.025	TRUE	450	FALSE	NA	NA	1	0	0.5	2	sepmodel	0	0.013860596448302086
10	250	0	125	250	375	500	625	750	875	1000	1125	2	0	1	0	0	0	0	0	0	0	0	0	0	-0.375	-0.375	-0.375	-0.375	-0.375	-0.375	-0.375	-0.375	-0.375	-0.375	-0.375	linear	0.025	TRUE	450	FALSE	NA	NA	1	0	0.5	2	splines	0	0.009473379381701971
10	250	0	125	250	375	500	625	750	875	1000	1125	2	0	1	0	0	0	0	0	0	0	0	0	0	-0.375	-0.375	-0.375	-0.375	-0.375	-0.375	-0.375	-0.375	-0.375	-0.375	-0.375	linear	0.025	TRUE	450	FALSE	NA	NA	1	0	0.5	2	splines_cal	0	0.025042260855771735
10	250	0	125	250	375	500	625	750	875	1000	1125	2	0	1	0	0	0	0	0	0	0	0	0	0	-0.375	-0.375	-0.375	-0.375	-0.375	-0.375	-0.375	-0.375	-0.375	-0.375	-0.375	linear	0.025	TRUE	450	FALSE	NA	NA	1	0	0.5	3	fixmodel	0	-0.014828057901751802
10	250	0	125	250	375	500	625	750	875	1000	1125	2	0	1	0	0	0	0	0	0	0	0	0	0	-0.375	-0.375	-0.375	-0.375	-0.375	-0.375	-0.375	-0.375	-0.375	-0.375	-0.375	linear	0.025	TRUE	450	FALSE	NA	NA	1	0	0.5	3	sepmodel	0	0.0035875956056079412
10	250	0	125	250	375	500	625	750	875	1000	1125	2	0	1	0	0	0	0	0	0	0	0	0	0	-0.375	-0.375	-0.375	-0.375	-0.375	-0.375	-0.375	-0.375	-0.375	-0.375	-0.375	linear	0.025	TRUE	450	FALSE	NA	NA	1	0	0.5	3	splines	0	-0.013509847780644308
10	250	0	125	250	375	500	625	750	875	1000	1125	2	0	1	0	0	0	0	0	0	0	0	0	0	-0.375	-0.375	-0.375	-0.375	-0.375	-0.375	-0.375	-0.375	-0.375	-0.375	-0.375	linear	0.025	TRUE	450	FALSE	NA	NA	1	0	0.5	3	splines_cal	0	-0.007801742579308531
10	250	0	125	250	375	500	625	750	875	1000	1125	2	0	1	0	0	0	0	0	0	0	0	0	0	-0.375	-0.375	-0.375	-0.375	-0.375	-0.375	-0.375	-0.375	-0.375	-0.375	-0.375	linear	0.025	TRUE	450	FALSE	NA	NA	1	0	0.5	4	fixmodel	0	0.007603848616734854
10	250	0	125	250	375	500	625	750	875	1000	1125	2	0	1	0	0	0	0	0	0	0	0	0	0	-0.375	-0.375	-0.375	-0.375	-0.375	-0.375	-0.375	-0.375	-0.375	-0.375	-0.375	linear	0.025	TRUE	450	FALSE	NA	NA	1	0	0.5	4	sepmodel	0	0.018676927389645246
10	250	0	125	250	375	500	625	750	875	1000	1125	2	0	1	0	0	0	0	0	0	0	0	0	0	-0.375	-0.375	-0.375	-0.375	-0.375	-0.375	-0.375	-0.375	-0.375	-0.375	-0.375	linear	0.025	TRUE	450	FALSE	NA	NA	1	0	0.5	4	splines	0	0.006268928820226096
10	250	0	125	250	375	500	625	750	875	1000	1125	2	0	1	0	0	0	0	0	0	0	0	0	0	-0.375	-0.375	-0.375	-0.375	-0.375	-0.375	-0.375	-0.375	-0.375	-0.375	-0.375	linear	0.025	TRUE	450	FALSE	NA	NA	1	0	0.5	4	splines_cal	0	0.0015314186154262756
10	250	0	125	250	375	500	625	750	875	1000	1125	2	0	1	0	0	0	0	0	0	0	0	0	0	-0.375	-0.375	-0.375	-0.375	-0.375	-0.375	-0.375	-0.375	-0.375	-0.375	-0.375	linear	0.025	TRUE	450	FALSE	NA	NA	1	0	0.5	5	fixmodel	0.1	0.00419941201852398
10	250	0	125	250	375	500	625	750	875	1000	1125	2	0	1	0	0	0	0	0	0	0	0	0	0	-0.375	-0.375	-0.375	-0.375	-0.375	-0.375	-0.375	-0.375	-0.375	-0.375	-0.375	linear	0.025	TRUE	450	FALSE	NA	NA	1	0	0.5	5	sepmodel	0.1	0.018044639054340953
10	250	0	125	250	375	500	625	750	875	1000	1125	2	0	1	0	0	0	0	0	0	0	0	0	0	-0.375	-0.375	-0.375	-0.375	-0.375	-0.375	-0.375	-0.375	-0.375	-0.375	-0.375	linear	0.025	TRUE	450	FALSE	NA	NA	1	0	0.5	5	splines	0.1	0.00535191956782744
10	250	0	125	250	375	500	625	750	875	1000	1125	2	0	1	0	0	0	0	0	0	0	0	0	0	-0.375	-0.375	-0.375	-0.375	-0.375	-0.375	-0.375	-0.375	-0.375	-0.375	-0.375	linear	0.025	TRUE	450	FALSE	NA	NA	1	0	0.5	5	splines_cal	0.1	0.004634562008525063
10	250	0	125	250	375	500	625	750	875	1000	1125	2	0	1	0	0	0	0	0	0	0	0	0	0	-0.375	-0.375	-0.375	-0.375	-0.375	-0.375	-0.375	-0.375	-0.375	-0.375	-0.375	linear	0.025	TRUE	450	FALSE	NA	NA	1	0	0.5	6	fixmodel	0.1	-0.006638881454956263
10	250	0	125	250	375	500	625	750	875	1000	1125	2	0	1	0	0	0	0	0	0	0	0	0	0	-0.375	-0.375	-0.375	-0.375	-0.375	-0.375	-0.375	-0.375	-0.375	-0.375	-0.375	linear	0.025	TRUE	450	FALSE	NA	NA	1	0	0.5	6	sepmodel	0.1	1.72433656676873e-4
10	250	0	125	250	375	500	625	750	875	1000	1125	2	0	1	0	0	0	0	0	0	0	0	0	0	-0.375	-0.375	-0.375	-0.375	-0.375	-0.375	-0.375	-0.375	-0.375	-0.375	-0.375	linear	0.025	TRUE	450	FALSE	NA	NA	1	0	0.5	6	splines	0.1	-0.006635790819301371
10	250	0	125	250	375	500	625	750	875	1000	1125	2	0	1	0	0	0	0	0	0	0	0	0	0	-0.375	-0.375	-0.375	-0.375	-0.375	-0.375	-0.375	-0.375	-0.375	-0.375	-0.375	linear	0.025	TRUE	450	FALSE	NA	NA	1	0	0.5	6	splines_cal	0.1	-0.00685853006463059
10	250	0	125	250	375	500	625	750	875	1000	1125	2	0	1	0	0	0	0	0	0	0	0	0	0	-0.375	-0.375	-0.375	-0.375	-0.375	-0.375	-0.375	-0.375	-0.375	-0.375	-0.375	linear	0.025	TRUE	450	FALSE	NA	NA	1	0	0.5	7	fixmodel	0	-0.009669998159550117
10	250	0	125	250	375	500	625	750	875	1000	1125	2	0	1	0	0	0	0	0	0	0	0	0	0	-0.375	-0.375	-0.375	-0.375	-0.375	-0.375	-0.375	-0.375	-0.375	-0.375	-0.375	linear	0.025	TRUE	450	FALSE	NA	NA	1	0	0.5	7	sepmodel	0	-0.009434871694022871
10	250	0	125	250	375	500	625	750	875	1000	1125	2	0	1	0	0	0	0	0	0	0	0	0	0	-0.375	-0.375	-0.375	-0.375	-0.375	-0.375	-0.375	-0.375	-0.375	-0.375	-0.375	linear	0.025	TRUE	450	FALSE	NA	NA	1	0	0.5	7	splines	0	-0.00884854380404619
10	250	0	125	250	375	500	625	750	875	1000	1125	2	0	1	0	0	0	0	0	0	0	0	0	0	-0.375	-0.375	-0.375	-0.375	-0.375	-0.375	-0.375	-0.375	-0.375	-0.375	-0.375	linear	0.025	TRUE	450	FALSE	NA	NA	1	0	0.5	7	splines_cal	0	-0.006229929142855841
10	250	0	125	250	375	500	625	750	875	1000	1125	2	0	1	0	0	0	0	0	0	0	0	0	0	-0.375	-0.375	-0.375	-0.375	-0.375	-0.375	-0.375	-0.375	-0.375	-0.375	-0.375	linear	0.025	TRUE	450	FALSE	NA	NA	1	0	0.5	8	fixmodel	0	-0.004214076176044409
10	250	0	125	250	375	500	625	750	875	1000	1125	2	0	1	0	0	0	0	0	0	0	0	0	0	-0.375	-0.375	-0.375	-0.375	-0.375	-0.375	-0.375	-0.375	-0.375	-0.375	-0.375	linear	0.025	TRUE	450	FALSE	NA	NA	1	0	0.5	8	sepmodel	0	-0.005144843091894523
10	250	0	125	250	375	500	625	750	875	1000	1125	2	0	1	0	0	0	0	0	0	0	0	0	0	-0.375	-0.375	-0.375	-0.375	-0.375	-0.375	-0.375	-0.375	-0.375	-0.375	-0.375	linear	0.025	TRUE	450	FALSE	NA	NA	1	0	0.5	8	splines	0	-0.003268006728602347
10	250	0	125	250	375	500	625	750	875	1000	1125	2	0	1	0	0	0	0	0	0	0	0	0	0	-0.375	-0.375	-0.375	-0.375	-0.375	-0.375	-0.375	-0.375	-0.375	-0.375	-0.375	linear	0.025	TRUE	450	FALSE	NA	NA	1	0	0.5	8	splines_cal	0	-9.815764803539394e-4
10	250	0	125	250	375	500	625	750	875	1000	1125	2	0	1	0	0	0	0	0	0	0	0	0	0	-0.375	-0.375	-0.375	-0.375	-0.375	-0.375	-0.375	-0.375	-0.375	-0.375	-0.375	linear	0.025	TRUE	450	FALSE	NA	NA	1	0	0.5	9	fixmodel	0	-0.03537905460596696
10	250	0	125	250	375	500	625	750	875	1000	1125	2	0	1	0	0	0	0	0	0	0	0	0	0	-0.375	-0.375	-0.375	-0.375	-0.375	-0.375	-0.375	-0.375	-0.375	-0.375	-0.375	linear	0.025	TRUE	450	FALSE	NA	NA	1	0	0.5	9	sepmodel	0	-0.03926289877409335
10	250	0	125	250	375	500	625	750	875	1000	1125	2	0	1	0	0	0	0	0	0	0	0	0	0	-0.375	-0.375	-0.375	-0.375	-0.375	-0.375	-0.375	-0.375	-0.375	-0.375	-0.375	linear	0.025	TRUE	450	FALSE	NA	NA	1	0	0.5	9	splines	0	-0.034906142758891624
10	250	0	125	250	375	500	625	750	875	1000	1125	2	0	1	0	0	0	0	0	0	0	0	0	0	-0.375	-0.375	-0.375	-0.375	-0.375	-0.375	-0.375	-0.375	-0.375	-0.375	-0.375	linear	0.025	TRUE	450	FALSE	NA	NA	1	0	0.5	9	splines_cal	0	-0.03193431537185329
10	250	0	125	250	375	500	625	750	875	1000	1125	2	0	1	0	0	0	0	0	0	0	0	0	0	-0.375	-0.375	-0.375	-0.375	-0.375	-0.375	-0.375	-0.375	-0.375	-0.375	-0.375	linear	0.025	TRUE	450	FALSE	NA	NA	1	0	0.5	10	fixmodel	0	8.751798749365009e-4
10	250	0	125	250	375	500	625	750	875	1000	1125	2	0	1	0	0	0	0	0	0	0	0	0	0	-0.375	-0.375	-0.375	-0.375	-0.375	-0.375	-0.375	-0.375	-0.375	-0.375	-0.375	linear	0.025	TRUE	450	FALSE	NA	NA	1	0	0.5	10	sepmodel	0	-0.0033402625932984673
10	250	0	125	250	375	500	625	750	875	1000	1125	2	0	1	0	0	0	0	0	0	0	0	0	0	-0.375	-0.375	-0.375	-0.375	-0.375	-0.375	-0.375	-0.375	-0.375	-0.375	-0.375	linear	0.025	TRUE	450	FALSE	NA	NA	1	0	0.5	10	splines	0	9.655918289215167e-4
10	250	0	125	250	375	500	625	750	875	1000	1125	2	0	1	0	0	0	0	0	0	0	0	0	0	-0.375	-0.375	-0.375	-0.375	-0.375	-0.375	-0.375	-0.375	-0.375	-0.375	-0.375	linear	0.025	TRUE	450	FALSE	NA	NA	1	0	0.5	10	splines_cal	0	0.002121568576110388
10	250	0	150	300	450	600	750	900	1050	1200	1350	2	0	1	0	0	0	0	0	0	0	0	0	0	-0.375	-0.375	-0.375	-0.375	-0.375	-0.375	-0.375	-0.375	-0.375	-0.375	-0.375	linear	0.025	TRUE	450	FALSE	NA	NA	1	0	0.5	2	fixmodel	0	-0.01602959154666244
10	250	0	150	300	450	600	750	900	1050	1200	1350	2	0	1	0	0	0	0	0	0	0	0	0	0	-0.375	-0.375	-0.375	-0.375	-0.375	-0.375	-0.375	-0.375	-0.375	-0.375	-0.375	linear	0.025	TRUE	450	FALSE	NA	NA	1	0	0.5	2	sepmodel	0	-0.015507176374299256
10	250	0	150	300	450	600	750	900	1050	1200	1350	2	0	1	0	0	0	0	0	0	0	0	0	0	-0.375	-0.375	-0.375	-0.375	-0.375	-0.375	-0.375	-0.375	-0.375	-0.375	-0.375	linear	0.025	TRUE	450	FALSE	NA	NA	1	0	0.5	2	splines	0	-0.018159636527357113
10	250	0	150	300	450	600	750	900	1050	1200	1350	2	0	1	0	0	0	0	0	0	0	0	0	0	-0.375	-0.375	-0.375	-0.375	-0.375	-0.375	-0.375	-0.375	-0.375	-0.375	-0.375	linear	0.025	TRUE	450	FALSE	NA	NA	1	0	0.5	2	splines_cal	0	-0.014584091395488892
10	250	0	150	300	450	600	750	900	1050	1200	1350	2	0	1	0	0	0	0	0	0	0	0	0	0	-0.375	-0.375	-0.375	-0.375	-0.375	-0.375	-0.375	-0.375	-0.375	-0.375	-0.375	linear	0.025	TRUE	450	FALSE	NA	NA	1	0	0.5	3	fixmodel	0	0.00790751528321713
10	250	0	150	300	450	600	750	900	1050	1200	1350	2	0	1	0	0	0	0	0	0	0	0	0	0	-0.375	-0.375	-0.375	-0.375	-0.375	-0.375	-0.375	-0.375	-0.375	-0.375	-0.375	linear	0.025	TRUE	450	FALSE	NA	NA	1	0	0.5	3	sepmodel	0	0.017679544573154113
10	250	0	150	300	450	600	750	900	1050	1200	1350	2	0	1	0	0	0	0	0	0	0	0	0	0	-0.375	-0.375	-0.375	-0.375	-0.375	-0.375	-0.375	-0.375	-0.375	-0.375	-0.375	linear	0.025	TRUE	450	FALSE	NA	NA	1	0	0.5	3	splines	0	0.005952937161784379
10	250	0	150	300	450	600	750	900	1050	1200	1350	2	0	1	0	0	0	0	0	0	0	0	0	0	-0.375	-0.375	-0.375	-0.375	-0.375	-0.375	-0.375	-0.375	-0.375	-0.375	-0.375	linear	0.025	TRUE	450	FALSE	NA	NA	1	0	0.5	3	splines_cal	0	0.0049487615525027236
10	250	0	150	300	450	600	750	900	1050	1200	1350	2	0	1	0	0	0	0	0	0	0	0	0	0	-0.375	-0.375	-0.375	-0.375	-0.375	-0.375	-0.375	-0.375	-0.375	-0.375	-0.375	linear	0.025	TRUE	450	FALSE	NA	NA	1	0	0.5	4	fixmodel	0	0.007074865859399263
10	250	0	150	300	450	600	750	900	1050	1200	1350	2	0	1	0	0	0	0	0	0	0	0	0	0	-0.375	-0.375	-0.375	-0.375	-0.375	-0.375	-0.375	-0.375	-0.375	-0.375	-0.375	linear	0.025	TRUE	450	FALSE	NA	NA	1	0	0.5	4	sepmodel	0	0.009467898045860557
10	250	0	150	300	450	600	750	900	1050	1200	1350	2	0	1	0	0	0	0	0	0	0	0	0	0	-0.375	-0.375	-0.375	-0.375	-0.375	-0.375	-0.375	-0.375	-0.375	-0.375	-0.375	linear	0.025	TRUE	450	FALSE	NA	NA	1	0	0.5	4	splines	0	0.007595621214972538
10	250	0	150	300	450	600	750	900	1050	1200	1350	2	0	1	0	0	0	0	0	0	0	0	0	0	-0.375	-0.375	-0.375	-0.375	-0.375	-0.375	-0.375	-0.375	-0.375	-0.375	-0.375	linear	0.025	TRUE	450	FALSE	NA	NA	1	0	0.5	4	splines_cal	0	0.005220535939440117
10	250	0	150	300	450	600	750	900	1050	1200	1350	2	0	1	0	0	0	0	0	0	0	0	0	0	-0.375	-0.375	-0.375	-0.375	-0.375	-0.375	-0.375	-0.375	-0.375	-0.375	-0.375	linear	0.025	TRUE	450	FALSE	NA	NA	1	0	0.5	5	fixmodel	0	-8.764176393025669e-4
10	250	0	150	300	450	600	750	900	1050	1200	1350	2	0	1	0	0	0	0	0	0	0	0	0	0	-0.375	-0.375	-0.375	-0.375	-0.375	-0.375	-0.375	-0.375	-0.375	-0.375	-0.375	linear	0.025	TRUE	450	FALSE	NA	NA	1	0	0.5	5	sepmodel	0	-1.0370876207671867e-5
10	250	0	150	300	450	600	750	900	1050	1200	1350	2	0	1	0	0	0	0	0	0	0	0	0	0	-0.375	-0.375	-0.375	-0.375	-0.375	-0.375	-0.375	-0.375	-0.375	-0.375	-0.375	linear	0.025	TRUE	450	FALSE	NA	NA	1	0	0.5	5	splines	0	-0.0010006815563599588
10	250	0	150	300	450	600	750	900	1050	1200	1350	2	0	1	0	0	0	0	0	0	0	0	0	0	-0.375	-0.375	-0.375	-0.375	-0.375	-0.375	-0.375	-0.375	-0.375	-0.375	-0.375	linear	0.025	TRUE	450	FALSE	NA	NA	1	0	0.5	5	splines_cal	0	-5.564305038252549e-4
10	250	0	150	300	450	600	750	900	1050	1200	1350	2	0	1	0	0	0	0	0	0	0	0	0	0	-0.375	-0.375	-0.375	-0.375	-0.375	-0.375	-0.375	-0.375	-0.375	-0.375	-0.375	linear	0.025	TRUE	450	FALSE	NA	NA	1	0	0.5	6	fixmodel	0	0.043957537947424505
10	250	0	150	300	450	600	750	900	1050	1200	1350	2	0	1	0	0	0	0	0	0	0	0	0	0	-0.375	-0.375	-0.375	-0.375	-0.375	-0.375	-0.375	-0.375	-0.375	-0.375	-0.375	linear	0.025	TRUE	450	FALSE	NA	NA	1	0	0.5	6	sepmodel	0	0.04407157093192368
10	250	0	150	300	450	600	750	900	1050	1200	1350	2	0	1	0	0	0	0	0	0	0	0	0	0	-0.375	-0.375	-0.375	-0.375	-0.375	-0.375	-0.375	-0.375	-0.375	-0.375	-0.375	linear	0.025	TRUE	450	FALSE	NA	NA	1	0	0.5	6	splines	0	0.04359621293660675
10	250	0	150	300	450	600	750	900	1050	1200	1350	2	0	1	0	0	0	0	0	0	0	0	0	0	-0.375	-0.375	-0.375	-0.375	-0.375	-0.375	-0.375	-0.375	-0.375	-0.375	-0.375	linear	0.025	TRUE	450	FALSE	NA	NA	1	0	0.5	6	splines_cal	0	0.04321825837686398
10	250	0	150	300	450	600	750	900	1050	1200	1350	2	0	1	0	0	0	0	0	0	0	0	0	0	-0.375	-0.375	-0.375	-0.375	-0.375	-0.375	-0.375	-0.375	-0.375	-0.375	-0.375	linear	0.025	TRUE	450	FALSE	NA	NA	1	0	0.5	7	fixmodel	0	0.030036397200247644
10	250	0	150	300	450	600	750	900	1050	1200	1350	2	0	1	0	0	0	0	0	0	0	0	0	0	-0.375	-0.375	-0.375	-0.375	-0.375	-0.375	-0.375	-0.375	-0.375	-0.375	-0.375	linear	0.025	TRUE	450	FALSE	NA	NA	1	0	0.5	7	sepmodel	0	0.026080709223074074
10	250	0	150	300	450	600	750	900	1050	1200	1350	2	0	1	0	0	0	0	0	0	0	0	0	0	-0.375	-0.375	-0.375	-0.375	-0.375	-0.375	-0.375	-0.375	-0.375	-0.375	-0.375	linear	0.025	TRUE	450	FALSE	NA	NA	1	0	0.5	7	splines	0	0.03006604725195297
10	250	0	150	300	450	600	750	900	1050	1200	1350	2	0	1	0	0	0	0	0	0	0	0	0	0	-0.375	-0.375	-0.375	-0.375	-0.375	-0.375	-0.375	-0.375	-0.375	-0.375	-0.375	linear	0.025	TRUE	450	FALSE	NA	NA	1	0	0.5	7	splines_cal	0	0.03266315988783786
10	250	0	150	300	450	600	750	900	1050	1200	1350	2	0	1	0	0	0	0	0	0	0	0	0	0	-0.375	-0.375	-0.375	-0.375	-0.375	-0.375	-0.375	-0.375	-0.375	-0.375	-0.375	linear	0.025	TRUE	450	FALSE	NA	NA	1	0	0.5	8	fixmodel	0	2.9848186967417254e-4
10	250	0	150	300	450	600	750	900	1050	1200	1350	2	0	1	0	0	0	0	0	0	0	0	0	0	-0.375	-0.375	-0.375	-0.375	-0.375	-0.375	-0.375	-0.375	-0.375	-0.375	-0.375	linear	0.025	TRUE	450	FALSE	NA	NA	1	0	0.5	8	sepmodel	0	-0.005960014225022294
10	250	0	150	300	450	600	750	900	1050	1200	1350	2	0	1	0	0	0	0	0	0	0	0	0	0	-0.375	-0.375	-0.375	-0.375	-0.375	-0.375	-0.375	-0.375	-0.375	-0.375	-0.375	linear	0.025	TRUE	450	FALSE	NA	NA	1	0	0.5	8	splines	0	9.489716083173303e-4
10	250	0	150	300	450	600	750	900	1050	1200	1350	2	0	1	0	0	0	0	0	0	0	0	0	0	-0.375	-0.375	-0.375	-0.375	-0.375	-0.375	-0.375	-0.375	-0.375	-0.375	-0.375	linear	0.025	TRUE	450	FALSE	NA	NA	1	0	0.5	8	splines_cal	0	7.205140398646385e-4
10	250	0	150	300	450	600	750	900	1050	1200	1350	2	0	1	0	0	0	0	0	0	0	0	0	0	-0.375	-0.375	-0.375	-0.375	-0.375	-0.375	-0.375	-0.375	-0.375	-0.375	-0.375	linear	0.025	TRUE	450	FALSE	NA	NA	1	0	0.5	9	fixmodel	0	-1.087671823447621e-4
10	250	0	150	300	450	600	750	900	1050	1200	1350	2	0	1	0	0	0	0	0	0	0	0	0	0	-0.375	-0.375	-0.375	-0.375	-0.375	-0.375	-0.375	-0.375	-0.375	-0.375	-0.375	linear	0.025	TRUE	450	FALSE	NA	NA	1	0	0.5	9	sepmodel	0	-0.008037142197968859
10	250	0	150	300	450	600	750	900	1050	1200	1350	2	0	1	0	0	0	0	0	0	0	0	0	0	-0.375	-0.375	-0.375	-0.375	-0.375	-0.375	-0.375	-0.375	-0.375	-0.375	-0.375	linear	0.025	TRUE	450	FALSE	NA	NA	1	0	0.5	9	splines	0	0.001236246970284341
10	250	0	150	300	450	600	750	900	1050	1200	1350	2	0	1	0	0	0	0	0	0	0	0	0	0	-0.375	-0.375	-0.375	-0.375	-0.375	-0.375	-0.375	-0.375	-0.375	-0.375	-0.375	linear	0.025	TRUE	450	FALSE	NA	NA	1	0	0.5	9	splines_cal	0	0.001471038333489033
10	250	0	150	300	450	600	750	900	1050	1200	1350	2	0	1	0	0	0	0	0	0	0	0	0	0	-0.375	-0.375	-0.375	-0.375	-0.375	-0.375	-0.375	-0.375	-0.375	-0.375	-0.375	linear	0.025	TRUE	450	FALSE	NA	NA	1	0	0.5	10	fixmodel	0	0.021039685245362545
10	250	0	150	300	450	600	750	900	1050	1200	1350	2	0	1	0	0	0	0	0	0	0	0	0	0	-0.375	-0.375	-0.375	-0.375	-0.375	-0.375	-0.375	-0.375	-0.375	-0.375	-0.375	linear	0.025	TRUE	450	FALSE	NA	NA	1	0	0.5	10	sepmodel	0	0.007566375514066031
10	250	0	150	300	450	600	750	900	1050	1200	1350	2	0	1	0	0	0	0	0	0	0	0	0	0	-0.375	-0.375	-0.375	-0.375	-0.375	-0.375	-0.375	-0.375	-0.375	-0.375	-0.375	linear	0.025	TRUE	450	FALSE	NA	NA	1	0	0.5	10	splines	0	0.022159301065218615
10	250	0	150	300	450	600	750	900	1050	1200	1350	2	0	1	0	0	0	0	0	0	0	0	0	0	-0.375	-0.375	-0.375	-0.375	-0.375	-0.375	-0.375	-0.375	-0.375	-0.375	-0.375	linear	0.025	TRUE	450	FALSE	NA	NA	1	0	0.5	10	splines_cal	0	0.021493413967742552
10	250	0	175	350	525	700	875	1050	1225	1400	1575	2	0	1	0	0	0	0	0	0	0	0	0	0	-0.375	-0.375	-0.375	-0.375	-0.375	-0.375	-0.375	-0.375	-0.375	-0.375	-0.375	linear	0.025	TRUE	450	FALSE	NA	NA	1	0	0.5	2	fixmodel	0	-0.01817035302106275
10	250	0	175	350	525	700	875	1050	1225	1400	1575	2	0	1	0	0	0	0	0	0	0	0	0	0	-0.375	-0.375	-0.375	-0.375	-0.375	-0.375	-0.375	-0.375	-0.375	-0.375	-0.375	linear	0.025	TRUE	450	FALSE	NA	NA	1	0	0.5	2	sepmodel	0	-0.01230002026792408
10	250	0	175	350	525	700	875	1050	1225	1400	1575	2	0	1	0	0	0	0	0	0	0	0	0	0	-0.375	-0.375	-0.375	-0.375	-0.375	-0.375	-0.375	-0.375	-0.375	-0.375	-0.375	linear	0.025	TRUE	450	FALSE	NA	NA	1	0	0.5	2	splines	0	-0.02082933154301529
10	250	0	175	350	525	700	875	1050	1225	1400	1575	2	0	1	0	0	0	0	0	0	0	0	0	0	-0.375	-0.375	-0.375	-0.375	-0.375	-0.375	-0.375	-0.375	-0.375	-0.375	-0.375	linear	0.025	TRUE	450	FALSE	NA	NA	1	0	0.5	2	splines_cal	0	-0.020839118235448168
10	250	0	175	350	525	700	875	1050	1225	1400	1575	2	0	1	0	0	0	0	0	0	0	0	0	0	-0.375	-0.375	-0.375	-0.375	-0.375	-0.375	-0.375	-0.375	-0.375	-0.375	-0.375	linear	0.025	TRUE	450	FALSE	NA	NA	1	0	0.5	3	fixmodel	0	-0.01386192541143578
10	250	0	175	350	525	700	875	1050	1225	1400	1575	2	0	1	0	0	0	0	0	0	0	0	0	0	-0.375	-0.375	-0.375	-0.375	-0.375	-0.375	-0.375	-0.375	-0.375	-0.375	-0.375	linear	0.025	TRUE	450	FALSE	NA	NA	1	0	0.5	3	sepmodel	0.1	-0.013546936097969147
10	250	0	175	350	525	700	875	1050	1225	1400	1575	2	0	1	0	0	0	0	0	0	0	0	0	0	-0.375	-0.375	-0.375	-0.375	-0.375	-0.375	-0.375	-0.375	-0.375	-0.375	-0.375	linear	0.025	TRUE	450	FALSE	NA	NA	1	0	0.5	3	splines	0	-0.0150484228931215
10	250	0	175	350	525	700	875	1050	1225	1400	1575	2	0	1	0	0	0	0	0	0	0	0	0	0	-0.375	-0.375	-0.375	-0.375	-0.375	-0.375	-0.375	-0.375	-0.375	-0.375	-0.375	linear	0.025	TRUE	450	FALSE	NA	NA	1	0	0.5	3	splines_cal	0	-0.014338044794235186
10	250	0	175	350	525	700	875	1050	1225	1400	1575	2	0	1	0	0	0	0	0	0	0	0	0	0	-0.375	-0.375	-0.375	-0.375	-0.375	-0.375	-0.375	-0.375	-0.375	-0.375	-0.375	linear	0.025	TRUE	450	FALSE	NA	NA	1	0	0.5	4	fixmodel	0	-0.008423680869138266
10	250	0	175	350	525	700	875	1050	1225	1400	1575	2	0	1	0	0	0	0	0	0	0	0	0	0	-0.375	-0.375	-0.375	-0.375	-0.375	-0.375	-0.375	-0.375	-0.375	-0.375	-0.375	linear	0.025	TRUE	450	FALSE	NA	NA	1	0	0.5	4	sepmodel	0	-0.013946144335685076
10	250	0	175	350	525	700	875	1050	1225	1400	1575	2	0	1	0	0	0	0	0	0	0	0	0	0	-0.375	-0.375	-0.375	-0.375	-0.375	-0.375	-0.375	-0.375	-0.375	-0.375	-0.375	linear	0.025	TRUE	450	FALSE	NA	NA	1	0	0.5	4	splines	0	-0.0055105592942411635
10	250	0	175	350	525	700	875	1050	1225	1400	1575	2	0	1	0	0	0	0	0	0	0	0	0	0	-0.375	-0.375	-0.375	-0.375	-0.375	-0.375	-0.375	-0.375	-0.375	-0.375	-0.375	linear	0.025	TRUE	450	FALSE	NA	NA	1	0	0.5	4	splines_cal	0	-0.007773420524043531
10	250	0	175	350	525	700	875	1050	1225	1400	1575	2	0	1	0	0	0	0	0	0	0	0	0	0	-0.375	-0.375	-0.375	-0.375	-0.375	-0.375	-0.375	-0.375	-0.375	-0.375	-0.375	linear	0.025	TRUE	450	FALSE	NA	NA	1	0	0.5	5	fixmodel	0	-0.029144416597650664
10	250	0	175	350	525	700	875	1050	1225	1400	1575	2	0	1	0	0	0	0	0	0	0	0	0	0	-0.375	-0.375	-0.375	-0.375	-0.375	-0.375	-0.375	-0.375	-0.375	-0.375	-0.375	linear	0.025	TRUE	450	FALSE	NA	NA	1	0	0.5	5	sepmodel	0	-0.041250924145579765
10	250	0	175	350	525	700	875	1050	1225	1400	1575	2	0	1	0	0	0	0	0	0	0	0	0	0	-0.375	-0.375	-0.375	-0.375	-0.375	-0.375	-0.375	-0.375	-0.375	-0.375	-0.375	linear	0.025	TRUE	450	FALSE	NA	NA	1	0	0.5	5	splines	0	-0.027302617772656333
10	250	0	175	350	525	700	875	1050	1225	1400	1575	2	0	1	0	0	0	0	0	0	0	0	0	0	-0.375	-0.375	-0.375	-0.375	-0.375	-0.375	-0.375	-0.375	-0.375	-0.375	-0.375	linear	0.025	TRUE	450	FALSE	NA	NA	1	0	0.5	5	splines_cal	0	-0.026796680309186513
10	250	0	175	350	525	700	875	1050	1225	1400	1575	2	0	1	0	0	0	0	0	0	0	0	0	0	-0.375	-0.375	-0.375	-0.375	-0.375	-0.375	-0.375	-0.375	-0.375	-0.375	-0.375	linear	0.025	TRUE	450	FALSE	NA	NA	1	0	0.5	6	fixmodel	0	0.002470903371459397
10	250	0	175	350	525	700	875	1050	1225	1400	1575	2	0	1	0	0	0	0	0	0	0	0	0	0	-0.375	-0.375	-0.375	-0.375	-0.375	-0.375	-0.375	-0.375	-0.375	-0.375	-0.375	linear	0.025	TRUE	450	FALSE	NA	NA	1	0	0.5	6	sepmodel	0	-0.0034268140064920194
10	250	0	175	350	525	700	875	1050	1225	1400	1575	2	0	1	0	0	0	0	0	0	0	0	0	0	-0.375	-0.375	-0.375	-0.375	-0.375	-0.375	-0.375	-0.375	-0.375	-0.375	-0.375	linear	0.025	TRUE	450	FALSE	NA	NA	1	0	0.5	6	splines	0	0.0016422378884345156
10	250	0	175	350	525	700	875	1050	1225	1400	1575	2	0	1	0	0	0	0	0	0	0	0	0	0	-0.375	-0.375	-0.375	-0.375	-0.375	-0.375	-0.375	-0.375	-0.375	-0.375	-0.375	linear	0.025	TRUE	450	FALSE	NA	NA	1	0	0.5	6	splines_cal	0	0.002362359655353455
10	250	0	175	350	525	700	875	1050	1225	1400	1575	2	0	1	0	0	0	0	0	0	0	0	0	0	-0.375	-0.375	-0.375	-0.375	-0.375	-0.375	-0.375	-0.375	-0.375	-0.375	-0.375	linear	0.025	TRUE	450	FALSE	NA	NA	1	0	0.5	7	fixmodel	0	0.01500762929988976
10	250	0	175	350	525	700	875	1050	1225	1400	1575	2	0	1	0	0	0	0	0	0	0	0	0	0	-0.375	-0.375	-0.375	-0.375	-0.375	-0.375	-0.375	-0.375	-0.375	-0.375	-0.375	linear	0.025	TRUE	450	FALSE	NA	NA	1	0	0.5	7	sepmodel	0	0.018650321933318153
10	250	0	175	350	525	700	875	1050	1225	1400	1575	2	0	1	0	0	0	0	0	0	0	0	0	0	-0.375	-0.375	-0.375	-0.375	-0.375	-0.375	-0.375	-0.375	-0.375	-0.375	-0.375	linear	0.025	TRUE	450	FALSE	NA	NA	1	0	0.5	7	splines	0	0.016933000335929774
10	250	0	175	350	525	700	875	1050	1225	1400	1575	2	0	1	0	0	0	0	0	0	0	0	0	0	-0.375	-0.375	-0.375	-0.375	-0.375	-0.375	-0.375	-0.375	-0.375	-0.375	-0.375	linear	0.025	TRUE	450	FALSE	NA	NA	1	0	0.5	7	splines_cal	0	0.017627148877573877
10	250	0	175	350	525	700	875	1050	1225	1400	1575	2	0	1	0	0	0	0	0	0	0	0	0	0	-0.375	-0.375	-0.375	-0.375	-0.375	-0.375	-0.375	-0.375	-0.375	-0.375	-0.375	linear	0.025	TRUE	450	FALSE	NA	NA	1	0	0.5	8	fixmodel	0	-0.03942257367535148
10	250	0	175	350	525	700	875	1050	1225	1400	1575	2	0	1	0	0	0	0	0	0	0	0	0	0	-0.375	-0.375	-0.375	-0.375	-0.375	-0.375	-0.375	-0.375	-0.375	-0.375	-0.375	linear	0.025	TRUE	450	FALSE	NA	NA	1	0	0.5	8	sepmodel	0	-0.03373924992024313
10	250	0	175	350	525	700	875	1050	1225	1400	1575	2	0	1	0	0	0	0	0	0	0	0	0	0	-0.375	-0.375	-0.375	-0.375	-0.375	-0.375	-0.375	-0.375	-0.375	-0.375	-0.375	linear	0.025	TRUE	450	FALSE	NA	NA	1	0	0.5	8	splines	0	-0.03893666351639706
10	250	0	175	350	525	700	875	1050	1225	1400	1575	2	0	1	0	0	0	0	0	0	0	0	0	0	-0.375	-0.375	-0.375	-0.375	-0.375	-0.375	-0.375	-0.375	-0.375	-0.375	-0.375	linear	0.025	TRUE	450	FALSE	NA	NA	1	0	0.5	8	splines_cal	0	-0.04044166233694634
10	250	0	175	350	525	700	875	1050	1225	1400	1575	2	0	1	0	0	0	0	0	0	0	0	0	0	-0.375	-0.375	-0.375	-0.375	-0.375	-0.375	-0.375	-0.375	-0.375	-0.375	-0.375	linear	0.025	TRUE	450	FALSE	NA	NA	1	0	0.5	9	fixmodel	0	-0.018988286545330402
10	250	0	175	350	525	700	875	1050	1225	1400	1575	2	0	1	0	0	0	0	0	0	0	0	0	0	-0.375	-0.375	-0.375	-0.375	-0.375	-0.375	-0.375	-0.375	-0.375	-0.375	-0.375	linear	0.025	TRUE	450	FALSE	NA	NA	1	0	0.5	9	sepmodel	0	-0.02343761928321177
10	250	0	175	350	525	700	875	1050	1225	1400	1575	2	0	1	0	0	0	0	0	0	0	0	0	0	-0.375	-0.375	-0.375	-0.375	-0.375	-0.375	-0.375	-0.375	-0.375	-0.375	-0.375	linear	0.025	TRUE	450	FALSE	NA	NA	1	0	0.5	9	splines	0	-0.019418188755534346
10	250	0	175	350	525	700	875	1050	1225	1400	1575	2	0	1	0	0	0	0	0	0	0	0	0	0	-0.375	-0.375	-0.375	-0.375	-0.375	-0.375	-0.375	-0.375	-0.375	-0.375	-0.375	linear	0.025	TRUE	450	FALSE	NA	NA	1	0	0.5	9	splines_cal	0	-0.01886719124696783
10	250	0	175	350	525	700	875	1050	1225	1400	1575	2	0	1	0	0	0	0	0	0	0	0	0	0	-0.375	-0.375	-0.375	-0.375	-0.375	-0.375	-0.375	-0.375	-0.375	-0.375	-0.375	linear	0.025	TRUE	450	FALSE	NA	NA	1	0	0.5	10	fixmodel	0	-0.0438336869488852
10	250	0	175	350	525	700	875	1050	1225	1400	1575	2	0	1	0	0	0	0	0	0	0	0	0	0	-0.375	-0.375	-0.375	-0.375	-0.375	-0.375	-0.375	-0.375	-0.375	-0.375	-0.375	linear	0.025	TRUE	450	FALSE	NA	NA	1	0	0.5	10	sepmodel	0	-0.04573788103521426
10	250	0	175	350	525	700	875	1050	1225	1400	1575	2	0	1	0	0	0	0	0	0	0	0	0	0	-0.375	-0.375	-0.375	-0.375	-0.375	-0.375	-0.375	-0.375	-0.375	-0.375	-0.375	linear	0.025	TRUE	450	FALSE	NA	NA	1	0	0.5	10	splines	0	-0.04273953522909083
10	250	0	175	350	525	700	875	1050	1225	1400	1575	2	0	1	0	0	0	0	0	0	0	0	0	0	-0.375	-0.375	-0.375	-0.375	-0.375	-0.375	-0.375	-0.375	-0.375	-0.375	-0.375	linear	0.025	TRUE	450	FALSE	NA	NA	1	0	0.5	10	splines_cal	0	-0.04169682044413052
10	250	0	200	400	600	800	1000	1200	1400	1600	1800	2	0	1	0	0	0	0	0	0	0	0	0	0	-0.375	-0.375	-0.375	-0.375	-0.375	-0.375	-0.375	-0.375	-0.375	-0.375	-0.375	linear	0.025	TRUE	450	FALSE	NA	NA	1	0	0.5	2	fixmodel	0	0.008801377295682753
10	250	0	200	400	600	800	1000	1200	1400	1600	1800	2	0	1	0	0	0	0	0	0	0	0	0	0	-0.375	-0.375	-0.375	-0.375	-0.375	-0.375	-0.375	-0.375	-0.375	-0.375	-0.375	linear	0.025	TRUE	450	FALSE	NA	NA	1	0	0.5	2	sepmodel	0	0.009338024643005855
10	250	0	200	400	600	800	1000	1200	1400	1600	1800	2	0	1	0	0	0	0	0	0	0	0	0	0	-0.375	-0.375	-0.375	-0.375	-0.375	-0.375	-0.375	-0.375	-0.375	-0.375	-0.375	linear	0.025	TRUE	450	FALSE	NA	NA	1	0	0.5	2	splines	0	0.007401769687856906
10	250	0	200	400	600	800	1000	1200	1400	1600	1800	2	0	1	0	0	0	0	0	0	0	0	0	0	-0.375	-0.375	-0.375	-0.375	-0.375	-0.375	-0.375	-0.375	-0.375	-0.375	-0.375	linear	0.025	TRUE	450	FALSE	NA	NA	1	0	0.5	2	splines_cal	0	0.004560259221672544
10	250	0	200	400	600	800	1000	1200	1400	1600	1800	2	0	1	0	0	0	0	0	0	0	0	0	0	-0.375	-0.375	-0.375	-0.375	-0.375	-0.375	-0.375	-0.375	-0.375	-0.375	-0.375	linear	0.025	TRUE	450	FALSE	NA	NA	1	0	0.5	3	fixmodel	0	-0.014714509021537913
10	250	0	200	400	600	800	1000	1200	1400	1600	1800	2	0	1	0	0	0	0	0	0	0	0	0	0	-0.375	-0.375	-0.375	-0.375	-0.375	-0.375	-0.375	-0.375	-0.375	-0.375	-0.375	linear	0.025	TRUE	450	FALSE	NA	NA	1	0	0.5	3	sepmodel	0	-0.017714878037505398
10	250	0	200	400	600	800	1000	1200	1400	1600	1800	2	0	1	0	0	0	0	0	0	0	0	0	0	-0.375	-0.375	-0.375	-0.375	-0.375	-0.375	-0.375	-0.375	-0.375	-0.375	-0.375	linear	0.025	TRUE	450	FALSE	NA	NA	1	0	0.5	3	splines	0	-0.014597245433551564
10	250	0	200	400	600	800	1000	1200	1400	1600	1800	2	0	1	0	0	0	0	0	0	0	0	0	0	-0.375	-0.375	-0.375	-0.375	-0.375	-0.375	-0.375	-0.375	-0.375	-0.375	-0.375	linear	0.025	TRUE	450	FALSE	NA	NA	1	0	0.5	3	splines_cal	0	-0.012579645752443806
10	250	0	200	400	600	800	1000	1200	1400	1600	1800	2	0	1	0	0	0	0	0	0	0	0	0	0	-0.375	-0.375	-0.375	-0.375	-0.375	-0.375	-0.375	-0.375	-0.375	-0.375	-0.375	linear	0.025	TRUE	450	FALSE	NA	NA	1	0	0.5	4	fixmodel	0	-0.022970851101605586
10	250	0	200	400	600	800	1000	1200	1400	1600	1800	2	0	1	0	0	0	0	0	0	0	0	0	0	-0.375	-0.375	-0.375	-0.375	-0.375	-0.375	-0.375	-0.375	-0.375	-0.375	-0.375	linear	0.025	TRUE	450	FALSE	NA	NA	1	0	0.5	4	sepmodel	0	-0.02810052044869093
10	250	0	200	400	600	800	1000	1200	1400	1600	1800	2	0	1	0	0	0	0	0	0	0	0	0	0	-0.375	-0.375	-0.375	-0.375	-0.375	-0.375	-0.375	-0.375	-0.375	-0.375	-0.375	linear	0.025	TRUE	450	FALSE	NA	NA	1	0	0.5	4	splines	0	-0.024625346571807327
10	250	0	200	400	600	800	1000	1200	1400	1600	1800	2	0	1	0	0	0	0	0	0	0	0	0	0	-0.375	-0.375	-0.375	-0.375	-0.375	-0.375	-0.375	-0.375	-0.375	-0.375	-0.375	linear	0.025	TRUE	450	FALSE	NA	NA	1	0	0.5	4	splines_cal	0	-0.02355023848121307
10	250	0	200	400	600	800	1000	1200	1400	1600	1800	2	0	1	0	0	0	0	0	0	0	0	0	0	-0.375	-0.375	-0.375	-0.375	-0.375	-0.375	-0.375	-0.375	-0.375	-0.375	-0.375	linear	0.025	TRUE	450	FALSE	NA	NA	1	0	0.5	5	fixmodel	0	-0.03436070863956393
10	250	0	200	400	600	800	1000	1200	1400	1600	1800	2	0	1	0	0	0	0	0	0	0	0	0	0	-0.375	-0.375	-0.375	-0.375	-0.375	-0.375	-0.375	-0.375	-0.375	-0.375	-0.375	linear	0.025	TRUE	450	FALSE	NA	NA	1	0	0.5	5	sepmodel	0	-0.021337654998724444
10	250	0	200	400	600	800	1000	1200	1400	1600	1800	2	0	1	0	0	0	0	0	0	0	0	0	0	-0.375	-0.375	-0.375	-0.375	-0.375	-0.375	-0.375	-0.375	-0.375	-0.375	-0.375	linear	0.025	TRUE	450	FALSE	NA	NA	1	0	0.5	5	splines	0	-0.034571429920036485
10	250	0	200	400	600	800	1000	1200	1400	1600	1800	2	0	1	0	0	0	0	0	0	0	0	0	0	-0.375	-0.375	-0.375	-0.375	-0.375	-0.375	-0.375	-0.375	-0.375	-0.375	-0.375	linear	0.025	TRUE	450	FALSE	NA	NA	1	0	0.5	5	splines_cal	0	-0.03494133862248086
10	250	0	200	400	600	800	1000	1200	1400	1600	1800	2	0	1	0	0	0	0	0	0	0	0	0	0	-0.375	-0.375	-0.375	-0.375	-0.375	-0.375	-0.375	-0.375	-0.375	-0.375	-0.375	linear	0.025	TRUE	450	FALSE	NA	NA	1	0	0.5	6	fixmodel	0.1	0.005469762662230444
10	250	0	200	400	600	800	1000	1200	1400	1600	1800	2	0	1	0	0	0	0	0	0	0	0	0	0	-0.375	-0.375	-0.375	-0.375	-0.375	-0.375	-0.375	-0.375	-0.375	-0.375	-0.375	linear	0.025	TRUE	450	FALSE	NA	NA	1	0	0.5	6	sepmodel	0.1	0.014034046355474856
10	250	0	200	400	600	800	1000	1200	1400	1600	1800	2	0	1	0	0	0	0	0	0	0	0	0	0	-0.375	-0.375	-0.375	-0.375	-0.375	-0.375	-0.375	-0.375	-0.375	-0.375	-0.375	linear	0.025	TRUE	450	FALSE	NA	NA	1	0	0.5	6	splines	0.1	0.005887308124220829
10	250	0	200	400	600	800	1000	1200	1400	1600	1800	2	0	1	0	0	0	0	0	0	0	0	0	0	-0.375	-0.375	-0.375	-0.375	-0.375	-0.375	-0.375	-0.375	-0.375	-0.375	-0.375	linear	0.025	TRUE	450	FALSE	NA	NA	1	0	0.5	6	splines_cal	0.1	0.006277208903145917
10	250	0	200	400	600	800	1000	1200	1400	1600	1800	2	0	1	0	0	0	0	0	0	0	0	0	0	-0.375	-0.375	-0.375	-0.375	-0.375	-0.375	-0.375	-0.375	-0.375	-0.375	-0.375	linear	0.025	TRUE	450	FALSE	NA	NA	1	0	0.5	7	fixmodel	0	-0.04450767764352212
10	250	0	200	400	600	800	1000	1200	1400	1600	1800	2	0	1	0	0	0	0	0	0	0	0	0	0	-0.375	-0.375	-0.375	-0.375	-0.375	-0.375	-0.375	-0.375	-0.375	-0.375	-0.375	linear	0.025	TRUE	450	FALSE	NA	NA	1	0	0.5	7	sepmodel	0	-0.029330290569854325
10	250	0	200	400	600	800	1000	1200	1400	1600	1800	2	0	1	0	0	0	0	0	0	0	0	0	0	-0.375	-0.375	-0.375	-0.375	-0.375	-0.375	-0.375	-0.375	-0.375	-0.375	-0.375	linear	0.025	TRUE	450	FALSE	NA	NA	1	0	0.5	7	splines	0	-0.04465321039645786
10	250	0	200	400	600	800	1000	1200	1400	1600	1800	2	0	1	0	0	0	0	0	0	0	0	0	0	-0.375	-0.375	-0.375	-0.375	-0.375	-0.375	-0.375	-0.375	-0.375	-0.375	-0.375	linear	0.025	TRUE	450	FALSE	NA	NA	1	0	0.5	7	splines_cal	0	-0.04379342774921761
10	250	0	200	400	600	800	1000	1200	1400	1600	1800	2	0	1	0	0	0	0	0	0	0	0	0	0	-0.375	-0.375	-0.375	-0.375	-0.375	-0.375	-0.375	-0.375	-0.375	-0.375	-0.375	linear	0.025	TRUE	450	FALSE	NA	NA	1	0	0.5	8	fixmodel	0	-0.028006087618892412
10	250	0	200	400	600	800	1000	1200	1400	1600	1800	2	0	1	0	0	0	0	0	0	0	0	0	0	-0.375	-0.375	-0.375	-0.375	-0.375	-0.375	-0.375	-0.375	-0.375	-0.375	-0.375	linear	0.025	TRUE	450	FALSE	NA	NA	1	0	0.5	8	sepmodel	0	-0.014095498435972399
10	250	0	200	400	600	800	1000	1200	1400	1600	1800	2	0	1	0	0	0	0	0	0	0	0	0	0	-0.375	-0.375	-0.375	-0.375	-0.375	-0.375	-0.375	-0.375	-0.375	-0.375	-0.375	linear	0.025	TRUE	450	FALSE	NA	NA	1	0	0.5	8	splines	0	-0.026727773191362807
10	250	0	200	400	600	800	1000	1200	1400	1600	1800	2	0	1	0	0	0	0	0	0	0	0	0	0	-0.375	-0.375	-0.375	-0.375	-0.375	-0.375	-0.375	-0.375	-0.375	-0.375	-0.375	linear	0.025	TRUE	450	FALSE	NA	NA	1	0	0.5	8	splines_cal	0	-0.025248590178401864
10	250	0	200	400	600	800	1000	1200	1400	1600	1800	2	0	1	0	0	0	0	0	0	0	0	0	0	-0.375	-0.375	-0.375	-0.375	-0.375	-0.375	-0.375	-0.375	-0.375	-0.375	-0.375	linear	0.025	TRUE	450	FALSE	NA	NA	1	0	0.5	9	fixmodel	0	-0.04194107557433706
10	250	0	200	400	600	800	1000	1200	1400	1600	1800	2	0	1	0	0	0	0	0	0	0	0	0	0	-0.375	-0.375	-0.375	-0.375	-0.375	-0.375	-0.375	-0.375	-0.375	-0.375	-0.375	linear	0.025	TRUE	450	FALSE	NA	NA	1	0	0.5	9	sepmodel	0	-0.030513660204769227
10	250	0	200	400	600	800	1000	1200	1400	1600	1800	2	0	1	0	0	0	0	0	0	0	0	0	0	-0.375	-0.375	-0.375	-0.375	-0.375	-0.375	-0.375	-0.375	-0.375	-0.375	-0.375	linear	0.025	TRUE	450	FALSE	NA	NA	1	0	0.5	9	splines	0	-0.041874492668850065
10	250	0	200	400	600	800	1000	1200	1400	1600	1800	2	0	1	0	0	0	0	0	0	0	0	0	0	-0.375	-0.375	-0.375	-0.375	-0.375	-0.375	-0.375	-0.375	-0.375	-0.375	-0.375	linear	0.025	TRUE	450	FALSE	NA	NA	1	0	0.5	9	splines_cal	0	-0.03964922511194955
10	250	0	200	400	600	800	1000	1200	1400	1600	1800	2	0	1	0	0	0	0	0	0	0	0	0	0	-0.375	-0.375	-0.375	-0.375	-0.375	-0.375	-0.375	-0.375	-0.375	-0.375	-0.375	linear	0.025	TRUE	450	FALSE	NA	NA	1	0	0.5	10	fixmodel	0	-0.06817573161154843
10	250	0	200	400	600	800	1000	1200	1400	1600	1800	2	0	1	0	0	0	0	0	0	0	0	0	0	-0.375	-0.375	-0.375	-0.375	-0.375	-0.375	-0.375	-0.375	-0.375	-0.375	-0.375	linear	0.025	TRUE	450	FALSE	NA	NA	1	0	0.5	10	sepmodel	0	-0.058762346575821106
10	250	0	200	400	600	800	1000	1200	1400	1600	1800	2	0	1	0	0	0	0	0	0	0	0	0	0	-0.375	-0.375	-0.375	-0.375	-0.375	-0.375	-0.375	-0.375	-0.375	-0.375	-0.375	linear	0.025	TRUE	450	FALSE	NA	NA	1	0	0.5	10	splines	0	-0.06796617445537963
10	250	0	200	400	600	800	1000	1200	1400	1600	1800	2	0	1	0	0	0	0	0	0	0	0	0	0	-0.375	-0.375	-0.375	-0.375	-0.375	-0.375	-0.375	-0.375	-0.375	-0.375	-0.375	linear	0.025	TRUE	450	FALSE	NA	NA	1	0	0.5	10	splines_cal	0	-0.06585299547974226
10	250	0	225	450	675	900	1125	1350	1575	1800	2025	2	0	1	0	0	0	0	0	0	0	0	0	0	-0.375	-0.375	-0.375	-0.375	-0.375	-0.375	-0.375	-0.375	-0.375	-0.375	-0.375	linear	0.025	TRUE	450	FALSE	NA	NA	1	0	0.5	2	fixmodel	0	0.01947698121052631
10	250	0	225	450	675	900	1125	1350	1575	1800	2025	2	0	1	0	0	0	0	0	0	0	0	0	0	-0.375	-0.375	-0.375	-0.375	-0.375	-0.375	-0.375	-0.375	-0.375	-0.375	-0.375	linear	0.025	TRUE	450	FALSE	NA	NA	1	0	0.5	2	sepmodel	0.1	0.008867582568266641
10	250	0	225	450	675	900	1125	1350	1575	1800	2025	2	0	1	0	0	0	0	0	0	0	0	0	0	-0.375	-0.375	-0.375	-0.375	-0.375	-0.375	-0.375	-0.375	-0.375	-0.375	-0.375	linear	0.025	TRUE	450	FALSE	NA	NA	1	0	0.5	2	splines	0	0.022312536346993164
10	250	0	225	450	675	900	1125	1350	1575	1800	2025	2	0	1	0	0	0	0	0	0	0	0	0	0	-0.375	-0.375	-0.375	-0.375	-0.375	-0.375	-0.375	-0.375	-0.375	-0.375	-0.375	linear	0.025	TRUE	450	FALSE	NA	NA	1	0	0.5	2	splines_cal	0	0.022447617214125436
10	250	0	225	450	675	900	1125	1350	1575	1800	2025	2	0	1	0	0	0	0	0	0	0	0	0	0	-0.375	-0.375	-0.375	-0.375	-0.375	-0.375	-0.375	-0.375	-0.375	-0.375	-0.375	linear	0.025	TRUE	450	FALSE	NA	NA	1	0	0.5	3	fixmodel	0	-8.775527122875349e-4
10	250	0	225	450	675	900	1125	1350	1575	1800	2025	2	0	1	0	0	0	0	0	0	0	0	0	0	-0.375	-0.375	-0.375	-0.375	-0.375	-0.375	-0.375	-0.375	-0.375	-0.375	-0.375	linear	0.025	TRUE	450	FALSE	NA	NA	1	0	0.5	3	sepmodel	0.1	-0.01952359173200326
10	250	0	225	450	675	900	1125	1350	1575	1800	2025	2	0	1	0	0	0	0	0	0	0	0	0	0	-0.375	-0.375	-0.375	-0.375	-0.375	-0.375	-0.375	-0.375	-0.375	-0.375	-0.375	linear	0.025	TRUE	450	FALSE	NA	NA	1	0	0.5	3	splines	0.1	-0.002961421269448182
10	250	0	225	450	675	900	1125	1350	1575	1800	2025	2	0	1	0	0	0	0	0	0	0	0	0	0	-0.375	-0.375	-0.375	-0.375	-0.375	-0.375	-0.375	-0.375	-0.375	-0.375	-0.375	linear	0.025	TRUE	450	FALSE	NA	NA	1	0	0.5	3	splines_cal	0	-0.0023399498952322044
10	250	0	225	450	675	900	1125	1350	1575	1800	2025	2	0	1	0	0	0	0	0	0	0	0	0	0	-0.375	-0.375	-0.375	-0.375	-0.375	-0.375	-0.375	-0.375	-0.375	-0.375	-0.375	linear	0.025	TRUE	450	FALSE	NA	NA	1	0	0.5	4	fixmodel	0	0.02491675796331293
10	250	0	225	450	675	900	1125	1350	1575	1800	2025	2	0	1	0	0	0	0	0	0	0	0	0	0	-0.375	-0.375	-0.375	-0.375	-0.375	-0.375	-0.375	-0.375	-0.375	-0.375	-0.375	linear	0.025	TRUE	450	FALSE	NA	NA	1	0	0.5	4	sepmodel	0	0.006891422830602506
10	250	0	225	450	675	900	1125	1350	1575	1800	2025	2	0	1	0	0	0	0	0	0	0	0	0	0	-0.375	-0.375	-0.375	-0.375	-0.375	-0.375	-0.375	-0.375	-0.375	-0.375	-0.375	linear	0.025	TRUE	450	FALSE	NA	NA	1	0	0.5	4	splines	0	0.026112187213051394
10	250	0	225	450	675	900	1125	1350	1575	1800	2025	2	0	1	0	0	0	0	0	0	0	0	0	0	-0.375	-0.375	-0.375	-0.375	-0.375	-0.375	-0.375	-0.375	-0.375	-0.375	-0.375	linear	0.025	TRUE	450	FALSE	NA	NA	1	0	0.5	4	splines_cal	0	0.025595626925901605
10	250	0	225	450	675	900	1125	1350	1575	1800	2025	2	0	1	0	0	0	0	0	0	0	0	0	0	-0.375	-0.375	-0.375	-0.375	-0.375	-0.375	-0.375	-0.375	-0.375	-0.375	-0.375	linear	0.025	TRUE	450	FALSE	NA	NA	1	0	0.5	5	fixmodel	0	0.007354377040887248
10	250	0	225	450	675	900	1125	1350	1575	1800	2025	2	0	1	0	0	0	0	0	0	0	0	0	0	-0.375	-0.375	-0.375	-0.375	-0.375	-0.375	-0.375	-0.375	-0.375	-0.375	-0.375	linear	0.025	TRUE	450	FALSE	NA	NA	1	0	0.5	5	sepmodel	0	-0.016145330267987434
10	250	0	225	450	675	900	1125	1350	1575	1800	2025	2	0	1	0	0	0	0	0	0	0	0	0	0	-0.375	-0.375	-0.375	-0.375	-0.375	-0.375	-0.375	-0.375	-0.375	-0.375	-0.375	linear	0.025	TRUE	450	FALSE	NA	NA	1	0	0.5	5	splines	0	0.007703760969034333
10	250	0	225	450	675	900	1125	1350	1575	1800	2025	2	0	1	0	0	0	0	0	0	0	0	0	0	-0.375	-0.375	-0.375	-0.375	-0.375	-0.375	-0.375	-0.375	-0.375	-0.375	-0.375	linear	0.025	TRUE	450	FALSE	NA	NA	1	0	0.5	5	splines_cal	0	0.006400378984500601
10	250	0	225	450	675	900	1125	1350	1575	1800	2025	2	0	1	0	0	0	0	0	0	0	0	0	0	-0.375	-0.375	-0.375	-0.375	-0.375	-0.375	-0.375	-0.375	-0.375	-0.375	-0.375	linear	0.025	TRUE	450	FALSE	NA	NA	1	0	0.5	6	fixmodel	0	-0.001486101772332173
10	250	0	225	450	675	900	1125	1350	1575	1800	2025	2	0	1	0	0	0	0	0	0	0	0	0	0	-0.375	-0.375	-0.375	-0.375	-0.375	-0.375	-0.375	-0.375	-0.375	-0.375	-0.375	linear	0.025	TRUE	450	FALSE	NA	NA	1	0	0.5	6	sepmodel	0	-0.025291452287944403
10	250	0	225	450	675	900	1125	1350	1575	1800	2025	2	0	1	0	0	0	0	0	0	0	0	0	0	-0.375	-0.375	-0.375	-0.375	-0.375	-0.375	-0.375	-0.375	-0.375	-0.375	-0.375	linear	0.025	TRUE	450	FALSE	NA	NA	1	0	0.5	6	splines	0	-0.001722961296634681
10	250	0	225	450	675	900	1125	1350	1575	1800	2025	2	0	1	0	0	0	0	0	0	0	0	0	0	-0.375	-0.375	-0.375	-0.375	-0.375	-0.375	-0.375	-0.375	-0.375	-0.375	-0.375	linear	0.025	TRUE	450	FALSE	NA	NA	1	0	0.5	6	splines_cal	0	-0.001908624724563583
10	250	0	225	450	675	900	1125	1350	1575	1800	2025	2	0	1	0	0	0	0	0	0	0	0	0	0	-0.375	-0.375	-0.375	-0.375	-0.375	-0.375	-0.375	-0.375	-0.375	-0.375	-0.375	linear	0.025	TRUE	450	FALSE	NA	NA	1	0	0.5	7	fixmodel	0	-0.011958469984923167
10	250	0	225	450	675	900	1125	1350	1575	1800	2025	2	0	1	0	0	0	0	0	0	0	0	0	0	-0.375	-0.375	-0.375	-0.375	-0.375	-0.375	-0.375	-0.375	-0.375	-0.375	-0.375	linear	0.025	TRUE	450	FALSE	NA	NA	1	0	0.5	7	sepmodel	0	-0.039625538868379606
10	250	0	225	450	675	900	1125	1350	1575	1800	2025	2	0	1	0	0	0	0	0	0	0	0	0	0	-0.375	-0.375	-0.375	-0.375	-0.375	-0.375	-0.375	-0.375	-0.375	-0.375	-0.375	linear	0.025	TRUE	450	FALSE	NA	NA	1	0	0.5	7	splines	0	-0.011328891772763834
10	250	0	225	450	675	900	1125	1350	1575	1800	2025	2	0	1	0	0	0	0	0	0	0	0	0	0	-0.375	-0.375	-0.375	-0.375	-0.375	-0.375	-0.375	-0.375	-0.375	-0.375	-0.375	linear	0.025	TRUE	450	FALSE	NA	NA	1	0	0.5	7	splines_cal	0	-0.009554114547175432
10	250	0	225	450	675	900	1125	1350	1575	1800	2025	2	0	1	0	0	0	0	0	0	0	0	0	0	-0.375	-0.375	-0.375	-0.375	-0.375	-0.375	-0.375	-0.375	-0.375	-0.375	-0.375	linear	0.025	TRUE	450	FALSE	NA	NA	1	0	0.5	8	fixmodel	0	-0.006139789397135881
10	250	0	225	450	675	900	1125	1350	1575	1800	2025	2	0	1	0	0	0	0	0	0	0	0	0	0	-0.375	-0.375	-0.375	-0.375	-0.375	-0.375	-0.375	-0.375	-0.375	-0.375	-0.375	linear	0.025	TRUE	450	FALSE	NA	NA	1	0	0.5	8	sepmodel	0	-0.019626580653815374
10	250	0	225	450	675	900	1125	1350	1575	1800	2025	2	0	1	0	0	0	0	0	0	0	0	0	0	-0.375	-0.375	-0.375	-0.375	-0.375	-0.375	-0.375	-0.375	-0.375	-0.375	-0.375	linear	0.025	TRUE	450	FALSE	NA	NA	1	0	0.5	8	splines	0	-0.006210426261774722
10	250	0	225	450	675	900	1125	1350	1575	1800	2025	2	0	1	0	0	0	0	0	0	0	0	0	0	-0.375	-0.375	-0.375	-0.375	-0.375	-0.375	-0.375	-0.375	-0.375	-0.375	-0.375	linear	0.025	TRUE	450	FALSE	NA	NA	1	0	0.5	8	splines_cal	0	-0.008803998025085663
10	250	0	225	450	675	900	1125	1350	1575	1800	2025	2	0	1	0	0	0	0	0	0	0	0	0	0	-0.375	-0.375	-0.375	-0.375	-0.375	-0.375	-0.375	-0.375	-0.375	-0.375	-0.375	linear	0.025	TRUE	450	FALSE	NA	NA	1	0	0.5	9	fixmodel	0	5.161960154123863e-4
10	250	0	225	450	675	900	1125	1350	1575	1800	2025	2	0	1	0	0	0	0	0	0	0	0	0	0	-0.375	-0.375	-0.375	-0.375	-0.375	-0.375	-0.375	-0.375	-0.375	-0.375	-0.375	linear	0.025	TRUE	450	FALSE	NA	NA	1	0	0.5	9	sepmodel	0.1	-0.00937528600762367
10	250	0	225	450	675	900	1125	1350	1575	1800	2025	2	0	1	0	0	0	0	0	0	0	0	0	0	-0.375	-0.375	-0.375	-0.375	-0.375	-0.375	-0.375	-0.375	-0.375	-0.375	-0.375	linear	0.025	TRUE	450	FALSE	NA	NA	1	0	0.5	9	splines	0	6.946846983793564e-4
10	250	0	225	450	675	900	1125	1350	1575	1800	2025	2	0	1	0	0	0	0	0	0	0	0	0	0	-0.375	-0.375	-0.375	-0.375	-0.375	-0.375	-0.375	-0.375	-0.375	-0.375	-0.375	linear	0.025	TRUE	450	FALSE	NA	NA	1	0	0.5	9	splines_cal	0	3.5654220631092733e-4
10	250	0	225	450	675	900	1125	1350	1575	1800	2025	2	0	1	0	0	0	0	0	0	0	0	0	0	-0.375	-0.375	-0.375	-0.375	-0.375	-0.375	-0.375	-0.375	-0.375	-0.375	-0.375	linear	0.025	TRUE	450	FALSE	NA	NA	1	0	0.5	10	fixmodel	0	-0.00587452402390853
10	250	0	225	450	675	900	1125	1350	1575	1800	2025	2	0	1	0	0	0	0	0	0	0	0	0	0	-0.375	-0.375	-0.375	-0.375	-0.375	-0.375	-0.375	-0.375	-0.375	-0.375	-0.375	linear	0.025	TRUE	450	FALSE	NA	NA	1	0	0.5	10	sepmodel	0	-0.016568868982569065
10	250	0	225	450	675	900	1125	1350	1575	1800	2025	2	0	1	0	0	0	0	0	0	0	0	0	0	-0.375	-0.375	-0.375	-0.375	-0.375	-0.375	-0.375	-0.375	-0.375	-0.375	-0.375	linear	0.025	TRUE	450	FALSE	NA	NA	1	0	0.5	10	splines	0	-0.005720478574031488
10	250	0	225	450	675	900	1125	1350	1575	1800	2025	2	0	1	0	0	0	0	0	0	0	0	0	0	-0.375	-0.375	-0.375	-0.375	-0.375	-0.375	-0.375	-0.375	-0.375	-0.375	-0.375	linear	0.025	TRUE	450	FALSE	NA	NA	1	0	0.5	10	splines_cal	0	-0.006366540233323279
10	250	0	250	500	750	1000	1250	1500	1750	2000	2250	2	0	1	0	0	0	0	0	0	0	0	0	0	-0.375	-0.375	-0.375	-0.375	-0.375	-0.375	-0.375	-0.375	-0.375	-0.375	-0.375	linear	0.025	TRUE	450	FALSE	NA	NA	1	0	0.5	2	fixmodel	0	0.04603858141066159
10	250	0	250	500	750	1000	1250	1500	1750	2000	2250	2	0	1	0	0	0	0	0	0	0	0	0	0	-0.375	-0.375	-0.375	-0.375	-0.375	-0.375	-0.375	-0.375	-0.375	-0.375	-0.375	linear	0.025	TRUE	450	FALSE	NA	NA	1	0	0.5	2	sepmodel	0	0.04605637641278198
10	250	0	250	500	750	1000	1250	1500	1750	2000	2250	2	0	1	0	0	0	0	0	0	0	0	0	0	-0.375	-0.375	-0.375	-0.375	-0.375	-0.375	-0.375	-0.375	-0.375	-0.375	-0.375	linear	0.025	TRUE	450	FALSE	NA	NA	1	0	0.5	2	splines	0	0.047609470542809576
10	250	0	250	500	750	1000	1250	1500	1750	2000	2250	2	0	1	0	0	0	0	0	0	0	0	0	0	-0.375	-0.375	-0.375	-0.375	-0.375	-0.375	-0.375	-0.375	-0.375	-0.375	-0.375	linear	0.025	TRUE	450	FALSE	NA	NA	1	0	0.5	2	splines_cal	0	0.04615692522373767
10	250	0	250	500	750	1000	1250	1500	1750	2000	2250	2	0	1	0	0	0	0	0	0	0	0	0	0	-0.375	-0.375	-0.375	-0.375	-0.375	-0.375	-0.375	-0.375	-0.375	-0.375	-0.375	linear	0.025	TRUE	450	FALSE	NA	NA	1	0	0.5	3	fixmodel	0.1	0.008231503027820154
10	250	0	250	500	750	1000	1250	1500	1750	2000	2250	2	0	1	0	0	0	0	0	0	0	0	0	0	-0.375	-0.375	-0.375	-0.375	-0.375	-0.375	-0.375	-0.375	-0.375	-0.375	-0.375	linear	0.025	TRUE	450	FALSE	NA	NA	1	0	0.5	3	sepmodel	0	0.017943319808010373
10	250	0	250	500	750	1000	1250	1500	1750	2000	2250	2	0	1	0	0	0	0	0	0	0	0	0	0	-0.375	-0.375	-0.375	-0.375	-0.375	-0.375	-0.375	-0.375	-0.375	-0.375	-0.375	linear	0.025	TRUE	450	FALSE	NA	NA	1	0	0.5	3	splines	0.1	0.0045603155673182945
10	250	0	250	500	750	1000	1250	1500	1750	2000	2250	2	0	1	0	0	0	0	0	0	0	0	0	0	-0.375	-0.375	-0.375	-0.375	-0.375	-0.375	-0.375	-0.375	-0.375	-0.375	-0.375	linear	0.025	TRUE	450	FALSE	NA	NA	1	0	0.5	3	splines_cal	0.1	0.004876104359231831
10	250	0	250	500	750	1000	1250	1500	1750	2000	2250	2	0	1	0	0	0	0	0	0	0	0	0	0	-0.375	-0.375	-0.375	-0.375	-0.375	-0.375	-0.375	-0.375	-0.375	-0.375	-0.375	linear	0.025	TRUE	450	FALSE	NA	NA	1	0	0.5	4	fixmodel	0	0.027692176786594566
10	250	0	250	500	750	1000	1250	1500	1750	2000	2250	2	0	1	0	0	0	0	0	0	0	0	0	0	-0.375	-0.375	-0.375	-0.375	-0.375	-0.375	-0.375	-0.375	-0.375	-0.375	-0.375	linear	0.025	TRUE	450	FALSE	NA	NA	1	0	0.5	4	sepmodel	0	0.024258856925893184
10	250	0	250	500	750	1000	1250	1500	1750	2000	2250	2	0	1	0	0	0	0	0	0	0	0	0	0	-0.375	-0.375	-0.375	-0.375	-0.375	-0.375	-0.375	-0.375	-0.375	-0.375	-0.375	linear	0.025	TRUE	450	FALSE	NA	NA	1	0	0.5	4	splines	0.1	0.029843130478585583
10	250	0	250	500	750	1000	1250	1500	1750	2000	2250	2	0	1	0	0	0	0	0	0	0	0	0	0	-0.375	-0.375	-0.375	-0.375	-0.375	-0.375	-0.375	-0.375	-0.375	-0.375	-0.375	linear	0.025	TRUE	450	FALSE	NA	NA	1	0	0.5	4	splines_cal	0.1	0.03408164698143037
10	250	0	250	500	750	1000	1250	1500	1750	2000	2250	2	0	1	0	0	0	0	0	0	0	0	0	0	-0.375	-0.375	-0.375	-0.375	-0.375	-0.375	-0.375	-0.375	-0.375	-0.375	-0.375	linear	0.025	TRUE	450	FALSE	NA	NA	1	0	0.5	5	fixmodel	0.1	0.029775740679541647
10	250	0	250	500	750	1000	1250	1500	1750	2000	2250	2	0	1	0	0	0	0	0	0	0	0	0	0	-0.375	-0.375	-0.375	-0.375	-0.375	-0.375	-0.375	-0.375	-0.375	-0.375	-0.375	linear	0.025	TRUE	450	FALSE	NA	NA	1	0	0.5	5	sepmodel	0.1	0.02933948517104425
10	250	0	250	500	750	1000	1250	1500	1750	2000	2250	2	0	1	0	0	0	0	0	0	0	0	0	0	-0.375	-0.375	-0.375	-0.375	-0.375	-0.375	-0.375	-0.375	-0.375	-0.375	-0.375	linear	0.025	TRUE	450	FALSE	NA	NA	1	0	0.5	5	splines	0.1	0.030673444870146584
10	250	0	250	500	750	1000	1250	1500	1750	2000	2250	2	0	1	0	0	0	0	0	0	0	0	0	0	-0.375	-0.375	-0.375	-0.375	-0.375	-0.375	-0.375	-0.375	-0.375	-0.375	-0.375	linear	0.025	TRUE	450	FALSE	NA	NA	1	0	0.5	5	splines_cal	0.1	0.0299643375545529
10	250	0	250	500	750	1000	1250	1500	1750	2000	2250	2	0	1	0	0	0	0	0	0	0	0	0	0	-0.375	-0.375	-0.375	-0.375	-0.375	-0.375	-0.375	-0.375	-0.375	-0.375	-0.375	linear	0.025	TRUE	450	FALSE	NA	NA	1	0	0.5	6	fixmodel	0	0.0196284102055673
10	250	0	250	500	750	1000	1250	1500	1750	2000	2250	2	0	1	0	0	0	0	0	0	0	0	0	0	-0.375	-0.375	-0.375	-0.375	-0.375	-0.375	-0.375	-0.375	-0.375	-0.375	-0.375	linear	0.025	TRUE	450	FALSE	NA	NA	1	0	0.5	6	sepmodel	0	0.023808477333417764
10	250	0	250	500	750	1000	1250	1500	1750	2000	2250	2	0	1	0	0	0	0	0	0	0	0	0	0	-0.375	-0.375	-0.375	-0.375	-0.375	-0.375	-0.375	-0.375	-0.375	-0.375	-0.375	linear	0.025	TRUE	450	FALSE	NA	NA	1	0	0.5	6	splines	0	0.020289939604494298
10	250	0	250	500	750	1000	1250	1500	1750	2000	2250	2	0	1	0	0	0	0	0	0	0	0	0	0	-0.375	-0.375	-0.375	-0.375	-0.375	-0.375	-0.375	-0.375	-0.375	-0.375	-0.375	linear	0.025	TRUE	450	FALSE	NA	NA	1	0	0.5	6	splines_cal	0	0.02190421882219264
10	250	0	250	500	750	1000	1250	1500	1750	2000	2250	2	0	1	0	0	0	0	0	0	0	0	0	0	-0.375	-0.375	-0.375	-0.375	-0.375	-0.375	-0.375	-0.375	-0.375	-0.375	-0.375	linear	0.025	TRUE	450	FALSE	NA	NA	1	0	0.5	7	fixmodel	0	0.0294915677616726
10	250	0	250	500	750	1000	1250	1500	1750	2000	2250	2	0	1	0	0	0	0	0	0	0	0	0	0	-0.375	-0.375	-0.375	-0.375	-0.375	-0.375	-0.375	-0.375	-0.375	-0.375	-0.375	linear	0.025	TRUE	450	FALSE	NA	NA	1	0	0.5	7	sepmodel	0	0.031984461299965974
10	250	0	250	500	750	1000	1250	1500	1750	2000	2250	2	0	1	0	0	0	0	0	0	0	0	0	0	-0.375	-0.375	-0.375	-0.375	-0.375	-0.375	-0.375	-0.375	-0.375	-0.375	-0.375	linear	0.025	TRUE	450	FALSE	NA	NA	1	0	0.5	7	splines	0	0.029205458973979692
10	250	0	250	500	750	1000	1250	1500	1750	2000	2250	2	0	1	0	0	0	0	0	0	0	0	0	0	-0.375	-0.375	-0.375	-0.375	-0.375	-0.375	-0.375	-0.375	-0.375	-0.375	-0.375	linear	0.025	TRUE	450	FALSE	NA	NA	1	0	0.5	7	splines_cal	0	0.03174674356018694
10	250	0	250	500	750	1000	1250	1500	1750	2000	2250	2	0	1	0	0	0	0	0	0	0	0	0	0	-0.375	-0.375	-0.375	-0.375	-0.375	-0.375	-0.375	-0.375	-0.375	-0.375	-0.375	linear	0.025	TRUE	450	FALSE	NA	NA	1	0	0.5	8	fixmodel	0	0.021913149907865304
10	250	0	250	500	750	1000	1250	1500	1750	2000	2250	2	0	1	0	0	0	0	0	0	0	0	0	0	-0.375	-0.375	-0.375	-0.375	-0.375	-0.375	-0.375	-0.375	-0.375	-0.375	-0.375	linear	0.025	TRUE	450	FALSE	NA	NA	1	0	0.5	8	sepmodel	0	0.02487630178483638
10	250	0	250	500	750	1000	1250	1500	1750	2000	2250	2	0	1	0	0	0	0	0	0	0	0	0	0	-0.375	-0.375	-0.375	-0.375	-0.375	-0.375	-0.375	-0.375	-0.375	-0.375	-0.375	linear	0.025	TRUE	450	FALSE	NA	NA	1	0	0.5	8	splines	0	0.02130267014961331
10	250	0	250	500	750	1000	1250	1500	1750	2000	2250	2	0	1	0	0	0	0	0	0	0	0	0	0	-0.375	-0.375	-0.375	-0.375	-0.375	-0.375	-0.375	-0.375	-0.375	-0.375	-0.375	linear	0.025	TRUE	450	FALSE	NA	NA	1	0	0.5	8	splines_cal	0	0.02014428287072656
10	250	0	250	500	750	1000	1250	1500	1750	2000	2250	2	0	1	0	0	0	0	0	0	0	0	0	0	-0.375	-0.375	-0.375	-0.375	-0.375	-0.375	-0.375	-0.375	-0.375	-0.375	-0.375	linear	0.025	TRUE	450	FALSE	NA	NA	1	0	0.5	9	fixmodel	0	0.011945780244026559
10	250	0	250	500	750	1000	1250	1500	1750	2000	2250	2	0	1	0	0	0	0	0	0	0	0	0	0	-0.375	-0.375	-0.375	-0.375	-0.375	-0.375	-0.375	-0.375	-0.375	-0.375	-0.375	linear	0.025	TRUE	450	FALSE	NA	NA	1	0	0.5	9	sepmodel	0	0.015405368481390928
10	250	0	250	500	750	1000	1250	1500	1750	2000	2250	2	0	1	0	0	0	0	0	0	0	0	0	0	-0.375	-0.375	-0.375	-0.375	-0.375	-0.375	-0.375	-0.375	-0.375	-0.375	-0.375	linear	0.025	TRUE	450	FALSE	NA	NA	1	0	0.5	9	splines	0	0.012819507578341383
10	250	0	250	500	750	1000	1250	1500	1750	2000	2250	2	0	1	0	0	0	0	0	0	0	0	0	0	-0.375	-0.375	-0.375	-0.375	-0.375	-0.375	-0.375	-0.375	-0.375	-0.375	-0.375	linear	0.025	TRUE	450	FALSE	NA	NA	1	0	0.5	9	splines_cal	0	0.011649148900791814
10	250	0	250	500	750	1000	1250	1500	1750	2000	2250	2	0	1	0	0	0	0	0	0	0	0	0	0	-0.375	-0.375	-0.375	-0.375	-0.375	-0.375	-0.375	-0.375	-0.375	-0.375	-0.375	linear	0.025	TRUE	450	FALSE	NA	NA	1	0	0.5	10	fixmodel	0	0.02443769860109675
10	250	0	250	500	750	1000	1250	1500	1750	2000	2250	2	0	1	0	0	0	0	0	0	0	0	0	0	-0.375	-0.375	-0.375	-0.375	-0.375	-0.375	-0.375	-0.375	-0.375	-0.375	-0.375	linear	0.025	TRUE	450	FALSE	NA	NA	1	0	0.5	10	sepmodel	0	0.013835154488125966
10	250	0	250	500	750	1000	1250	1500	1750	2000	2250	2	0	1	0	0	0	0	0	0	0	0	0	0	-0.375	-0.375	-0.375	-0.375	-0.375	-0.375	-0.375	-0.375	-0.375	-0.375	-0.375	linear	0.025	TRUE	450	FALSE	NA	NA	1	0	0.5	10	splines	0	0.022099727680078705
10	250	0	250	500	750	1000	1250	1500	1750	2000	2250	2	0	1	0	0	0	0	0	0	0	0	0	0	-0.375	-0.375	-0.375	-0.375	-0.375	-0.375	-0.375	-0.375	-0.375	-0.375	-0.375	linear	0.025	TRUE	450	FALSE	NA	NA	1	0	0.5	10	splines_cal	0	0.024709362901055264
10	250	0	275	550	825	1100	1375	1650	1925	2200	2475	2	0	1	0	0	0	0	0	0	0	0	0	0	-0.375	-0.375	-0.375	-0.375	-0.375	-0.375	-0.375	-0.375	-0.375	-0.375	-0.375	linear	0.025	TRUE	450	FALSE	NA	NA	1	0	0.5	2	fixmodel	0	-0.008066361344417768
10	250	0	275	550	825	1100	1375	1650	1925	2200	2475	2	0	1	0	0	0	0	0	0	0	0	0	0	-0.375	-0.375	-0.375	-0.375	-0.375	-0.375	-0.375	-0.375	-0.375	-0.375	-0.375	linear	0.025	TRUE	450	FALSE	NA	NA	1	0	0.5	2	sepmodel	0	0.0033109812183466365
10	250	0	275	550	825	1100	1375	1650	1925	2200	2475	2	0	1	0	0	0	0	0	0	0	0	0	0	-0.375	-0.375	-0.375	-0.375	-0.375	-0.375	-0.375	-0.375	-0.375	-0.375	-0.375	linear	0.025	TRUE	450	FALSE	NA	NA	1	0	0.5	2	splines	0	-0.009305456711241897
10	250	0	275	550	825	1100	1375	1650	1925	2200	2475	2	0	1	0	0	0	0	0	0	0	0	0	0	-0.375	-0.375	-0.375	-0.375	-0.375	-0.375	-0.375	-0.375	-0.375	-0.375	-0.375	linear	0.025	TRUE	450	FALSE	NA	NA	1	0	0.5	2	splines_cal	0	-0.01024904748661721
10	250	0	275	550	825	1100	1375	1650	1925	2200	2475	2	0	1	0	0	0	0	0	0	0	0	0	0	-0.375	-0.375	-0.375	-0.375	-0.375	-0.375	-0.375	-0.375	-0.375	-0.375	-0.375	linear	0.025	TRUE	450	FALSE	NA	NA	1	0	0.5	3	fixmodel	0	-0.043077629283775634
10	250	0	275	550	825	1100	1375	1650	1925	2200	2475	2	0	1	0	0	0	0	0	0	0	0	0	0	-0.375	-0.375	-0.375	-0.375	-0.375	-0.375	-0.375	-0.375	-0.375	-0.375	-0.375	linear	0.025	TRUE	450	FALSE	NA	NA	1	0	0.5	3	sepmodel	0	-0.031220525391390096
10	250	0	275	550	825	1100	1375	1650	1925	2200	2475	2	0	1	0	0	0	0	0	0	0	0	0	0	-0.375	-0.375	-0.375	-0.375	-0.375	-0.375	-0.375	-0.375	-0.375	-0.375	-0.375	linear	0.025	TRUE	450	FALSE	NA	NA	1	0	0.5	3	splines	0	-0.04709100252458541
10	250	0	275	550	825	1100	1375	1650	1925	2200	2475	2	0	1	0	0	0	0	0	0	0	0	0	0	-0.375	-0.375	-0.375	-0.375	-0.375	-0.375	-0.375	-0.375	-0.375	-0.375	-0.375	linear	0.025	TRUE	450	FALSE	NA	NA	1	0	0.5	3	splines_cal	0	-0.0468074129521177
10	250	0	275	550	825	1100	1375	1650	1925	2200	2475	2	0	1	0	0	0	0	0	0	0	0	0	0	-0.375	-0.375	-0.375	-0.375	-0.375	-0.375	-0.375	-0.375	-0.375	-0.375	-0.375	linear	0.025	TRUE	450	FALSE	NA	NA	1	0	0.5	4	fixmodel	0	-0.046595393137970745
10	250	0	275	550	825	1100	1375	1650	1925	2200	2475	2	0	1	0	0	0	0	0	0	0	0	0	0	-0.375	-0.375	-0.375	-0.375	-0.375	-0.375	-0.375	-0.375	-0.375	-0.375	-0.375	linear	0.025	TRUE	450	FALSE	NA	NA	1	0	0.5	4	sepmodel	0	-0.03603301941550082
10	250	0	275	550	825	1100	1375	1650	1925	2200	2475	2	0	1	0	0	0	0	0	0	0	0	0	0	-0.375	-0.375	-0.375	-0.375	-0.375	-0.375	-0.375	-0.375	-0.375	-0.375	-0.375	linear	0.025	TRUE	450	FALSE	NA	NA	1	0	0.5	4	splines	0	-0.051592197301971274
10	250	0	275	550	825	1100	1375	1650	1925	2200	2475	2	0	1	0	0	0	0	0	0	0	0	0	0	-0.375	-0.375	-0.375	-0.375	-0.375	-0.375	-0.375	-0.375	-0.375	-0.375	-0.375	linear	0.025	TRUE	450	FALSE	NA	NA	1	0	0.5	4	splines_cal	0	-0.051527054546312845
10	250	0	275	550	825	1100	1375	1650	1925	2200	2475	2	0	1	0	0	0	0	0	0	0	0	0	0	-0.375	-0.375	-0.375	-0.375	-0.375	-0.375	-0.375	-0.375	-0.375	-0.375	-0.375	linear	0.025	TRUE	450	FALSE	NA	NA	1	0	0.5	5	fixmodel	0	0.03722384265610678
10	250	0	275	550	825	1100	1375	1650	1925	2200	2475	2	0	1	0	0	0	0	0	0	0	0	0	0	-0.375	-0.375	-0.375	-0.375	-0.375	-0.375	-0.375	-0.375	-0.375	-0.375	-0.375	linear	0.025	TRUE	450	FALSE	NA	NA	1	0	0.5	5	sepmodel	0	0.05148721645977533
10	250	0	275	550	825	1100	1375	1650	1925	2200	2475	2	0	1	0	0	0	0	0	0	0	0	0	0	-0.375	-0.375	-0.375	-0.375	-0.375	-0.375	-0.375	-0.375	-0.375	-0.375	-0.375	linear	0.025	TRUE	450	FALSE	NA	NA	1	0	0.5	5	splines	0	0.03576315016701139
10	250	0	275	550	825	1100	1375	1650	1925	2200	2475	2	0	1	0	0	0	0	0	0	0	0	0	0	-0.375	-0.375	-0.375	-0.375	-0.375	-0.375	-0.375	-0.375	-0.375	-0.375	-0.375	linear	0.025	TRUE	450	FALSE	NA	NA	1	0	0.5	5	splines_cal	0	0.03177506645287146
10	250	0	275	550	825	1100	1375	1650	1925	2200	2475	2	0	1	0	0	0	0	0	0	0	0	0	0	-0.375	-0.375	-0.375	-0.375	-0.375	-0.375	-0.375	-0.375	-0.375	-0.375	-0.375	linear	0.025	TRUE	450	FALSE	NA	NA	1	0	0.5	6	fixmodel	0.1	0.05493286898719322
10	250	0	275	550	825	1100	1375	1650	1925	2200	2475	2	0	1	0	0	0	0	0	0	0	0	0	0	-0.375	-0.375	-0.375	-0.375	-0.375	-0.375	-0.375	-0.375	-0.375	-0.375	-0.375	linear	0.025	TRUE	450	FALSE	NA	NA	1	0	0.5	6	sepmodel	0.1	0.06681929691273752
10	250	0	275	550	825	1100	1375	1650	1925	2200	2475	2	0	1	0	0	0	0	0	0	0	0	0	0	-0.375	-0.375	-0.375	-0.375	-0.375	-0.375	-0.375	-0.375	-0.375	-0.375	-0.375	linear	0.025	TRUE	450	FALSE	NA	NA	1	0	0.5	6	splines	0.1	0.053837955203088116
10	250	0	275	550	825	1100	1375	1650	1925	2200	2475	2	0	1	0	0	0	0	0	0	0	0	0	0	-0.375	-0.375	-0.375	-0.375	-0.375	-0.375	-0.375	-0.375	-0.375	-0.375	-0.375	linear	0.025	TRUE	450	FALSE	NA	NA	1	0	0.5	6	splines_cal	0	0.05095473760311118
10	250	0	275	550	825	1100	1375	1650	1925	2200	2475	2	0	1	0	0	0	0	0	0	0	0	0	0	-0.375	-0.375	-0.375	-0.375	-0.375	-0.375	-0.375	-0.375	-0.375	-0.375	-0.375	linear	0.025	TRUE	450	FALSE	NA	NA	1	0	0.5	7	fixmodel	0	0.029810186408488763
10	250	0	275	550	825	1100	1375	1650	1925	2200	2475	2	0	1	0	0	0	0	0	0	0	0	0	0	-0.375	-0.375	-0.375	-0.375	-0.375	-0.375	-0.375	-0.375	-0.375	-0.375	-0.375	linear	0.025	TRUE	450	FALSE	NA	NA	1	0	0.5	7	sepmodel	0.1	0.032726747729835796
10	250	0	275	550	825	1100	1375	1650	1925	2200	2475	2	0	1	0	0	0	0	0	0	0	0	0	0	-0.375	-0.375	-0.375	-0.375	-0.375	-0.375	-0.375	-0.375	-0.375	-0.375	-0.375	linear	0.025	TRUE	450	FALSE	NA	NA	1	0	0.5	7	splines	0	0.028935730228841012
10	250	0	275	550	825	1100	1375	1650	1925	2200	2475	2	0	1	0	0	0	0	0	0	0	0	0	0	-0.375	-0.375	-0.375	-0.375	-0.375	-0.375	-0.375	-0.375	-0.375	-0.375	-0.375	linear	0.025	TRUE	450	FALSE	NA	NA	1	0	0.5	7	splines_cal	0	0.028806004728627516
10	250	0	275	550	825	1100	1375	1650	1925	2200	2475	2	0	1	0	0	0	0	0	0	0	0	0	0	-0.375	-0.375	-0.375	-0.375	-0.375	-0.375	-0.375	-0.375	-0.375	-0.375	-0.375	linear	0.025	TRUE	450	FALSE	NA	NA	1	0	0.5	8	fixmodel	0.1	-0.004895607566850606
10	250	0	275	550	825	1100	1375	1650	1925	2200	2475	2	0	1	0	0	0	0	0	0	0	0	0	0	-0.375	-0.375	-0.375	-0.375	-0.375	-0.375	-0.375	-0.375	-0.375	-0.375	-0.375	linear	0.025	TRUE	450	FALSE	NA	NA	1	0	0.5	8	sepmodel	0	-0.012506966142296697
10	250	0	275	550	825	1100	1375	1650	1925	2200	2475	2	0	1	0	0	0	0	0	0	0	0	0	0	-0.375	-0.375	-0.375	-0.375	-0.375	-0.375	-0.375	-0.375	-0.375	-0.375	-0.375	linear	0.025	TRUE	450	FALSE	NA	NA	1	0	0.5	8	splines	0.1	-0.004088462238694749
10	250	0	275	550	825	1100	1375	1650	1925	2200	2475	2	0	1	0	0	0	0	0	0	0	0	0	0	-0.375	-0.375	-0.375	-0.375	-0.375	-0.375	-0.375	-0.375	-0.375	-0.375	-0.375	linear	0.025	TRUE	450	FALSE	NA	NA	1	0	0.5	8	splines_cal	0	-0.004976711315465288
10	250	0	275	550	825	1100	1375	1650	1925	2200	2475	2	0	1	0	0	0	0	0	0	0	0	0	0	-0.375	-0.375	-0.375	-0.375	-0.375	-0.375	-0.375	-0.375	-0.375	-0.375	-0.375	linear	0.025	TRUE	450	FALSE	NA	NA	1	0	0.5	9	fixmodel	0	0.02964431418570579
10	250	0	275	550	825	1100	1375	1650	1925	2200	2475	2	0	1	0	0	0	0	0	0	0	0	0	0	-0.375	-0.375	-0.375	-0.375	-0.375	-0.375	-0.375	-0.375	-0.375	-0.375	-0.375	linear	0.025	TRUE	450	FALSE	NA	NA	1	0	0.5	9	sepmodel	0	0.023935512459726027
10	250	0	275	550	825	1100	1375	1650	1925	2200	2475	2	0	1	0	0	0	0	0	0	0	0	0	0	-0.375	-0.375	-0.375	-0.375	-0.375	-0.375	-0.375	-0.375	-0.375	-0.375	-0.375	linear	0.025	TRUE	450	FALSE	NA	NA	1	0	0.5	9	splines	0	0.027877048073698816
10	250	0	275	550	825	1100	1375	1650	1925	2200	2475	2	0	1	0	0	0	0	0	0	0	0	0	0	-0.375	-0.375	-0.375	-0.375	-0.375	-0.375	-0.375	-0.375	-0.375	-0.375	-0.375	linear	0.025	TRUE	450	FALSE	NA	NA	1	0	0.5	9	splines_cal	0	0.025640748022124647
10	250	0	275	550	825	1100	1375	1650	1925	2200	2475	2	0	1	0	0	0	0	0	0	0	0	0	0	-0.375	-0.375	-0.375	-0.375	-0.375	-0.375	-0.375	-0.375	-0.375	-0.375	-0.375	linear	0.025	TRUE	450	FALSE	NA	NA	1	0	0.5	10	fixmodel	0	-0.024111746442602697
10	250	0	275	550	825	1100	1375	1650	1925	2200	2475	2	0	1	0	0	0	0	0	0	0	0	0	0	-0.375	-0.375	-0.375	-0.375	-0.375	-0.375	-0.375	-0.375	-0.375	-0.375	-0.375	linear	0.025	TRUE	450	FALSE	NA	NA	1	0	0.5	10	sepmodel	0	-0.03969232557859938
10	250	0	275	550	825	1100	1375	1650	1925	2200	2475	2	0	1	0	0	0	0	0	0	0	0	0	0	-0.375	-0.375	-0.375	-0.375	-0.375	-0.375	-0.375	-0.375	-0.375	-0.375	-0.375	linear	0.025	TRUE	450	FALSE	NA	NA	1	0	0.5	10	splines	0	-0.024912606155605237
10	250	0	275	550	825	1100	1375	1650	1925	2200	2475	2	0	1	0	0	0	0	0	0	0	0	0	0	-0.375	-0.375	-0.375	-0.375	-0.375	-0.375	-0.375	-0.375	-0.375	-0.375	-0.375	linear	0.025	TRUE	450	FALSE	NA	NA	1	0	0.5	10	splines_cal	0	-0.02619815304265059
10	250	0	300	600	900	1200	1500	1800	2100	2400	2700	2	0	1	0	0	0	0	0	0	0	0	0	0	-0.375	-0.375	-0.375	-0.375	-0.375	-0.375	-0.375	-0.375	-0.375	-0.375	-0.375	linear	0.025	TRUE	450	FALSE	NA	NA	1	0	0.5	2	fixmodel	0	-0.010558649460708138
10	250	0	300	600	900	1200	1500	1800	2100	2400	2700	2	0	1	0	0	0	0	0	0	0	0	0	0	-0.375	-0.375	-0.375	-0.375	-0.375	-0.375	-0.375	-0.375	-0.375	-0.375	-0.375	linear	0.025	TRUE	450	FALSE	NA	NA	1	0	0.5	2	sepmodel	0	-0.01668322633377007
10	250	0	300	600	900	1200	1500	1800	2100	2400	2700	2	0	1	0	0	0	0	0	0	0	0	0	0	-0.375	-0.375	-0.375	-0.375	-0.375	-0.375	-0.375	-0.375	-0.375	-0.375	-0.375	linear	0.025	TRUE	450	FALSE	NA	NA	1	0	0.5	2	splines	0	-0.011512271421432446
10	250	0	300	600	900	1200	1500	1800	2100	2400	2700	2	0	1	0	0	0	0	0	0	0	0	0	0	-0.375	-0.375	-0.375	-0.375	-0.375	-0.375	-0.375	-0.375	-0.375	-0.375	-0.375	linear	0.025	TRUE	450	FALSE	NA	NA	1	0	0.5	2	splines_cal	0	-0.011515323506393654
10	250	0	300	600	900	1200	1500	1800	2100	2400	2700	2	0	1	0	0	0	0	0	0	0	0	0	0	-0.375	-0.375	-0.375	-0.375	-0.375	-0.375	-0.375	-0.375	-0.375	-0.375	-0.375	linear	0.025	TRUE	450	FALSE	NA	NA	1	0	0.5	3	fixmodel	0	0.002641429121875787
10	250	0	300	600	900	1200	1500	1800	2100	2400	2700	2	0	1	0	0	0	0	0	0	0	0	0	0	-0.375	-0.375	-0.375	-0.375	-0.375	-0.375	-0.375	-0.375	-0.375	-0.375	-0.375	linear	0.025	TRUE	450	FALSE	NA	NA	1	0	0.5	3	sepmodel	0	-0.006140141986299911
10	250	0	300	600	900	1200	1500	1800	2100	2400	2700	2	0	1	0	0	0	0	0	0	0	0	0	0	-0.375	-0.375	-0.375	-0.375	-0.375	-0.375	-0.375	-0.375	-0.375	-0.375	-0.375	linear	0.025	TRUE	450	FALSE	NA	NA	1	0	0.5	3	splines	0	0.008097737780353541
10	250	0	300	600	900	1200	1500	1800	2100	2400	2700	2	0	1	0	0	0	0	0	0	0	0	0	0	-0.375	-0.375	-0.375	-0.375	-0.375	-0.375	-0.375	-0.375	-0.375	-0.375	-0.375	linear	0.025	TRUE	450	FALSE	NA	NA	1	0	0.5	3	splines_cal	0	0.006589532129599346
10	250	0	300	600	900	1200	1500	1800	2100	2400	2700	2	0	1	0	0	0	0	0	0	0	0	0	0	-0.375	-0.375	-0.375	-0.375	-0.375	-0.375	-0.375	-0.375	-0.375	-0.375	-0.375	linear	0.025	TRUE	450	FALSE	NA	NA	1	0	0.5	4	fixmodel	0	-0.005910734844236645
10	250	0	300	600	900	1200	1500	1800	2100	2400	2700	2	0	1	0	0	0	0	0	0	0	0	0	0	-0.375	-0.375	-0.375	-0.375	-0.375	-0.375	-0.375	-0.375	-0.375	-0.375	-0.375	linear	0.025	TRUE	450	FALSE	NA	NA	1	0	0.5	4	sepmodel	0	-5.881094582646795e-4
10	250	0	300	600	900	1200	1500	1800	2100	2400	2700	2	0	1	0	0	0	0	0	0	0	0	0	0	-0.375	-0.375	-0.375	-0.375	-0.375	-0.375	-0.375	-0.375	-0.375	-0.375	-0.375	linear	0.025	TRUE	450	FALSE	NA	NA	1	0	0.5	4	splines	0	-0.007633245165268999
10	250	0	300	600	900	1200	1500	1800	2100	2400	2700	2	0	1	0	0	0	0	0	0	0	0	0	0	-0.375	-0.375	-0.375	-0.375	-0.375	-0.375	-0.375	-0.375	-0.375	-0.375	-0.375	linear	0.025	TRUE	450	FALSE	NA	NA	1	0	0.5	4	splines_cal	0	-0.008355436267709354
10	250	0	300	600	900	1200	1500	1800	2100	2400	2700	2	0	1	0	0	0	0	0	0	0	0	0	0	-0.375	-0.375	-0.375	-0.375	-0.375	-0.375	-0.375	-0.375	-0.375	-0.375	-0.375	linear	0.025	TRUE	450	FALSE	NA	NA	1	0	0.5	5	fixmodel	0	-0.0036442899764632876
10	250	0	300	600	900	1200	1500	1800	2100	2400	2700	2	0	1	0	0	0	0	0	0	0	0	0	0	-0.375	-0.375	-0.375	-0.375	-0.375	-0.375	-0.375	-0.375	-0.375	-0.375	-0.375	linear	0.025	TRUE	450	FALSE	NA	NA	1	0	0.5	5	sepmodel	0	0.009453837479081812
10	250	0	300	600	900	1200	1500	1800	2100	2400	2700	2	0	1	0	0	0	0	0	0	0	0	0	0	-0.375	-0.375	-0.375	-0.375	-0.375	-0.375	-0.375	-0.375	-0.375	-0.375	-0.375	linear	0.025	TRUE	450	FALSE	NA	NA	1	0	0.5	5	splines	0	-0.002882040771368966
10	250	0	300	600	900	1200	1500	1800	2100	2400	2700	2	0	1	0	0	0	0	0	0	0	0	0	0	-0.375	-0.375	-0.375	-0.375	-0.375	-0.375	-0.375	-0.375	-0.375	-0.375	-0.375	linear	0.025	TRUE	450	FALSE	NA	NA	1	0	0.5	5	splines_cal	0	-0.0010319465815362768
10	250	0	300	600	900	1200	1500	1800	2100	2400	2700	2	0	1	0	0	0	0	0	0	0	0	0	0	-0.375	-0.375	-0.375	-0.375	-0.375	-0.375	-0.375	-0.375	-0.375	-0.375	-0.375	linear	0.025	TRUE	450	FALSE	NA	NA	1	0	0.5	6	fixmodel	0.1	0.0023857958150494832
10	250	0	300	600	900	1200	1500	1800	2100	2400	2700	2	0	1	0	0	0	0	0	0	0	0	0	0	-0.375	-0.375	-0.375	-0.375	-0.375	-0.375	-0.375	-0.375	-0.375	-0.375	-0.375	linear	0.025	TRUE	450	FALSE	NA	NA	1	0	0.5	6	sepmodel	0.1	-0.00826338489520111
10	250	0	300	600	900	1200	1500	1800	2100	2400	2700	2	0	1	0	0	0	0	0	0	0	0	0	0	-0.375	-0.375	-0.375	-0.375	-0.375	-0.375	-0.375	-0.375	-0.375	-0.375	-0.375	linear	0.025	TRUE	450	FALSE	NA	NA	1	0	0.5	6	splines	0.1	0.00391457497746096
10	250	0	300	600	900	1200	1500	1800	2100	2400	2700	2	0	1	0	0	0	0	0	0	0	0	0	0	-0.375	-0.375	-0.375	-0.375	-0.375	-0.375	-0.375	-0.375	-0.375	-0.375	-0.375	linear	0.025	TRUE	450	FALSE	NA	NA	1	0	0.5	6	splines_cal	0.1	0.005791920903575955
10	250	0	300	600	900	1200	1500	1800	2100	2400	2700	2	0	1	0	0	0	0	0	0	0	0	0	0	-0.375	-0.375	-0.375	-0.375	-0.375	-0.375	-0.375	-0.375	-0.375	-0.375	-0.375	linear	0.025	TRUE	450	FALSE	NA	NA	1	0	0.5	7	fixmodel	0	0.01230454898234146
10	250	0	300	600	900	1200	1500	1800	2100	2400	2700	2	0	1	0	0	0	0	0	0	0	0	0	0	-0.375	-0.375	-0.375	-0.375	-0.375	-0.375	-0.375	-0.375	-0.375	-0.375	-0.375	linear	0.025	TRUE	450	FALSE	NA	NA	1	0	0.5	7	sepmodel	0	0.008347938036138553
10	250	0	300	600	900	1200	1500	1800	2100	2400	2700	2	0	1	0	0	0	0	0	0	0	0	0	0	-0.375	-0.375	-0.375	-0.375	-0.375	-0.375	-0.375	-0.375	-0.375	-0.375	-0.375	linear	0.025	TRUE	450	FALSE	NA	NA	1	0	0.5	7	splines	0	0.009148279257704202
10	250	0	300	600	900	1200	1500	1800	2100	2400	2700	2	0	1	0	0	0	0	0	0	0	0	0	0	-0.375	-0.375	-0.375	-0.375	-0.375	-0.375	-0.375	-0.375	-0.375	-0.375	-0.375	linear	0.025	TRUE	450	FALSE	NA	NA	1	0	0.5	7	splines_cal	0	0.00852755380445736
10	250	0	300	600	900	1200	1500	1800	2100	2400	2700	2	0	1	0	0	0	0	0	0	0	0	0	0	-0.375	-0.375	-0.375	-0.375	-0.375	-0.375	-0.375	-0.375	-0.375	-0.375	-0.375	linear	0.025	TRUE	450	FALSE	NA	NA	1	0	0.5	8	fixmodel	0.1	0.021648645059315127
10	250	0	300	600	900	1200	1500	1800	2100	2400	2700	2	0	1	0	0	0	0	0	0	0	0	0	0	-0.375	-0.375	-0.375	-0.375	-0.375	-0.375	-0.375	-0.375	-0.375	-0.375	-0.375	linear	0.025	TRUE	450	FALSE	NA	NA	1	0	0.5	8	sepmodel	0.1	0.025263341232517927
10	250	0	300	600	900	1200	1500	1800	2100	2400	2700	2	0	1	0	0	0	0	0	0	0	0	0	0	-0.375	-0.375	-0.375	-0.375	-0.375	-0.375	-0.375	-0.375	-0.375	-0.375	-0.375	linear	0.025	TRUE	450	FALSE	NA	NA	1	0	0.5	8	splines	0.1	0.018502053800273036
10	250	0	300	600	900	1200	1500	1800	2100	2400	2700	2	0	1	0	0	0	0	0	0	0	0	0	0	-0.375	-0.375	-0.375	-0.375	-0.375	-0.375	-0.375	-0.375	-0.375	-0.375	-0.375	linear	0.025	TRUE	450	FALSE	NA	NA	1	0	0.5	8	splines_cal	0.1	0.021946063429420817
10	250	0	300	600	900	1200	1500	1800	2100	2400	2700	2	0	1	0	0	0	0	0	0	0	0	0	0	-0.375	-0.375	-0.375	-0.375	-0.375	-0.375	-0.375	-0.375	-0.375	-0.375	-0.375	linear	0.025	TRUE	450	FALSE	NA	NA	1	0	0.5	9	fixmodel	0	0.026809693600182066
10	250	0	300	600	900	1200	1500	1800	2100	2400	2700	2	0	1	0	0	0	0	0	0	0	0	0	0	-0.375	-0.375	-0.375	-0.375	-0.375	-0.375	-0.375	-0.375	-0.375	-0.375	-0.375	linear	0.025	TRUE	450	FALSE	NA	NA	1	0	0.5	9	sepmodel	0	0.03300451840307741
10	250	0	300	600	900	1200	1500	1800	2100	2400	2700	2	0	1	0	0	0	0	0	0	0	0	0	0	-0.375	-0.375	-0.375	-0.375	-0.375	-0.375	-0.375	-0.375	-0.375	-0.375	-0.375	linear	0.025	TRUE	450	FALSE	NA	NA	1	0	0.5	9	splines	0	0.025585951597903858
10	250	0	300	600	900	1200	1500	1800	2100	2400	2700	2	0	1	0	0	0	0	0	0	0	0	0	0	-0.375	-0.375	-0.375	-0.375	-0.375	-0.375	-0.375	-0.375	-0.375	-0.375	-0.375	linear	0.025	TRUE	450	FALSE	NA	NA	1	0	0.5	9	splines_cal	0	0.02720370877735442
10	250	0	300	600	900	1200	1500	1800	2100	2400	2700	2	0	1	0	0	0	0	0	0	0	0	0	0	-0.375	-0.375	-0.375	-0.375	-0.375	-0.375	-0.375	-0.375	-0.375	-0.375	-0.375	linear	0.025	TRUE	450	FALSE	NA	NA	1	0	0.5	10	fixmodel	0	-0.010237450941907006
10	250	0	300	600	900	1200	1500	1800	2100	2400	2700	2	0	1	0	0	0	0	0	0	0	0	0	0	-0.375	-0.375	-0.375	-0.375	-0.375	-0.375	-0.375	-0.375	-0.375	-0.375	-0.375	linear	0.025	TRUE	450	FALSE	NA	NA	1	0	0.5	10	sepmodel	0	-0.00607263895341341
10	250	0	300	600	900	1200	1500	1800	2100	2400	2700	2	0	1	0	0	0	0	0	0	0	0	0	0	-0.375	-0.375	-0.375	-0.375	-0.375	-0.375	-0.375	-0.375	-0.375	-0.375	-0.375	linear	0.025	TRUE	450	FALSE	NA	NA	1	0	0.5	10	splines	0	-0.011152081590738954
10	250	0	300	600	900	1200	1500	1800	2100	2400	2700	2	0	1	0	0	0	0	0	0	0	0	0	0	-0.375	-0.375	-0.375	-0.375	-0.375	-0.375	-0.375	-0.375	-0.375	-0.375	-0.375	linear	0.025	TRUE	450	FALSE	NA	NA	1	0	0.5	10	splines_cal	0	-0.011512926773604997
10	250	0	325	650	975	1300	1625	1950	2275	2600	2925	2	0	1	0	0	0	0	0	0	0	0	0	0	-0.375	-0.375	-0.375	-0.375	-0.375	-0.375	-0.375	-0.375	-0.375	-0.375	-0.375	linear	0.025	TRUE	450	FALSE	NA	NA	1	0	0.5	2	fixmodel	0	-0.029289823303734006
10	250	0	325	650	975	1300	1625	1950	2275	2600	2925	2	0	1	0	0	0	0	0	0	0	0	0	0	-0.375	-0.375	-0.375	-0.375	-0.375	-0.375	-0.375	-0.375	-0.375	-0.375	-0.375	linear	0.025	TRUE	450	FALSE	NA	NA	1	0	0.5	2	sepmodel	0	-0.01957710039535752
10	250	0	325	650	975	1300	1625	1950	2275	2600	2925	2	0	1	0	0	0	0	0	0	0	0	0	0	-0.375	-0.375	-0.375	-0.375	-0.375	-0.375	-0.375	-0.375	-0.375	-0.375	-0.375	linear	0.025	TRUE	450	FALSE	NA	NA	1	0	0.5	2	splines	0	-0.02171927766684147
10	250	0	325	650	975	1300	1625	1950	2275	2600	2925	2	0	1	0	0	0	0	0	0	0	0	0	0	-0.375	-0.375	-0.375	-0.375	-0.375	-0.375	-0.375	-0.375	-0.375	-0.375	-0.375	linear	0.025	TRUE	450	FALSE	NA	NA	1	0	0.5	2	splines_cal	0	-0.020283623783864713
10	250	0	325	650	975	1300	1625	1950	2275	2600	2925	2	0	1	0	0	0	0	0	0	0	0	0	0	-0.375	-0.375	-0.375	-0.375	-0.375	-0.375	-0.375	-0.375	-0.375	-0.375	-0.375	linear	0.025	TRUE	450	FALSE	NA	NA	1	0	0.5	3	fixmodel	0	-0.009834278759233789
10	250	0	325	650	975	1300	1625	1950	2275	2600	2925	2	0	1	0	0	0	0	0	0	0	0	0	0	-0.375	-0.375	-0.375	-0.375	-0.375	-0.375	-0.375	-0.375	-0.375	-0.375	-0.375	linear	0.025	TRUE	450	FALSE	NA	NA	1	0	0.5	3	sepmodel	0	-0.010294213427854942
10	250	0	325	650	975	1300	1625	1950	2275	2600	2925	2	0	1	0	0	0	0	0	0	0	0	0	0	-0.375	-0.375	-0.375	-0.375	-0.375	-0.375	-0.375	-0.375	-0.375	-0.375	-0.375	linear	0.025	TRUE	450	FALSE	NA	NA	1	0	0.5	3	splines	0	-0.008154967234103526
10	250	0	325	650	975	1300	1625	1950	2275	2600	2925	2	0	1	0	0	0	0	0	0	0	0	0	0	-0.375	-0.375	-0.375	-0.375	-0.375	-0.375	-0.375	-0.375	-0.375	-0.375	-0.375	linear	0.025	TRUE	450	FALSE	NA	NA	1	0	0.5	3	splines_cal	0	-0.007938909389384099
10	250	0	325	650	975	1300	1625	1950	2275	2600	2925	2	0	1	0	0	0	0	0	0	0	0	0	0	-0.375	-0.375	-0.375	-0.375	-0.375	-0.375	-0.375	-0.375	-0.375	-0.375	-0.375	linear	0.025	TRUE	450	FALSE	NA	NA	1	0	0.5	4	fixmodel	0	-0.005761471742570722
10	250	0	325	650	975	1300	1625	1950	2275	2600	2925	2	0	1	0	0	0	0	0	0	0	0	0	0	-0.375	-0.375	-0.375	-0.375	-0.375	-0.375	-0.375	-0.375	-0.375	-0.375	-0.375	linear	0.025	TRUE	450	FALSE	NA	NA	1	0	0.5	4	sepmodel	0	0.003653406709772617
10	250	0	325	650	975	1300	1625	1950	2275	2600	2925	2	0	1	0	0	0	0	0	0	0	0	0	0	-0.375	-0.375	-0.375	-0.375	-0.375	-0.375	-0.375	-0.375	-0.375	-0.375	-0.375	linear	0.025	TRUE	450	FALSE	NA	NA	1	0	0.5	4	splines	0	-0.005671306535468082
10	250	0	325	650	975	1300	1625	1950	2275	2600	2925	2	0	1	0	0	0	0	0	0	0	0	0	0	-0.375	-0.375	-0.375	-0.375	-0.375	-0.375	-0.375	-0.375	-0.375	-0.375	-0.375	linear	0.025	TRUE	450	FALSE	NA	NA	1	0	0.5	4	splines_cal	0	-0.0063954112122754665
10	250	0	325	650	975	1300	1625	1950	2275	2600	2925	2	0	1	0	0	0	0	0	0	0	0	0	0	-0.375	-0.375	-0.375	-0.375	-0.375	-0.375	-0.375	-0.375	-0.375	-0.375	-0.375	linear	0.025	TRUE	450	FALSE	NA	NA	1	0	0.5	5	fixmodel	0	0.0027231865322227987
10	250	0	325	650	975	1300	1625	1950	2275	2600	2925	2	0	1	0	0	0	0	0	0	0	0	0	0	-0.375	-0.375	-0.375	-0.375	-0.375	-0.375	-0.375	-0.375	-0.375	-0.375	-0.375	linear	0.025	TRUE	450	FALSE	NA	NA	1	0	0.5	5	sepmodel	0	0.010263451671600345
10	250	0	325	650	975	1300	1625	1950	2275	2600	2925	2	0	1	0	0	0	0	0	0	0	0	0	0	-0.375	-0.375	-0.375	-0.375	-0.375	-0.375	-0.375	-0.375	-0.375	-0.375	-0.375	linear	0.025	TRUE	450	FALSE	NA	NA	1	0	0.5	5	splines	0	0.006255550448604724
10	250	0	325	650	975	1300	1625	1950	2275	2600	2925	2	0	1	0	0	0	0	0	0	0	0	0	0	-0.375	-0.375	-0.375	-0.375	-0.375	-0.375	-0.375	-0.375	-0.375	-0.375	-0.375	linear	0.025	TRUE	450	FALSE	NA	NA	1	0	0.5	5	splines_cal	0	0.010231502320752399
10	250	0	325	650	975	1300	1625	1950	2275	2600	2925	2	0	1	0	0	0	0	0	0	0	0	0	0	-0.375	-0.375	-0.375	-0.375	-0.375	-0.375	-0.375	-0.375	-0.375	-0.375	-0.375	linear	0.025	TRUE	450	FALSE	NA	NA	1	0	0.5	6	fixmodel	0.1	0.01086476754778569
10	250	0	325	650	975	1300	1625	1950	2275	2600	2925	2	0	1	0	0	0	0	0	0	0	0	0	0	-0.375	-0.375	-0.375	-0.375	-0.375	-0.375	-0.375	-0.375	-0.375	-0.375	-0.375	linear	0.025	TRUE	450	FALSE	NA	NA	1	0	0.5	6	sepmodel	0.1	0.020919038129831587
10	250	0	325	650	975	1300	1625	1950	2275	2600	2925	2	0	1	0	0	0	0	0	0	0	0	0	0	-0.375	-0.375	-0.375	-0.375	-0.375	-0.375	-0.375	-0.375	-0.375	-0.375	-0.375	linear	0.025	TRUE	450	FALSE	NA	NA	1	0	0.5	6	splines	0.1	0.010369935658522192
10	250	0	325	650	975	1300	1625	1950	2275	2600	2925	2	0	1	0	0	0	0	0	0	0	0	0	0	-0.375	-0.375	-0.375	-0.375	-0.375	-0.375	-0.375	-0.375	-0.375	-0.375	-0.375	linear	0.025	TRUE	450	FALSE	NA	NA	1	0	0.5	6	splines_cal	0	0.008288548310086298
10	250	0	325	650	975	1300	1625	1950	2275	2600	2925	2	0	1	0	0	0	0	0	0	0	0	0	0	-0.375	-0.375	-0.375	-0.375	-0.375	-0.375	-0.375	-0.375	-0.375	-0.375	-0.375	linear	0.025	TRUE	450	FALSE	NA	NA	1	0	0.5	7	fixmodel	0	-8.591761388699493e-4
10	250	0	325	650	975	1300	1625	1950	2275	2600	2925	2	0	1	0	0	0	0	0	0	0	0	0	0	-0.375	-0.375	-0.375	-0.375	-0.375	-0.375	-0.375	-0.375	-0.375	-0.375	-0.375	linear	0.025	TRUE	450	FALSE	NA	NA	1	0	0.5	7	sepmodel	0	-5.926046391677893e-4
10	250	0	325	650	975	1300	1625	1950	2275	2600	2925	2	0	1	0	0	0	0	0	0	0	0	0	0	-0.375	-0.375	-0.375	-0.375	-0.375	-0.375	-0.375	-0.375	-0.375	-0.375	-0.375	linear	0.025	TRUE	450	FALSE	NA	NA	1	0	0.5	7	splines	0	-0.001749525505616423
10	250	0	325	650	975	1300	1625	1950	2275	2600	2925	2	0	1	0	0	0	0	0	0	0	0	0	0	-0.375	-0.375	-0.375	-0.375	-0.375	-0.375	-0.375	-0.375	-0.375	-0.375	-0.375	linear	0.025	TRUE	450	FALSE	NA	NA	1	0	0.5	7	splines_cal	0	-0.005118812274573007
10	250	0	325	650	975	1300	1625	1950	2275	2600	2925	2	0	1	0	0	0	0	0	0	0	0	0	0	-0.375	-0.375	-0.375	-0.375	-0.375	-0.375	-0.375	-0.375	-0.375	-0.375	-0.375	linear	0.025	TRUE	450	FALSE	NA	NA	1	0	0.5	8	fixmodel	0.1	0.016720523744123167
10	250	0	325	650	975	1300	1625	1950	2275	2600	2925	2	0	1	0	0	0	0	0	0	0	0	0	0	-0.375	-0.375	-0.375	-0.375	-0.375	-0.375	-0.375	-0.375	-0.375	-0.375	-0.375	linear	0.025	TRUE	450	FALSE	NA	NA	1	0	0.5	8	sepmodel	0	0.0076982458287069445
10	250	0	325	650	975	1300	1625	1950	2275	2600	2925	2	0	1	0	0	0	0	0	0	0	0	0	0	-0.375	-0.375	-0.375	-0.375	-0.375	-0.375	-0.375	-0.375	-0.375	-0.375	-0.375	linear	0.025	TRUE	450	FALSE	NA	NA	1	0	0.5	8	splines	0.1	0.020863719409487787
10	250	0	325	650	975	1300	1625	1950	2275	2600	2925	2	0	1	0	0	0	0	0	0	0	0	0	0	-0.375	-0.375	-0.375	-0.375	-0.375	-0.375	-0.375	-0.375	-0.375	-0.375	-0.375	linear	0.025	TRUE	450	FALSE	NA	NA	1	0	0.5	8	splines_cal	0.1	0.019675692311657153
10	250	0	325	650	975	1300	1625	1950	2275	2600	2925	2	0	1	0	0	0	0	0	0	0	0	0	0	-0.375	-0.375	-0.375	-0.375	-0.375	-0.375	-0.375	-0.375	-0.375	-0.375	-0.375	linear	0.025	TRUE	450	FALSE	NA	NA	1	0	0.5	9	fixmodel	0	0.01987351222502375
10	250	0	325	650	975	1300	1625	1950	2275	2600	2925	2	0	1	0	0	0	0	0	0	0	0	0	0	-0.375	-0.375	-0.375	-0.375	-0.375	-0.375	-0.375	-0.375	-0.375	-0.375	-0.375	linear	0.025	TRUE	450	FALSE	NA	NA	1	0	0.5	9	sepmodel	0	0.01574701576571048
10	250	0	325	650	975	1300	1625	1950	2275	2600	2925	2	0	1	0	0	0	0	0	0	0	0	0	0	-0.375	-0.375	-0.375	-0.375	-0.375	-0.375	-0.375	-0.375	-0.375	-0.375	-0.375	linear	0.025	TRUE	450	FALSE	NA	NA	1	0	0.5	9	splines	0	0.018727920045401542
10	250	0	325	650	975	1300	1625	1950	2275	2600	2925	2	0	1	0	0	0	0	0	0	0	0	0	0	-0.375	-0.375	-0.375	-0.375	-0.375	-0.375	-0.375	-0.375	-0.375	-0.375	-0.375	linear	0.025	TRUE	450	FALSE	NA	NA	1	0	0.5	9	splines_cal	0	0.014423805817249957
10	250	0	325	650	975	1300	1625	1950	2275	2600	2925	2	0	1	0	0	0	0	0	0	0	0	0	0	-0.375	-0.375	-0.375	-0.375	-0.375	-0.375	-0.375	-0.375	-0.375	-0.375	-0.375	linear	0.025	TRUE	450	FALSE	NA	NA	1	0	0.5	10	fixmodel	0	0.04106009398645415
10	250	0	325	650	975	1300	1625	1950	2275	2600	2925	2	0	1	0	0	0	0	0	0	0	0	0	0	-0.375	-0.375	-0.375	-0.375	-0.375	-0.375	-0.375	-0.375	-0.375	-0.375	-0.375	linear	0.025	TRUE	450	FALSE	NA	NA	1	0	0.5	10	sepmodel	0	0.03974655286585869
10	250	0	325	650	975	1300	1625	1950	2275	2600	2925	2	0	1	0	0	0	0	0	0	0	0	0	0	-0.375	-0.375	-0.375	-0.375	-0.375	-0.375	-0.375	-0.375	-0.375	-0.375	-0.375	linear	0.025	TRUE	450	FALSE	NA	NA	1	0	0.5	10	splines	0	0.04148916786749226
10	250	0	325	650	975	1300	1625	1950	2275	2600	2925	2	0	1	0	0	0	0	0	0	0	0	0	0	-0.375	-0.375	-0.375	-0.375	-0.375	-0.375	-0.375	-0.375	-0.375	-0.375	-0.375	linear	0.025	TRUE	450	FALSE	NA	NA	1	0	0.5	10	splines_cal	0	0.033679814478650476
10	250	0	350	700	1050	1400	1750	2100	2450	2800	3150	2	0	1	0	0	0	0	0	0	0	0	0	0	-0.375	-0.375	-0.375	-0.375	-0.375	-0.375	-0.375	-0.375	-0.375	-0.375	-0.375	linear	0.025	TRUE	450	FALSE	NA	NA	1	0	0.5	2	fixmodel	0	0.004528781996211284
10	250	0	350	700	1050	1400	1750	2100	2450	2800	3150	2	0	1	0	0	0	0	0	0	0	0	0	0	-0.375	-0.375	-0.375	-0.375	-0.375	-0.375	-0.375	-0.375	-0.375	-0.375	-0.375	linear	0.025	TRUE	450	FALSE	NA	NA	1	0	0.5	2	sepmodel	0	-0.002350271703801961
10	250	0	350	700	1050	1400	1750	2100	2450	2800	3150	2	0	1	0	0	0	0	0	0	0	0	0	0	-0.375	-0.375	-0.375	-0.375	-0.375	-0.375	-0.375	-0.375	-0.375	-0.375	-0.375	linear	0.025	TRUE	450	FALSE	NA	NA	1	0	0.5	2	splines	0	0.007221779623850326
10	250	0	350	700	1050	1400	1750	2100	2450	2800	3150	2	0	1	0	0	0	0	0	0	0	0	0	0	-0.375	-0.375	-0.375	-0.375	-0.375	-0.375	-0.375	-0.375	-0.375	-0.375	-0.375	linear	0.025	TRUE	450	FALSE	NA	NA	1	0	0.5	2	splines_cal	0	0.006165855571897385
10	250	0	350	700	1050	1400	1750	2100	2450	2800	3150	2	0	1	0	0	0	0	0	0	0	0	0	0	-0.375	-0.375	-0.375	-0.375	-0.375	-0.375	-0.375	-0.375	-0.375	-0.375	-0.375	linear	0.025	TRUE	450	FALSE	NA	NA	1	0	0.5	3	fixmodel	0	-0.0047450180719700715
10	250	0	350	700	1050	1400	1750	2100	2450	2800	3150	2	0	1	0	0	0	0	0	0	0	0	0	0	-0.375	-0.375	-0.375	-0.375	-0.375	-0.375	-0.375	-0.375	-0.375	-0.375	-0.375	linear	0.025	TRUE	450	FALSE	NA	NA	1	0	0.5	3	sepmodel	0	-0.005213974026505591
10	250	0	350	700	1050	1400	1750	2100	2450	2800	3150	2	0	1	0	0	0	0	0	0	0	0	0	0	-0.375	-0.375	-0.375	-0.375	-0.375	-0.375	-0.375	-0.375	-0.375	-0.375	-0.375	linear	0.025	TRUE	450	FALSE	NA	NA	1	0	0.5	3	splines	0	0.0025700559077750347
10	250	0	350	700	1050	1400	1750	2100	2450	2800	3150	2	0	1	0	0	0	0	0	0	0	0	0	0	-0.375	-0.375	-0.375	-0.375	-0.375	-0.375	-0.375	-0.375	-0.375	-0.375	-0.375	linear	0.025	TRUE	450	FALSE	NA	NA	1	0	0.5	3	splines_cal	0	0.006188990197354726
10	250	0	350	700	1050	1400	1750	2100	2450	2800	3150	2	0	1	0	0	0	0	0	0	0	0	0	0	-0.375	-0.375	-0.375	-0.375	-0.375	-0.375	-0.375	-0.375	-0.375	-0.375	-0.375	linear	0.025	TRUE	450	FALSE	NA	NA	1	0	0.5	4	fixmodel	0	0.004477881722733362
10	250	0	350	700	1050	1400	1750	2100	2450	2800	3150	2	0	1	0	0	0	0	0	0	0	0	0	0	-0.375	-0.375	-0.375	-0.375	-0.375	-0.375	-0.375	-0.375	-0.375	-0.375	-0.375	linear	0.025	TRUE	450	FALSE	NA	NA	1	0	0.5	4	sepmodel	0	0.014304554424249227
10	250	0	350	700	1050	1400	1750	2100	2450	2800	3150	2	0	1	0	0	0	0	0	0	0	0	0	0	-0.375	-0.375	-0.375	-0.375	-0.375	-0.375	-0.375	-0.375	-0.375	-0.375	-0.375	linear	0.025	TRUE	450	FALSE	NA	NA	1	0	0.5	4	splines	0	0.006936499200832306
10	250	0	350	700	1050	1400	1750	2100	2450	2800	3150	2	0	1	0	0	0	0	0	0	0	0	0	0	-0.375	-0.375	-0.375	-0.375	-0.375	-0.375	-0.375	-0.375	-0.375	-0.375	-0.375	linear	0.025	TRUE	450	FALSE	NA	NA	1	0	0.5	4	splines_cal	0	0.014089905524284796
10	250	0	350	700	1050	1400	1750	2100	2450	2800	3150	2	0	1	0	0	0	0	0	0	0	0	0	0	-0.375	-0.375	-0.375	-0.375	-0.375	-0.375	-0.375	-0.375	-0.375	-0.375	-0.375	linear	0.025	TRUE	450	FALSE	NA	NA	1	0	0.5	5	fixmodel	0.1	0.018538024110844268
10	250	0	350	700	1050	1400	1750	2100	2450	2800	3150	2	0	1	0	0	0	0	0	0	0	0	0	0	-0.375	-0.375	-0.375	-0.375	-0.375	-0.375	-0.375	-0.375	-0.375	-0.375	-0.375	linear	0.025	TRUE	450	FALSE	NA	NA	1	0	0.5	5	sepmodel	0.1	0.022449046786562236
10	250	0	350	700	1050	1400	1750	2100	2450	2800	3150	2	0	1	0	0	0	0	0	0	0	0	0	0	-0.375	-0.375	-0.375	-0.375	-0.375	-0.375	-0.375	-0.375	-0.375	-0.375	-0.375	linear	0.025	TRUE	450	FALSE	NA	NA	1	0	0.5	5	splines	0.1	0.020147887725697807
10	250	0	350	700	1050	1400	1750	2100	2450	2800	3150	2	0	1	0	0	0	0	0	0	0	0	0	0	-0.375	-0.375	-0.375	-0.375	-0.375	-0.375	-0.375	-0.375	-0.375	-0.375	-0.375	linear	0.025	TRUE	450	FALSE	NA	NA	1	0	0.5	5	splines_cal	0.1	0.02197684600636579
10	250	0	350	700	1050	1400	1750	2100	2450	2800	3150	2	0	1	0	0	0	0	0	0	0	0	0	0	-0.375	-0.375	-0.375	-0.375	-0.375	-0.375	-0.375	-0.375	-0.375	-0.375	-0.375	linear	0.025	TRUE	450	FALSE	NA	NA	1	0	0.5	6	fixmodel	0.1	0.05651783547810283
10	250	0	350	700	1050	1400	1750	2100	2450	2800	3150	2	0	1	0	0	0	0	0	0	0	0	0	0	-0.375	-0.375	-0.375	-0.375	-0.375	-0.375	-0.375	-0.375	-0.375	-0.375	-0.375	linear	0.025	TRUE	450	FALSE	NA	NA	1	0	0.5	6	sepmodel	0.2	0.0676000952801016
10	250	0	350	700	1050	1400	1750	2100	2450	2800	3150	2	0	1	0	0	0	0	0	0	0	0	0	0	-0.375	-0.375	-0.375	-0.375	-0.375	-0.375	-0.375	-0.375	-0.375	-0.375	-0.375	linear	0.025	TRUE	450	FALSE	NA	NA	1	0	0.5	6	splines	0.1	0.058551888731980646
10	250	0	350	700	1050	1400	1750	2100	2450	2800	3150	2	0	1	0	0	0	0	0	0	0	0	0	0	-0.375	-0.375	-0.375	-0.375	-0.375	-0.375	-0.375	-0.375	-0.375	-0.375	-0.375	linear	0.025	TRUE	450	FALSE	NA	NA	1	0	0.5	6	splines_cal	0.1	0.058583123171244894
10	250	0	350	700	1050	1400	1750	2100	2450	2800	3150	2	0	1	0	0	0	0	0	0	0	0	0	0	-0.375	-0.375	-0.375	-0.375	-0.375	-0.375	-0.375	-0.375	-0.375	-0.375	-0.375	linear	0.025	TRUE	450	FALSE	NA	NA	1	0	0.5	7	fixmodel	0.2	0.058269989230373256
10	250	0	350	700	1050	1400	1750	2100	2450	2800	3150	2	0	1	0	0	0	0	0	0	0	0	0	0	-0.375	-0.375	-0.375	-0.375	-0.375	-0.375	-0.375	-0.375	-0.375	-0.375	-0.375	linear	0.025	TRUE	450	FALSE	NA	NA	1	0	0.5	7	sepmodel	0.2	0.06462140288165716
10	250	0	350	700	1050	1400	1750	2100	2450	2800	3150	2	0	1	0	0	0	0	0	0	0	0	0	0	-0.375	-0.375	-0.375	-0.375	-0.375	-0.375	-0.375	-0.375	-0.375	-0.375	-0.375	linear	0.025	TRUE	450	FALSE	NA	NA	1	0	0.5	7	splines	0.2	0.055017254933419635
10	250	0	350	700	1050	1400	1750	2100	2450	2800	3150	2	0	1	0	0	0	0	0	0	0	0	0	0	-0.375	-0.375	-0.375	-0.375	-0.375	-0.375	-0.375	-0.375	-0.375	-0.375	-0.375	linear	0.025	TRUE	450	FALSE	NA	NA	1	0	0.5	7	splines_cal	0.2	0.05329130535768853
10	250	0	350	700	1050	1400	1750	2100	2450	2800	3150	2	0	1	0	0	0	0	0	0	0	0	0	0	-0.375	-0.375	-0.375	-0.375	-0.375	-0.375	-0.375	-0.375	-0.375	-0.375	-0.375	linear	0.025	TRUE	450	FALSE	NA	NA	1	0	0.5	8	fixmodel	0.1	0.010069924743877731
10	250	0	350	700	1050	1400	1750	2100	2450	2800	3150	2	0	1	0	0	0	0	0	0	0	0	0	0	-0.375	-0.375	-0.375	-0.375	-0.375	-0.375	-0.375	-0.375	-0.375	-0.375	-0.375	linear	0.025	TRUE	450	FALSE	NA	NA	1	0	0.5	8	sepmodel	0.1	0.006126050283181688
10	250	0	350	700	1050	1400	1750	2100	2450	2800	3150	2	0	1	0	0	0	0	0	0	0	0	0	0	-0.375	-0.375	-0.375	-0.375	-0.375	-0.375	-0.375	-0.375	-0.375	-0.375	-0.375	linear	0.025	TRUE	450	FALSE	NA	NA	1	0	0.5	8	splines	0.1	0.011622365289946724
10	250	0	350	700	1050	1400	1750	2100	2450	2800	3150	2	0	1	0	0	0	0	0	0	0	0	0	0	-0.375	-0.375	-0.375	-0.375	-0.375	-0.375	-0.375	-0.375	-0.375	-0.375	-0.375	linear	0.025	TRUE	450	FALSE	NA	NA	1	0	0.5	8	splines_cal	0.1	0.01631624381469741
10	250	0	350	700	1050	1400	1750	2100	2450	2800	3150	2	0	1	0	0	0	0	0	0	0	0	0	0	-0.375	-0.375	-0.375	-0.375	-0.375	-0.375	-0.375	-0.375	-0.375	-0.375	-0.375	linear	0.025	TRUE	450	FALSE	NA	NA	1	0	0.5	9	fixmodel	0	0.004559634943365731
10	250	0	350	700	1050	1400	1750	2100	2450	2800	3150	2	0	1	0	0	0	0	0	0	0	0	0	0	-0.375	-0.375	-0.375	-0.375	-0.375	-0.375	-0.375	-0.375	-0.375	-0.375	-0.375	linear	0.025	TRUE	450	FALSE	NA	NA	1	0	0.5	9	sepmodel	0	0.0045848884358383165
10	250	0	350	700	1050	1400	1750	2100	2450	2800	3150	2	0	1	0	0	0	0	0	0	0	0	0	0	-0.375	-0.375	-0.375	-0.375	-0.375	-0.375	-0.375	-0.375	-0.375	-0.375	-0.375	linear	0.025	TRUE	450	FALSE	NA	NA	1	0	0.5	9	splines	0	0.009499348007821127
10	250	0	350	700	1050	1400	1750	2100	2450	2800	3150	2	0	1	0	0	0	0	0	0	0	0	0	0	-0.375	-0.375	-0.375	-0.375	-0.375	-0.375	-0.375	-0.375	-0.375	-0.375	-0.375	linear	0.025	TRUE	450	FALSE	NA	NA	1	0	0.5	9	splines_cal	0	0.013868316133664314
10	250	0	350	700	1050	1400	1750	2100	2450	2800	3150	2	0	1	0	0	0	0	0	0	0	0	0	0	-0.375	-0.375	-0.375	-0.375	-0.375	-0.375	-0.375	-0.375	-0.375	-0.375	-0.375	linear	0.025	TRUE	450	FALSE	NA	NA	1	0	0.5	10	fixmodel	0	-0.019214930818327404
10	250	0	350	700	1050	1400	1750	2100	2450	2800	3150	2	0	1	0	0	0	0	0	0	0	0	0	0	-0.375	-0.375	-0.375	-0.375	-0.375	-0.375	-0.375	-0.375	-0.375	-0.375	-0.375	linear	0.025	TRUE	450	FALSE	NA	NA	1	0	0.5	10	sepmodel	0	-0.018682609636756175
10	250	0	350	700	1050	1400	1750	2100	2450	2800	3150	2	0	1	0	0	0	0	0	0	0	0	0	0	-0.375	-0.375	-0.375	-0.375	-0.375	-0.375	-0.375	-0.375	-0.375	-0.375	-0.375	linear	0.025	TRUE	450	FALSE	NA	NA	1	0	0.5	10	splines	0	-0.020239747729644115
10	250	0	350	700	1050	1400	1750	2100	2450	2800	3150	2	0	1	0	0	0	0	0	0	0	0	0	0	-0.375	-0.375	-0.375	-0.375	-0.375	-0.375	-0.375	-0.375	-0.375	-0.375	-0.375	linear	0.025	TRUE	450	FALSE	NA	NA	1	0	0.5	10	splines_cal	0	-0.02643570895044042
10	250	0	375	750	1125	1500	1875	2250	2625	3000	3375	2	0	1	0	0	0	0	0	0	0	0	0	0	-0.375	-0.375	-0.375	-0.375	-0.375	-0.375	-0.375	-0.375	-0.375	-0.375	-0.375	linear	0.025	TRUE	450	FALSE	NA	NA	1	0	0.5	2	fixmodel	0	-0.03431526732275373
10	250	0	375	750	1125	1500	1875	2250	2625	3000	3375	2	0	1	0	0	0	0	0	0	0	0	0	0	-0.375	-0.375	-0.375	-0.375	-0.375	-0.375	-0.375	-0.375	-0.375	-0.375	-0.375	linear	0.025	TRUE	450	FALSE	NA	NA	1	0	0.5	2	sepmodel	0	-0.03896556845189375
10	250	0	375	750	1125	1500	1875	2250	2625	3000	3375	2	0	1	0	0	0	0	0	0	0	0	0	0	-0.375	-0.375	-0.375	-0.375	-0.375	-0.375	-0.375	-0.375	-0.375	-0.375	-0.375	linear	0.025	TRUE	450	FALSE	NA	NA	1	0	0.5	2	splines	0	-0.036091228496333054
10	250	0	375	750	1125	1500	1875	2250	2625	3000	3375	2	0	1	0	0	0	0	0	0	0	0	0	0	-0.375	-0.375	-0.375	-0.375	-0.375	-0.375	-0.375	-0.375	-0.375	-0.375	-0.375	linear	0.025	TRUE	450	FALSE	NA	NA	1	0	0.5	2	splines_cal	0	-0.040589045430191845
10	250	0	375	750	1125	1500	1875	2250	2625	3000	3375	2	0	1	0	0	0	0	0	0	0	0	0	0	-0.375	-0.375	-0.375	-0.375	-0.375	-0.375	-0.375	-0.375	-0.375	-0.375	-0.375	linear	0.025	TRUE	450	FALSE	NA	NA	1	0	0.5	3	fixmodel	0	0.015612398165554922
10	250	0	375	750	1125	1500	1875	2250	2625	3000	3375	2	0	1	0	0	0	0	0	0	0	0	0	0	-0.375	-0.375	-0.375	-0.375	-0.375	-0.375	-0.375	-0.375	-0.375	-0.375	-0.375	linear	0.025	TRUE	450	FALSE	NA	NA	1	0	0.5	3	sepmodel	0	0.016006709394778468
10	250	0	375	750	1125	1500	1875	2250	2625	3000	3375	2	0	1	0	0	0	0	0	0	0	0	0	0	-0.375	-0.375	-0.375	-0.375	-0.375	-0.375	-0.375	-0.375	-0.375	-0.375	-0.375	linear	0.025	TRUE	450	FALSE	NA	NA	1	0	0.5	3	splines	0	0.014875244516617802
10	250	0	375	750	1125	1500	1875	2250	2625	3000	3375	2	0	1	0	0	0	0	0	0	0	0	0	0	-0.375	-0.375	-0.375	-0.375	-0.375	-0.375	-0.375	-0.375	-0.375	-0.375	-0.375	linear	0.025	TRUE	450	FALSE	NA	NA	1	0	0.5	3	splines_cal	0	0.014265853191918854
10	250	0	375	750	1125	1500	1875	2250	2625	3000	3375	2	0	1	0	0	0	0	0	0	0	0	0	0	-0.375	-0.375	-0.375	-0.375	-0.375	-0.375	-0.375	-0.375	-0.375	-0.375	-0.375	linear	0.025	TRUE	450	FALSE	NA	NA	1	0	0.5	4	fixmodel	0	-0.03847347760865165
10	250	0	375	750	1125	1500	1875	2250	2625	3000	3375	2	0	1	0	0	0	0	0	0	0	0	0	0	-0.375	-0.375	-0.375	-0.375	-0.375	-0.375	-0.375	-0.375	-0.375	-0.375	-0.375	linear	0.025	TRUE	450	FALSE	NA	NA	1	0	0.5	4	sepmodel	0	-0.046811491034414614
10	250	0	375	750	1125	1500	1875	2250	2625	3000	3375	2	0	1	0	0	0	0	0	0	0	0	0	0	-0.375	-0.375	-0.375	-0.375	-0.375	-0.375	-0.375	-0.375	-0.375	-0.375	-0.375	linear	0.025	TRUE	450	FALSE	NA	NA	1	0	0.5	4	splines	0	-0.04004339017174393
10	250	0	375	750	1125	1500	1875	2250	2625	3000	3375	2	0	1	0	0	0	0	0	0	0	0	0	0	-0.375	-0.375	-0.375	-0.375	-0.375	-0.375	-0.375	-0.375	-0.375	-0.375	-0.375	linear	0.025	TRUE	450	FALSE	NA	NA	1	0	0.5	4	splines_cal	0	-0.040908044858661154
10	250	0	375	750	1125	1500	1875	2250	2625	3000	3375	2	0	1	0	0	0	0	0	0	0	0	0	0	-0.375	-0.375	-0.375	-0.375	-0.375	-0.375	-0.375	-0.375	-0.375	-0.375	-0.375	linear	0.025	TRUE	450	FALSE	NA	NA	1	0	0.5	5	fixmodel	0.1	0.020887241487481247
10	250	0	375	750	1125	1500	1875	2250	2625	3000	3375	2	0	1	0	0	0	0	0	0	0	0	0	0	-0.375	-0.375	-0.375	-0.375	-0.375	-0.375	-0.375	-0.375	-0.375	-0.375	-0.375	linear	0.025	TRUE	450	FALSE	NA	NA	1	0	0.5	5	sepmodel	0	0.020063714129068662
10	250	0	375	750	1125	1500	1875	2250	2625	3000	3375	2	0	1	0	0	0	0	0	0	0	0	0	0	-0.375	-0.375	-0.375	-0.375	-0.375	-0.375	-0.375	-0.375	-0.375	-0.375	-0.375	linear	0.025	TRUE	450	FALSE	NA	NA	1	0	0.5	5	splines	0.1	0.018096446205547866
10	250	0	375	750	1125	1500	1875	2250	2625	3000	3375	2	0	1	0	0	0	0	0	0	0	0	0	0	-0.375	-0.375	-0.375	-0.375	-0.375	-0.375	-0.375	-0.375	-0.375	-0.375	-0.375	linear	0.025	TRUE	450	FALSE	NA	NA	1	0	0.5	5	splines_cal	0	0.01824867549881179
10	250	0	375	750	1125	1500	1875	2250	2625	3000	3375	2	0	1	0	0	0	0	0	0	0	0	0	0	-0.375	-0.375	-0.375	-0.375	-0.375	-0.375	-0.375	-0.375	-0.375	-0.375	-0.375	linear	0.025	TRUE	450	FALSE	NA	NA	1	0	0.5	6	fixmodel	0	-1.58250359827934e-4
10	250	0	375	750	1125	1500	1875	2250	2625	3000	3375	2	0	1	0	0	0	0	0	0	0	0	0	0	-0.375	-0.375	-0.375	-0.375	-0.375	-0.375	-0.375	-0.375	-0.375	-0.375	-0.375	linear	0.025	TRUE	450	FALSE	NA	NA	1	0	0.5	6	sepmodel	0	0.013190643600116708
10	250	0	375	750	1125	1500	1875	2250	2625	3000	3375	2	0	1	0	0	0	0	0	0	0	0	0	0	-0.375	-0.375	-0.375	-0.375	-0.375	-0.375	-0.375	-0.375	-0.375	-0.375	-0.375	linear	0.025	TRUE	450	FALSE	NA	NA	1	0	0.5	6	splines	0	-0.0022248266937122184
10	250	0	375	750	1125	1500	1875	2250	2625	3000	3375	2	0	1	0	0	0	0	0	0	0	0	0	0	-0.375	-0.375	-0.375	-0.375	-0.375	-0.375	-0.375	-0.375	-0.375	-0.375	-0.375	linear	0.025	TRUE	450	FALSE	NA	NA	1	0	0.5	6	splines_cal	0	-4.4956964874319483e-4
10	250	0	375	750	1125	1500	1875	2250	2625	3000	3375	2	0	1	0	0	0	0	0	0	0	0	0	0	-0.375	-0.375	-0.375	-0.375	-0.375	-0.375	-0.375	-0.375	-0.375	-0.375	-0.375	linear	0.025	TRUE	450	FALSE	NA	NA	1	0	0.5	7	fixmodel	0.2	0.03747906675158656
10	250	0	375	750	1125	1500	1875	2250	2625	3000	3375	2	0	1	0	0	0	0	0	0	0	0	0	0	-0.375	-0.375	-0.375	-0.375	-0.375	-0.375	-0.375	-0.375	-0.375	-0.375	-0.375	linear	0.025	TRUE	450	FALSE	NA	NA	1	0	0.5	7	sepmodel	0.2	0.04331494189313219
10	250	0	375	750	1125	1500	1875	2250	2625	3000	3375	2	0	1	0	0	0	0	0	0	0	0	0	0	-0.375	-0.375	-0.375	-0.375	-0.375	-0.375	-0.375	-0.375	-0.375	-0.375	-0.375	linear	0.025	TRUE	450	FALSE	NA	NA	1	0	0.5	7	splines	0.2	0.03510588679110296
10	250	0	375	750	1125	1500	1875	2250	2625	3000	3375	2	0	1	0	0	0	0	0	0	0	0	0	0	-0.375	-0.375	-0.375	-0.375	-0.375	-0.375	-0.375	-0.375	-0.375	-0.375	-0.375	linear	0.025	TRUE	450	FALSE	NA	NA	1	0	0.5	7	splines_cal	0.2	0.030392992346321347
10	250	0	375	750	1125	1500	1875	2250	2625	3000	3375	2	0	1	0	0	0	0	0	0	0	0	0	0	-0.375	-0.375	-0.375	-0.375	-0.375	-0.375	-0.375	-0.375	-0.375	-0.375	-0.375	linear	0.025	TRUE	450	FALSE	NA	NA	1	0	0.5	8	fixmodel	0.1	0.013715638151764378
10	250	0	375	750	1125	1500	1875	2250	2625	3000	3375	2	0	1	0	0	0	0	0	0	0	0	0	0	-0.375	-0.375	-0.375	-0.375	-0.375	-0.375	-0.375	-0.375	-0.375	-0.375	-0.375	linear	0.025	TRUE	450	FALSE	NA	NA	1	0	0.5	8	sepmodel	0.1	0.013929991546973145
10	250	0	375	750	1125	1500	1875	2250	2625	3000	3375	2	0	1	0	0	0	0	0	0	0	0	0	0	-0.375	-0.375	-0.375	-0.375	-0.375	-0.375	-0.375	-0.375	-0.375	-0.375	-0.375	linear	0.025	TRUE	450	FALSE	NA	NA	1	0	0.5	8	splines	0	0.014103032992373319
10	250	0	375	750	1125	1500	1875	2250	2625	3000	3375	2	0	1	0	0	0	0	0	0	0	0	0	0	-0.375	-0.375	-0.375	-0.375	-0.375	-0.375	-0.375	-0.375	-0.375	-0.375	-0.375	linear	0.025	TRUE	450	FALSE	NA	NA	1	0	0.5	8	splines_cal	0	0.011701919929498754
10	250	0	375	750	1125	1500	1875	2250	2625	3000	3375	2	0	1	0	0	0	0	0	0	0	0	0	0	-0.375	-0.375	-0.375	-0.375	-0.375	-0.375	-0.375	-0.375	-0.375	-0.375	-0.375	linear	0.025	TRUE	450	FALSE	NA	NA	1	0	0.5	9	fixmodel	0.1	-0.001282211281493239
10	250	0	375	750	1125	1500	1875	2250	2625	3000	3375	2	0	1	0	0	0	0	0	0	0	0	0	0	-0.375	-0.375	-0.375	-0.375	-0.375	-0.375	-0.375	-0.375	-0.375	-0.375	-0.375	linear	0.025	TRUE	450	FALSE	NA	NA	1	0	0.5	9	sepmodel	0	0.0010605921898820107
10	250	0	375	750	1125	1500	1875	2250	2625	3000	3375	2	0	1	0	0	0	0	0	0	0	0	0	0	-0.375	-0.375	-0.375	-0.375	-0.375	-0.375	-0.375	-0.375	-0.375	-0.375	-0.375	linear	0.025	TRUE	450	FALSE	NA	NA	1	0	0.5	9	splines	0.1	-0.001568686399077478
10	250	0	375	750	1125	1500	1875	2250	2625	3000	3375	2	0	1	0	0	0	0	0	0	0	0	0	0	-0.375	-0.375	-0.375	-0.375	-0.375	-0.375	-0.375	-0.375	-0.375	-0.375	-0.375	linear	0.025	TRUE	450	FALSE	NA	NA	1	0	0.5	9	splines_cal	0.1	-0.0057358839891385235
10	250	0	375	750	1125	1500	1875	2250	2625	3000	3375	2	0	1	0	0	0	0	0	0	0	0	0	0	-0.375	-0.375	-0.375	-0.375	-0.375	-0.375	-0.375	-0.375	-0.375	-0.375	-0.375	linear	0.025	TRUE	450	FALSE	NA	NA	1	0	0.5	10	fixmodel	0	-0.02095305000999415
10	250	0	375	750	1125	1500	1875	2250	2625	3000	3375	2	0	1	0	0	0	0	0	0	0	0	0	0	-0.375	-0.375	-0.375	-0.375	-0.375	-0.375	-0.375	-0.375	-0.375	-0.375	-0.375	linear	0.025	TRUE	450	FALSE	NA	NA	1	0	0.5	10	sepmodel	0	-0.020344322750256067
10	250	0	375	750	1125	1500	1875	2250	2625	3000	3375	2	0	1	0	0	0	0	0	0	0	0	0	0	-0.375	-0.375	-0.375	-0.375	-0.375	-0.375	-0.375	-0.375	-0.375	-0.375	-0.375	linear	0.025	TRUE	450	FALSE	NA	NA	1	0	0.5	10	splines	0	-0.02009487457850471
10	250	0	375	750	1125	1500	1875	2250	2625	3000	3375	2	0	1	0	0	0	0	0	0	0	0	0	0	-0.375	-0.375	-0.375	-0.375	-0.375	-0.375	-0.375	-0.375	-0.375	-0.375	-0.375	linear	0.025	TRUE	450	FALSE	NA	NA	1	0	0.5	10	splines_cal	0	-0.02279492804180733
10	250	0	400	800	1200	1600	2000	2400	2800	3200	3600	2	0	1	0	0	0	0	0	0	0	0	0	0	-0.375	-0.375	-0.375	-0.375	-0.375	-0.375	-0.375	-0.375	-0.375	-0.375	-0.375	linear	0.025	TRUE	450	FALSE	NA	NA	1	0	0.5	2	fixmodel	0	0.012526702708895603
10	250	0	400	800	1200	1600	2000	2400	2800	3200	3600	2	0	1	0	0	0	0	0	0	0	0	0	0	-0.375	-0.375	-0.375	-0.375	-0.375	-0.375	-0.375	-0.375	-0.375	-0.375	-0.375	linear	0.025	TRUE	450	FALSE	NA	NA	1	0	0.5	2	sepmodel	0	0.016618103177766845
10	250	0	400	800	1200	1600	2000	2400	2800	3200	3600	2	0	1	0	0	0	0	0	0	0	0	0	0	-0.375	-0.375	-0.375	-0.375	-0.375	-0.375	-0.375	-0.375	-0.375	-0.375	-0.375	linear	0.025	TRUE	450	FALSE	NA	NA	1	0	0.5	2	splines	0	0.010119964923322552
10	250	0	400	800	1200	1600	2000	2400	2800	3200	3600	2	0	1	0	0	0	0	0	0	0	0	0	0	-0.375	-0.375	-0.375	-0.375	-0.375	-0.375	-0.375	-0.375	-0.375	-0.375	-0.375	linear	0.025	TRUE	450	FALSE	NA	NA	1	0	0.5	2	splines_cal	0	0.006603026242925506
10	250	0	400	800	1200	1600	2000	2400	2800	3200	3600	2	0	1	0	0	0	0	0	0	0	0	0	0	-0.375	-0.375	-0.375	-0.375	-0.375	-0.375	-0.375	-0.375	-0.375	-0.375	-0.375	linear	0.025	TRUE	450	FALSE	NA	NA	1	0	0.5	3	fixmodel	0.2	0.03524423994343886
10	250	0	400	800	1200	1600	2000	2400	2800	3200	3600	2	0	1	0	0	0	0	0	0	0	0	0	0	-0.375	-0.375	-0.375	-0.375	-0.375	-0.375	-0.375	-0.375	-0.375	-0.375	-0.375	linear	0.025	TRUE	450	FALSE	NA	NA	1	0	0.5	3	sepmodel	0.2	0.036717916146986405
10	250	0	400	800	1200	1600	2000	2400	2800	3200	3600	2	0	1	0	0	0	0	0	0	0	0	0	0	-0.375	-0.375	-0.375	-0.375	-0.375	-0.375	-0.375	-0.375	-0.375	-0.375	-0.375	linear	0.025	TRUE	450	FALSE	NA	NA	1	0	0.5	3	splines	0.2	0.03679241307030094
10	250	0	400	800	1200	1600	2000	2400	2800	3200	3600	2	0	1	0	0	0	0	0	0	0	0	0	0	-0.375	-0.375	-0.375	-0.375	-0.375	-0.375	-0.375	-0.375	-0.375	-0.375	-0.375	linear	0.025	TRUE	450	FALSE	NA	NA	1	0	0.5	3	splines_cal	0.2	0.03337265609041532
10	250	0	400	800	1200	1600	2000	2400	2800	3200	3600	2	0	1	0	0	0	0	0	0	0	0	0	0	-0.375	-0.375	-0.375	-0.375	-0.375	-0.375	-0.375	-0.375	-0.375	-0.375	-0.375	linear	0.025	TRUE	450	FALSE	NA	NA	1	0	0.5	4	fixmodel	0	-0.013459974768040272
10	250	0	400	800	1200	1600	2000	2400	2800	3200	3600	2	0	1	0	0	0	0	0	0	0	0	0	0	-0.375	-0.375	-0.375	-0.375	-0.375	-0.375	-0.375	-0.375	-0.375	-0.375	-0.375	linear	0.025	TRUE	450	FALSE	NA	NA	1	0	0.5	4	sepmodel	0	-0.013268509942305226
10	250	0	400	800	1200	1600	2000	2400	2800	3200	3600	2	0	1	0	0	0	0	0	0	0	0	0	0	-0.375	-0.375	-0.375	-0.375	-0.375	-0.375	-0.375	-0.375	-0.375	-0.375	-0.375	linear	0.025	TRUE	450	FALSE	NA	NA	1	0	0.5	4	splines	0	-0.01181364663341402
10	250	0	400	800	1200	1600	2000	2400	2800	3200	3600	2	0	1	0	0	0	0	0	0	0	0	0	0	-0.375	-0.375	-0.375	-0.375	-0.375	-0.375	-0.375	-0.375	-0.375	-0.375	-0.375	linear	0.025	TRUE	450	FALSE	NA	NA	1	0	0.5	4	splines_cal	0	-0.009763305799527555
10	250	0	400	800	1200	1600	2000	2400	2800	3200	3600	2	0	1	0	0	0	0	0	0	0	0	0	0	-0.375	-0.375	-0.375	-0.375	-0.375	-0.375	-0.375	-0.375	-0.375	-0.375	-0.375	linear	0.025	TRUE	450	FALSE	NA	NA	1	0	0.5	5	fixmodel	0	-0.022620133356536374
10	250	0	400	800	1200	1600	2000	2400	2800	3200	3600	2	0	1	0	0	0	0	0	0	0	0	0	0	-0.375	-0.375	-0.375	-0.375	-0.375	-0.375	-0.375	-0.375	-0.375	-0.375	-0.375	linear	0.025	TRUE	450	FALSE	NA	NA	1	0	0.5	5	sepmodel	0	-0.03637935193167295
10	250	0	400	800	1200	1600	2000	2400	2800	3200	3600	2	0	1	0	0	0	0	0	0	0	0	0	0	-0.375	-0.375	-0.375	-0.375	-0.375	-0.375	-0.375	-0.375	-0.375	-0.375	-0.375	linear	0.025	TRUE	450	FALSE	NA	NA	1	0	0.5	5	splines	0	-0.015018694874990713
10	250	0	400	800	1200	1600	2000	2400	2800	3200	3600	2	0	1	0	0	0	0	0	0	0	0	0	0	-0.375	-0.375	-0.375	-0.375	-0.375	-0.375	-0.375	-0.375	-0.375	-0.375	-0.375	linear	0.025	TRUE	450	FALSE	NA	NA	1	0	0.5	5	splines_cal	0	-0.014501253646769767
10	250	0	400	800	1200	1600	2000	2400	2800	3200	3600	2	0	1	0	0	0	0	0	0	0	0	0	0	-0.375	-0.375	-0.375	-0.375	-0.375	-0.375	-0.375	-0.375	-0.375	-0.375	-0.375	linear	0.025	TRUE	450	FALSE	NA	NA	1	0	0.5	6	fixmodel	0.1	0.02781963893924324
10	250	0	400	800	1200	1600	2000	2400	2800	3200	3600	2	0	1	0	0	0	0	0	0	0	0	0	0	-0.375	-0.375	-0.375	-0.375	-0.375	-0.375	-0.375	-0.375	-0.375	-0.375	-0.375	linear	0.025	TRUE	450	FALSE	NA	NA	1	0	0.5	6	sepmodel	0.1	0.03489766128968705
10	250	0	400	800	1200	1600	2000	2400	2800	3200	3600	2	0	1	0	0	0	0	0	0	0	0	0	0	-0.375	-0.375	-0.375	-0.375	-0.375	-0.375	-0.375	-0.375	-0.375	-0.375	-0.375	linear	0.025	TRUE	450	FALSE	NA	NA	1	0	0.5	6	splines	0.1	0.034840711595456514
10	250	0	400	800	1200	1600	2000	2400	2800	3200	3600	2	0	1	0	0	0	0	0	0	0	0	0	0	-0.375	-0.375	-0.375	-0.375	-0.375	-0.375	-0.375	-0.375	-0.375	-0.375	-0.375	linear	0.025	TRUE	450	FALSE	NA	NA	1	0	0.5	6	splines_cal	0.1	0.034877346838827
10	250	0	400	800	1200	1600	2000	2400	2800	3200	3600	2	0	1	0	0	0	0	0	0	0	0	0	0	-0.375	-0.375	-0.375	-0.375	-0.375	-0.375	-0.375	-0.375	-0.375	-0.375	-0.375	linear	0.025	TRUE	450	FALSE	NA	NA	1	0	0.5	7	fixmodel	0	0.011900219493933313
10	250	0	400	800	1200	1600	2000	2400	2800	3200	3600	2	0	1	0	0	0	0	0	0	0	0	0	0	-0.375	-0.375	-0.375	-0.375	-0.375	-0.375	-0.375	-0.375	-0.375	-0.375	-0.375	linear	0.025	TRUE	450	FALSE	NA	NA	1	0	0.5	7	sepmodel	0	0.009386427809869534
10	250	0	400	800	1200	1600	2000	2400	2800	3200	3600	2	0	1	0	0	0	0	0	0	0	0	0	0	-0.375	-0.375	-0.375	-0.375	-0.375	-0.375	-0.375	-0.375	-0.375	-0.375	-0.375	linear	0.025	TRUE	450	FALSE	NA	NA	1	0	0.5	7	splines	0	0.011767517189304992
10	250	0	400	800	1200	1600	2000	2400	2800	3200	3600	2	0	1	0	0	0	0	0	0	0	0	0	0	-0.375	-0.375	-0.375	-0.375	-0.375	-0.375	-0.375	-0.375	-0.375	-0.375	-0.375	linear	0.025	TRUE	450	FALSE	NA	NA	1	0	0.5	7	splines_cal	0	0.014450477837440256
10	250	0	400	800	1200	1600	2000	2400	2800	3200	3600	2	0	1	0	0	0	0	0	0	0	0	0	0	-0.375	-0.375	-0.375	-0.375	-0.375	-0.375	-0.375	-0.375	-0.375	-0.375	-0.375	linear	0.025	TRUE	450	FALSE	NA	NA	1	0	0.5	8	fixmodel	0	-2.5942993704317194e-4
10	250	0	400	800	1200	1600	2000	2400	2800	3200	3600	2	0	1	0	0	0	0	0	0	0	0	0	0	-0.375	-0.375	-0.375	-0.375	-0.375	-0.375	-0.375	-0.375	-0.375	-0.375	-0.375	linear	0.025	TRUE	450	FALSE	NA	NA	1	0	0.5	8	sepmodel	0	0.006909597237544884
10	250	0	400	800	1200	1600	2000	2400	2800	3200	3600	2	0	1	0	0	0	0	0	0	0	0	0	0	-0.375	-0.375	-0.375	-0.375	-0.375	-0.375	-0.375	-0.375	-0.375	-0.375	-0.375	linear	0.025	TRUE	450	FALSE	NA	NA	1	0	0.5	8	splines	0	-0.005282850584931978
10	250	0	400	800	1200	1600	2000	2400	2800	3200	3600	2	0	1	0	0	0	0	0	0	0	0	0	0	-0.375	-0.375	-0.375	-0.375	-0.375	-0.375	-0.375	-0.375	-0.375	-0.375	-0.375	linear	0.025	TRUE	450	FALSE	NA	NA	1	0	0.5	8	splines_cal	0	-0.0028984359116051885
10	250	0	400	800	1200	1600	2000	2400	2800	3200	3600	2	0	1	0	0	0	0	0	0	0	0	0	0	-0.375	-0.375	-0.375	-0.375	-0.375	-0.375	-0.375	-0.375	-0.375	-0.375	-0.375	linear	0.025	TRUE	450	FALSE	NA	NA	1	0	0.5	9	fixmodel	0.1	0.004102495079941666
10	250	0	400	800	1200	1600	2000	2400	2800	3200	3600	2	0	1	0	0	0	0	0	0	0	0	0	0	-0.375	-0.375	-0.375	-0.375	-0.375	-0.375	-0.375	-0.375	-0.375	-0.375	-0.375	linear	0.025	TRUE	450	FALSE	NA	NA	1	0	0.5	9	sepmodel	0.1	-4.009336358694597e-4
10	250	0	400	800	1200	1600	2000	2400	2800	3200	3600	2	0	1	0	0	0	0	0	0	0	0	0	0	-0.375	-0.375	-0.375	-0.375	-0.375	-0.375	-0.375	-0.375	-0.375	-0.375	-0.375	linear	0.025	TRUE	450	FALSE	NA	NA	1	0	0.5	9	splines	0	0.001857586502290175
10	250	0	400	800	1200	1600	2000	2400	2800	3200	3600	2	0	1	0	0	0	0	0	0	0	0	0	0	-0.375	-0.375	-0.375	-0.375	-0.375	-0.375	-0.375	-0.375	-0.375	-0.375	-0.375	linear	0.025	TRUE	450	FALSE	NA	NA	1	0	0.5	9	splines_cal	0	0.005141711381019384
10	250	0	400	800	1200	1600	2000	2400	2800	3200	3600	2	0	1	0	0	0	0	0	0	0	0	0	0	-0.375	-0.375	-0.375	-0.375	-0.375	-0.375	-0.375	-0.375	-0.375	-0.375	-0.375	linear	0.025	TRUE	450	FALSE	NA	NA	1	0	0.5	10	fixmodel	0	0.007493497407954275
10	250	0	400	800	1200	1600	2000	2400	2800	3200	3600	2	0	1	0	0	0	0	0	0	0	0	0	0	-0.375	-0.375	-0.375	-0.375	-0.375	-0.375	-0.375	-0.375	-0.375	-0.375	-0.375	linear	0.025	TRUE	450	FALSE	NA	NA	1	0	0.5	10	sepmodel	0	0.0012384024152263728
10	250	0	400	800	1200	1600	2000	2400	2800	3200	3600	2	0	1	0	0	0	0	0	0	0	0	0	0	-0.375	-0.375	-0.375	-0.375	-0.375	-0.375	-0.375	-0.375	-0.375	-0.375	-0.375	linear	0.025	TRUE	450	FALSE	NA	NA	1	0	0.5	10	splines	0	0.007275211276963937
10	250	0	400	800	1200	1600	2000	2400	2800	3200	3600	2	0	1	0	0	0	0	0	0	0	0	0	0	-0.375	-0.375	-0.375	-0.375	-0.375	-0.375	-0.375	-0.375	-0.375	-0.375	-0.375	linear	0.025	TRUE	450	FALSE	NA	NA	1	0	0.5	10	splines_cal	0	0.004150549714747591
10	250	0	425	850	1275	1700	2125	2550	2975	3400	3825	2	0	1	0	0	0	0	0	0	0	0	0	0	-0.375	-0.375	-0.375	-0.375	-0.375	-0.375	-0.375	-0.375	-0.375	-0.375	-0.375	linear	0.025	TRUE	450	FALSE	NA	NA	1	0	0.5	2	fixmodel	0	0.022239088461472604
10	250	0	425	850	1275	1700	2125	2550	2975	3400	3825	2	0	1	0	0	0	0	0	0	0	0	0	0	-0.375	-0.375	-0.375	-0.375	-0.375	-0.375	-0.375	-0.375	-0.375	-0.375	-0.375	linear	0.025	TRUE	450	FALSE	NA	NA	1	0	0.5	2	sepmodel	0.1	0.026393908823968904
10	250	0	425	850	1275	1700	2125	2550	2975	3400	3825	2	0	1	0	0	0	0	0	0	0	0	0	0	-0.375	-0.375	-0.375	-0.375	-0.375	-0.375	-0.375	-0.375	-0.375	-0.375	-0.375	linear	0.025	TRUE	450	FALSE	NA	NA	1	0	0.5	2	splines	0	0.018326128794034148
10	250	0	425	850	1275	1700	2125	2550	2975	3400	3825	2	0	1	0	0	0	0	0	0	0	0	0	0	-0.375	-0.375	-0.375	-0.375	-0.375	-0.375	-0.375	-0.375	-0.375	-0.375	-0.375	linear	0.025	TRUE	450	FALSE	NA	NA	1	0	0.5	2	splines_cal	0	0.013041851242170858
10	250	0	425	850	1275	1700	2125	2550	2975	3400	3825	2	0	1	0	0	0	0	0	0	0	0	0	0	-0.375	-0.375	-0.375	-0.375	-0.375	-0.375	-0.375	-0.375	-0.375	-0.375	-0.375	linear	0.025	TRUE	450	FALSE	NA	NA	1	0	0.5	3	fixmodel	0.1	-0.001958569692647845
10	250	0	425	850	1275	1700	2125	2550	2975	3400	3825	2	0	1	0	0	0	0	0	0	0	0	0	0	-0.375	-0.375	-0.375	-0.375	-0.375	-0.375	-0.375	-0.375	-0.375	-0.375	-0.375	linear	0.025	TRUE	450	FALSE	NA	NA	1	0	0.5	3	sepmodel	0	-0.010273924122585515
10	250	0	425	850	1275	1700	2125	2550	2975	3400	3825	2	0	1	0	0	0	0	0	0	0	0	0	0	-0.375	-0.375	-0.375	-0.375	-0.375	-0.375	-0.375	-0.375	-0.375	-0.375	-0.375	linear	0.025	TRUE	450	FALSE	NA	NA	1	0	0.5	3	splines	0.1	2.4230488022539574e-4
10	250	0	425	850	1275	1700	2125	2550	2975	3400	3825	2	0	1	0	0	0	0	0	0	0	0	0	0	-0.375	-0.375	-0.375	-0.375	-0.375	-0.375	-0.375	-0.375	-0.375	-0.375	-0.375	linear	0.025	TRUE	450	FALSE	NA	NA	1	0	0.5	3	splines_cal	0.1	0.001219534954612126
10	250	0	425	850	1275	1700	2125	2550	2975	3400	3825	2	0	1	0	0	0	0	0	0	0	0	0	0	-0.375	-0.375	-0.375	-0.375	-0.375	-0.375	-0.375	-0.375	-0.375	-0.375	-0.375	linear	0.025	TRUE	450	FALSE	NA	NA	1	0	0.5	4	fixmodel	0	0.007471772341275795
10	250	0	425	850	1275	1700	2125	2550	2975	3400	3825	2	0	1	0	0	0	0	0	0	0	0	0	0	-0.375	-0.375	-0.375	-0.375	-0.375	-0.375	-0.375	-0.375	-0.375	-0.375	-0.375	linear	0.025	TRUE	450	FALSE	NA	NA	1	0	0.5	4	sepmodel	0	0.004993669891813609
10	250	0	425	850	1275	1700	2125	2550	2975	3400	3825	2	0	1	0	0	0	0	0	0	0	0	0	0	-0.375	-0.375	-0.375	-0.375	-0.375	-0.375	-0.375	-0.375	-0.375	-0.375	-0.375	linear	0.025	TRUE	450	FALSE	NA	NA	1	0	0.5	4	splines	0	0.003287361477095935
10	250	0	425	850	1275	1700	2125	2550	2975	3400	3825	2	0	1	0	0	0	0	0	0	0	0	0	0	-0.375	-0.375	-0.375	-0.375	-0.375	-0.375	-0.375	-0.375	-0.375	-0.375	-0.375	linear	0.025	TRUE	450	FALSE	NA	NA	1	0	0.5	4	splines_cal	0	0.006564401920828677
10	250	0	425	850	1275	1700	2125	2550	2975	3400	3825	2	0	1	0	0	0	0	0	0	0	0	0	0	-0.375	-0.375	-0.375	-0.375	-0.375	-0.375	-0.375	-0.375	-0.375	-0.375	-0.375	linear	0.025	TRUE	450	FALSE	NA	NA	1	0	0.5	5	fixmodel	0	0.0022794284925802526
10	250	0	425	850	1275	1700	2125	2550	2975	3400	3825	2	0	1	0	0	0	0	0	0	0	0	0	0	-0.375	-0.375	-0.375	-0.375	-0.375	-0.375	-0.375	-0.375	-0.375	-0.375	-0.375	linear	0.025	TRUE	450	FALSE	NA	NA	1	0	0.5	5	sepmodel	0	0.0010728831620034009
10	250	0	425	850	1275	1700	2125	2550	2975	3400	3825	2	0	1	0	0	0	0	0	0	0	0	0	0	-0.375	-0.375	-0.375	-0.375	-0.375	-0.375	-0.375	-0.375	-0.375	-0.375	-0.375	linear	0.025	TRUE	450	FALSE	NA	NA	1	0	0.5	5	splines	0	0.0010366161666335743
10	250	0	425	850	1275	1700	2125	2550	2975	3400	3825	2	0	1	0	0	0	0	0	0	0	0	0	0	-0.375	-0.375	-0.375	-0.375	-0.375	-0.375	-0.375	-0.375	-0.375	-0.375	-0.375	linear	0.025	TRUE	450	FALSE	NA	NA	1	0	0.5	5	splines_cal	0	-0.002940335779466626
10	250	0	425	850	1275	1700	2125	2550	2975	3400	3825	2	0	1	0	0	0	0	0	0	0	0	0	0	-0.375	-0.375	-0.375	-0.375	-0.375	-0.375	-0.375	-0.375	-0.375	-0.375	-0.375	linear	0.025	TRUE	450	FALSE	NA	NA	1	0	0.5	6	fixmodel	0	0.021701211392502095
10	250	0	425	850	1275	1700	2125	2550	2975	3400	3825	2	0	1	0	0	0	0	0	0	0	0	0	0	-0.375	-0.375	-0.375	-0.375	-0.375	-0.375	-0.375	-0.375	-0.375	-0.375	-0.375	linear	0.025	TRUE	450	FALSE	NA	NA	1	0	0.5	6	sepmodel	0	0.026299131667966803
10	250	0	425	850	1275	1700	2125	2550	2975	3400	3825	2	0	1	0	0	0	0	0	0	0	0	0	0	-0.375	-0.375	-0.375	-0.375	-0.375	-0.375	-0.375	-0.375	-0.375	-0.375	-0.375	linear	0.025	TRUE	450	FALSE	NA	NA	1	0	0.5	6	splines	0	0.018627072621451933
10	250	0	425	850	1275	1700	2125	2550	2975	3400	3825	2	0	1	0	0	0	0	0	0	0	0	0	0	-0.375	-0.375	-0.375	-0.375	-0.375	-0.375	-0.375	-0.375	-0.375	-0.375	-0.375	linear	0.025	TRUE	450	FALSE	NA	NA	1	0	0.5	6	splines_cal	0	0.02079879693073375
10	250	0	425	850	1275	1700	2125	2550	2975	3400	3825	2	0	1	0	0	0	0	0	0	0	0	0	0	-0.375	-0.375	-0.375	-0.375	-0.375	-0.375	-0.375	-0.375	-0.375	-0.375	-0.375	linear	0.025	TRUE	450	FALSE	NA	NA	1	0	0.5	7	fixmodel	0	-0.00626654597125149
10	250	0	425	850	1275	1700	2125	2550	2975	3400	3825	2	0	1	0	0	0	0	0	0	0	0	0	0	-0.375	-0.375	-0.375	-0.375	-0.375	-0.375	-0.375	-0.375	-0.375	-0.375	-0.375	linear	0.025	TRUE	450	FALSE	NA	NA	1	0	0.5	7	sepmodel	0.1	-0.004663975276345732
10	250	0	425	850	1275	1700	2125	2550	2975	3400	3825	2	0	1	0	0	0	0	0	0	0	0	0	0	-0.375	-0.375	-0.375	-0.375	-0.375	-0.375	-0.375	-0.375	-0.375	-0.375	-0.375	linear	0.025	TRUE	450	FALSE	NA	NA	1	0	0.5	7	splines	0	-0.007589209011481138
10	250	0	425	850	1275	1700	2125	2550	2975	3400	3825	2	0	1	0	0	0	0	0	0	0	0	0	0	-0.375	-0.375	-0.375	-0.375	-0.375	-0.375	-0.375	-0.375	-0.375	-0.375	-0.375	linear	0.025	TRUE	450	FALSE	NA	NA	1	0	0.5	7	splines_cal	0	-0.0118614617033811
10	250	0	425	850	1275	1700	2125	2550	2975	3400	3825	2	0	1	0	0	0	0	0	0	0	0	0	0	-0.375	-0.375	-0.375	-0.375	-0.375	-0.375	-0.375	-0.375	-0.375	-0.375	-0.375	linear	0.025	TRUE	450	FALSE	NA	NA	1	0	0.5	8	fixmodel	0	0.0304018308927379
10	250	0	425	850	1275	1700	2125	2550	2975	3400	3825	2	0	1	0	0	0	0	0	0	0	0	0	0	-0.375	-0.375	-0.375	-0.375	-0.375	-0.375	-0.375	-0.375	-0.375	-0.375	-0.375	linear	0.025	TRUE	450	FALSE	NA	NA	1	0	0.5	8	sepmodel	0.1	0.036277288364928606
10	250	0	425	850	1275	1700	2125	2550	2975	3400	3825	2	0	1	0	0	0	0	0	0	0	0	0	0	-0.375	-0.375	-0.375	-0.375	-0.375	-0.375	-0.375	-0.375	-0.375	-0.375	-0.375	linear	0.025	TRUE	450	FALSE	NA	NA	1	0	0.5	8	splines	0.1	0.030009660478080458
10	250	0	425	850	1275	1700	2125	2550	2975	3400	3825	2	0	1	0	0	0	0	0	0	0	0	0	0	-0.375	-0.375	-0.375	-0.375	-0.375	-0.375	-0.375	-0.375	-0.375	-0.375	-0.375	linear	0.025	TRUE	450	FALSE	NA	NA	1	0	0.5	8	splines_cal	0.1	0.03313600135796708
10	250	0	425	850	1275	1700	2125	2550	2975	3400	3825	2	0	1	0	0	0	0	0	0	0	0	0	0	-0.375	-0.375	-0.375	-0.375	-0.375	-0.375	-0.375	-0.375	-0.375	-0.375	-0.375	linear	0.025	TRUE	450	FALSE	NA	NA	1	0	0.5	9	fixmodel	0	0.04584734241978812
10	250	0	425	850	1275	1700	2125	2550	2975	3400	3825	2	0	1	0	0	0	0	0	0	0	0	0	0	-0.375	-0.375	-0.375	-0.375	-0.375	-0.375	-0.375	-0.375	-0.375	-0.375	-0.375	linear	0.025	TRUE	450	FALSE	NA	NA	1	0	0.5	9	sepmodel	0	0.034937314456992344
10	250	0	425	850	1275	1700	2125	2550	2975	3400	3825	2	0	1	0	0	0	0	0	0	0	0	0	0	-0.375	-0.375	-0.375	-0.375	-0.375	-0.375	-0.375	-0.375	-0.375	-0.375	-0.375	linear	0.025	TRUE	450	FALSE	NA	NA	1	0	0.5	9	splines	0	0.04478681722313998
10	250	0	425	850	1275	1700	2125	2550	2975	3400	3825	2	0	1	0	0	0	0	0	0	0	0	0	0	-0.375	-0.375	-0.375	-0.375	-0.375	-0.375	-0.375	-0.375	-0.375	-0.375	-0.375	linear	0.025	TRUE	450	FALSE	NA	NA	1	0	0.5	9	splines_cal	0	0.045982519402283886
10	250	0	425	850	1275	1700	2125	2550	2975	3400	3825	2	0	1	0	0	0	0	0	0	0	0	0	0	-0.375	-0.375	-0.375	-0.375	-0.375	-0.375	-0.375	-0.375	-0.375	-0.375	-0.375	linear	0.025	TRUE	450	FALSE	NA	NA	1	0	0.5	10	fixmodel	0	-0.04042408956964266
10	250	0	425	850	1275	1700	2125	2550	2975	3400	3825	2	0	1	0	0	0	0	0	0	0	0	0	0	-0.375	-0.375	-0.375	-0.375	-0.375	-0.375	-0.375	-0.375	-0.375	-0.375	-0.375	linear	0.025	TRUE	450	FALSE	NA	NA	1	0	0.5	10	sepmodel	0	-0.05222468463548504
10	250	0	425	850	1275	1700	2125	2550	2975	3400	3825	2	0	1	0	0	0	0	0	0	0	0	0	0	-0.375	-0.375	-0.375	-0.375	-0.375	-0.375	-0.375	-0.375	-0.375	-0.375	-0.375	linear	0.025	TRUE	450	FALSE	NA	NA	1	0	0.5	10	splines	0	-0.03619375716022987
10	250	0	425	850	1275	1700	2125	2550	2975	3400	3825	2	0	1	0	0	0	0	0	0	0	0	0	0	-0.375	-0.375	-0.375	-0.375	-0.375	-0.375	-0.375	-0.375	-0.375	-0.375	-0.375	linear	0.025	TRUE	450	FALSE	NA	NA	1	0	0.5	10	splines_cal	0	-0.043492619759337096
10	250	0	450	900	1350	1800	2250	2700	3150	3600	4050	2	0	1	0	0	0	0	0	0	0	0	0	0	-0.375	-0.375	-0.375	-0.375	-0.375	-0.375	-0.375	-0.375	-0.375	-0.375	-0.375	linear	0.025	TRUE	450	FALSE	NA	NA	1	0	0.5	2	fixmodel	0	-0.030738585397359026
10	250	0	450	900	1350	1800	2250	2700	3150	3600	4050	2	0	1	0	0	0	0	0	0	0	0	0	0	-0.375	-0.375	-0.375	-0.375	-0.375	-0.375	-0.375	-0.375	-0.375	-0.375	-0.375	linear	0.025	TRUE	450	FALSE	NA	NA	1	0	0.5	2	sepmodel	0	-0.032485133645103303
10	250	0	450	900	1350	1800	2250	2700	3150	3600	4050	2	0	1	0	0	0	0	0	0	0	0	0	0	-0.375	-0.375	-0.375	-0.375	-0.375	-0.375	-0.375	-0.375	-0.375	-0.375	-0.375	linear	0.025	TRUE	450	FALSE	NA	NA	1	0	0.5	2	splines	0	-0.03086103585306725
10	250	0	450	900	1350	1800	2250	2700	3150	3600	4050	2	0	1	0	0	0	0	0	0	0	0	0	0	-0.375	-0.375	-0.375	-0.375	-0.375	-0.375	-0.375	-0.375	-0.375	-0.375	-0.375	linear	0.025	TRUE	450	FALSE	NA	NA	1	0	0.5	2	splines_cal	0	-0.02855388137629971
10	250	0	450	900	1350	1800	2250	2700	3150	3600	4050	2	0	1	0	0	0	0	0	0	0	0	0	0	-0.375	-0.375	-0.375	-0.375	-0.375	-0.375	-0.375	-0.375	-0.375	-0.375	-0.375	linear	0.025	TRUE	450	FALSE	NA	NA	1	0	0.5	3	fixmodel	0.1	0.03553800430782483
10	250	0	450	900	1350	1800	2250	2700	3150	3600	4050	2	0	1	0	0	0	0	0	0	0	0	0	0	-0.375	-0.375	-0.375	-0.375	-0.375	-0.375	-0.375	-0.375	-0.375	-0.375	-0.375	linear	0.025	TRUE	450	FALSE	NA	NA	1	0	0.5	3	sepmodel	0.1	0.04387281658093082
10	250	0	450	900	1350	1800	2250	2700	3150	3600	4050	2	0	1	0	0	0	0	0	0	0	0	0	0	-0.375	-0.375	-0.375	-0.375	-0.375	-0.375	-0.375	-0.375	-0.375	-0.375	-0.375	linear	0.025	TRUE	450	FALSE	NA	NA	1	0	0.5	3	splines	0	0.03953786427999513
10	250	0	450	900	1350	1800	2250	2700	3150	3600	4050	2	0	1	0	0	0	0	0	0	0	0	0	0	-0.375	-0.375	-0.375	-0.375	-0.375	-0.375	-0.375	-0.375	-0.375	-0.375	-0.375	linear	0.025	TRUE	450	FALSE	NA	NA	1	0	0.5	3	splines_cal	0	0.03523728387534985
10	250	0	450	900	1350	1800	2250	2700	3150	3600	4050	2	0	1	0	0	0	0	0	0	0	0	0	0	-0.375	-0.375	-0.375	-0.375	-0.375	-0.375	-0.375	-0.375	-0.375	-0.375	-0.375	linear	0.025	TRUE	450	FALSE	NA	NA	1	0	0.5	4	fixmodel	0	-6.616616782588538e-4
10	250	0	450	900	1350	1800	2250	2700	3150	3600	4050	2	0	1	0	0	0	0	0	0	0	0	0	0	-0.375	-0.375	-0.375	-0.375	-0.375	-0.375	-0.375	-0.375	-0.375	-0.375	-0.375	linear	0.025	TRUE	450	FALSE	NA	NA	1	0	0.5	4	sepmodel	0	0.005481484617798592
10	250	0	450	900	1350	1800	2250	2700	3150	3600	4050	2	0	1	0	0	0	0	0	0	0	0	0	0	-0.375	-0.375	-0.375	-0.375	-0.375	-0.375	-0.375	-0.375	-0.375	-0.375	-0.375	linear	0.025	TRUE	450	FALSE	NA	NA	1	0	0.5	4	splines	0	-4.7751904365012635e-4
10	250	0	450	900	1350	1800	2250	2700	3150	3600	4050	2	0	1	0	0	0	0	0	0	0	0	0	0	-0.375	-0.375	-0.375	-0.375	-0.375	-0.375	-0.375	-0.375	-0.375	-0.375	-0.375	linear	0.025	TRUE	450	FALSE	NA	NA	1	0	0.5	4	splines_cal	0	-0.0018025255595452224
10	250	0	450	900	1350	1800	2250	2700	3150	3600	4050	2	0	1	0	0	0	0	0	0	0	0	0	0	-0.375	-0.375	-0.375	-0.375	-0.375	-0.375	-0.375	-0.375	-0.375	-0.375	-0.375	linear	0.025	TRUE	450	FALSE	NA	NA	1	0	0.5	5	fixmodel	0	0.029876374187971313
10	250	0	450	900	1350	1800	2250	2700	3150	3600	4050	2	0	1	0	0	0	0	0	0	0	0	0	0	-0.375	-0.375	-0.375	-0.375	-0.375	-0.375	-0.375	-0.375	-0.375	-0.375	-0.375	linear	0.025	TRUE	450	FALSE	NA	NA	1	0	0.5	5	sepmodel	0.1	0.030511721436017096
10	250	0	450	900	1350	1800	2250	2700	3150	3600	4050	2	0	1	0	0	0	0	0	0	0	0	0	0	-0.375	-0.375	-0.375	-0.375	-0.375	-0.375	-0.375	-0.375	-0.375	-0.375	-0.375	linear	0.025	TRUE	450	FALSE	NA	NA	1	0	0.5	5	splines	0	0.02517643798535111
10	250	0	450	900	1350	1800	2250	2700	3150	3600	4050	2	0	1	0	0	0	0	0	0	0	0	0	0	-0.375	-0.375	-0.375	-0.375	-0.375	-0.375	-0.375	-0.375	-0.375	-0.375	-0.375	linear	0.025	TRUE	450	FALSE	NA	NA	1	0	0.5	5	splines_cal	0	0.025087791126492186
10	250	0	450	900	1350	1800	2250	2700	3150	3600	4050	2	0	1	0	0	0	0	0	0	0	0	0	0	-0.375	-0.375	-0.375	-0.375	-0.375	-0.375	-0.375	-0.375	-0.375	-0.375	-0.375	linear	0.025	TRUE	450	FALSE	NA	NA	1	0	0.5	6	fixmodel	0	0.03268250590350629
10	250	0	450	900	1350	1800	2250	2700	3150	3600	4050	2	0	1	0	0	0	0	0	0	0	0	0	0	-0.375	-0.375	-0.375	-0.375	-0.375	-0.375	-0.375	-0.375	-0.375	-0.375	-0.375	linear	0.025	TRUE	450	FALSE	NA	NA	1	0	0.5	6	sepmodel	0	0.03966826852245659
10	250	0	450	900	1350	1800	2250	2700	3150	3600	4050	2	0	1	0	0	0	0	0	0	0	0	0	0	-0.375	-0.375	-0.375	-0.375	-0.375	-0.375	-0.375	-0.375	-0.375	-0.375	-0.375	linear	0.025	TRUE	450	FALSE	NA	NA	1	0	0.5	6	splines	0	0.031583631649417056
10	250	0	450	900	1350	1800	2250	2700	3150	3600	4050	2	0	1	0	0	0	0	0	0	0	0	0	0	-0.375	-0.375	-0.375	-0.375	-0.375	-0.375	-0.375	-0.375	-0.375	-0.375	-0.375	linear	0.025	TRUE	450	FALSE	NA	NA	1	0	0.5	6	splines_cal	0.1	0.029657771386261172
10	250	0	450	900	1350	1800	2250	2700	3150	3600	4050	2	0	1	0	0	0	0	0	0	0	0	0	0	-0.375	-0.375	-0.375	-0.375	-0.375	-0.375	-0.375	-0.375	-0.375	-0.375	-0.375	linear	0.025	TRUE	450	FALSE	NA	NA	1	0	0.5	7	fixmodel	0	0.0067253182593749496
10	250	0	450	900	1350	1800	2250	2700	3150	3600	4050	2	0	1	0	0	0	0	0	0	0	0	0	0	-0.375	-0.375	-0.375	-0.375	-0.375	-0.375	-0.375	-0.375	-0.375	-0.375	-0.375	linear	0.025	TRUE	450	FALSE	NA	NA	1	0	0.5	7	sepmodel	0	0.011019348717656575
10	250	0	450	900	1350	1800	2250	2700	3150	3600	4050	2	0	1	0	0	0	0	0	0	0	0	0	0	-0.375	-0.375	-0.375	-0.375	-0.375	-0.375	-0.375	-0.375	-0.375	-0.375	-0.375	linear	0.025	TRUE	450	FALSE	NA	NA	1	0	0.5	7	splines	0	0.005059026864535455
10	250	0	450	900	1350	1800	2250	2700	3150	3600	4050	2	0	1	0	0	0	0	0	0	0	0	0	0	-0.375	-0.375	-0.375	-0.375	-0.375	-0.375	-0.375	-0.375	-0.375	-0.375	-0.375	linear	0.025	TRUE	450	FALSE	NA	NA	1	0	0.5	7	splines_cal	0	2.813377561511816e-4
10	250	0	450	900	1350	1800	2250	2700	3150	3600	4050	2	0	1	0	0	0	0	0	0	0	0	0	0	-0.375	-0.375	-0.375	-0.375	-0.375	-0.375	-0.375	-0.375	-0.375	-0.375	-0.375	linear	0.025	TRUE	450	FALSE	NA	NA	1	0	0.5	8	fixmodel	0	0.02538170884011989
10	250	0	450	900	1350	1800	2250	2700	3150	3600	4050	2	0	1	0	0	0	0	0	0	0	0	0	0	-0.375	-0.375	-0.375	-0.375	-0.375	-0.375	-0.375	-0.375	-0.375	-0.375	-0.375	linear	0.025	TRUE	450	FALSE	NA	NA	1	0	0.5	8	sepmodel	0	0.024410977530682734
10	250	0	450	900	1350	1800	2250	2700	3150	3600	4050	2	0	1	0	0	0	0	0	0	0	0	0	0	-0.375	-0.375	-0.375	-0.375	-0.375	-0.375	-0.375	-0.375	-0.375	-0.375	-0.375	linear	0.025	TRUE	450	FALSE	NA	NA	1	0	0.5	8	splines	0	0.0314019357439068
10	250	0	450	900	1350	1800	2250	2700	3150	3600	4050	2	0	1	0	0	0	0	0	0	0	0	0	0	-0.375	-0.375	-0.375	-0.375	-0.375	-0.375	-0.375	-0.375	-0.375	-0.375	-0.375	linear	0.025	TRUE	450	FALSE	NA	NA	1	0	0.5	8	splines_cal	0	0.035645700525611126
10	250	0	450	900	1350	1800	2250	2700	3150	3600	4050	2	0	1	0	0	0	0	0	0	0	0	0	0	-0.375	-0.375	-0.375	-0.375	-0.375	-0.375	-0.375	-0.375	-0.375	-0.375	-0.375	linear	0.025	TRUE	450	FALSE	NA	NA	1	0	0.5	9	fixmodel	0	-0.013012777972182223
10	250	0	450	900	1350	1800	2250	2700	3150	3600	4050	2	0	1	0	0	0	0	0	0	0	0	0	0	-0.375	-0.375	-0.375	-0.375	-0.375	-0.375	-0.375	-0.375	-0.375	-0.375	-0.375	linear	0.025	TRUE	450	FALSE	NA	NA	1	0	0.5	9	sepmodel	0	-0.029591538460809474
10	250	0	450	900	1350	1800	2250	2700	3150	3600	4050	2	0	1	0	0	0	0	0	0	0	0	0	0	-0.375	-0.375	-0.375	-0.375	-0.375	-0.375	-0.375	-0.375	-0.375	-0.375	-0.375	linear	0.025	TRUE	450	FALSE	NA	NA	1	0	0.5	9	splines	0	-0.021790282361909392
10	250	0	450	900	1350	1800	2250	2700	3150	3600	4050	2	0	1	0	0	0	0	0	0	0	0	0	0	-0.375	-0.375	-0.375	-0.375	-0.375	-0.375	-0.375	-0.375	-0.375	-0.375	-0.375	linear	0.025	TRUE	450	FALSE	NA	NA	1	0	0.5	9	splines_cal	0	-0.009253595591969317
10	250	0	450	900	1350	1800	2250	2700	3150	3600	4050	2	0	1	0	0	0	0	0	0	0	0	0	0	-0.375	-0.375	-0.375	-0.375	-0.375	-0.375	-0.375	-0.375	-0.375	-0.375	-0.375	linear	0.025	TRUE	450	FALSE	NA	NA	1	0	0.5	10	fixmodel	0.2	0.002160905645133959
10	250	0	450	900	1350	1800	2250	2700	3150	3600	4050	2	0	1	0	0	0	0	0	0	0	0	0	0	-0.375	-0.375	-0.375	-0.375	-0.375	-0.375	-0.375	-0.375	-0.375	-0.375	-0.375	linear	0.025	TRUE	450	FALSE	NA	NA	1	0	0.5	10	sepmodel	0.1	-0.0011886653595487601
10	250	0	450	900	1350	1800	2250	2700	3150	3600	4050	2	0	1	0	0	0	0	0	0	0	0	0	0	-0.375	-0.375	-0.375	-0.375	-0.375	-0.375	-0.375	-0.375	-0.375	-0.375	-0.375	linear	0.025	TRUE	450	FALSE	NA	NA	1	0	0.5	10	splines	0.1	-0.0017309652383090692
10	250	0	450	900	1350	1800	2250	2700	3150	3600	4050	2	0	1	0	0	0	0	0	0	0	0	0	0	-0.375	-0.375	-0.375	-0.375	-0.375	-0.375	-0.375	-0.375	-0.375	-0.375	-0.375	linear	0.025	TRUE	450	FALSE	NA	NA	1	0	0.5	10	splines_cal	0.2	-0.0014952348899967562
10	250	0	475	950	1425	1900	2375	2850	3325	3800	4275	2	0	1	0	0	0	0	0	0	0	0	0	0	-0.375	-0.375	-0.375	-0.375	-0.375	-0.375	-0.375	-0.375	-0.375	-0.375	-0.375	linear	0.025	TRUE	450	FALSE	NA	NA	1	0	0.5	2	fixmodel	0	-0.026770338155122055
10	250	0	475	950	1425	1900	2375	2850	3325	3800	4275	2	0	1	0	0	0	0	0	0	0	0	0	0	-0.375	-0.375	-0.375	-0.375	-0.375	-0.375	-0.375	-0.375	-0.375	-0.375	-0.375	linear	0.025	TRUE	450	FALSE	NA	NA	1	0	0.5	2	sepmodel	0	-0.029217813283049763
10	250	0	475	950	1425	1900	2375	2850	3325	3800	4275	2	0	1	0	0	0	0	0	0	0	0	0	0	-0.375	-0.375	-0.375	-0.375	-0.375	-0.375	-0.375	-0.375	-0.375	-0.375	-0.375	linear	0.025	TRUE	450	FALSE	NA	NA	1	0	0.5	2	splines	0	-0.022620597146210064
10	250	0	475	950	1425	1900	2375	2850	3325	3800	4275	2	0	1	0	0	0	0	0	0	0	0	0	0	-0.375	-0.375	-0.375	-0.375	-0.375	-0.375	-0.375	-0.375	-0.375	-0.375	-0.375	linear	0.025	TRUE	450	FALSE	NA	NA	1	0	0.5	2	splines_cal	0	-0.013489534933217306
10	250	0	475	950	1425	1900	2375	2850	3325	3800	4275	2	0	1	0	0	0	0	0	0	0	0	0	0	-0.375	-0.375	-0.375	-0.375	-0.375	-0.375	-0.375	-0.375	-0.375	-0.375	-0.375	linear	0.025	TRUE	450	FALSE	NA	NA	1	0	0.5	3	fixmodel	0	-0.0512825062316781
10	250	0	475	950	1425	1900	2375	2850	3325	3800	4275	2	0	1	0	0	0	0	0	0	0	0	0	0	-0.375	-0.375	-0.375	-0.375	-0.375	-0.375	-0.375	-0.375	-0.375	-0.375	-0.375	linear	0.025	TRUE	450	FALSE	NA	NA	1	0	0.5	3	sepmodel	0	-0.04804549127528151
10	250	0	475	950	1425	1900	2375	2850	3325	3800	4275	2	0	1	0	0	0	0	0	0	0	0	0	0	-0.375	-0.375	-0.375	-0.375	-0.375	-0.375	-0.375	-0.375	-0.375	-0.375	-0.375	linear	0.025	TRUE	450	FALSE	NA	NA	1	0	0.5	3	splines	0	-0.05270345644357576
10	250	0	475	950	1425	1900	2375	2850	3325	3800	4275	2	0	1	0	0	0	0	0	0	0	0	0	0	-0.375	-0.375	-0.375	-0.375	-0.375	-0.375	-0.375	-0.375	-0.375	-0.375	-0.375	linear	0.025	TRUE	450	FALSE	NA	NA	1	0	0.5	3	splines_cal	0	-0.059397849029317634
10	250	0	475	950	1425	1900	2375	2850	3325	3800	4275	2	0	1	0	0	0	0	0	0	0	0	0	0	-0.375	-0.375	-0.375	-0.375	-0.375	-0.375	-0.375	-0.375	-0.375	-0.375	-0.375	linear	0.025	TRUE	450	FALSE	NA	NA	1	0	0.5	4	fixmodel	0	-0.05354710598371199
10	250	0	475	950	1425	1900	2375	2850	3325	3800	4275	2	0	1	0	0	0	0	0	0	0	0	0	0	-0.375	-0.375	-0.375	-0.375	-0.375	-0.375	-0.375	-0.375	-0.375	-0.375	-0.375	linear	0.025	TRUE	450	FALSE	NA	NA	1	0	0.5	4	sepmodel	0	-0.061342974368064615
10	250	0	475	950	1425	1900	2375	2850	3325	3800	4275	2	0	1	0	0	0	0	0	0	0	0	0	0	-0.375	-0.375	-0.375	-0.375	-0.375	-0.375	-0.375	-0.375	-0.375	-0.375	-0.375	linear	0.025	TRUE	450	FALSE	NA	NA	1	0	0.5	4	splines	0	-0.053823008445904645
10	250	0	475	950	1425	1900	2375	2850	3325	3800	4275	2	0	1	0	0	0	0	0	0	0	0	0	0	-0.375	-0.375	-0.375	-0.375	-0.375	-0.375	-0.375	-0.375	-0.375	-0.375	-0.375	linear	0.025	TRUE	450	FALSE	NA	NA	1	0	0.5	4	splines_cal	0	-0.06740567468693741
10	250	0	475	950	1425	1900	2375	2850	3325	3800	4275	2	0	1	0	0	0	0	0	0	0	0	0	0	-0.375	-0.375	-0.375	-0.375	-0.375	-0.375	-0.375	-0.375	-0.375	-0.375	-0.375	linear	0.025	TRUE	450	FALSE	NA	NA	1	0	0.5	5	fixmodel	0	0.014649508190084272
10	250	0	475	950	1425	1900	2375	2850	3325	3800	4275	2	0	1	0	0	0	0	0	0	0	0	0	0	-0.375	-0.375	-0.375	-0.375	-0.375	-0.375	-0.375	-0.375	-0.375	-0.375	-0.375	linear	0.025	TRUE	450	FALSE	NA	NA	1	0	0.5	5	sepmodel	0	0.015277789315503523
10	250	0	475	950	1425	1900	2375	2850	3325	3800	4275	2	0	1	0	0	0	0	0	0	0	0	0	0	-0.375	-0.375	-0.375	-0.375	-0.375	-0.375	-0.375	-0.375	-0.375	-0.375	-0.375	linear	0.025	TRUE	450	FALSE	NA	NA	1	0	0.5	5	splines	0	0.010084834787573823
10	250	0	475	950	1425	1900	2375	2850	3325	3800	4275	2	0	1	0	0	0	0	0	0	0	0	0	0	-0.375	-0.375	-0.375	-0.375	-0.375	-0.375	-0.375	-0.375	-0.375	-0.375	-0.375	linear	0.025	TRUE	450	FALSE	NA	NA	1	0	0.5	5	splines_cal	0	0.015477100857071411
10	250	0	475	950	1425	1900	2375	2850	3325	3800	4275	2	0	1	0	0	0	0	0	0	0	0	0	0	-0.375	-0.375	-0.375	-0.375	-0.375	-0.375	-0.375	-0.375	-0.375	-0.375	-0.375	linear	0.025	TRUE	450	FALSE	NA	NA	1	0	0.5	6	fixmodel	0.1	0.005240024317434199
10	250	0	475	950	1425	1900	2375	2850	3325	3800	4275	2	0	1	0	0	0	0	0	0	0	0	0	0	-0.375	-0.375	-0.375	-0.375	-0.375	-0.375	-0.375	-0.375	-0.375	-0.375	-0.375	linear	0.025	TRUE	450	FALSE	NA	NA	1	0	0.5	6	sepmodel	0.1	0.00615282244786376
10	250	0	475	950	1425	1900	2375	2850	3325	3800	4275	2	0	1	0	0	0	0	0	0	0	0	0	0	-0.375	-0.375	-0.375	-0.375	-0.375	-0.375	-0.375	-0.375	-0.375	-0.375	-0.375	linear	0.025	TRUE	450	FALSE	NA	NA	1	0	0.5	6	splines	0	0.0048316852224627406
10	250	0	475	950	1425	1900	2375	2850	3325	3800	4275	2	0	1	0	0	0	0	0	0	0	0	0	0	-0.375	-0.375	-0.375	-0.375	-0.375	-0.375	-0.375	-0.375	-0.375	-0.375	-0.375	linear	0.025	TRUE	450	FALSE	NA	NA	1	0	0.5	6	splines_cal	0	0.005458623454195232
10	250	0	475	950	1425	1900	2375	2850	3325	3800	4275	2	0	1	0	0	0	0	0	0	0	0	0	0	-0.375	-0.375	-0.375	-0.375	-0.375	-0.375	-0.375	-0.375	-0.375	-0.375	-0.375	linear	0.025	TRUE	450	FALSE	NA	NA	1	0	0.5	7	fixmodel	0	0.051435801906802046
10	250	0	475	950	1425	1900	2375	2850	3325	3800	4275	2	0	1	0	0	0	0	0	0	0	0	0	0	-0.375	-0.375	-0.375	-0.375	-0.375	-0.375	-0.375	-0.375	-0.375	-0.375	-0.375	linear	0.025	TRUE	450	FALSE	NA	NA	1	0	0.5	7	sepmodel	0	0.051797549462959815
10	250	0	475	950	1425	1900	2375	2850	3325	3800	4275	2	0	1	0	0	0	0	0	0	0	0	0	0	-0.375	-0.375	-0.375	-0.375	-0.375	-0.375	-0.375	-0.375	-0.375	-0.375	-0.375	linear	0.025	TRUE	450	FALSE	NA	NA	1	0	0.5	7	splines	0	0.05306312250872109
10	250	0	475	950	1425	1900	2375	2850	3325	3800	4275	2	0	1	0	0	0	0	0	0	0	0	0	0	-0.375	-0.375	-0.375	-0.375	-0.375	-0.375	-0.375	-0.375	-0.375	-0.375	-0.375	linear	0.025	TRUE	450	FALSE	NA	NA	1	0	0.5	7	splines_cal	0	0.04772300474407646
10	250	0	475	950	1425	1900	2375	2850	3325	3800	4275	2	0	1	0	0	0	0	0	0	0	0	0	0	-0.375	-0.375	-0.375	-0.375	-0.375	-0.375	-0.375	-0.375	-0.375	-0.375	-0.375	linear	0.025	TRUE	450	FALSE	NA	NA	1	0	0.5	8	fixmodel	0	-0.008948999875291944
10	250	0	475	950	1425	1900	2375	2850	3325	3800	4275	2	0	1	0	0	0	0	0	0	0	0	0	0	-0.375	-0.375	-0.375	-0.375	-0.375	-0.375	-0.375	-0.375	-0.375	-0.375	-0.375	linear	0.025	TRUE	450	FALSE	NA	NA	1	0	0.5	8	sepmodel	0	-0.009585395520418385
10	250	0	475	950	1425	1900	2375	2850	3325	3800	4275	2	0	1	0	0	0	0	0	0	0	0	0	0	-0.375	-0.375	-0.375	-0.375	-0.375	-0.375	-0.375	-0.375	-0.375	-0.375	-0.375	linear	0.025	TRUE	450	FALSE	NA	NA	1	0	0.5	8	splines	0	-0.01340560927893845
10	250	0	475	950	1425	1900	2375	2850	3325	3800	4275	2	0	1	0	0	0	0	0	0	0	0	0	0	-0.375	-0.375	-0.375	-0.375	-0.375	-0.375	-0.375	-0.375	-0.375	-0.375	-0.375	linear	0.025	TRUE	450	FALSE	NA	NA	1	0	0.5	8	splines_cal	0	-0.009021425200914998
10	250	0	475	950	1425	1900	2375	2850	3325	3800	4275	2	0	1	0	0	0	0	0	0	0	0	0	0	-0.375	-0.375	-0.375	-0.375	-0.375	-0.375	-0.375	-0.375	-0.375	-0.375	-0.375	linear	0.025	TRUE	450	FALSE	NA	NA	1	0	0.5	9	fixmodel	0	-0.03935315572998985
10	250	0	475	950	1425	1900	2375	2850	3325	3800	4275	2	0	1	0	0	0	0	0	0	0	0	0	0	-0.375	-0.375	-0.375	-0.375	-0.375	-0.375	-0.375	-0.375	-0.375	-0.375	-0.375	linear	0.025	TRUE	450	FALSE	NA	NA	1	0	0.5	9	sepmodel	0	-0.0345312042845523
10	250	0	475	950	1425	1900	2375	2850	3325	3800	4275	2	0	1	0	0	0	0	0	0	0	0	0	0	-0.375	-0.375	-0.375	-0.375	-0.375	-0.375	-0.375	-0.375	-0.375	-0.375	-0.375	linear	0.025	TRUE	450	FALSE	NA	NA	1	0	0.5	9	splines	0	-0.04159990004884225
10	250	0	475	950	1425	1900	2375	2850	3325	3800	4275	2	0	1	0	0	0	0	0	0	0	0	0	0	-0.375	-0.375	-0.375	-0.375	-0.375	-0.375	-0.375	-0.375	-0.375	-0.375	-0.375	linear	0.025	TRUE	450	FALSE	NA	NA	1	0	0.5	9	splines_cal	0	-0.0377974069426217
10	250	0	475	950	1425	1900	2375	2850	3325	3800	4275	2	0	1	0	0	0	0	0	0	0	0	0	0	-0.375	-0.375	-0.375	-0.375	-0.375	-0.375	-0.375	-0.375	-0.375	-0.375	-0.375	linear	0.025	TRUE	450	FALSE	NA	NA	1	0	0.5	10	fixmodel	0.1	-0.005344074533851875
10	250	0	475	950	1425	1900	2375	2850	3325	3800	4275	2	0	1	0	0	0	0	0	0	0	0	0	0	-0.375	-0.375	-0.375	-0.375	-0.375	-0.375	-0.375	-0.375	-0.375	-0.375	-0.375	linear	0.025	TRUE	450	FALSE	NA	NA	1	0	0.5	10	sepmodel	0.1	-0.004540186568262557
10	250	0	475	950	1425	1900	2375	2850	3325	3800	4275	2	0	1	0	0	0	0	0	0	0	0	0	0	-0.375	-0.375	-0.375	-0.375	-0.375	-0.375	-0.375	-0.375	-0.375	-0.375	-0.375	linear	0.025	TRUE	450	FALSE	NA	NA	1	0	0.5	10	splines	0.1	-0.008331775031890377
10	250	0	475	950	1425	1900	2375	2850	3325	3800	4275	2	0	1	0	0	0	0	0	0	0	0	0	0	-0.375	-0.375	-0.375	-0.375	-0.375	-0.375	-0.375	-0.375	-0.375	-0.375	-0.375	linear	0.025	TRUE	450	FALSE	NA	NA	1	0	0.5	10	splines_cal	0.1	-0.011609248189243382
10	250	0	500	1000	1500	2000	2500	3000	3500	4000	4500	2	0	1	0	0	0	0	0	0	0	0	0	0	-0.375	-0.375	-0.375	-0.375	-0.375	-0.375	-0.375	-0.375	-0.375	-0.375	-0.375	linear	0.025	TRUE	450	FALSE	NA	NA	1	0	0.5	2	fixmodel	0	-0.010679960979924002
10	250	0	500	1000	1500	2000	2500	3000	3500	4000	4500	2	0	1	0	0	0	0	0	0	0	0	0	0	-0.375	-0.375	-0.375	-0.375	-0.375	-0.375	-0.375	-0.375	-0.375	-0.375	-0.375	linear	0.025	TRUE	450	FALSE	NA	NA	1	0	0.5	2	sepmodel	0	-0.010679960979924255
10	250	0	500	1000	1500	2000	2500	3000	3500	4000	4500	2	0	1	0	0	0	0	0	0	0	0	0	0	-0.375	-0.375	-0.375	-0.375	-0.375	-0.375	-0.375	-0.375	-0.375	-0.375	-0.375	linear	0.025	TRUE	450	FALSE	NA	NA	1	0	0.5	2	splines	0	-0.005305171509782595
10	250	0	500	1000	1500	2000	2500	3000	3500	4000	4500	2	0	1	0	0	0	0	0	0	0	0	0	0	-0.375	-0.375	-0.375	-0.375	-0.375	-0.375	-0.375	-0.375	-0.375	-0.375	-0.375	linear	0.025	TRUE	450	FALSE	NA	NA	1	0	0.5	2	splines_cal	0	-0.0021323273164530056
10	250	0	500	1000	1500	2000	2500	3000	3500	4000	4500	2	0	1	0	0	0	0	0	0	0	0	0	0	-0.375	-0.375	-0.375	-0.375	-0.375	-0.375	-0.375	-0.375	-0.375	-0.375	-0.375	linear	0.025	TRUE	450	FALSE	NA	NA	1	0	0.5	3	fixmodel	0	-0.03166333326365751
10	250	0	500	1000	1500	2000	2500	3000	3500	4000	4500	2	0	1	0	0	0	0	0	0	0	0	0	0	-0.375	-0.375	-0.375	-0.375	-0.375	-0.375	-0.375	-0.375	-0.375	-0.375	-0.375	linear	0.025	TRUE	450	FALSE	NA	NA	1	0	0.5	3	sepmodel	0	-0.031663333263658194
10	250	0	500	1000	1500	2000	2500	3000	3500	4000	4500	2	0	1	0	0	0	0	0	0	0	0	0	0	-0.375	-0.375	-0.375	-0.375	-0.375	-0.375	-0.375	-0.375	-0.375	-0.375	-0.375	linear	0.025	TRUE	450	FALSE	NA	NA	1	0	0.5	3	splines	0	-0.036533924689535285
10	250	0	500	1000	1500	2000	2500	3000	3500	4000	4500	2	0	1	0	0	0	0	0	0	0	0	0	0	-0.375	-0.375	-0.375	-0.375	-0.375	-0.375	-0.375	-0.375	-0.375	-0.375	-0.375	linear	0.025	TRUE	450	FALSE	NA	NA	1	0	0.5	3	splines_cal	0	-0.035112821451337574
10	250	0	500	1000	1500	2000	2500	3000	3500	4000	4500	2	0	1	0	0	0	0	0	0	0	0	0	0	-0.375	-0.375	-0.375	-0.375	-0.375	-0.375	-0.375	-0.375	-0.375	-0.375	-0.375	linear	0.025	TRUE	450	FALSE	NA	NA	1	0	0.5	4	fixmodel	0	0.020187164228680173
10	250	0	500	1000	1500	2000	2500	3000	3500	4000	4500	2	0	1	0	0	0	0	0	0	0	0	0	0	-0.375	-0.375	-0.375	-0.375	-0.375	-0.375	-0.375	-0.375	-0.375	-0.375	-0.375	linear	0.025	TRUE	450	FALSE	NA	NA	1	0	0.5	4	sepmodel	0.1	0.020187164228681442
10	250	0	500	1000	1500	2000	2500	3000	3500	4000	4500	2	0	1	0	0	0	0	0	0	0	0	0	0	-0.375	-0.375	-0.375	-0.375	-0.375	-0.375	-0.375	-0.375	-0.375	-0.375	-0.375	linear	0.025	TRUE	450	FALSE	NA	NA	1	0	0.5	4	splines	0.1	0.021047482426825075
10	250	0	500	1000	1500	2000	2500	3000	3500	4000	4500	2	0	1	0	0	0	0	0	0	0	0	0	0	-0.375	-0.375	-0.375	-0.375	-0.375	-0.375	-0.375	-0.375	-0.375	-0.375	-0.375	linear	0.025	TRUE	450	FALSE	NA	NA	1	0	0.5	4	splines_cal	0.1	0.02359114441760883
10	250	0	500	1000	1500	2000	2500	3000	3500	4000	4500	2	0	1	0	0	0	0	0	0	0	0	0	0	-0.375	-0.375	-0.375	-0.375	-0.375	-0.375	-0.375	-0.375	-0.375	-0.375	-0.375	linear	0.025	TRUE	450	FALSE	NA	NA	1	0	0.5	5	fixmodel	0	0.014939170399052366
10	250	0	500	1000	1500	2000	2500	3000	3500	4000	4500	2	0	1	0	0	0	0	0	0	0	0	0	0	-0.375	-0.375	-0.375	-0.375	-0.375	-0.375	-0.375	-0.375	-0.375	-0.375	-0.375	linear	0.025	TRUE	450	FALSE	NA	NA	1	0	0.5	5	sepmodel	0	0.01493917039905276
10	250	0	500	1000	1500	2000	2500	3000	3500	4000	4500	2	0	1	0	0	0	0	0	0	0	0	0	0	-0.375	-0.375	-0.375	-0.375	-0.375	-0.375	-0.375	-0.375	-0.375	-0.375	-0.375	linear	0.025	TRUE	450	FALSE	NA	NA	1	0	0.5	5	splines	0.1	0.023348498392697023
10	250	0	500	1000	1500	2000	2500	3000	3500	4000	4500	2	0	1	0	0	0	0	0	0	0	0	0	0	-0.375	-0.375	-0.375	-0.375	-0.375	-0.375	-0.375	-0.375	-0.375	-0.375	-0.375	linear	0.025	TRUE	450	FALSE	NA	NA	1	0	0.5	5	splines_cal	0.1	0.024418388717299122
10	250	0	500	1000	1500	2000	2500	3000	3500	4000	4500	2	0	1	0	0	0	0	0	0	0	0	0	0	-0.375	-0.375	-0.375	-0.375	-0.375	-0.375	-0.375	-0.375	-0.375	-0.375	-0.375	linear	0.025	TRUE	450	FALSE	NA	NA	1	0	0.5	6	fixmodel	0	-0.004880147705067265
10	250	0	500	1000	1500	2000	2500	3000	3500	4000	4500	2	0	1	0	0	0	0	0	0	0	0	0	0	-0.375	-0.375	-0.375	-0.375	-0.375	-0.375	-0.375	-0.375	-0.375	-0.375	-0.375	linear	0.025	TRUE	450	FALSE	NA	NA	1	0	0.5	6	sepmodel	0	-0.004880147705068236
10	250	0	500	1000	1500	2000	2500	3000	3500	4000	4500	2	0	1	0	0	0	0	0	0	0	0	0	0	-0.375	-0.375	-0.375	-0.375	-0.375	-0.375	-0.375	-0.375	-0.375	-0.375	-0.375	linear	0.025	TRUE	450	FALSE	NA	NA	1	0	0.5	6	splines	0	0.011083209480076886
10	250	0	500	1000	1500	2000	2500	3000	3500	4000	4500	2	0	1	0	0	0	0	0	0	0	0	0	0	-0.375	-0.375	-0.375	-0.375	-0.375	-0.375	-0.375	-0.375	-0.375	-0.375	-0.375	linear	0.025	TRUE	450	FALSE	NA	NA	1	0	0.5	6	splines_cal	0	0.011448657454251623
10	250	0	500	1000	1500	2000	2500	3000	3500	4000	4500	2	0	1	0	0	0	0	0	0	0	0	0	0	-0.375	-0.375	-0.375	-0.375	-0.375	-0.375	-0.375	-0.375	-0.375	-0.375	-0.375	linear	0.025	TRUE	450	FALSE	NA	NA	1	0	0.5	7	fixmodel	0	-0.029704669006579087
10	250	0	500	1000	1500	2000	2500	3000	3500	4000	4500	2	0	1	0	0	0	0	0	0	0	0	0	0	-0.375	-0.375	-0.375	-0.375	-0.375	-0.375	-0.375	-0.375	-0.375	-0.375	-0.375	linear	0.025	TRUE	450	FALSE	NA	NA	1	0	0.5	7	sepmodel	0	-0.029704669006575462
10	250	0	500	1000	1500	2000	2500	3000	3500	4000	4500	2	0	1	0	0	0	0	0	0	0	0	0	0	-0.375	-0.375	-0.375	-0.375	-0.375	-0.375	-0.375	-0.375	-0.375	-0.375	-0.375	linear	0.025	TRUE	450	FALSE	NA	NA	1	0	0.5	7	splines	0	-0.008446589017999639
10	250	0	500	1000	1500	2000	2500	3000	3500	4000	4500	2	0	1	0	0	0	0	0	0	0	0	0	0	-0.375	-0.375	-0.375	-0.375	-0.375	-0.375	-0.375	-0.375	-0.375	-0.375	-0.375	linear	0.025	TRUE	450	FALSE	NA	NA	1	0	0.5	7	splines_cal	0	-0.009960861505091444
10	250	0	500	1000	1500	2000	2500	3000	3500	4000	4500	2	0	1	0	0	0	0	0	0	0	0	0	0	-0.375	-0.375	-0.375	-0.375	-0.375	-0.375	-0.375	-0.375	-0.375	-0.375	-0.375	linear	0.025	TRUE	450	FALSE	NA	NA	1	0	0.5	8	fixmodel	0.1	0.05214127484154436
10	250	0	500	1000	1500	2000	2500	3000	3500	4000	4500	2	0	1	0	0	0	0	0	0	0	0	0	0	-0.375	-0.375	-0.375	-0.375	-0.375	-0.375	-0.375	-0.375	-0.375	-0.375	-0.375	linear	0.025	TRUE	450	FALSE	NA	NA	1	0	0.5	8	sepmodel	0.1	0.05214127484154514
10	250	0	500	1000	1500	2000	2500	3000	3500	4000	4500	2	0	1	0	0	0	0	0	0	0	0	0	0	-0.375	-0.375	-0.375	-0.375	-0.375	-0.375	-0.375	-0.375	-0.375	-0.375	-0.375	linear	0.025	TRUE	450	FALSE	NA	NA	1	0	0.5	8	splines	0.1	0.043087456761097924
10	250	0	500	1000	1500	2000	2500	3000	3500	4000	4500	2	0	1	0	0	0	0	0	0	0	0	0	0	-0.375	-0.375	-0.375	-0.375	-0.375	-0.375	-0.375	-0.375	-0.375	-0.375	-0.375	linear	0.025	TRUE	450	FALSE	NA	NA	1	0	0.5	8	splines_cal	0.1	0.04799162240545873
10	250	0	500	1000	1500	2000	2500	3000	3500	4000	4500	2	0	1	0	0	0	0	0	0	0	0	0	0	-0.375	-0.375	-0.375	-0.375	-0.375	-0.375	-0.375	-0.375	-0.375	-0.375	-0.375	linear	0.025	TRUE	450	FALSE	NA	NA	1	0	0.5	9	fixmodel	0	-0.009534839707965658
10	250	0	500	1000	1500	2000	2500	3000	3500	4000	4500	2	0	1	0	0	0	0	0	0	0	0	0	0	-0.375	-0.375	-0.375	-0.375	-0.375	-0.375	-0.375	-0.375	-0.375	-0.375	-0.375	linear	0.025	TRUE	450	FALSE	NA	NA	1	0	0.5	9	sepmodel	0	-0.009534839707967747
10	250	0	500	1000	1500	2000	2500	3000	3500	4000	4500	2	0	1	0	0	0	0	0	0	0	0	0	0	-0.375	-0.375	-0.375	-0.375	-0.375	-0.375	-0.375	-0.375	-0.375	-0.375	-0.375	linear	0.025	TRUE	450	FALSE	NA	NA	1	0	0.5	9	splines	0	-8.191446012589681e-4
10	250	0	500	1000	1500	2000	2500	3000	3500	4000	4500	2	0	1	0	0	0	0	0	0	0	0	0	0	-0.375	-0.375	-0.375	-0.375	-0.375	-0.375	-0.375	-0.375	-0.375	-0.375	-0.375	linear	0.025	TRUE	450	FALSE	NA	NA	1	0	0.5	9	splines_cal	0	-0.0032746116424675234
10	250	0	500	1000	1500	2000	2500	3000	3500	4000	4500	2	0	1	0	0	0	0	0	0	0	0	0	0	-0.375	-0.375	-0.375	-0.375	-0.375	-0.375	-0.375	-0.375	-0.375	-0.375	-0.375	linear	0.025	TRUE	450	FALSE	NA	NA	1	0	0.5	10	fixmodel	0	0.004676611854130913
10	250	0	500	1000	1500	2000	2500	3000	3500	4000	4500	2	0	1	0	0	0	0	0	0	0	0	0	0	-0.375	-0.375	-0.375	-0.375	-0.375	-0.375	-0.375	-0.375	-0.375	-0.375	-0.375	linear	0.025	TRUE	450	FALSE	NA	NA	1	0	0.5	10	sepmodel	0	0.004676611854128413
10	250	0	500	1000	1500	2000	2500	3000	3500	4000	4500	2	0	1	0	0	0	0	0	0	0	0	0	0	-0.375	-0.375	-0.375	-0.375	-0.375	-0.375	-0.375	-0.375	-0.375	-0.375	-0.375	linear	0.025	TRUE	450	FALSE	NA	NA	1	0	0.5	10	splines	0	0.0033154999512591222
10	250	0	500	1000	1500	2000	2500	3000	3500	4000	4500	2	0	1	0	0	0	0	0	0	0	0	0	0	-0.375	-0.375	-0.375	-0.375	-0.375	-0.375	-0.375	-0.375	-0.375	-0.375	-0.375	linear	0.025	TRUE	450	FALSE	NA	NA	1	0	0.5	10	splines_cal	0	0.0020358449445231717
10	250	0	0	0	0	0	0	0	0	0	0	2	0	1	0	0	0	0	0	0	0	0	0	0	-0.25	-0.25	-0.25	-0.25	-0.25	-0.25	-0.25	-0.25	-0.25	-0.25	-0.25	linear	0.025	TRUE	450	FALSE	NA	NA	1	0	0.5	2	fixmodel	0.1	0.058560676446190355
10	250	0	0	0	0	0	0	0	0	0	0	2	0	1	0	0	0	0	0	0	0	0	0	0	-0.25	-0.25	-0.25	-0.25	-0.25	-0.25	-0.25	-0.25	-0.25	-0.25	-0.25	linear	0.025	TRUE	450	FALSE	NA	NA	1	0	0.5	2	sepmodel	0.1	0.058560676446192485
10	250	0	0	0	0	0	0	0	0	0	0	2	0	1	0	0	0	0	0	0	0	0	0	0	-0.25	-0.25	-0.25	-0.25	-0.25	-0.25	-0.25	-0.25	-0.25	-0.25	-0.25	linear	0.025	TRUE	450	FALSE	NA	NA	1	0	0.5	2	splines	0.1	0.05856300062188497
10	250	0	0	0	0	0	0	0	0	0	0	2	0	1	0	0	0	0	0	0	0	0	0	0	-0.25	-0.25	-0.25	-0.25	-0.25	-0.25	-0.25	-0.25	-0.25	-0.25	-0.25	linear	0.025	TRUE	450	FALSE	NA	NA	1	0	0.5	2	splines_cal	0.1	0.0588818165451206
10	250	0	0	0	0	0	0	0	0	0	0	2	0	1	0	0	0	0	0	0	0	0	0	0	-0.25	-0.25	-0.25	-0.25	-0.25	-0.25	-0.25	-0.25	-0.25	-0.25	-0.25	linear	0.025	TRUE	450	FALSE	NA	NA	1	0	0.5	3	fixmodel	0.1	0.05444480616271827
10	250	0	0	0	0	0	0	0	0	0	0	2	0	1	0	0	0	0	0	0	0	0	0	0	-0.25	-0.25	-0.25	-0.25	-0.25	-0.25	-0.25	-0.25	-0.25	-0.25	-0.25	linear	0.025	TRUE	450	FALSE	NA	NA	1	0	0.5	3	sepmodel	0.1	0.054444806162719
10	250	0	0	0	0	0	0	0	0	0	0	2	0	1	0	0	0	0	0	0	0	0	0	0	-0.25	-0.25	-0.25	-0.25	-0.25	-0.25	-0.25	-0.25	-0.25	-0.25	-0.25	linear	0.025	TRUE	450	FALSE	NA	NA	1	0	0.5	3	splines	0.1	0.05444568500183697
10	250	0	0	0	0	0	0	0	0	0	0	2	0	1	0	0	0	0	0	0	0	0	0	0	-0.25	-0.25	-0.25	-0.25	-0.25	-0.25	-0.25	-0.25	-0.25	-0.25	-0.25	linear	0.025	TRUE	450	FALSE	NA	NA	1	0	0.5	3	splines_cal	0.1	0.05502278871418108
10	250	0	0	0	0	0	0	0	0	0	0	2	0	1	0	0	0	0	0	0	0	0	0	0	-0.25	-0.25	-0.25	-0.25	-0.25	-0.25	-0.25	-0.25	-0.25	-0.25	-0.25	linear	0.025	TRUE	450	FALSE	NA	NA	1	0	0.5	4	fixmodel	0	0.024985221516243307
10	250	0	0	0	0	0	0	0	0	0	0	2	0	1	0	0	0	0	0	0	0	0	0	0	-0.25	-0.25	-0.25	-0.25	-0.25	-0.25	-0.25	-0.25	-0.25	-0.25	-0.25	linear	0.025	TRUE	450	FALSE	NA	NA	1	0	0.5	4	sepmodel	0	0.024985221516243897
10	250	0	0	0	0	0	0	0	0	0	0	2	0	1	0	0	0	0	0	0	0	0	0	0	-0.25	-0.25	-0.25	-0.25	-0.25	-0.25	-0.25	-0.25	-0.25	-0.25	-0.25	linear	0.025	TRUE	450	FALSE	NA	NA	1	0	0.5	4	splines	0	0.024985264777521082
10	250	0	0	0	0	0	0	0	0	0	0	2	0	1	0	0	0	0	0	0	0	0	0	0	-0.25	-0.25	-0.25	-0.25	-0.25	-0.25	-0.25	-0.25	-0.25	-0.25	-0.25	linear	0.025	TRUE	450	FALSE	NA	NA	1	0	0.5	4	splines_cal	0	0.025287053064665964
10	250	0	0	0	0	0	0	0	0	0	0	2	0	1	0	0	0	0	0	0	0	0	0	0	-0.25	-0.25	-0.25	-0.25	-0.25	-0.25	-0.25	-0.25	-0.25	-0.25	-0.25	linear	0.025	TRUE	450	FALSE	NA	NA	1	0	0.5	5	fixmodel	0	0.015366060660229025
10	250	0	0	0	0	0	0	0	0	0	0	2	0	1	0	0	0	0	0	0	0	0	0	0	-0.25	-0.25	-0.25	-0.25	-0.25	-0.25	-0.25	-0.25	-0.25	-0.25	-0.25	linear	0.025	TRUE	450	FALSE	NA	NA	1	0	0.5	5	sepmodel	0	0.015366060660229558
10	250	0	0	0	0	0	0	0	0	0	0	2	0	1	0	0	0	0	0	0	0	0	0	0	-0.25	-0.25	-0.25	-0.25	-0.25	-0.25	-0.25	-0.25	-0.25	-0.25	-0.25	linear	0.025	TRUE	450	FALSE	NA	NA	1	0	0.5	5	splines	0	0.015362133557980884
10	250	0	0	0	0	0	0	0	0	0	0	2	0	1	0	0	0	0	0	0	0	0	0	0	-0.25	-0.25	-0.25	-0.25	-0.25	-0.25	-0.25	-0.25	-0.25	-0.25	-0.25	linear	0.025	TRUE	450	FALSE	NA	NA	1	0	0.5	5	splines_cal	0	0.016359727996011552
10	250	0	0	0	0	0	0	0	0	0	0	2	0	1	0	0	0	0	0	0	0	0	0	0	-0.25	-0.25	-0.25	-0.25	-0.25	-0.25	-0.25	-0.25	-0.25	-0.25	-0.25	linear	0.025	TRUE	450	FALSE	NA	NA	1	0	0.5	6	fixmodel	0	0.01441255316153878
10	250	0	0	0	0	0	0	0	0	0	0	2	0	1	0	0	0	0	0	0	0	0	0	0	-0.25	-0.25	-0.25	-0.25	-0.25	-0.25	-0.25	-0.25	-0.25	-0.25	-0.25	linear	0.025	TRUE	450	FALSE	NA	NA	1	0	0.5	6	sepmodel	0	0.014412553161539372
10	250	0	0	0	0	0	0	0	0	0	0	2	0	1	0	0	0	0	0	0	0	0	0	0	-0.25	-0.25	-0.25	-0.25	-0.25	-0.25	-0.25	-0.25	-0.25	-0.25	-0.25	linear	0.025	TRUE	450	FALSE	NA	NA	1	0	0.5	6	splines	0	0.014403453668205732
10	250	0	0	0	0	0	0	0	0	0	0	2	0	1	0	0	0	0	0	0	0	0	0	0	-0.25	-0.25	-0.25	-0.25	-0.25	-0.25	-0.25	-0.25	-0.25	-0.25	-0.25	linear	0.025	TRUE	450	FALSE	NA	NA	1	0	0.5	6	splines_cal	0	0.01466215020192864
10	250	0	0	0	0	0	0	0	0	0	0	2	0	1	0	0	0	0	0	0	0	0	0	0	-0.25	-0.25	-0.25	-0.25	-0.25	-0.25	-0.25	-0.25	-0.25	-0.25	-0.25	linear	0.025	TRUE	450	FALSE	NA	NA	1	0	0.5	7	fixmodel	0.1	0.04272921822197552
10	250	0	0	0	0	0	0	0	0	0	0	2	0	1	0	0	0	0	0	0	0	0	0	0	-0.25	-0.25	-0.25	-0.25	-0.25	-0.25	-0.25	-0.25	-0.25	-0.25	-0.25	linear	0.025	TRUE	450	FALSE	NA	NA	1	0	0.5	7	sepmodel	0.1	0.042729218221976166
10	250	0	0	0	0	0	0	0	0	0	0	2	0	1	0	0	0	0	0	0	0	0	0	0	-0.25	-0.25	-0.25	-0.25	-0.25	-0.25	-0.25	-0.25	-0.25	-0.25	-0.25	linear	0.025	TRUE	450	FALSE	NA	NA	1	0	0.5	7	splines	0.1	0.04273490320079758
10	250	0	0	0	0	0	0	0	0	0	0	2	0	1	0	0	0	0	0	0	0	0	0	0	-0.25	-0.25	-0.25	-0.25	-0.25	-0.25	-0.25	-0.25	-0.25	-0.25	-0.25	linear	0.025	TRUE	450	FALSE	NA	NA	1	0	0.5	7	splines_cal	0.1	0.043667537062747494
10	250	0	0	0	0	0	0	0	0	0	0	2	0	1	0	0	0	0	0	0	0	0	0	0	-0.25	-0.25	-0.25	-0.25	-0.25	-0.25	-0.25	-0.25	-0.25	-0.25	-0.25	linear	0.025	TRUE	450	FALSE	NA	NA	1	0	0.5	8	fixmodel	0	-1.431880226379651e-5
10	250	0	0	0	0	0	0	0	0	0	0	2	0	1	0	0	0	0	0	0	0	0	0	0	-0.25	-0.25	-0.25	-0.25	-0.25	-0.25	-0.25	-0.25	-0.25	-0.25	-0.25	linear	0.025	TRUE	450	FALSE	NA	NA	1	0	0.5	8	sepmodel	0	-1.4318802263697806e-5
10	250	0	0	0	0	0	0	0	0	0	0	2	0	1	0	0	0	0	0	0	0	0	0	0	-0.25	-0.25	-0.25	-0.25	-0.25	-0.25	-0.25	-0.25	-0.25	-0.25	-0.25	linear	0.025	TRUE	450	FALSE	NA	NA	1	0	0.5	8	splines	0	-3.725072704027794e-5
10	250	0	0	0	0	0	0	0	0	0	0	2	0	1	0	0	0	0	0	0	0	0	0	0	-0.25	-0.25	-0.25	-0.25	-0.25	-0.25	-0.25	-0.25	-0.25	-0.25	-0.25	linear	0.025	TRUE	450	FALSE	NA	NA	1	0	0.5	8	splines_cal	0.1	0.0010282585855321523
10	250	0	0	0	0	0	0	0	0	0	0	2	0	1	0	0	0	0	0	0	0	0	0	0	-0.25	-0.25	-0.25	-0.25	-0.25	-0.25	-0.25	-0.25	-0.25	-0.25	-0.25	linear	0.025	TRUE	450	FALSE	NA	NA	1	0	0.5	9	fixmodel	0	0.01871788267686807
10	250	0	0	0	0	0	0	0	0	0	0	2	0	1	0	0	0	0	0	0	0	0	0	0	-0.25	-0.25	-0.25	-0.25	-0.25	-0.25	-0.25	-0.25	-0.25	-0.25	-0.25	linear	0.025	TRUE	450	FALSE	NA	NA	1	0	0.5	9	sepmodel	0	0.01871788267686879
10	250	0	0	0	0	0	0	0	0	0	0	2	0	1	0	0	0	0	0	0	0	0	0	0	-0.25	-0.25	-0.25	-0.25	-0.25	-0.25	-0.25	-0.25	-0.25	-0.25	-0.25	linear	0.025	TRUE	450	FALSE	NA	NA	1	0	0.5	9	splines	0	0.018716184032966925
10	250	0	0	0	0	0	0	0	0	0	0	2	0	1	0	0	0	0	0	0	0	0	0	0	-0.25	-0.25	-0.25	-0.25	-0.25	-0.25	-0.25	-0.25	-0.25	-0.25	-0.25	linear	0.025	TRUE	450	FALSE	NA	NA	1	0	0.5	9	splines_cal	0	0.019141548150338843
10	250	0	0	0	0	0	0	0	0	0	0	2	0	1	0	0	0	0	0	0	0	0	0	0	-0.25	-0.25	-0.25	-0.25	-0.25	-0.25	-0.25	-0.25	-0.25	-0.25	-0.25	linear	0.025	TRUE	450	FALSE	NA	NA	1	0	0.5	10	fixmodel	0.1	0.008352870043636842
10	250	0	0	0	0	0	0	0	0	0	0	2	0	1	0	0	0	0	0	0	0	0	0	0	-0.25	-0.25	-0.25	-0.25	-0.25	-0.25	-0.25	-0.25	-0.25	-0.25	-0.25	linear	0.025	TRUE	450	FALSE	NA	NA	1	0	0.5	10	sepmodel	0.1	0.008352870043637352
10	250	0	0	0	0	0	0	0	0	0	0	2	0	1	0	0	0	0	0	0	0	0	0	0	-0.25	-0.25	-0.25	-0.25	-0.25	-0.25	-0.25	-0.25	-0.25	-0.25	-0.25	linear	0.025	TRUE	450	FALSE	NA	NA	1	0	0.5	10	splines	0.1	0.008335740247573185
10	250	0	0	0	0	0	0	0	0	0	0	2	0	1	0	0	0	0	0	0	0	0	0	0	-0.25	-0.25	-0.25	-0.25	-0.25	-0.25	-0.25	-0.25	-0.25	-0.25	-0.25	linear	0.025	TRUE	450	FALSE	NA	NA	1	0	0.5	10	splines_cal	0.1	0.0091979801957461
10	250	0	25	50	75	100	125	150	175	200	225	2	0	1	0	0	0	0	0	0	0	0	0	0	-0.25	-0.25	-0.25	-0.25	-0.25	-0.25	-0.25	-0.25	-0.25	-0.25	-0.25	linear	0.025	TRUE	450	FALSE	NA	NA	1	0	0.5	2	fixmodel	0	-0.02187024699351629
10	250	0	25	50	75	100	125	150	175	200	225	2	0	1	0	0	0	0	0	0	0	0	0	0	-0.25	-0.25	-0.25	-0.25	-0.25	-0.25	-0.25	-0.25	-0.25	-0.25	-0.25	linear	0.025	TRUE	450	FALSE	NA	NA	1	0	0.5	2	sepmodel	0	-0.024712484367404332
10	250	0	25	50	75	100	125	150	175	200	225	2	0	1	0	0	0	0	0	0	0	0	0	0	-0.25	-0.25	-0.25	-0.25	-0.25	-0.25	-0.25	-0.25	-0.25	-0.25	-0.25	linear	0.025	TRUE	450	FALSE	NA	NA	1	0	0.5	2	splines	0	-0.023273029377167746
10	250	0	25	50	75	100	125	150	175	200	225	2	0	1	0	0	0	0	0	0	0	0	0	0	-0.25	-0.25	-0.25	-0.25	-0.25	-0.25	-0.25	-0.25	-0.25	-0.25	-0.25	linear	0.025	TRUE	450	FALSE	NA	NA	1	0	0.5	2	splines_cal	0	-0.031845796676096244
10	250	0	25	50	75	100	125	150	175	200	225	2	0	1	0	0	0	0	0	0	0	0	0	0	-0.25	-0.25	-0.25	-0.25	-0.25	-0.25	-0.25	-0.25	-0.25	-0.25	-0.25	linear	0.025	TRUE	450	FALSE	NA	NA	1	0	0.5	3	fixmodel	0	-0.006655522743116959
10	250	0	25	50	75	100	125	150	175	200	225	2	0	1	0	0	0	0	0	0	0	0	0	0	-0.25	-0.25	-0.25	-0.25	-0.25	-0.25	-0.25	-0.25	-0.25	-0.25	-0.25	linear	0.025	TRUE	450	FALSE	NA	NA	1	0	0.5	3	sepmodel	0	-0.010440291363233984
10	250	0	25	50	75	100	125	150	175	200	225	2	0	1	0	0	0	0	0	0	0	0	0	0	-0.25	-0.25	-0.25	-0.25	-0.25	-0.25	-0.25	-0.25	-0.25	-0.25	-0.25	linear	0.025	TRUE	450	FALSE	NA	NA	1	0	0.5	3	splines	0	-0.007700674776742205
10	250	0	25	50	75	100	125	150	175	200	225	2	0	1	0	0	0	0	0	0	0	0	0	0	-0.25	-0.25	-0.25	-0.25	-0.25	-0.25	-0.25	-0.25	-0.25	-0.25	-0.25	linear	0.025	TRUE	450	FALSE	NA	NA	1	0	0.5	3	splines_cal	0	-0.015045683648767093
10	250	0	25	50	75	100	125	150	175	200	225	2	0	1	0	0	0	0	0	0	0	0	0	0	-0.25	-0.25	-0.25	-0.25	-0.25	-0.25	-0.25	-0.25	-0.25	-0.25	-0.25	linear	0.025	TRUE	450	FALSE	NA	NA	1	0	0.5	4	fixmodel	0	0.022693830759393414
10	250	0	25	50	75	100	125	150	175	200	225	2	0	1	0	0	0	0	0	0	0	0	0	0	-0.25	-0.25	-0.25	-0.25	-0.25	-0.25	-0.25	-0.25	-0.25	-0.25	-0.25	linear	0.025	TRUE	450	FALSE	NA	NA	1	0	0.5	4	sepmodel	0	0.01807004996446129
10	250	0	25	50	75	100	125	150	175	200	225	2	0	1	0	0	0	0	0	0	0	0	0	0	-0.25	-0.25	-0.25	-0.25	-0.25	-0.25	-0.25	-0.25	-0.25	-0.25	-0.25	linear	0.025	TRUE	450	FALSE	NA	NA	1	0	0.5	4	splines	0	0.021538753942064007
10	250	0	25	50	75	100	125	150	175	200	225	2	0	1	0	0	0	0	0	0	0	0	0	0	-0.25	-0.25	-0.25	-0.25	-0.25	-0.25	-0.25	-0.25	-0.25	-0.25	-0.25	linear	0.025	TRUE	450	FALSE	NA	NA	1	0	0.5	4	splines_cal	0	0.01782339082109479
10	250	0	25	50	75	100	125	150	175	200	225	2	0	1	0	0	0	0	0	0	0	0	0	0	-0.25	-0.25	-0.25	-0.25	-0.25	-0.25	-0.25	-0.25	-0.25	-0.25	-0.25	linear	0.025	TRUE	450	FALSE	NA	NA	1	0	0.5	5	fixmodel	0	-0.004697550369189967
10	250	0	25	50	75	100	125	150	175	200	225	2	0	1	0	0	0	0	0	0	0	0	0	0	-0.25	-0.25	-0.25	-0.25	-0.25	-0.25	-0.25	-0.25	-0.25	-0.25	-0.25	linear	0.025	TRUE	450	FALSE	NA	NA	1	0	0.5	5	sepmodel	0	-0.004585494019780943
10	250	0	25	50	75	100	125	150	175	200	225	2	0	1	0	0	0	0	0	0	0	0	0	0	-0.25	-0.25	-0.25	-0.25	-0.25	-0.25	-0.25	-0.25	-0.25	-0.25	-0.25	linear	0.025	TRUE	450	FALSE	NA	NA	1	0	0.5	5	splines	0	-0.005243696118558449
10	250	0	25	50	75	100	125	150	175	200	225	2	0	1	0	0	0	0	0	0	0	0	0	0	-0.25	-0.25	-0.25	-0.25	-0.25	-0.25	-0.25	-0.25	-0.25	-0.25	-0.25	linear	0.025	TRUE	450	FALSE	NA	NA	1	0	0.5	5	splines_cal	0	-0.007949986267509085
10	250	0	25	50	75	100	125	150	175	200	225	2	0	1	0	0	0	0	0	0	0	0	0	0	-0.25	-0.25	-0.25	-0.25	-0.25	-0.25	-0.25	-0.25	-0.25	-0.25	-0.25	linear	0.025	TRUE	450	FALSE	NA	NA	1	0	0.5	6	fixmodel	0.1	0.016805841764195213
10	250	0	25	50	75	100	125	150	175	200	225	2	0	1	0	0	0	0	0	0	0	0	0	0	-0.25	-0.25	-0.25	-0.25	-0.25	-0.25	-0.25	-0.25	-0.25	-0.25	-0.25	linear	0.025	TRUE	450	FALSE	NA	NA	1	0	0.5	6	sepmodel	0.1	0.018812847483984776
10	250	0	25	50	75	100	125	150	175	200	225	2	0	1	0	0	0	0	0	0	0	0	0	0	-0.25	-0.25	-0.25	-0.25	-0.25	-0.25	-0.25	-0.25	-0.25	-0.25	-0.25	linear	0.025	TRUE	450	FALSE	NA	NA	1	0	0.5	6	splines	0.1	0.016129007393130047
10	250	0	25	50	75	100	125	150	175	200	225	2	0	1	0	0	0	0	0	0	0	0	0	0	-0.25	-0.25	-0.25	-0.25	-0.25	-0.25	-0.25	-0.25	-0.25	-0.25	-0.25	linear	0.025	TRUE	450	FALSE	NA	NA	1	0	0.5	6	splines_cal	0.1	0.01266051295798405
10	250	0	25	50	75	100	125	150	175	200	225	2	0	1	0	0	0	0	0	0	0	0	0	0	-0.25	-0.25	-0.25	-0.25	-0.25	-0.25	-0.25	-0.25	-0.25	-0.25	-0.25	linear	0.025	TRUE	450	FALSE	NA	NA	1	0	0.5	7	fixmodel	0.2	-0.015009181013664453
10	250	0	25	50	75	100	125	150	175	200	225	2	0	1	0	0	0	0	0	0	0	0	0	0	-0.25	-0.25	-0.25	-0.25	-0.25	-0.25	-0.25	-0.25	-0.25	-0.25	-0.25	linear	0.025	TRUE	450	FALSE	NA	NA	1	0	0.5	7	sepmodel	0.2	-0.012969958609740088
10	250	0	25	50	75	100	125	150	175	200	225	2	0	1	0	0	0	0	0	0	0	0	0	0	-0.25	-0.25	-0.25	-0.25	-0.25	-0.25	-0.25	-0.25	-0.25	-0.25	-0.25	linear	0.025	TRUE	450	FALSE	NA	NA	1	0	0.5	7	splines	0.2	-0.016098161092910526
10	250	0	25	50	75	100	125	150	175	200	225	2	0	1	0	0	0	0	0	0	0	0	0	0	-0.25	-0.25	-0.25	-0.25	-0.25	-0.25	-0.25	-0.25	-0.25	-0.25	-0.25	linear	0.025	TRUE	450	FALSE	NA	NA	1	0	0.5	7	splines_cal	0.2	-0.018931517282102548
10	250	0	25	50	75	100	125	150	175	200	225	2	0	1	0	0	0	0	0	0	0	0	0	0	-0.25	-0.25	-0.25	-0.25	-0.25	-0.25	-0.25	-0.25	-0.25	-0.25	-0.25	linear	0.025	TRUE	450	FALSE	NA	NA	1	0	0.5	8	fixmodel	0.1	0.01031943766935657
10	250	0	25	50	75	100	125	150	175	200	225	2	0	1	0	0	0	0	0	0	0	0	0	0	-0.25	-0.25	-0.25	-0.25	-0.25	-0.25	-0.25	-0.25	-0.25	-0.25	-0.25	linear	0.025	TRUE	450	FALSE	NA	NA	1	0	0.5	8	sepmodel	0	0.014550360032667964
10	250	0	25	50	75	100	125	150	175	200	225	2	0	1	0	0	0	0	0	0	0	0	0	0	-0.25	-0.25	-0.25	-0.25	-0.25	-0.25	-0.25	-0.25	-0.25	-0.25	-0.25	linear	0.025	TRUE	450	FALSE	NA	NA	1	0	0.5	8	splines	0.1	0.009399916087055912
10	250	0	25	50	75	100	125	150	175	200	225	2	0	1	0	0	0	0	0	0	0	0	0	0	-0.25	-0.25	-0.25	-0.25	-0.25	-0.25	-0.25	-0.25	-0.25	-0.25	-0.25	linear	0.025	TRUE	450	FALSE	NA	NA	1	0	0.5	8	splines_cal	0.1	0.006106474023872696
10	250	0	25	50	75	100	125	150	175	200	225	2	0	1	0	0	0	0	0	0	0	0	0	0	-0.25	-0.25	-0.25	-0.25	-0.25	-0.25	-0.25	-0.25	-0.25	-0.25	-0.25	linear	0.025	TRUE	450	FALSE	NA	NA	1	0	0.5	9	fixmodel	0	0.0367796819064767
10	250	0	25	50	75	100	125	150	175	200	225	2	0	1	0	0	0	0	0	0	0	0	0	0	-0.25	-0.25	-0.25	-0.25	-0.25	-0.25	-0.25	-0.25	-0.25	-0.25	-0.25	linear	0.025	TRUE	450	FALSE	NA	NA	1	0	0.5	9	sepmodel	0	0.039692470253151105
10	250	0	25	50	75	100	125	150	175	200	225	2	0	1	0	0	0	0	0	0	0	0	0	0	-0.25	-0.25	-0.25	-0.25	-0.25	-0.25	-0.25	-0.25	-0.25	-0.25	-0.25	linear	0.025	TRUE	450	FALSE	NA	NA	1	0	0.5	9	splines	0	0.03671649946357446
10	250	0	25	50	75	100	125	150	175	200	225	2	0	1	0	0	0	0	0	0	0	0	0	0	-0.25	-0.25	-0.25	-0.25	-0.25	-0.25	-0.25	-0.25	-0.25	-0.25	-0.25	linear	0.025	TRUE	450	FALSE	NA	NA	1	0	0.5	9	splines_cal	0	0.032606256710406796
10	250	0	25	50	75	100	125	150	175	200	225	2	0	1	0	0	0	0	0	0	0	0	0	0	-0.25	-0.25	-0.25	-0.25	-0.25	-0.25	-0.25	-0.25	-0.25	-0.25	-0.25	linear	0.025	TRUE	450	FALSE	NA	NA	1	0	0.5	10	fixmodel	0	-7.554607071812348e-4
10	250	0	25	50	75	100	125	150	175	200	225	2	0	1	0	0	0	0	0	0	0	0	0	0	-0.25	-0.25	-0.25	-0.25	-0.25	-0.25	-0.25	-0.25	-0.25	-0.25	-0.25	linear	0.025	TRUE	450	FALSE	NA	NA	1	0	0.5	10	sepmodel	0	0.004232437953888844
10	250	0	25	50	75	100	125	150	175	200	225	2	0	1	0	0	0	0	0	0	0	0	0	0	-0.25	-0.25	-0.25	-0.25	-0.25	-0.25	-0.25	-0.25	-0.25	-0.25	-0.25	linear	0.025	TRUE	450	FALSE	NA	NA	1	0	0.5	10	splines	0	-0.0014608811540725967
10	250	0	25	50	75	100	125	150	175	200	225	2	0	1	0	0	0	0	0	0	0	0	0	0	-0.25	-0.25	-0.25	-0.25	-0.25	-0.25	-0.25	-0.25	-0.25	-0.25	-0.25	linear	0.025	TRUE	450	FALSE	NA	NA	1	0	0.5	10	splines_cal	0	-0.007098023720184494
10	250	0	50	100	150	200	250	300	350	400	450	2	0	1	0	0	0	0	0	0	0	0	0	0	-0.25	-0.25	-0.25	-0.25	-0.25	-0.25	-0.25	-0.25	-0.25	-0.25	-0.25	linear	0.025	TRUE	450	FALSE	NA	NA	1	0	0.5	2	fixmodel	0	0.0049101083514271355
10	250	0	50	100	150	200	250	300	350	400	450	2	0	1	0	0	0	0	0	0	0	0	0	0	-0.25	-0.25	-0.25	-0.25	-0.25	-0.25	-0.25	-0.25	-0.25	-0.25	-0.25	linear	0.025	TRUE	450	FALSE	NA	NA	1	0	0.5	2	sepmodel	0	0.003279837942704143
10	250	0	50	100	150	200	250	300	350	400	450	2	0	1	0	0	0	0	0	0	0	0	0	0	-0.25	-0.25	-0.25	-0.25	-0.25	-0.25	-0.25	-0.25	-0.25	-0.25	-0.25	linear	0.025	TRUE	450	FALSE	NA	NA	1	0	0.5	2	splines	0	0.008315333012559233
10	250	0	50	100	150	200	250	300	350	400	450	2	0	1	0	0	0	0	0	0	0	0	0	0	-0.25	-0.25	-0.25	-0.25	-0.25	-0.25	-0.25	-0.25	-0.25	-0.25	-0.25	linear	0.025	TRUE	450	FALSE	NA	NA	1	0	0.5	2	splines_cal	0	0.014280637463143038
10	250	0	50	100	150	200	250	300	350	400	450	2	0	1	0	0	0	0	0	0	0	0	0	0	-0.25	-0.25	-0.25	-0.25	-0.25	-0.25	-0.25	-0.25	-0.25	-0.25	-0.25	linear	0.025	TRUE	450	FALSE	NA	NA	1	0	0.5	3	fixmodel	0	-0.009477267662855927
10	250	0	50	100	150	200	250	300	350	400	450	2	0	1	0	0	0	0	0	0	0	0	0	0	-0.25	-0.25	-0.25	-0.25	-0.25	-0.25	-0.25	-0.25	-0.25	-0.25	-0.25	linear	0.025	TRUE	450	FALSE	NA	NA	1	0	0.5	3	sepmodel	0	-0.004118682581658911
10	250	0	50	100	150	200	250	300	350	400	450	2	0	1	0	0	0	0	0	0	0	0	0	0	-0.25	-0.25	-0.25	-0.25	-0.25	-0.25	-0.25	-0.25	-0.25	-0.25	-0.25	linear	0.025	TRUE	450	FALSE	NA	NA	1	0	0.5	3	splines	0	-0.009438158471594205
10	250	0	50	100	150	200	250	300	350	400	450	2	0	1	0	0	0	0	0	0	0	0	0	0	-0.25	-0.25	-0.25	-0.25	-0.25	-0.25	-0.25	-0.25	-0.25	-0.25	-0.25	linear	0.025	TRUE	450	FALSE	NA	NA	1	0	0.5	3	splines_cal	0	-0.005436541791381347
10	250	0	50	100	150	200	250	300	350	400	450	2	0	1	0	0	0	0	0	0	0	0	0	0	-0.25	-0.25	-0.25	-0.25	-0.25	-0.25	-0.25	-0.25	-0.25	-0.25	-0.25	linear	0.025	TRUE	450	FALSE	NA	NA	1	0	0.5	4	fixmodel	0	-5.521730383267753e-4
10	250	0	50	100	150	200	250	300	350	400	450	2	0	1	0	0	0	0	0	0	0	0	0	0	-0.25	-0.25	-0.25	-0.25	-0.25	-0.25	-0.25	-0.25	-0.25	-0.25	-0.25	linear	0.025	TRUE	450	FALSE	NA	NA	1	0	0.5	4	sepmodel	0	0.006827384151885275
10	250	0	50	100	150	200	250	300	350	400	450	2	0	1	0	0	0	0	0	0	0	0	0	0	-0.25	-0.25	-0.25	-0.25	-0.25	-0.25	-0.25	-0.25	-0.25	-0.25	-0.25	linear	0.025	TRUE	450	FALSE	NA	NA	1	0	0.5	4	splines	0	0.001550823048628513
10	250	0	50	100	150	200	250	300	350	400	450	2	0	1	0	0	0	0	0	0	0	0	0	0	-0.25	-0.25	-0.25	-0.25	-0.25	-0.25	-0.25	-0.25	-0.25	-0.25	-0.25	linear	0.025	TRUE	450	FALSE	NA	NA	1	0	0.5	4	splines_cal	0	0.004371143380698836
10	250	0	50	100	150	200	250	300	350	400	450	2	0	1	0	0	0	0	0	0	0	0	0	0	-0.25	-0.25	-0.25	-0.25	-0.25	-0.25	-0.25	-0.25	-0.25	-0.25	-0.25	linear	0.025	TRUE	450	FALSE	NA	NA	1	0	0.5	5	fixmodel	0	-0.015214689586214032
10	250	0	50	100	150	200	250	300	350	400	450	2	0	1	0	0	0	0	0	0	0	0	0	0	-0.25	-0.25	-0.25	-0.25	-0.25	-0.25	-0.25	-0.25	-0.25	-0.25	-0.25	linear	0.025	TRUE	450	FALSE	NA	NA	1	0	0.5	5	sepmodel	0	-0.009481657256914442
10	250	0	50	100	150	200	250	300	350	400	450	2	0	1	0	0	0	0	0	0	0	0	0	0	-0.25	-0.25	-0.25	-0.25	-0.25	-0.25	-0.25	-0.25	-0.25	-0.25	-0.25	linear	0.025	TRUE	450	FALSE	NA	NA	1	0	0.5	5	splines	0	-0.014098737578808508
10	250	0	50	100	150	200	250	300	350	400	450	2	0	1	0	0	0	0	0	0	0	0	0	0	-0.25	-0.25	-0.25	-0.25	-0.25	-0.25	-0.25	-0.25	-0.25	-0.25	-0.25	linear	0.025	TRUE	450	FALSE	NA	NA	1	0	0.5	5	splines_cal	0	-0.012697165636514473
10	250	0	50	100	150	200	250	300	350	400	450	2	0	1	0	0	0	0	0	0	0	0	0	0	-0.25	-0.25	-0.25	-0.25	-0.25	-0.25	-0.25	-0.25	-0.25	-0.25	-0.25	linear	0.025	TRUE	450	FALSE	NA	NA	1	0	0.5	6	fixmodel	0	-0.048585077459089396
10	250	0	50	100	150	200	250	300	350	400	450	2	0	1	0	0	0	0	0	0	0	0	0	0	-0.25	-0.25	-0.25	-0.25	-0.25	-0.25	-0.25	-0.25	-0.25	-0.25	-0.25	linear	0.025	TRUE	450	FALSE	NA	NA	1	0	0.5	6	sepmodel	0	-0.04650204612518562
10	250	0	50	100	150	200	250	300	350	400	450	2	0	1	0	0	0	0	0	0	0	0	0	0	-0.25	-0.25	-0.25	-0.25	-0.25	-0.25	-0.25	-0.25	-0.25	-0.25	-0.25	linear	0.025	TRUE	450	FALSE	NA	NA	1	0	0.5	6	splines	0	-0.04774667813788722
10	250	0	50	100	150	200	250	300	350	400	450	2	0	1	0	0	0	0	0	0	0	0	0	0	-0.25	-0.25	-0.25	-0.25	-0.25	-0.25	-0.25	-0.25	-0.25	-0.25	-0.25	linear	0.025	TRUE	450	FALSE	NA	NA	1	0	0.5	6	splines_cal	0	-0.04661776420562954
10	250	0	50	100	150	200	250	300	350	400	450	2	0	1	0	0	0	0	0	0	0	0	0	0	-0.25	-0.25	-0.25	-0.25	-0.25	-0.25	-0.25	-0.25	-0.25	-0.25	-0.25	linear	0.025	TRUE	450	FALSE	NA	NA	1	0	0.5	7	fixmodel	0.1	0.033089284952812305
10	250	0	50	100	150	200	250	300	350	400	450	2	0	1	0	0	0	0	0	0	0	0	0	0	-0.25	-0.25	-0.25	-0.25	-0.25	-0.25	-0.25	-0.25	-0.25	-0.25	-0.25	linear	0.025	TRUE	450	FALSE	NA	NA	1	0	0.5	7	sepmodel	0	0.0360108517557934
10	250	0	50	100	150	200	250	300	350	400	450	2	0	1	0	0	0	0	0	0	0	0	0	0	-0.25	-0.25	-0.25	-0.25	-0.25	-0.25	-0.25	-0.25	-0.25	-0.25	-0.25	linear	0.025	TRUE	450	FALSE	NA	NA	1	0	0.5	7	splines	0.1	0.03453711883032883
10	250	0	50	100	150	200	250	300	350	400	450	2	0	1	0	0	0	0	0	0	0	0	0	0	-0.25	-0.25	-0.25	-0.25	-0.25	-0.25	-0.25	-0.25	-0.25	-0.25	-0.25	linear	0.025	TRUE	450	FALSE	NA	NA	1	0	0.5	7	splines_cal	0.1	0.03658364158507662
10	250	0	50	100	150	200	250	300	350	400	450	2	0	1	0	0	0	0	0	0	0	0	0	0	-0.25	-0.25	-0.25	-0.25	-0.25	-0.25	-0.25	-0.25	-0.25	-0.25	-0.25	linear	0.025	TRUE	450	FALSE	NA	NA	1	0	0.5	8	fixmodel	0	0.015133269296443425
10	250	0	50	100	150	200	250	300	350	400	450	2	0	1	0	0	0	0	0	0	0	0	0	0	-0.25	-0.25	-0.25	-0.25	-0.25	-0.25	-0.25	-0.25	-0.25	-0.25	-0.25	linear	0.025	TRUE	450	FALSE	NA	NA	1	0	0.5	8	sepmodel	0	0.014092548967384405
10	250	0	50	100	150	200	250	300	350	400	450	2	0	1	0	0	0	0	0	0	0	0	0	0	-0.25	-0.25	-0.25	-0.25	-0.25	-0.25	-0.25	-0.25	-0.25	-0.25	-0.25	linear	0.025	TRUE	450	FALSE	NA	NA	1	0	0.5	8	splines	0	0.01614120293099502
10	250	0	50	100	150	200	250	300	350	400	450	2	0	1	0	0	0	0	0	0	0	0	0	0	-0.25	-0.25	-0.25	-0.25	-0.25	-0.25	-0.25	-0.25	-0.25	-0.25	-0.25	linear	0.025	TRUE	450	FALSE	NA	NA	1	0	0.5	8	splines_cal	0	0.016587374112390037
10	250	0	50	100	150	200	250	300	350	400	450	2	0	1	0	0	0	0	0	0	0	0	0	0	-0.25	-0.25	-0.25	-0.25	-0.25	-0.25	-0.25	-0.25	-0.25	-0.25	-0.25	linear	0.025	TRUE	450	FALSE	NA	NA	1	0	0.5	9	fixmodel	0	0.039766922257321
10	250	0	50	100	150	200	250	300	350	400	450	2	0	1	0	0	0	0	0	0	0	0	0	0	-0.25	-0.25	-0.25	-0.25	-0.25	-0.25	-0.25	-0.25	-0.25	-0.25	-0.25	linear	0.025	TRUE	450	FALSE	NA	NA	1	0	0.5	9	sepmodel	0	0.04333065578588044
10	250	0	50	100	150	200	250	300	350	400	450	2	0	1	0	0	0	0	0	0	0	0	0	0	-0.25	-0.25	-0.25	-0.25	-0.25	-0.25	-0.25	-0.25	-0.25	-0.25	-0.25	linear	0.025	TRUE	450	FALSE	NA	NA	1	0	0.5	9	splines	0	0.04098293419570012
10	250	0	50	100	150	200	250	300	350	400	450	2	0	1	0	0	0	0	0	0	0	0	0	0	-0.25	-0.25	-0.25	-0.25	-0.25	-0.25	-0.25	-0.25	-0.25	-0.25	-0.25	linear	0.025	TRUE	450	FALSE	NA	NA	1	0	0.5	9	splines_cal	0	0.04023403938457579
10	250	0	50	100	150	200	250	300	350	400	450	2	0	1	0	0	0	0	0	0	0	0	0	0	-0.25	-0.25	-0.25	-0.25	-0.25	-0.25	-0.25	-0.25	-0.25	-0.25	-0.25	linear	0.025	TRUE	450	FALSE	NA	NA	1	0	0.5	10	fixmodel	0.2	0.013644267596062165
10	250	0	50	100	150	200	250	300	350	400	450	2	0	1	0	0	0	0	0	0	0	0	0	0	-0.25	-0.25	-0.25	-0.25	-0.25	-0.25	-0.25	-0.25	-0.25	-0.25	-0.25	linear	0.025	TRUE	450	FALSE	NA	NA	1	0	0.5	10	sepmodel	0.1	0.017886758171996246
10	250	0	50	100	150	200	250	300	350	400	450	2	0	1	0	0	0	0	0	0	0	0	0	0	-0.25	-0.25	-0.25	-0.25	-0.25	-0.25	-0.25	-0.25	-0.25	-0.25	-0.25	linear	0.025	TRUE	450	FALSE	NA	NA	1	0	0.5	10	splines	0.2	0.014724145300191819
10	250	0	50	100	150	200	250	300	350	400	450	2	0	1	0	0	0	0	0	0	0	0	0	0	-0.25	-0.25	-0.25	-0.25	-0.25	-0.25	-0.25	-0.25	-0.25	-0.25	-0.25	linear	0.025	TRUE	450	FALSE	NA	NA	1	0	0.5	10	splines_cal	0.2	0.01540781287642812
10	250	0	75	150	225	300	375	450	525	600	675	2	0	1	0	0	0	0	0	0	0	0	0	0	-0.25	-0.25	-0.25	-0.25	-0.25	-0.25	-0.25	-0.25	-0.25	-0.25	-0.25	linear	0.025	TRUE	450	FALSE	NA	NA	1	0	0.5	2	fixmodel	0	0.023453781312156995
10	250	0	75	150	225	300	375	450	525	600	675	2	0	1	0	0	0	0	0	0	0	0	0	0	-0.25	-0.25	-0.25	-0.25	-0.25	-0.25	-0.25	-0.25	-0.25	-0.25	-0.25	linear	0.025	TRUE	450	FALSE	NA	NA	1	0	0.5	2	sepmodel	0	0.029430172425892315
10	250	0	75	150	225	300	375	450	525	600	675	2	0	1	0	0	0	0	0	0	0	0	0	0	-0.25	-0.25	-0.25	-0.25	-0.25	-0.25	-0.25	-0.25	-0.25	-0.25	-0.25	linear	0.025	TRUE	450	FALSE	NA	NA	1	0	0.5	2	splines	0	0.022872671641717992
10	250	0	75	150	225	300	375	450	525	600	675	2	0	1	0	0	0	0	0	0	0	0	0	0	-0.25	-0.25	-0.25	-0.25	-0.25	-0.25	-0.25	-0.25	-0.25	-0.25	-0.25	linear	0.025	TRUE	450	FALSE	NA	NA	1	0	0.5	2	splines_cal	0	0.0192350863864392
10	250	0	75	150	225	300	375	450	525	600	675	2	0	1	0	0	0	0	0	0	0	0	0	0	-0.25	-0.25	-0.25	-0.25	-0.25	-0.25	-0.25	-0.25	-0.25	-0.25	-0.25	linear	0.025	TRUE	450	FALSE	NA	NA	1	0	0.5	3	fixmodel	0	-0.008932465194758708
10	250	0	75	150	225	300	375	450	525	600	675	2	0	1	0	0	0	0	0	0	0	0	0	0	-0.25	-0.25	-0.25	-0.25	-0.25	-0.25	-0.25	-0.25	-0.25	-0.25	-0.25	linear	0.025	TRUE	450	FALSE	NA	NA	1	0	0.5	3	sepmodel	0	0.0014734655170719649
10	250	0	75	150	225	300	375	450	525	600	675	2	0	1	0	0	0	0	0	0	0	0	0	0	-0.25	-0.25	-0.25	-0.25	-0.25	-0.25	-0.25	-0.25	-0.25	-0.25	-0.25	linear	0.025	TRUE	450	FALSE	NA	NA	1	0	0.5	3	splines	0	-0.009929729901643772
10	250	0	75	150	225	300	375	450	525	600	675	2	0	1	0	0	0	0	0	0	0	0	0	0	-0.25	-0.25	-0.25	-0.25	-0.25	-0.25	-0.25	-0.25	-0.25	-0.25	-0.25	linear	0.025	TRUE	450	FALSE	NA	NA	1	0	0.5	3	splines_cal	0	-0.009980240920907973
10	250	0	75	150	225	300	375	450	525	600	675	2	0	1	0	0	0	0	0	0	0	0	0	0	-0.25	-0.25	-0.25	-0.25	-0.25	-0.25	-0.25	-0.25	-0.25	-0.25	-0.25	linear	0.025	TRUE	450	FALSE	NA	NA	1	0	0.5	4	fixmodel	0	0.012560130729008294
10	250	0	75	150	225	300	375	450	525	600	675	2	0	1	0	0	0	0	0	0	0	0	0	0	-0.25	-0.25	-0.25	-0.25	-0.25	-0.25	-0.25	-0.25	-0.25	-0.25	-0.25	linear	0.025	TRUE	450	FALSE	NA	NA	1	0	0.5	4	sepmodel	0	0.020037807683977837
10	250	0	75	150	225	300	375	450	525	600	675	2	0	1	0	0	0	0	0	0	0	0	0	0	-0.25	-0.25	-0.25	-0.25	-0.25	-0.25	-0.25	-0.25	-0.25	-0.25	-0.25	linear	0.025	TRUE	450	FALSE	NA	NA	1	0	0.5	4	splines	0	0.01318875863938428
10	250	0	75	150	225	300	375	450	525	600	675	2	0	1	0	0	0	0	0	0	0	0	0	0	-0.25	-0.25	-0.25	-0.25	-0.25	-0.25	-0.25	-0.25	-0.25	-0.25	-0.25	linear	0.025	TRUE	450	FALSE	NA	NA	1	0	0.5	4	splines_cal	0	0.016743388082636496
10	250	0	75	150	225	300	375	450	525	600	675	2	0	1	0	0	0	0	0	0	0	0	0	0	-0.25	-0.25	-0.25	-0.25	-0.25	-0.25	-0.25	-0.25	-0.25	-0.25	-0.25	linear	0.025	TRUE	450	FALSE	NA	NA	1	0	0.5	5	fixmodel	0	-0.01360863946609504
10	250	0	75	150	225	300	375	450	525	600	675	2	0	1	0	0	0	0	0	0	0	0	0	0	-0.25	-0.25	-0.25	-0.25	-0.25	-0.25	-0.25	-0.25	-0.25	-0.25	-0.25	linear	0.025	TRUE	450	FALSE	NA	NA	1	0	0.5	5	sepmodel	0	-0.0017041434995787984
10	250	0	75	150	225	300	375	450	525	600	675	2	0	1	0	0	0	0	0	0	0	0	0	0	-0.25	-0.25	-0.25	-0.25	-0.25	-0.25	-0.25	-0.25	-0.25	-0.25	-0.25	linear	0.025	TRUE	450	FALSE	NA	NA	1	0	0.5	5	splines	0	-0.013075181077754922
10	250	0	75	150	225	300	375	450	525	600	675	2	0	1	0	0	0	0	0	0	0	0	0	0	-0.25	-0.25	-0.25	-0.25	-0.25	-0.25	-0.25	-0.25	-0.25	-0.25	-0.25	linear	0.025	TRUE	450	FALSE	NA	NA	1	0	0.5	5	splines_cal	0	-0.0119175697559807
10	250	0	75	150	225	300	375	450	525	600	675	2	0	1	0	0	0	0	0	0	0	0	0	0	-0.25	-0.25	-0.25	-0.25	-0.25	-0.25	-0.25	-0.25	-0.25	-0.25	-0.25	linear	0.025	TRUE	450	FALSE	NA	NA	1	0	0.5	6	fixmodel	0	0.0062475125699414475
10	250	0	75	150	225	300	375	450	525	600	675	2	0	1	0	0	0	0	0	0	0	0	0	0	-0.25	-0.25	-0.25	-0.25	-0.25	-0.25	-0.25	-0.25	-0.25	-0.25	-0.25	linear	0.025	TRUE	450	FALSE	NA	NA	1	0	0.5	6	sepmodel	0	0.005272242550749597
10	250	0	75	150	225	300	375	450	525	600	675	2	0	1	0	0	0	0	0	0	0	0	0	0	-0.25	-0.25	-0.25	-0.25	-0.25	-0.25	-0.25	-0.25	-0.25	-0.25	-0.25	linear	0.025	TRUE	450	FALSE	NA	NA	1	0	0.5	6	splines	0	0.006203674357447374
10	250	0	75	150	225	300	375	450	525	600	675	2	0	1	0	0	0	0	0	0	0	0	0	0	-0.25	-0.25	-0.25	-0.25	-0.25	-0.25	-0.25	-0.25	-0.25	-0.25	-0.25	linear	0.025	TRUE	450	FALSE	NA	NA	1	0	0.5	6	splines_cal	0	0.0033884430936569577
10	250	0	75	150	225	300	375	450	525	600	675	2	0	1	0	0	0	0	0	0	0	0	0	0	-0.25	-0.25	-0.25	-0.25	-0.25	-0.25	-0.25	-0.25	-0.25	-0.25	-0.25	linear	0.025	TRUE	450	FALSE	NA	NA	1	0	0.5	7	fixmodel	0	-0.01861143593906949
10	250	0	75	150	225	300	375	450	525	600	675	2	0	1	0	0	0	0	0	0	0	0	0	0	-0.25	-0.25	-0.25	-0.25	-0.25	-0.25	-0.25	-0.25	-0.25	-0.25	-0.25	linear	0.025	TRUE	450	FALSE	NA	NA	1	0	0.5	7	sepmodel	0	-0.026866356648293774
10	250	0	75	150	225	300	375	450	525	600	675	2	0	1	0	0	0	0	0	0	0	0	0	0	-0.25	-0.25	-0.25	-0.25	-0.25	-0.25	-0.25	-0.25	-0.25	-0.25	-0.25	linear	0.025	TRUE	450	FALSE	NA	NA	1	0	0.5	7	splines	0	-0.01886980235294354
10	250	0	75	150	225	300	375	450	525	600	675	2	0	1	0	0	0	0	0	0	0	0	0	0	-0.25	-0.25	-0.25	-0.25	-0.25	-0.25	-0.25	-0.25	-0.25	-0.25	-0.25	linear	0.025	TRUE	450	FALSE	NA	NA	1	0	0.5	7	splines_cal	0	-0.020690436551726126
10	250	0	75	150	225	300	375	450	525	600	675	2	0	1	0	0	0	0	0	0	0	0	0	0	-0.25	-0.25	-0.25	-0.25	-0.25	-0.25	-0.25	-0.25	-0.25	-0.25	-0.25	linear	0.025	TRUE	450	FALSE	NA	NA	1	0	0.5	8	fixmodel	0	0.002181042815451228
10	250	0	75	150	225	300	375	450	525	600	675	2	0	1	0	0	0	0	0	0	0	0	0	0	-0.25	-0.25	-0.25	-0.25	-0.25	-0.25	-0.25	-0.25	-0.25	-0.25	-0.25	linear	0.025	TRUE	450	FALSE	NA	NA	1	0	0.5	8	sepmodel	0	-0.006465176106752379
10	250	0	75	150	225	300	375	450	525	600	675	2	0	1	0	0	0	0	0	0	0	0	0	0	-0.25	-0.25	-0.25	-0.25	-0.25	-0.25	-0.25	-0.25	-0.25	-0.25	-0.25	linear	0.025	TRUE	450	FALSE	NA	NA	1	0	0.5	8	splines	0	0.0034960433189425827
10	250	0	75	150	225	300	375	450	525	600	675	2	0	1	0	0	0	0	0	0	0	0	0	0	-0.25	-0.25	-0.25	-0.25	-0.25	-0.25	-0.25	-0.25	-0.25	-0.25	-0.25	linear	0.025	TRUE	450	FALSE	NA	NA	1	0	0.5	8	splines_cal	0	0.0015430719798032477
10	250	0	75	150	225	300	375	450	525	600	675	2	0	1	0	0	0	0	0	0	0	0	0	0	-0.25	-0.25	-0.25	-0.25	-0.25	-0.25	-0.25	-0.25	-0.25	-0.25	-0.25	linear	0.025	TRUE	450	FALSE	NA	NA	1	0	0.5	9	fixmodel	0	0.006685080531763844
10	250	0	75	150	225	300	375	450	525	600	675	2	0	1	0	0	0	0	0	0	0	0	0	0	-0.25	-0.25	-0.25	-0.25	-0.25	-0.25	-0.25	-0.25	-0.25	-0.25	-0.25	linear	0.025	TRUE	450	FALSE	NA	NA	1	0	0.5	9	sepmodel	0	-0.008559985293052231
10	250	0	75	150	225	300	375	450	525	600	675	2	0	1	0	0	0	0	0	0	0	0	0	0	-0.25	-0.25	-0.25	-0.25	-0.25	-0.25	-0.25	-0.25	-0.25	-0.25	-0.25	linear	0.025	TRUE	450	FALSE	NA	NA	1	0	0.5	9	splines	0	0.0065865932662830745
10	250	0	75	150	225	300	375	450	525	600	675	2	0	1	0	0	0	0	0	0	0	0	0	0	-0.25	-0.25	-0.25	-0.25	-0.25	-0.25	-0.25	-0.25	-0.25	-0.25	-0.25	linear	0.025	TRUE	450	FALSE	NA	NA	1	0	0.5	9	splines_cal	0	0.00554338657528947
10	250	0	75	150	225	300	375	450	525	600	675	2	0	1	0	0	0	0	0	0	0	0	0	0	-0.25	-0.25	-0.25	-0.25	-0.25	-0.25	-0.25	-0.25	-0.25	-0.25	-0.25	linear	0.025	TRUE	450	FALSE	NA	NA	1	0	0.5	10	fixmodel	0	0.002202169886002676
10	250	0	75	150	225	300	375	450	525	600	675	2	0	1	0	0	0	0	0	0	0	0	0	0	-0.25	-0.25	-0.25	-0.25	-0.25	-0.25	-0.25	-0.25	-0.25	-0.25	-0.25	linear	0.025	TRUE	450	FALSE	NA	NA	1	0	0.5	10	sepmodel	0	-0.01104640381724543
10	250	0	75	150	225	300	375	450	525	600	675	2	0	1	0	0	0	0	0	0	0	0	0	0	-0.25	-0.25	-0.25	-0.25	-0.25	-0.25	-0.25	-0.25	-0.25	-0.25	-0.25	linear	0.025	TRUE	450	FALSE	NA	NA	1	0	0.5	10	splines	0	0.0020399754588972772
10	250	0	75	150	225	300	375	450	525	600	675	2	0	1	0	0	0	0	0	0	0	0	0	0	-0.25	-0.25	-0.25	-0.25	-0.25	-0.25	-0.25	-0.25	-0.25	-0.25	-0.25	linear	0.025	TRUE	450	FALSE	NA	NA	1	0	0.5	10	splines_cal	0	8.514663597023573e-4
10	250	0	100	200	300	400	500	600	700	800	900	2	0	1	0	0	0	0	0	0	0	0	0	0	-0.25	-0.25	-0.25	-0.25	-0.25	-0.25	-0.25	-0.25	-0.25	-0.25	-0.25	linear	0.025	TRUE	450	FALSE	NA	NA	1	0	0.5	2	fixmodel	0	-0.044336595345630885
10	250	0	100	200	300	400	500	600	700	800	900	2	0	1	0	0	0	0	0	0	0	0	0	0	-0.25	-0.25	-0.25	-0.25	-0.25	-0.25	-0.25	-0.25	-0.25	-0.25	-0.25	linear	0.025	TRUE	450	FALSE	NA	NA	1	0	0.5	2	sepmodel	0	-0.04802766606763457
10	250	0	100	200	300	400	500	600	700	800	900	2	0	1	0	0	0	0	0	0	0	0	0	0	-0.25	-0.25	-0.25	-0.25	-0.25	-0.25	-0.25	-0.25	-0.25	-0.25	-0.25	linear	0.025	TRUE	450	FALSE	NA	NA	1	0	0.5	2	splines	0	-0.04544848070789001
10	250	0	100	200	300	400	500	600	700	800	900	2	0	1	0	0	0	0	0	0	0	0	0	0	-0.25	-0.25	-0.25	-0.25	-0.25	-0.25	-0.25	-0.25	-0.25	-0.25	-0.25	linear	0.025	TRUE	450	FALSE	NA	NA	1	0	0.5	2	splines_cal	0	-0.0445435934902916
10	250	0	100	200	300	400	500	600	700	800	900	2	0	1	0	0	0	0	0	0	0	0	0	0	-0.25	-0.25	-0.25	-0.25	-0.25	-0.25	-0.25	-0.25	-0.25	-0.25	-0.25	linear	0.025	TRUE	450	FALSE	NA	NA	1	0	0.5	3	fixmodel	0	-0.0297669008565953
10	250	0	100	200	300	400	500	600	700	800	900	2	0	1	0	0	0	0	0	0	0	0	0	0	-0.25	-0.25	-0.25	-0.25	-0.25	-0.25	-0.25	-0.25	-0.25	-0.25	-0.25	linear	0.025	TRUE	450	FALSE	NA	NA	1	0	0.5	3	sepmodel	0	-0.03429404596763749
10	250	0	100	200	300	400	500	600	700	800	900	2	0	1	0	0	0	0	0	0	0	0	0	0	-0.25	-0.25	-0.25	-0.25	-0.25	-0.25	-0.25	-0.25	-0.25	-0.25	-0.25	linear	0.025	TRUE	450	FALSE	NA	NA	1	0	0.5	3	splines	0	-0.02778637056036889
10	250	0	100	200	300	400	500	600	700	800	900	2	0	1	0	0	0	0	0	0	0	0	0	0	-0.25	-0.25	-0.25	-0.25	-0.25	-0.25	-0.25	-0.25	-0.25	-0.25	-0.25	linear	0.025	TRUE	450	FALSE	NA	NA	1	0	0.5	3	splines_cal	0	-0.027078641750187576
10	250	0	100	200	300	400	500	600	700	800	900	2	0	1	0	0	0	0	0	0	0	0	0	0	-0.25	-0.25	-0.25	-0.25	-0.25	-0.25	-0.25	-0.25	-0.25	-0.25	-0.25	linear	0.025	TRUE	450	FALSE	NA	NA	1	0	0.5	4	fixmodel	0	-0.03181536973573885
10	250	0	100	200	300	400	500	600	700	800	900	2	0	1	0	0	0	0	0	0	0	0	0	0	-0.25	-0.25	-0.25	-0.25	-0.25	-0.25	-0.25	-0.25	-0.25	-0.25	-0.25	linear	0.025	TRUE	450	FALSE	NA	NA	1	0	0.5	4	sepmodel	0	-0.03665955369235385
10	250	0	100	200	300	400	500	600	700	800	900	2	0	1	0	0	0	0	0	0	0	0	0	0	-0.25	-0.25	-0.25	-0.25	-0.25	-0.25	-0.25	-0.25	-0.25	-0.25	-0.25	linear	0.025	TRUE	450	FALSE	NA	NA	1	0	0.5	4	splines	0	-0.030768487371586876
10	250	0	100	200	300	400	500	600	700	800	900	2	0	1	0	0	0	0	0	0	0	0	0	0	-0.25	-0.25	-0.25	-0.25	-0.25	-0.25	-0.25	-0.25	-0.25	-0.25	-0.25	linear	0.025	TRUE	450	FALSE	NA	NA	1	0	0.5	4	splines_cal	0	-0.03125924613081159
10	250	0	100	200	300	400	500	600	700	800	900	2	0	1	0	0	0	0	0	0	0	0	0	0	-0.25	-0.25	-0.25	-0.25	-0.25	-0.25	-0.25	-0.25	-0.25	-0.25	-0.25	linear	0.025	TRUE	450	FALSE	NA	NA	1	0	0.5	5	fixmodel	0	-0.04237858175048297
10	250	0	100	200	300	400	500	600	700	800	900	2	0	1	0	0	0	0	0	0	0	0	0	0	-0.25	-0.25	-0.25	-0.25	-0.25	-0.25	-0.25	-0.25	-0.25	-0.25	-0.25	linear	0.025	TRUE	450	FALSE	NA	NA	1	0	0.5	5	sepmodel	0	-0.045374033364924314
10	250	0	100	200	300	400	500	600	700	800	900	2	0	1	0	0	0	0	0	0	0	0	0	0	-0.25	-0.25	-0.25	-0.25	-0.25	-0.25	-0.25	-0.25	-0.25	-0.25	-0.25	linear	0.025	TRUE	450	FALSE	NA	NA	1	0	0.5	5	splines	0	-0.041339284705354126
10	250	0	100	200	300	400	500	600	700	800	900	2	0	1	0	0	0	0	0	0	0	0	0	0	-0.25	-0.25	-0.25	-0.25	-0.25	-0.25	-0.25	-0.25	-0.25	-0.25	-0.25	linear	0.025	TRUE	450	FALSE	NA	NA	1	0	0.5	5	splines_cal	0	-0.041005042244426505
10	250	0	100	200	300	400	500	600	700	800	900	2	0	1	0	0	0	0	0	0	0	0	0	0	-0.25	-0.25	-0.25	-0.25	-0.25	-0.25	-0.25	-0.25	-0.25	-0.25	-0.25	linear	0.025	TRUE	450	FALSE	NA	NA	1	0	0.5	6	fixmodel	0	-0.04664010695319998
10	250	0	100	200	300	400	500	600	700	800	900	2	0	1	0	0	0	0	0	0	0	0	0	0	-0.25	-0.25	-0.25	-0.25	-0.25	-0.25	-0.25	-0.25	-0.25	-0.25	-0.25	linear	0.025	TRUE	450	FALSE	NA	NA	1	0	0.5	6	sepmodel	0	-0.057806395411282074
10	250	0	100	200	300	400	500	600	700	800	900	2	0	1	0	0	0	0	0	0	0	0	0	0	-0.25	-0.25	-0.25	-0.25	-0.25	-0.25	-0.25	-0.25	-0.25	-0.25	-0.25	linear	0.025	TRUE	450	FALSE	NA	NA	1	0	0.5	6	splines	0	-0.04690426602776057
10	250	0	100	200	300	400	500	600	700	800	900	2	0	1	0	0	0	0	0	0	0	0	0	0	-0.25	-0.25	-0.25	-0.25	-0.25	-0.25	-0.25	-0.25	-0.25	-0.25	-0.25	linear	0.025	TRUE	450	FALSE	NA	NA	1	0	0.5	6	splines_cal	0	-0.04847207160418279
10	250	0	100	200	300	400	500	600	700	800	900	2	0	1	0	0	0	0	0	0	0	0	0	0	-0.25	-0.25	-0.25	-0.25	-0.25	-0.25	-0.25	-0.25	-0.25	-0.25	-0.25	linear	0.025	TRUE	450	FALSE	NA	NA	1	0	0.5	7	fixmodel	0	-0.05353103821707915
10	250	0	100	200	300	400	500	600	700	800	900	2	0	1	0	0	0	0	0	0	0	0	0	0	-0.25	-0.25	-0.25	-0.25	-0.25	-0.25	-0.25	-0.25	-0.25	-0.25	-0.25	linear	0.025	TRUE	450	FALSE	NA	NA	1	0	0.5	7	sepmodel	0	-0.07199808692453835
10	250	0	100	200	300	400	500	600	700	800	900	2	0	1	0	0	0	0	0	0	0	0	0	0	-0.25	-0.25	-0.25	-0.25	-0.25	-0.25	-0.25	-0.25	-0.25	-0.25	-0.25	linear	0.025	TRUE	450	FALSE	NA	NA	1	0	0.5	7	splines	0	-0.05331697008713265
10	250	0	100	200	300	400	500	600	700	800	900	2	0	1	0	0	0	0	0	0	0	0	0	0	-0.25	-0.25	-0.25	-0.25	-0.25	-0.25	-0.25	-0.25	-0.25	-0.25	-0.25	linear	0.025	TRUE	450	FALSE	NA	NA	1	0	0.5	7	splines_cal	0	-0.05187772883547386
10	250	0	100	200	300	400	500	600	700	800	900	2	0	1	0	0	0	0	0	0	0	0	0	0	-0.25	-0.25	-0.25	-0.25	-0.25	-0.25	-0.25	-0.25	-0.25	-0.25	-0.25	linear	0.025	TRUE	450	FALSE	NA	NA	1	0	0.5	8	fixmodel	0	-0.05126820623018533
10	250	0	100	200	300	400	500	600	700	800	900	2	0	1	0	0	0	0	0	0	0	0	0	0	-0.25	-0.25	-0.25	-0.25	-0.25	-0.25	-0.25	-0.25	-0.25	-0.25	-0.25	linear	0.025	TRUE	450	FALSE	NA	NA	1	0	0.5	8	sepmodel	0	-0.06509534983526268
10	250	0	100	200	300	400	500	600	700	800	900	2	0	1	0	0	0	0	0	0	0	0	0	0	-0.25	-0.25	-0.25	-0.25	-0.25	-0.25	-0.25	-0.25	-0.25	-0.25	-0.25	linear	0.025	TRUE	450	FALSE	NA	NA	1	0	0.5	8	splines	0	-0.04981331535880772
10	250	0	100	200	300	400	500	600	700	800	900	2	0	1	0	0	0	0	0	0	0	0	0	0	-0.25	-0.25	-0.25	-0.25	-0.25	-0.25	-0.25	-0.25	-0.25	-0.25	-0.25	linear	0.025	TRUE	450	FALSE	NA	NA	1	0	0.5	8	splines_cal	0	-0.049669343974975716
10	250	0	100	200	300	400	500	600	700	800	900	2	0	1	0	0	0	0	0	0	0	0	0	0	-0.25	-0.25	-0.25	-0.25	-0.25	-0.25	-0.25	-0.25	-0.25	-0.25	-0.25	linear	0.025	TRUE	450	FALSE	NA	NA	1	0	0.5	9	fixmodel	0	-0.015862380111895277
10	250	0	100	200	300	400	500	600	700	800	900	2	0	1	0	0	0	0	0	0	0	0	0	0	-0.25	-0.25	-0.25	-0.25	-0.25	-0.25	-0.25	-0.25	-0.25	-0.25	-0.25	linear	0.025	TRUE	450	FALSE	NA	NA	1	0	0.5	9	sepmodel	0	-0.02465310667285608
10	250	0	100	200	300	400	500	600	700	800	900	2	0	1	0	0	0	0	0	0	0	0	0	0	-0.25	-0.25	-0.25	-0.25	-0.25	-0.25	-0.25	-0.25	-0.25	-0.25	-0.25	linear	0.025	TRUE	450	FALSE	NA	NA	1	0	0.5	9	splines	0	-0.01594702981027938
10	250	0	100	200	300	400	500	600	700	800	900	2	0	1	0	0	0	0	0	0	0	0	0	0	-0.25	-0.25	-0.25	-0.25	-0.25	-0.25	-0.25	-0.25	-0.25	-0.25	-0.25	linear	0.025	TRUE	450	FALSE	NA	NA	1	0	0.5	9	splines_cal	0	-0.017171329142648916
10	250	0	100	200	300	400	500	600	700	800	900	2	0	1	0	0	0	0	0	0	0	0	0	0	-0.25	-0.25	-0.25	-0.25	-0.25	-0.25	-0.25	-0.25	-0.25	-0.25	-0.25	linear	0.025	TRUE	450	FALSE	NA	NA	1	0	0.5	10	fixmodel	0	-0.0361379654372174
10	250	0	100	200	300	400	500	600	700	800	900	2	0	1	0	0	0	0	0	0	0	0	0	0	-0.25	-0.25	-0.25	-0.25	-0.25	-0.25	-0.25	-0.25	-0.25	-0.25	-0.25	linear	0.025	TRUE	450	FALSE	NA	NA	1	0	0.5	10	sepmodel	0	-0.04925531615877483
10	250	0	100	200	300	400	500	600	700	800	900	2	0	1	0	0	0	0	0	0	0	0	0	0	-0.25	-0.25	-0.25	-0.25	-0.25	-0.25	-0.25	-0.25	-0.25	-0.25	-0.25	linear	0.025	TRUE	450	FALSE	NA	NA	1	0	0.5	10	splines	0	-0.034836486652518504
10	250	0	100	200	300	400	500	600	700	800	900	2	0	1	0	0	0	0	0	0	0	0	0	0	-0.25	-0.25	-0.25	-0.25	-0.25	-0.25	-0.25	-0.25	-0.25	-0.25	-0.25	linear	0.025	TRUE	450	FALSE	NA	NA	1	0	0.5	10	splines_cal	0	-0.035369233881662285
10	250	0	125	250	375	500	625	750	875	1000	1125	2	0	1	0	0	0	0	0	0	0	0	0	0	-0.25	-0.25	-0.25	-0.25	-0.25	-0.25	-0.25	-0.25	-0.25	-0.25	-0.25	linear	0.025	TRUE	450	FALSE	NA	NA	1	0	0.5	2	fixmodel	0	-0.009085676883890413
10	250	0	125	250	375	500	625	750	875	1000	1125	2	0	1	0	0	0	0	0	0	0	0	0	0	-0.25	-0.25	-0.25	-0.25	-0.25	-0.25	-0.25	-0.25	-0.25	-0.25	-0.25	linear	0.025	TRUE	450	FALSE	NA	NA	1	0	0.5	2	sepmodel	0	-0.013418473204807569
10	250	0	125	250	375	500	625	750	875	1000	1125	2	0	1	0	0	0	0	0	0	0	0	0	0	-0.25	-0.25	-0.25	-0.25	-0.25	-0.25	-0.25	-0.25	-0.25	-0.25	-0.25	linear	0.025	TRUE	450	FALSE	NA	NA	1	0	0.5	2	splines	0	-0.006066679684097114
10	250	0	125	250	375	500	625	750	875	1000	1125	2	0	1	0	0	0	0	0	0	0	0	0	0	-0.25	-0.25	-0.25	-0.25	-0.25	-0.25	-0.25	-0.25	-0.25	-0.25	-0.25	linear	0.025	TRUE	450	FALSE	NA	NA	1	0	0.5	2	splines_cal	0	-0.006179150368631001
10	250	0	125	250	375	500	625	750	875	1000	1125	2	0	1	0	0	0	0	0	0	0	0	0	0	-0.25	-0.25	-0.25	-0.25	-0.25	-0.25	-0.25	-0.25	-0.25	-0.25	-0.25	linear	0.025	TRUE	450	FALSE	NA	NA	1	0	0.5	3	fixmodel	0	0.007727906109276751
10	250	0	125	250	375	500	625	750	875	1000	1125	2	0	1	0	0	0	0	0	0	0	0	0	0	-0.25	-0.25	-0.25	-0.25	-0.25	-0.25	-0.25	-0.25	-0.25	-0.25	-0.25	linear	0.025	TRUE	450	FALSE	NA	NA	1	0	0.5	3	sepmodel	0	0.007257094290272706
10	250	0	125	250	375	500	625	750	875	1000	1125	2	0	1	0	0	0	0	0	0	0	0	0	0	-0.25	-0.25	-0.25	-0.25	-0.25	-0.25	-0.25	-0.25	-0.25	-0.25	-0.25	linear	0.025	TRUE	450	FALSE	NA	NA	1	0	0.5	3	splines	0	0.008114534584506108
10	250	0	125	250	375	500	625	750	875	1000	1125	2	0	1	0	0	0	0	0	0	0	0	0	0	-0.25	-0.25	-0.25	-0.25	-0.25	-0.25	-0.25	-0.25	-0.25	-0.25	-0.25	linear	0.025	TRUE	450	FALSE	NA	NA	1	0	0.5	3	splines_cal	0	0.006310552136582046
10	250	0	125	250	375	500	625	750	875	1000	1125	2	0	1	0	0	0	0	0	0	0	0	0	0	-0.25	-0.25	-0.25	-0.25	-0.25	-0.25	-0.25	-0.25	-0.25	-0.25	-0.25	linear	0.025	TRUE	450	FALSE	NA	NA	1	0	0.5	4	fixmodel	0	-0.010776807343445499
10	250	0	125	250	375	500	625	750	875	1000	1125	2	0	1	0	0	0	0	0	0	0	0	0	0	-0.25	-0.25	-0.25	-0.25	-0.25	-0.25	-0.25	-0.25	-0.25	-0.25	-0.25	linear	0.025	TRUE	450	FALSE	NA	NA	1	0	0.5	4	sepmodel	0	-0.013011838466194433
10	250	0	125	250	375	500	625	750	875	1000	1125	2	0	1	0	0	0	0	0	0	0	0	0	0	-0.25	-0.25	-0.25	-0.25	-0.25	-0.25	-0.25	-0.25	-0.25	-0.25	-0.25	linear	0.025	TRUE	450	FALSE	NA	NA	1	0	0.5	4	splines	0	-0.00955903729372456
10	250	0	125	250	375	500	625	750	875	1000	1125	2	0	1	0	0	0	0	0	0	0	0	0	0	-0.25	-0.25	-0.25	-0.25	-0.25	-0.25	-0.25	-0.25	-0.25	-0.25	-0.25	linear	0.025	TRUE	450	FALSE	NA	NA	1	0	0.5	4	splines_cal	0	-0.007624561686539166
10	250	0	125	250	375	500	625	750	875	1000	1125	2	0	1	0	0	0	0	0	0	0	0	0	0	-0.25	-0.25	-0.25	-0.25	-0.25	-0.25	-0.25	-0.25	-0.25	-0.25	-0.25	linear	0.025	TRUE	450	FALSE	NA	NA	1	0	0.5	5	fixmodel	0.2	0.05545725983460857
10	250	0	125	250	375	500	625	750	875	1000	1125	2	0	1	0	0	0	0	0	0	0	0	0	0	-0.25	-0.25	-0.25	-0.25	-0.25	-0.25	-0.25	-0.25	-0.25	-0.25	-0.25	linear	0.025	TRUE	450	FALSE	NA	NA	1	0	0.5	5	sepmodel	0.1	0.057154349105691477
10	250	0	125	250	375	500	625	750	875	1000	1125	2	0	1	0	0	0	0	0	0	0	0	0	0	-0.25	-0.25	-0.25	-0.25	-0.25	-0.25	-0.25	-0.25	-0.25	-0.25	-0.25	linear	0.025	TRUE	450	FALSE	NA	NA	1	0	0.5	5	splines	0.2	0.05750595417359442
10	250	0	125	250	375	500	625	750	875	1000	1125	2	0	1	0	0	0	0	0	0	0	0	0	0	-0.25	-0.25	-0.25	-0.25	-0.25	-0.25	-0.25	-0.25	-0.25	-0.25	-0.25	linear	0.025	TRUE	450	FALSE	NA	NA	1	0	0.5	5	splines_cal	0.2	0.05475754227536319
10	250	0	125	250	375	500	625	750	875	1000	1125	2	0	1	0	0	0	0	0	0	0	0	0	0	-0.25	-0.25	-0.25	-0.25	-0.25	-0.25	-0.25	-0.25	-0.25	-0.25	-0.25	linear	0.025	TRUE	450	FALSE	NA	NA	1	0	0.5	6	fixmodel	0.2	0.030214552002260996
10	250	0	125	250	375	500	625	750	875	1000	1125	2	0	1	0	0	0	0	0	0	0	0	0	0	-0.25	-0.25	-0.25	-0.25	-0.25	-0.25	-0.25	-0.25	-0.25	-0.25	-0.25	linear	0.025	TRUE	450	FALSE	NA	NA	1	0	0.5	6	sepmodel	0.2	0.027097089865331537
10	250	0	125	250	375	500	625	750	875	1000	1125	2	0	1	0	0	0	0	0	0	0	0	0	0	-0.25	-0.25	-0.25	-0.25	-0.25	-0.25	-0.25	-0.25	-0.25	-0.25	-0.25	linear	0.025	TRUE	450	FALSE	NA	NA	1	0	0.5	6	splines	0.2	0.030731557972672546
10	250	0	125	250	375	500	625	750	875	1000	1125	2	0	1	0	0	0	0	0	0	0	0	0	0	-0.25	-0.25	-0.25	-0.25	-0.25	-0.25	-0.25	-0.25	-0.25	-0.25	-0.25	linear	0.025	TRUE	450	FALSE	NA	NA	1	0	0.5	6	splines_cal	0.2	0.027588628008478014
10	250	0	125	250	375	500	625	750	875	1000	1125	2	0	1	0	0	0	0	0	0	0	0	0	0	-0.25	-0.25	-0.25	-0.25	-0.25	-0.25	-0.25	-0.25	-0.25	-0.25	-0.25	linear	0.025	TRUE	450	FALSE	NA	NA	1	0	0.5	7	fixmodel	0	-0.02341500650071091
10	250	0	125	250	375	500	625	750	875	1000	1125	2	0	1	0	0	0	0	0	0	0	0	0	0	-0.25	-0.25	-0.25	-0.25	-0.25	-0.25	-0.25	-0.25	-0.25	-0.25	-0.25	linear	0.025	TRUE	450	FALSE	NA	NA	1	0	0.5	7	sepmodel	0	-0.04335090628059353
10	250	0	125	250	375	500	625	750	875	1000	1125	2	0	1	0	0	0	0	0	0	0	0	0	0	-0.25	-0.25	-0.25	-0.25	-0.25	-0.25	-0.25	-0.25	-0.25	-0.25	-0.25	linear	0.025	TRUE	450	FALSE	NA	NA	1	0	0.5	7	splines	0	-0.02323743282423938
10	250	0	125	250	375	500	625	750	875	1000	1125	2	0	1	0	0	0	0	0	0	0	0	0	0	-0.25	-0.25	-0.25	-0.25	-0.25	-0.25	-0.25	-0.25	-0.25	-0.25	-0.25	linear	0.025	TRUE	450	FALSE	NA	NA	1	0	0.5	7	splines_cal	0	-0.022889843969816602
10	250	0	125	250	375	500	625	750	875	1000	1125	2	0	1	0	0	0	0	0	0	0	0	0	0	-0.25	-0.25	-0.25	-0.25	-0.25	-0.25	-0.25	-0.25	-0.25	-0.25	-0.25	linear	0.025	TRUE	450	FALSE	NA	NA	1	0	0.5	8	fixmodel	0	0.004900941667377104
10	250	0	125	250	375	500	625	750	875	1000	1125	2	0	1	0	0	0	0	0	0	0	0	0	0	-0.25	-0.25	-0.25	-0.25	-0.25	-0.25	-0.25	-0.25	-0.25	-0.25	-0.25	linear	0.025	TRUE	450	FALSE	NA	NA	1	0	0.5	8	sepmodel	0	-0.01778416821866475
10	250	0	125	250	375	500	625	750	875	1000	1125	2	0	1	0	0	0	0	0	0	0	0	0	0	-0.25	-0.25	-0.25	-0.25	-0.25	-0.25	-0.25	-0.25	-0.25	-0.25	-0.25	linear	0.025	TRUE	450	FALSE	NA	NA	1	0	0.5	8	splines	0	0.004767122370957368
10	250	0	125	250	375	500	625	750	875	1000	1125	2	0	1	0	0	0	0	0	0	0	0	0	0	-0.25	-0.25	-0.25	-0.25	-0.25	-0.25	-0.25	-0.25	-0.25	-0.25	-0.25	linear	0.025	TRUE	450	FALSE	NA	NA	1	0	0.5	8	splines_cal	0	0.007570988635727434
10	250	0	125	250	375	500	625	750	875	1000	1125	2	0	1	0	0	0	0	0	0	0	0	0	0	-0.25	-0.25	-0.25	-0.25	-0.25	-0.25	-0.25	-0.25	-0.25	-0.25	-0.25	linear	0.025	TRUE	450	FALSE	NA	NA	1	0	0.5	9	fixmodel	0	-0.017336216637564492
10	250	0	125	250	375	500	625	750	875	1000	1125	2	0	1	0	0	0	0	0	0	0	0	0	0	-0.25	-0.25	-0.25	-0.25	-0.25	-0.25	-0.25	-0.25	-0.25	-0.25	-0.25	linear	0.025	TRUE	450	FALSE	NA	NA	1	0	0.5	9	sepmodel	0	-0.0463921763692291
10	250	0	125	250	375	500	625	750	875	1000	1125	2	0	1	0	0	0	0	0	0	0	0	0	0	-0.25	-0.25	-0.25	-0.25	-0.25	-0.25	-0.25	-0.25	-0.25	-0.25	-0.25	linear	0.025	TRUE	450	FALSE	NA	NA	1	0	0.5	9	splines	0	-0.01674090291638914
10	250	0	125	250	375	500	625	750	875	1000	1125	2	0	1	0	0	0	0	0	0	0	0	0	0	-0.25	-0.25	-0.25	-0.25	-0.25	-0.25	-0.25	-0.25	-0.25	-0.25	-0.25	linear	0.025	TRUE	450	FALSE	NA	NA	1	0	0.5	9	splines_cal	0	-0.0176978994684748
10	250	0	125	250	375	500	625	750	875	1000	1125	2	0	1	0	0	0	0	0	0	0	0	0	0	-0.25	-0.25	-0.25	-0.25	-0.25	-0.25	-0.25	-0.25	-0.25	-0.25	-0.25	linear	0.025	TRUE	450	FALSE	NA	NA	1	0	0.5	10	fixmodel	0	-0.02606603026498354
10	250	0	125	250	375	500	625	750	875	1000	1125	2	0	1	0	0	0	0	0	0	0	0	0	0	-0.25	-0.25	-0.25	-0.25	-0.25	-0.25	-0.25	-0.25	-0.25	-0.25	-0.25	linear	0.025	TRUE	450	FALSE	NA	NA	1	0	0.5	10	sepmodel	0	-0.05032896241603751
10	250	0	125	250	375	500	625	750	875	1000	1125	2	0	1	0	0	0	0	0	0	0	0	0	0	-0.25	-0.25	-0.25	-0.25	-0.25	-0.25	-0.25	-0.25	-0.25	-0.25	-0.25	linear	0.025	TRUE	450	FALSE	NA	NA	1	0	0.5	10	splines	0	-0.02629547317842275
10	250	0	125	250	375	500	625	750	875	1000	1125	2	0	1	0	0	0	0	0	0	0	0	0	0	-0.25	-0.25	-0.25	-0.25	-0.25	-0.25	-0.25	-0.25	-0.25	-0.25	-0.25	linear	0.025	TRUE	450	FALSE	NA	NA	1	0	0.5	10	splines_cal	0	-0.028014618270894964
10	250	0	150	300	450	600	750	900	1050	1200	1350	2	0	1	0	0	0	0	0	0	0	0	0	0	-0.25	-0.25	-0.25	-0.25	-0.25	-0.25	-0.25	-0.25	-0.25	-0.25	-0.25	linear	0.025	TRUE	450	FALSE	NA	NA	1	0	0.5	2	fixmodel	0	-0.009202177933759367
10	250	0	150	300	450	600	750	900	1050	1200	1350	2	0	1	0	0	0	0	0	0	0	0	0	0	-0.25	-0.25	-0.25	-0.25	-0.25	-0.25	-0.25	-0.25	-0.25	-0.25	-0.25	linear	0.025	TRUE	450	FALSE	NA	NA	1	0	0.5	2	sepmodel	0.1	-0.010311947577796332
10	250	0	150	300	450	600	750	900	1050	1200	1350	2	0	1	0	0	0	0	0	0	0	0	0	0	-0.25	-0.25	-0.25	-0.25	-0.25	-0.25	-0.25	-0.25	-0.25	-0.25	-0.25	linear	0.025	TRUE	450	FALSE	NA	NA	1	0	0.5	2	splines	0	-0.013978551064060681
10	250	0	150	300	450	600	750	900	1050	1200	1350	2	0	1	0	0	0	0	0	0	0	0	0	0	-0.25	-0.25	-0.25	-0.25	-0.25	-0.25	-0.25	-0.25	-0.25	-0.25	-0.25	linear	0.025	TRUE	450	FALSE	NA	NA	1	0	0.5	2	splines_cal	0	-0.011271048080815603
10	250	0	150	300	450	600	750	900	1050	1200	1350	2	0	1	0	0	0	0	0	0	0	0	0	0	-0.25	-0.25	-0.25	-0.25	-0.25	-0.25	-0.25	-0.25	-0.25	-0.25	-0.25	linear	0.025	TRUE	450	FALSE	NA	NA	1	0	0.5	3	fixmodel	0	-0.04386840594948505
10	250	0	150	300	450	600	750	900	1050	1200	1350	2	0	1	0	0	0	0	0	0	0	0	0	0	-0.25	-0.25	-0.25	-0.25	-0.25	-0.25	-0.25	-0.25	-0.25	-0.25	-0.25	linear	0.025	TRUE	450	FALSE	NA	NA	1	0	0.5	3	sepmodel	0	-0.050451504324947063
10	250	0	150	300	450	600	750	900	1050	1200	1350	2	0	1	0	0	0	0	0	0	0	0	0	0	-0.25	-0.25	-0.25	-0.25	-0.25	-0.25	-0.25	-0.25	-0.25	-0.25	-0.25	linear	0.025	TRUE	450	FALSE	NA	NA	1	0	0.5	3	splines	0	-0.04575324531405645
10	250	0	150	300	450	600	750	900	1050	1200	1350	2	0	1	0	0	0	0	0	0	0	0	0	0	-0.25	-0.25	-0.25	-0.25	-0.25	-0.25	-0.25	-0.25	-0.25	-0.25	-0.25	linear	0.025	TRUE	450	FALSE	NA	NA	1	0	0.5	3	splines_cal	0	-0.04453464469080929
10	250	0	150	300	450	600	750	900	1050	1200	1350	2	0	1	0	0	0	0	0	0	0	0	0	0	-0.25	-0.25	-0.25	-0.25	-0.25	-0.25	-0.25	-0.25	-0.25	-0.25	-0.25	linear	0.025	TRUE	450	FALSE	NA	NA	1	0	0.5	4	fixmodel	0.1	-0.02171131682307512
10	250	0	150	300	450	600	750	900	1050	1200	1350	2	0	1	0	0	0	0	0	0	0	0	0	0	-0.25	-0.25	-0.25	-0.25	-0.25	-0.25	-0.25	-0.25	-0.25	-0.25	-0.25	linear	0.025	TRUE	450	FALSE	NA	NA	1	0	0.5	4	sepmodel	0	-0.029754857718851408
10	250	0	150	300	450	600	750	900	1050	1200	1350	2	0	1	0	0	0	0	0	0	0	0	0	0	-0.25	-0.25	-0.25	-0.25	-0.25	-0.25	-0.25	-0.25	-0.25	-0.25	-0.25	linear	0.025	TRUE	450	FALSE	NA	NA	1	0	0.5	4	splines	0.1	-0.02286135468822654
10	250	0	150	300	450	600	750	900	1050	1200	1350	2	0	1	0	0	0	0	0	0	0	0	0	0	-0.25	-0.25	-0.25	-0.25	-0.25	-0.25	-0.25	-0.25	-0.25	-0.25	-0.25	linear	0.025	TRUE	450	FALSE	NA	NA	1	0	0.5	4	splines_cal	0.1	-0.0232723643934328
10	250	0	150	300	450	600	750	900	1050	1200	1350	2	0	1	0	0	0	0	0	0	0	0	0	0	-0.25	-0.25	-0.25	-0.25	-0.25	-0.25	-0.25	-0.25	-0.25	-0.25	-0.25	linear	0.025	TRUE	450	FALSE	NA	NA	1	0	0.5	5	fixmodel	0.1	-0.01426629890977336
10	250	0	150	300	450	600	750	900	1050	1200	1350	2	0	1	0	0	0	0	0	0	0	0	0	0	-0.25	-0.25	-0.25	-0.25	-0.25	-0.25	-0.25	-0.25	-0.25	-0.25	-0.25	linear	0.025	TRUE	450	FALSE	NA	NA	1	0	0.5	5	sepmodel	0.1	-0.01702738733105257
10	250	0	150	300	450	600	750	900	1050	1200	1350	2	0	1	0	0	0	0	0	0	0	0	0	0	-0.25	-0.25	-0.25	-0.25	-0.25	-0.25	-0.25	-0.25	-0.25	-0.25	-0.25	linear	0.025	TRUE	450	FALSE	NA	NA	1	0	0.5	5	splines	0.1	-0.016667822027228288
10	250	0	150	300	450	600	750	900	1050	1200	1350	2	0	1	0	0	0	0	0	0	0	0	0	0	-0.25	-0.25	-0.25	-0.25	-0.25	-0.25	-0.25	-0.25	-0.25	-0.25	-0.25	linear	0.025	TRUE	450	FALSE	NA	NA	1	0	0.5	5	splines_cal	0.1	-0.014695460030717125
10	250	0	150	300	450	600	750	900	1050	1200	1350	2	0	1	0	0	0	0	0	0	0	0	0	0	-0.25	-0.25	-0.25	-0.25	-0.25	-0.25	-0.25	-0.25	-0.25	-0.25	-0.25	linear	0.025	TRUE	450	FALSE	NA	NA	1	0	0.5	6	fixmodel	0	0.006639476423475055
10	250	0	150	300	450	600	750	900	1050	1200	1350	2	0	1	0	0	0	0	0	0	0	0	0	0	-0.25	-0.25	-0.25	-0.25	-0.25	-0.25	-0.25	-0.25	-0.25	-0.25	-0.25	linear	0.025	TRUE	450	FALSE	NA	NA	1	0	0.5	6	sepmodel	0	0.009644660844588471
10	250	0	150	300	450	600	750	900	1050	1200	1350	2	0	1	0	0	0	0	0	0	0	0	0	0	-0.25	-0.25	-0.25	-0.25	-0.25	-0.25	-0.25	-0.25	-0.25	-0.25	-0.25	linear	0.025	TRUE	450	FALSE	NA	NA	1	0	0.5	6	splines	0	0.003629301451592115
10	250	0	150	300	450	600	750	900	1050	1200	1350	2	0	1	0	0	0	0	0	0	0	0	0	0	-0.25	-0.25	-0.25	-0.25	-0.25	-0.25	-0.25	-0.25	-0.25	-0.25	-0.25	linear	0.025	TRUE	450	FALSE	NA	NA	1	0	0.5	6	splines_cal	0	0.002630248931867136
10	250	0	150	300	450	600	750	900	1050	1200	1350	2	0	1	0	0	0	0	0	0	0	0	0	0	-0.25	-0.25	-0.25	-0.25	-0.25	-0.25	-0.25	-0.25	-0.25	-0.25	-0.25	linear	0.025	TRUE	450	FALSE	NA	NA	1	0	0.5	7	fixmodel	0.2	-0.01586089932820437
10	250	0	150	300	450	600	750	900	1050	1200	1350	2	0	1	0	0	0	0	0	0	0	0	0	0	-0.25	-0.25	-0.25	-0.25	-0.25	-0.25	-0.25	-0.25	-0.25	-0.25	-0.25	linear	0.025	TRUE	450	FALSE	NA	NA	1	0	0.5	7	sepmodel	0.1	-0.013533299532999745
10	250	0	150	300	450	600	750	900	1050	1200	1350	2	0	1	0	0	0	0	0	0	0	0	0	0	-0.25	-0.25	-0.25	-0.25	-0.25	-0.25	-0.25	-0.25	-0.25	-0.25	-0.25	linear	0.025	TRUE	450	FALSE	NA	NA	1	0	0.5	7	splines	0.2	-0.017761062100289264
10	250	0	150	300	450	600	750	900	1050	1200	1350	2	0	1	0	0	0	0	0	0	0	0	0	0	-0.25	-0.25	-0.25	-0.25	-0.25	-0.25	-0.25	-0.25	-0.25	-0.25	-0.25	linear	0.025	TRUE	450	FALSE	NA	NA	1	0	0.5	7	splines_cal	0.2	-0.01850557708540093
10	250	0	150	300	450	600	750	900	1050	1200	1350	2	0	1	0	0	0	0	0	0	0	0	0	0	-0.25	-0.25	-0.25	-0.25	-0.25	-0.25	-0.25	-0.25	-0.25	-0.25	-0.25	linear	0.025	TRUE	450	FALSE	NA	NA	1	0	0.5	8	fixmodel	0	0.02397770769338232
10	250	0	150	300	450	600	750	900	1050	1200	1350	2	0	1	0	0	0	0	0	0	0	0	0	0	-0.25	-0.25	-0.25	-0.25	-0.25	-0.25	-0.25	-0.25	-0.25	-0.25	-0.25	linear	0.025	TRUE	450	FALSE	NA	NA	1	0	0.5	8	sepmodel	0.1	0.028369765370576953
10	250	0	150	300	450	600	750	900	1050	1200	1350	2	0	1	0	0	0	0	0	0	0	0	0	0	-0.25	-0.25	-0.25	-0.25	-0.25	-0.25	-0.25	-0.25	-0.25	-0.25	-0.25	linear	0.025	TRUE	450	FALSE	NA	NA	1	0	0.5	8	splines	0	0.021808029306551995
10	250	0	150	300	450	600	750	900	1050	1200	1350	2	0	1	0	0	0	0	0	0	0	0	0	0	-0.25	-0.25	-0.25	-0.25	-0.25	-0.25	-0.25	-0.25	-0.25	-0.25	-0.25	linear	0.025	TRUE	450	FALSE	NA	NA	1	0	0.5	8	splines_cal	0	0.021403947664485824
10	250	0	150	300	450	600	750	900	1050	1200	1350	2	0	1	0	0	0	0	0	0	0	0	0	0	-0.25	-0.25	-0.25	-0.25	-0.25	-0.25	-0.25	-0.25	-0.25	-0.25	-0.25	linear	0.025	TRUE	450	FALSE	NA	NA	1	0	0.5	9	fixmodel	0	-0.02178207037163002
10	250	0	150	300	450	600	750	900	1050	1200	1350	2	0	1	0	0	0	0	0	0	0	0	0	0	-0.25	-0.25	-0.25	-0.25	-0.25	-0.25	-0.25	-0.25	-0.25	-0.25	-0.25	linear	0.025	TRUE	450	FALSE	NA	NA	1	0	0.5	9	sepmodel	0	-0.012646991223258389
10	250	0	150	300	450	600	750	900	1050	1200	1350	2	0	1	0	0	0	0	0	0	0	0	0	0	-0.25	-0.25	-0.25	-0.25	-0.25	-0.25	-0.25	-0.25	-0.25	-0.25	-0.25	linear	0.025	TRUE	450	FALSE	NA	NA	1	0	0.5	9	splines	0	-0.024236743033753783
10	250	0	150	300	450	600	750	900	1050	1200	1350	2	0	1	0	0	0	0	0	0	0	0	0	0	-0.25	-0.25	-0.25	-0.25	-0.25	-0.25	-0.25	-0.25	-0.25	-0.25	-0.25	linear	0.025	TRUE	450	FALSE	NA	NA	1	0	0.5	9	splines_cal	0	-0.025481918863061365
10	250	0	150	300	450	600	750	900	1050	1200	1350	2	0	1	0	0	0	0	0	0	0	0	0	0	-0.25	-0.25	-0.25	-0.25	-0.25	-0.25	-0.25	-0.25	-0.25	-0.25	-0.25	linear	0.025	TRUE	450	FALSE	NA	NA	1	0	0.5	10	fixmodel	0	0.027526632738114013
10	250	0	150	300	450	600	750	900	1050	1200	1350	2	0	1	0	0	0	0	0	0	0	0	0	0	-0.25	-0.25	-0.25	-0.25	-0.25	-0.25	-0.25	-0.25	-0.25	-0.25	-0.25	linear	0.025	TRUE	450	FALSE	NA	NA	1	0	0.5	10	sepmodel	0	0.042151159584193874
10	250	0	150	300	450	600	750	900	1050	1200	1350	2	0	1	0	0	0	0	0	0	0	0	0	0	-0.25	-0.25	-0.25	-0.25	-0.25	-0.25	-0.25	-0.25	-0.25	-0.25	-0.25	linear	0.025	TRUE	450	FALSE	NA	NA	1	0	0.5	10	splines	0	0.026675360658299428
10	250	0	150	300	450	600	750	900	1050	1200	1350	2	0	1	0	0	0	0	0	0	0	0	0	0	-0.25	-0.25	-0.25	-0.25	-0.25	-0.25	-0.25	-0.25	-0.25	-0.25	-0.25	linear	0.025	TRUE	450	FALSE	NA	NA	1	0	0.5	10	splines_cal	0	0.02677666737711011
10	250	0	175	350	525	700	875	1050	1225	1400	1575	2	0	1	0	0	0	0	0	0	0	0	0	0	-0.25	-0.25	-0.25	-0.25	-0.25	-0.25	-0.25	-0.25	-0.25	-0.25	-0.25	linear	0.025	TRUE	450	FALSE	NA	NA	1	0	0.5	2	fixmodel	0.1	0.022942754744168084
10	250	0	175	350	525	700	875	1050	1225	1400	1575	2	0	1	0	0	0	0	0	0	0	0	0	0	-0.25	-0.25	-0.25	-0.25	-0.25	-0.25	-0.25	-0.25	-0.25	-0.25	-0.25	linear	0.025	TRUE	450	FALSE	NA	NA	1	0	0.5	2	sepmodel	0	0.019799873334888626
10	250	0	175	350	525	700	875	1050	1225	1400	1575	2	0	1	0	0	0	0	0	0	0	0	0	0	-0.25	-0.25	-0.25	-0.25	-0.25	-0.25	-0.25	-0.25	-0.25	-0.25	-0.25	linear	0.025	TRUE	450	FALSE	NA	NA	1	0	0.5	2	splines	0.1	0.01820715953248278
10	250	0	175	350	525	700	875	1050	1225	1400	1575	2	0	1	0	0	0	0	0	0	0	0	0	0	-0.25	-0.25	-0.25	-0.25	-0.25	-0.25	-0.25	-0.25	-0.25	-0.25	-0.25	linear	0.025	TRUE	450	FALSE	NA	NA	1	0	0.5	2	splines_cal	0.1	0.013952958794646076
10	250	0	175	350	525	700	875	1050	1225	1400	1575	2	0	1	0	0	0	0	0	0	0	0	0	0	-0.25	-0.25	-0.25	-0.25	-0.25	-0.25	-0.25	-0.25	-0.25	-0.25	-0.25	linear	0.025	TRUE	450	FALSE	NA	NA	1	0	0.5	3	fixmodel	0	-0.03477626585814939
10	250	0	175	350	525	700	875	1050	1225	1400	1575	2	0	1	0	0	0	0	0	0	0	0	0	0	-0.25	-0.25	-0.25	-0.25	-0.25	-0.25	-0.25	-0.25	-0.25	-0.25	-0.25	linear	0.025	TRUE	450	FALSE	NA	NA	1	0	0.5	3	sepmodel	0	-0.039349741195685566
10	250	0	175	350	525	700	875	1050	1225	1400	1575	2	0	1	0	0	0	0	0	0	0	0	0	0	-0.25	-0.25	-0.25	-0.25	-0.25	-0.25	-0.25	-0.25	-0.25	-0.25	-0.25	linear	0.025	TRUE	450	FALSE	NA	NA	1	0	0.5	3	splines	0	-0.03469973204990977
10	250	0	175	350	525	700	875	1050	1225	1400	1575	2	0	1	0	0	0	0	0	0	0	0	0	0	-0.25	-0.25	-0.25	-0.25	-0.25	-0.25	-0.25	-0.25	-0.25	-0.25	-0.25	linear	0.025	TRUE	450	FALSE	NA	NA	1	0	0.5	3	splines_cal	0	-0.030901162552360886
10	250	0	175	350	525	700	875	1050	1225	1400	1575	2	0	1	0	0	0	0	0	0	0	0	0	0	-0.25	-0.25	-0.25	-0.25	-0.25	-0.25	-0.25	-0.25	-0.25	-0.25	-0.25	linear	0.025	TRUE	450	FALSE	NA	NA	1	0	0.5	4	fixmodel	0.1	-0.002698296058409072
10	250	0	175	350	525	700	875	1050	1225	1400	1575	2	0	1	0	0	0	0	0	0	0	0	0	0	-0.25	-0.25	-0.25	-0.25	-0.25	-0.25	-0.25	-0.25	-0.25	-0.25	-0.25	linear	0.025	TRUE	450	FALSE	NA	NA	1	0	0.5	4	sepmodel	0.1	0.0011735988861539697
10	250	0	175	350	525	700	875	1050	1225	1400	1575	2	0	1	0	0	0	0	0	0	0	0	0	0	-0.25	-0.25	-0.25	-0.25	-0.25	-0.25	-0.25	-0.25	-0.25	-0.25	-0.25	linear	0.025	TRUE	450	FALSE	NA	NA	1	0	0.5	4	splines	0.1	-0.003831034935436127
10	250	0	175	350	525	700	875	1050	1225	1400	1575	2	0	1	0	0	0	0	0	0	0	0	0	0	-0.25	-0.25	-0.25	-0.25	-0.25	-0.25	-0.25	-0.25	-0.25	-0.25	-0.25	linear	0.025	TRUE	450	FALSE	NA	NA	1	0	0.5	4	splines_cal	0.1	-0.0015049208106568252
10	250	0	175	350	525	700	875	1050	1225	1400	1575	2	0	1	0	0	0	0	0	0	0	0	0	0	-0.25	-0.25	-0.25	-0.25	-0.25	-0.25	-0.25	-0.25	-0.25	-0.25	-0.25	linear	0.025	TRUE	450	FALSE	NA	NA	1	0	0.5	5	fixmodel	0	-0.04337667092249042
10	250	0	175	350	525	700	875	1050	1225	1400	1575	2	0	1	0	0	0	0	0	0	0	0	0	0	-0.25	-0.25	-0.25	-0.25	-0.25	-0.25	-0.25	-0.25	-0.25	-0.25	-0.25	linear	0.025	TRUE	450	FALSE	NA	NA	1	0	0.5	5	sepmodel	0	-0.03568760906037129
10	250	0	175	350	525	700	875	1050	1225	1400	1575	2	0	1	0	0	0	0	0	0	0	0	0	0	-0.25	-0.25	-0.25	-0.25	-0.25	-0.25	-0.25	-0.25	-0.25	-0.25	-0.25	linear	0.025	TRUE	450	FALSE	NA	NA	1	0	0.5	5	splines	0	-0.04411263518596387
10	250	0	175	350	525	700	875	1050	1225	1400	1575	2	0	1	0	0	0	0	0	0	0	0	0	0	-0.25	-0.25	-0.25	-0.25	-0.25	-0.25	-0.25	-0.25	-0.25	-0.25	-0.25	linear	0.025	TRUE	450	FALSE	NA	NA	1	0	0.5	5	splines_cal	0	-0.04387669694244712
10	250	0	175	350	525	700	875	1050	1225	1400	1575	2	0	1	0	0	0	0	0	0	0	0	0	0	-0.25	-0.25	-0.25	-0.25	-0.25	-0.25	-0.25	-0.25	-0.25	-0.25	-0.25	linear	0.025	TRUE	450	FALSE	NA	NA	1	0	0.5	6	fixmodel	0	5.920788683899042e-4
10	250	0	175	350	525	700	875	1050	1225	1400	1575	2	0	1	0	0	0	0	0	0	0	0	0	0	-0.25	-0.25	-0.25	-0.25	-0.25	-0.25	-0.25	-0.25	-0.25	-0.25	-0.25	linear	0.025	TRUE	450	FALSE	NA	NA	1	0	0.5	6	sepmodel	0	-9.534903803927609e-4
10	250	0	175	350	525	700	875	1050	1225	1400	1575	2	0	1	0	0	0	0	0	0	0	0	0	0	-0.25	-0.25	-0.25	-0.25	-0.25	-0.25	-0.25	-0.25	-0.25	-0.25	-0.25	linear	0.025	TRUE	450	FALSE	NA	NA	1	0	0.5	6	splines	0	3.7280541344671093e-4
10	250	0	175	350	525	700	875	1050	1225	1400	1575	2	0	1	0	0	0	0	0	0	0	0	0	0	-0.25	-0.25	-0.25	-0.25	-0.25	-0.25	-0.25	-0.25	-0.25	-0.25	-0.25	linear	0.025	TRUE	450	FALSE	NA	NA	1	0	0.5	6	splines_cal	0	0.0018913397808492218
10	250	0	175	350	525	700	875	1050	1225	1400	1575	2	0	1	0	0	0	0	0	0	0	0	0	0	-0.25	-0.25	-0.25	-0.25	-0.25	-0.25	-0.25	-0.25	-0.25	-0.25	-0.25	linear	0.025	TRUE	450	FALSE	NA	NA	1	0	0.5	7	fixmodel	0	0.006425359608422768
10	250	0	175	350	525	700	875	1050	1225	1400	1575	2	0	1	0	0	0	0	0	0	0	0	0	0	-0.25	-0.25	-0.25	-0.25	-0.25	-0.25	-0.25	-0.25	-0.25	-0.25	-0.25	linear	0.025	TRUE	450	FALSE	NA	NA	1	0	0.5	7	sepmodel	0	0.0061121270735547935
10	250	0	175	350	525	700	875	1050	1225	1400	1575	2	0	1	0	0	0	0	0	0	0	0	0	0	-0.25	-0.25	-0.25	-0.25	-0.25	-0.25	-0.25	-0.25	-0.25	-0.25	-0.25	linear	0.025	TRUE	450	FALSE	NA	NA	1	0	0.5	7	splines	0	0.0035822675664422105
10	250	0	175	350	525	700	875	1050	1225	1400	1575	2	0	1	0	0	0	0	0	0	0	0	0	0	-0.25	-0.25	-0.25	-0.25	-0.25	-0.25	-0.25	-0.25	-0.25	-0.25	-0.25	linear	0.025	TRUE	450	FALSE	NA	NA	1	0	0.5	7	splines_cal	0	0.004280774039315546
10	250	0	175	350	525	700	875	1050	1225	1400	1575	2	0	1	0	0	0	0	0	0	0	0	0	0	-0.25	-0.25	-0.25	-0.25	-0.25	-0.25	-0.25	-0.25	-0.25	-0.25	-0.25	linear	0.025	TRUE	450	FALSE	NA	NA	1	0	0.5	8	fixmodel	0	1.3730390819582456e-4
10	250	0	175	350	525	700	875	1050	1225	1400	1575	2	0	1	0	0	0	0	0	0	0	0	0	0	-0.25	-0.25	-0.25	-0.25	-0.25	-0.25	-0.25	-0.25	-0.25	-0.25	-0.25	linear	0.025	TRUE	450	FALSE	NA	NA	1	0	0.5	8	sepmodel	0	0.0023511249875383293
10	250	0	175	350	525	700	875	1050	1225	1400	1575	2	0	1	0	0	0	0	0	0	0	0	0	0	-0.25	-0.25	-0.25	-0.25	-0.25	-0.25	-0.25	-0.25	-0.25	-0.25	-0.25	linear	0.025	TRUE	450	FALSE	NA	NA	1	0	0.5	8	splines	0	0.0017166731049463987
10	250	0	175	350	525	700	875	1050	1225	1400	1575	2	0	1	0	0	0	0	0	0	0	0	0	0	-0.25	-0.25	-0.25	-0.25	-0.25	-0.25	-0.25	-0.25	-0.25	-0.25	-0.25	linear	0.025	TRUE	450	FALSE	NA	NA	1	0	0.5	8	splines_cal	0	0.0019851008698661514
10	250	0	175	350	525	700	875	1050	1225	1400	1575	2	0	1	0	0	0	0	0	0	0	0	0	0	-0.25	-0.25	-0.25	-0.25	-0.25	-0.25	-0.25	-0.25	-0.25	-0.25	-0.25	linear	0.025	TRUE	450	FALSE	NA	NA	1	0	0.5	9	fixmodel	0	0.006846853597884666
10	250	0	175	350	525	700	875	1050	1225	1400	1575	2	0	1	0	0	0	0	0	0	0	0	0	0	-0.25	-0.25	-0.25	-0.25	-0.25	-0.25	-0.25	-0.25	-0.25	-0.25	-0.25	linear	0.025	TRUE	450	FALSE	NA	NA	1	0	0.5	9	sepmodel	0	0.01413144284325581
10	250	0	175	350	525	700	875	1050	1225	1400	1575	2	0	1	0	0	0	0	0	0	0	0	0	0	-0.25	-0.25	-0.25	-0.25	-0.25	-0.25	-0.25	-0.25	-0.25	-0.25	-0.25	linear	0.025	TRUE	450	FALSE	NA	NA	1	0	0.5	9	splines	0	0.005212720586677826
10	250	0	175	350	525	700	875	1050	1225	1400	1575	2	0	1	0	0	0	0	0	0	0	0	0	0	-0.25	-0.25	-0.25	-0.25	-0.25	-0.25	-0.25	-0.25	-0.25	-0.25	-0.25	linear	0.025	TRUE	450	FALSE	NA	NA	1	0	0.5	9	splines_cal	0	0.00563270332182699
10	250	0	175	350	525	700	875	1050	1225	1400	1575	2	0	1	0	0	0	0	0	0	0	0	0	0	-0.25	-0.25	-0.25	-0.25	-0.25	-0.25	-0.25	-0.25	-0.25	-0.25	-0.25	linear	0.025	TRUE	450	FALSE	NA	NA	1	0	0.5	10	fixmodel	0	0.021082318645854674
10	250	0	175	350	525	700	875	1050	1225	1400	1575	2	0	1	0	0	0	0	0	0	0	0	0	0	-0.25	-0.25	-0.25	-0.25	-0.25	-0.25	-0.25	-0.25	-0.25	-0.25	-0.25	linear	0.025	TRUE	450	FALSE	NA	NA	1	0	0.5	10	sepmodel	0	0.02952120394613753
10	250	0	175	350	525	700	875	1050	1225	1400	1575	2	0	1	0	0	0	0	0	0	0	0	0	0	-0.25	-0.25	-0.25	-0.25	-0.25	-0.25	-0.25	-0.25	-0.25	-0.25	-0.25	linear	0.025	TRUE	450	FALSE	NA	NA	1	0	0.5	10	splines	0	0.020480258397877385
10	250	0	175	350	525	700	875	1050	1225	1400	1575	2	0	1	0	0	0	0	0	0	0	0	0	0	-0.25	-0.25	-0.25	-0.25	-0.25	-0.25	-0.25	-0.25	-0.25	-0.25	-0.25	linear	0.025	TRUE	450	FALSE	NA	NA	1	0	0.5	10	splines_cal	0	0.020362027551147573
10	250	0	200	400	600	800	1000	1200	1400	1600	1800	2	0	1	0	0	0	0	0	0	0	0	0	0	-0.25	-0.25	-0.25	-0.25	-0.25	-0.25	-0.25	-0.25	-0.25	-0.25	-0.25	linear	0.025	TRUE	450	FALSE	NA	NA	1	0	0.5	2	fixmodel	0.1	-0.034136961807696334
10	250	0	200	400	600	800	1000	1200	1400	1600	1800	2	0	1	0	0	0	0	0	0	0	0	0	0	-0.25	-0.25	-0.25	-0.25	-0.25	-0.25	-0.25	-0.25	-0.25	-0.25	-0.25	linear	0.025	TRUE	450	FALSE	NA	NA	1	0	0.5	2	sepmodel	0.1	-0.031531926648066956
10	250	0	200	400	600	800	1000	1200	1400	1600	1800	2	0	1	0	0	0	0	0	0	0	0	0	0	-0.25	-0.25	-0.25	-0.25	-0.25	-0.25	-0.25	-0.25	-0.25	-0.25	-0.25	linear	0.025	TRUE	450	FALSE	NA	NA	1	0	0.5	2	splines	0.1	-0.037269798305701124
10	250	0	200	400	600	800	1000	1200	1400	1600	1800	2	0	1	0	0	0	0	0	0	0	0	0	0	-0.25	-0.25	-0.25	-0.25	-0.25	-0.25	-0.25	-0.25	-0.25	-0.25	-0.25	linear	0.025	TRUE	450	FALSE	NA	NA	1	0	0.5	2	splines_cal	0.1	-0.037949997984729346
10	250	0	200	400	600	800	1000	1200	1400	1600	1800	2	0	1	0	0	0	0	0	0	0	0	0	0	-0.25	-0.25	-0.25	-0.25	-0.25	-0.25	-0.25	-0.25	-0.25	-0.25	-0.25	linear	0.025	TRUE	450	FALSE	NA	NA	1	0	0.5	3	fixmodel	0.1	-0.00705310320228837
10	250	0	200	400	600	800	1000	1200	1400	1600	1800	2	0	1	0	0	0	0	0	0	0	0	0	0	-0.25	-0.25	-0.25	-0.25	-0.25	-0.25	-0.25	-0.25	-0.25	-0.25	-0.25	linear	0.025	TRUE	450	FALSE	NA	NA	1	0	0.5	3	sepmodel	0.1	-0.007666912755104165
10	250	0	200	400	600	800	1000	1200	1400	1600	1800	2	0	1	0	0	0	0	0	0	0	0	0	0	-0.25	-0.25	-0.25	-0.25	-0.25	-0.25	-0.25	-0.25	-0.25	-0.25	-0.25	linear	0.025	TRUE	450	FALSE	NA	NA	1	0	0.5	3	splines	0.1	-0.005558553995960974
10	250	0	200	400	600	800	1000	1200	1400	1600	1800	2	0	1	0	0	0	0	0	0	0	0	0	0	-0.25	-0.25	-0.25	-0.25	-0.25	-0.25	-0.25	-0.25	-0.25	-0.25	-0.25	linear	0.025	TRUE	450	FALSE	NA	NA	1	0	0.5	3	splines_cal	0.1	-0.006582452619624475
10	250	0	200	400	600	800	1000	1200	1400	1600	1800	2	0	1	0	0	0	0	0	0	0	0	0	0	-0.25	-0.25	-0.25	-0.25	-0.25	-0.25	-0.25	-0.25	-0.25	-0.25	-0.25	linear	0.025	TRUE	450	FALSE	NA	NA	1	0	0.5	4	fixmodel	0	0.021320282728200846
10	250	0	200	400	600	800	1000	1200	1400	1600	1800	2	0	1	0	0	0	0	0	0	0	0	0	0	-0.25	-0.25	-0.25	-0.25	-0.25	-0.25	-0.25	-0.25	-0.25	-0.25	-0.25	linear	0.025	TRUE	450	FALSE	NA	NA	1	0	0.5	4	sepmodel	0	0.025897630982085827
10	250	0	200	400	600	800	1000	1200	1400	1600	1800	2	0	1	0	0	0	0	0	0	0	0	0	0	-0.25	-0.25	-0.25	-0.25	-0.25	-0.25	-0.25	-0.25	-0.25	-0.25	-0.25	linear	0.025	TRUE	450	FALSE	NA	NA	1	0	0.5	4	splines	0	0.01962322945313453
10	250	0	200	400	600	800	1000	1200	1400	1600	1800	2	0	1	0	0	0	0	0	0	0	0	0	0	-0.25	-0.25	-0.25	-0.25	-0.25	-0.25	-0.25	-0.25	-0.25	-0.25	-0.25	linear	0.025	TRUE	450	FALSE	NA	NA	1	0	0.5	4	splines_cal	0	0.022414650664919055
10	250	0	200	400	600	800	1000	1200	1400	1600	1800	2	0	1	0	0	0	0	0	0	0	0	0	0	-0.25	-0.25	-0.25	-0.25	-0.25	-0.25	-0.25	-0.25	-0.25	-0.25	-0.25	linear	0.025	TRUE	450	FALSE	NA	NA	1	0	0.5	5	fixmodel	0	0.016685379737769644
10	250	0	200	400	600	800	1000	1200	1400	1600	1800	2	0	1	0	0	0	0	0	0	0	0	0	0	-0.25	-0.25	-0.25	-0.25	-0.25	-0.25	-0.25	-0.25	-0.25	-0.25	-0.25	linear	0.025	TRUE	450	FALSE	NA	NA	1	0	0.5	5	sepmodel	0	0.027889507747813517
10	250	0	200	400	600	800	1000	1200	1400	1600	1800	2	0	1	0	0	0	0	0	0	0	0	0	0	-0.25	-0.25	-0.25	-0.25	-0.25	-0.25	-0.25	-0.25	-0.25	-0.25	-0.25	linear	0.025	TRUE	450	FALSE	NA	NA	1	0	0.5	5	splines	0	0.01522962593885112
10	250	0	200	400	600	800	1000	1200	1400	1600	1800	2	0	1	0	0	0	0	0	0	0	0	0	0	-0.25	-0.25	-0.25	-0.25	-0.25	-0.25	-0.25	-0.25	-0.25	-0.25	-0.25	linear	0.025	TRUE	450	FALSE	NA	NA	1	0	0.5	5	splines_cal	0	0.014248332865234088
10	250	0	200	400	600	800	1000	1200	1400	1600	1800	2	0	1	0	0	0	0	0	0	0	0	0	0	-0.25	-0.25	-0.25	-0.25	-0.25	-0.25	-0.25	-0.25	-0.25	-0.25	-0.25	linear	0.025	TRUE	450	FALSE	NA	NA	1	0	0.5	6	fixmodel	0	0.011686392263375589
10	250	0	200	400	600	800	1000	1200	1400	1600	1800	2	0	1	0	0	0	0	0	0	0	0	0	0	-0.25	-0.25	-0.25	-0.25	-0.25	-0.25	-0.25	-0.25	-0.25	-0.25	-0.25	linear	0.025	TRUE	450	FALSE	NA	NA	1	0	0.5	6	sepmodel	0	0.015564339588624332
10	250	0	200	400	600	800	1000	1200	1400	1600	1800	2	0	1	0	0	0	0	0	0	0	0	0	0	-0.25	-0.25	-0.25	-0.25	-0.25	-0.25	-0.25	-0.25	-0.25	-0.25	-0.25	linear	0.025	TRUE	450	FALSE	NA	NA	1	0	0.5	6	splines	0	0.011470395986846599
10	250	0	200	400	600	800	1000	1200	1400	1600	1800	2	0	1	0	0	0	0	0	0	0	0	0	0	-0.25	-0.25	-0.25	-0.25	-0.25	-0.25	-0.25	-0.25	-0.25	-0.25	-0.25	linear	0.025	TRUE	450	FALSE	NA	NA	1	0	0.5	6	splines_cal	0	0.011757968959183917
10	250	0	200	400	600	800	1000	1200	1400	1600	1800	2	0	1	0	0	0	0	0	0	0	0	0	0	-0.25	-0.25	-0.25	-0.25	-0.25	-0.25	-0.25	-0.25	-0.25	-0.25	-0.25	linear	0.025	TRUE	450	FALSE	NA	NA	1	0	0.5	7	fixmodel	0	0.004256914160104838
10	250	0	200	400	600	800	1000	1200	1400	1600	1800	2	0	1	0	0	0	0	0	0	0	0	0	0	-0.25	-0.25	-0.25	-0.25	-0.25	-0.25	-0.25	-0.25	-0.25	-0.25	-0.25	linear	0.025	TRUE	450	FALSE	NA	NA	1	0	0.5	7	sepmodel	0	0.0035628637081507306
10	250	0	200	400	600	800	1000	1200	1400	1600	1800	2	0	1	0	0	0	0	0	0	0	0	0	0	-0.25	-0.25	-0.25	-0.25	-0.25	-0.25	-0.25	-0.25	-0.25	-0.25	-0.25	linear	0.025	TRUE	450	FALSE	NA	NA	1	0	0.5	7	splines	0	0.0044179750281067715
10	250	0	200	400	600	800	1000	1200	1400	1600	1800	2	0	1	0	0	0	0	0	0	0	0	0	0	-0.25	-0.25	-0.25	-0.25	-0.25	-0.25	-0.25	-0.25	-0.25	-0.25	-0.25	linear	0.025	TRUE	450	FALSE	NA	NA	1	0	0.5	7	splines_cal	0	0.005183647437982327
[truncated: 100,236 more rows]
[truncated: 3 more columns]
