# Supplementary material for: Statistical Modeling to Adjust for Time Trends in Adaptive Platform Trials Utilizing Non‐Concurrent Controls
Source: Biom J. 2025 Jun 10;67(3):e70059. doi: 10.1002/bimj.70059 (PMC12150008; doi:10.1002/bimj.70059)
Supplement: Supplementary file 1 — Supporting Information [file BIMJ-67-e70059-s002.zip › simulations/results_intermediate/results_setting_1_splines_pow.csv]

num_arms	n_arm	d1	d2	d3	d4	d5	d6	d7	d8	d9	d10	period_blocks	mu0	sigma	theta1	theta2	theta3	theta4	theta5	theta6	theta7	theta8	theta9	theta10	lambda0	lambda1	lambda2	lambda3	lambda4	lambda5	lambda6	lambda7	lambda8	lambda9	lambda10	trend	alpha	ncc	unit_size	ci	n_wave	N_peak	bs_degree	trend_mean	trend_var	study_arm	model	reject_h0	bias
10	250	0	0	0	0	0	0	0	0	0	0	2	0	1	0.25	0.25	0.25	0.25	0.25	0.25	0.25	0.25	0.25	0.25	-0.5	-0.5	-0.5	-0.5	-0.5	-0.5	-0.5	-0.5	-0.5	-0.5	-0.5	linear	0.025	TRUE	450	FALSE	NA	NA	1	0	0.5	2	fixmodel	0.9	0.024697669889550748
10	250	0	0	0	0	0	0	0	0	0	0	2	0	1	0.25	0.25	0.25	0.25	0.25	0.25	0.25	0.25	0.25	0.25	-0.5	-0.5	-0.5	-0.5	-0.5	-0.5	-0.5	-0.5	-0.5	-0.5	-0.5	linear	0.025	TRUE	450	FALSE	NA	NA	1	0	0.5	2	sepmodel	0.9	0.02469766988955887
10	250	0	0	0	0	0	0	0	0	0	0	2	0	1	0.25	0.25	0.25	0.25	0.25	0.25	0.25	0.25	0.25	0.25	-0.5	-0.5	-0.5	-0.5	-0.5	-0.5	-0.5	-0.5	-0.5	-0.5	-0.5	linear	0.025	TRUE	450	FALSE	NA	NA	1	0	0.5	2	splines	0.9	0.024662845722408244
10	250	0	0	0	0	0	0	0	0	0	0	2	0	1	0.25	0.25	0.25	0.25	0.25	0.25	0.25	0.25	0.25	0.25	-0.5	-0.5	-0.5	-0.5	-0.5	-0.5	-0.5	-0.5	-0.5	-0.5	-0.5	linear	0.025	TRUE	450	FALSE	NA	NA	1	0	0.5	2	splines_cal	0.9	0.026092408594235422
10	250	0	0	0	0	0	0	0	0	0	0	2	0	1	0.25	0.25	0.25	0.25	0.25	0.25	0.25	0.25	0.25	0.25	-0.5	-0.5	-0.5	-0.5	-0.5	-0.5	-0.5	-0.5	-0.5	-0.5	-0.5	linear	0.025	TRUE	450	FALSE	NA	NA	1	0	0.5	3	fixmodel	0.7	-0.009473572585704724
10	250	0	0	0	0	0	0	0	0	0	0	2	0	1	0.25	0.25	0.25	0.25	0.25	0.25	0.25	0.25	0.25	0.25	-0.5	-0.5	-0.5	-0.5	-0.5	-0.5	-0.5	-0.5	-0.5	-0.5	-0.5	linear	0.025	TRUE	450	FALSE	NA	NA	1	0	0.5	3	sepmodel	0.7	-0.009473572585704412
10	250	0	0	0	0	0	0	0	0	0	0	2	0	1	0.25	0.25	0.25	0.25	0.25	0.25	0.25	0.25	0.25	0.25	-0.5	-0.5	-0.5	-0.5	-0.5	-0.5	-0.5	-0.5	-0.5	-0.5	-0.5	linear	0.025	TRUE	450	FALSE	NA	NA	1	0	0.5	3	splines	0.7	-0.009508466370667745
10	250	0	0	0	0	0	0	0	0	0	0	2	0	1	0.25	0.25	0.25	0.25	0.25	0.25	0.25	0.25	0.25	0.25	-0.5	-0.5	-0.5	-0.5	-0.5	-0.5	-0.5	-0.5	-0.5	-0.5	-0.5	linear	0.025	TRUE	450	FALSE	NA	NA	1	0	0.5	3	splines_cal	0.7	-0.008268303308408656
10	250	0	0	0	0	0	0	0	0	0	0	2	0	1	0.25	0.25	0.25	0.25	0.25	0.25	0.25	0.25	0.25	0.25	-0.5	-0.5	-0.5	-0.5	-0.5	-0.5	-0.5	-0.5	-0.5	-0.5	-0.5	linear	0.025	TRUE	450	FALSE	NA	NA	1	0	0.5	4	fixmodel	0.8	0.009806033030294852
10	250	0	0	0	0	0	0	0	0	0	0	2	0	1	0.25	0.25	0.25	0.25	0.25	0.25	0.25	0.25	0.25	0.25	-0.5	-0.5	-0.5	-0.5	-0.5	-0.5	-0.5	-0.5	-0.5	-0.5	-0.5	linear	0.025	TRUE	450	FALSE	NA	NA	1	0	0.5	4	sepmodel	0.8	0.00980603303029425
10	250	0	0	0	0	0	0	0	0	0	0	2	0	1	0.25	0.25	0.25	0.25	0.25	0.25	0.25	0.25	0.25	0.25	-0.5	-0.5	-0.5	-0.5	-0.5	-0.5	-0.5	-0.5	-0.5	-0.5	-0.5	linear	0.025	TRUE	450	FALSE	NA	NA	1	0	0.5	4	splines	0.8	0.009841666399364176
10	250	0	0	0	0	0	0	0	0	0	0	2	0	1	0.25	0.25	0.25	0.25	0.25	0.25	0.25	0.25	0.25	0.25	-0.5	-0.5	-0.5	-0.5	-0.5	-0.5	-0.5	-0.5	-0.5	-0.5	-0.5	linear	0.025	TRUE	450	FALSE	NA	NA	1	0	0.5	4	splines_cal	0.8	0.010002687864644502
10	250	0	0	0	0	0	0	0	0	0	0	2	0	1	0.25	0.25	0.25	0.25	0.25	0.25	0.25	0.25	0.25	0.25	-0.5	-0.5	-0.5	-0.5	-0.5	-0.5	-0.5	-0.5	-0.5	-0.5	-0.5	linear	0.025	TRUE	450	FALSE	NA	NA	1	0	0.5	5	fixmodel	0.8	0.04430148093006083
10	250	0	0	0	0	0	0	0	0	0	0	2	0	1	0.25	0.25	0.25	0.25	0.25	0.25	0.25	0.25	0.25	0.25	-0.5	-0.5	-0.5	-0.5	-0.5	-0.5	-0.5	-0.5	-0.5	-0.5	-0.5	linear	0.025	TRUE	450	FALSE	NA	NA	1	0	0.5	5	sepmodel	0.8	0.04430148093006696
10	250	0	0	0	0	0	0	0	0	0	0	2	0	1	0.25	0.25	0.25	0.25	0.25	0.25	0.25	0.25	0.25	0.25	-0.5	-0.5	-0.5	-0.5	-0.5	-0.5	-0.5	-0.5	-0.5	-0.5	-0.5	linear	0.025	TRUE	450	FALSE	NA	NA	1	0	0.5	5	splines	0.8	0.044262313148692875
10	250	0	0	0	0	0	0	0	0	0	0	2	0	1	0.25	0.25	0.25	0.25	0.25	0.25	0.25	0.25	0.25	0.25	-0.5	-0.5	-0.5	-0.5	-0.5	-0.5	-0.5	-0.5	-0.5	-0.5	-0.5	linear	0.025	TRUE	450	FALSE	NA	NA	1	0	0.5	5	splines_cal	0.8	0.046411826848250085
10	250	0	0	0	0	0	0	0	0	0	0	2	0	1	0.25	0.25	0.25	0.25	0.25	0.25	0.25	0.25	0.25	0.25	-0.5	-0.5	-0.5	-0.5	-0.5	-0.5	-0.5	-0.5	-0.5	-0.5	-0.5	linear	0.025	TRUE	450	FALSE	NA	NA	1	0	0.5	6	fixmodel	0.9	0.04244303733218729
10	250	0	0	0	0	0	0	0	0	0	0	2	0	1	0.25	0.25	0.25	0.25	0.25	0.25	0.25	0.25	0.25	0.25	-0.5	-0.5	-0.5	-0.5	-0.5	-0.5	-0.5	-0.5	-0.5	-0.5	-0.5	linear	0.025	TRUE	450	FALSE	NA	NA	1	0	0.5	6	sepmodel	0.9	0.04244303733218906
10	250	0	0	0	0	0	0	0	0	0	0	2	0	1	0.25	0.25	0.25	0.25	0.25	0.25	0.25	0.25	0.25	0.25	-0.5	-0.5	-0.5	-0.5	-0.5	-0.5	-0.5	-0.5	-0.5	-0.5	-0.5	linear	0.025	TRUE	450	FALSE	NA	NA	1	0	0.5	6	splines	0.9	0.04242917030517577
10	250	0	0	0	0	0	0	0	0	0	0	2	0	1	0.25	0.25	0.25	0.25	0.25	0.25	0.25	0.25	0.25	0.25	-0.5	-0.5	-0.5	-0.5	-0.5	-0.5	-0.5	-0.5	-0.5	-0.5	-0.5	linear	0.025	TRUE	450	FALSE	NA	NA	1	0	0.5	6	splines_cal	0.9	0.04291939448230433
10	250	0	0	0	0	0	0	0	0	0	0	2	0	1	0.25	0.25	0.25	0.25	0.25	0.25	0.25	0.25	0.25	0.25	-0.5	-0.5	-0.5	-0.5	-0.5	-0.5	-0.5	-0.5	-0.5	-0.5	-0.5	linear	0.025	TRUE	450	FALSE	NA	NA	1	0	0.5	7	fixmodel	0.9	-0.025715243544997927
10	250	0	0	0	0	0	0	0	0	0	0	2	0	1	0.25	0.25	0.25	0.25	0.25	0.25	0.25	0.25	0.25	0.25	-0.5	-0.5	-0.5	-0.5	-0.5	-0.5	-0.5	-0.5	-0.5	-0.5	-0.5	linear	0.025	TRUE	450	FALSE	NA	NA	1	0	0.5	7	sepmodel	0.9	-0.025715243544996803
10	250	0	0	0	0	0	0	0	0	0	0	2	0	1	0.25	0.25	0.25	0.25	0.25	0.25	0.25	0.25	0.25	0.25	-0.5	-0.5	-0.5	-0.5	-0.5	-0.5	-0.5	-0.5	-0.5	-0.5	-0.5	linear	0.025	TRUE	450	FALSE	NA	NA	1	0	0.5	7	splines	0.9	-0.02570701736223891
10	250	0	0	0	0	0	0	0	0	0	0	2	0	1	0.25	0.25	0.25	0.25	0.25	0.25	0.25	0.25	0.25	0.25	-0.5	-0.5	-0.5	-0.5	-0.5	-0.5	-0.5	-0.5	-0.5	-0.5	-0.5	linear	0.025	TRUE	450	FALSE	NA	NA	1	0	0.5	7	splines_cal	0.9	-0.0252783260437024
10	250	0	0	0	0	0	0	0	0	0	0	2	0	1	0.25	0.25	0.25	0.25	0.25	0.25	0.25	0.25	0.25	0.25	-0.5	-0.5	-0.5	-0.5	-0.5	-0.5	-0.5	-0.5	-0.5	-0.5	-0.5	linear	0.025	TRUE	450	FALSE	NA	NA	1	0	0.5	8	fixmodel	1	0.03820906381531674
10	250	0	0	0	0	0	0	0	0	0	0	2	0	1	0.25	0.25	0.25	0.25	0.25	0.25	0.25	0.25	0.25	0.25	-0.5	-0.5	-0.5	-0.5	-0.5	-0.5	-0.5	-0.5	-0.5	-0.5	-0.5	linear	0.025	TRUE	450	FALSE	NA	NA	1	0	0.5	8	sepmodel	1	0.03820906381531865
10	250	0	0	0	0	0	0	0	0	0	0	2	0	1	0.25	0.25	0.25	0.25	0.25	0.25	0.25	0.25	0.25	0.25	-0.5	-0.5	-0.5	-0.5	-0.5	-0.5	-0.5	-0.5	-0.5	-0.5	-0.5	linear	0.025	TRUE	450	FALSE	NA	NA	1	0	0.5	8	splines	1	0.03816533942691109
10	250	0	0	0	0	0	0	0	0	0	0	2	0	1	0.25	0.25	0.25	0.25	0.25	0.25	0.25	0.25	0.25	0.25	-0.5	-0.5	-0.5	-0.5	-0.5	-0.5	-0.5	-0.5	-0.5	-0.5	-0.5	linear	0.025	TRUE	450	FALSE	NA	NA	1	0	0.5	8	splines_cal	1	0.040150569554222304
10	250	0	0	0	0	0	0	0	0	0	0	2	0	1	0.25	0.25	0.25	0.25	0.25	0.25	0.25	0.25	0.25	0.25	-0.5	-0.5	-0.5	-0.5	-0.5	-0.5	-0.5	-0.5	-0.5	-0.5	-0.5	linear	0.025	TRUE	450	FALSE	NA	NA	1	0	0.5	9	fixmodel	1	0.027159309233632807
10	250	0	0	0	0	0	0	0	0	0	0	2	0	1	0.25	0.25	0.25	0.25	0.25	0.25	0.25	0.25	0.25	0.25	-0.5	-0.5	-0.5	-0.5	-0.5	-0.5	-0.5	-0.5	-0.5	-0.5	-0.5	linear	0.025	TRUE	450	FALSE	NA	NA	1	0	0.5	9	sepmodel	1	0.027159309233634212
10	250	0	0	0	0	0	0	0	0	0	0	2	0	1	0.25	0.25	0.25	0.25	0.25	0.25	0.25	0.25	0.25	0.25	-0.5	-0.5	-0.5	-0.5	-0.5	-0.5	-0.5	-0.5	-0.5	-0.5	-0.5	linear	0.025	TRUE	450	FALSE	NA	NA	1	0	0.5	9	splines	1	0.027119699117208955
10	250	0	0	0	0	0	0	0	0	0	0	2	0	1	0.25	0.25	0.25	0.25	0.25	0.25	0.25	0.25	0.25	0.25	-0.5	-0.5	-0.5	-0.5	-0.5	-0.5	-0.5	-0.5	-0.5	-0.5	-0.5	linear	0.025	TRUE	450	FALSE	NA	NA	1	0	0.5	9	splines_cal	1	0.028914030765468293
10	250	0	0	0	0	0	0	0	0	0	0	2	0	1	0.25	0.25	0.25	0.25	0.25	0.25	0.25	0.25	0.25	0.25	-0.5	-0.5	-0.5	-0.5	-0.5	-0.5	-0.5	-0.5	-0.5	-0.5	-0.5	linear	0.025	TRUE	450	FALSE	NA	NA	1	0	0.5	10	fixmodel	0.9	0.01736724390177703
10	250	0	0	0	0	0	0	0	0	0	0	2	0	1	0.25	0.25	0.25	0.25	0.25	0.25	0.25	0.25	0.25	0.25	-0.5	-0.5	-0.5	-0.5	-0.5	-0.5	-0.5	-0.5	-0.5	-0.5	-0.5	linear	0.025	TRUE	450	FALSE	NA	NA	1	0	0.5	10	sepmodel	0.9	0.01736724390177772
10	250	0	0	0	0	0	0	0	0	0	0	2	0	1	0.25	0.25	0.25	0.25	0.25	0.25	0.25	0.25	0.25	0.25	-0.5	-0.5	-0.5	-0.5	-0.5	-0.5	-0.5	-0.5	-0.5	-0.5	-0.5	linear	0.025	TRUE	450	FALSE	NA	NA	1	0	0.5	10	splines	0.9	0.017321402454331145
10	250	0	0	0	0	0	0	0	0	0	0	2	0	1	0.25	0.25	0.25	0.25	0.25	0.25	0.25	0.25	0.25	0.25	-0.5	-0.5	-0.5	-0.5	-0.5	-0.5	-0.5	-0.5	-0.5	-0.5	-0.5	linear	0.025	TRUE	450	FALSE	NA	NA	1	0	0.5	10	splines_cal	0.9	0.018843295085483977
10	250	0	25	50	75	100	125	150	175	200	225	2	0	1	0.25	0.25	0.25	0.25	0.25	0.25	0.25	0.25	0.25	0.25	-0.5	-0.5	-0.5	-0.5	-0.5	-0.5	-0.5	-0.5	-0.5	-0.5	-0.5	linear	0.025	TRUE	450	FALSE	NA	NA	1	0	0.5	2	fixmodel	0.6	-0.03657898584667533
10	250	0	25	50	75	100	125	150	175	200	225	2	0	1	0.25	0.25	0.25	0.25	0.25	0.25	0.25	0.25	0.25	0.25	-0.5	-0.5	-0.5	-0.5	-0.5	-0.5	-0.5	-0.5	-0.5	-0.5	-0.5	linear	0.025	TRUE	450	FALSE	NA	NA	1	0	0.5	2	sepmodel	0.6	-0.04101755179405072
10	250	0	25	50	75	100	125	150	175	200	225	2	0	1	0.25	0.25	0.25	0.25	0.25	0.25	0.25	0.25	0.25	0.25	-0.5	-0.5	-0.5	-0.5	-0.5	-0.5	-0.5	-0.5	-0.5	-0.5	-0.5	linear	0.025	TRUE	450	FALSE	NA	NA	1	0	0.5	2	splines	0.5	-0.03629217851684808
10	250	0	25	50	75	100	125	150	175	200	225	2	0	1	0.25	0.25	0.25	0.25	0.25	0.25	0.25	0.25	0.25	0.25	-0.5	-0.5	-0.5	-0.5	-0.5	-0.5	-0.5	-0.5	-0.5	-0.5	-0.5	linear	0.025	TRUE	450	FALSE	NA	NA	1	0	0.5	2	splines_cal	0.5	-0.03843436210881491
10	250	0	25	50	75	100	125	150	175	200	225	2	0	1	0.25	0.25	0.25	0.25	0.25	0.25	0.25	0.25	0.25	0.25	-0.5	-0.5	-0.5	-0.5	-0.5	-0.5	-0.5	-0.5	-0.5	-0.5	-0.5	linear	0.025	TRUE	450	FALSE	NA	NA	1	0	0.5	3	fixmodel	0.9	0.009201377351521333
10	250	0	25	50	75	100	125	150	175	200	225	2	0	1	0.25	0.25	0.25	0.25	0.25	0.25	0.25	0.25	0.25	0.25	-0.5	-0.5	-0.5	-0.5	-0.5	-0.5	-0.5	-0.5	-0.5	-0.5	-0.5	linear	0.025	TRUE	450	FALSE	NA	NA	1	0	0.5	3	sepmodel	0.9	0.003344886789365237
10	250	0	25	50	75	100	125	150	175	200	225	2	0	1	0.25	0.25	0.25	0.25	0.25	0.25	0.25	0.25	0.25	0.25	-0.5	-0.5	-0.5	-0.5	-0.5	-0.5	-0.5	-0.5	-0.5	-0.5	-0.5	linear	0.025	TRUE	450	FALSE	NA	NA	1	0	0.5	3	splines	0.9	0.009262411023953166
10	250	0	25	50	75	100	125	150	175	200	225	2	0	1	0.25	0.25	0.25	0.25	0.25	0.25	0.25	0.25	0.25	0.25	-0.5	-0.5	-0.5	-0.5	-0.5	-0.5	-0.5	-0.5	-0.5	-0.5	-0.5	linear	0.025	TRUE	450	FALSE	NA	NA	1	0	0.5	3	splines_cal	0.9	0.004655539925060096
10	250	0	25	50	75	100	125	150	175	200	225	2	0	1	0.25	0.25	0.25	0.25	0.25	0.25	0.25	0.25	0.25	0.25	-0.5	-0.5	-0.5	-0.5	-0.5	-0.5	-0.5	-0.5	-0.5	-0.5	-0.5	linear	0.025	TRUE	450	FALSE	NA	NA	1	0	0.5	4	fixmodel	0.7	-0.02030114427586168
10	250	0	25	50	75	100	125	150	175	200	225	2	0	1	0.25	0.25	0.25	0.25	0.25	0.25	0.25	0.25	0.25	0.25	-0.5	-0.5	-0.5	-0.5	-0.5	-0.5	-0.5	-0.5	-0.5	-0.5	-0.5	linear	0.025	TRUE	450	FALSE	NA	NA	1	0	0.5	4	sepmodel	0.7	-0.031175276434899608
10	250	0	25	50	75	100	125	150	175	200	225	2	0	1	0.25	0.25	0.25	0.25	0.25	0.25	0.25	0.25	0.25	0.25	-0.5	-0.5	-0.5	-0.5	-0.5	-0.5	-0.5	-0.5	-0.5	-0.5	-0.5	linear	0.025	TRUE	450	FALSE	NA	NA	1	0	0.5	4	splines	0.7	-0.01824094166101294
10	250	0	25	50	75	100	125	150	175	200	225	2	0	1	0.25	0.25	0.25	0.25	0.25	0.25	0.25	0.25	0.25	0.25	-0.5	-0.5	-0.5	-0.5	-0.5	-0.5	-0.5	-0.5	-0.5	-0.5	-0.5	linear	0.025	TRUE	450	FALSE	NA	NA	1	0	0.5	4	splines_cal	0.7	-0.021565014422902505
10	250	0	25	50	75	100	125	150	175	200	225	2	0	1	0.25	0.25	0.25	0.25	0.25	0.25	0.25	0.25	0.25	0.25	-0.5	-0.5	-0.5	-0.5	-0.5	-0.5	-0.5	-0.5	-0.5	-0.5	-0.5	linear	0.025	TRUE	450	FALSE	NA	NA	1	0	0.5	5	fixmodel	1	0.003424727785347789
10	250	0	25	50	75	100	125	150	175	200	225	2	0	1	0.25	0.25	0.25	0.25	0.25	0.25	0.25	0.25	0.25	0.25	-0.5	-0.5	-0.5	-0.5	-0.5	-0.5	-0.5	-0.5	-0.5	-0.5	-0.5	linear	0.025	TRUE	450	FALSE	NA	NA	1	0	0.5	5	sepmodel	1	-0.006843001927628223
10	250	0	25	50	75	100	125	150	175	200	225	2	0	1	0.25	0.25	0.25	0.25	0.25	0.25	0.25	0.25	0.25	0.25	-0.5	-0.5	-0.5	-0.5	-0.5	-0.5	-0.5	-0.5	-0.5	-0.5	-0.5	linear	0.025	TRUE	450	FALSE	NA	NA	1	0	0.5	5	splines	1	0.0026817289236776925
10	250	0	25	50	75	100	125	150	175	200	225	2	0	1	0.25	0.25	0.25	0.25	0.25	0.25	0.25	0.25	0.25	0.25	-0.5	-0.5	-0.5	-0.5	-0.5	-0.5	-0.5	-0.5	-0.5	-0.5	-0.5	linear	0.025	TRUE	450	FALSE	NA	NA	1	0	0.5	5	splines_cal	1	0.002794893261401904
10	250	0	25	50	75	100	125	150	175	200	225	2	0	1	0.25	0.25	0.25	0.25	0.25	0.25	0.25	0.25	0.25	0.25	-0.5	-0.5	-0.5	-0.5	-0.5	-0.5	-0.5	-0.5	-0.5	-0.5	-0.5	linear	0.025	TRUE	450	FALSE	NA	NA	1	0	0.5	6	fixmodel	0.9	-0.009229152918321992
10	250	0	25	50	75	100	125	150	175	200	225	2	0	1	0.25	0.25	0.25	0.25	0.25	0.25	0.25	0.25	0.25	0.25	-0.5	-0.5	-0.5	-0.5	-0.5	-0.5	-0.5	-0.5	-0.5	-0.5	-0.5	linear	0.025	TRUE	450	FALSE	NA	NA	1	0	0.5	6	sepmodel	0.8	-0.016986412931145285
10	250	0	25	50	75	100	125	150	175	200	225	2	0	1	0.25	0.25	0.25	0.25	0.25	0.25	0.25	0.25	0.25	0.25	-0.5	-0.5	-0.5	-0.5	-0.5	-0.5	-0.5	-0.5	-0.5	-0.5	-0.5	linear	0.025	TRUE	450	FALSE	NA	NA	1	0	0.5	6	splines	0.9	-0.008160302812434008
10	250	0	25	50	75	100	125	150	175	200	225	2	0	1	0.25	0.25	0.25	0.25	0.25	0.25	0.25	0.25	0.25	0.25	-0.5	-0.5	-0.5	-0.5	-0.5	-0.5	-0.5	-0.5	-0.5	-0.5	-0.5	linear	0.025	TRUE	450	FALSE	NA	NA	1	0	0.5	6	splines_cal	0.9	-0.008941411558508656
10	250	0	25	50	75	100	125	150	175	200	225	2	0	1	0.25	0.25	0.25	0.25	0.25	0.25	0.25	0.25	0.25	0.25	-0.5	-0.5	-0.5	-0.5	-0.5	-0.5	-0.5	-0.5	-0.5	-0.5	-0.5	linear	0.025	TRUE	450	FALSE	NA	NA	1	0	0.5	7	fixmodel	0.8	-0.03241832384233671
10	250	0	25	50	75	100	125	150	175	200	225	2	0	1	0.25	0.25	0.25	0.25	0.25	0.25	0.25	0.25	0.25	0.25	-0.5	-0.5	-0.5	-0.5	-0.5	-0.5	-0.5	-0.5	-0.5	-0.5	-0.5	linear	0.025	TRUE	450	FALSE	NA	NA	1	0	0.5	7	sepmodel	0.7	-0.034229206513514986
10	250	0	25	50	75	100	125	150	175	200	225	2	0	1	0.25	0.25	0.25	0.25	0.25	0.25	0.25	0.25	0.25	0.25	-0.5	-0.5	-0.5	-0.5	-0.5	-0.5	-0.5	-0.5	-0.5	-0.5	-0.5	linear	0.025	TRUE	450	FALSE	NA	NA	1	0	0.5	7	splines	0.8	-0.032130240249507606
10	250	0	25	50	75	100	125	150	175	200	225	2	0	1	0.25	0.25	0.25	0.25	0.25	0.25	0.25	0.25	0.25	0.25	-0.5	-0.5	-0.5	-0.5	-0.5	-0.5	-0.5	-0.5	-0.5	-0.5	-0.5	linear	0.025	TRUE	450	FALSE	NA	NA	1	0	0.5	7	splines_cal	0.8	-0.03249197977240588
10	250	0	25	50	75	100	125	150	175	200	225	2	0	1	0.25	0.25	0.25	0.25	0.25	0.25	0.25	0.25	0.25	0.25	-0.5	-0.5	-0.5	-0.5	-0.5	-0.5	-0.5	-0.5	-0.5	-0.5	-0.5	linear	0.025	TRUE	450	FALSE	NA	NA	1	0	0.5	8	fixmodel	0.8	-0.009034000643368298
10	250	0	25	50	75	100	125	150	175	200	225	2	0	1	0.25	0.25	0.25	0.25	0.25	0.25	0.25	0.25	0.25	0.25	-0.5	-0.5	-0.5	-0.5	-0.5	-0.5	-0.5	-0.5	-0.5	-0.5	-0.5	linear	0.025	TRUE	450	FALSE	NA	NA	1	0	0.5	8	sepmodel	0.8	-0.009452687945195304
10	250	0	25	50	75	100	125	150	175	200	225	2	0	1	0.25	0.25	0.25	0.25	0.25	0.25	0.25	0.25	0.25	0.25	-0.5	-0.5	-0.5	-0.5	-0.5	-0.5	-0.5	-0.5	-0.5	-0.5	-0.5	linear	0.025	TRUE	450	FALSE	NA	NA	1	0	0.5	8	splines	0.8	-0.009069372713549486
10	250	0	25	50	75	100	125	150	175	200	225	2	0	1	0.25	0.25	0.25	0.25	0.25	0.25	0.25	0.25	0.25	0.25	-0.5	-0.5	-0.5	-0.5	-0.5	-0.5	-0.5	-0.5	-0.5	-0.5	-0.5	linear	0.025	TRUE	450	FALSE	NA	NA	1	0	0.5	8	splines_cal	0.7	-0.011079328365819378
10	250	0	25	50	75	100	125	150	175	200	225	2	0	1	0.25	0.25	0.25	0.25	0.25	0.25	0.25	0.25	0.25	0.25	-0.5	-0.5	-0.5	-0.5	-0.5	-0.5	-0.5	-0.5	-0.5	-0.5	-0.5	linear	0.025	TRUE	450	FALSE	NA	NA	1	0	0.5	9	fixmodel	1	0.024988676383828824
10	250	0	25	50	75	100	125	150	175	200	225	2	0	1	0.25	0.25	0.25	0.25	0.25	0.25	0.25	0.25	0.25	0.25	-0.5	-0.5	-0.5	-0.5	-0.5	-0.5	-0.5	-0.5	-0.5	-0.5	-0.5	linear	0.025	TRUE	450	FALSE	NA	NA	1	0	0.5	9	sepmodel	1	0.02475528232922672
10	250	0	25	50	75	100	125	150	175	200	225	2	0	1	0.25	0.25	0.25	0.25	0.25	0.25	0.25	0.25	0.25	0.25	-0.5	-0.5	-0.5	-0.5	-0.5	-0.5	-0.5	-0.5	-0.5	-0.5	-0.5	linear	0.025	TRUE	450	FALSE	NA	NA	1	0	0.5	9	splines	1	0.025168374846291666
10	250	0	25	50	75	100	125	150	175	200	225	2	0	1	0.25	0.25	0.25	0.25	0.25	0.25	0.25	0.25	0.25	0.25	-0.5	-0.5	-0.5	-0.5	-0.5	-0.5	-0.5	-0.5	-0.5	-0.5	-0.5	linear	0.025	TRUE	450	FALSE	NA	NA	1	0	0.5	9	splines_cal	0.9	0.02138196539687353
10	250	0	25	50	75	100	125	150	175	200	225	2	0	1	0.25	0.25	0.25	0.25	0.25	0.25	0.25	0.25	0.25	0.25	-0.5	-0.5	-0.5	-0.5	-0.5	-0.5	-0.5	-0.5	-0.5	-0.5	-0.5	linear	0.025	TRUE	450	FALSE	NA	NA	1	0	0.5	10	fixmodel	0.8	-0.01997741568912484
10	250	0	25	50	75	100	125	150	175	200	225	2	0	1	0.25	0.25	0.25	0.25	0.25	0.25	0.25	0.25	0.25	0.25	-0.5	-0.5	-0.5	-0.5	-0.5	-0.5	-0.5	-0.5	-0.5	-0.5	-0.5	linear	0.025	TRUE	450	FALSE	NA	NA	1	0	0.5	10	sepmodel	0.7	-0.02146489684078101
10	250	0	25	50	75	100	125	150	175	200	225	2	0	1	0.25	0.25	0.25	0.25	0.25	0.25	0.25	0.25	0.25	0.25	-0.5	-0.5	-0.5	-0.5	-0.5	-0.5	-0.5	-0.5	-0.5	-0.5	-0.5	linear	0.025	TRUE	450	FALSE	NA	NA	1	0	0.5	10	splines	0.8	-0.021053829994743898
10	250	0	25	50	75	100	125	150	175	200	225	2	0	1	0.25	0.25	0.25	0.25	0.25	0.25	0.25	0.25	0.25	0.25	-0.5	-0.5	-0.5	-0.5	-0.5	-0.5	-0.5	-0.5	-0.5	-0.5	-0.5	linear	0.025	TRUE	450	FALSE	NA	NA	1	0	0.5	10	splines_cal	0.8	-0.02154885555737057
10	250	0	50	100	150	200	250	300	350	400	450	2	0	1	0.25	0.25	0.25	0.25	0.25	0.25	0.25	0.25	0.25	0.25	-0.5	-0.5	-0.5	-0.5	-0.5	-0.5	-0.5	-0.5	-0.5	-0.5	-0.5	linear	0.025	TRUE	450	FALSE	NA	NA	1	0	0.5	2	fixmodel	0.7	-0.011658678045325874
10	250	0	50	100	150	200	250	300	350	400	450	2	0	1	0.25	0.25	0.25	0.25	0.25	0.25	0.25	0.25	0.25	0.25	-0.5	-0.5	-0.5	-0.5	-0.5	-0.5	-0.5	-0.5	-0.5	-0.5	-0.5	linear	0.025	TRUE	450	FALSE	NA	NA	1	0	0.5	2	sepmodel	0.7	-0.01416062115634949
10	250	0	50	100	150	200	250	300	350	400	450	2	0	1	0.25	0.25	0.25	0.25	0.25	0.25	0.25	0.25	0.25	0.25	-0.5	-0.5	-0.5	-0.5	-0.5	-0.5	-0.5	-0.5	-0.5	-0.5	-0.5	linear	0.025	TRUE	450	FALSE	NA	NA	1	0	0.5	2	splines	0.7	-0.00940245733002729
10	250	0	50	100	150	200	250	300	350	400	450	2	0	1	0.25	0.25	0.25	0.25	0.25	0.25	0.25	0.25	0.25	0.25	-0.5	-0.5	-0.5	-0.5	-0.5	-0.5	-0.5	-0.5	-0.5	-0.5	-0.5	linear	0.025	TRUE	450	FALSE	NA	NA	1	0	0.5	2	splines_cal	0.8	-0.008039679177763489
10	250	0	50	100	150	200	250	300	350	400	450	2	0	1	0.25	0.25	0.25	0.25	0.25	0.25	0.25	0.25	0.25	0.25	-0.5	-0.5	-0.5	-0.5	-0.5	-0.5	-0.5	-0.5	-0.5	-0.5	-0.5	linear	0.025	TRUE	450	FALSE	NA	NA	1	0	0.5	3	fixmodel	0.7	-0.042313276229995
10	250	0	50	100	150	200	250	300	350	400	450	2	0	1	0.25	0.25	0.25	0.25	0.25	0.25	0.25	0.25	0.25	0.25	-0.5	-0.5	-0.5	-0.5	-0.5	-0.5	-0.5	-0.5	-0.5	-0.5	-0.5	linear	0.025	TRUE	450	FALSE	NA	NA	1	0	0.5	3	sepmodel	0.7	-0.051220108360250066
10	250	0	50	100	150	200	250	300	350	400	450	2	0	1	0.25	0.25	0.25	0.25	0.25	0.25	0.25	0.25	0.25	0.25	-0.5	-0.5	-0.5	-0.5	-0.5	-0.5	-0.5	-0.5	-0.5	-0.5	-0.5	linear	0.025	TRUE	450	FALSE	NA	NA	1	0	0.5	3	splines	0.7	-0.04278936273367845
10	250	0	50	100	150	200	250	300	350	400	450	2	0	1	0.25	0.25	0.25	0.25	0.25	0.25	0.25	0.25	0.25	0.25	-0.5	-0.5	-0.5	-0.5	-0.5	-0.5	-0.5	-0.5	-0.5	-0.5	-0.5	linear	0.025	TRUE	450	FALSE	NA	NA	1	0	0.5	3	splines_cal	0.7	-0.03992405965185302
10	250	0	50	100	150	200	250	300	350	400	450	2	0	1	0.25	0.25	0.25	0.25	0.25	0.25	0.25	0.25	0.25	0.25	-0.5	-0.5	-0.5	-0.5	-0.5	-0.5	-0.5	-0.5	-0.5	-0.5	-0.5	linear	0.025	TRUE	450	FALSE	NA	NA	1	0	0.5	4	fixmodel	0.6	-0.03703702724009959
10	250	0	50	100	150	200	250	300	350	400	450	2	0	1	0.25	0.25	0.25	0.25	0.25	0.25	0.25	0.25	0.25	0.25	-0.5	-0.5	-0.5	-0.5	-0.5	-0.5	-0.5	-0.5	-0.5	-0.5	-0.5	linear	0.025	TRUE	450	FALSE	NA	NA	1	0	0.5	4	sepmodel	0.6	-0.035372683113704555
10	250	0	50	100	150	200	250	300	350	400	450	2	0	1	0.25	0.25	0.25	0.25	0.25	0.25	0.25	0.25	0.25	0.25	-0.5	-0.5	-0.5	-0.5	-0.5	-0.5	-0.5	-0.5	-0.5	-0.5	-0.5	linear	0.025	TRUE	450	FALSE	NA	NA	1	0	0.5	4	splines	0.6	-0.036074790939053136
10	250	0	50	100	150	200	250	300	350	400	450	2	0	1	0.25	0.25	0.25	0.25	0.25	0.25	0.25	0.25	0.25	0.25	-0.5	-0.5	-0.5	-0.5	-0.5	-0.5	-0.5	-0.5	-0.5	-0.5	-0.5	linear	0.025	TRUE	450	FALSE	NA	NA	1	0	0.5	4	splines_cal	0.6	-0.03427627260922099
10	250	0	50	100	150	200	250	300	350	400	450	2	0	1	0.25	0.25	0.25	0.25	0.25	0.25	0.25	0.25	0.25	0.25	-0.5	-0.5	-0.5	-0.5	-0.5	-0.5	-0.5	-0.5	-0.5	-0.5	-0.5	linear	0.025	TRUE	450	FALSE	NA	NA	1	0	0.5	5	fixmodel	0.7	-0.03731186923506404
10	250	0	50	100	150	200	250	300	350	400	450	2	0	1	0.25	0.25	0.25	0.25	0.25	0.25	0.25	0.25	0.25	0.25	-0.5	-0.5	-0.5	-0.5	-0.5	-0.5	-0.5	-0.5	-0.5	-0.5	-0.5	linear	0.025	TRUE	450	FALSE	NA	NA	1	0	0.5	5	sepmodel	0.6	-0.03930747525341515
10	250	0	50	100	150	200	250	300	350	400	450	2	0	1	0.25	0.25	0.25	0.25	0.25	0.25	0.25	0.25	0.25	0.25	-0.5	-0.5	-0.5	-0.5	-0.5	-0.5	-0.5	-0.5	-0.5	-0.5	-0.5	linear	0.025	TRUE	450	FALSE	NA	NA	1	0	0.5	5	splines	0.7	-0.03678204781878888
10	250	0	50	100	150	200	250	300	350	400	450	2	0	1	0.25	0.25	0.25	0.25	0.25	0.25	0.25	0.25	0.25	0.25	-0.5	-0.5	-0.5	-0.5	-0.5	-0.5	-0.5	-0.5	-0.5	-0.5	-0.5	linear	0.025	TRUE	450	FALSE	NA	NA	1	0	0.5	5	splines_cal	0.7	-0.03930299648203625
10	250	0	50	100	150	200	250	300	350	400	450	2	0	1	0.25	0.25	0.25	0.25	0.25	0.25	0.25	0.25	0.25	0.25	-0.5	-0.5	-0.5	-0.5	-0.5	-0.5	-0.5	-0.5	-0.5	-0.5	-0.5	linear	0.025	TRUE	450	FALSE	NA	NA	1	0	0.5	6	fixmodel	0.7	-0.04260200701069751
10	250	0	50	100	150	200	250	300	350	400	450	2	0	1	0.25	0.25	0.25	0.25	0.25	0.25	0.25	0.25	0.25	0.25	-0.5	-0.5	-0.5	-0.5	-0.5	-0.5	-0.5	-0.5	-0.5	-0.5	-0.5	linear	0.025	TRUE	450	FALSE	NA	NA	1	0	0.5	6	sepmodel	0.6	-0.04355212911212116
10	250	0	50	100	150	200	250	300	350	400	450	2	0	1	0.25	0.25	0.25	0.25	0.25	0.25	0.25	0.25	0.25	0.25	-0.5	-0.5	-0.5	-0.5	-0.5	-0.5	-0.5	-0.5	-0.5	-0.5	-0.5	linear	0.025	TRUE	450	FALSE	NA	NA	1	0	0.5	6	splines	0.7	-0.042014127978044796
10	250	0	50	100	150	200	250	300	350	400	450	2	0	1	0.25	0.25	0.25	0.25	0.25	0.25	0.25	0.25	0.25	0.25	-0.5	-0.5	-0.5	-0.5	-0.5	-0.5	-0.5	-0.5	-0.5	-0.5	-0.5	linear	0.025	TRUE	450	FALSE	NA	NA	1	0	0.5	6	splines_cal	0.8	-0.04135002939432793
10	250	0	50	100	150	200	250	300	350	400	450	2	0	1	0.25	0.25	0.25	0.25	0.25	0.25	0.25	0.25	0.25	0.25	-0.5	-0.5	-0.5	-0.5	-0.5	-0.5	-0.5	-0.5	-0.5	-0.5	-0.5	linear	0.025	TRUE	450	FALSE	NA	NA	1	0	0.5	7	fixmodel	0.7	-0.010536860276498047
10	250	0	50	100	150	200	250	300	350	400	450	2	0	1	0.25	0.25	0.25	0.25	0.25	0.25	0.25	0.25	0.25	0.25	-0.5	-0.5	-0.5	-0.5	-0.5	-0.5	-0.5	-0.5	-0.5	-0.5	-0.5	linear	0.025	TRUE	450	FALSE	NA	NA	1	0	0.5	7	sepmodel	0.6	-0.014593102436155133
10	250	0	50	100	150	200	250	300	350	400	450	2	0	1	0.25	0.25	0.25	0.25	0.25	0.25	0.25	0.25	0.25	0.25	-0.5	-0.5	-0.5	-0.5	-0.5	-0.5	-0.5	-0.5	-0.5	-0.5	-0.5	linear	0.025	TRUE	450	FALSE	NA	NA	1	0	0.5	7	splines	0.7	-0.01003704841278091
10	250	0	50	100	150	200	250	300	350	400	450	2	0	1	0.25	0.25	0.25	0.25	0.25	0.25	0.25	0.25	0.25	0.25	-0.5	-0.5	-0.5	-0.5	-0.5	-0.5	-0.5	-0.5	-0.5	-0.5	-0.5	linear	0.025	TRUE	450	FALSE	NA	NA	1	0	0.5	7	splines_cal	0.8	-0.009742625035252039
10	250	0	50	100	150	200	250	300	350	400	450	2	0	1	0.25	0.25	0.25	0.25	0.25	0.25	0.25	0.25	0.25	0.25	-0.5	-0.5	-0.5	-0.5	-0.5	-0.5	-0.5	-0.5	-0.5	-0.5	-0.5	linear	0.025	TRUE	450	FALSE	NA	NA	1	0	0.5	8	fixmodel	0.7	-0.03144872569669962
10	250	0	50	100	150	200	250	300	350	400	450	2	0	1	0.25	0.25	0.25	0.25	0.25	0.25	0.25	0.25	0.25	0.25	-0.5	-0.5	-0.5	-0.5	-0.5	-0.5	-0.5	-0.5	-0.5	-0.5	-0.5	linear	0.025	TRUE	450	FALSE	NA	NA	1	0	0.5	8	sepmodel	0.7	-0.04018858401429317
10	250	0	50	100	150	200	250	300	350	400	450	2	0	1	0.25	0.25	0.25	0.25	0.25	0.25	0.25	0.25	0.25	0.25	-0.5	-0.5	-0.5	-0.5	-0.5	-0.5	-0.5	-0.5	-0.5	-0.5	-0.5	linear	0.025	TRUE	450	FALSE	NA	NA	1	0	0.5	8	splines	0.7	-0.030631477626549743
10	250	0	50	100	150	200	250	300	350	400	450	2	0	1	0.25	0.25	0.25	0.25	0.25	0.25	0.25	0.25	0.25	0.25	-0.5	-0.5	-0.5	-0.5	-0.5	-0.5	-0.5	-0.5	-0.5	-0.5	-0.5	linear	0.025	TRUE	450	FALSE	NA	NA	1	0	0.5	8	splines_cal	0.7	-0.030744884625872753
10	250	0	50	100	150	200	250	300	350	400	450	2	0	1	0.25	0.25	0.25	0.25	0.25	0.25	0.25	0.25	0.25	0.25	-0.5	-0.5	-0.5	-0.5	-0.5	-0.5	-0.5	-0.5	-0.5	-0.5	-0.5	linear	0.025	TRUE	450	FALSE	NA	NA	1	0	0.5	9	fixmodel	0.6	-0.04190777427179907
10	250	0	50	100	150	200	250	300	350	400	450	2	0	1	0.25	0.25	0.25	0.25	0.25	0.25	0.25	0.25	0.25	0.25	-0.5	-0.5	-0.5	-0.5	-0.5	-0.5	-0.5	-0.5	-0.5	-0.5	-0.5	linear	0.025	TRUE	450	FALSE	NA	NA	1	0	0.5	9	sepmodel	0.3	-0.0525714615239479
10	250	0	50	100	150	200	250	300	350	400	450	2	0	1	0.25	0.25	0.25	0.25	0.25	0.25	0.25	0.25	0.25	0.25	-0.5	-0.5	-0.5	-0.5	-0.5	-0.5	-0.5	-0.5	-0.5	-0.5	-0.5	linear	0.025	TRUE	450	FALSE	NA	NA	1	0	0.5	9	splines	0.6	-0.04073187773661567
10	250	0	50	100	150	200	250	300	350	400	450	2	0	1	0.25	0.25	0.25	0.25	0.25	0.25	0.25	0.25	0.25	0.25	-0.5	-0.5	-0.5	-0.5	-0.5	-0.5	-0.5	-0.5	-0.5	-0.5	-0.5	linear	0.025	TRUE	450	FALSE	NA	NA	1	0	0.5	9	splines_cal	0.6	-0.04156350750276157
10	250	0	50	100	150	200	250	300	350	400	450	2	0	1	0.25	0.25	0.25	0.25	0.25	0.25	0.25	0.25	0.25	0.25	-0.5	-0.5	-0.5	-0.5	-0.5	-0.5	-0.5	-0.5	-0.5	-0.5	-0.5	linear	0.025	TRUE	450	FALSE	NA	NA	1	0	0.5	10	fixmodel	0.7	-0.04837124064818381
10	250	0	50	100	150	200	250	300	350	400	450	2	0	1	0.25	0.25	0.25	0.25	0.25	0.25	0.25	0.25	0.25	0.25	-0.5	-0.5	-0.5	-0.5	-0.5	-0.5	-0.5	-0.5	-0.5	-0.5	-0.5	linear	0.025	TRUE	450	FALSE	NA	NA	1	0	0.5	10	sepmodel	0.6	-0.05931937356742865
10	250	0	50	100	150	200	250	300	350	400	450	2	0	1	0.25	0.25	0.25	0.25	0.25	0.25	0.25	0.25	0.25	0.25	-0.5	-0.5	-0.5	-0.5	-0.5	-0.5	-0.5	-0.5	-0.5	-0.5	-0.5	linear	0.025	TRUE	450	FALSE	NA	NA	1	0	0.5	10	splines	0.7	-0.04720914322244718
10	250	0	50	100	150	200	250	300	350	400	450	2	0	1	0.25	0.25	0.25	0.25	0.25	0.25	0.25	0.25	0.25	0.25	-0.5	-0.5	-0.5	-0.5	-0.5	-0.5	-0.5	-0.5	-0.5	-0.5	-0.5	linear	0.025	TRUE	450	FALSE	NA	NA	1	0	0.5	10	splines_cal	0.7	-0.048529842235216544
10	250	0	75	150	225	300	375	450	525	600	675	2	0	1	0.25	0.25	0.25	0.25	0.25	0.25	0.25	0.25	0.25	0.25	-0.5	-0.5	-0.5	-0.5	-0.5	-0.5	-0.5	-0.5	-0.5	-0.5	-0.5	linear	0.025	TRUE	450	FALSE	NA	NA	1	0	0.5	2	fixmodel	0.6	-0.015259397227093829
10	250	0	75	150	225	300	375	450	525	600	675	2	0	1	0.25	0.25	0.25	0.25	0.25	0.25	0.25	0.25	0.25	0.25	-0.5	-0.5	-0.5	-0.5	-0.5	-0.5	-0.5	-0.5	-0.5	-0.5	-0.5	linear	0.025	TRUE	450	FALSE	NA	NA	1	0	0.5	2	sepmodel	0.5	-0.023138874204577706
10	250	0	75	150	225	300	375	450	525	600	675	2	0	1	0.25	0.25	0.25	0.25	0.25	0.25	0.25	0.25	0.25	0.25	-0.5	-0.5	-0.5	-0.5	-0.5	-0.5	-0.5	-0.5	-0.5	-0.5	-0.5	linear	0.025	TRUE	450	FALSE	NA	NA	1	0	0.5	2	splines	0.6	-0.015334297214576336
10	250	0	75	150	225	300	375	450	525	600	675	2	0	1	0.25	0.25	0.25	0.25	0.25	0.25	0.25	0.25	0.25	0.25	-0.5	-0.5	-0.5	-0.5	-0.5	-0.5	-0.5	-0.5	-0.5	-0.5	-0.5	linear	0.025	TRUE	450	FALSE	NA	NA	1	0	0.5	2	splines_cal	0.7	-0.013826861357956452
10	250	0	75	150	225	300	375	450	525	600	675	2	0	1	0.25	0.25	0.25	0.25	0.25	0.25	0.25	0.25	0.25	0.25	-0.5	-0.5	-0.5	-0.5	-0.5	-0.5	-0.5	-0.5	-0.5	-0.5	-0.5	linear	0.025	TRUE	450	FALSE	NA	NA	1	0	0.5	3	fixmodel	0.7	-0.026952990259385197
10	250	0	75	150	225	300	375	450	525	600	675	2	0	1	0.25	0.25	0.25	0.25	0.25	0.25	0.25	0.25	0.25	0.25	-0.5	-0.5	-0.5	-0.5	-0.5	-0.5	-0.5	-0.5	-0.5	-0.5	-0.5	linear	0.025	TRUE	450	FALSE	NA	NA	1	0	0.5	3	sepmodel	0.7	-0.026044934430448106
10	250	0	75	150	225	300	375	450	525	600	675	2	0	1	0.25	0.25	0.25	0.25	0.25	0.25	0.25	0.25	0.25	0.25	-0.5	-0.5	-0.5	-0.5	-0.5	-0.5	-0.5	-0.5	-0.5	-0.5	-0.5	linear	0.025	TRUE	450	FALSE	NA	NA	1	0	0.5	3	splines	0.7	-0.027127722938748176
10	250	0	75	150	225	300	375	450	525	600	675	2	0	1	0.25	0.25	0.25	0.25	0.25	0.25	0.25	0.25	0.25	0.25	-0.5	-0.5	-0.5	-0.5	-0.5	-0.5	-0.5	-0.5	-0.5	-0.5	-0.5	linear	0.025	TRUE	450	FALSE	NA	NA	1	0	0.5	3	splines_cal	0.7	-0.023966044681297045
10	250	0	75	150	225	300	375	450	525	600	675	2	0	1	0.25	0.25	0.25	0.25	0.25	0.25	0.25	0.25	0.25	0.25	-0.5	-0.5	-0.5	-0.5	-0.5	-0.5	-0.5	-0.5	-0.5	-0.5	-0.5	linear	0.025	TRUE	450	FALSE	NA	NA	1	0	0.5	4	fixmodel	0.7	-0.009423259457487482
10	250	0	75	150	225	300	375	450	525	600	675	2	0	1	0.25	0.25	0.25	0.25	0.25	0.25	0.25	0.25	0.25	0.25	-0.5	-0.5	-0.5	-0.5	-0.5	-0.5	-0.5	-0.5	-0.5	-0.5	-0.5	linear	0.025	TRUE	450	FALSE	NA	NA	1	0	0.5	4	sepmodel	0.8	-0.014497441119308552
10	250	0	75	150	225	300	375	450	525	600	675	2	0	1	0.25	0.25	0.25	0.25	0.25	0.25	0.25	0.25	0.25	0.25	-0.5	-0.5	-0.5	-0.5	-0.5	-0.5	-0.5	-0.5	-0.5	-0.5	-0.5	linear	0.025	TRUE	450	FALSE	NA	NA	1	0	0.5	4	splines	0.7	-0.010304824676507035
10	250	0	75	150	225	300	375	450	525	600	675	2	0	1	0.25	0.25	0.25	0.25	0.25	0.25	0.25	0.25	0.25	0.25	-0.5	-0.5	-0.5	-0.5	-0.5	-0.5	-0.5	-0.5	-0.5	-0.5	-0.5	linear	0.025	TRUE	450	FALSE	NA	NA	1	0	0.5	4	splines_cal	0.7	-0.009536649838896512
10	250	0	75	150	225	300	375	450	525	600	675	2	0	1	0.25	0.25	0.25	0.25	0.25	0.25	0.25	0.25	0.25	0.25	-0.5	-0.5	-0.5	-0.5	-0.5	-0.5	-0.5	-0.5	-0.5	-0.5	-0.5	linear	0.025	TRUE	450	FALSE	NA	NA	1	0	0.5	5	fixmodel	0.9	-0.021943917805588534
10	250	0	75	150	225	300	375	450	525	600	675	2	0	1	0.25	0.25	0.25	0.25	0.25	0.25	0.25	0.25	0.25	0.25	-0.5	-0.5	-0.5	-0.5	-0.5	-0.5	-0.5	-0.5	-0.5	-0.5	-0.5	linear	0.025	TRUE	450	FALSE	NA	NA	1	0	0.5	5	sepmodel	0.8	-0.02567028751216092
10	250	0	75	150	225	300	375	450	525	600	675	2	0	1	0.25	0.25	0.25	0.25	0.25	0.25	0.25	0.25	0.25	0.25	-0.5	-0.5	-0.5	-0.5	-0.5	-0.5	-0.5	-0.5	-0.5	-0.5	-0.5	linear	0.025	TRUE	450	FALSE	NA	NA	1	0	0.5	5	splines	0.9	-0.022948720938201623
10	250	0	75	150	225	300	375	450	525	600	675	2	0	1	0.25	0.25	0.25	0.25	0.25	0.25	0.25	0.25	0.25	0.25	-0.5	-0.5	-0.5	-0.5	-0.5	-0.5	-0.5	-0.5	-0.5	-0.5	-0.5	linear	0.025	TRUE	450	FALSE	NA	NA	1	0	0.5	5	splines_cal	0.9	-0.021150238494118286
10	250	0	75	150	225	300	375	450	525	600	675	2	0	1	0.25	0.25	0.25	0.25	0.25	0.25	0.25	0.25	0.25	0.25	-0.5	-0.5	-0.5	-0.5	-0.5	-0.5	-0.5	-0.5	-0.5	-0.5	-0.5	linear	0.025	TRUE	450	FALSE	NA	NA	1	0	0.5	6	fixmodel	0.8	-0.004459315708116207
10	250	0	75	150	225	300	375	450	525	600	675	2	0	1	0.25	0.25	0.25	0.25	0.25	0.25	0.25	0.25	0.25	0.25	-0.5	-0.5	-0.5	-0.5	-0.5	-0.5	-0.5	-0.5	-0.5	-0.5	-0.5	linear	0.025	TRUE	450	FALSE	NA	NA	1	0	0.5	6	sepmodel	0.9	-0.0034415013870370105
10	250	0	75	150	225	300	375	450	525	600	675	2	0	1	0.25	0.25	0.25	0.25	0.25	0.25	0.25	0.25	0.25	0.25	-0.5	-0.5	-0.5	-0.5	-0.5	-0.5	-0.5	-0.5	-0.5	-0.5	-0.5	linear	0.025	TRUE	450	FALSE	NA	NA	1	0	0.5	6	splines	0.8	-0.0031255502627458853
10	250	0	75	150	225	300	375	450	525	600	675	2	0	1	0.25	0.25	0.25	0.25	0.25	0.25	0.25	0.25	0.25	0.25	-0.5	-0.5	-0.5	-0.5	-0.5	-0.5	-0.5	-0.5	-0.5	-0.5	-0.5	linear	0.025	TRUE	450	FALSE	NA	NA	1	0	0.5	6	splines_cal	0.8	-0.00422475978744376
10	250	0	75	150	225	300	375	450	525	600	675	2	0	1	0.25	0.25	0.25	0.25	0.25	0.25	0.25	0.25	0.25	0.25	-0.5	-0.5	-0.5	-0.5	-0.5	-0.5	-0.5	-0.5	-0.5	-0.5	-0.5	linear	0.025	TRUE	450	FALSE	NA	NA	1	0	0.5	7	fixmodel	0.8	-0.030989302319384272
10	250	0	75	150	225	300	375	450	525	600	675	2	0	1	0.25	0.25	0.25	0.25	0.25	0.25	0.25	0.25	0.25	0.25	-0.5	-0.5	-0.5	-0.5	-0.5	-0.5	-0.5	-0.5	-0.5	-0.5	-0.5	linear	0.025	TRUE	450	FALSE	NA	NA	1	0	0.5	7	sepmodel	0.8	-0.034556646762997106
10	250	0	75	150	225	300	375	450	525	600	675	2	0	1	0.25	0.25	0.25	0.25	0.25	0.25	0.25	0.25	0.25	0.25	-0.5	-0.5	-0.5	-0.5	-0.5	-0.5	-0.5	-0.5	-0.5	-0.5	-0.5	linear	0.025	TRUE	450	FALSE	NA	NA	1	0	0.5	7	splines	0.8	-0.03133199711308082
10	250	0	75	150	225	300	375	450	525	600	675	2	0	1	0.25	0.25	0.25	0.25	0.25	0.25	0.25	0.25	0.25	0.25	-0.5	-0.5	-0.5	-0.5	-0.5	-0.5	-0.5	-0.5	-0.5	-0.5	-0.5	linear	0.025	TRUE	450	FALSE	NA	NA	1	0	0.5	7	splines_cal	0.8	-0.03284752391363212
10	250	0	75	150	225	300	375	450	525	600	675	2	0	1	0.25	0.25	0.25	0.25	0.25	0.25	0.25	0.25	0.25	0.25	-0.5	-0.5	-0.5	-0.5	-0.5	-0.5	-0.5	-0.5	-0.5	-0.5	-0.5	linear	0.025	TRUE	450	FALSE	NA	NA	1	0	0.5	8	fixmodel	0.7	-0.03343988240874293
10	250	0	75	150	225	300	375	450	525	600	675	2	0	1	0.25	0.25	0.25	0.25	0.25	0.25	0.25	0.25	0.25	0.25	-0.5	-0.5	-0.5	-0.5	-0.5	-0.5	-0.5	-0.5	-0.5	-0.5	-0.5	linear	0.025	TRUE	450	FALSE	NA	NA	1	0	0.5	8	sepmodel	0.5	-0.03548356696175478
10	250	0	75	150	225	300	375	450	525	600	675	2	0	1	0.25	0.25	0.25	0.25	0.25	0.25	0.25	0.25	0.25	0.25	-0.5	-0.5	-0.5	-0.5	-0.5	-0.5	-0.5	-0.5	-0.5	-0.5	-0.5	linear	0.025	TRUE	450	FALSE	NA	NA	1	0	0.5	8	splines	0.7	-0.03344880211964801
10	250	0	75	150	225	300	375	450	525	600	675	2	0	1	0.25	0.25	0.25	0.25	0.25	0.25	0.25	0.25	0.25	0.25	-0.5	-0.5	-0.5	-0.5	-0.5	-0.5	-0.5	-0.5	-0.5	-0.5	-0.5	linear	0.025	TRUE	450	FALSE	NA	NA	1	0	0.5	8	splines_cal	0.7	-0.03425387562847535
10	250	0	75	150	225	300	375	450	525	600	675	2	0	1	0.25	0.25	0.25	0.25	0.25	0.25	0.25	0.25	0.25	0.25	-0.5	-0.5	-0.5	-0.5	-0.5	-0.5	-0.5	-0.5	-0.5	-0.5	-0.5	linear	0.025	TRUE	450	FALSE	NA	NA	1	0	0.5	9	fixmodel	0.7	-0.05444813255656361
10	250	0	75	150	225	300	375	450	525	600	675	2	0	1	0.25	0.25	0.25	0.25	0.25	0.25	0.25	0.25	0.25	0.25	-0.5	-0.5	-0.5	-0.5	-0.5	-0.5	-0.5	-0.5	-0.5	-0.5	-0.5	linear	0.025	TRUE	450	FALSE	NA	NA	1	0	0.5	9	sepmodel	0.7	-0.05145519672028944
10	250	0	75	150	225	300	375	450	525	600	675	2	0	1	0.25	0.25	0.25	0.25	0.25	0.25	0.25	0.25	0.25	0.25	-0.5	-0.5	-0.5	-0.5	-0.5	-0.5	-0.5	-0.5	-0.5	-0.5	-0.5	linear	0.025	TRUE	450	FALSE	NA	NA	1	0	0.5	9	splines	0.7	-0.053819097187923076
10	250	0	75	150	225	300	375	450	525	600	675	2	0	1	0.25	0.25	0.25	0.25	0.25	0.25	0.25	0.25	0.25	0.25	-0.5	-0.5	-0.5	-0.5	-0.5	-0.5	-0.5	-0.5	-0.5	-0.5	-0.5	linear	0.025	TRUE	450	FALSE	NA	NA	1	0	0.5	9	splines_cal	0.7	-0.05340290943323388
10	250	0	75	150	225	300	375	450	525	600	675	2	0	1	0.25	0.25	0.25	0.25	0.25	0.25	0.25	0.25	0.25	0.25	-0.5	-0.5	-0.5	-0.5	-0.5	-0.5	-0.5	-0.5	-0.5	-0.5	-0.5	linear	0.025	TRUE	450	FALSE	NA	NA	1	0	0.5	10	fixmodel	0.9	0.01965845259468099
10	250	0	75	150	225	300	375	450	525	600	675	2	0	1	0.25	0.25	0.25	0.25	0.25	0.25	0.25	0.25	0.25	0.25	-0.5	-0.5	-0.5	-0.5	-0.5	-0.5	-0.5	-0.5	-0.5	-0.5	-0.5	linear	0.025	TRUE	450	FALSE	NA	NA	1	0	0.5	10	sepmodel	0.8	0.03039025018364816
10	250	0	75	150	225	300	375	450	525	600	675	2	0	1	0.25	0.25	0.25	0.25	0.25	0.25	0.25	0.25	0.25	0.25	-0.5	-0.5	-0.5	-0.5	-0.5	-0.5	-0.5	-0.5	-0.5	-0.5	-0.5	linear	0.025	TRUE	450	FALSE	NA	NA	1	0	0.5	10	splines	0.8	0.01907229577059668
10	250	0	75	150	225	300	375	450	525	600	675	2	0	1	0.25	0.25	0.25	0.25	0.25	0.25	0.25	0.25	0.25	0.25	-0.5	-0.5	-0.5	-0.5	-0.5	-0.5	-0.5	-0.5	-0.5	-0.5	-0.5	linear	0.025	TRUE	450	FALSE	NA	NA	1	0	0.5	10	splines_cal	0.8	0.01980247276827879
10	250	0	100	200	300	400	500	600	700	800	900	2	0	1	0.25	0.25	0.25	0.25	0.25	0.25	0.25	0.25	0.25	0.25	-0.5	-0.5	-0.5	-0.5	-0.5	-0.5	-0.5	-0.5	-0.5	-0.5	-0.5	linear	0.025	TRUE	450	FALSE	NA	NA	1	0	0.5	2	fixmodel	1	0.05405637407266593
10	250	0	100	200	300	400	500	600	700	800	900	2	0	1	0.25	0.25	0.25	0.25	0.25	0.25	0.25	0.25	0.25	0.25	-0.5	-0.5	-0.5	-0.5	-0.5	-0.5	-0.5	-0.5	-0.5	-0.5	-0.5	linear	0.025	TRUE	450	FALSE	NA	NA	1	0	0.5	2	sepmodel	1	0.05803847461455402
10	250	0	100	200	300	400	500	600	700	800	900	2	0	1	0.25	0.25	0.25	0.25	0.25	0.25	0.25	0.25	0.25	0.25	-0.5	-0.5	-0.5	-0.5	-0.5	-0.5	-0.5	-0.5	-0.5	-0.5	-0.5	linear	0.025	TRUE	450	FALSE	NA	NA	1	0	0.5	2	splines	1	0.05514784649881714
10	250	0	100	200	300	400	500	600	700	800	900	2	0	1	0.25	0.25	0.25	0.25	0.25	0.25	0.25	0.25	0.25	0.25	-0.5	-0.5	-0.5	-0.5	-0.5	-0.5	-0.5	-0.5	-0.5	-0.5	-0.5	linear	0.025	TRUE	450	FALSE	NA	NA	1	0	0.5	2	splines_cal	1	0.055660872070795446
10	250	0	100	200	300	400	500	600	700	800	900	2	0	1	0.25	0.25	0.25	0.25	0.25	0.25	0.25	0.25	0.25	0.25	-0.5	-0.5	-0.5	-0.5	-0.5	-0.5	-0.5	-0.5	-0.5	-0.5	-0.5	linear	0.025	TRUE	450	FALSE	NA	NA	1	0	0.5	3	fixmodel	0.9	0.041605496217433674
10	250	0	100	200	300	400	500	600	700	800	900	2	0	1	0.25	0.25	0.25	0.25	0.25	0.25	0.25	0.25	0.25	0.25	-0.5	-0.5	-0.5	-0.5	-0.5	-0.5	-0.5	-0.5	-0.5	-0.5	-0.5	linear	0.025	TRUE	450	FALSE	NA	NA	1	0	0.5	3	sepmodel	0.8	0.03997356669901669
10	250	0	100	200	300	400	500	600	700	800	900	2	0	1	0.25	0.25	0.25	0.25	0.25	0.25	0.25	0.25	0.25	0.25	-0.5	-0.5	-0.5	-0.5	-0.5	-0.5	-0.5	-0.5	-0.5	-0.5	-0.5	linear	0.025	TRUE	450	FALSE	NA	NA	1	0	0.5	3	splines	0.8	0.04222143348439715
10	250	0	100	200	300	400	500	600	700	800	900	2	0	1	0.25	0.25	0.25	0.25	0.25	0.25	0.25	0.25	0.25	0.25	-0.5	-0.5	-0.5	-0.5	-0.5	-0.5	-0.5	-0.5	-0.5	-0.5	-0.5	linear	0.025	TRUE	450	FALSE	NA	NA	1	0	0.5	3	splines_cal	0.8	0.043205342910871115
10	250	0	100	200	300	400	500	600	700	800	900	2	0	1	0.25	0.25	0.25	0.25	0.25	0.25	0.25	0.25	0.25	0.25	-0.5	-0.5	-0.5	-0.5	-0.5	-0.5	-0.5	-0.5	-0.5	-0.5	-0.5	linear	0.025	TRUE	450	FALSE	NA	NA	1	0	0.5	4	fixmodel	0.9	0.03403221671772269
10	250	0	100	200	300	400	500	600	700	800	900	2	0	1	0.25	0.25	0.25	0.25	0.25	0.25	0.25	0.25	0.25	0.25	-0.5	-0.5	-0.5	-0.5	-0.5	-0.5	-0.5	-0.5	-0.5	-0.5	-0.5	linear	0.025	TRUE	450	FALSE	NA	NA	1	0	0.5	4	sepmodel	0.9	0.028189041307271533
10	250	0	100	200	300	400	500	600	700	800	900	2	0	1	0.25	0.25	0.25	0.25	0.25	0.25	0.25	0.25	0.25	0.25	-0.5	-0.5	-0.5	-0.5	-0.5	-0.5	-0.5	-0.5	-0.5	-0.5	-0.5	linear	0.025	TRUE	450	FALSE	NA	NA	1	0	0.5	4	splines	0.9	0.0364865316885874
10	250	0	100	200	300	400	500	600	700	800	900	2	0	1	0.25	0.25	0.25	0.25	0.25	0.25	0.25	0.25	0.25	0.25	-0.5	-0.5	-0.5	-0.5	-0.5	-0.5	-0.5	-0.5	-0.5	-0.5	-0.5	linear	0.025	TRUE	450	FALSE	NA	NA	1	0	0.5	4	splines_cal	0.9	0.03678139388058843
10	250	0	100	200	300	400	500	600	700	800	900	2	0	1	0.25	0.25	0.25	0.25	0.25	0.25	0.25	0.25	0.25	0.25	-0.5	-0.5	-0.5	-0.5	-0.5	-0.5	-0.5	-0.5	-0.5	-0.5	-0.5	linear	0.025	TRUE	450	FALSE	NA	NA	1	0	0.5	5	fixmodel	0.8	0.011514181946524421
10	250	0	100	200	300	400	500	600	700	800	900	2	0	1	0.25	0.25	0.25	0.25	0.25	0.25	0.25	0.25	0.25	0.25	-0.5	-0.5	-0.5	-0.5	-0.5	-0.5	-0.5	-0.5	-0.5	-0.5	-0.5	linear	0.025	TRUE	450	FALSE	NA	NA	1	0	0.5	5	sepmodel	0.7	0.004090976860606233
10	250	0	100	200	300	400	500	600	700	800	900	2	0	1	0.25	0.25	0.25	0.25	0.25	0.25	0.25	0.25	0.25	0.25	-0.5	-0.5	-0.5	-0.5	-0.5	-0.5	-0.5	-0.5	-0.5	-0.5	-0.5	linear	0.025	TRUE	450	FALSE	NA	NA	1	0	0.5	5	splines	0.8	0.012388967487609518
10	250	0	100	200	300	400	500	600	700	800	900	2	0	1	0.25	0.25	0.25	0.25	0.25	0.25	0.25	0.25	0.25	0.25	-0.5	-0.5	-0.5	-0.5	-0.5	-0.5	-0.5	-0.5	-0.5	-0.5	-0.5	linear	0.025	TRUE	450	FALSE	NA	NA	1	0	0.5	5	splines_cal	0.8	0.012960361194966602
10	250	0	100	200	300	400	500	600	700	800	900	2	0	1	0.25	0.25	0.25	0.25	0.25	0.25	0.25	0.25	0.25	0.25	-0.5	-0.5	-0.5	-0.5	-0.5	-0.5	-0.5	-0.5	-0.5	-0.5	-0.5	linear	0.025	TRUE	450	FALSE	NA	NA	1	0	0.5	6	fixmodel	0.9	0.04590078082025227
10	250	0	100	200	300	400	500	600	700	800	900	2	0	1	0.25	0.25	0.25	0.25	0.25	0.25	0.25	0.25	0.25	0.25	-0.5	-0.5	-0.5	-0.5	-0.5	-0.5	-0.5	-0.5	-0.5	-0.5	-0.5	linear	0.025	TRUE	450	FALSE	NA	NA	1	0	0.5	6	sepmodel	0.9	0.03865635139822426
10	250	0	100	200	300	400	500	600	700	800	900	2	0	1	0.25	0.25	0.25	0.25	0.25	0.25	0.25	0.25	0.25	0.25	-0.5	-0.5	-0.5	-0.5	-0.5	-0.5	-0.5	-0.5	-0.5	-0.5	-0.5	linear	0.025	TRUE	450	FALSE	NA	NA	1	0	0.5	6	splines	0.9	0.04703865663670603
10	250	0	100	200	300	400	500	600	700	800	900	2	0	1	0.25	0.25	0.25	0.25	0.25	0.25	0.25	0.25	0.25	0.25	-0.5	-0.5	-0.5	-0.5	-0.5	-0.5	-0.5	-0.5	-0.5	-0.5	-0.5	linear	0.025	TRUE	450	FALSE	NA	NA	1	0	0.5	6	splines_cal	0.9	0.047402888793145866
10	250	0	100	200	300	400	500	600	700	800	900	2	0	1	0.25	0.25	0.25	0.25	0.25	0.25	0.25	0.25	0.25	0.25	-0.5	-0.5	-0.5	-0.5	-0.5	-0.5	-0.5	-0.5	-0.5	-0.5	-0.5	linear	0.025	TRUE	450	FALSE	NA	NA	1	0	0.5	7	fixmodel	1	0.051011740332714384
10	250	0	100	200	300	400	500	600	700	800	900	2	0	1	0.25	0.25	0.25	0.25	0.25	0.25	0.25	0.25	0.25	0.25	-0.5	-0.5	-0.5	-0.5	-0.5	-0.5	-0.5	-0.5	-0.5	-0.5	-0.5	linear	0.025	TRUE	450	FALSE	NA	NA	1	0	0.5	7	sepmodel	0.9	0.0439320567063856
10	250	0	100	200	300	400	500	600	700	800	900	2	0	1	0.25	0.25	0.25	0.25	0.25	0.25	0.25	0.25	0.25	0.25	-0.5	-0.5	-0.5	-0.5	-0.5	-0.5	-0.5	-0.5	-0.5	-0.5	-0.5	linear	0.025	TRUE	450	FALSE	NA	NA	1	0	0.5	7	splines	1	0.0524580594161461
10	250	0	100	200	300	400	500	600	700	800	900	2	0	1	0.25	0.25	0.25	0.25	0.25	0.25	0.25	0.25	0.25	0.25	-0.5	-0.5	-0.5	-0.5	-0.5	-0.5	-0.5	-0.5	-0.5	-0.5	-0.5	linear	0.025	TRUE	450	FALSE	NA	NA	1	0	0.5	7	splines_cal	1	0.05486339919638989
10	250	0	100	200	300	400	500	600	700	800	900	2	0	1	0.25	0.25	0.25	0.25	0.25	0.25	0.25	0.25	0.25	0.25	-0.5	-0.5	-0.5	-0.5	-0.5	-0.5	-0.5	-0.5	-0.5	-0.5	-0.5	linear	0.025	TRUE	450	FALSE	NA	NA	1	0	0.5	8	fixmodel	0.9	-0.0012620779102781837
10	250	0	100	200	300	400	500	600	700	800	900	2	0	1	0.25	0.25	0.25	0.25	0.25	0.25	0.25	0.25	0.25	0.25	-0.5	-0.5	-0.5	-0.5	-0.5	-0.5	-0.5	-0.5	-0.5	-0.5	-0.5	linear	0.025	TRUE	450	FALSE	NA	NA	1	0	0.5	8	sepmodel	0.8	-0.014176317886924505
10	250	0	100	200	300	400	500	600	700	800	900	2	0	1	0.25	0.25	0.25	0.25	0.25	0.25	0.25	0.25	0.25	0.25	-0.5	-0.5	-0.5	-0.5	-0.5	-0.5	-0.5	-0.5	-0.5	-0.5	-0.5	linear	0.025	TRUE	450	FALSE	NA	NA	1	0	0.5	8	splines	0.9	-0.0015646421912304752
10	250	0	100	200	300	400	500	600	700	800	900	2	0	1	0.25	0.25	0.25	0.25	0.25	0.25	0.25	0.25	0.25	0.25	-0.5	-0.5	-0.5	-0.5	-0.5	-0.5	-0.5	-0.5	-0.5	-0.5	-0.5	linear	0.025	TRUE	450	FALSE	NA	NA	1	0	0.5	8	splines_cal	0.9	7.297014144536012e-4
10	250	0	100	200	300	400	500	600	700	800	900	2	0	1	0.25	0.25	0.25	0.25	0.25	0.25	0.25	0.25	0.25	0.25	-0.5	-0.5	-0.5	-0.5	-0.5	-0.5	-0.5	-0.5	-0.5	-0.5	-0.5	linear	0.025	TRUE	450	FALSE	NA	NA	1	0	0.5	9	fixmodel	0.8	0.006416387594766182
10	250	0	100	200	300	400	500	600	700	800	900	2	0	1	0.25	0.25	0.25	0.25	0.25	0.25	0.25	0.25	0.25	0.25	-0.5	-0.5	-0.5	-0.5	-0.5	-0.5	-0.5	-0.5	-0.5	-0.5	-0.5	linear	0.025	TRUE	450	FALSE	NA	NA	1	0	0.5	9	sepmodel	0.8	-0.008500015141175762
10	250	0	100	200	300	400	500	600	700	800	900	2	0	1	0.25	0.25	0.25	0.25	0.25	0.25	0.25	0.25	0.25	0.25	-0.5	-0.5	-0.5	-0.5	-0.5	-0.5	-0.5	-0.5	-0.5	-0.5	-0.5	linear	0.025	TRUE	450	FALSE	NA	NA	1	0	0.5	9	splines	0.8	0.006991833819690244
10	250	0	100	200	300	400	500	600	700	800	900	2	0	1	0.25	0.25	0.25	0.25	0.25	0.25	0.25	0.25	0.25	0.25	-0.5	-0.5	-0.5	-0.5	-0.5	-0.5	-0.5	-0.5	-0.5	-0.5	-0.5	linear	0.025	TRUE	450	FALSE	NA	NA	1	0	0.5	9	splines_cal	0.8	0.007233597290695842
10	250	0	100	200	300	400	500	600	700	800	900	2	0	1	0.25	0.25	0.25	0.25	0.25	0.25	0.25	0.25	0.25	0.25	-0.5	-0.5	-0.5	-0.5	-0.5	-0.5	-0.5	-0.5	-0.5	-0.5	-0.5	linear	0.025	TRUE	450	FALSE	NA	NA	1	0	0.5	10	fixmodel	1	0.009909155634321553
10	250	0	100	200	300	400	500	600	700	800	900	2	0	1	0.25	0.25	0.25	0.25	0.25	0.25	0.25	0.25	0.25	0.25	-0.5	-0.5	-0.5	-0.5	-0.5	-0.5	-0.5	-0.5	-0.5	-0.5	-0.5	linear	0.025	TRUE	450	FALSE	NA	NA	1	0	0.5	10	sepmodel	0.8	-0.0011743242052376617
10	250	0	100	200	300	400	500	600	700	800	900	2	0	1	0.25	0.25	0.25	0.25	0.25	0.25	0.25	0.25	0.25	0.25	-0.5	-0.5	-0.5	-0.5	-0.5	-0.5	-0.5	-0.5	-0.5	-0.5	-0.5	linear	0.025	TRUE	450	FALSE	NA	NA	1	0	0.5	10	splines	1	0.011598178115426048
10	250	0	100	200	300	400	500	600	700	800	900	2	0	1	0.25	0.25	0.25	0.25	0.25	0.25	0.25	0.25	0.25	0.25	-0.5	-0.5	-0.5	-0.5	-0.5	-0.5	-0.5	-0.5	-0.5	-0.5	-0.5	linear	0.025	TRUE	450	FALSE	NA	NA	1	0	0.5	10	splines_cal	1	0.011437248193183345
10	250	0	125	250	375	500	625	750	875	1000	1125	2	0	1	0.25	0.25	0.25	0.25	0.25	0.25	0.25	0.25	0.25	0.25	-0.5	-0.5	-0.5	-0.5	-0.5	-0.5	-0.5	-0.5	-0.5	-0.5	-0.5	linear	0.025	TRUE	450	FALSE	NA	NA	1	0	0.5	2	fixmodel	0.9	0.008921446684968392
10	250	0	125	250	375	500	625	750	875	1000	1125	2	0	1	0.25	0.25	0.25	0.25	0.25	0.25	0.25	0.25	0.25	0.25	-0.5	-0.5	-0.5	-0.5	-0.5	-0.5	-0.5	-0.5	-0.5	-0.5	-0.5	linear	0.025	TRUE	450	FALSE	NA	NA	1	0	0.5	2	sepmodel	0.8	0.006882963759573732
10	250	0	125	250	375	500	625	750	875	1000	1125	2	0	1	0.25	0.25	0.25	0.25	0.25	0.25	0.25	0.25	0.25	0.25	-0.5	-0.5	-0.5	-0.5	-0.5	-0.5	-0.5	-0.5	-0.5	-0.5	-0.5	linear	0.025	TRUE	450	FALSE	NA	NA	1	0	0.5	2	splines	0.9	0.008220127697815502
10	250	0	125	250	375	500	625	750	875	1000	1125	2	0	1	0.25	0.25	0.25	0.25	0.25	0.25	0.25	0.25	0.25	0.25	-0.5	-0.5	-0.5	-0.5	-0.5	-0.5	-0.5	-0.5	-0.5	-0.5	-0.5	linear	0.025	TRUE	450	FALSE	NA	NA	1	0	0.5	2	splines_cal	0.9	0.006151356087331003
10	250	0	125	250	375	500	625	750	875	1000	1125	2	0	1	0.25	0.25	0.25	0.25	0.25	0.25	0.25	0.25	0.25	0.25	-0.5	-0.5	-0.5	-0.5	-0.5	-0.5	-0.5	-0.5	-0.5	-0.5	-0.5	linear	0.025	TRUE	450	FALSE	NA	NA	1	0	0.5	3	fixmodel	0.9	5.685875099423864e-4
10	250	0	125	250	375	500	625	750	875	1000	1125	2	0	1	0.25	0.25	0.25	0.25	0.25	0.25	0.25	0.25	0.25	0.25	-0.5	-0.5	-0.5	-0.5	-0.5	-0.5	-0.5	-0.5	-0.5	-0.5	-0.5	linear	0.025	TRUE	450	FALSE	NA	NA	1	0	0.5	3	sepmodel	0.7	-0.0013081389595719112
10	250	0	125	250	375	500	625	750	875	1000	1125	2	0	1	0.25	0.25	0.25	0.25	0.25	0.25	0.25	0.25	0.25	0.25	-0.5	-0.5	-0.5	-0.5	-0.5	-0.5	-0.5	-0.5	-0.5	-0.5	-0.5	linear	0.025	TRUE	450	FALSE	NA	NA	1	0	0.5	3	splines	0.9	0.0024589420565593657
10	250	0	125	250	375	500	625	750	875	1000	1125	2	0	1	0.25	0.25	0.25	0.25	0.25	0.25	0.25	0.25	0.25	0.25	-0.5	-0.5	-0.5	-0.5	-0.5	-0.5	-0.5	-0.5	-0.5	-0.5	-0.5	linear	0.025	TRUE	450	FALSE	NA	NA	1	0	0.5	3	splines_cal	0.9	0.0013822671028201616
10	250	0	125	250	375	500	625	750	875	1000	1125	2	0	1	0.25	0.25	0.25	0.25	0.25	0.25	0.25	0.25	0.25	0.25	-0.5	-0.5	-0.5	-0.5	-0.5	-0.5	-0.5	-0.5	-0.5	-0.5	-0.5	linear	0.025	TRUE	450	FALSE	NA	NA	1	0	0.5	4	fixmodel	0.8	0.016232403349545198
10	250	0	125	250	375	500	625	750	875	1000	1125	2	0	1	0.25	0.25	0.25	0.25	0.25	0.25	0.25	0.25	0.25	0.25	-0.5	-0.5	-0.5	-0.5	-0.5	-0.5	-0.5	-0.5	-0.5	-0.5	-0.5	linear	0.025	TRUE	450	FALSE	NA	NA	1	0	0.5	4	sepmodel	0.7	0.009948349424432701
10	250	0	125	250	375	500	625	750	875	1000	1125	2	0	1	0.25	0.25	0.25	0.25	0.25	0.25	0.25	0.25	0.25	0.25	-0.5	-0.5	-0.5	-0.5	-0.5	-0.5	-0.5	-0.5	-0.5	-0.5	-0.5	linear	0.025	TRUE	450	FALSE	NA	NA	1	0	0.5	4	splines	0.8	0.017044951528577903
10	250	0	125	250	375	500	625	750	875	1000	1125	2	0	1	0.25	0.25	0.25	0.25	0.25	0.25	0.25	0.25	0.25	0.25	-0.5	-0.5	-0.5	-0.5	-0.5	-0.5	-0.5	-0.5	-0.5	-0.5	-0.5	linear	0.025	TRUE	450	FALSE	NA	NA	1	0	0.5	4	splines_cal	0.8	0.017457304404405558
10	250	0	125	250	375	500	625	750	875	1000	1125	2	0	1	0.25	0.25	0.25	0.25	0.25	0.25	0.25	0.25	0.25	0.25	-0.5	-0.5	-0.5	-0.5	-0.5	-0.5	-0.5	-0.5	-0.5	-0.5	-0.5	linear	0.025	TRUE	450	FALSE	NA	NA	1	0	0.5	5	fixmodel	0.9	0.024241498285734846
10	250	0	125	250	375	500	625	750	875	1000	1125	2	0	1	0.25	0.25	0.25	0.25	0.25	0.25	0.25	0.25	0.25	0.25	-0.5	-0.5	-0.5	-0.5	-0.5	-0.5	-0.5	-0.5	-0.5	-0.5	-0.5	linear	0.025	TRUE	450	FALSE	NA	NA	1	0	0.5	5	sepmodel	0.7	0.010707738953322183
10	250	0	125	250	375	500	625	750	875	1000	1125	2	0	1	0.25	0.25	0.25	0.25	0.25	0.25	0.25	0.25	0.25	0.25	-0.5	-0.5	-0.5	-0.5	-0.5	-0.5	-0.5	-0.5	-0.5	-0.5	-0.5	linear	0.025	TRUE	450	FALSE	NA	NA	1	0	0.5	5	splines	0.9	0.02457292696303377
10	250	0	125	250	375	500	625	750	875	1000	1125	2	0	1	0.25	0.25	0.25	0.25	0.25	0.25	0.25	0.25	0.25	0.25	-0.5	-0.5	-0.5	-0.5	-0.5	-0.5	-0.5	-0.5	-0.5	-0.5	-0.5	linear	0.025	TRUE	450	FALSE	NA	NA	1	0	0.5	5	splines_cal	0.9	0.023112564755657938
10	250	0	125	250	375	500	625	750	875	1000	1125	2	0	1	0.25	0.25	0.25	0.25	0.25	0.25	0.25	0.25	0.25	0.25	-0.5	-0.5	-0.5	-0.5	-0.5	-0.5	-0.5	-0.5	-0.5	-0.5	-0.5	linear	0.025	TRUE	450	FALSE	NA	NA	1	0	0.5	6	fixmodel	1	0.03203510740959139
10	250	0	125	250	375	500	625	750	875	1000	1125	2	0	1	0.25	0.25	0.25	0.25	0.25	0.25	0.25	0.25	0.25	0.25	-0.5	-0.5	-0.5	-0.5	-0.5	-0.5	-0.5	-0.5	-0.5	-0.5	-0.5	linear	0.025	TRUE	450	FALSE	NA	NA	1	0	0.5	6	sepmodel	0.8	0.020337305465163526
10	250	0	125	250	375	500	625	750	875	1000	1125	2	0	1	0.25	0.25	0.25	0.25	0.25	0.25	0.25	0.25	0.25	0.25	-0.5	-0.5	-0.5	-0.5	-0.5	-0.5	-0.5	-0.5	-0.5	-0.5	-0.5	linear	0.025	TRUE	450	FALSE	NA	NA	1	0	0.5	6	splines	1	0.03165162847973666
10	250	0	125	250	375	500	625	750	875	1000	1125	2	0	1	0.25	0.25	0.25	0.25	0.25	0.25	0.25	0.25	0.25	0.25	-0.5	-0.5	-0.5	-0.5	-0.5	-0.5	-0.5	-0.5	-0.5	-0.5	-0.5	linear	0.025	TRUE	450	FALSE	NA	NA	1	0	0.5	6	splines_cal	1	0.030195811073669847
10	250	0	125	250	375	500	625	750	875	1000	1125	2	0	1	0.25	0.25	0.25	0.25	0.25	0.25	0.25	0.25	0.25	0.25	-0.5	-0.5	-0.5	-0.5	-0.5	-0.5	-0.5	-0.5	-0.5	-0.5	-0.5	linear	0.025	TRUE	450	FALSE	NA	NA	1	0	0.5	7	fixmodel	1	0.03469317980425801
10	250	0	125	250	375	500	625	750	875	1000	1125	2	0	1	0.25	0.25	0.25	0.25	0.25	0.25	0.25	0.25	0.25	0.25	-0.5	-0.5	-0.5	-0.5	-0.5	-0.5	-0.5	-0.5	-0.5	-0.5	-0.5	linear	0.025	TRUE	450	FALSE	NA	NA	1	0	0.5	7	sepmodel	0.9	0.027898486961980433
10	250	0	125	250	375	500	625	750	875	1000	1125	2	0	1	0.25	0.25	0.25	0.25	0.25	0.25	0.25	0.25	0.25	0.25	-0.5	-0.5	-0.5	-0.5	-0.5	-0.5	-0.5	-0.5	-0.5	-0.5	-0.5	linear	0.025	TRUE	450	FALSE	NA	NA	1	0	0.5	7	splines	1	0.035731028968280315
10	250	0	125	250	375	500	625	750	875	1000	1125	2	0	1	0.25	0.25	0.25	0.25	0.25	0.25	0.25	0.25	0.25	0.25	-0.5	-0.5	-0.5	-0.5	-0.5	-0.5	-0.5	-0.5	-0.5	-0.5	-0.5	linear	0.025	TRUE	450	FALSE	NA	NA	1	0	0.5	7	splines_cal	1	0.03602022655358933
10	250	0	125	250	375	500	625	750	875	1000	1125	2	0	1	0.25	0.25	0.25	0.25	0.25	0.25	0.25	0.25	0.25	0.25	-0.5	-0.5	-0.5	-0.5	-0.5	-0.5	-0.5	-0.5	-0.5	-0.5	-0.5	linear	0.025	TRUE	450	FALSE	NA	NA	1	0	0.5	8	fixmodel	1	0.029896797507263796
10	250	0	125	250	375	500	625	750	875	1000	1125	2	0	1	0.25	0.25	0.25	0.25	0.25	0.25	0.25	0.25	0.25	0.25	-0.5	-0.5	-0.5	-0.5	-0.5	-0.5	-0.5	-0.5	-0.5	-0.5	-0.5	linear	0.025	TRUE	450	FALSE	NA	NA	1	0	0.5	8	sepmodel	0.9	0.02573106874993178
10	250	0	125	250	375	500	625	750	875	1000	1125	2	0	1	0.25	0.25	0.25	0.25	0.25	0.25	0.25	0.25	0.25	0.25	-0.5	-0.5	-0.5	-0.5	-0.5	-0.5	-0.5	-0.5	-0.5	-0.5	-0.5	linear	0.025	TRUE	450	FALSE	NA	NA	1	0	0.5	8	splines	1	0.031104062383354513
10	250	0	125	250	375	500	625	750	875	1000	1125	2	0	1	0.25	0.25	0.25	0.25	0.25	0.25	0.25	0.25	0.25	0.25	-0.5	-0.5	-0.5	-0.5	-0.5	-0.5	-0.5	-0.5	-0.5	-0.5	-0.5	linear	0.025	TRUE	450	FALSE	NA	NA	1	0	0.5	8	splines_cal	1	0.031080757208695034
10	250	0	125	250	375	500	625	750	875	1000	1125	2	0	1	0.25	0.25	0.25	0.25	0.25	0.25	0.25	0.25	0.25	0.25	-0.5	-0.5	-0.5	-0.5	-0.5	-0.5	-0.5	-0.5	-0.5	-0.5	-0.5	linear	0.025	TRUE	450	FALSE	NA	NA	1	0	0.5	9	fixmodel	0.9	0.015116031185788987
10	250	0	125	250	375	500	625	750	875	1000	1125	2	0	1	0.25	0.25	0.25	0.25	0.25	0.25	0.25	0.25	0.25	0.25	-0.5	-0.5	-0.5	-0.5	-0.5	-0.5	-0.5	-0.5	-0.5	-0.5	-0.5	linear	0.025	TRUE	450	FALSE	NA	NA	1	0	0.5	9	sepmodel	0.8	0.011570029398838472
10	250	0	125	250	375	500	625	750	875	1000	1125	2	0	1	0.25	0.25	0.25	0.25	0.25	0.25	0.25	0.25	0.25	0.25	-0.5	-0.5	-0.5	-0.5	-0.5	-0.5	-0.5	-0.5	-0.5	-0.5	-0.5	linear	0.025	TRUE	450	FALSE	NA	NA	1	0	0.5	9	splines	0.9	0.01411711814937552
10	250	0	125	250	375	500	625	750	875	1000	1125	2	0	1	0.25	0.25	0.25	0.25	0.25	0.25	0.25	0.25	0.25	0.25	-0.5	-0.5	-0.5	-0.5	-0.5	-0.5	-0.5	-0.5	-0.5	-0.5	-0.5	linear	0.025	TRUE	450	FALSE	NA	NA	1	0	0.5	9	splines_cal	0.9	0.013636006146402157
10	250	0	125	250	375	500	625	750	875	1000	1125	2	0	1	0.25	0.25	0.25	0.25	0.25	0.25	0.25	0.25	0.25	0.25	-0.5	-0.5	-0.5	-0.5	-0.5	-0.5	-0.5	-0.5	-0.5	-0.5	-0.5	linear	0.025	TRUE	450	FALSE	NA	NA	1	0	0.5	10	fixmodel	0.9	-0.020143211241179432
10	250	0	125	250	375	500	625	750	875	1000	1125	2	0	1	0.25	0.25	0.25	0.25	0.25	0.25	0.25	0.25	0.25	0.25	-0.5	-0.5	-0.5	-0.5	-0.5	-0.5	-0.5	-0.5	-0.5	-0.5	-0.5	linear	0.025	TRUE	450	FALSE	NA	NA	1	0	0.5	10	sepmodel	0.7	-0.023300642725729806
10	250	0	125	250	375	500	625	750	875	1000	1125	2	0	1	0.25	0.25	0.25	0.25	0.25	0.25	0.25	0.25	0.25	0.25	-0.5	-0.5	-0.5	-0.5	-0.5	-0.5	-0.5	-0.5	-0.5	-0.5	-0.5	linear	0.025	TRUE	450	FALSE	NA	NA	1	0	0.5	10	splines	0.9	-0.019185392364292973
10	250	0	125	250	375	500	625	750	875	1000	1125	2	0	1	0.25	0.25	0.25	0.25	0.25	0.25	0.25	0.25	0.25	0.25	-0.5	-0.5	-0.5	-0.5	-0.5	-0.5	-0.5	-0.5	-0.5	-0.5	-0.5	linear	0.025	TRUE	450	FALSE	NA	NA	1	0	0.5	10	splines_cal	0.9	-0.019235194716048908
10	250	0	150	300	450	600	750	900	1050	1200	1350	2	0	1	0.25	0.25	0.25	0.25	0.25	0.25	0.25	0.25	0.25	0.25	-0.5	-0.5	-0.5	-0.5	-0.5	-0.5	-0.5	-0.5	-0.5	-0.5	-0.5	linear	0.025	TRUE	450	FALSE	NA	NA	1	0	0.5	2	fixmodel	0.8	-0.014758362445716905
10	250	0	150	300	450	600	750	900	1050	1200	1350	2	0	1	0.25	0.25	0.25	0.25	0.25	0.25	0.25	0.25	0.25	0.25	-0.5	-0.5	-0.5	-0.5	-0.5	-0.5	-0.5	-0.5	-0.5	-0.5	-0.5	linear	0.025	TRUE	450	FALSE	NA	NA	1	0	0.5	2	sepmodel	0.8	-0.014949182208569506
10	250	0	150	300	450	600	750	900	1050	1200	1350	2	0	1	0.25	0.25	0.25	0.25	0.25	0.25	0.25	0.25	0.25	0.25	-0.5	-0.5	-0.5	-0.5	-0.5	-0.5	-0.5	-0.5	-0.5	-0.5	-0.5	linear	0.025	TRUE	450	FALSE	NA	NA	1	0	0.5	2	splines	0.8	-0.01758865121280729
10	250	0	150	300	450	600	750	900	1050	1200	1350	2	0	1	0.25	0.25	0.25	0.25	0.25	0.25	0.25	0.25	0.25	0.25	-0.5	-0.5	-0.5	-0.5	-0.5	-0.5	-0.5	-0.5	-0.5	-0.5	-0.5	linear	0.025	TRUE	450	FALSE	NA	NA	1	0	0.5	2	splines_cal	0.9	-0.013361723721320384
10	250	0	150	300	450	600	750	900	1050	1200	1350	2	0	1	0.25	0.25	0.25	0.25	0.25	0.25	0.25	0.25	0.25	0.25	-0.5	-0.5	-0.5	-0.5	-0.5	-0.5	-0.5	-0.5	-0.5	-0.5	-0.5	linear	0.025	TRUE	450	FALSE	NA	NA	1	0	0.5	3	fixmodel	0.8	-0.024938808528684357
10	250	0	150	300	450	600	750	900	1050	1200	1350	2	0	1	0.25	0.25	0.25	0.25	0.25	0.25	0.25	0.25	0.25	0.25	-0.5	-0.5	-0.5	-0.5	-0.5	-0.5	-0.5	-0.5	-0.5	-0.5	-0.5	linear	0.025	TRUE	450	FALSE	NA	NA	1	0	0.5	3	sepmodel	0.8	-0.013056120498415938
10	250	0	150	300	450	600	750	900	1050	1200	1350	2	0	1	0.25	0.25	0.25	0.25	0.25	0.25	0.25	0.25	0.25	0.25	-0.5	-0.5	-0.5	-0.5	-0.5	-0.5	-0.5	-0.5	-0.5	-0.5	-0.5	linear	0.025	TRUE	450	FALSE	NA	NA	1	0	0.5	3	splines	0.8	-0.02415781294585383
10	250	0	150	300	450	600	750	900	1050	1200	1350	2	0	1	0.25	0.25	0.25	0.25	0.25	0.25	0.25	0.25	0.25	0.25	-0.5	-0.5	-0.5	-0.5	-0.5	-0.5	-0.5	-0.5	-0.5	-0.5	-0.5	linear	0.025	TRUE	450	FALSE	NA	NA	1	0	0.5	3	splines_cal	0.8	-0.024735932805953303
10	250	0	150	300	450	600	750	900	1050	1200	1350	2	0	1	0.25	0.25	0.25	0.25	0.25	0.25	0.25	0.25	0.25	0.25	-0.5	-0.5	-0.5	-0.5	-0.5	-0.5	-0.5	-0.5	-0.5	-0.5	-0.5	linear	0.025	TRUE	450	FALSE	NA	NA	1	0	0.5	4	fixmodel	0.8	-4.306910976004608e-4
10	250	0	150	300	450	600	750	900	1050	1200	1350	2	0	1	0.25	0.25	0.25	0.25	0.25	0.25	0.25	0.25	0.25	0.25	-0.5	-0.5	-0.5	-0.5	-0.5	-0.5	-0.5	-0.5	-0.5	-0.5	-0.5	linear	0.025	TRUE	450	FALSE	NA	NA	1	0	0.5	4	sepmodel	0.8	-7.059142021126202e-4
10	250	0	150	300	450	600	750	900	1050	1200	1350	2	0	1	0.25	0.25	0.25	0.25	0.25	0.25	0.25	0.25	0.25	0.25	-0.5	-0.5	-0.5	-0.5	-0.5	-0.5	-0.5	-0.5	-0.5	-0.5	-0.5	linear	0.025	TRUE	450	FALSE	NA	NA	1	0	0.5	4	splines	0.8	-6.481893539782485e-4
10	250	0	150	300	450	600	750	900	1050	1200	1350	2	0	1	0.25	0.25	0.25	0.25	0.25	0.25	0.25	0.25	0.25	0.25	-0.5	-0.5	-0.5	-0.5	-0.5	-0.5	-0.5	-0.5	-0.5	-0.5	-0.5	linear	0.025	TRUE	450	FALSE	NA	NA	1	0	0.5	4	splines_cal	0.8	-5.358610194288183e-4
10	250	0	150	300	450	600	750	900	1050	1200	1350	2	0	1	0.25	0.25	0.25	0.25	0.25	0.25	0.25	0.25	0.25	0.25	-0.5	-0.5	-0.5	-0.5	-0.5	-0.5	-0.5	-0.5	-0.5	-0.5	-0.5	linear	0.025	TRUE	450	FALSE	NA	NA	1	0	0.5	5	fixmodel	0.8	0.02433595518337137
10	250	0	150	300	450	600	750	900	1050	1200	1350	2	0	1	0.25	0.25	0.25	0.25	0.25	0.25	0.25	0.25	0.25	0.25	-0.5	-0.5	-0.5	-0.5	-0.5	-0.5	-0.5	-0.5	-0.5	-0.5	-0.5	linear	0.025	TRUE	450	FALSE	NA	NA	1	0	0.5	5	sepmodel	0.7	0.020433682067795576
10	250	0	150	300	450	600	750	900	1050	1200	1350	2	0	1	0.25	0.25	0.25	0.25	0.25	0.25	0.25	0.25	0.25	0.25	-0.5	-0.5	-0.5	-0.5	-0.5	-0.5	-0.5	-0.5	-0.5	-0.5	-0.5	linear	0.025	TRUE	450	FALSE	NA	NA	1	0	0.5	5	splines	0.8	0.026229224974038498
10	250	0	150	300	450	600	750	900	1050	1200	1350	2	0	1	0.25	0.25	0.25	0.25	0.25	0.25	0.25	0.25	0.25	0.25	-0.5	-0.5	-0.5	-0.5	-0.5	-0.5	-0.5	-0.5	-0.5	-0.5	-0.5	linear	0.025	TRUE	450	FALSE	NA	NA	1	0	0.5	5	splines_cal	0.8	0.02534336277364916
10	250	0	150	300	450	600	750	900	1050	1200	1350	2	0	1	0.25	0.25	0.25	0.25	0.25	0.25	0.25	0.25	0.25	0.25	-0.5	-0.5	-0.5	-0.5	-0.5	-0.5	-0.5	-0.5	-0.5	-0.5	-0.5	linear	0.025	TRUE	450	FALSE	NA	NA	1	0	0.5	6	fixmodel	0.7	-0.05128622230687939
10	250	0	150	300	450	600	750	900	1050	1200	1350	2	0	1	0.25	0.25	0.25	0.25	0.25	0.25	0.25	0.25	0.25	0.25	-0.5	-0.5	-0.5	-0.5	-0.5	-0.5	-0.5	-0.5	-0.5	-0.5	-0.5	linear	0.025	TRUE	450	FALSE	NA	NA	1	0	0.5	6	sepmodel	0.6	-0.06312547838711008
10	250	0	150	300	450	600	750	900	1050	1200	1350	2	0	1	0.25	0.25	0.25	0.25	0.25	0.25	0.25	0.25	0.25	0.25	-0.5	-0.5	-0.5	-0.5	-0.5	-0.5	-0.5	-0.5	-0.5	-0.5	-0.5	linear	0.025	TRUE	450	FALSE	NA	NA	1	0	0.5	6	splines	0.7	-0.05163070414000141
10	250	0	150	300	450	600	750	900	1050	1200	1350	2	0	1	0.25	0.25	0.25	0.25	0.25	0.25	0.25	0.25	0.25	0.25	-0.5	-0.5	-0.5	-0.5	-0.5	-0.5	-0.5	-0.5	-0.5	-0.5	-0.5	linear	0.025	TRUE	450	FALSE	NA	NA	1	0	0.5	6	splines_cal	0.6	-0.05287817493504415
10	250	0	150	300	450	600	750	900	1050	1200	1350	2	0	1	0.25	0.25	0.25	0.25	0.25	0.25	0.25	0.25	0.25	0.25	-0.5	-0.5	-0.5	-0.5	-0.5	-0.5	-0.5	-0.5	-0.5	-0.5	-0.5	linear	0.025	TRUE	450	FALSE	NA	NA	1	0	0.5	7	fixmodel	0.7	-0.047666441703420444
10	250	0	150	300	450	600	750	900	1050	1200	1350	2	0	1	0.25	0.25	0.25	0.25	0.25	0.25	0.25	0.25	0.25	0.25	-0.5	-0.5	-0.5	-0.5	-0.5	-0.5	-0.5	-0.5	-0.5	-0.5	-0.5	linear	0.025	TRUE	450	FALSE	NA	NA	1	0	0.5	7	sepmodel	0.5	-0.05801360172715003
10	250	0	150	300	450	600	750	900	1050	1200	1350	2	0	1	0.25	0.25	0.25	0.25	0.25	0.25	0.25	0.25	0.25	0.25	-0.5	-0.5	-0.5	-0.5	-0.5	-0.5	-0.5	-0.5	-0.5	-0.5	-0.5	linear	0.025	TRUE	450	FALSE	NA	NA	1	0	0.5	7	splines	0.7	-0.0467180518206288
10	250	0	150	300	450	600	750	900	1050	1200	1350	2	0	1	0.25	0.25	0.25	0.25	0.25	0.25	0.25	0.25	0.25	0.25	-0.5	-0.5	-0.5	-0.5	-0.5	-0.5	-0.5	-0.5	-0.5	-0.5	-0.5	linear	0.025	TRUE	450	FALSE	NA	NA	1	0	0.5	7	splines_cal	0.6	-0.04837209486028692
10	250	0	150	300	450	600	750	900	1050	1200	1350	2	0	1	0.25	0.25	0.25	0.25	0.25	0.25	0.25	0.25	0.25	0.25	-0.5	-0.5	-0.5	-0.5	-0.5	-0.5	-0.5	-0.5	-0.5	-0.5	-0.5	linear	0.025	TRUE	450	FALSE	NA	NA	1	0	0.5	8	fixmodel	0.7	-0.028239812075760838
10	250	0	150	300	450	600	750	900	1050	1200	1350	2	0	1	0.25	0.25	0.25	0.25	0.25	0.25	0.25	0.25	0.25	0.25	-0.5	-0.5	-0.5	-0.5	-0.5	-0.5	-0.5	-0.5	-0.5	-0.5	-0.5	linear	0.025	TRUE	450	FALSE	NA	NA	1	0	0.5	8	sepmodel	0.7	-0.04027281193429302
10	250	0	150	300	450	600	750	900	1050	1200	1350	2	0	1	0.25	0.25	0.25	0.25	0.25	0.25	0.25	0.25	0.25	0.25	-0.5	-0.5	-0.5	-0.5	-0.5	-0.5	-0.5	-0.5	-0.5	-0.5	-0.5	linear	0.025	TRUE	450	FALSE	NA	NA	1	0	0.5	8	splines	0.7	-0.027342871338464587
10	250	0	150	300	450	600	750	900	1050	1200	1350	2	0	1	0.25	0.25	0.25	0.25	0.25	0.25	0.25	0.25	0.25	0.25	-0.5	-0.5	-0.5	-0.5	-0.5	-0.5	-0.5	-0.5	-0.5	-0.5	-0.5	linear	0.025	TRUE	450	FALSE	NA	NA	1	0	0.5	8	splines_cal	0.7	-0.028634346248046554
10	250	0	150	300	450	600	750	900	1050	1200	1350	2	0	1	0.25	0.25	0.25	0.25	0.25	0.25	0.25	0.25	0.25	0.25	-0.5	-0.5	-0.5	-0.5	-0.5	-0.5	-0.5	-0.5	-0.5	-0.5	-0.5	linear	0.025	TRUE	450	FALSE	NA	NA	1	0	0.5	9	fixmodel	0.8	-0.018578951290427838
10	250	0	150	300	450	600	750	900	1050	1200	1350	2	0	1	0.25	0.25	0.25	0.25	0.25	0.25	0.25	0.25	0.25	0.25	-0.5	-0.5	-0.5	-0.5	-0.5	-0.5	-0.5	-0.5	-0.5	-0.5	-0.5	linear	0.025	TRUE	450	FALSE	NA	NA	1	0	0.5	9	sepmodel	0.8	-0.027579711089240164
10	250	0	150	300	450	600	750	900	1050	1200	1350	2	0	1	0.25	0.25	0.25	0.25	0.25	0.25	0.25	0.25	0.25	0.25	-0.5	-0.5	-0.5	-0.5	-0.5	-0.5	-0.5	-0.5	-0.5	-0.5	-0.5	linear	0.025	TRUE	450	FALSE	NA	NA	1	0	0.5	9	splines	0.8	-0.01934070825635594
10	250	0	150	300	450	600	750	900	1050	1200	1350	2	0	1	0.25	0.25	0.25	0.25	0.25	0.25	0.25	0.25	0.25	0.25	-0.5	-0.5	-0.5	-0.5	-0.5	-0.5	-0.5	-0.5	-0.5	-0.5	-0.5	linear	0.025	TRUE	450	FALSE	NA	NA	1	0	0.5	9	splines_cal	0.8	-0.01936191672930312
10	250	0	150	300	450	600	750	900	1050	1200	1350	2	0	1	0.25	0.25	0.25	0.25	0.25	0.25	0.25	0.25	0.25	0.25	-0.5	-0.5	-0.5	-0.5	-0.5	-0.5	-0.5	-0.5	-0.5	-0.5	-0.5	linear	0.025	TRUE	450	FALSE	NA	NA	1	0	0.5	10	fixmodel	0.8	-0.0415653540475694
10	250	0	150	300	450	600	750	900	1050	1200	1350	2	0	1	0.25	0.25	0.25	0.25	0.25	0.25	0.25	0.25	0.25	0.25	-0.5	-0.5	-0.5	-0.5	-0.5	-0.5	-0.5	-0.5	-0.5	-0.5	-0.5	linear	0.025	TRUE	450	FALSE	NA	NA	1	0	0.5	10	sepmodel	0.8	-0.04273767464372369
10	250	0	150	300	450	600	750	900	1050	1200	1350	2	0	1	0.25	0.25	0.25	0.25	0.25	0.25	0.25	0.25	0.25	0.25	-0.5	-0.5	-0.5	-0.5	-0.5	-0.5	-0.5	-0.5	-0.5	-0.5	-0.5	linear	0.025	TRUE	450	FALSE	NA	NA	1	0	0.5	10	splines	0.8	-0.041492180636272524
10	250	0	150	300	450	600	750	900	1050	1200	1350	2	0	1	0.25	0.25	0.25	0.25	0.25	0.25	0.25	0.25	0.25	0.25	-0.5	-0.5	-0.5	-0.5	-0.5	-0.5	-0.5	-0.5	-0.5	-0.5	-0.5	linear	0.025	TRUE	450	FALSE	NA	NA	1	0	0.5	10	splines_cal	0.8	-0.04226969318218582
10	250	0	175	350	525	700	875	1050	1225	1400	1575	2	0	1	0.25	0.25	0.25	0.25	0.25	0.25	0.25	0.25	0.25	0.25	-0.5	-0.5	-0.5	-0.5	-0.5	-0.5	-0.5	-0.5	-0.5	-0.5	-0.5	linear	0.025	TRUE	450	FALSE	NA	NA	1	0	0.5	2	fixmodel	0.8	0.0016813684628847858
10	250	0	175	350	525	700	875	1050	1225	1400	1575	2	0	1	0.25	0.25	0.25	0.25	0.25	0.25	0.25	0.25	0.25	0.25	-0.5	-0.5	-0.5	-0.5	-0.5	-0.5	-0.5	-0.5	-0.5	-0.5	-0.5	linear	0.025	TRUE	450	FALSE	NA	NA	1	0	0.5	2	sepmodel	0.7	0.002453124687040509
10	250	0	175	350	525	700	875	1050	1225	1400	1575	2	0	1	0.25	0.25	0.25	0.25	0.25	0.25	0.25	0.25	0.25	0.25	-0.5	-0.5	-0.5	-0.5	-0.5	-0.5	-0.5	-0.5	-0.5	-0.5	-0.5	linear	0.025	TRUE	450	FALSE	NA	NA	1	0	0.5	2	splines	0.8	9.45427341420002e-6
10	250	0	175	350	525	700	875	1050	1225	1400	1575	2	0	1	0.25	0.25	0.25	0.25	0.25	0.25	0.25	0.25	0.25	0.25	-0.5	-0.5	-0.5	-0.5	-0.5	-0.5	-0.5	-0.5	-0.5	-0.5	-0.5	linear	0.025	TRUE	450	FALSE	NA	NA	1	0	0.5	2	splines_cal	0.8	8.902427251456707e-4
10	250	0	175	350	525	700	875	1050	1225	1400	1575	2	0	1	0.25	0.25	0.25	0.25	0.25	0.25	0.25	0.25	0.25	0.25	-0.5	-0.5	-0.5	-0.5	-0.5	-0.5	-0.5	-0.5	-0.5	-0.5	-0.5	linear	0.025	TRUE	450	FALSE	NA	NA	1	0	0.5	3	fixmodel	0.9	-0.0072301220325908825
10	250	0	175	350	525	700	875	1050	1225	1400	1575	2	0	1	0.25	0.25	0.25	0.25	0.25	0.25	0.25	0.25	0.25	0.25	-0.5	-0.5	-0.5	-0.5	-0.5	-0.5	-0.5	-0.5	-0.5	-0.5	-0.5	linear	0.025	TRUE	450	FALSE	NA	NA	1	0	0.5	3	sepmodel	0.9	-0.008439052282892401
10	250	0	175	350	525	700	875	1050	1225	1400	1575	2	0	1	0.25	0.25	0.25	0.25	0.25	0.25	0.25	0.25	0.25	0.25	-0.5	-0.5	-0.5	-0.5	-0.5	-0.5	-0.5	-0.5	-0.5	-0.5	-0.5	linear	0.025	TRUE	450	FALSE	NA	NA	1	0	0.5	3	splines	0.9	-0.01023363815302955
10	250	0	175	350	525	700	875	1050	1225	1400	1575	2	0	1	0.25	0.25	0.25	0.25	0.25	0.25	0.25	0.25	0.25	0.25	-0.5	-0.5	-0.5	-0.5	-0.5	-0.5	-0.5	-0.5	-0.5	-0.5	-0.5	linear	0.025	TRUE	450	FALSE	NA	NA	1	0	0.5	3	splines_cal	0.9	-0.007993842663224981
10	250	0	175	350	525	700	875	1050	1225	1400	1575	2	0	1	0.25	0.25	0.25	0.25	0.25	0.25	0.25	0.25	0.25	0.25	-0.5	-0.5	-0.5	-0.5	-0.5	-0.5	-0.5	-0.5	-0.5	-0.5	-0.5	linear	0.025	TRUE	450	FALSE	NA	NA	1	0	0.5	4	fixmodel	0.8	-0.043409135357575
10	250	0	175	350	525	700	875	1050	1225	1400	1575	2	0	1	0.25	0.25	0.25	0.25	0.25	0.25	0.25	0.25	0.25	0.25	-0.5	-0.5	-0.5	-0.5	-0.5	-0.5	-0.5	-0.5	-0.5	-0.5	-0.5	linear	0.025	TRUE	450	FALSE	NA	NA	1	0	0.5	4	sepmodel	0.7	-0.040746937310383556
10	250	0	175	350	525	700	875	1050	1225	1400	1575	2	0	1	0.25	0.25	0.25	0.25	0.25	0.25	0.25	0.25	0.25	0.25	-0.5	-0.5	-0.5	-0.5	-0.5	-0.5	-0.5	-0.5	-0.5	-0.5	-0.5	linear	0.025	TRUE	450	FALSE	NA	NA	1	0	0.5	4	splines	0.8	-0.0456236434759825
10	250	0	175	350	525	700	875	1050	1225	1400	1575	2	0	1	0.25	0.25	0.25	0.25	0.25	0.25	0.25	0.25	0.25	0.25	-0.5	-0.5	-0.5	-0.5	-0.5	-0.5	-0.5	-0.5	-0.5	-0.5	-0.5	linear	0.025	TRUE	450	FALSE	NA	NA	1	0	0.5	4	splines_cal	0.8	-0.046758295979563075
10	250	0	175	350	525	700	875	1050	1225	1400	1575	2	0	1	0.25	0.25	0.25	0.25	0.25	0.25	0.25	0.25	0.25	0.25	-0.5	-0.5	-0.5	-0.5	-0.5	-0.5	-0.5	-0.5	-0.5	-0.5	-0.5	linear	0.025	TRUE	450	FALSE	NA	NA	1	0	0.5	5	fixmodel	0.9	0.009080242358875537
10	250	0	175	350	525	700	875	1050	1225	1400	1575	2	0	1	0.25	0.25	0.25	0.25	0.25	0.25	0.25	0.25	0.25	0.25	-0.5	-0.5	-0.5	-0.5	-0.5	-0.5	-0.5	-0.5	-0.5	-0.5	-0.5	linear	0.025	TRUE	450	FALSE	NA	NA	1	0	0.5	5	sepmodel	0.8	0.009792336304003307
10	250	0	175	350	525	700	875	1050	1225	1400	1575	2	0	1	0.25	0.25	0.25	0.25	0.25	0.25	0.25	0.25	0.25	0.25	-0.5	-0.5	-0.5	-0.5	-0.5	-0.5	-0.5	-0.5	-0.5	-0.5	-0.5	linear	0.025	TRUE	450	FALSE	NA	NA	1	0	0.5	5	splines	0.9	0.008027758788309441
10	250	0	175	350	525	700	875	1050	1225	1400	1575	2	0	1	0.25	0.25	0.25	0.25	0.25	0.25	0.25	0.25	0.25	0.25	-0.5	-0.5	-0.5	-0.5	-0.5	-0.5	-0.5	-0.5	-0.5	-0.5	-0.5	linear	0.025	TRUE	450	FALSE	NA	NA	1	0	0.5	5	splines_cal	0.9	0.008963850684742192
10	250	0	175	350	525	700	875	1050	1225	1400	1575	2	0	1	0.25	0.25	0.25	0.25	0.25	0.25	0.25	0.25	0.25	0.25	-0.5	-0.5	-0.5	-0.5	-0.5	-0.5	-0.5	-0.5	-0.5	-0.5	-0.5	linear	0.025	TRUE	450	FALSE	NA	NA	1	0	0.5	6	fixmodel	0.8	0.010137217537600992
10	250	0	175	350	525	700	875	1050	1225	1400	1575	2	0	1	0.25	0.25	0.25	0.25	0.25	0.25	0.25	0.25	0.25	0.25	-0.5	-0.5	-0.5	-0.5	-0.5	-0.5	-0.5	-0.5	-0.5	-0.5	-0.5	linear	0.025	TRUE	450	FALSE	NA	NA	1	0	0.5	6	sepmodel	0.8	0.019586067456062128
10	250	0	175	350	525	700	875	1050	1225	1400	1575	2	0	1	0.25	0.25	0.25	0.25	0.25	0.25	0.25	0.25	0.25	0.25	-0.5	-0.5	-0.5	-0.5	-0.5	-0.5	-0.5	-0.5	-0.5	-0.5	-0.5	linear	0.025	TRUE	450	FALSE	NA	NA	1	0	0.5	6	splines	0.8	0.010637635668610984
10	250	0	175	350	525	700	875	1050	1225	1400	1575	2	0	1	0.25	0.25	0.25	0.25	0.25	0.25	0.25	0.25	0.25	0.25	-0.5	-0.5	-0.5	-0.5	-0.5	-0.5	-0.5	-0.5	-0.5	-0.5	-0.5	linear	0.025	TRUE	450	FALSE	NA	NA	1	0	0.5	6	splines_cal	0.8	0.009635598223461921
10	250	0	175	350	525	700	875	1050	1225	1400	1575	2	0	1	0.25	0.25	0.25	0.25	0.25	0.25	0.25	0.25	0.25	0.25	-0.5	-0.5	-0.5	-0.5	-0.5	-0.5	-0.5	-0.5	-0.5	-0.5	-0.5	linear	0.025	TRUE	450	FALSE	NA	NA	1	0	0.5	7	fixmodel	0.9	0.01331712867588938
10	250	0	175	350	525	700	875	1050	1225	1400	1575	2	0	1	0.25	0.25	0.25	0.25	0.25	0.25	0.25	0.25	0.25	0.25	-0.5	-0.5	-0.5	-0.5	-0.5	-0.5	-0.5	-0.5	-0.5	-0.5	-0.5	linear	0.025	TRUE	450	FALSE	NA	NA	1	0	0.5	7	sepmodel	0.9	0.018999362519601787
10	250	0	175	350	525	700	875	1050	1225	1400	1575	2	0	1	0.25	0.25	0.25	0.25	0.25	0.25	0.25	0.25	0.25	0.25	-0.5	-0.5	-0.5	-0.5	-0.5	-0.5	-0.5	-0.5	-0.5	-0.5	-0.5	linear	0.025	TRUE	450	FALSE	NA	NA	1	0	0.5	7	splines	0.9	0.012237516535943599
10	250	0	175	350	525	700	875	1050	1225	1400	1575	2	0	1	0.25	0.25	0.25	0.25	0.25	0.25	0.25	0.25	0.25	0.25	-0.5	-0.5	-0.5	-0.5	-0.5	-0.5	-0.5	-0.5	-0.5	-0.5	-0.5	linear	0.025	TRUE	450	FALSE	NA	NA	1	0	0.5	7	splines_cal	0.9	0.011614449634819054
10	250	0	175	350	525	700	875	1050	1225	1400	1575	2	0	1	0.25	0.25	0.25	0.25	0.25	0.25	0.25	0.25	0.25	0.25	-0.5	-0.5	-0.5	-0.5	-0.5	-0.5	-0.5	-0.5	-0.5	-0.5	-0.5	linear	0.025	TRUE	450	FALSE	NA	NA	1	0	0.5	8	fixmodel	1	0.0017036938431961746
10	250	0	175	350	525	700	875	1050	1225	1400	1575	2	0	1	0.25	0.25	0.25	0.25	0.25	0.25	0.25	0.25	0.25	0.25	-0.5	-0.5	-0.5	-0.5	-0.5	-0.5	-0.5	-0.5	-0.5	-0.5	-0.5	linear	0.025	TRUE	450	FALSE	NA	NA	1	0	0.5	8	sepmodel	1	0.010710180076933857
10	250	0	175	350	525	700	875	1050	1225	1400	1575	2	0	1	0.25	0.25	0.25	0.25	0.25	0.25	0.25	0.25	0.25	0.25	-0.5	-0.5	-0.5	-0.5	-0.5	-0.5	-0.5	-0.5	-0.5	-0.5	-0.5	linear	0.025	TRUE	450	FALSE	NA	NA	1	0	0.5	8	splines	1	0.00275476384828654
10	250	0	175	350	525	700	875	1050	1225	1400	1575	2	0	1	0.25	0.25	0.25	0.25	0.25	0.25	0.25	0.25	0.25	0.25	-0.5	-0.5	-0.5	-0.5	-0.5	-0.5	-0.5	-0.5	-0.5	-0.5	-0.5	linear	0.025	TRUE	450	FALSE	NA	NA	1	0	0.5	8	splines_cal	1	0.002904614382814366
10	250	0	175	350	525	700	875	1050	1225	1400	1575	2	0	1	0.25	0.25	0.25	0.25	0.25	0.25	0.25	0.25	0.25	0.25	-0.5	-0.5	-0.5	-0.5	-0.5	-0.5	-0.5	-0.5	-0.5	-0.5	-0.5	linear	0.025	TRUE	450	FALSE	NA	NA	1	0	0.5	9	fixmodel	0.9	-0.006998765598363188
10	250	0	175	350	525	700	875	1050	1225	1400	1575	2	0	1	0.25	0.25	0.25	0.25	0.25	0.25	0.25	0.25	0.25	0.25	-0.5	-0.5	-0.5	-0.5	-0.5	-0.5	-0.5	-0.5	-0.5	-0.5	-0.5	linear	0.025	TRUE	450	FALSE	NA	NA	1	0	0.5	9	sepmodel	0.9	-0.001357719556341691
10	250	0	175	350	525	700	875	1050	1225	1400	1575	2	0	1	0.25	0.25	0.25	0.25	0.25	0.25	0.25	0.25	0.25	0.25	-0.5	-0.5	-0.5	-0.5	-0.5	-0.5	-0.5	-0.5	-0.5	-0.5	-0.5	linear	0.025	TRUE	450	FALSE	NA	NA	1	0	0.5	9	splines	0.9	-0.00689253921493827
10	250	0	175	350	525	700	875	1050	1225	1400	1575	2	0	1	0.25	0.25	0.25	0.25	0.25	0.25	0.25	0.25	0.25	0.25	-0.5	-0.5	-0.5	-0.5	-0.5	-0.5	-0.5	-0.5	-0.5	-0.5	-0.5	linear	0.025	TRUE	450	FALSE	NA	NA	1	0	0.5	9	splines_cal	1	-0.006353043706450687
10	250	0	175	350	525	700	875	1050	1225	1400	1575	2	0	1	0.25	0.25	0.25	0.25	0.25	0.25	0.25	0.25	0.25	0.25	-0.5	-0.5	-0.5	-0.5	-0.5	-0.5	-0.5	-0.5	-0.5	-0.5	-0.5	linear	0.025	TRUE	450	FALSE	NA	NA	1	0	0.5	10	fixmodel	0.9	-0.013563582851331251
10	250	0	175	350	525	700	875	1050	1225	1400	1575	2	0	1	0.25	0.25	0.25	0.25	0.25	0.25	0.25	0.25	0.25	0.25	-0.5	-0.5	-0.5	-0.5	-0.5	-0.5	-0.5	-0.5	-0.5	-0.5	-0.5	linear	0.025	TRUE	450	FALSE	NA	NA	1	0	0.5	10	sepmodel	0.9	0.0031271219569798613
10	250	0	175	350	525	700	875	1050	1225	1400	1575	2	0	1	0.25	0.25	0.25	0.25	0.25	0.25	0.25	0.25	0.25	0.25	-0.5	-0.5	-0.5	-0.5	-0.5	-0.5	-0.5	-0.5	-0.5	-0.5	-0.5	linear	0.025	TRUE	450	FALSE	NA	NA	1	0	0.5	10	splines	0.9	-0.014752864264263709
10	250	0	175	350	525	700	875	1050	1225	1400	1575	2	0	1	0.25	0.25	0.25	0.25	0.25	0.25	0.25	0.25	0.25	0.25	-0.5	-0.5	-0.5	-0.5	-0.5	-0.5	-0.5	-0.5	-0.5	-0.5	-0.5	linear	0.025	TRUE	450	FALSE	NA	NA	1	0	0.5	10	splines_cal	0.9	-0.015136043992238871
10	250	0	200	400	600	800	1000	1200	1400	1600	1800	2	0	1	0.25	0.25	0.25	0.25	0.25	0.25	0.25	0.25	0.25	0.25	-0.5	-0.5	-0.5	-0.5	-0.5	-0.5	-0.5	-0.5	-0.5	-0.5	-0.5	linear	0.025	TRUE	450	FALSE	NA	NA	1	0	0.5	2	fixmodel	1	0.04115135609702116
10	250	0	200	400	600	800	1000	1200	1400	1600	1800	2	0	1	0.25	0.25	0.25	0.25	0.25	0.25	0.25	0.25	0.25	0.25	-0.5	-0.5	-0.5	-0.5	-0.5	-0.5	-0.5	-0.5	-0.5	-0.5	-0.5	linear	0.025	TRUE	450	FALSE	NA	NA	1	0	0.5	2	sepmodel	1	0.03402061683286437
10	250	0	200	400	600	800	1000	1200	1400	1600	1800	2	0	1	0.25	0.25	0.25	0.25	0.25	0.25	0.25	0.25	0.25	0.25	-0.5	-0.5	-0.5	-0.5	-0.5	-0.5	-0.5	-0.5	-0.5	-0.5	-0.5	linear	0.025	TRUE	450	FALSE	NA	NA	1	0	0.5	2	splines	1	0.040733681753387554
10	250	0	200	400	600	800	1000	1200	1400	1600	1800	2	0	1	0.25	0.25	0.25	0.25	0.25	0.25	0.25	0.25	0.25	0.25	-0.5	-0.5	-0.5	-0.5	-0.5	-0.5	-0.5	-0.5	-0.5	-0.5	-0.5	linear	0.025	TRUE	450	FALSE	NA	NA	1	0	0.5	2	splines_cal	1	0.04077043712293088
10	250	0	200	400	600	800	1000	1200	1400	1600	1800	2	0	1	0.25	0.25	0.25	0.25	0.25	0.25	0.25	0.25	0.25	0.25	-0.5	-0.5	-0.5	-0.5	-0.5	-0.5	-0.5	-0.5	-0.5	-0.5	-0.5	linear	0.025	TRUE	450	FALSE	NA	NA	1	0	0.5	3	fixmodel	0.9	0.0316310661359169
10	250	0	200	400	600	800	1000	1200	1400	1600	1800	2	0	1	0.25	0.25	0.25	0.25	0.25	0.25	0.25	0.25	0.25	0.25	-0.5	-0.5	-0.5	-0.5	-0.5	-0.5	-0.5	-0.5	-0.5	-0.5	-0.5	linear	0.025	TRUE	450	FALSE	NA	NA	1	0	0.5	3	sepmodel	0.9	0.03957094113648283
10	250	0	200	400	600	800	1000	1200	1400	1600	1800	2	0	1	0.25	0.25	0.25	0.25	0.25	0.25	0.25	0.25	0.25	0.25	-0.5	-0.5	-0.5	-0.5	-0.5	-0.5	-0.5	-0.5	-0.5	-0.5	-0.5	linear	0.025	TRUE	450	FALSE	NA	NA	1	0	0.5	3	splines	0.9	0.030996261820857206
10	250	0	200	400	600	800	1000	1200	1400	1600	1800	2	0	1	0.25	0.25	0.25	0.25	0.25	0.25	0.25	0.25	0.25	0.25	-0.5	-0.5	-0.5	-0.5	-0.5	-0.5	-0.5	-0.5	-0.5	-0.5	-0.5	linear	0.025	TRUE	450	FALSE	NA	NA	1	0	0.5	3	splines_cal	0.9	0.030968223177089912
10	250	0	200	400	600	800	1000	1200	1400	1600	1800	2	0	1	0.25	0.25	0.25	0.25	0.25	0.25	0.25	0.25	0.25	0.25	-0.5	-0.5	-0.5	-0.5	-0.5	-0.5	-0.5	-0.5	-0.5	-0.5	-0.5	linear	0.025	TRUE	450	FALSE	NA	NA	1	0	0.5	4	fixmodel	0.9	0.016751840366793516
10	250	0	200	400	600	800	1000	1200	1400	1600	1800	2	0	1	0.25	0.25	0.25	0.25	0.25	0.25	0.25	0.25	0.25	0.25	-0.5	-0.5	-0.5	-0.5	-0.5	-0.5	-0.5	-0.5	-0.5	-0.5	-0.5	linear	0.025	TRUE	450	FALSE	NA	NA	1	0	0.5	4	sepmodel	0.9	0.022898161560965684
10	250	0	200	400	600	800	1000	1200	1400	1600	1800	2	0	1	0.25	0.25	0.25	0.25	0.25	0.25	0.25	0.25	0.25	0.25	-0.5	-0.5	-0.5	-0.5	-0.5	-0.5	-0.5	-0.5	-0.5	-0.5	-0.5	linear	0.025	TRUE	450	FALSE	NA	NA	1	0	0.5	4	splines	1	0.014123461250657068
10	250	0	200	400	600	800	1000	1200	1400	1600	1800	2	0	1	0.25	0.25	0.25	0.25	0.25	0.25	0.25	0.25	0.25	0.25	-0.5	-0.5	-0.5	-0.5	-0.5	-0.5	-0.5	-0.5	-0.5	-0.5	-0.5	linear	0.025	TRUE	450	FALSE	NA	NA	1	0	0.5	4	splines_cal	0.9	0.014235376434105907
10	250	0	200	400	600	800	1000	1200	1400	1600	1800	2	0	1	0.25	0.25	0.25	0.25	0.25	0.25	0.25	0.25	0.25	0.25	-0.5	-0.5	-0.5	-0.5	-0.5	-0.5	-0.5	-0.5	-0.5	-0.5	-0.5	linear	0.025	TRUE	450	FALSE	NA	NA	1	0	0.5	5	fixmodel	1	0.012113811032563737
10	250	0	200	400	600	800	1000	1200	1400	1600	1800	2	0	1	0.25	0.25	0.25	0.25	0.25	0.25	0.25	0.25	0.25	0.25	-0.5	-0.5	-0.5	-0.5	-0.5	-0.5	-0.5	-0.5	-0.5	-0.5	-0.5	linear	0.025	TRUE	450	FALSE	NA	NA	1	0	0.5	5	sepmodel	0.9	0.018104046066721634
10	250	0	200	400	600	800	1000	1200	1400	1600	1800	2	0	1	0.25	0.25	0.25	0.25	0.25	0.25	0.25	0.25	0.25	0.25	-0.5	-0.5	-0.5	-0.5	-0.5	-0.5	-0.5	-0.5	-0.5	-0.5	-0.5	linear	0.025	TRUE	450	FALSE	NA	NA	1	0	0.5	5	splines	1	0.010549307071263133
10	250	0	200	400	600	800	1000	1200	1400	1600	1800	2	0	1	0.25	0.25	0.25	0.25	0.25	0.25	0.25	0.25	0.25	0.25	-0.5	-0.5	-0.5	-0.5	-0.5	-0.5	-0.5	-0.5	-0.5	-0.5	-0.5	linear	0.025	TRUE	450	FALSE	NA	NA	1	0	0.5	5	splines_cal	0.9	0.01141385946260339
10	250	0	200	400	600	800	1000	1200	1400	1600	1800	2	0	1	0.25	0.25	0.25	0.25	0.25	0.25	0.25	0.25	0.25	0.25	-0.5	-0.5	-0.5	-0.5	-0.5	-0.5	-0.5	-0.5	-0.5	-0.5	-0.5	linear	0.025	TRUE	450	FALSE	NA	NA	1	0	0.5	6	fixmodel	1	0.017267987210669265
10	250	0	200	400	600	800	1000	1200	1400	1600	1800	2	0	1	0.25	0.25	0.25	0.25	0.25	0.25	0.25	0.25	0.25	0.25	-0.5	-0.5	-0.5	-0.5	-0.5	-0.5	-0.5	-0.5	-0.5	-0.5	-0.5	linear	0.025	TRUE	450	FALSE	NA	NA	1	0	0.5	6	sepmodel	0.9	0.01341216840800859
10	250	0	200	400	600	800	1000	1200	1400	1600	1800	2	0	1	0.25	0.25	0.25	0.25	0.25	0.25	0.25	0.25	0.25	0.25	-0.5	-0.5	-0.5	-0.5	-0.5	-0.5	-0.5	-0.5	-0.5	-0.5	-0.5	linear	0.025	TRUE	450	FALSE	NA	NA	1	0	0.5	6	splines	0.9	0.01489267192272668
10	250	0	200	400	600	800	1000	1200	1400	1600	1800	2	0	1	0.25	0.25	0.25	0.25	0.25	0.25	0.25	0.25	0.25	0.25	-0.5	-0.5	-0.5	-0.5	-0.5	-0.5	-0.5	-0.5	-0.5	-0.5	-0.5	linear	0.025	TRUE	450	FALSE	NA	NA	1	0	0.5	6	splines_cal	0.9	0.014285634551576365
10	250	0	200	400	600	800	1000	1200	1400	1600	1800	2	0	1	0.25	0.25	0.25	0.25	0.25	0.25	0.25	0.25	0.25	0.25	-0.5	-0.5	-0.5	-0.5	-0.5	-0.5	-0.5	-0.5	-0.5	-0.5	-0.5	linear	0.025	TRUE	450	FALSE	NA	NA	1	0	0.5	7	fixmodel	0.9	-0.008379919512037707
10	250	0	200	400	600	800	1000	1200	1400	1600	1800	2	0	1	0.25	0.25	0.25	0.25	0.25	0.25	0.25	0.25	0.25	0.25	-0.5	-0.5	-0.5	-0.5	-0.5	-0.5	-0.5	-0.5	-0.5	-0.5	-0.5	linear	0.025	TRUE	450	FALSE	NA	NA	1	0	0.5	7	sepmodel	0.8	-0.011880423499495923
10	250	0	200	400	600	800	1000	1200	1400	1600	1800	2	0	1	0.25	0.25	0.25	0.25	0.25	0.25	0.25	0.25	0.25	0.25	-0.5	-0.5	-0.5	-0.5	-0.5	-0.5	-0.5	-0.5	-0.5	-0.5	-0.5	linear	0.025	TRUE	450	FALSE	NA	NA	1	0	0.5	7	splines	0.9	-0.008885172996225751
10	250	0	200	400	600	800	1000	1200	1400	1600	1800	2	0	1	0.25	0.25	0.25	0.25	0.25	0.25	0.25	0.25	0.25	0.25	-0.5	-0.5	-0.5	-0.5	-0.5	-0.5	-0.5	-0.5	-0.5	-0.5	-0.5	linear	0.025	TRUE	450	FALSE	NA	NA	1	0	0.5	7	splines_cal	0.9	-0.006621983379817162
10	250	0	200	400	600	800	1000	1200	1400	1600	1800	2	0	1	0.25	0.25	0.25	0.25	0.25	0.25	0.25	0.25	0.25	0.25	-0.5	-0.5	-0.5	-0.5	-0.5	-0.5	-0.5	-0.5	-0.5	-0.5	-0.5	linear	0.025	TRUE	450	FALSE	NA	NA	1	0	0.5	8	fixmodel	0.9	-9.735733265085339e-4
10	250	0	200	400	600	800	1000	1200	1400	1600	1800	2	0	1	0.25	0.25	0.25	0.25	0.25	0.25	0.25	0.25	0.25	0.25	-0.5	-0.5	-0.5	-0.5	-0.5	-0.5	-0.5	-0.5	-0.5	-0.5	-0.5	linear	0.025	TRUE	450	FALSE	NA	NA	1	0	0.5	8	sepmodel	0.9	6.371410071233013e-4
10	250	0	200	400	600	800	1000	1200	1400	1600	1800	2	0	1	0.25	0.25	0.25	0.25	0.25	0.25	0.25	0.25	0.25	0.25	-0.5	-0.5	-0.5	-0.5	-0.5	-0.5	-0.5	-0.5	-0.5	-0.5	-0.5	linear	0.025	TRUE	450	FALSE	NA	NA	1	0	0.5	8	splines	0.9	-0.002831863572616988
10	250	0	200	400	600	800	1000	1200	1400	1600	1800	2	0	1	0.25	0.25	0.25	0.25	0.25	0.25	0.25	0.25	0.25	0.25	-0.5	-0.5	-0.5	-0.5	-0.5	-0.5	-0.5	-0.5	-0.5	-0.5	-0.5	linear	0.025	TRUE	450	FALSE	NA	NA	1	0	0.5	8	splines_cal	0.9	-0.001539080745205565
10	250	0	200	400	600	800	1000	1200	1400	1600	1800	2	0	1	0.25	0.25	0.25	0.25	0.25	0.25	0.25	0.25	0.25	0.25	-0.5	-0.5	-0.5	-0.5	-0.5	-0.5	-0.5	-0.5	-0.5	-0.5	-0.5	linear	0.025	TRUE	450	FALSE	NA	NA	1	0	0.5	9	fixmodel	0.9	0.022826524865570956
10	250	0	200	400	600	800	1000	1200	1400	1600	1800	2	0	1	0.25	0.25	0.25	0.25	0.25	0.25	0.25	0.25	0.25	0.25	-0.5	-0.5	-0.5	-0.5	-0.5	-0.5	-0.5	-0.5	-0.5	-0.5	-0.5	linear	0.025	TRUE	450	FALSE	NA	NA	1	0	0.5	9	sepmodel	0.8	0.029027526890781665
10	250	0	200	400	600	800	1000	1200	1400	1600	1800	2	0	1	0.25	0.25	0.25	0.25	0.25	0.25	0.25	0.25	0.25	0.25	-0.5	-0.5	-0.5	-0.5	-0.5	-0.5	-0.5	-0.5	-0.5	-0.5	-0.5	linear	0.025	TRUE	450	FALSE	NA	NA	1	0	0.5	9	splines	0.9	0.0201831919667798
10	250	0	200	400	600	800	1000	1200	1400	1600	1800	2	0	1	0.25	0.25	0.25	0.25	0.25	0.25	0.25	0.25	0.25	0.25	-0.5	-0.5	-0.5	-0.5	-0.5	-0.5	-0.5	-0.5	-0.5	-0.5	-0.5	linear	0.025	TRUE	450	FALSE	NA	NA	1	0	0.5	9	splines_cal	0.9	0.01764570743166271
10	250	0	200	400	600	800	1000	1200	1400	1600	1800	2	0	1	0.25	0.25	0.25	0.25	0.25	0.25	0.25	0.25	0.25	0.25	-0.5	-0.5	-0.5	-0.5	-0.5	-0.5	-0.5	-0.5	-0.5	-0.5	-0.5	linear	0.025	TRUE	450	FALSE	NA	NA	1	0	0.5	10	fixmodel	0.9	-0.014338572206878916
10	250	0	200	400	600	800	1000	1200	1400	1600	1800	2	0	1	0.25	0.25	0.25	0.25	0.25	0.25	0.25	0.25	0.25	0.25	-0.5	-0.5	-0.5	-0.5	-0.5	-0.5	-0.5	-0.5	-0.5	-0.5	-0.5	linear	0.025	TRUE	450	FALSE	NA	NA	1	0	0.5	10	sepmodel	0.8	-0.005654659313585425
10	250	0	200	400	600	800	1000	1200	1400	1600	1800	2	0	1	0.25	0.25	0.25	0.25	0.25	0.25	0.25	0.25	0.25	0.25	-0.5	-0.5	-0.5	-0.5	-0.5	-0.5	-0.5	-0.5	-0.5	-0.5	-0.5	linear	0.025	TRUE	450	FALSE	NA	NA	1	0	0.5	10	splines	0.9	-0.014623921910129154
10	250	0	200	400	600	800	1000	1200	1400	1600	1800	2	0	1	0.25	0.25	0.25	0.25	0.25	0.25	0.25	0.25	0.25	0.25	-0.5	-0.5	-0.5	-0.5	-0.5	-0.5	-0.5	-0.5	-0.5	-0.5	-0.5	linear	0.025	TRUE	450	FALSE	NA	NA	1	0	0.5	10	splines_cal	0.9	-0.014480841709864014
10	250	0	225	450	675	900	1125	1350	1575	1800	2025	2	0	1	0.25	0.25	0.25	0.25	0.25	0.25	0.25	0.25	0.25	0.25	-0.5	-0.5	-0.5	-0.5	-0.5	-0.5	-0.5	-0.5	-0.5	-0.5	-0.5	linear	0.025	TRUE	450	FALSE	NA	NA	1	0	0.5	2	fixmodel	0.9	-0.0027475369394253297
10	250	0	225	450	675	900	1125	1350	1575	1800	2025	2	0	1	0.25	0.25	0.25	0.25	0.25	0.25	0.25	0.25	0.25	0.25	-0.5	-0.5	-0.5	-0.5	-0.5	-0.5	-0.5	-0.5	-0.5	-0.5	-0.5	linear	0.025	TRUE	450	FALSE	NA	NA	1	0	0.5	2	sepmodel	0.9	0.004512118470845969
10	250	0	225	450	675	900	1125	1350	1575	1800	2025	2	0	1	0.25	0.25	0.25	0.25	0.25	0.25	0.25	0.25	0.25	0.25	-0.5	-0.5	-0.5	-0.5	-0.5	-0.5	-0.5	-0.5	-0.5	-0.5	-0.5	linear	0.025	TRUE	450	FALSE	NA	NA	1	0	0.5	2	splines	0.9	-0.0013020665371230478
10	250	0	225	450	675	900	1125	1350	1575	1800	2025	2	0	1	0.25	0.25	0.25	0.25	0.25	0.25	0.25	0.25	0.25	0.25	-0.5	-0.5	-0.5	-0.5	-0.5	-0.5	-0.5	-0.5	-0.5	-0.5	-0.5	linear	0.025	TRUE	450	FALSE	NA	NA	1	0	0.5	2	splines_cal	0.9	-0.0019709057595150153
10	250	0	225	450	675	900	1125	1350	1575	1800	2025	2	0	1	0.25	0.25	0.25	0.25	0.25	0.25	0.25	0.25	0.25	0.25	-0.5	-0.5	-0.5	-0.5	-0.5	-0.5	-0.5	-0.5	-0.5	-0.5	-0.5	linear	0.025	TRUE	450	FALSE	NA	NA	1	0	0.5	3	fixmodel	0.6	-0.03959855817960344
10	250	0	225	450	675	900	1125	1350	1575	1800	2025	2	0	1	0.25	0.25	0.25	0.25	0.25	0.25	0.25	0.25	0.25	0.25	-0.5	-0.5	-0.5	-0.5	-0.5	-0.5	-0.5	-0.5	-0.5	-0.5	-0.5	linear	0.025	TRUE	450	FALSE	NA	NA	1	0	0.5	3	sepmodel	0.6	-0.03390276616878241
10	250	0	225	450	675	900	1125	1350	1575	1800	2025	2	0	1	0.25	0.25	0.25	0.25	0.25	0.25	0.25	0.25	0.25	0.25	-0.5	-0.5	-0.5	-0.5	-0.5	-0.5	-0.5	-0.5	-0.5	-0.5	-0.5	linear	0.025	TRUE	450	FALSE	NA	NA	1	0	0.5	3	splines	0.6	-0.038470470869024956
10	250	0	225	450	675	900	1125	1350	1575	1800	2025	2	0	1	0.25	0.25	0.25	0.25	0.25	0.25	0.25	0.25	0.25	0.25	-0.5	-0.5	-0.5	-0.5	-0.5	-0.5	-0.5	-0.5	-0.5	-0.5	-0.5	linear	0.025	TRUE	450	FALSE	NA	NA	1	0	0.5	3	splines_cal	0.6	-0.03508304834229991
10	250	0	225	450	675	900	1125	1350	1575	1800	2025	2	0	1	0.25	0.25	0.25	0.25	0.25	0.25	0.25	0.25	0.25	0.25	-0.5	-0.5	-0.5	-0.5	-0.5	-0.5	-0.5	-0.5	-0.5	-0.5	-0.5	linear	0.025	TRUE	450	FALSE	NA	NA	1	0	0.5	4	fixmodel	0.9	0.02084615694188165
10	250	0	225	450	675	900	1125	1350	1575	1800	2025	2	0	1	0.25	0.25	0.25	0.25	0.25	0.25	0.25	0.25	0.25	0.25	-0.5	-0.5	-0.5	-0.5	-0.5	-0.5	-0.5	-0.5	-0.5	-0.5	-0.5	linear	0.025	TRUE	450	FALSE	NA	NA	1	0	0.5	4	sepmodel	0.9	0.02771702088086275
10	250	0	225	450	675	900	1125	1350	1575	1800	2025	2	0	1	0.25	0.25	0.25	0.25	0.25	0.25	0.25	0.25	0.25	0.25	-0.5	-0.5	-0.5	-0.5	-0.5	-0.5	-0.5	-0.5	-0.5	-0.5	-0.5	linear	0.025	TRUE	450	FALSE	NA	NA	1	0	0.5	4	splines	0.9	0.02303776234845
10	250	0	225	450	675	900	1125	1350	1575	1800	2025	2	0	1	0.25	0.25	0.25	0.25	0.25	0.25	0.25	0.25	0.25	0.25	-0.5	-0.5	-0.5	-0.5	-0.5	-0.5	-0.5	-0.5	-0.5	-0.5	-0.5	linear	0.025	TRUE	450	FALSE	NA	NA	1	0	0.5	4	splines_cal	0.9	0.024361387634124758
10	250	0	225	450	675	900	1125	1350	1575	1800	2025	2	0	1	0.25	0.25	0.25	0.25	0.25	0.25	0.25	0.25	0.25	0.25	-0.5	-0.5	-0.5	-0.5	-0.5	-0.5	-0.5	-0.5	-0.5	-0.5	-0.5	linear	0.025	TRUE	450	FALSE	NA	NA	1	0	0.5	5	fixmodel	0.8	-0.025568457219973795
10	250	0	225	450	675	900	1125	1350	1575	1800	2025	2	0	1	0.25	0.25	0.25	0.25	0.25	0.25	0.25	0.25	0.25	0.25	-0.5	-0.5	-0.5	-0.5	-0.5	-0.5	-0.5	-0.5	-0.5	-0.5	-0.5	linear	0.025	TRUE	450	FALSE	NA	NA	1	0	0.5	5	sepmodel	0.8	-0.017175614526698586
10	250	0	225	450	675	900	1125	1350	1575	1800	2025	2	0	1	0.25	0.25	0.25	0.25	0.25	0.25	0.25	0.25	0.25	0.25	-0.5	-0.5	-0.5	-0.5	-0.5	-0.5	-0.5	-0.5	-0.5	-0.5	-0.5	linear	0.025	TRUE	450	FALSE	NA	NA	1	0	0.5	5	splines	0.8	-0.023457898852526547
10	250	0	225	450	675	900	1125	1350	1575	1800	2025	2	0	1	0.25	0.25	0.25	0.25	0.25	0.25	0.25	0.25	0.25	0.25	-0.5	-0.5	-0.5	-0.5	-0.5	-0.5	-0.5	-0.5	-0.5	-0.5	-0.5	linear	0.025	TRUE	450	FALSE	NA	NA	1	0	0.5	5	splines_cal	0.8	-0.02406327734873583
10	250	0	225	450	675	900	1125	1350	1575	1800	2025	2	0	1	0.25	0.25	0.25	0.25	0.25	0.25	0.25	0.25	0.25	0.25	-0.5	-0.5	-0.5	-0.5	-0.5	-0.5	-0.5	-0.5	-0.5	-0.5	-0.5	linear	0.025	TRUE	450	FALSE	NA	NA	1	0	0.5	6	fixmodel	0.9	-0.0032441050454556893
10	250	0	225	450	675	900	1125	1350	1575	1800	2025	2	0	1	0.25	0.25	0.25	0.25	0.25	0.25	0.25	0.25	0.25	0.25	-0.5	-0.5	-0.5	-0.5	-0.5	-0.5	-0.5	-0.5	-0.5	-0.5	-0.5	linear	0.025	TRUE	450	FALSE	NA	NA	1	0	0.5	6	sepmodel	0.9	0.007795214453036689
10	250	0	225	450	675	900	1125	1350	1575	1800	2025	2	0	1	0.25	0.25	0.25	0.25	0.25	0.25	0.25	0.25	0.25	0.25	-0.5	-0.5	-0.5	-0.5	-0.5	-0.5	-0.5	-0.5	-0.5	-0.5	-0.5	linear	0.025	TRUE	450	FALSE	NA	NA	1	0	0.5	6	splines	0.9	-0.0015447705012215595
10	250	0	225	450	675	900	1125	1350	1575	1800	2025	2	0	1	0.25	0.25	0.25	0.25	0.25	0.25	0.25	0.25	0.25	0.25	-0.5	-0.5	-0.5	-0.5	-0.5	-0.5	-0.5	-0.5	-0.5	-0.5	-0.5	linear	0.025	TRUE	450	FALSE	NA	NA	1	0	0.5	6	splines_cal	0.9	-0.002937438191072436
10	250	0	225	450	675	900	1125	1350	1575	1800	2025	2	0	1	0.25	0.25	0.25	0.25	0.25	0.25	0.25	0.25	0.25	0.25	-0.5	-0.5	-0.5	-0.5	-0.5	-0.5	-0.5	-0.5	-0.5	-0.5	-0.5	linear	0.025	TRUE	450	FALSE	NA	NA	1	0	0.5	7	fixmodel	0.7	-0.04094302893603228
10	250	0	225	450	675	900	1125	1350	1575	1800	2025	2	0	1	0.25	0.25	0.25	0.25	0.25	0.25	0.25	0.25	0.25	0.25	-0.5	-0.5	-0.5	-0.5	-0.5	-0.5	-0.5	-0.5	-0.5	-0.5	-0.5	linear	0.025	TRUE	450	FALSE	NA	NA	1	0	0.5	7	sepmodel	0.8	-0.04103692177363471
10	250	0	225	450	675	900	1125	1350	1575	1800	2025	2	0	1	0.25	0.25	0.25	0.25	0.25	0.25	0.25	0.25	0.25	0.25	-0.5	-0.5	-0.5	-0.5	-0.5	-0.5	-0.5	-0.5	-0.5	-0.5	-0.5	linear	0.025	TRUE	450	FALSE	NA	NA	1	0	0.5	7	splines	0.8	-0.03849522202596651
10	250	0	225	450	675	900	1125	1350	1575	1800	2025	2	0	1	0.25	0.25	0.25	0.25	0.25	0.25	0.25	0.25	0.25	0.25	-0.5	-0.5	-0.5	-0.5	-0.5	-0.5	-0.5	-0.5	-0.5	-0.5	-0.5	linear	0.025	TRUE	450	FALSE	NA	NA	1	0	0.5	7	splines_cal	0.8	-0.0364444254455267
10	250	0	225	450	675	900	1125	1350	1575	1800	2025	2	0	1	0.25	0.25	0.25	0.25	0.25	0.25	0.25	0.25	0.25	0.25	-0.5	-0.5	-0.5	-0.5	-0.5	-0.5	-0.5	-0.5	-0.5	-0.5	-0.5	linear	0.025	TRUE	450	FALSE	NA	NA	1	0	0.5	8	fixmodel	1	0.016889924893932526
10	250	0	225	450	675	900	1125	1350	1575	1800	2025	2	0	1	0.25	0.25	0.25	0.25	0.25	0.25	0.25	0.25	0.25	0.25	-0.5	-0.5	-0.5	-0.5	-0.5	-0.5	-0.5	-0.5	-0.5	-0.5	-0.5	linear	0.025	TRUE	450	FALSE	NA	NA	1	0	0.5	8	sepmodel	0.9	0.009709043859396032
10	250	0	225	450	675	900	1125	1350	1575	1800	2025	2	0	1	0.25	0.25	0.25	0.25	0.25	0.25	0.25	0.25	0.25	0.25	-0.5	-0.5	-0.5	-0.5	-0.5	-0.5	-0.5	-0.5	-0.5	-0.5	-0.5	linear	0.025	TRUE	450	FALSE	NA	NA	1	0	0.5	8	splines	1	0.0170912284223912
10	250	0	225	450	675	900	1125	1350	1575	1800	2025	2	0	1	0.25	0.25	0.25	0.25	0.25	0.25	0.25	0.25	0.25	0.25	-0.5	-0.5	-0.5	-0.5	-0.5	-0.5	-0.5	-0.5	-0.5	-0.5	-0.5	linear	0.025	TRUE	450	FALSE	NA	NA	1	0	0.5	8	splines_cal	1	0.017108709302370677
10	250	0	225	450	675	900	1125	1350	1575	1800	2025	2	0	1	0.25	0.25	0.25	0.25	0.25	0.25	0.25	0.25	0.25	0.25	-0.5	-0.5	-0.5	-0.5	-0.5	-0.5	-0.5	-0.5	-0.5	-0.5	-0.5	linear	0.025	TRUE	450	FALSE	NA	NA	1	0	0.5	9	fixmodel	0.8	0.008564139879733885
10	250	0	225	450	675	900	1125	1350	1575	1800	2025	2	0	1	0.25	0.25	0.25	0.25	0.25	0.25	0.25	0.25	0.25	0.25	-0.5	-0.5	-0.5	-0.5	-0.5	-0.5	-0.5	-0.5	-0.5	-0.5	-0.5	linear	0.025	TRUE	450	FALSE	NA	NA	1	0	0.5	9	sepmodel	0.7	-0.0015274587366086556
10	250	0	225	450	675	900	1125	1350	1575	1800	2025	2	0	1	0.25	0.25	0.25	0.25	0.25	0.25	0.25	0.25	0.25	0.25	-0.5	-0.5	-0.5	-0.5	-0.5	-0.5	-0.5	-0.5	-0.5	-0.5	-0.5	linear	0.025	TRUE	450	FALSE	NA	NA	1	0	0.5	9	splines	0.8	0.01038557086127501
10	250	0	225	450	675	900	1125	1350	1575	1800	2025	2	0	1	0.25	0.25	0.25	0.25	0.25	0.25	0.25	0.25	0.25	0.25	-0.5	-0.5	-0.5	-0.5	-0.5	-0.5	-0.5	-0.5	-0.5	-0.5	-0.5	linear	0.025	TRUE	450	FALSE	NA	NA	1	0	0.5	9	splines_cal	0.8	0.008317677750422584
10	250	0	225	450	675	900	1125	1350	1575	1800	2025	2	0	1	0.25	0.25	0.25	0.25	0.25	0.25	0.25	0.25	0.25	0.25	-0.5	-0.5	-0.5	-0.5	-0.5	-0.5	-0.5	-0.5	-0.5	-0.5	-0.5	linear	0.025	TRUE	450	FALSE	NA	NA	1	0	0.5	10	fixmodel	0.8	-0.004055438120832422
10	250	0	225	450	675	900	1125	1350	1575	1800	2025	2	0	1	0.25	0.25	0.25	0.25	0.25	0.25	0.25	0.25	0.25	0.25	-0.5	-0.5	-0.5	-0.5	-0.5	-0.5	-0.5	-0.5	-0.5	-0.5	-0.5	linear	0.025	TRUE	450	FALSE	NA	NA	1	0	0.5	10	sepmodel	0.8	-0.011028324173650055
10	250	0	225	450	675	900	1125	1350	1575	1800	2025	2	0	1	0.25	0.25	0.25	0.25	0.25	0.25	0.25	0.25	0.25	0.25	-0.5	-0.5	-0.5	-0.5	-0.5	-0.5	-0.5	-0.5	-0.5	-0.5	-0.5	linear	0.025	TRUE	450	FALSE	NA	NA	1	0	0.5	10	splines	0.8	-0.0034603099002451206
10	250	0	225	450	675	900	1125	1350	1575	1800	2025	2	0	1	0.25	0.25	0.25	0.25	0.25	0.25	0.25	0.25	0.25	0.25	-0.5	-0.5	-0.5	-0.5	-0.5	-0.5	-0.5	-0.5	-0.5	-0.5	-0.5	linear	0.025	TRUE	450	FALSE	NA	NA	1	0	0.5	10	splines_cal	0.8	-0.002668230889629905
10	250	0	250	500	750	1000	1250	1500	1750	2000	2250	2	0	1	0.25	0.25	0.25	0.25	0.25	0.25	0.25	0.25	0.25	0.25	-0.5	-0.5	-0.5	-0.5	-0.5	-0.5	-0.5	-0.5	-0.5	-0.5	-0.5	linear	0.025	TRUE	450	FALSE	NA	NA	1	0	0.5	2	fixmodel	0.8	0.014875069111474779
10	250	0	250	500	750	1000	1250	1500	1750	2000	2250	2	0	1	0.25	0.25	0.25	0.25	0.25	0.25	0.25	0.25	0.25	0.25	-0.5	-0.5	-0.5	-0.5	-0.5	-0.5	-0.5	-0.5	-0.5	-0.5	-0.5	linear	0.025	TRUE	450	FALSE	NA	NA	1	0	0.5	2	sepmodel	0.7	0.014309622218303666
10	250	0	250	500	750	1000	1250	1500	1750	2000	2250	2	0	1	0.25	0.25	0.25	0.25	0.25	0.25	0.25	0.25	0.25	0.25	-0.5	-0.5	-0.5	-0.5	-0.5	-0.5	-0.5	-0.5	-0.5	-0.5	-0.5	linear	0.025	TRUE	450	FALSE	NA	NA	1	0	0.5	2	splines	0.8	0.014856626908017118
10	250	0	250	500	750	1000	1250	1500	1750	2000	2250	2	0	1	0.25	0.25	0.25	0.25	0.25	0.25	0.25	0.25	0.25	0.25	-0.5	-0.5	-0.5	-0.5	-0.5	-0.5	-0.5	-0.5	-0.5	-0.5	-0.5	linear	0.025	TRUE	450	FALSE	NA	NA	1	0	0.5	2	splines_cal	0.8	0.01638766917000663
10	250	0	250	500	750	1000	1250	1500	1750	2000	2250	2	0	1	0.25	0.25	0.25	0.25	0.25	0.25	0.25	0.25	0.25	0.25	-0.5	-0.5	-0.5	-0.5	-0.5	-0.5	-0.5	-0.5	-0.5	-0.5	-0.5	linear	0.025	TRUE	450	FALSE	NA	NA	1	0	0.5	3	fixmodel	1	0.05826979730947668
10	250	0	250	500	750	1000	1250	1500	1750	2000	2250	2	0	1	0.25	0.25	0.25	0.25	0.25	0.25	0.25	0.25	0.25	0.25	-0.5	-0.5	-0.5	-0.5	-0.5	-0.5	-0.5	-0.5	-0.5	-0.5	-0.5	linear	0.025	TRUE	450	FALSE	NA	NA	1	0	0.5	3	sepmodel	1	0.06876096667201372
10	250	0	250	500	750	1000	1250	1500	1750	2000	2250	2	0	1	0.25	0.25	0.25	0.25	0.25	0.25	0.25	0.25	0.25	0.25	-0.5	-0.5	-0.5	-0.5	-0.5	-0.5	-0.5	-0.5	-0.5	-0.5	-0.5	linear	0.025	TRUE	450	FALSE	NA	NA	1	0	0.5	3	splines	1	0.059797573324195
10	250	0	250	500	750	1000	1250	1500	1750	2000	2250	2	0	1	0.25	0.25	0.25	0.25	0.25	0.25	0.25	0.25	0.25	0.25	-0.5	-0.5	-0.5	-0.5	-0.5	-0.5	-0.5	-0.5	-0.5	-0.5	-0.5	linear	0.025	TRUE	450	FALSE	NA	NA	1	0	0.5	3	splines_cal	1	0.056688907582006884
10	250	0	250	500	750	1000	1250	1500	1750	2000	2250	2	0	1	0.25	0.25	0.25	0.25	0.25	0.25	0.25	0.25	0.25	0.25	-0.5	-0.5	-0.5	-0.5	-0.5	-0.5	-0.5	-0.5	-0.5	-0.5	-0.5	linear	0.025	TRUE	450	FALSE	NA	NA	1	0	0.5	4	fixmodel	0.9	0.023478558262645333
10	250	0	250	500	750	1000	1250	1500	1750	2000	2250	2	0	1	0.25	0.25	0.25	0.25	0.25	0.25	0.25	0.25	0.25	0.25	-0.5	-0.5	-0.5	-0.5	-0.5	-0.5	-0.5	-0.5	-0.5	-0.5	-0.5	linear	0.025	TRUE	450	FALSE	NA	NA	1	0	0.5	4	sepmodel	0.9	0.02621443906628568
10	250	0	250	500	750	1000	1250	1500	1750	2000	2250	2	0	1	0.25	0.25	0.25	0.25	0.25	0.25	0.25	0.25	0.25	0.25	-0.5	-0.5	-0.5	-0.5	-0.5	-0.5	-0.5	-0.5	-0.5	-0.5	-0.5	linear	0.025	TRUE	450	FALSE	NA	NA	1	0	0.5	4	splines	1	0.024986855534015966
10	250	0	250	500	750	1000	1250	1500	1750	2000	2250	2	0	1	0.25	0.25	0.25	0.25	0.25	0.25	0.25	0.25	0.25	0.25	-0.5	-0.5	-0.5	-0.5	-0.5	-0.5	-0.5	-0.5	-0.5	-0.5	-0.5	linear	0.025	TRUE	450	FALSE	NA	NA	1	0	0.5	4	splines_cal	1	0.0270182157792115
10	250	0	250	500	750	1000	1250	1500	1750	2000	2250	2	0	1	0.25	0.25	0.25	0.25	0.25	0.25	0.25	0.25	0.25	0.25	-0.5	-0.5	-0.5	-0.5	-0.5	-0.5	-0.5	-0.5	-0.5	-0.5	-0.5	linear	0.025	TRUE	450	FALSE	NA	NA	1	0	0.5	5	fixmodel	0.9	0.03191058103688949
10	250	0	250	500	750	1000	1250	1500	1750	2000	2250	2	0	1	0.25	0.25	0.25	0.25	0.25	0.25	0.25	0.25	0.25	0.25	-0.5	-0.5	-0.5	-0.5	-0.5	-0.5	-0.5	-0.5	-0.5	-0.5	-0.5	linear	0.025	TRUE	450	FALSE	NA	NA	1	0	0.5	5	sepmodel	1	0.04845453922715305
10	250	0	250	500	750	1000	1250	1500	1750	2000	2250	2	0	1	0.25	0.25	0.25	0.25	0.25	0.25	0.25	0.25	0.25	0.25	-0.5	-0.5	-0.5	-0.5	-0.5	-0.5	-0.5	-0.5	-0.5	-0.5	-0.5	linear	0.025	TRUE	450	FALSE	NA	NA	1	0	0.5	5	splines	0.9	0.033097330462187574
10	250	0	250	500	750	1000	1250	1500	1750	2000	2250	2	0	1	0.25	0.25	0.25	0.25	0.25	0.25	0.25	0.25	0.25	0.25	-0.5	-0.5	-0.5	-0.5	-0.5	-0.5	-0.5	-0.5	-0.5	-0.5	-0.5	linear	0.025	TRUE	450	FALSE	NA	NA	1	0	0.5	5	splines_cal	0.9	0.033708127610080345
10	250	0	250	500	750	1000	1250	1500	1750	2000	2250	2	0	1	0.25	0.25	0.25	0.25	0.25	0.25	0.25	0.25	0.25	0.25	-0.5	-0.5	-0.5	-0.5	-0.5	-0.5	-0.5	-0.5	-0.5	-0.5	-0.5	linear	0.025	TRUE	450	FALSE	NA	NA	1	0	0.5	6	fixmodel	1	0.0915583347025892
10	250	0	250	500	750	1000	1250	1500	1750	2000	2250	2	0	1	0.25	0.25	0.25	0.25	0.25	0.25	0.25	0.25	0.25	0.25	-0.5	-0.5	-0.5	-0.5	-0.5	-0.5	-0.5	-0.5	-0.5	-0.5	-0.5	linear	0.025	TRUE	450	FALSE	NA	NA	1	0	0.5	6	sepmodel	1	0.10302812627930526
10	250	0	250	500	750	1000	1250	1500	1750	2000	2250	2	0	1	0.25	0.25	0.25	0.25	0.25	0.25	0.25	0.25	0.25	0.25	-0.5	-0.5	-0.5	-0.5	-0.5	-0.5	-0.5	-0.5	-0.5	-0.5	-0.5	linear	0.025	TRUE	450	FALSE	NA	NA	1	0	0.5	6	splines	1	0.09186547882458626
10	250	0	250	500	750	1000	1250	1500	1750	2000	2250	2	0	1	0.25	0.25	0.25	0.25	0.25	0.25	0.25	0.25	0.25	0.25	-0.5	-0.5	-0.5	-0.5	-0.5	-0.5	-0.5	-0.5	-0.5	-0.5	-0.5	linear	0.025	TRUE	450	FALSE	NA	NA	1	0	0.5	6	splines_cal	1	0.09137636615166977
10	250	0	250	500	750	1000	1250	1500	1750	2000	2250	2	0	1	0.25	0.25	0.25	0.25	0.25	0.25	0.25	0.25	0.25	0.25	-0.5	-0.5	-0.5	-0.5	-0.5	-0.5	-0.5	-0.5	-0.5	-0.5	-0.5	linear	0.025	TRUE	450	FALSE	NA	NA	1	0	0.5	7	fixmodel	1	0.0760850284337638
10	250	0	250	500	750	1000	1250	1500	1750	2000	2250	2	0	1	0.25	0.25	0.25	0.25	0.25	0.25	0.25	0.25	0.25	0.25	-0.5	-0.5	-0.5	-0.5	-0.5	-0.5	-0.5	-0.5	-0.5	-0.5	-0.5	linear	0.025	TRUE	450	FALSE	NA	NA	1	0	0.5	7	sepmodel	1	0.09561272670351717
10	250	0	250	500	750	1000	1250	1500	1750	2000	2250	2	0	1	0.25	0.25	0.25	0.25	0.25	0.25	0.25	0.25	0.25	0.25	-0.5	-0.5	-0.5	-0.5	-0.5	-0.5	-0.5	-0.5	-0.5	-0.5	-0.5	linear	0.025	TRUE	450	FALSE	NA	NA	1	0	0.5	7	splines	1	0.07545844195025989
10	250	0	250	500	750	1000	1250	1500	1750	2000	2250	2	0	1	0.25	0.25	0.25	0.25	0.25	0.25	0.25	0.25	0.25	0.25	-0.5	-0.5	-0.5	-0.5	-0.5	-0.5	-0.5	-0.5	-0.5	-0.5	-0.5	linear	0.025	TRUE	450	FALSE	NA	NA	1	0	0.5	7	splines_cal	1	0.07619635256074819
10	250	0	250	500	750	1000	1250	1500	1750	2000	2250	2	0	1	0.25	0.25	0.25	0.25	0.25	0.25	0.25	0.25	0.25	0.25	-0.5	-0.5	-0.5	-0.5	-0.5	-0.5	-0.5	-0.5	-0.5	-0.5	-0.5	linear	0.025	TRUE	450	FALSE	NA	NA	1	0	0.5	8	fixmodel	1	0.029631091084503437
10	250	0	250	500	750	1000	1250	1500	1750	2000	2250	2	0	1	0.25	0.25	0.25	0.25	0.25	0.25	0.25	0.25	0.25	0.25	-0.5	-0.5	-0.5	-0.5	-0.5	-0.5	-0.5	-0.5	-0.5	-0.5	-0.5	linear	0.025	TRUE	450	FALSE	NA	NA	1	0	0.5	8	sepmodel	0.9	0.039670155209013874
10	250	0	250	500	750	1000	1250	1500	1750	2000	2250	2	0	1	0.25	0.25	0.25	0.25	0.25	0.25	0.25	0.25	0.25	0.25	-0.5	-0.5	-0.5	-0.5	-0.5	-0.5	-0.5	-0.5	-0.5	-0.5	-0.5	linear	0.025	TRUE	450	FALSE	NA	NA	1	0	0.5	8	splines	1	0.02836329319643404
10	250	0	250	500	750	1000	1250	1500	1750	2000	2250	2	0	1	0.25	0.25	0.25	0.25	0.25	0.25	0.25	0.25	0.25	0.25	-0.5	-0.5	-0.5	-0.5	-0.5	-0.5	-0.5	-0.5	-0.5	-0.5	-0.5	linear	0.025	TRUE	450	FALSE	NA	NA	1	0	0.5	8	splines_cal	1	0.027892350585877516
10	250	0	250	500	750	1000	1250	1500	1750	2000	2250	2	0	1	0.25	0.25	0.25	0.25	0.25	0.25	0.25	0.25	0.25	0.25	-0.5	-0.5	-0.5	-0.5	-0.5	-0.5	-0.5	-0.5	-0.5	-0.5	-0.5	linear	0.025	TRUE	450	FALSE	NA	NA	1	0	0.5	9	fixmodel	1	0.024620256510055484
10	250	0	250	500	750	1000	1250	1500	1750	2000	2250	2	0	1	0.25	0.25	0.25	0.25	0.25	0.25	0.25	0.25	0.25	0.25	-0.5	-0.5	-0.5	-0.5	-0.5	-0.5	-0.5	-0.5	-0.5	-0.5	-0.5	linear	0.025	TRUE	450	FALSE	NA	NA	1	0	0.5	9	sepmodel	1	0.028394055087762365
10	250	0	250	500	750	1000	1250	1500	1750	2000	2250	2	0	1	0.25	0.25	0.25	0.25	0.25	0.25	0.25	0.25	0.25	0.25	-0.5	-0.5	-0.5	-0.5	-0.5	-0.5	-0.5	-0.5	-0.5	-0.5	-0.5	linear	0.025	TRUE	450	FALSE	NA	NA	1	0	0.5	9	splines	1	0.023400295970468346
10	250	0	250	500	750	1000	1250	1500	1750	2000	2250	2	0	1	0.25	0.25	0.25	0.25	0.25	0.25	0.25	0.25	0.25	0.25	-0.5	-0.5	-0.5	-0.5	-0.5	-0.5	-0.5	-0.5	-0.5	-0.5	-0.5	linear	0.025	TRUE	450	FALSE	NA	NA	1	0	0.5	9	splines_cal	0.9	0.02151561524677856
10	250	0	250	500	750	1000	1250	1500	1750	2000	2250	2	0	1	0.25	0.25	0.25	0.25	0.25	0.25	0.25	0.25	0.25	0.25	-0.5	-0.5	-0.5	-0.5	-0.5	-0.5	-0.5	-0.5	-0.5	-0.5	-0.5	linear	0.025	TRUE	450	FALSE	NA	NA	1	0	0.5	10	fixmodel	0.7	-0.01910497372739567
10	250	0	250	500	750	1000	1250	1500	1750	2000	2250	2	0	1	0.25	0.25	0.25	0.25	0.25	0.25	0.25	0.25	0.25	0.25	-0.5	-0.5	-0.5	-0.5	-0.5	-0.5	-0.5	-0.5	-0.5	-0.5	-0.5	linear	0.025	TRUE	450	FALSE	NA	NA	1	0	0.5	10	sepmodel	0.6	-0.02466525433757341
10	250	0	250	500	750	1000	1250	1500	1750	2000	2250	2	0	1	0.25	0.25	0.25	0.25	0.25	0.25	0.25	0.25	0.25	0.25	-0.5	-0.5	-0.5	-0.5	-0.5	-0.5	-0.5	-0.5	-0.5	-0.5	-0.5	linear	0.025	TRUE	450	FALSE	NA	NA	1	0	0.5	10	splines	0.7	-0.01810815797632842
10	250	0	250	500	750	1000	1250	1500	1750	2000	2250	2	0	1	0.25	0.25	0.25	0.25	0.25	0.25	0.25	0.25	0.25	0.25	-0.5	-0.5	-0.5	-0.5	-0.5	-0.5	-0.5	-0.5	-0.5	-0.5	-0.5	linear	0.025	TRUE	450	FALSE	NA	NA	1	0	0.5	10	splines_cal	0.7	-0.015777500035661664
10	250	0	275	550	825	1100	1375	1650	1925	2200	2475	2	0	1	0.25	0.25	0.25	0.25	0.25	0.25	0.25	0.25	0.25	0.25	-0.5	-0.5	-0.5	-0.5	-0.5	-0.5	-0.5	-0.5	-0.5	-0.5	-0.5	linear	0.025	TRUE	450	FALSE	NA	NA	1	0	0.5	2	fixmodel	0.8	-0.0032697405050913786
10	250	0	275	550	825	1100	1375	1650	1925	2200	2475	2	0	1	0.25	0.25	0.25	0.25	0.25	0.25	0.25	0.25	0.25	0.25	-0.5	-0.5	-0.5	-0.5	-0.5	-0.5	-0.5	-0.5	-0.5	-0.5	-0.5	linear	0.025	TRUE	450	FALSE	NA	NA	1	0	0.5	2	sepmodel	0.8	-0.00516121386251672
10	250	0	275	550	825	1100	1375	1650	1925	2200	2475	2	0	1	0.25	0.25	0.25	0.25	0.25	0.25	0.25	0.25	0.25	0.25	-0.5	-0.5	-0.5	-0.5	-0.5	-0.5	-0.5	-0.5	-0.5	-0.5	-0.5	linear	0.025	TRUE	450	FALSE	NA	NA	1	0	0.5	2	splines	0.9	0.003711092366140445
10	250	0	275	550	825	1100	1375	1650	1925	2200	2475	2	0	1	0.25	0.25	0.25	0.25	0.25	0.25	0.25	0.25	0.25	0.25	-0.5	-0.5	-0.5	-0.5	-0.5	-0.5	-0.5	-0.5	-0.5	-0.5	-0.5	linear	0.025	TRUE	450	FALSE	NA	NA	1	0	0.5	2	splines_cal	0.9	0.002799636813961831
10	250	0	275	550	825	1100	1375	1650	1925	2200	2475	2	0	1	0.25	0.25	0.25	0.25	0.25	0.25	0.25	0.25	0.25	0.25	-0.5	-0.5	-0.5	-0.5	-0.5	-0.5	-0.5	-0.5	-0.5	-0.5	-0.5	linear	0.025	TRUE	450	FALSE	NA	NA	1	0	0.5	3	fixmodel	0.8	0.006444971789704984
10	250	0	275	550	825	1100	1375	1650	1925	2200	2475	2	0	1	0.25	0.25	0.25	0.25	0.25	0.25	0.25	0.25	0.25	0.25	-0.5	-0.5	-0.5	-0.5	-0.5	-0.5	-0.5	-0.5	-0.5	-0.5	-0.5	linear	0.025	TRUE	450	FALSE	NA	NA	1	0	0.5	3	sepmodel	0.8	0.004940222558611024
10	250	0	275	550	825	1100	1375	1650	1925	2200	2475	2	0	1	0.25	0.25	0.25	0.25	0.25	0.25	0.25	0.25	0.25	0.25	-0.5	-0.5	-0.5	-0.5	-0.5	-0.5	-0.5	-0.5	-0.5	-0.5	-0.5	linear	0.025	TRUE	450	FALSE	NA	NA	1	0	0.5	3	splines	0.8	0.0070624984415920185
10	250	0	275	550	825	1100	1375	1650	1925	2200	2475	2	0	1	0.25	0.25	0.25	0.25	0.25	0.25	0.25	0.25	0.25	0.25	-0.5	-0.5	-0.5	-0.5	-0.5	-0.5	-0.5	-0.5	-0.5	-0.5	-0.5	linear	0.025	TRUE	450	FALSE	NA	NA	1	0	0.5	3	splines_cal	0.8	0.006725689949568353
10	250	0	275	550	825	1100	1375	1650	1925	2200	2475	2	0	1	0.25	0.25	0.25	0.25	0.25	0.25	0.25	0.25	0.25	0.25	-0.5	-0.5	-0.5	-0.5	-0.5	-0.5	-0.5	-0.5	-0.5	-0.5	-0.5	linear	0.025	TRUE	450	FALSE	NA	NA	1	0	0.5	4	fixmodel	0.7	-0.04209256563183486
10	250	0	275	550	825	1100	1375	1650	1925	2200	2475	2	0	1	0.25	0.25	0.25	0.25	0.25	0.25	0.25	0.25	0.25	0.25	-0.5	-0.5	-0.5	-0.5	-0.5	-0.5	-0.5	-0.5	-0.5	-0.5	-0.5	linear	0.025	TRUE	450	FALSE	NA	NA	1	0	0.5	4	sepmodel	0.6	-0.0504314214811106
10	250	0	275	550	825	1100	1375	1650	1925	2200	2475	2	0	1	0.25	0.25	0.25	0.25	0.25	0.25	0.25	0.25	0.25	0.25	-0.5	-0.5	-0.5	-0.5	-0.5	-0.5	-0.5	-0.5	-0.5	-0.5	-0.5	linear	0.025	TRUE	450	FALSE	NA	NA	1	0	0.5	4	splines	0.6	-0.04470923700769827
10	250	0	275	550	825	1100	1375	1650	1925	2200	2475	2	0	1	0.25	0.25	0.25	0.25	0.25	0.25	0.25	0.25	0.25	0.25	-0.5	-0.5	-0.5	-0.5	-0.5	-0.5	-0.5	-0.5	-0.5	-0.5	-0.5	linear	0.025	TRUE	450	FALSE	NA	NA	1	0	0.5	4	splines_cal	0.6	-0.0446421691083701
10	250	0	275	550	825	1100	1375	1650	1925	2200	2475	2	0	1	0.25	0.25	0.25	0.25	0.25	0.25	0.25	0.25	0.25	0.25	-0.5	-0.5	-0.5	-0.5	-0.5	-0.5	-0.5	-0.5	-0.5	-0.5	-0.5	linear	0.025	TRUE	450	FALSE	NA	NA	1	0	0.5	5	fixmodel	0.8	0.001683029250664958
10	250	0	275	550	825	1100	1375	1650	1925	2200	2475	2	0	1	0.25	0.25	0.25	0.25	0.25	0.25	0.25	0.25	0.25	0.25	-0.5	-0.5	-0.5	-0.5	-0.5	-0.5	-0.5	-0.5	-0.5	-0.5	-0.5	linear	0.025	TRUE	450	FALSE	NA	NA	1	0	0.5	5	sepmodel	0.8	7.578929994491973e-4
10	250	0	275	550	825	1100	1375	1650	1925	2200	2475	2	0	1	0.25	0.25	0.25	0.25	0.25	0.25	0.25	0.25	0.25	0.25	-0.5	-0.5	-0.5	-0.5	-0.5	-0.5	-0.5	-0.5	-0.5	-0.5	-0.5	linear	0.025	TRUE	450	FALSE	NA	NA	1	0	0.5	5	splines	0.8	0.0012603025846842947
10	250	0	275	550	825	1100	1375	1650	1925	2200	2475	2	0	1	0.25	0.25	0.25	0.25	0.25	0.25	0.25	0.25	0.25	0.25	-0.5	-0.5	-0.5	-0.5	-0.5	-0.5	-0.5	-0.5	-0.5	-0.5	-0.5	linear	0.025	TRUE	450	FALSE	NA	NA	1	0	0.5	5	splines_cal	0.8	9.639079152344409e-4
10	250	0	275	550	825	1100	1375	1650	1925	2200	2475	2	0	1	0.25	0.25	0.25	0.25	0.25	0.25	0.25	0.25	0.25	0.25	-0.5	-0.5	-0.5	-0.5	-0.5	-0.5	-0.5	-0.5	-0.5	-0.5	-0.5	linear	0.025	TRUE	450	FALSE	NA	NA	1	0	0.5	6	fixmodel	0.7	-0.014033237447760371
10	250	0	275	550	825	1100	1375	1650	1925	2200	2475	2	0	1	0.25	0.25	0.25	0.25	0.25	0.25	0.25	0.25	0.25	0.25	-0.5	-0.5	-0.5	-0.5	-0.5	-0.5	-0.5	-0.5	-0.5	-0.5	-0.5	linear	0.025	TRUE	450	FALSE	NA	NA	1	0	0.5	6	sepmodel	0.7	-0.013727002359952889
10	250	0	275	550	825	1100	1375	1650	1925	2200	2475	2	0	1	0.25	0.25	0.25	0.25	0.25	0.25	0.25	0.25	0.25	0.25	-0.5	-0.5	-0.5	-0.5	-0.5	-0.5	-0.5	-0.5	-0.5	-0.5	-0.5	linear	0.025	TRUE	450	FALSE	NA	NA	1	0	0.5	6	splines	0.7	-0.012814053156996555
10	250	0	275	550	825	1100	1375	1650	1925	2200	2475	2	0	1	0.25	0.25	0.25	0.25	0.25	0.25	0.25	0.25	0.25	0.25	-0.5	-0.5	-0.5	-0.5	-0.5	-0.5	-0.5	-0.5	-0.5	-0.5	-0.5	linear	0.025	TRUE	450	FALSE	NA	NA	1	0	0.5	6	splines_cal	0.7	-0.008860472481166348
10	250	0	275	550	825	1100	1375	1650	1925	2200	2475	2	0	1	0.25	0.25	0.25	0.25	0.25	0.25	0.25	0.25	0.25	0.25	-0.5	-0.5	-0.5	-0.5	-0.5	-0.5	-0.5	-0.5	-0.5	-0.5	-0.5	linear	0.025	TRUE	450	FALSE	NA	NA	1	0	0.5	7	fixmodel	0.9	-0.004496036713684431
10	250	0	275	550	825	1100	1375	1650	1925	2200	2475	2	0	1	0.25	0.25	0.25	0.25	0.25	0.25	0.25	0.25	0.25	0.25	-0.5	-0.5	-0.5	-0.5	-0.5	-0.5	-0.5	-0.5	-0.5	-0.5	-0.5	linear	0.025	TRUE	450	FALSE	NA	NA	1	0	0.5	7	sepmodel	0.8	-0.006858321363101422
10	250	0	275	550	825	1100	1375	1650	1925	2200	2475	2	0	1	0.25	0.25	0.25	0.25	0.25	0.25	0.25	0.25	0.25	0.25	-0.5	-0.5	-0.5	-0.5	-0.5	-0.5	-0.5	-0.5	-0.5	-0.5	-0.5	linear	0.025	TRUE	450	FALSE	NA	NA	1	0	0.5	7	splines	0.9	-0.004236098097925314
10	250	0	275	550	825	1100	1375	1650	1925	2200	2475	2	0	1	0.25	0.25	0.25	0.25	0.25	0.25	0.25	0.25	0.25	0.25	-0.5	-0.5	-0.5	-0.5	-0.5	-0.5	-0.5	-0.5	-0.5	-0.5	-0.5	linear	0.025	TRUE	450	FALSE	NA	NA	1	0	0.5	7	splines_cal	0.9	-0.005991344815301091
10	250	0	275	550	825	1100	1375	1650	1925	2200	2475	2	0	1	0.25	0.25	0.25	0.25	0.25	0.25	0.25	0.25	0.25	0.25	-0.5	-0.5	-0.5	-0.5	-0.5	-0.5	-0.5	-0.5	-0.5	-0.5	-0.5	linear	0.025	TRUE	450	FALSE	NA	NA	1	0	0.5	8	fixmodel	1	0.03156632697982833
10	250	0	275	550	825	1100	1375	1650	1925	2200	2475	2	0	1	0.25	0.25	0.25	0.25	0.25	0.25	0.25	0.25	0.25	0.25	-0.5	-0.5	-0.5	-0.5	-0.5	-0.5	-0.5	-0.5	-0.5	-0.5	-0.5	linear	0.025	TRUE	450	FALSE	NA	NA	1	0	0.5	8	sepmodel	0.9	0.040610646787387565
10	250	0	275	550	825	1100	1375	1650	1925	2200	2475	2	0	1	0.25	0.25	0.25	0.25	0.25	0.25	0.25	0.25	0.25	0.25	-0.5	-0.5	-0.5	-0.5	-0.5	-0.5	-0.5	-0.5	-0.5	-0.5	-0.5	linear	0.025	TRUE	450	FALSE	NA	NA	1	0	0.5	8	splines	1	0.03174760857770794
10	250	0	275	550	825	1100	1375	1650	1925	2200	2475	2	0	1	0.25	0.25	0.25	0.25	0.25	0.25	0.25	0.25	0.25	0.25	-0.5	-0.5	-0.5	-0.5	-0.5	-0.5	-0.5	-0.5	-0.5	-0.5	-0.5	linear	0.025	TRUE	450	FALSE	NA	NA	1	0	0.5	8	splines_cal	0.9	0.031044290868460507
10	250	0	275	550	825	1100	1375	1650	1925	2200	2475	2	0	1	0.25	0.25	0.25	0.25	0.25	0.25	0.25	0.25	0.25	0.25	-0.5	-0.5	-0.5	-0.5	-0.5	-0.5	-0.5	-0.5	-0.5	-0.5	-0.5	linear	0.025	TRUE	450	FALSE	NA	NA	1	0	0.5	9	fixmodel	0.9	-0.00263445577790159
10	250	0	275	550	825	1100	1375	1650	1925	2200	2475	2	0	1	0.25	0.25	0.25	0.25	0.25	0.25	0.25	0.25	0.25	0.25	-0.5	-0.5	-0.5	-0.5	-0.5	-0.5	-0.5	-0.5	-0.5	-0.5	-0.5	linear	0.025	TRUE	450	FALSE	NA	NA	1	0	0.5	9	sepmodel	0.9	-0.006045814446733197
10	250	0	275	550	825	1100	1375	1650	1925	2200	2475	2	0	1	0.25	0.25	0.25	0.25	0.25	0.25	0.25	0.25	0.25	0.25	-0.5	-0.5	-0.5	-0.5	-0.5	-0.5	-0.5	-0.5	-0.5	-0.5	-0.5	linear	0.025	TRUE	450	FALSE	NA	NA	1	0	0.5	9	splines	0.9	-0.002303385955402393
10	250	0	275	550	825	1100	1375	1650	1925	2200	2475	2	0	1	0.25	0.25	0.25	0.25	0.25	0.25	0.25	0.25	0.25	0.25	-0.5	-0.5	-0.5	-0.5	-0.5	-0.5	-0.5	-0.5	-0.5	-0.5	-0.5	linear	0.025	TRUE	450	FALSE	NA	NA	1	0	0.5	9	splines_cal	0.9	-2.2197518034174356e-4
10	250	0	275	550	825	1100	1375	1650	1925	2200	2475	2	0	1	0.25	0.25	0.25	0.25	0.25	0.25	0.25	0.25	0.25	0.25	-0.5	-0.5	-0.5	-0.5	-0.5	-0.5	-0.5	-0.5	-0.5	-0.5	-0.5	linear	0.025	TRUE	450	FALSE	NA	NA	1	0	0.5	10	fixmodel	0.9	-0.01382596985012079
10	250	0	275	550	825	1100	1375	1650	1925	2200	2475	2	0	1	0.25	0.25	0.25	0.25	0.25	0.25	0.25	0.25	0.25	0.25	-0.5	-0.5	-0.5	-0.5	-0.5	-0.5	-0.5	-0.5	-0.5	-0.5	-0.5	linear	0.025	TRUE	450	FALSE	NA	NA	1	0	0.5	10	sepmodel	0.8	-0.013089588215790824
10	250	0	275	550	825	1100	1375	1650	1925	2200	2475	2	0	1	0.25	0.25	0.25	0.25	0.25	0.25	0.25	0.25	0.25	0.25	-0.5	-0.5	-0.5	-0.5	-0.5	-0.5	-0.5	-0.5	-0.5	-0.5	-0.5	linear	0.025	TRUE	450	FALSE	NA	NA	1	0	0.5	10	splines	0.9	-0.013636059569266798
10	250	0	275	550	825	1100	1375	1650	1925	2200	2475	2	0	1	0.25	0.25	0.25	0.25	0.25	0.25	0.25	0.25	0.25	0.25	-0.5	-0.5	-0.5	-0.5	-0.5	-0.5	-0.5	-0.5	-0.5	-0.5	-0.5	linear	0.025	TRUE	450	FALSE	NA	NA	1	0	0.5	10	splines_cal	0.9	-0.01615511696847908
10	250	0	300	600	900	1200	1500	1800	2100	2400	2700	2	0	1	0.25	0.25	0.25	0.25	0.25	0.25	0.25	0.25	0.25	0.25	-0.5	-0.5	-0.5	-0.5	-0.5	-0.5	-0.5	-0.5	-0.5	-0.5	-0.5	linear	0.025	TRUE	450	FALSE	NA	NA	1	0	0.5	2	fixmodel	0.8	0.008759768760829637
10	250	0	300	600	900	1200	1500	1800	2100	2400	2700	2	0	1	0.25	0.25	0.25	0.25	0.25	0.25	0.25	0.25	0.25	0.25	-0.5	-0.5	-0.5	-0.5	-0.5	-0.5	-0.5	-0.5	-0.5	-0.5	-0.5	linear	0.025	TRUE	450	FALSE	NA	NA	1	0	0.5	2	sepmodel	0.8	0.02039174180994373
10	250	0	300	600	900	1200	1500	1800	2100	2400	2700	2	0	1	0.25	0.25	0.25	0.25	0.25	0.25	0.25	0.25	0.25	0.25	-0.5	-0.5	-0.5	-0.5	-0.5	-0.5	-0.5	-0.5	-0.5	-0.5	-0.5	linear	0.025	TRUE	450	FALSE	NA	NA	1	0	0.5	2	splines	0.8	0.0042038895896839065
10	250	0	300	600	900	1200	1500	1800	2100	2400	2700	2	0	1	0.25	0.25	0.25	0.25	0.25	0.25	0.25	0.25	0.25	0.25	-0.5	-0.5	-0.5	-0.5	-0.5	-0.5	-0.5	-0.5	-0.5	-0.5	-0.5	linear	0.025	TRUE	450	FALSE	NA	NA	1	0	0.5	2	splines_cal	0.8	0.00757674409539012
10	250	0	300	600	900	1200	1500	1800	2100	2400	2700	2	0	1	0.25	0.25	0.25	0.25	0.25	0.25	0.25	0.25	0.25	0.25	-0.5	-0.5	-0.5	-0.5	-0.5	-0.5	-0.5	-0.5	-0.5	-0.5	-0.5	linear	0.025	TRUE	450	FALSE	NA	NA	1	0	0.5	3	fixmodel	0.9	0.020275279978162176
10	250	0	300	600	900	1200	1500	1800	2100	2400	2700	2	0	1	0.25	0.25	0.25	0.25	0.25	0.25	0.25	0.25	0.25	0.25	-0.5	-0.5	-0.5	-0.5	-0.5	-0.5	-0.5	-0.5	-0.5	-0.5	-0.5	linear	0.025	TRUE	450	FALSE	NA	NA	1	0	0.5	3	sepmodel	1	0.02917584618794756
10	250	0	300	600	900	1200	1500	1800	2100	2400	2700	2	0	1	0.25	0.25	0.25	0.25	0.25	0.25	0.25	0.25	0.25	0.25	-0.5	-0.5	-0.5	-0.5	-0.5	-0.5	-0.5	-0.5	-0.5	-0.5	-0.5	linear	0.025	TRUE	450	FALSE	NA	NA	1	0	0.5	3	splines	1	0.026937029381840272
10	250	0	300	600	900	1200	1500	1800	2100	2400	2700	2	0	1	0.25	0.25	0.25	0.25	0.25	0.25	0.25	0.25	0.25	0.25	-0.5	-0.5	-0.5	-0.5	-0.5	-0.5	-0.5	-0.5	-0.5	-0.5	-0.5	linear	0.025	TRUE	450	FALSE	NA	NA	1	0	0.5	3	splines_cal	1	0.026934017052422012
10	250	0	300	600	900	1200	1500	1800	2100	2400	2700	2	0	1	0.25	0.25	0.25	0.25	0.25	0.25	0.25	0.25	0.25	0.25	-0.5	-0.5	-0.5	-0.5	-0.5	-0.5	-0.5	-0.5	-0.5	-0.5	-0.5	linear	0.025	TRUE	450	FALSE	NA	NA	1	0	0.5	4	fixmodel	1	0.010933674487022777
10	250	0	300	600	900	1200	1500	1800	2100	2400	2700	2	0	1	0.25	0.25	0.25	0.25	0.25	0.25	0.25	0.25	0.25	0.25	-0.5	-0.5	-0.5	-0.5	-0.5	-0.5	-0.5	-0.5	-0.5	-0.5	-0.5	linear	0.025	TRUE	450	FALSE	NA	NA	1	0	0.5	4	sepmodel	1	0.013082869755399018
10	250	0	300	600	900	1200	1500	1800	2100	2400	2700	2	0	1	0.25	0.25	0.25	0.25	0.25	0.25	0.25	0.25	0.25	0.25	-0.5	-0.5	-0.5	-0.5	-0.5	-0.5	-0.5	-0.5	-0.5	-0.5	-0.5	linear	0.025	TRUE	450	FALSE	NA	NA	1	0	0.5	4	splines	1	0.011285262975015675
10	250	0	300	600	900	1200	1500	1800	2100	2400	2700	2	0	1	0.25	0.25	0.25	0.25	0.25	0.25	0.25	0.25	0.25	0.25	-0.5	-0.5	-0.5	-0.5	-0.5	-0.5	-0.5	-0.5	-0.5	-0.5	-0.5	linear	0.025	TRUE	450	FALSE	NA	NA	1	0	0.5	4	splines_cal	1	0.01212169823695971
10	250	0	300	600	900	1200	1500	1800	2100	2400	2700	2	0	1	0.25	0.25	0.25	0.25	0.25	0.25	0.25	0.25	0.25	0.25	-0.5	-0.5	-0.5	-0.5	-0.5	-0.5	-0.5	-0.5	-0.5	-0.5	-0.5	linear	0.025	TRUE	450	FALSE	NA	NA	1	0	0.5	5	fixmodel	0.8	-0.014674667514239834
10	250	0	300	600	900	1200	1500	1800	2100	2400	2700	2	0	1	0.25	0.25	0.25	0.25	0.25	0.25	0.25	0.25	0.25	0.25	-0.5	-0.5	-0.5	-0.5	-0.5	-0.5	-0.5	-0.5	-0.5	-0.5	-0.5	linear	0.025	TRUE	450	FALSE	NA	NA	1	0	0.5	5	sepmodel	0.6	-0.022974623493248893
10	250	0	300	600	900	1200	1500	1800	2100	2400	2700	2	0	1	0.25	0.25	0.25	0.25	0.25	0.25	0.25	0.25	0.25	0.25	-0.5	-0.5	-0.5	-0.5	-0.5	-0.5	-0.5	-0.5	-0.5	-0.5	-0.5	linear	0.025	TRUE	450	FALSE	NA	NA	1	0	0.5	5	splines	0.8	-0.015596181548383006
10	250	0	300	600	900	1200	1500	1800	2100	2400	2700	2	0	1	0.25	0.25	0.25	0.25	0.25	0.25	0.25	0.25	0.25	0.25	-0.5	-0.5	-0.5	-0.5	-0.5	-0.5	-0.5	-0.5	-0.5	-0.5	-0.5	linear	0.025	TRUE	450	FALSE	NA	NA	1	0	0.5	5	splines_cal	0.8	-0.01489652980376081
10	250	0	300	600	900	1200	1500	1800	2100	2400	2700	2	0	1	0.25	0.25	0.25	0.25	0.25	0.25	0.25	0.25	0.25	0.25	-0.5	-0.5	-0.5	-0.5	-0.5	-0.5	-0.5	-0.5	-0.5	-0.5	-0.5	linear	0.025	TRUE	450	FALSE	NA	NA	1	0	0.5	6	fixmodel	0.9	0.008355375212876904
10	250	0	300	600	900	1200	1500	1800	2100	2400	2700	2	0	1	0.25	0.25	0.25	0.25	0.25	0.25	0.25	0.25	0.25	0.25	-0.5	-0.5	-0.5	-0.5	-0.5	-0.5	-0.5	-0.5	-0.5	-0.5	-0.5	linear	0.025	TRUE	450	FALSE	NA	NA	1	0	0.5	6	sepmodel	0.9	0.007527700365535605
10	250	0	300	600	900	1200	1500	1800	2100	2400	2700	2	0	1	0.25	0.25	0.25	0.25	0.25	0.25	0.25	0.25	0.25	0.25	-0.5	-0.5	-0.5	-0.5	-0.5	-0.5	-0.5	-0.5	-0.5	-0.5	-0.5	linear	0.025	TRUE	450	FALSE	NA	NA	1	0	0.5	6	splines	0.9	0.008905732245096405
10	250	0	300	600	900	1200	1500	1800	2100	2400	2700	2	0	1	0.25	0.25	0.25	0.25	0.25	0.25	0.25	0.25	0.25	0.25	-0.5	-0.5	-0.5	-0.5	-0.5	-0.5	-0.5	-0.5	-0.5	-0.5	-0.5	linear	0.025	TRUE	450	FALSE	NA	NA	1	0	0.5	6	splines_cal	1	0.010640811137734555
10	250	0	300	600	900	1200	1500	1800	2100	2400	2700	2	0	1	0.25	0.25	0.25	0.25	0.25	0.25	0.25	0.25	0.25	0.25	-0.5	-0.5	-0.5	-0.5	-0.5	-0.5	-0.5	-0.5	-0.5	-0.5	-0.5	linear	0.025	TRUE	450	FALSE	NA	NA	1	0	0.5	7	fixmodel	1	0.016594715771414716
10	250	0	300	600	900	1200	1500	1800	2100	2400	2700	2	0	1	0.25	0.25	0.25	0.25	0.25	0.25	0.25	0.25	0.25	0.25	-0.5	-0.5	-0.5	-0.5	-0.5	-0.5	-0.5	-0.5	-0.5	-0.5	-0.5	linear	0.025	TRUE	450	FALSE	NA	NA	1	0	0.5	7	sepmodel	1	0.02379001422406679
10	250	0	300	600	900	1200	1500	1800	2100	2400	2700	2	0	1	0.25	0.25	0.25	0.25	0.25	0.25	0.25	0.25	0.25	0.25	-0.5	-0.5	-0.5	-0.5	-0.5	-0.5	-0.5	-0.5	-0.5	-0.5	-0.5	linear	0.025	TRUE	450	FALSE	NA	NA	1	0	0.5	7	splines	1	0.01650215942200005
10	250	0	300	600	900	1200	1500	1800	2100	2400	2700	2	0	1	0.25	0.25	0.25	0.25	0.25	0.25	0.25	0.25	0.25	0.25	-0.5	-0.5	-0.5	-0.5	-0.5	-0.5	-0.5	-0.5	-0.5	-0.5	-0.5	linear	0.025	TRUE	450	FALSE	NA	NA	1	0	0.5	7	splines_cal	1	0.015681902987637296
10	250	0	300	600	900	1200	1500	1800	2100	2400	2700	2	0	1	0.25	0.25	0.25	0.25	0.25	0.25	0.25	0.25	0.25	0.25	-0.5	-0.5	-0.5	-0.5	-0.5	-0.5	-0.5	-0.5	-0.5	-0.5	-0.5	linear	0.025	TRUE	450	FALSE	NA	NA	1	0	0.5	8	fixmodel	0.8	0.010217763400580823
10	250	0	300	600	900	1200	1500	1800	2100	2400	2700	2	0	1	0.25	0.25	0.25	0.25	0.25	0.25	0.25	0.25	0.25	0.25	-0.5	-0.5	-0.5	-0.5	-0.5	-0.5	-0.5	-0.5	-0.5	-0.5	-0.5	linear	0.025	TRUE	450	FALSE	NA	NA	1	0	0.5	8	sepmodel	0.8	0.015136514999414239
10	250	0	300	600	900	1200	1500	1800	2100	2400	2700	2	0	1	0.25	0.25	0.25	0.25	0.25	0.25	0.25	0.25	0.25	0.25	-0.5	-0.5	-0.5	-0.5	-0.5	-0.5	-0.5	-0.5	-0.5	-0.5	-0.5	linear	0.025	TRUE	450	FALSE	NA	NA	1	0	0.5	8	splines	0.8	0.004506958284628659
10	250	0	300	600	900	1200	1500	1800	2100	2400	2700	2	0	1	0.25	0.25	0.25	0.25	0.25	0.25	0.25	0.25	0.25	0.25	-0.5	-0.5	-0.5	-0.5	-0.5	-0.5	-0.5	-0.5	-0.5	-0.5	-0.5	linear	0.025	TRUE	450	FALSE	NA	NA	1	0	0.5	8	splines_cal	0.8	0.004362229864928885
10	250	0	300	600	900	1200	1500	1800	2100	2400	2700	2	0	1	0.25	0.25	0.25	0.25	0.25	0.25	0.25	0.25	0.25	0.25	-0.5	-0.5	-0.5	-0.5	-0.5	-0.5	-0.5	-0.5	-0.5	-0.5	-0.5	linear	0.025	TRUE	450	FALSE	NA	NA	1	0	0.5	9	fixmodel	0.9	0.0021592112313120943
10	250	0	300	600	900	1200	1500	1800	2100	2400	2700	2	0	1	0.25	0.25	0.25	0.25	0.25	0.25	0.25	0.25	0.25	0.25	-0.5	-0.5	-0.5	-0.5	-0.5	-0.5	-0.5	-0.5	-0.5	-0.5	-0.5	linear	0.025	TRUE	450	FALSE	NA	NA	1	0	0.5	9	sepmodel	0.8	0.004675185823364974
10	250	0	300	600	900	1200	1500	1800	2100	2400	2700	2	0	1	0.25	0.25	0.25	0.25	0.25	0.25	0.25	0.25	0.25	0.25	-0.5	-0.5	-0.5	-0.5	-0.5	-0.5	-0.5	-0.5	-0.5	-0.5	-0.5	linear	0.025	TRUE	450	FALSE	NA	NA	1	0	0.5	9	splines	0.9	-5.110342673735058e-5
10	250	0	300	600	900	1200	1500	1800	2100	2400	2700	2	0	1	0.25	0.25	0.25	0.25	0.25	0.25	0.25	0.25	0.25	0.25	-0.5	-0.5	-0.5	-0.5	-0.5	-0.5	-0.5	-0.5	-0.5	-0.5	-0.5	linear	0.025	TRUE	450	FALSE	NA	NA	1	0	0.5	9	splines_cal	0.9	7.567077379288661e-4
10	250	0	300	600	900	1200	1500	1800	2100	2400	2700	2	0	1	0.25	0.25	0.25	0.25	0.25	0.25	0.25	0.25	0.25	0.25	-0.5	-0.5	-0.5	-0.5	-0.5	-0.5	-0.5	-0.5	-0.5	-0.5	-0.5	linear	0.025	TRUE	450	FALSE	NA	NA	1	0	0.5	10	fixmodel	0.9	-6.009070515868575e-5
10	250	0	300	600	900	1200	1500	1800	2100	2400	2700	2	0	1	0.25	0.25	0.25	0.25	0.25	0.25	0.25	0.25	0.25	0.25	-0.5	-0.5	-0.5	-0.5	-0.5	-0.5	-0.5	-0.5	-0.5	-0.5	-0.5	linear	0.025	TRUE	450	FALSE	NA	NA	1	0	0.5	10	sepmodel	0.9	-5.769145182001612e-4
10	250	0	300	600	900	1200	1500	1800	2100	2400	2700	2	0	1	0.25	0.25	0.25	0.25	0.25	0.25	0.25	0.25	0.25	0.25	-0.5	-0.5	-0.5	-0.5	-0.5	-0.5	-0.5	-0.5	-0.5	-0.5	-0.5	linear	0.025	TRUE	450	FALSE	NA	NA	1	0	0.5	10	splines	0.9	-9.807655903939449e-4
10	250	0	300	600	900	1200	1500	1800	2100	2400	2700	2	0	1	0.25	0.25	0.25	0.25	0.25	0.25	0.25	0.25	0.25	0.25	-0.5	-0.5	-0.5	-0.5	-0.5	-0.5	-0.5	-0.5	-0.5	-0.5	-0.5	linear	0.025	TRUE	450	FALSE	NA	NA	1	0	0.5	10	splines_cal	0.9	-0.002152907184011457
10	250	0	325	650	975	1300	1625	1950	2275	2600	2925	2	0	1	0.25	0.25	0.25	0.25	0.25	0.25	0.25	0.25	0.25	0.25	-0.5	-0.5	-0.5	-0.5	-0.5	-0.5	-0.5	-0.5	-0.5	-0.5	-0.5	linear	0.025	TRUE	450	FALSE	NA	NA	1	0	0.5	2	fixmodel	0.8	-0.016851827819206376
10	250	0	325	650	975	1300	1625	1950	2275	2600	2925	2	0	1	0.25	0.25	0.25	0.25	0.25	0.25	0.25	0.25	0.25	0.25	-0.5	-0.5	-0.5	-0.5	-0.5	-0.5	-0.5	-0.5	-0.5	-0.5	-0.5	linear	0.025	TRUE	450	FALSE	NA	NA	1	0	0.5	2	sepmodel	0.7	-0.023485580299865035
10	250	0	325	650	975	1300	1625	1950	2275	2600	2925	2	0	1	0.25	0.25	0.25	0.25	0.25	0.25	0.25	0.25	0.25	0.25	-0.5	-0.5	-0.5	-0.5	-0.5	-0.5	-0.5	-0.5	-0.5	-0.5	-0.5	linear	0.025	TRUE	450	FALSE	NA	NA	1	0	0.5	2	splines	0.8	-0.014279616667841924
10	250	0	325	650	975	1300	1625	1950	2275	2600	2925	2	0	1	0.25	0.25	0.25	0.25	0.25	0.25	0.25	0.25	0.25	0.25	-0.5	-0.5	-0.5	-0.5	-0.5	-0.5	-0.5	-0.5	-0.5	-0.5	-0.5	linear	0.025	TRUE	450	FALSE	NA	NA	1	0	0.5	2	splines_cal	0.8	-0.013152233217770575
10	250	0	325	650	975	1300	1625	1950	2275	2600	2925	2	0	1	0.25	0.25	0.25	0.25	0.25	0.25	0.25	0.25	0.25	0.25	-0.5	-0.5	-0.5	-0.5	-0.5	-0.5	-0.5	-0.5	-0.5	-0.5	-0.5	linear	0.025	TRUE	450	FALSE	NA	NA	1	0	0.5	3	fixmodel	0.9	-0.02097702008992388
10	250	0	325	650	975	1300	1625	1950	2275	2600	2925	2	0	1	0.25	0.25	0.25	0.25	0.25	0.25	0.25	0.25	0.25	0.25	-0.5	-0.5	-0.5	-0.5	-0.5	-0.5	-0.5	-0.5	-0.5	-0.5	-0.5	linear	0.025	TRUE	450	FALSE	NA	NA	1	0	0.5	3	sepmodel	0.8	-0.028292690699445837
10	250	0	325	650	975	1300	1625	1950	2275	2600	2925	2	0	1	0.25	0.25	0.25	0.25	0.25	0.25	0.25	0.25	0.25	0.25	-0.5	-0.5	-0.5	-0.5	-0.5	-0.5	-0.5	-0.5	-0.5	-0.5	-0.5	linear	0.025	TRUE	450	FALSE	NA	NA	1	0	0.5	3	splines	0.8	-0.022543843622596992
10	250	0	325	650	975	1300	1625	1950	2275	2600	2925	2	0	1	0.25	0.25	0.25	0.25	0.25	0.25	0.25	0.25	0.25	0.25	-0.5	-0.5	-0.5	-0.5	-0.5	-0.5	-0.5	-0.5	-0.5	-0.5	-0.5	linear	0.025	TRUE	450	FALSE	NA	NA	1	0	0.5	3	splines_cal	0.8	-0.026357550152907427
10	250	0	325	650	975	1300	1625	1950	2275	2600	2925	2	0	1	0.25	0.25	0.25	0.25	0.25	0.25	0.25	0.25	0.25	0.25	-0.5	-0.5	-0.5	-0.5	-0.5	-0.5	-0.5	-0.5	-0.5	-0.5	-0.5	linear	0.025	TRUE	450	FALSE	NA	NA	1	0	0.5	4	fixmodel	0.9	0.024413535812018185
10	250	0	325	650	975	1300	1625	1950	2275	2600	2925	2	0	1	0.25	0.25	0.25	0.25	0.25	0.25	0.25	0.25	0.25	0.25	-0.5	-0.5	-0.5	-0.5	-0.5	-0.5	-0.5	-0.5	-0.5	-0.5	-0.5	linear	0.025	TRUE	450	FALSE	NA	NA	1	0	0.5	4	sepmodel	0.9	0.02124338075869652
10	250	0	325	650	975	1300	1625	1950	2275	2600	2925	2	0	1	0.25	0.25	0.25	0.25	0.25	0.25	0.25	0.25	0.25	0.25	-0.5	-0.5	-0.5	-0.5	-0.5	-0.5	-0.5	-0.5	-0.5	-0.5	-0.5	linear	0.025	TRUE	450	FALSE	NA	NA	1	0	0.5	4	splines	0.9	0.024842042419190927
10	250	0	325	650	975	1300	1625	1950	2275	2600	2925	2	0	1	0.25	0.25	0.25	0.25	0.25	0.25	0.25	0.25	0.25	0.25	-0.5	-0.5	-0.5	-0.5	-0.5	-0.5	-0.5	-0.5	-0.5	-0.5	-0.5	linear	0.025	TRUE	450	FALSE	NA	NA	1	0	0.5	4	splines_cal	0.9	0.024961904525382925
10	250	0	325	650	975	1300	1625	1950	2275	2600	2925	2	0	1	0.25	0.25	0.25	0.25	0.25	0.25	0.25	0.25	0.25	0.25	-0.5	-0.5	-0.5	-0.5	-0.5	-0.5	-0.5	-0.5	-0.5	-0.5	-0.5	linear	0.025	TRUE	450	FALSE	NA	NA	1	0	0.5	5	fixmodel	0.8	0.0013856673000852472
10	250	0	325	650	975	1300	1625	1950	2275	2600	2925	2	0	1	0.25	0.25	0.25	0.25	0.25	0.25	0.25	0.25	0.25	0.25	-0.5	-0.5	-0.5	-0.5	-0.5	-0.5	-0.5	-0.5	-0.5	-0.5	-0.5	linear	0.025	TRUE	450	FALSE	NA	NA	1	0	0.5	5	sepmodel	0.7	-0.002999345035596168
10	250	0	325	650	975	1300	1625	1950	2275	2600	2925	2	0	1	0.25	0.25	0.25	0.25	0.25	0.25	0.25	0.25	0.25	0.25	-0.5	-0.5	-0.5	-0.5	-0.5	-0.5	-0.5	-0.5	-0.5	-0.5	-0.5	linear	0.025	TRUE	450	FALSE	NA	NA	1	0	0.5	5	splines	0.8	-0.0012841006723289471
10	250	0	325	650	975	1300	1625	1950	2275	2600	2925	2	0	1	0.25	0.25	0.25	0.25	0.25	0.25	0.25	0.25	0.25	0.25	-0.5	-0.5	-0.5	-0.5	-0.5	-0.5	-0.5	-0.5	-0.5	-0.5	-0.5	linear	0.025	TRUE	450	FALSE	NA	NA	1	0	0.5	5	splines_cal	0.8	-0.0028636771699346504
10	250	0	325	650	975	1300	1625	1950	2275	2600	2925	2	0	1	0.25	0.25	0.25	0.25	0.25	0.25	0.25	0.25	0.25	0.25	-0.5	-0.5	-0.5	-0.5	-0.5	-0.5	-0.5	-0.5	-0.5	-0.5	-0.5	linear	0.025	TRUE	450	FALSE	NA	NA	1	0	0.5	6	fixmodel	0.9	-0.009184850560234098
10	250	0	325	650	975	1300	1625	1950	2275	2600	2925	2	0	1	0.25	0.25	0.25	0.25	0.25	0.25	0.25	0.25	0.25	0.25	-0.5	-0.5	-0.5	-0.5	-0.5	-0.5	-0.5	-0.5	-0.5	-0.5	-0.5	linear	0.025	TRUE	450	FALSE	NA	NA	1	0	0.5	6	sepmodel	0.8	-0.016302467146933473
10	250	0	325	650	975	1300	1625	1950	2275	2600	2925	2	0	1	0.25	0.25	0.25	0.25	0.25	0.25	0.25	0.25	0.25	0.25	-0.5	-0.5	-0.5	-0.5	-0.5	-0.5	-0.5	-0.5	-0.5	-0.5	-0.5	linear	0.025	TRUE	450	FALSE	NA	NA	1	0	0.5	6	splines	0.9	-0.010687157794533478
10	250	0	325	650	975	1300	1625	1950	2275	2600	2925	2	0	1	0.25	0.25	0.25	0.25	0.25	0.25	0.25	0.25	0.25	0.25	-0.5	-0.5	-0.5	-0.5	-0.5	-0.5	-0.5	-0.5	-0.5	-0.5	-0.5	linear	0.025	TRUE	450	FALSE	NA	NA	1	0	0.5	6	splines_cal	0.9	-0.012511809557885042
10	250	0	325	650	975	1300	1625	1950	2275	2600	2925	2	0	1	0.25	0.25	0.25	0.25	0.25	0.25	0.25	0.25	0.25	0.25	-0.5	-0.5	-0.5	-0.5	-0.5	-0.5	-0.5	-0.5	-0.5	-0.5	-0.5	linear	0.025	TRUE	450	FALSE	NA	NA	1	0	0.5	7	fixmodel	0.9	0.02056731439938668
10	250	0	325	650	975	1300	1625	1950	2275	2600	2925	2	0	1	0.25	0.25	0.25	0.25	0.25	0.25	0.25	0.25	0.25	0.25	-0.5	-0.5	-0.5	-0.5	-0.5	-0.5	-0.5	-0.5	-0.5	-0.5	-0.5	linear	0.025	TRUE	450	FALSE	NA	NA	1	0	0.5	7	sepmodel	0.9	0.00994743855853462
10	250	0	325	650	975	1300	1625	1950	2275	2600	2925	2	0	1	0.25	0.25	0.25	0.25	0.25	0.25	0.25	0.25	0.25	0.25	-0.5	-0.5	-0.5	-0.5	-0.5	-0.5	-0.5	-0.5	-0.5	-0.5	-0.5	linear	0.025	TRUE	450	FALSE	NA	NA	1	0	0.5	7	splines	0.9	0.018037911761382648
10	250	0	325	650	975	1300	1625	1950	2275	2600	2925	2	0	1	0.25	0.25	0.25	0.25	0.25	0.25	0.25	0.25	0.25	0.25	-0.5	-0.5	-0.5	-0.5	-0.5	-0.5	-0.5	-0.5	-0.5	-0.5	-0.5	linear	0.025	TRUE	450	FALSE	NA	NA	1	0	0.5	7	splines_cal	0.9	0.018569401828639108
10	250	0	325	650	975	1300	1625	1950	2275	2600	2925	2	0	1	0.25	0.25	0.25	0.25	0.25	0.25	0.25	0.25	0.25	0.25	-0.5	-0.5	-0.5	-0.5	-0.5	-0.5	-0.5	-0.5	-0.5	-0.5	-0.5	linear	0.025	TRUE	450	FALSE	NA	NA	1	0	0.5	8	fixmodel	1	0.04222863770437887
10	250	0	325	650	975	1300	1625	1950	2275	2600	2925	2	0	1	0.25	0.25	0.25	0.25	0.25	0.25	0.25	0.25	0.25	0.25	-0.5	-0.5	-0.5	-0.5	-0.5	-0.5	-0.5	-0.5	-0.5	-0.5	-0.5	linear	0.025	TRUE	450	FALSE	NA	NA	1	0	0.5	8	sepmodel	1	0.050738055524335156
10	250	0	325	650	975	1300	1625	1950	2275	2600	2925	2	0	1	0.25	0.25	0.25	0.25	0.25	0.25	0.25	0.25	0.25	0.25	-0.5	-0.5	-0.5	-0.5	-0.5	-0.5	-0.5	-0.5	-0.5	-0.5	-0.5	linear	0.025	TRUE	450	FALSE	NA	NA	1	0	0.5	8	splines	1	0.03936983383286417
10	250	0	325	650	975	1300	1625	1950	2275	2600	2925	2	0	1	0.25	0.25	0.25	0.25	0.25	0.25	0.25	0.25	0.25	0.25	-0.5	-0.5	-0.5	-0.5	-0.5	-0.5	-0.5	-0.5	-0.5	-0.5	-0.5	linear	0.025	TRUE	450	FALSE	NA	NA	1	0	0.5	8	splines_cal	0.9	0.031013993034426385
10	250	0	325	650	975	1300	1625	1950	2275	2600	2925	2	0	1	0.25	0.25	0.25	0.25	0.25	0.25	0.25	0.25	0.25	0.25	-0.5	-0.5	-0.5	-0.5	-0.5	-0.5	-0.5	-0.5	-0.5	-0.5	-0.5	linear	0.025	TRUE	450	FALSE	NA	NA	1	0	0.5	9	fixmodel	1	0.04337553314644622
10	250	0	325	650	975	1300	1625	1950	2275	2600	2925	2	0	1	0.25	0.25	0.25	0.25	0.25	0.25	0.25	0.25	0.25	0.25	-0.5	-0.5	-0.5	-0.5	-0.5	-0.5	-0.5	-0.5	-0.5	-0.5	-0.5	linear	0.025	TRUE	450	FALSE	NA	NA	1	0	0.5	9	sepmodel	0.9	0.054334671629193
10	250	0	325	650	975	1300	1625	1950	2275	2600	2925	2	0	1	0.25	0.25	0.25	0.25	0.25	0.25	0.25	0.25	0.25	0.25	-0.5	-0.5	-0.5	-0.5	-0.5	-0.5	-0.5	-0.5	-0.5	-0.5	-0.5	linear	0.025	TRUE	450	FALSE	NA	NA	1	0	0.5	9	splines	1	0.04371777034351679
10	250	0	325	650	975	1300	1625	1950	2275	2600	2925	2	0	1	0.25	0.25	0.25	0.25	0.25	0.25	0.25	0.25	0.25	0.25	-0.5	-0.5	-0.5	-0.5	-0.5	-0.5	-0.5	-0.5	-0.5	-0.5	-0.5	linear	0.025	TRUE	450	FALSE	NA	NA	1	0	0.5	9	splines_cal	1	0.03702001172112293
10	250	0	325	650	975	1300	1625	1950	2275	2600	2925	2	0	1	0.25	0.25	0.25	0.25	0.25	0.25	0.25	0.25	0.25	0.25	-0.5	-0.5	-0.5	-0.5	-0.5	-0.5	-0.5	-0.5	-0.5	-0.5	-0.5	linear	0.025	TRUE	450	FALSE	NA	NA	1	0	0.5	10	fixmodel	0.8	-0.003716191531601301
10	250	0	325	650	975	1300	1625	1950	2275	2600	2925	2	0	1	0.25	0.25	0.25	0.25	0.25	0.25	0.25	0.25	0.25	0.25	-0.5	-0.5	-0.5	-0.5	-0.5	-0.5	-0.5	-0.5	-0.5	-0.5	-0.5	linear	0.025	TRUE	450	FALSE	NA	NA	1	0	0.5	10	sepmodel	0.9	0.008092707756101922
10	250	0	325	650	975	1300	1625	1950	2275	2600	2925	2	0	1	0.25	0.25	0.25	0.25	0.25	0.25	0.25	0.25	0.25	0.25	-0.5	-0.5	-0.5	-0.5	-0.5	-0.5	-0.5	-0.5	-0.5	-0.5	-0.5	linear	0.025	TRUE	450	FALSE	NA	NA	1	0	0.5	10	splines	0.8	-0.003498097359064023
10	250	0	325	650	975	1300	1625	1950	2275	2600	2925	2	0	1	0.25	0.25	0.25	0.25	0.25	0.25	0.25	0.25	0.25	0.25	-0.5	-0.5	-0.5	-0.5	-0.5	-0.5	-0.5	-0.5	-0.5	-0.5	-0.5	linear	0.025	TRUE	450	FALSE	NA	NA	1	0	0.5	10	splines_cal	0.8	-0.007329103397332557
10	250	0	350	700	1050	1400	1750	2100	2450	2800	3150	2	0	1	0.25	0.25	0.25	0.25	0.25	0.25	0.25	0.25	0.25	0.25	-0.5	-0.5	-0.5	-0.5	-0.5	-0.5	-0.5	-0.5	-0.5	-0.5	-0.5	linear	0.025	TRUE	450	FALSE	NA	NA	1	0	0.5	2	fixmodel	0.8	-0.004210351819588606
10	250	0	350	700	1050	1400	1750	2100	2450	2800	3150	2	0	1	0.25	0.25	0.25	0.25	0.25	0.25	0.25	0.25	0.25	0.25	-0.5	-0.5	-0.5	-0.5	-0.5	-0.5	-0.5	-0.5	-0.5	-0.5	-0.5	linear	0.025	TRUE	450	FALSE	NA	NA	1	0	0.5	2	sepmodel	0.8	0.007136728201328701
10	250	0	350	700	1050	1400	1750	2100	2450	2800	3150	2	0	1	0.25	0.25	0.25	0.25	0.25	0.25	0.25	0.25	0.25	0.25	-0.5	-0.5	-0.5	-0.5	-0.5	-0.5	-0.5	-0.5	-0.5	-0.5	-0.5	linear	0.025	TRUE	450	FALSE	NA	NA	1	0	0.5	2	splines	0.6	-0.006379225672291028
10	250	0	350	700	1050	1400	1750	2100	2450	2800	3150	2	0	1	0.25	0.25	0.25	0.25	0.25	0.25	0.25	0.25	0.25	0.25	-0.5	-0.5	-0.5	-0.5	-0.5	-0.5	-0.5	-0.5	-0.5	-0.5	-0.5	linear	0.025	TRUE	450	FALSE	NA	NA	1	0	0.5	2	splines_cal	0.8	-0.003441406063357716
10	250	0	350	700	1050	1400	1750	2100	2450	2800	3150	2	0	1	0.25	0.25	0.25	0.25	0.25	0.25	0.25	0.25	0.25	0.25	-0.5	-0.5	-0.5	-0.5	-0.5	-0.5	-0.5	-0.5	-0.5	-0.5	-0.5	linear	0.025	TRUE	450	FALSE	NA	NA	1	0	0.5	3	fixmodel	1	0.012428475213687434
10	250	0	350	700	1050	1400	1750	2100	2450	2800	3150	2	0	1	0.25	0.25	0.25	0.25	0.25	0.25	0.25	0.25	0.25	0.25	-0.5	-0.5	-0.5	-0.5	-0.5	-0.5	-0.5	-0.5	-0.5	-0.5	-0.5	linear	0.025	TRUE	450	FALSE	NA	NA	1	0	0.5	3	sepmodel	1	0.01412436502520004
10	250	0	350	700	1050	1400	1750	2100	2450	2800	3150	2	0	1	0.25	0.25	0.25	0.25	0.25	0.25	0.25	0.25	0.25	0.25	-0.5	-0.5	-0.5	-0.5	-0.5	-0.5	-0.5	-0.5	-0.5	-0.5	-0.5	linear	0.025	TRUE	450	FALSE	NA	NA	1	0	0.5	3	splines	1	0.014203420384021826
10	250	0	350	700	1050	1400	1750	2100	2450	2800	3150	2	0	1	0.25	0.25	0.25	0.25	0.25	0.25	0.25	0.25	0.25	0.25	-0.5	-0.5	-0.5	-0.5	-0.5	-0.5	-0.5	-0.5	-0.5	-0.5	-0.5	linear	0.025	TRUE	450	FALSE	NA	NA	1	0	0.5	3	splines_cal	1	0.014914488560868553
10	250	0	350	700	1050	1400	1750	2100	2450	2800	3150	2	0	1	0.25	0.25	0.25	0.25	0.25	0.25	0.25	0.25	0.25	0.25	-0.5	-0.5	-0.5	-0.5	-0.5	-0.5	-0.5	-0.5	-0.5	-0.5	-0.5	linear	0.025	TRUE	450	FALSE	NA	NA	1	0	0.5	4	fixmodel	0.9	0.03989186766622617
10	250	0	350	700	1050	1400	1750	2100	2450	2800	3150	2	0	1	0.25	0.25	0.25	0.25	0.25	0.25	0.25	0.25	0.25	0.25	-0.5	-0.5	-0.5	-0.5	-0.5	-0.5	-0.5	-0.5	-0.5	-0.5	-0.5	linear	0.025	TRUE	450	FALSE	NA	NA	1	0	0.5	4	sepmodel	0.9	0.04043573473019403
10	250	0	350	700	1050	1400	1750	2100	2450	2800	3150	2	0	1	0.25	0.25	0.25	0.25	0.25	0.25	0.25	0.25	0.25	0.25	-0.5	-0.5	-0.5	-0.5	-0.5	-0.5	-0.5	-0.5	-0.5	-0.5	-0.5	linear	0.025	TRUE	450	FALSE	NA	NA	1	0	0.5	4	splines	0.9	0.04239068868465252
10	250	0	350	700	1050	1400	1750	2100	2450	2800	3150	2	0	1	0.25	0.25	0.25	0.25	0.25	0.25	0.25	0.25	0.25	0.25	-0.5	-0.5	-0.5	-0.5	-0.5	-0.5	-0.5	-0.5	-0.5	-0.5	-0.5	linear	0.025	TRUE	450	FALSE	NA	NA	1	0	0.5	4	splines_cal	1	0.0425022525780466
10	250	0	350	700	1050	1400	1750	2100	2450	2800	3150	2	0	1	0.25	0.25	0.25	0.25	0.25	0.25	0.25	0.25	0.25	0.25	-0.5	-0.5	-0.5	-0.5	-0.5	-0.5	-0.5	-0.5	-0.5	-0.5	-0.5	linear	0.025	TRUE	450	FALSE	NA	NA	1	0	0.5	5	fixmodel	0.9	-0.011791875275727767
10	250	0	350	700	1050	1400	1750	2100	2450	2800	3150	2	0	1	0.25	0.25	0.25	0.25	0.25	0.25	0.25	0.25	0.25	0.25	-0.5	-0.5	-0.5	-0.5	-0.5	-0.5	-0.5	-0.5	-0.5	-0.5	-0.5	linear	0.025	TRUE	450	FALSE	NA	NA	1	0	0.5	5	sepmodel	0.8	-0.029538033555779337
10	250	0	350	700	1050	1400	1750	2100	2450	2800	3150	2	0	1	0.25	0.25	0.25	0.25	0.25	0.25	0.25	0.25	0.25	0.25	-0.5	-0.5	-0.5	-0.5	-0.5	-0.5	-0.5	-0.5	-0.5	-0.5	-0.5	linear	0.025	TRUE	450	FALSE	NA	NA	1	0	0.5	5	splines	0.9	-0.012947958058342483
10	250	0	350	700	1050	1400	1750	2100	2450	2800	3150	2	0	1	0.25	0.25	0.25	0.25	0.25	0.25	0.25	0.25	0.25	0.25	-0.5	-0.5	-0.5	-0.5	-0.5	-0.5	-0.5	-0.5	-0.5	-0.5	-0.5	linear	0.025	TRUE	450	FALSE	NA	NA	1	0	0.5	5	splines_cal	1	-0.007533116333245768
10	250	0	350	700	1050	1400	1750	2100	2450	2800	3150	2	0	1	0.25	0.25	0.25	0.25	0.25	0.25	0.25	0.25	0.25	0.25	-0.5	-0.5	-0.5	-0.5	-0.5	-0.5	-0.5	-0.5	-0.5	-0.5	-0.5	linear	0.025	TRUE	450	FALSE	NA	NA	1	0	0.5	6	fixmodel	0.9	0.025222858803223027
10	250	0	350	700	1050	1400	1750	2100	2450	2800	3150	2	0	1	0.25	0.25	0.25	0.25	0.25	0.25	0.25	0.25	0.25	0.25	-0.5	-0.5	-0.5	-0.5	-0.5	-0.5	-0.5	-0.5	-0.5	-0.5	-0.5	linear	0.025	TRUE	450	FALSE	NA	NA	1	0	0.5	6	sepmodel	0.8	0.00366002343457634
10	250	0	350	700	1050	1400	1750	2100	2450	2800	3150	2	0	1	0.25	0.25	0.25	0.25	0.25	0.25	0.25	0.25	0.25	0.25	-0.5	-0.5	-0.5	-0.5	-0.5	-0.5	-0.5	-0.5	-0.5	-0.5	-0.5	linear	0.025	TRUE	450	FALSE	NA	NA	1	0	0.5	6	splines	0.9	0.027055323999456725
10	250	0	350	700	1050	1400	1750	2100	2450	2800	3150	2	0	1	0.25	0.25	0.25	0.25	0.25	0.25	0.25	0.25	0.25	0.25	-0.5	-0.5	-0.5	-0.5	-0.5	-0.5	-0.5	-0.5	-0.5	-0.5	-0.5	linear	0.025	TRUE	450	FALSE	NA	NA	1	0	0.5	6	splines_cal	0.9	0.024865813600207797
10	250	0	350	700	1050	1400	1750	2100	2450	2800	3150	2	0	1	0.25	0.25	0.25	0.25	0.25	0.25	0.25	0.25	0.25	0.25	-0.5	-0.5	-0.5	-0.5	-0.5	-0.5	-0.5	-0.5	-0.5	-0.5	-0.5	linear	0.025	TRUE	450	FALSE	NA	NA	1	0	0.5	7	fixmodel	0.7	-0.011567820985203972
10	250	0	350	700	1050	1400	1750	2100	2450	2800	3150	2	0	1	0.25	0.25	0.25	0.25	0.25	0.25	0.25	0.25	0.25	0.25	-0.5	-0.5	-0.5	-0.5	-0.5	-0.5	-0.5	-0.5	-0.5	-0.5	-0.5	linear	0.025	TRUE	450	FALSE	NA	NA	1	0	0.5	7	sepmodel	0.6	-0.01850980357860523
10	250	0	350	700	1050	1400	1750	2100	2450	2800	3150	2	0	1	0.25	0.25	0.25	0.25	0.25	0.25	0.25	0.25	0.25	0.25	-0.5	-0.5	-0.5	-0.5	-0.5	-0.5	-0.5	-0.5	-0.5	-0.5	-0.5	linear	0.025	TRUE	450	FALSE	NA	NA	1	0	0.5	7	splines	0.7	-0.013565473729830815
10	250	0	350	700	1050	1400	1750	2100	2450	2800	3150	2	0	1	0.25	0.25	0.25	0.25	0.25	0.25	0.25	0.25	0.25	0.25	-0.5	-0.5	-0.5	-0.5	-0.5	-0.5	-0.5	-0.5	-0.5	-0.5	-0.5	linear	0.025	TRUE	450	FALSE	NA	NA	1	0	0.5	7	splines_cal	0.7	-0.015805046306290347
10	250	0	350	700	1050	1400	1750	2100	2450	2800	3150	2	0	1	0.25	0.25	0.25	0.25	0.25	0.25	0.25	0.25	0.25	0.25	-0.5	-0.5	-0.5	-0.5	-0.5	-0.5	-0.5	-0.5	-0.5	-0.5	-0.5	linear	0.025	TRUE	450	FALSE	NA	NA	1	0	0.5	8	fixmodel	1	-0.02323146712243663
10	250	0	350	700	1050	1400	1750	2100	2450	2800	3150	2	0	1	0.25	0.25	0.25	0.25	0.25	0.25	0.25	0.25	0.25	0.25	-0.5	-0.5	-0.5	-0.5	-0.5	-0.5	-0.5	-0.5	-0.5	-0.5	-0.5	linear	0.025	TRUE	450	FALSE	NA	NA	1	0	0.5	8	sepmodel	0.7	-0.021540704385893113
10	250	0	350	700	1050	1400	1750	2100	2450	2800	3150	2	0	1	0.25	0.25	0.25	0.25	0.25	0.25	0.25	0.25	0.25	0.25	-0.5	-0.5	-0.5	-0.5	-0.5	-0.5	-0.5	-0.5	-0.5	-0.5	-0.5	linear	0.025	TRUE	450	FALSE	NA	NA	1	0	0.5	8	splines	1	-0.025584517873828892
10	250	0	350	700	1050	1400	1750	2100	2450	2800	3150	2	0	1	0.25	0.25	0.25	0.25	0.25	0.25	0.25	0.25	0.25	0.25	-0.5	-0.5	-0.5	-0.5	-0.5	-0.5	-0.5	-0.5	-0.5	-0.5	-0.5	linear	0.025	TRUE	450	FALSE	NA	NA	1	0	0.5	8	splines_cal	0.9	-0.029250816407208575
10	250	0	350	700	1050	1400	1750	2100	2450	2800	3150	2	0	1	0.25	0.25	0.25	0.25	0.25	0.25	0.25	0.25	0.25	0.25	-0.5	-0.5	-0.5	-0.5	-0.5	-0.5	-0.5	-0.5	-0.5	-0.5	-0.5	linear	0.025	TRUE	450	FALSE	NA	NA	1	0	0.5	9	fixmodel	0.8	-0.0254595091089637
10	250	0	350	700	1050	1400	1750	2100	2450	2800	3150	2	0	1	0.25	0.25	0.25	0.25	0.25	0.25	0.25	0.25	0.25	0.25	-0.5	-0.5	-0.5	-0.5	-0.5	-0.5	-0.5	-0.5	-0.5	-0.5	-0.5	linear	0.025	TRUE	450	FALSE	NA	NA	1	0	0.5	9	sepmodel	0.7	-0.021988493437980015
10	250	0	350	700	1050	1400	1750	2100	2450	2800	3150	2	0	1	0.25	0.25	0.25	0.25	0.25	0.25	0.25	0.25	0.25	0.25	-0.5	-0.5	-0.5	-0.5	-0.5	-0.5	-0.5	-0.5	-0.5	-0.5	-0.5	linear	0.025	TRUE	450	FALSE	NA	NA	1	0	0.5	9	splines	0.7	-0.028806518212021747
10	250	0	350	700	1050	1400	1750	2100	2450	2800	3150	2	0	1	0.25	0.25	0.25	0.25	0.25	0.25	0.25	0.25	0.25	0.25	-0.5	-0.5	-0.5	-0.5	-0.5	-0.5	-0.5	-0.5	-0.5	-0.5	-0.5	linear	0.025	TRUE	450	FALSE	NA	NA	1	0	0.5	9	splines_cal	0.7	-0.027247100618508584
10	250	0	350	700	1050	1400	1750	2100	2450	2800	3150	2	0	1	0.25	0.25	0.25	0.25	0.25	0.25	0.25	0.25	0.25	0.25	-0.5	-0.5	-0.5	-0.5	-0.5	-0.5	-0.5	-0.5	-0.5	-0.5	-0.5	linear	0.025	TRUE	450	FALSE	NA	NA	1	0	0.5	10	fixmodel	1	-0.00988157691844195
10	250	0	350	700	1050	1400	1750	2100	2450	2800	3150	2	0	1	0.25	0.25	0.25	0.25	0.25	0.25	0.25	0.25	0.25	0.25	-0.5	-0.5	-0.5	-0.5	-0.5	-0.5	-0.5	-0.5	-0.5	-0.5	-0.5	linear	0.025	TRUE	450	FALSE	NA	NA	1	0	0.5	10	sepmodel	0.8	-0.008515316860494518
10	250	0	350	700	1050	1400	1750	2100	2450	2800	3150	2	0	1	0.25	0.25	0.25	0.25	0.25	0.25	0.25	0.25	0.25	0.25	-0.5	-0.5	-0.5	-0.5	-0.5	-0.5	-0.5	-0.5	-0.5	-0.5	-0.5	linear	0.025	TRUE	450	FALSE	NA	NA	1	0	0.5	10	splines	1	-0.011038860245707294
10	250	0	350	700	1050	1400	1750	2100	2450	2800	3150	2	0	1	0.25	0.25	0.25	0.25	0.25	0.25	0.25	0.25	0.25	0.25	-0.5	-0.5	-0.5	-0.5	-0.5	-0.5	-0.5	-0.5	-0.5	-0.5	-0.5	linear	0.025	TRUE	450	FALSE	NA	NA	1	0	0.5	10	splines_cal	1	-0.01053031082568932
10	250	0	375	750	1125	1500	1875	2250	2625	3000	3375	2	0	1	0.25	0.25	0.25	0.25	0.25	0.25	0.25	0.25	0.25	0.25	-0.5	-0.5	-0.5	-0.5	-0.5	-0.5	-0.5	-0.5	-0.5	-0.5	-0.5	linear	0.025	TRUE	450	FALSE	NA	NA	1	0	0.5	2	fixmodel	0.8	0.0068326634618199825
10	250	0	375	750	1125	1500	1875	2250	2625	3000	3375	2	0	1	0.25	0.25	0.25	0.25	0.25	0.25	0.25	0.25	0.25	0.25	-0.5	-0.5	-0.5	-0.5	-0.5	-0.5	-0.5	-0.5	-0.5	-0.5	-0.5	linear	0.025	TRUE	450	FALSE	NA	NA	1	0	0.5	2	sepmodel	0.8	0.004289793286229068
10	250	0	375	750	1125	1500	1875	2250	2625	3000	3375	2	0	1	0.25	0.25	0.25	0.25	0.25	0.25	0.25	0.25	0.25	0.25	-0.5	-0.5	-0.5	-0.5	-0.5	-0.5	-0.5	-0.5	-0.5	-0.5	-0.5	linear	0.025	TRUE	450	FALSE	NA	NA	1	0	0.5	2	splines	0.9	8.6219581054513e-4
10	250	0	375	750	1125	1500	1875	2250	2625	3000	3375	2	0	1	0.25	0.25	0.25	0.25	0.25	0.25	0.25	0.25	0.25	0.25	-0.5	-0.5	-0.5	-0.5	-0.5	-0.5	-0.5	-0.5	-0.5	-0.5	-0.5	linear	0.025	TRUE	450	FALSE	NA	NA	1	0	0.5	2	splines_cal	0.9	0.003952312113774753
10	250	0	375	750	1125	1500	1875	2250	2625	3000	3375	2	0	1	0.25	0.25	0.25	0.25	0.25	0.25	0.25	0.25	0.25	0.25	-0.5	-0.5	-0.5	-0.5	-0.5	-0.5	-0.5	-0.5	-0.5	-0.5	-0.5	linear	0.025	TRUE	450	FALSE	NA	NA	1	0	0.5	3	fixmodel	0.9	0.00979250648206347
10	250	0	375	750	1125	1500	1875	2250	2625	3000	3375	2	0	1	0.25	0.25	0.25	0.25	0.25	0.25	0.25	0.25	0.25	0.25	-0.5	-0.5	-0.5	-0.5	-0.5	-0.5	-0.5	-0.5	-0.5	-0.5	-0.5	linear	0.025	TRUE	450	FALSE	NA	NA	1	0	0.5	3	sepmodel	0.8	0.019560091114249036
10	250	0	375	750	1125	1500	1875	2250	2625	3000	3375	2	0	1	0.25	0.25	0.25	0.25	0.25	0.25	0.25	0.25	0.25	0.25	-0.5	-0.5	-0.5	-0.5	-0.5	-0.5	-0.5	-0.5	-0.5	-0.5	-0.5	linear	0.025	TRUE	450	FALSE	NA	NA	1	0	0.5	3	splines	0.9	0.010200907964479542
10	250	0	375	750	1125	1500	1875	2250	2625	3000	3375	2	0	1	0.25	0.25	0.25	0.25	0.25	0.25	0.25	0.25	0.25	0.25	-0.5	-0.5	-0.5	-0.5	-0.5	-0.5	-0.5	-0.5	-0.5	-0.5	-0.5	linear	0.025	TRUE	450	FALSE	NA	NA	1	0	0.5	3	splines_cal	0.9	0.005938852399041855
10	250	0	375	750	1125	1500	1875	2250	2625	3000	3375	2	0	1	0.25	0.25	0.25	0.25	0.25	0.25	0.25	0.25	0.25	0.25	-0.5	-0.5	-0.5	-0.5	-0.5	-0.5	-0.5	-0.5	-0.5	-0.5	-0.5	linear	0.025	TRUE	450	FALSE	NA	NA	1	0	0.5	4	fixmodel	0.8	0.03304728388704575
10	250	0	375	750	1125	1500	1875	2250	2625	3000	3375	2	0	1	0.25	0.25	0.25	0.25	0.25	0.25	0.25	0.25	0.25	0.25	-0.5	-0.5	-0.5	-0.5	-0.5	-0.5	-0.5	-0.5	-0.5	-0.5	-0.5	linear	0.025	TRUE	450	FALSE	NA	NA	1	0	0.5	4	sepmodel	0.7	0.040793946799560526
10	250	0	375	750	1125	1500	1875	2250	2625	3000	3375	2	0	1	0.25	0.25	0.25	0.25	0.25	0.25	0.25	0.25	0.25	0.25	-0.5	-0.5	-0.5	-0.5	-0.5	-0.5	-0.5	-0.5	-0.5	-0.5	-0.5	linear	0.025	TRUE	450	FALSE	NA	NA	1	0	0.5	4	splines	0.8	0.029284989459330224
10	250	0	375	750	1125	1500	1875	2250	2625	3000	3375	2	0	1	0.25	0.25	0.25	0.25	0.25	0.25	0.25	0.25	0.25	0.25	-0.5	-0.5	-0.5	-0.5	-0.5	-0.5	-0.5	-0.5	-0.5	-0.5	-0.5	linear	0.025	TRUE	450	FALSE	NA	NA	1	0	0.5	4	splines_cal	0.8	0.027617886685700654
10	250	0	375	750	1125	1500	1875	2250	2625	3000	3375	2	0	1	0.25	0.25	0.25	0.25	0.25	0.25	0.25	0.25	0.25	0.25	-0.5	-0.5	-0.5	-0.5	-0.5	-0.5	-0.5	-0.5	-0.5	-0.5	-0.5	linear	0.025	TRUE	450	FALSE	NA	NA	1	0	0.5	5	fixmodel	1	0.02430384488069699
10	250	0	375	750	1125	1500	1875	2250	2625	3000	3375	2	0	1	0.25	0.25	0.25	0.25	0.25	0.25	0.25	0.25	0.25	0.25	-0.5	-0.5	-0.5	-0.5	-0.5	-0.5	-0.5	-0.5	-0.5	-0.5	-0.5	linear	0.025	TRUE	450	FALSE	NA	NA	1	0	0.5	5	sepmodel	1	0.020488435315198762
10	250	0	375	750	1125	1500	1875	2250	2625	3000	3375	2	0	1	0.25	0.25	0.25	0.25	0.25	0.25	0.25	0.25	0.25	0.25	-0.5	-0.5	-0.5	-0.5	-0.5	-0.5	-0.5	-0.5	-0.5	-0.5	-0.5	linear	0.025	TRUE	450	FALSE	NA	NA	1	0	0.5	5	splines	0.9	0.0230913202486344
10	250	0	375	750	1125	1500	1875	2250	2625	3000	3375	2	0	1	0.25	0.25	0.25	0.25	0.25	0.25	0.25	0.25	0.25	0.25	-0.5	-0.5	-0.5	-0.5	-0.5	-0.5	-0.5	-0.5	-0.5	-0.5	-0.5	linear	0.025	TRUE	450	FALSE	NA	NA	1	0	0.5	5	splines_cal	1	0.011084527165203157
10	250	0	375	750	1125	1500	1875	2250	2625	3000	3375	2	0	1	0.25	0.25	0.25	0.25	0.25	0.25	0.25	0.25	0.25	0.25	-0.5	-0.5	-0.5	-0.5	-0.5	-0.5	-0.5	-0.5	-0.5	-0.5	-0.5	linear	0.025	TRUE	450	FALSE	NA	NA	1	0	0.5	6	fixmodel	1	0.008894795565788177
10	250	0	375	750	1125	1500	1875	2250	2625	3000	3375	2	0	1	0.25	0.25	0.25	0.25	0.25	0.25	0.25	0.25	0.25	0.25	-0.5	-0.5	-0.5	-0.5	-0.5	-0.5	-0.5	-0.5	-0.5	-0.5	-0.5	linear	0.025	TRUE	450	FALSE	NA	NA	1	0	0.5	6	sepmodel	1	0.0034621214267258533
10	250	0	375	750	1125	1500	1875	2250	2625	3000	3375	2	0	1	0.25	0.25	0.25	0.25	0.25	0.25	0.25	0.25	0.25	0.25	-0.5	-0.5	-0.5	-0.5	-0.5	-0.5	-0.5	-0.5	-0.5	-0.5	-0.5	linear	0.025	TRUE	450	FALSE	NA	NA	1	0	0.5	6	splines	1	0.007347984857000156
10	250	0	375	750	1125	1500	1875	2250	2625	3000	3375	2	0	1	0.25	0.25	0.25	0.25	0.25	0.25	0.25	0.25	0.25	0.25	-0.5	-0.5	-0.5	-0.5	-0.5	-0.5	-0.5	-0.5	-0.5	-0.5	-0.5	linear	0.025	TRUE	450	FALSE	NA	NA	1	0	0.5	6	splines_cal	1	0.005647376525304523
10	250	0	375	750	1125	1500	1875	2250	2625	3000	3375	2	0	1	0.25	0.25	0.25	0.25	0.25	0.25	0.25	0.25	0.25	0.25	-0.5	-0.5	-0.5	-0.5	-0.5	-0.5	-0.5	-0.5	-0.5	-0.5	-0.5	linear	0.025	TRUE	450	FALSE	NA	NA	1	0	0.5	7	fixmodel	0.8	0.013085805124539052
10	250	0	375	750	1125	1500	1875	2250	2625	3000	3375	2	0	1	0.25	0.25	0.25	0.25	0.25	0.25	0.25	0.25	0.25	0.25	-0.5	-0.5	-0.5	-0.5	-0.5	-0.5	-0.5	-0.5	-0.5	-0.5	-0.5	linear	0.025	TRUE	450	FALSE	NA	NA	1	0	0.5	7	sepmodel	0.8	0.018638214016684546
10	250	0	375	750	1125	1500	1875	2250	2625	3000	3375	2	0	1	0.25	0.25	0.25	0.25	0.25	0.25	0.25	0.25	0.25	0.25	-0.5	-0.5	-0.5	-0.5	-0.5	-0.5	-0.5	-0.5	-0.5	-0.5	-0.5	linear	0.025	TRUE	450	FALSE	NA	NA	1	0	0.5	7	splines	0.8	0.012310701569349968
10	250	0	375	750	1125	1500	1875	2250	2625	3000	3375	2	0	1	0.25	0.25	0.25	0.25	0.25	0.25	0.25	0.25	0.25	0.25	-0.5	-0.5	-0.5	-0.5	-0.5	-0.5	-0.5	-0.5	-0.5	-0.5	-0.5	linear	0.025	TRUE	450	FALSE	NA	NA	1	0	0.5	7	splines_cal	0.8	0.003808893560609475
10	250	0	375	750	1125	1500	1875	2250	2625	3000	3375	2	0	1	0.25	0.25	0.25	0.25	0.25	0.25	0.25	0.25	0.25	0.25	-0.5	-0.5	-0.5	-0.5	-0.5	-0.5	-0.5	-0.5	-0.5	-0.5	-0.5	linear	0.025	TRUE	450	FALSE	NA	NA	1	0	0.5	8	fixmodel	0.9	-0.0131960733740453
10	250	0	375	750	1125	1500	1875	2250	2625	3000	3375	2	0	1	0.25	0.25	0.25	0.25	0.25	0.25	0.25	0.25	0.25	0.25	-0.5	-0.5	-0.5	-0.5	-0.5	-0.5	-0.5	-0.5	-0.5	-0.5	-0.5	linear	0.025	TRUE	450	FALSE	NA	NA	1	0	0.5	8	sepmodel	0.8	-0.011498540311732992
10	250	0	375	750	1125	1500	1875	2250	2625	3000	3375	2	0	1	0.25	0.25	0.25	0.25	0.25	0.25	0.25	0.25	0.25	0.25	-0.5	-0.5	-0.5	-0.5	-0.5	-0.5	-0.5	-0.5	-0.5	-0.5	-0.5	linear	0.025	TRUE	450	FALSE	NA	NA	1	0	0.5	8	splines	0.9	-0.013296029121435005
10	250	0	375	750	1125	1500	1875	2250	2625	3000	3375	2	0	1	0.25	0.25	0.25	0.25	0.25	0.25	0.25	0.25	0.25	0.25	-0.5	-0.5	-0.5	-0.5	-0.5	-0.5	-0.5	-0.5	-0.5	-0.5	-0.5	linear	0.025	TRUE	450	FALSE	NA	NA	1	0	0.5	8	splines_cal	0.9	-0.013049035843314283
10	250	0	375	750	1125	1500	1875	2250	2625	3000	3375	2	0	1	0.25	0.25	0.25	0.25	0.25	0.25	0.25	0.25	0.25	0.25	-0.5	-0.5	-0.5	-0.5	-0.5	-0.5	-0.5	-0.5	-0.5	-0.5	-0.5	linear	0.025	TRUE	450	FALSE	NA	NA	1	0	0.5	9	fixmodel	0.7	-0.013966648225109965
10	250	0	375	750	1125	1500	1875	2250	2625	3000	3375	2	0	1	0.25	0.25	0.25	0.25	0.25	0.25	0.25	0.25	0.25	0.25	-0.5	-0.5	-0.5	-0.5	-0.5	-0.5	-0.5	-0.5	-0.5	-0.5	-0.5	linear	0.025	TRUE	450	FALSE	NA	NA	1	0	0.5	9	sepmodel	0.8	-0.014042450016829248
10	250	0	375	750	1125	1500	1875	2250	2625	3000	3375	2	0	1	0.25	0.25	0.25	0.25	0.25	0.25	0.25	0.25	0.25	0.25	-0.5	-0.5	-0.5	-0.5	-0.5	-0.5	-0.5	-0.5	-0.5	-0.5	-0.5	linear	0.025	TRUE	450	FALSE	NA	NA	1	0	0.5	9	splines	0.7	-0.01389170039155381
10	250	0	375	750	1125	1500	1875	2250	2625	3000	3375	2	0	1	0.25	0.25	0.25	0.25	0.25	0.25	0.25	0.25	0.25	0.25	-0.5	-0.5	-0.5	-0.5	-0.5	-0.5	-0.5	-0.5	-0.5	-0.5	-0.5	linear	0.025	TRUE	450	FALSE	NA	NA	1	0	0.5	9	splines_cal	0.7	-0.012096305768615506
10	250	0	375	750	1125	1500	1875	2250	2625	3000	3375	2	0	1	0.25	0.25	0.25	0.25	0.25	0.25	0.25	0.25	0.25	0.25	-0.5	-0.5	-0.5	-0.5	-0.5	-0.5	-0.5	-0.5	-0.5	-0.5	-0.5	linear	0.025	TRUE	450	FALSE	NA	NA	1	0	0.5	10	fixmodel	0.7	-0.008307424528119691
10	250	0	375	750	1125	1500	1875	2250	2625	3000	3375	2	0	1	0.25	0.25	0.25	0.25	0.25	0.25	0.25	0.25	0.25	0.25	-0.5	-0.5	-0.5	-0.5	-0.5	-0.5	-0.5	-0.5	-0.5	-0.5	-0.5	linear	0.025	TRUE	450	FALSE	NA	NA	1	0	0.5	10	sepmodel	0.7	-0.004558065706462352
10	250	0	375	750	1125	1500	1875	2250	2625	3000	3375	2	0	1	0.25	0.25	0.25	0.25	0.25	0.25	0.25	0.25	0.25	0.25	-0.5	-0.5	-0.5	-0.5	-0.5	-0.5	-0.5	-0.5	-0.5	-0.5	-0.5	linear	0.025	TRUE	450	FALSE	NA	NA	1	0	0.5	10	splines	0.8	-0.010123008755348151
10	250	0	375	750	1125	1500	1875	2250	2625	3000	3375	2	0	1	0.25	0.25	0.25	0.25	0.25	0.25	0.25	0.25	0.25	0.25	-0.5	-0.5	-0.5	-0.5	-0.5	-0.5	-0.5	-0.5	-0.5	-0.5	-0.5	linear	0.025	TRUE	450	FALSE	NA	NA	1	0	0.5	10	splines_cal	0.6	-0.015568629699101564
10	250	0	400	800	1200	1600	2000	2400	2800	3200	3600	2	0	1	0.25	0.25	0.25	0.25	0.25	0.25	0.25	0.25	0.25	0.25	-0.5	-0.5	-0.5	-0.5	-0.5	-0.5	-0.5	-0.5	-0.5	-0.5	-0.5	linear	0.025	TRUE	450	FALSE	NA	NA	1	0	0.5	2	fixmodel	0.7	0.02671475448495888
10	250	0	400	800	1200	1600	2000	2400	2800	3200	3600	2	0	1	0.25	0.25	0.25	0.25	0.25	0.25	0.25	0.25	0.25	0.25	-0.5	-0.5	-0.5	-0.5	-0.5	-0.5	-0.5	-0.5	-0.5	-0.5	-0.5	linear	0.025	TRUE	450	FALSE	NA	NA	1	0	0.5	2	sepmodel	0.8	0.03858405365563648
10	250	0	400	800	1200	1600	2000	2400	2800	3200	3600	2	0	1	0.25	0.25	0.25	0.25	0.25	0.25	0.25	0.25	0.25	0.25	-0.5	-0.5	-0.5	-0.5	-0.5	-0.5	-0.5	-0.5	-0.5	-0.5	-0.5	linear	0.025	TRUE	450	FALSE	NA	NA	1	0	0.5	2	splines	0.7	0.030954095568037833
10	250	0	400	800	1200	1600	2000	2400	2800	3200	3600	2	0	1	0.25	0.25	0.25	0.25	0.25	0.25	0.25	0.25	0.25	0.25	-0.5	-0.5	-0.5	-0.5	-0.5	-0.5	-0.5	-0.5	-0.5	-0.5	-0.5	linear	0.025	TRUE	450	FALSE	NA	NA	1	0	0.5	2	splines_cal	0.8	0.03329208515600038
10	250	0	400	800	1200	1600	2000	2400	2800	3200	3600	2	0	1	0.25	0.25	0.25	0.25	0.25	0.25	0.25	0.25	0.25	0.25	-0.5	-0.5	-0.5	-0.5	-0.5	-0.5	-0.5	-0.5	-0.5	-0.5	-0.5	linear	0.025	TRUE	450	FALSE	NA	NA	1	0	0.5	3	fixmodel	0.8	-0.008335862876424243
10	250	0	400	800	1200	1600	2000	2400	2800	3200	3600	2	0	1	0.25	0.25	0.25	0.25	0.25	0.25	0.25	0.25	0.25	0.25	-0.5	-0.5	-0.5	-0.5	-0.5	-0.5	-0.5	-0.5	-0.5	-0.5	-0.5	linear	0.025	TRUE	450	FALSE	NA	NA	1	0	0.5	3	sepmodel	0.8	-0.006345570979136325
10	250	0	400	800	1200	1600	2000	2400	2800	3200	3600	2	0	1	0.25	0.25	0.25	0.25	0.25	0.25	0.25	0.25	0.25	0.25	-0.5	-0.5	-0.5	-0.5	-0.5	-0.5	-0.5	-0.5	-0.5	-0.5	-0.5	linear	0.025	TRUE	450	FALSE	NA	NA	1	0	0.5	3	splines	0.8	-0.0027632196046204925
10	250	0	400	800	1200	1600	2000	2400	2800	3200	3600	2	0	1	0.25	0.25	0.25	0.25	0.25	0.25	0.25	0.25	0.25	0.25	-0.5	-0.5	-0.5	-0.5	-0.5	-0.5	-0.5	-0.5	-0.5	-0.5	-0.5	linear	0.025	TRUE	450	FALSE	NA	NA	1	0	0.5	3	splines_cal	0.8	-3.57642537297484e-4
10	250	0	400	800	1200	1600	2000	2400	2800	3200	3600	2	0	1	0.25	0.25	0.25	0.25	0.25	0.25	0.25	0.25	0.25	0.25	-0.5	-0.5	-0.5	-0.5	-0.5	-0.5	-0.5	-0.5	-0.5	-0.5	-0.5	linear	0.025	TRUE	450	FALSE	NA	NA	1	0	0.5	4	fixmodel	0.9	0.02663984738363241
10	250	0	400	800	1200	1600	2000	2400	2800	3200	3600	2	0	1	0.25	0.25	0.25	0.25	0.25	0.25	0.25	0.25	0.25	0.25	-0.5	-0.5	-0.5	-0.5	-0.5	-0.5	-0.5	-0.5	-0.5	-0.5	-0.5	linear	0.025	TRUE	450	FALSE	NA	NA	1	0	0.5	4	sepmodel	0.9	0.03014365987500884
10	250	0	400	800	1200	1600	2000	2400	2800	3200	3600	2	0	1	0.25	0.25	0.25	0.25	0.25	0.25	0.25	0.25	0.25	0.25	-0.5	-0.5	-0.5	-0.5	-0.5	-0.5	-0.5	-0.5	-0.5	-0.5	-0.5	linear	0.025	TRUE	450	FALSE	NA	NA	1	0	0.5	4	splines	0.9	0.02668498891058637
10	250	0	400	800	1200	1600	2000	2400	2800	3200	3600	2	0	1	0.25	0.25	0.25	0.25	0.25	0.25	0.25	0.25	0.25	0.25	-0.5	-0.5	-0.5	-0.5	-0.5	-0.5	-0.5	-0.5	-0.5	-0.5	-0.5	linear	0.025	TRUE	450	FALSE	NA	NA	1	0	0.5	4	splines_cal	0.9	0.024424928359698988
10	250	0	400	800	1200	1600	2000	2400	2800	3200	3600	2	0	1	0.25	0.25	0.25	0.25	0.25	0.25	0.25	0.25	0.25	0.25	-0.5	-0.5	-0.5	-0.5	-0.5	-0.5	-0.5	-0.5	-0.5	-0.5	-0.5	linear	0.025	TRUE	450	FALSE	NA	NA	1	0	0.5	5	fixmodel	0.9	0.04071067560997729
10	250	0	400	800	1200	1600	2000	2400	2800	3200	3600	2	0	1	0.25	0.25	0.25	0.25	0.25	0.25	0.25	0.25	0.25	0.25	-0.5	-0.5	-0.5	-0.5	-0.5	-0.5	-0.5	-0.5	-0.5	-0.5	-0.5	linear	0.025	TRUE	450	FALSE	NA	NA	1	0	0.5	5	sepmodel	0.9	0.046664418728057995
10	250	0	400	800	1200	1600	2000	2400	2800	3200	3600	2	0	1	0.25	0.25	0.25	0.25	0.25	0.25	0.25	0.25	0.25	0.25	-0.5	-0.5	-0.5	-0.5	-0.5	-0.5	-0.5	-0.5	-0.5	-0.5	-0.5	linear	0.025	TRUE	450	FALSE	NA	NA	1	0	0.5	5	splines	0.9	0.042413764171741836
10	250	0	400	800	1200	1600	2000	2400	2800	3200	3600	2	0	1	0.25	0.25	0.25	0.25	0.25	0.25	0.25	0.25	0.25	0.25	-0.5	-0.5	-0.5	-0.5	-0.5	-0.5	-0.5	-0.5	-0.5	-0.5	-0.5	linear	0.025	TRUE	450	FALSE	NA	NA	1	0	0.5	5	splines_cal	0.9	0.041896456429026785
10	250	0	400	800	1200	1600	2000	2400	2800	3200	3600	2	0	1	0.25	0.25	0.25	0.25	0.25	0.25	0.25	0.25	0.25	0.25	-0.5	-0.5	-0.5	-0.5	-0.5	-0.5	-0.5	-0.5	-0.5	-0.5	-0.5	linear	0.025	TRUE	450	FALSE	NA	NA	1	0	0.5	6	fixmodel	0.9	-0.001195563646784692
10	250	0	400	800	1200	1600	2000	2400	2800	3200	3600	2	0	1	0.25	0.25	0.25	0.25	0.25	0.25	0.25	0.25	0.25	0.25	-0.5	-0.5	-0.5	-0.5	-0.5	-0.5	-0.5	-0.5	-0.5	-0.5	-0.5	linear	0.025	TRUE	450	FALSE	NA	NA	1	0	0.5	6	sepmodel	0.7	4.987129839036708e-4
10	250	0	400	800	1200	1600	2000	2400	2800	3200	3600	2	0	1	0.25	0.25	0.25	0.25	0.25	0.25	0.25	0.25	0.25	0.25	-0.5	-0.5	-0.5	-0.5	-0.5	-0.5	-0.5	-0.5	-0.5	-0.5	-0.5	linear	0.025	TRUE	450	FALSE	NA	NA	1	0	0.5	6	splines	0.9	-0.004537379081982917
10	250	0	400	800	1200	1600	2000	2400	2800	3200	3600	2	0	1	0.25	0.25	0.25	0.25	0.25	0.25	0.25	0.25	0.25	0.25	-0.5	-0.5	-0.5	-0.5	-0.5	-0.5	-0.5	-0.5	-0.5	-0.5	-0.5	linear	0.025	TRUE	450	FALSE	NA	NA	1	0	0.5	6	splines_cal	1	-0.003370163336389137
10	250	0	400	800	1200	1600	2000	2400	2800	3200	3600	2	0	1	0.25	0.25	0.25	0.25	0.25	0.25	0.25	0.25	0.25	0.25	-0.5	-0.5	-0.5	-0.5	-0.5	-0.5	-0.5	-0.5	-0.5	-0.5	-0.5	linear	0.025	TRUE	450	FALSE	NA	NA	1	0	0.5	7	fixmodel	1	0.00571486389361868
10	250	0	400	800	1200	1600	2000	2400	2800	3200	3600	2	0	1	0.25	0.25	0.25	0.25	0.25	0.25	0.25	0.25	0.25	0.25	-0.5	-0.5	-0.5	-0.5	-0.5	-0.5	-0.5	-0.5	-0.5	-0.5	-0.5	linear	0.025	TRUE	450	FALSE	NA	NA	1	0	0.5	7	sepmodel	1	0.015061655144024997
10	250	0	400	800	1200	1600	2000	2400	2800	3200	3600	2	0	1	0.25	0.25	0.25	0.25	0.25	0.25	0.25	0.25	0.25	0.25	-0.5	-0.5	-0.5	-0.5	-0.5	-0.5	-0.5	-0.5	-0.5	-0.5	-0.5	linear	0.025	TRUE	450	FALSE	NA	NA	1	0	0.5	7	splines	1	0.0038650945201184283
10	250	0	400	800	1200	1600	2000	2400	2800	3200	3600	2	0	1	0.25	0.25	0.25	0.25	0.25	0.25	0.25	0.25	0.25	0.25	-0.5	-0.5	-0.5	-0.5	-0.5	-0.5	-0.5	-0.5	-0.5	-0.5	-0.5	linear	0.025	TRUE	450	FALSE	NA	NA	1	0	0.5	7	splines_cal	0.9	0.0016094632921077544
10	250	0	400	800	1200	1600	2000	2400	2800	3200	3600	2	0	1	0.25	0.25	0.25	0.25	0.25	0.25	0.25	0.25	0.25	0.25	-0.5	-0.5	-0.5	-0.5	-0.5	-0.5	-0.5	-0.5	-0.5	-0.5	-0.5	linear	0.025	TRUE	450	FALSE	NA	NA	1	0	0.5	8	fixmodel	0.9	0.04640270253291499
10	250	0	400	800	1200	1600	2000	2400	2800	3200	3600	2	0	1	0.25	0.25	0.25	0.25	0.25	0.25	0.25	0.25	0.25	0.25	-0.5	-0.5	-0.5	-0.5	-0.5	-0.5	-0.5	-0.5	-0.5	-0.5	-0.5	linear	0.025	TRUE	450	FALSE	NA	NA	1	0	0.5	8	sepmodel	0.9	0.0501576365360449
10	250	0	400	800	1200	1600	2000	2400	2800	3200	3600	2	0	1	0.25	0.25	0.25	0.25	0.25	0.25	0.25	0.25	0.25	0.25	-0.5	-0.5	-0.5	-0.5	-0.5	-0.5	-0.5	-0.5	-0.5	-0.5	-0.5	linear	0.025	TRUE	450	FALSE	NA	NA	1	0	0.5	8	splines	0.9	0.04000264072534314
10	250	0	400	800	1200	1600	2000	2400	2800	3200	3600	2	0	1	0.25	0.25	0.25	0.25	0.25	0.25	0.25	0.25	0.25	0.25	-0.5	-0.5	-0.5	-0.5	-0.5	-0.5	-0.5	-0.5	-0.5	-0.5	-0.5	linear	0.025	TRUE	450	FALSE	NA	NA	1	0	0.5	8	splines_cal	0.9	0.04226469897825401
10	250	0	400	800	1200	1600	2000	2400	2800	3200	3600	2	0	1	0.25	0.25	0.25	0.25	0.25	0.25	0.25	0.25	0.25	0.25	-0.5	-0.5	-0.5	-0.5	-0.5	-0.5	-0.5	-0.5	-0.5	-0.5	-0.5	linear	0.025	TRUE	450	FALSE	NA	NA	1	0	0.5	9	fixmodel	0.9	-0.00229327735633357
10	250	0	400	800	1200	1600	2000	2400	2800	3200	3600	2	0	1	0.25	0.25	0.25	0.25	0.25	0.25	0.25	0.25	0.25	0.25	-0.5	-0.5	-0.5	-0.5	-0.5	-0.5	-0.5	-0.5	-0.5	-0.5	-0.5	linear	0.025	TRUE	450	FALSE	NA	NA	1	0	0.5	9	sepmodel	0.8	-0.0010093713792269283
10	250	0	400	800	1200	1600	2000	2400	2800	3200	3600	2	0	1	0.25	0.25	0.25	0.25	0.25	0.25	0.25	0.25	0.25	0.25	-0.5	-0.5	-0.5	-0.5	-0.5	-0.5	-0.5	-0.5	-0.5	-0.5	-0.5	linear	0.025	TRUE	450	FALSE	NA	NA	1	0	0.5	9	splines	0.8	-0.008375390991597393
10	250	0	400	800	1200	1600	2000	2400	2800	3200	3600	2	0	1	0.25	0.25	0.25	0.25	0.25	0.25	0.25	0.25	0.25	0.25	-0.5	-0.5	-0.5	-0.5	-0.5	-0.5	-0.5	-0.5	-0.5	-0.5	-0.5	linear	0.025	TRUE	450	FALSE	NA	NA	1	0	0.5	9	splines_cal	0.9	-0.015497667130708711
10	250	0	400	800	1200	1600	2000	2400	2800	3200	3600	2	0	1	0.25	0.25	0.25	0.25	0.25	0.25	0.25	0.25	0.25	0.25	-0.5	-0.5	-0.5	-0.5	-0.5	-0.5	-0.5	-0.5	-0.5	-0.5	-0.5	linear	0.025	TRUE	450	FALSE	NA	NA	1	0	0.5	10	fixmodel	1	-0.032061031180758405
10	250	0	400	800	1200	1600	2000	2400	2800	3200	3600	2	0	1	0.25	0.25	0.25	0.25	0.25	0.25	0.25	0.25	0.25	0.25	-0.5	-0.5	-0.5	-0.5	-0.5	-0.5	-0.5	-0.5	-0.5	-0.5	-0.5	linear	0.025	TRUE	450	FALSE	NA	NA	1	0	0.5	10	sepmodel	1	-0.017355728611765965
10	250	0	400	800	1200	1600	2000	2400	2800	3200	3600	2	0	1	0.25	0.25	0.25	0.25	0.25	0.25	0.25	0.25	0.25	0.25	-0.5	-0.5	-0.5	-0.5	-0.5	-0.5	-0.5	-0.5	-0.5	-0.5	-0.5	linear	0.025	TRUE	450	FALSE	NA	NA	1	0	0.5	10	splines	1	-0.032219957195583904
10	250	0	400	800	1200	1600	2000	2400	2800	3200	3600	2	0	1	0.25	0.25	0.25	0.25	0.25	0.25	0.25	0.25	0.25	0.25	-0.5	-0.5	-0.5	-0.5	-0.5	-0.5	-0.5	-0.5	-0.5	-0.5	-0.5	linear	0.025	TRUE	450	FALSE	NA	NA	1	0	0.5	10	splines_cal	1	-0.020496509114106363
10	250	0	425	850	1275	1700	2125	2550	2975	3400	3825	2	0	1	0.25	0.25	0.25	0.25	0.25	0.25	0.25	0.25	0.25	0.25	-0.5	-0.5	-0.5	-0.5	-0.5	-0.5	-0.5	-0.5	-0.5	-0.5	-0.5	linear	0.025	TRUE	450	FALSE	NA	NA	1	0	0.5	2	fixmodel	0.8	-0.0033237217719915392
10	250	0	425	850	1275	1700	2125	2550	2975	3400	3825	2	0	1	0.25	0.25	0.25	0.25	0.25	0.25	0.25	0.25	0.25	0.25	-0.5	-0.5	-0.5	-0.5	-0.5	-0.5	-0.5	-0.5	-0.5	-0.5	-0.5	linear	0.025	TRUE	450	FALSE	NA	NA	1	0	0.5	2	sepmodel	0.8	0.003224288396711547
10	250	0	425	850	1275	1700	2125	2550	2975	3400	3825	2	0	1	0.25	0.25	0.25	0.25	0.25	0.25	0.25	0.25	0.25	0.25	-0.5	-0.5	-0.5	-0.5	-0.5	-0.5	-0.5	-0.5	-0.5	-0.5	-0.5	linear	0.025	TRUE	450	FALSE	NA	NA	1	0	0.5	2	splines	0.7	-7.039773433029084e-6
10	250	0	425	850	1275	1700	2125	2550	2975	3400	3825	2	0	1	0.25	0.25	0.25	0.25	0.25	0.25	0.25	0.25	0.25	0.25	-0.5	-0.5	-0.5	-0.5	-0.5	-0.5	-0.5	-0.5	-0.5	-0.5	-0.5	linear	0.025	TRUE	450	FALSE	NA	NA	1	0	0.5	2	splines_cal	0.8	0.004678415254741752
10	250	0	425	850	1275	1700	2125	2550	2975	3400	3825	2	0	1	0.25	0.25	0.25	0.25	0.25	0.25	0.25	0.25	0.25	0.25	-0.5	-0.5	-0.5	-0.5	-0.5	-0.5	-0.5	-0.5	-0.5	-0.5	-0.5	linear	0.025	TRUE	450	FALSE	NA	NA	1	0	0.5	3	fixmodel	0.7	-0.019652327671519275
10	250	0	425	850	1275	1700	2125	2550	2975	3400	3825	2	0	1	0.25	0.25	0.25	0.25	0.25	0.25	0.25	0.25	0.25	0.25	-0.5	-0.5	-0.5	-0.5	-0.5	-0.5	-0.5	-0.5	-0.5	-0.5	-0.5	linear	0.025	TRUE	450	FALSE	NA	NA	1	0	0.5	3	sepmodel	0.7	-0.019632285903453516
10	250	0	425	850	1275	1700	2125	2550	2975	3400	3825	2	0	1	0.25	0.25	0.25	0.25	0.25	0.25	0.25	0.25	0.25	0.25	-0.5	-0.5	-0.5	-0.5	-0.5	-0.5	-0.5	-0.5	-0.5	-0.5	-0.5	linear	0.025	TRUE	450	FALSE	NA	NA	1	0	0.5	3	splines	0.8	-0.017140669401265116
10	250	0	425	850	1275	1700	2125	2550	2975	3400	3825	2	0	1	0.25	0.25	0.25	0.25	0.25	0.25	0.25	0.25	0.25	0.25	-0.5	-0.5	-0.5	-0.5	-0.5	-0.5	-0.5	-0.5	-0.5	-0.5	-0.5	linear	0.025	TRUE	450	FALSE	NA	NA	1	0	0.5	3	splines_cal	0.8	-0.01683834812094227
10	250	0	425	850	1275	1700	2125	2550	2975	3400	3825	2	0	1	0.25	0.25	0.25	0.25	0.25	0.25	0.25	0.25	0.25	0.25	-0.5	-0.5	-0.5	-0.5	-0.5	-0.5	-0.5	-0.5	-0.5	-0.5	-0.5	linear	0.025	TRUE	450	FALSE	NA	NA	1	0	0.5	4	fixmodel	0.9	-4.590177423166003e-4
10	250	0	425	850	1275	1700	2125	2550	2975	3400	3825	2	0	1	0.25	0.25	0.25	0.25	0.25	0.25	0.25	0.25	0.25	0.25	-0.5	-0.5	-0.5	-0.5	-0.5	-0.5	-0.5	-0.5	-0.5	-0.5	-0.5	linear	0.025	TRUE	450	FALSE	NA	NA	1	0	0.5	4	sepmodel	0.9	-0.005498189227241129
10	250	0	425	850	1275	1700	2125	2550	2975	3400	3825	2	0	1	0.25	0.25	0.25	0.25	0.25	0.25	0.25	0.25	0.25	0.25	-0.5	-0.5	-0.5	-0.5	-0.5	-0.5	-0.5	-0.5	-0.5	-0.5	-0.5	linear	0.025	TRUE	450	FALSE	NA	NA	1	0	0.5	4	splines	1	-3.378464555441885e-5
10	250	0	425	850	1275	1700	2125	2550	2975	3400	3825	2	0	1	0.25	0.25	0.25	0.25	0.25	0.25	0.25	0.25	0.25	0.25	-0.5	-0.5	-0.5	-0.5	-0.5	-0.5	-0.5	-0.5	-0.5	-0.5	-0.5	linear	0.025	TRUE	450	FALSE	NA	NA	1	0	0.5	4	splines_cal	0.9	-0.002672286098285606
10	250	0	425	850	1275	1700	2125	2550	2975	3400	3825	2	0	1	0.25	0.25	0.25	0.25	0.25	0.25	0.25	0.25	0.25	0.25	-0.5	-0.5	-0.5	-0.5	-0.5	-0.5	-0.5	-0.5	-0.5	-0.5	-0.5	linear	0.025	TRUE	450	FALSE	NA	NA	1	0	0.5	5	fixmodel	0.8	0.004852371092428481
10	250	0	425	850	1275	1700	2125	2550	2975	3400	3825	2	0	1	0.25	0.25	0.25	0.25	0.25	0.25	0.25	0.25	0.25	0.25	-0.5	-0.5	-0.5	-0.5	-0.5	-0.5	-0.5	-0.5	-0.5	-0.5	-0.5	linear	0.025	TRUE	450	FALSE	NA	NA	1	0	0.5	5	sepmodel	0.8	7.062560695100389e-4
10	250	0	425	850	1275	1700	2125	2550	2975	3400	3825	2	0	1	0.25	0.25	0.25	0.25	0.25	0.25	0.25	0.25	0.25	0.25	-0.5	-0.5	-0.5	-0.5	-0.5	-0.5	-0.5	-0.5	-0.5	-0.5	-0.5	linear	0.025	TRUE	450	FALSE	NA	NA	1	0	0.5	5	splines	0.8	1.8501941028336577e-4
10	250	0	425	850	1275	1700	2125	2550	2975	3400	3825	2	0	1	0.25	0.25	0.25	0.25	0.25	0.25	0.25	0.25	0.25	0.25	-0.5	-0.5	-0.5	-0.5	-0.5	-0.5	-0.5	-0.5	-0.5	-0.5	-0.5	linear	0.025	TRUE	450	FALSE	NA	NA	1	0	0.5	5	splines_cal	0.8	8.809898251760929e-5
10	250	0	425	850	1275	1700	2125	2550	2975	3400	3825	2	0	1	0.25	0.25	0.25	0.25	0.25	0.25	0.25	0.25	0.25	0.25	-0.5	-0.5	-0.5	-0.5	-0.5	-0.5	-0.5	-0.5	-0.5	-0.5	-0.5	linear	0.025	TRUE	450	FALSE	NA	NA	1	0	0.5	6	fixmodel	0.6	-9.338895792537049e-4
10	250	0	425	850	1275	1700	2125	2550	2975	3400	3825	2	0	1	0.25	0.25	0.25	0.25	0.25	0.25	0.25	0.25	0.25	0.25	-0.5	-0.5	-0.5	-0.5	-0.5	-0.5	-0.5	-0.5	-0.5	-0.5	-0.5	linear	0.025	TRUE	450	FALSE	NA	NA	1	0	0.5	6	sepmodel	0.7	-0.0030695803588947136
10	250	0	425	850	1275	1700	2125	2550	2975	3400	3825	2	0	1	0.25	0.25	0.25	0.25	0.25	0.25	0.25	0.25	0.25	0.25	-0.5	-0.5	-0.5	-0.5	-0.5	-0.5	-0.5	-0.5	-0.5	-0.5	-0.5	linear	0.025	TRUE	450	FALSE	NA	NA	1	0	0.5	6	splines	0.8	-0.002404543968986811
10	250	0	425	850	1275	1700	2125	2550	2975	3400	3825	2	0	1	0.25	0.25	0.25	0.25	0.25	0.25	0.25	0.25	0.25	0.25	-0.5	-0.5	-0.5	-0.5	-0.5	-0.5	-0.5	-0.5	-0.5	-0.5	-0.5	linear	0.025	TRUE	450	FALSE	NA	NA	1	0	0.5	6	splines_cal	0.8	-0.0038236797106216886
10	250	0	425	850	1275	1700	2125	2550	2975	3400	3825	2	0	1	0.25	0.25	0.25	0.25	0.25	0.25	0.25	0.25	0.25	0.25	-0.5	-0.5	-0.5	-0.5	-0.5	-0.5	-0.5	-0.5	-0.5	-0.5	-0.5	linear	0.025	TRUE	450	FALSE	NA	NA	1	0	0.5	7	fixmodel	0.8	-0.0034804900223885634
10	250	0	425	850	1275	1700	2125	2550	2975	3400	3825	2	0	1	0.25	0.25	0.25	0.25	0.25	0.25	0.25	0.25	0.25	0.25	-0.5	-0.5	-0.5	-0.5	-0.5	-0.5	-0.5	-0.5	-0.5	-0.5	-0.5	linear	0.025	TRUE	450	FALSE	NA	NA	1	0	0.5	7	sepmodel	0.6	-0.012623889660459886
10	250	0	425	850	1275	1700	2125	2550	2975	3400	3825	2	0	1	0.25	0.25	0.25	0.25	0.25	0.25	0.25	0.25	0.25	0.25	-0.5	-0.5	-0.5	-0.5	-0.5	-0.5	-0.5	-0.5	-0.5	-0.5	-0.5	linear	0.025	TRUE	450	FALSE	NA	NA	1	0	0.5	7	splines	0.8	-0.0055737490155082755
10	250	0	425	850	1275	1700	2125	2550	2975	3400	3825	2	0	1	0.25	0.25	0.25	0.25	0.25	0.25	0.25	0.25	0.25	0.25	-0.5	-0.5	-0.5	-0.5	-0.5	-0.5	-0.5	-0.5	-0.5	-0.5	-0.5	linear	0.025	TRUE	450	FALSE	NA	NA	1	0	0.5	7	splines_cal	0.8	-0.0023050090476145453
10	250	0	425	850	1275	1700	2125	2550	2975	3400	3825	2	0	1	0.25	0.25	0.25	0.25	0.25	0.25	0.25	0.25	0.25	0.25	-0.5	-0.5	-0.5	-0.5	-0.5	-0.5	-0.5	-0.5	-0.5	-0.5	-0.5	linear	0.025	TRUE	450	FALSE	NA	NA	1	0	0.5	8	fixmodel	0.7	-0.03048288693338833
10	250	0	425	850	1275	1700	2125	2550	2975	3400	3825	2	0	1	0.25	0.25	0.25	0.25	0.25	0.25	0.25	0.25	0.25	0.25	-0.5	-0.5	-0.5	-0.5	-0.5	-0.5	-0.5	-0.5	-0.5	-0.5	-0.5	linear	0.025	TRUE	450	FALSE	NA	NA	1	0	0.5	8	sepmodel	0.7	-0.027408122312994925
10	250	0	425	850	1275	1700	2125	2550	2975	3400	3825	2	0	1	0.25	0.25	0.25	0.25	0.25	0.25	0.25	0.25	0.25	0.25	-0.5	-0.5	-0.5	-0.5	-0.5	-0.5	-0.5	-0.5	-0.5	-0.5	-0.5	linear	0.025	TRUE	450	FALSE	NA	NA	1	0	0.5	8	splines	0.7	-0.030203218753705366
10	250	0	425	850	1275	1700	2125	2550	2975	3400	3825	2	0	1	0.25	0.25	0.25	0.25	0.25	0.25	0.25	0.25	0.25	0.25	-0.5	-0.5	-0.5	-0.5	-0.5	-0.5	-0.5	-0.5	-0.5	-0.5	-0.5	linear	0.025	TRUE	450	FALSE	NA	NA	1	0	0.5	8	splines_cal	0.7	-0.029626380946804413
10	250	0	425	850	1275	1700	2125	2550	2975	3400	3825	2	0	1	0.25	0.25	0.25	0.25	0.25	0.25	0.25	0.25	0.25	0.25	-0.5	-0.5	-0.5	-0.5	-0.5	-0.5	-0.5	-0.5	-0.5	-0.5	-0.5	linear	0.025	TRUE	450	FALSE	NA	NA	1	0	0.5	9	fixmodel	0.8	-0.02476103802294708
10	250	0	425	850	1275	1700	2125	2550	2975	3400	3825	2	0	1	0.25	0.25	0.25	0.25	0.25	0.25	0.25	0.25	0.25	0.25	-0.5	-0.5	-0.5	-0.5	-0.5	-0.5	-0.5	-0.5	-0.5	-0.5	-0.5	linear	0.025	TRUE	450	FALSE	NA	NA	1	0	0.5	9	sepmodel	0.7	-0.028746672866333572
10	250	0	425	850	1275	1700	2125	2550	2975	3400	3825	2	0	1	0.25	0.25	0.25	0.25	0.25	0.25	0.25	0.25	0.25	0.25	-0.5	-0.5	-0.5	-0.5	-0.5	-0.5	-0.5	-0.5	-0.5	-0.5	-0.5	linear	0.025	TRUE	450	FALSE	NA	NA	1	0	0.5	9	splines	0.8	-0.026476254684507202
10	250	0	425	850	1275	1700	2125	2550	2975	3400	3825	2	0	1	0.25	0.25	0.25	0.25	0.25	0.25	0.25	0.25	0.25	0.25	-0.5	-0.5	-0.5	-0.5	-0.5	-0.5	-0.5	-0.5	-0.5	-0.5	-0.5	linear	0.025	TRUE	450	FALSE	NA	NA	1	0	0.5	9	splines_cal	0.9	-0.0245224662975856
10	250	0	425	850	1275	1700	2125	2550	2975	3400	3825	2	0	1	0.25	0.25	0.25	0.25	0.25	0.25	0.25	0.25	0.25	0.25	-0.5	-0.5	-0.5	-0.5	-0.5	-0.5	-0.5	-0.5	-0.5	-0.5	-0.5	linear	0.025	TRUE	450	FALSE	NA	NA	1	0	0.5	10	fixmodel	0.8	0.006634164063483175
10	250	0	425	850	1275	1700	2125	2550	2975	3400	3825	2	0	1	0.25	0.25	0.25	0.25	0.25	0.25	0.25	0.25	0.25	0.25	-0.5	-0.5	-0.5	-0.5	-0.5	-0.5	-0.5	-0.5	-0.5	-0.5	-0.5	linear	0.025	TRUE	450	FALSE	NA	NA	1	0	0.5	10	sepmodel	0.7	-0.00373083047275318
10	250	0	425	850	1275	1700	2125	2550	2975	3400	3825	2	0	1	0.25	0.25	0.25	0.25	0.25	0.25	0.25	0.25	0.25	0.25	-0.5	-0.5	-0.5	-0.5	-0.5	-0.5	-0.5	-0.5	-0.5	-0.5	-0.5	linear	0.025	TRUE	450	FALSE	NA	NA	1	0	0.5	10	splines	0.9	0.005849464713485552
10	250	0	425	850	1275	1700	2125	2550	2975	3400	3825	2	0	1	0.25	0.25	0.25	0.25	0.25	0.25	0.25	0.25	0.25	0.25	-0.5	-0.5	-0.5	-0.5	-0.5	-0.5	-0.5	-0.5	-0.5	-0.5	-0.5	linear	0.025	TRUE	450	FALSE	NA	NA	1	0	0.5	10	splines_cal	0.9	0.0017076066946071806
10	250	0	450	900	1350	1800	2250	2700	3150	3600	4050	2	0	1	0.25	0.25	0.25	0.25	0.25	0.25	0.25	0.25	0.25	0.25	-0.5	-0.5	-0.5	-0.5	-0.5	-0.5	-0.5	-0.5	-0.5	-0.5	-0.5	linear	0.025	TRUE	450	FALSE	NA	NA	1	0	0.5	2	fixmodel	0.7	0.00850755234147212
10	250	0	450	900	1350	1800	2250	2700	3150	3600	4050	2	0	1	0.25	0.25	0.25	0.25	0.25	0.25	0.25	0.25	0.25	0.25	-0.5	-0.5	-0.5	-0.5	-0.5	-0.5	-0.5	-0.5	-0.5	-0.5	-0.5	linear	0.025	TRUE	450	FALSE	NA	NA	1	0	0.5	2	sepmodel	0.8	0.006307188424415922
10	250	0	450	900	1350	1800	2250	2700	3150	3600	4050	2	0	1	0.25	0.25	0.25	0.25	0.25	0.25	0.25	0.25	0.25	0.25	-0.5	-0.5	-0.5	-0.5	-0.5	-0.5	-0.5	-0.5	-0.5	-0.5	-0.5	linear	0.025	TRUE	450	FALSE	NA	NA	1	0	0.5	2	splines	0.7	0.012398006121827228
10	250	0	450	900	1350	1800	2250	2700	3150	3600	4050	2	0	1	0.25	0.25	0.25	0.25	0.25	0.25	0.25	0.25	0.25	0.25	-0.5	-0.5	-0.5	-0.5	-0.5	-0.5	-0.5	-0.5	-0.5	-0.5	-0.5	linear	0.025	TRUE	450	FALSE	NA	NA	1	0	0.5	2	splines_cal	0.7	0.004654980031783776
10	250	0	450	900	1350	1800	2250	2700	3150	3600	4050	2	0	1	0.25	0.25	0.25	0.25	0.25	0.25	0.25	0.25	0.25	0.25	-0.5	-0.5	-0.5	-0.5	-0.5	-0.5	-0.5	-0.5	-0.5	-0.5	-0.5	linear	0.025	TRUE	450	FALSE	NA	NA	1	0	0.5	3	fixmodel	1	0.00693036299658098
10	250	0	450	900	1350	1800	2250	2700	3150	3600	4050	2	0	1	0.25	0.25	0.25	0.25	0.25	0.25	0.25	0.25	0.25	0.25	-0.5	-0.5	-0.5	-0.5	-0.5	-0.5	-0.5	-0.5	-0.5	-0.5	-0.5	linear	0.025	TRUE	450	FALSE	NA	NA	1	0	0.5	3	sepmodel	0.9	0.006450241724017111
10	250	0	450	900	1350	1800	2250	2700	3150	3600	4050	2	0	1	0.25	0.25	0.25	0.25	0.25	0.25	0.25	0.25	0.25	0.25	-0.5	-0.5	-0.5	-0.5	-0.5	-0.5	-0.5	-0.5	-0.5	-0.5	-0.5	linear	0.025	TRUE	450	FALSE	NA	NA	1	0	0.5	3	splines	0.9	0.008033463752100295
10	250	0	450	900	1350	1800	2250	2700	3150	3600	4050	2	0	1	0.25	0.25	0.25	0.25	0.25	0.25	0.25	0.25	0.25	0.25	-0.5	-0.5	-0.5	-0.5	-0.5	-0.5	-0.5	-0.5	-0.5	-0.5	-0.5	linear	0.025	TRUE	450	FALSE	NA	NA	1	0	0.5	3	splines_cal	1	0.011058339994707822
10	250	0	450	900	1350	1800	2250	2700	3150	3600	4050	2	0	1	0.25	0.25	0.25	0.25	0.25	0.25	0.25	0.25	0.25	0.25	-0.5	-0.5	-0.5	-0.5	-0.5	-0.5	-0.5	-0.5	-0.5	-0.5	-0.5	linear	0.025	TRUE	450	FALSE	NA	NA	1	0	0.5	4	fixmodel	0.9	0.011903814025497016
10	250	0	450	900	1350	1800	2250	2700	3150	3600	4050	2	0	1	0.25	0.25	0.25	0.25	0.25	0.25	0.25	0.25	0.25	0.25	-0.5	-0.5	-0.5	-0.5	-0.5	-0.5	-0.5	-0.5	-0.5	-0.5	-0.5	linear	0.025	TRUE	450	FALSE	NA	NA	1	0	0.5	4	sepmodel	0.8	0.013281000232552182
10	250	0	450	900	1350	1800	2250	2700	3150	3600	4050	2	0	1	0.25	0.25	0.25	0.25	0.25	0.25	0.25	0.25	0.25	0.25	-0.5	-0.5	-0.5	-0.5	-0.5	-0.5	-0.5	-0.5	-0.5	-0.5	-0.5	linear	0.025	TRUE	450	FALSE	NA	NA	1	0	0.5	4	splines	0.9	0.0198959429212106
10	250	0	450	900	1350	1800	2250	2700	3150	3600	4050	2	0	1	0.25	0.25	0.25	0.25	0.25	0.25	0.25	0.25	0.25	0.25	-0.5	-0.5	-0.5	-0.5	-0.5	-0.5	-0.5	-0.5	-0.5	-0.5	-0.5	linear	0.025	TRUE	450	FALSE	NA	NA	1	0	0.5	4	splines_cal	0.9	0.016433283407411865
10	250	0	450	900	1350	1800	2250	2700	3150	3600	4050	2	0	1	0.25	0.25	0.25	0.25	0.25	0.25	0.25	0.25	0.25	0.25	-0.5	-0.5	-0.5	-0.5	-0.5	-0.5	-0.5	-0.5	-0.5	-0.5	-0.5	linear	0.025	TRUE	450	FALSE	NA	NA	1	0	0.5	5	fixmodel	0.9	3.2254711374482824e-4
10	250	0	450	900	1350	1800	2250	2700	3150	3600	4050	2	0	1	0.25	0.25	0.25	0.25	0.25	0.25	0.25	0.25	0.25	0.25	-0.5	-0.5	-0.5	-0.5	-0.5	-0.5	-0.5	-0.5	-0.5	-0.5	-0.5	linear	0.025	TRUE	450	FALSE	NA	NA	1	0	0.5	5	sepmodel	0.6	-0.013788230610613817
10	250	0	450	900	1350	1800	2250	2700	3150	3600	4050	2	0	1	0.25	0.25	0.25	0.25	0.25	0.25	0.25	0.25	0.25	0.25	-0.5	-0.5	-0.5	-0.5	-0.5	-0.5	-0.5	-0.5	-0.5	-0.5	-0.5	linear	0.025	TRUE	450	FALSE	NA	NA	1	0	0.5	5	splines	1	2.7007205500256813e-5
10	250	0	450	900	1350	1800	2250	2700	3150	3600	4050	2	0	1	0.25	0.25	0.25	0.25	0.25	0.25	0.25	0.25	0.25	0.25	-0.5	-0.5	-0.5	-0.5	-0.5	-0.5	-0.5	-0.5	-0.5	-0.5	-0.5	linear	0.025	TRUE	450	FALSE	NA	NA	1	0	0.5	5	splines_cal	1	9.956290956646297e-4
10	250	0	450	900	1350	1800	2250	2700	3150	3600	4050	2	0	1	0.25	0.25	0.25	0.25	0.25	0.25	0.25	0.25	0.25	0.25	-0.5	-0.5	-0.5	-0.5	-0.5	-0.5	-0.5	-0.5	-0.5	-0.5	-0.5	linear	0.025	TRUE	450	FALSE	NA	NA	1	0	0.5	6	fixmodel	0.5	-0.06659443334151947
10	250	0	450	900	1350	1800	2250	2700	3150	3600	4050	2	0	1	0.25	0.25	0.25	0.25	0.25	0.25	0.25	0.25	0.25	0.25	-0.5	-0.5	-0.5	-0.5	-0.5	-0.5	-0.5	-0.5	-0.5	-0.5	-0.5	linear	0.025	TRUE	450	FALSE	NA	NA	1	0	0.5	6	sepmodel	0.3	-0.07889145794129815
10	250	0	450	900	1350	1800	2250	2700	3150	3600	4050	2	0	1	0.25	0.25	0.25	0.25	0.25	0.25	0.25	0.25	0.25	0.25	-0.5	-0.5	-0.5	-0.5	-0.5	-0.5	-0.5	-0.5	-0.5	-0.5	-0.5	linear	0.025	TRUE	450	FALSE	NA	NA	1	0	0.5	6	splines	0.5	-0.06127660410827723
10	250	0	450	900	1350	1800	2250	2700	3150	3600	4050	2	0	1	0.25	0.25	0.25	0.25	0.25	0.25	0.25	0.25	0.25	0.25	-0.5	-0.5	-0.5	-0.5	-0.5	-0.5	-0.5	-0.5	-0.5	-0.5	-0.5	linear	0.025	TRUE	450	FALSE	NA	NA	1	0	0.5	6	splines_cal	0.5	-0.07147457288534367
10	250	0	450	900	1350	1800	2250	2700	3150	3600	4050	2	0	1	0.25	0.25	0.25	0.25	0.25	0.25	0.25	0.25	0.25	0.25	-0.5	-0.5	-0.5	-0.5	-0.5	-0.5	-0.5	-0.5	-0.5	-0.5	-0.5	linear	0.025	TRUE	450	FALSE	NA	NA	1	0	0.5	7	fixmodel	0.8	-0.031116044815951815
10	250	0	450	900	1350	1800	2250	2700	3150	3600	4050	2	0	1	0.25	0.25	0.25	0.25	0.25	0.25	0.25	0.25	0.25	0.25	-0.5	-0.5	-0.5	-0.5	-0.5	-0.5	-0.5	-0.5	-0.5	-0.5	-0.5	linear	0.025	TRUE	450	FALSE	NA	NA	1	0	0.5	7	sepmodel	0.8	-0.02898157623273261
10	250	0	450	900	1350	1800	2250	2700	3150	3600	4050	2	0	1	0.25	0.25	0.25	0.25	0.25	0.25	0.25	0.25	0.25	0.25	-0.5	-0.5	-0.5	-0.5	-0.5	-0.5	-0.5	-0.5	-0.5	-0.5	-0.5	linear	0.025	TRUE	450	FALSE	NA	NA	1	0	0.5	7	splines	0.8	-0.027991333399623015
10	250	0	450	900	1350	1800	2250	2700	3150	3600	4050	2	0	1	0.25	0.25	0.25	0.25	0.25	0.25	0.25	0.25	0.25	0.25	-0.5	-0.5	-0.5	-0.5	-0.5	-0.5	-0.5	-0.5	-0.5	-0.5	-0.5	linear	0.025	TRUE	450	FALSE	NA	NA	1	0	0.5	7	splines_cal	0.8	-0.02079497928713616
10	250	0	450	900	1350	1800	2250	2700	3150	3600	4050	2	0	1	0.25	0.25	0.25	0.25	0.25	0.25	0.25	0.25	0.25	0.25	-0.5	-0.5	-0.5	-0.5	-0.5	-0.5	-0.5	-0.5	-0.5	-0.5	-0.5	linear	0.025	TRUE	450	FALSE	NA	NA	1	0	0.5	8	fixmodel	1	0.019255041478177644
10	250	0	450	900	1350	1800	2250	2700	3150	3600	4050	2	0	1	0.25	0.25	0.25	0.25	0.25	0.25	0.25	0.25	0.25	0.25	-0.5	-0.5	-0.5	-0.5	-0.5	-0.5	-0.5	-0.5	-0.5	-0.5	-0.5	linear	0.025	TRUE	450	FALSE	NA	NA	1	0	0.5	8	sepmodel	1	0.017778352796989368
10	250	0	450	900	1350	1800	2250	2700	3150	3600	4050	2	0	1	0.25	0.25	0.25	0.25	0.25	0.25	0.25	0.25	0.25	0.25	-0.5	-0.5	-0.5	-0.5	-0.5	-0.5	-0.5	-0.5	-0.5	-0.5	-0.5	linear	0.025	TRUE	450	FALSE	NA	NA	1	0	0.5	8	splines	1	0.018793963197687454
10	250	0	450	900	1350	1800	2250	2700	3150	3600	4050	2	0	1	0.25	0.25	0.25	0.25	0.25	0.25	0.25	0.25	0.25	0.25	-0.5	-0.5	-0.5	-0.5	-0.5	-0.5	-0.5	-0.5	-0.5	-0.5	-0.5	linear	0.025	TRUE	450	FALSE	NA	NA	1	0	0.5	8	splines_cal	1	0.018188682014086653
10	250	0	450	900	1350	1800	2250	2700	3150	3600	4050	2	0	1	0.25	0.25	0.25	0.25	0.25	0.25	0.25	0.25	0.25	0.25	-0.5	-0.5	-0.5	-0.5	-0.5	-0.5	-0.5	-0.5	-0.5	-0.5	-0.5	linear	0.025	TRUE	450	FALSE	NA	NA	1	0	0.5	9	fixmodel	0.8	-0.004426577847269114
10	250	0	450	900	1350	1800	2250	2700	3150	3600	4050	2	0	1	0.25	0.25	0.25	0.25	0.25	0.25	0.25	0.25	0.25	0.25	-0.5	-0.5	-0.5	-0.5	-0.5	-0.5	-0.5	-0.5	-0.5	-0.5	-0.5	linear	0.025	TRUE	450	FALSE	NA	NA	1	0	0.5	9	sepmodel	0.7	0.005695917012430674
10	250	0	450	900	1350	1800	2250	2700	3150	3600	4050	2	0	1	0.25	0.25	0.25	0.25	0.25	0.25	0.25	0.25	0.25	0.25	-0.5	-0.5	-0.5	-0.5	-0.5	-0.5	-0.5	-0.5	-0.5	-0.5	-0.5	linear	0.025	TRUE	450	FALSE	NA	NA	1	0	0.5	9	splines	0.9	-0.0011515722858599087
10	250	0	450	900	1350	1800	2250	2700	3150	3600	4050	2	0	1	0.25	0.25	0.25	0.25	0.25	0.25	0.25	0.25	0.25	0.25	-0.5	-0.5	-0.5	-0.5	-0.5	-0.5	-0.5	-0.5	-0.5	-0.5	-0.5	linear	0.025	TRUE	450	FALSE	NA	NA	1	0	0.5	9	splines_cal	0.9	-0.0026999382563264174
10	250	0	450	900	1350	1800	2250	2700	3150	3600	4050	2	0	1	0.25	0.25	0.25	0.25	0.25	0.25	0.25	0.25	0.25	0.25	-0.5	-0.5	-0.5	-0.5	-0.5	-0.5	-0.5	-0.5	-0.5	-0.5	-0.5	linear	0.025	TRUE	450	FALSE	NA	NA	1	0	0.5	10	fixmodel	0.6	-0.053144234977403136
10	250	0	450	900	1350	1800	2250	2700	3150	3600	4050	2	0	1	0.25	0.25	0.25	0.25	0.25	0.25	0.25	0.25	0.25	0.25	-0.5	-0.5	-0.5	-0.5	-0.5	-0.5	-0.5	-0.5	-0.5	-0.5	-0.5	linear	0.025	TRUE	450	FALSE	NA	NA	1	0	0.5	10	sepmodel	0.6	-0.04703411750999601
10	250	0	450	900	1350	1800	2250	2700	3150	3600	4050	2	0	1	0.25	0.25	0.25	0.25	0.25	0.25	0.25	0.25	0.25	0.25	-0.5	-0.5	-0.5	-0.5	-0.5	-0.5	-0.5	-0.5	-0.5	-0.5	-0.5	linear	0.025	TRUE	450	FALSE	NA	NA	1	0	0.5	10	splines	0.6	-0.05739115606284299
10	250	0	450	900	1350	1800	2250	2700	3150	3600	4050	2	0	1	0.25	0.25	0.25	0.25	0.25	0.25	0.25	0.25	0.25	0.25	-0.5	-0.5	-0.5	-0.5	-0.5	-0.5	-0.5	-0.5	-0.5	-0.5	-0.5	linear	0.025	TRUE	450	FALSE	NA	NA	1	0	0.5	10	splines_cal	0.7	-0.04865615824822625
10	250	0	475	950	1425	1900	2375	2850	3325	3800	4275	2	0	1	0.25	0.25	0.25	0.25	0.25	0.25	0.25	0.25	0.25	0.25	-0.5	-0.5	-0.5	-0.5	-0.5	-0.5	-0.5	-0.5	-0.5	-0.5	-0.5	linear	0.025	TRUE	450	FALSE	NA	NA	1	0	0.5	2	fixmodel	0.6	0.0065895904677693825
10	250	0	475	950	1425	1900	2375	2850	3325	3800	4275	2	0	1	0.25	0.25	0.25	0.25	0.25	0.25	0.25	0.25	0.25	0.25	-0.5	-0.5	-0.5	-0.5	-0.5	-0.5	-0.5	-0.5	-0.5	-0.5	-0.5	linear	0.025	TRUE	450	FALSE	NA	NA	1	0	0.5	2	sepmodel	0.6	0.007066131921996077
10	250	0	475	950	1425	1900	2375	2850	3325	3800	4275	2	0	1	0.25	0.25	0.25	0.25	0.25	0.25	0.25	0.25	0.25	0.25	-0.5	-0.5	-0.5	-0.5	-0.5	-0.5	-0.5	-0.5	-0.5	-0.5	-0.5	linear	0.025	TRUE	450	FALSE	NA	NA	1	0	0.5	2	splines	0.7	0.00897878528160435
10	250	0	475	950	1425	1900	2375	2850	3325	3800	4275	2	0	1	0.25	0.25	0.25	0.25	0.25	0.25	0.25	0.25	0.25	0.25	-0.5	-0.5	-0.5	-0.5	-0.5	-0.5	-0.5	-0.5	-0.5	-0.5	-0.5	linear	0.025	TRUE	450	FALSE	NA	NA	1	0	0.5	2	splines_cal	0.7	9.814481443568696e-4
10	250	0	475	950	1425	1900	2375	2850	3325	3800	4275	2	0	1	0.25	0.25	0.25	0.25	0.25	0.25	0.25	0.25	0.25	0.25	-0.5	-0.5	-0.5	-0.5	-0.5	-0.5	-0.5	-0.5	-0.5	-0.5	-0.5	linear	0.025	TRUE	450	FALSE	NA	NA	1	0	0.5	3	fixmodel	0.8	0.018500398529943594
10	250	0	475	950	1425	1900	2375	2850	3325	3800	4275	2	0	1	0.25	0.25	0.25	0.25	0.25	0.25	0.25	0.25	0.25	0.25	-0.5	-0.5	-0.5	-0.5	-0.5	-0.5	-0.5	-0.5	-0.5	-0.5	-0.5	linear	0.025	TRUE	450	FALSE	NA	NA	1	0	0.5	3	sepmodel	0.8	0.02146117711764453
10	250	0	475	950	1425	1900	2375	2850	3325	3800	4275	2	0	1	0.25	0.25	0.25	0.25	0.25	0.25	0.25	0.25	0.25	0.25	-0.5	-0.5	-0.5	-0.5	-0.5	-0.5	-0.5	-0.5	-0.5	-0.5	-0.5	linear	0.025	TRUE	450	FALSE	NA	NA	1	0	0.5	3	splines	0.8	0.016764428075217584
10	250	0	475	950	1425	1900	2375	2850	3325	3800	4275	2	0	1	0.25	0.25	0.25	0.25	0.25	0.25	0.25	0.25	0.25	0.25	-0.5	-0.5	-0.5	-0.5	-0.5	-0.5	-0.5	-0.5	-0.5	-0.5	-0.5	linear	0.025	TRUE	450	FALSE	NA	NA	1	0	0.5	3	splines_cal	0.8	0.014599197859146767
10	250	0	475	950	1425	1900	2375	2850	3325	3800	4275	2	0	1	0.25	0.25	0.25	0.25	0.25	0.25	0.25	0.25	0.25	0.25	-0.5	-0.5	-0.5	-0.5	-0.5	-0.5	-0.5	-0.5	-0.5	-0.5	-0.5	linear	0.025	TRUE	450	FALSE	NA	NA	1	0	0.5	4	fixmodel	0.9	-0.007374890490074964
10	250	0	475	950	1425	1900	2375	2850	3325	3800	4275	2	0	1	0.25	0.25	0.25	0.25	0.25	0.25	0.25	0.25	0.25	0.25	-0.5	-0.5	-0.5	-0.5	-0.5	-0.5	-0.5	-0.5	-0.5	-0.5	-0.5	linear	0.025	TRUE	450	FALSE	NA	NA	1	0	0.5	4	sepmodel	0.9	-0.00932648037029902
10	250	0	475	950	1425	1900	2375	2850	3325	3800	4275	2	0	1	0.25	0.25	0.25	0.25	0.25	0.25	0.25	0.25	0.25	0.25	-0.5	-0.5	-0.5	-0.5	-0.5	-0.5	-0.5	-0.5	-0.5	-0.5	-0.5	linear	0.025	TRUE	450	FALSE	NA	NA	1	0	0.5	4	splines	0.8	-0.010876652386176541
10	250	0	475	950	1425	1900	2375	2850	3325	3800	4275	2	0	1	0.25	0.25	0.25	0.25	0.25	0.25	0.25	0.25	0.25	0.25	-0.5	-0.5	-0.5	-0.5	-0.5	-0.5	-0.5	-0.5	-0.5	-0.5	-0.5	linear	0.025	TRUE	450	FALSE	NA	NA	1	0	0.5	4	splines_cal	0.8	-0.0061747670261454975
10	250	0	475	950	1425	1900	2375	2850	3325	3800	4275	2	0	1	0.25	0.25	0.25	0.25	0.25	0.25	0.25	0.25	0.25	0.25	-0.5	-0.5	-0.5	-0.5	-0.5	-0.5	-0.5	-0.5	-0.5	-0.5	-0.5	linear	0.025	TRUE	450	FALSE	NA	NA	1	0	0.5	5	fixmodel	1	0.015361049057181043
10	250	0	475	950	1425	1900	2375	2850	3325	3800	4275	2	0	1	0.25	0.25	0.25	0.25	0.25	0.25	0.25	0.25	0.25	0.25	-0.5	-0.5	-0.5	-0.5	-0.5	-0.5	-0.5	-0.5	-0.5	-0.5	-0.5	linear	0.025	TRUE	450	FALSE	NA	NA	1	0	0.5	5	sepmodel	1	0.019034981237466428
10	250	0	475	950	1425	1900	2375	2850	3325	3800	4275	2	0	1	0.25	0.25	0.25	0.25	0.25	0.25	0.25	0.25	0.25	0.25	-0.5	-0.5	-0.5	-0.5	-0.5	-0.5	-0.5	-0.5	-0.5	-0.5	-0.5	linear	0.025	TRUE	450	FALSE	NA	NA	1	0	0.5	5	splines	1	0.010778055744157694
10	250	0	475	950	1425	1900	2375	2850	3325	3800	4275	2	0	1	0.25	0.25	0.25	0.25	0.25	0.25	0.25	0.25	0.25	0.25	-0.5	-0.5	-0.5	-0.5	-0.5	-0.5	-0.5	-0.5	-0.5	-0.5	-0.5	linear	0.025	TRUE	450	FALSE	NA	NA	1	0	0.5	5	splines_cal	1	0.00118434585646367
10	250	0	475	950	1425	1900	2375	2850	3325	3800	4275	2	0	1	0.25	0.25	0.25	0.25	0.25	0.25	0.25	0.25	0.25	0.25	-0.5	-0.5	-0.5	-0.5	-0.5	-0.5	-0.5	-0.5	-0.5	-0.5	-0.5	linear	0.025	TRUE	450	FALSE	NA	NA	1	0	0.5	6	fixmodel	1	0.0014812071012708233
10	250	0	475	950	1425	1900	2375	2850	3325	3800	4275	2	0	1	0.25	0.25	0.25	0.25	0.25	0.25	0.25	0.25	0.25	0.25	-0.5	-0.5	-0.5	-0.5	-0.5	-0.5	-0.5	-0.5	-0.5	-0.5	-0.5	linear	0.025	TRUE	450	FALSE	NA	NA	1	0	0.5	6	sepmodel	0.9	3.359497335555073e-4
10	250	0	475	950	1425	1900	2375	2850	3325	3800	4275	2	0	1	0.25	0.25	0.25	0.25	0.25	0.25	0.25	0.25	0.25	0.25	-0.5	-0.5	-0.5	-0.5	-0.5	-0.5	-0.5	-0.5	-0.5	-0.5	-0.5	linear	0.025	TRUE	450	FALSE	NA	NA	1	0	0.5	6	splines	1	8.138122089742184e-4
10	250	0	475	950	1425	1900	2375	2850	3325	3800	4275	2	0	1	0.25	0.25	0.25	0.25	0.25	0.25	0.25	0.25	0.25	0.25	-0.5	-0.5	-0.5	-0.5	-0.5	-0.5	-0.5	-0.5	-0.5	-0.5	-0.5	linear	0.025	TRUE	450	FALSE	NA	NA	1	0	0.5	6	splines_cal	0.9	0.0032120363993867113
10	250	0	475	950	1425	1900	2375	2850	3325	3800	4275	2	0	1	0.25	0.25	0.25	0.25	0.25	0.25	0.25	0.25	0.25	0.25	-0.5	-0.5	-0.5	-0.5	-0.5	-0.5	-0.5	-0.5	-0.5	-0.5	-0.5	linear	0.025	TRUE	450	FALSE	NA	NA	1	0	0.5	7	fixmodel	0.9	-0.001351527886001988
10	250	0	475	950	1425	1900	2375	2850	3325	3800	4275	2	0	1	0.25	0.25	0.25	0.25	0.25	0.25	0.25	0.25	0.25	0.25	-0.5	-0.5	-0.5	-0.5	-0.5	-0.5	-0.5	-0.5	-0.5	-0.5	-0.5	linear	0.025	TRUE	450	FALSE	NA	NA	1	0	0.5	7	sepmodel	0.8	8.552633625564104e-4
10	250	0	475	950	1425	1900	2375	2850	3325	3800	4275	2	0	1	0.25	0.25	0.25	0.25	0.25	0.25	0.25	0.25	0.25	0.25	-0.5	-0.5	-0.5	-0.5	-0.5	-0.5	-0.5	-0.5	-0.5	-0.5	-0.5	linear	0.025	TRUE	450	FALSE	NA	NA	1	0	0.5	7	splines	0.9	-0.0015469190758095192
10	250	0	475	950	1425	1900	2375	2850	3325	3800	4275	2	0	1	0.25	0.25	0.25	0.25	0.25	0.25	0.25	0.25	0.25	0.25	-0.5	-0.5	-0.5	-0.5	-0.5	-0.5	-0.5	-0.5	-0.5	-0.5	-0.5	linear	0.025	TRUE	450	FALSE	NA	NA	1	0	0.5	7	splines_cal	0.9	0.009985271632376344
10	250	0	475	950	1425	1900	2375	2850	3325	3800	4275	2	0	1	0.25	0.25	0.25	0.25	0.25	0.25	0.25	0.25	0.25	0.25	-0.5	-0.5	-0.5	-0.5	-0.5	-0.5	-0.5	-0.5	-0.5	-0.5	-0.5	linear	0.025	TRUE	450	FALSE	NA	NA	1	0	0.5	8	fixmodel	0.8	0.04404461706330722
10	250	0	475	950	1425	1900	2375	2850	3325	3800	4275	2	0	1	0.25	0.25	0.25	0.25	0.25	0.25	0.25	0.25	0.25	0.25	-0.5	-0.5	-0.5	-0.5	-0.5	-0.5	-0.5	-0.5	-0.5	-0.5	-0.5	linear	0.025	TRUE	450	FALSE	NA	NA	1	0	0.5	8	sepmodel	0.8	0.0387484708353441
10	250	0	475	950	1425	1900	2375	2850	3325	3800	4275	2	0	1	0.25	0.25	0.25	0.25	0.25	0.25	0.25	0.25	0.25	0.25	-0.5	-0.5	-0.5	-0.5	-0.5	-0.5	-0.5	-0.5	-0.5	-0.5	-0.5	linear	0.025	TRUE	450	FALSE	NA	NA	1	0	0.5	8	splines	0.8	0.04106751557152655
10	250	0	475	950	1425	1900	2375	2850	3325	3800	4275	2	0	1	0.25	0.25	0.25	0.25	0.25	0.25	0.25	0.25	0.25	0.25	-0.5	-0.5	-0.5	-0.5	-0.5	-0.5	-0.5	-0.5	-0.5	-0.5	-0.5	linear	0.025	TRUE	450	FALSE	NA	NA	1	0	0.5	8	splines_cal	0.9	0.04324230599691158
10	250	0	475	950	1425	1900	2375	2850	3325	3800	4275	2	0	1	0.25	0.25	0.25	0.25	0.25	0.25	0.25	0.25	0.25	0.25	-0.5	-0.5	-0.5	-0.5	-0.5	-0.5	-0.5	-0.5	-0.5	-0.5	-0.5	linear	0.025	TRUE	450	FALSE	NA	NA	1	0	0.5	9	fixmodel	0.9	0.013339472524628828
10	250	0	475	950	1425	1900	2375	2850	3325	3800	4275	2	0	1	0.25	0.25	0.25	0.25	0.25	0.25	0.25	0.25	0.25	0.25	-0.5	-0.5	-0.5	-0.5	-0.5	-0.5	-0.5	-0.5	-0.5	-0.5	-0.5	linear	0.025	TRUE	450	FALSE	NA	NA	1	0	0.5	9	sepmodel	0.9	0.012929098781952628
10	250	0	475	950	1425	1900	2375	2850	3325	3800	4275	2	0	1	0.25	0.25	0.25	0.25	0.25	0.25	0.25	0.25	0.25	0.25	-0.5	-0.5	-0.5	-0.5	-0.5	-0.5	-0.5	-0.5	-0.5	-0.5	-0.5	linear	0.025	TRUE	450	FALSE	NA	NA	1	0	0.5	9	splines	0.9	0.018472854751801458
10	250	0	475	950	1425	1900	2375	2850	3325	3800	4275	2	0	1	0.25	0.25	0.25	0.25	0.25	0.25	0.25	0.25	0.25	0.25	-0.5	-0.5	-0.5	-0.5	-0.5	-0.5	-0.5	-0.5	-0.5	-0.5	-0.5	linear	0.025	TRUE	450	FALSE	NA	NA	1	0	0.5	9	splines_cal	0.9	0.02304571887297405
10	250	0	475	950	1425	1900	2375	2850	3325	3800	4275	2	0	1	0.25	0.25	0.25	0.25	0.25	0.25	0.25	0.25	0.25	0.25	-0.5	-0.5	-0.5	-0.5	-0.5	-0.5	-0.5	-0.5	-0.5	-0.5	-0.5	linear	0.025	TRUE	450	FALSE	NA	NA	1	0	0.5	10	fixmodel	0.8	0.03201157562860162
10	250	0	475	950	1425	1900	2375	2850	3325	3800	4275	2	0	1	0.25	0.25	0.25	0.25	0.25	0.25	0.25	0.25	0.25	0.25	-0.5	-0.5	-0.5	-0.5	-0.5	-0.5	-0.5	-0.5	-0.5	-0.5	-0.5	linear	0.025	TRUE	450	FALSE	NA	NA	1	0	0.5	10	sepmodel	0.8	0.029814088954321846
10	250	0	475	950	1425	1900	2375	2850	3325	3800	4275	2	0	1	0.25	0.25	0.25	0.25	0.25	0.25	0.25	0.25	0.25	0.25	-0.5	-0.5	-0.5	-0.5	-0.5	-0.5	-0.5	-0.5	-0.5	-0.5	-0.5	linear	0.025	TRUE	450	FALSE	NA	NA	1	0	0.5	10	splines	0.8	0.028991662857027957
10	250	0	475	950	1425	1900	2375	2850	3325	3800	4275	2	0	1	0.25	0.25	0.25	0.25	0.25	0.25	0.25	0.25	0.25	0.25	-0.5	-0.5	-0.5	-0.5	-0.5	-0.5	-0.5	-0.5	-0.5	-0.5	-0.5	linear	0.025	TRUE	450	FALSE	NA	NA	1	0	0.5	10	splines_cal	0.7	0.028982120481525993
10	250	0	500	1000	1500	2000	2500	3000	3500	4000	4500	2	0	1	0.25	0.25	0.25	0.25	0.25	0.25	0.25	0.25	0.25	0.25	-0.5	-0.5	-0.5	-0.5	-0.5	-0.5	-0.5	-0.5	-0.5	-0.5	-0.5	linear	0.025	TRUE	450	FALSE	NA	NA	1	0	0.5	2	fixmodel	0.9	0.02100600715313204
10	250	0	500	1000	1500	2000	2500	3000	3500	4000	4500	2	0	1	0.25	0.25	0.25	0.25	0.25	0.25	0.25	0.25	0.25	0.25	-0.5	-0.5	-0.5	-0.5	-0.5	-0.5	-0.5	-0.5	-0.5	-0.5	-0.5	linear	0.025	TRUE	450	FALSE	NA	NA	1	0	0.5	2	sepmodel	0.9	0.021006007153133624
10	250	0	500	1000	1500	2000	2500	3000	3500	4000	4500	2	0	1	0.25	0.25	0.25	0.25	0.25	0.25	0.25	0.25	0.25	0.25	-0.5	-0.5	-0.5	-0.5	-0.5	-0.5	-0.5	-0.5	-0.5	-0.5	-0.5	linear	0.025	TRUE	450	FALSE	NA	NA	1	0	0.5	2	splines	0.9	0.010428250419397286
10	250	0	500	1000	1500	2000	2500	3000	3500	4000	4500	2	0	1	0.25	0.25	0.25	0.25	0.25	0.25	0.25	0.25	0.25	0.25	-0.5	-0.5	-0.5	-0.5	-0.5	-0.5	-0.5	-0.5	-0.5	-0.5	-0.5	linear	0.025	TRUE	450	FALSE	NA	NA	1	0	0.5	2	splines_cal	0.9	0.011751198985272706
10	250	0	500	1000	1500	2000	2500	3000	3500	4000	4500	2	0	1	0.25	0.25	0.25	0.25	0.25	0.25	0.25	0.25	0.25	0.25	-0.5	-0.5	-0.5	-0.5	-0.5	-0.5	-0.5	-0.5	-0.5	-0.5	-0.5	linear	0.025	TRUE	450	FALSE	NA	NA	1	0	0.5	3	fixmodel	0.9	-0.009477856048921785
10	250	0	500	1000	1500	2000	2500	3000	3500	4000	4500	2	0	1	0.25	0.25	0.25	0.25	0.25	0.25	0.25	0.25	0.25	0.25	-0.5	-0.5	-0.5	-0.5	-0.5	-0.5	-0.5	-0.5	-0.5	-0.5	-0.5	linear	0.025	TRUE	450	FALSE	NA	NA	1	0	0.5	3	sepmodel	0.9	-0.009477856048921846
10	250	0	500	1000	1500	2000	2500	3000	3500	4000	4500	2	0	1	0.25	0.25	0.25	0.25	0.25	0.25	0.25	0.25	0.25	0.25	-0.5	-0.5	-0.5	-0.5	-0.5	-0.5	-0.5	-0.5	-0.5	-0.5	-0.5	linear	0.025	TRUE	450	FALSE	NA	NA	1	0	0.5	3	splines	1	0.0034612387771768977
10	250	0	500	1000	1500	2000	2500	3000	3500	4000	4500	2	0	1	0.25	0.25	0.25	0.25	0.25	0.25	0.25	0.25	0.25	0.25	-0.5	-0.5	-0.5	-0.5	-0.5	-0.5	-0.5	-0.5	-0.5	-0.5	-0.5	linear	0.025	TRUE	450	FALSE	NA	NA	1	0	0.5	3	splines_cal	1	0.004191724189114107
10	250	0	500	1000	1500	2000	2500	3000	3500	4000	4500	2	0	1	0.25	0.25	0.25	0.25	0.25	0.25	0.25	0.25	0.25	0.25	-0.5	-0.5	-0.5	-0.5	-0.5	-0.5	-0.5	-0.5	-0.5	-0.5	-0.5	linear	0.025	TRUE	450	FALSE	NA	NA	1	0	0.5	4	fixmodel	0.7	-0.022712593026034573
10	250	0	500	1000	1500	2000	2500	3000	3500	4000	4500	2	0	1	0.25	0.25	0.25	0.25	0.25	0.25	0.25	0.25	0.25	0.25	-0.5	-0.5	-0.5	-0.5	-0.5	-0.5	-0.5	-0.5	-0.5	-0.5	-0.5	linear	0.025	TRUE	450	FALSE	NA	NA	1	0	0.5	4	sepmodel	0.7	-0.022712593026034414
10	250	0	500	1000	1500	2000	2500	3000	3500	4000	4500	2	0	1	0.25	0.25	0.25	0.25	0.25	0.25	0.25	0.25	0.25	0.25	-0.5	-0.5	-0.5	-0.5	-0.5	-0.5	-0.5	-0.5	-0.5	-0.5	-0.5	linear	0.025	TRUE	450	FALSE	NA	NA	1	0	0.5	4	splines	0.8	-0.014943318768149106
10	250	0	500	1000	1500	2000	2500	3000	3500	4000	4500	2	0	1	0.25	0.25	0.25	0.25	0.25	0.25	0.25	0.25	0.25	0.25	-0.5	-0.5	-0.5	-0.5	-0.5	-0.5	-0.5	-0.5	-0.5	-0.5	-0.5	linear	0.025	TRUE	450	FALSE	NA	NA	1	0	0.5	4	splines_cal	0.8	-0.01564881337233438
10	250	0	500	1000	1500	2000	2500	3000	3500	4000	4500	2	0	1	0.25	0.25	0.25	0.25	0.25	0.25	0.25	0.25	0.25	0.25	-0.5	-0.5	-0.5	-0.5	-0.5	-0.5	-0.5	-0.5	-0.5	-0.5	-0.5	linear	0.025	TRUE	450	FALSE	NA	NA	1	0	0.5	5	fixmodel	0.5	-0.052496778396639486
10	250	0	500	1000	1500	2000	2500	3000	3500	4000	4500	2	0	1	0.25	0.25	0.25	0.25	0.25	0.25	0.25	0.25	0.25	0.25	-0.5	-0.5	-0.5	-0.5	-0.5	-0.5	-0.5	-0.5	-0.5	-0.5	-0.5	linear	0.025	TRUE	450	FALSE	NA	NA	1	0	0.5	5	sepmodel	0.5	-0.052496778396638494
10	250	0	500	1000	1500	2000	2500	3000	3500	4000	4500	2	0	1	0.25	0.25	0.25	0.25	0.25	0.25	0.25	0.25	0.25	0.25	-0.5	-0.5	-0.5	-0.5	-0.5	-0.5	-0.5	-0.5	-0.5	-0.5	-0.5	linear	0.025	TRUE	450	FALSE	NA	NA	1	0	0.5	5	splines	0.5	-0.04336839336052488
10	250	0	500	1000	1500	2000	2500	3000	3500	4000	4500	2	0	1	0.25	0.25	0.25	0.25	0.25	0.25	0.25	0.25	0.25	0.25	-0.5	-0.5	-0.5	-0.5	-0.5	-0.5	-0.5	-0.5	-0.5	-0.5	-0.5	linear	0.025	TRUE	450	FALSE	NA	NA	1	0	0.5	5	splines_cal	0.5	-0.046550661225495935
10	250	0	500	1000	1500	2000	2500	3000	3500	4000	4500	2	0	1	0.25	0.25	0.25	0.25	0.25	0.25	0.25	0.25	0.25	0.25	-0.5	-0.5	-0.5	-0.5	-0.5	-0.5	-0.5	-0.5	-0.5	-0.5	-0.5	linear	0.025	TRUE	450	FALSE	NA	NA	1	0	0.5	6	fixmodel	0.8	0.047134587920138554
10	250	0	500	1000	1500	2000	2500	3000	3500	4000	4500	2	0	1	0.25	0.25	0.25	0.25	0.25	0.25	0.25	0.25	0.25	0.25	-0.5	-0.5	-0.5	-0.5	-0.5	-0.5	-0.5	-0.5	-0.5	-0.5	-0.5	linear	0.025	TRUE	450	FALSE	NA	NA	1	0	0.5	6	sepmodel	0.8	0.047134587920141864
10	250	0	500	1000	1500	2000	2500	3000	3500	4000	4500	2	0	1	0.25	0.25	0.25	0.25	0.25	0.25	0.25	0.25	0.25	0.25	-0.5	-0.5	-0.5	-0.5	-0.5	-0.5	-0.5	-0.5	-0.5	-0.5	-0.5	linear	0.025	TRUE	450	FALSE	NA	NA	1	0	0.5	6	splines	0.8	0.032351202917930776
10	250	0	500	1000	1500	2000	2500	3000	3500	4000	4500	2	0	1	0.25	0.25	0.25	0.25	0.25	0.25	0.25	0.25	0.25	0.25	-0.5	-0.5	-0.5	-0.5	-0.5	-0.5	-0.5	-0.5	-0.5	-0.5	-0.5	linear	0.025	TRUE	450	FALSE	NA	NA	1	0	0.5	6	splines_cal	0.8	0.03804528424889669
10	250	0	500	1000	1500	2000	2500	3000	3500	4000	4500	2	0	1	0.25	0.25	0.25	0.25	0.25	0.25	0.25	0.25	0.25	0.25	-0.5	-0.5	-0.5	-0.5	-0.5	-0.5	-0.5	-0.5	-0.5	-0.5	-0.5	linear	0.025	TRUE	450	FALSE	NA	NA	1	0	0.5	7	fixmodel	0.9	0.013877105028655305
10	250	0	500	1000	1500	2000	2500	3000	3500	4000	4500	2	0	1	0.25	0.25	0.25	0.25	0.25	0.25	0.25	0.25	0.25	0.25	-0.5	-0.5	-0.5	-0.5	-0.5	-0.5	-0.5	-0.5	-0.5	-0.5	-0.5	linear	0.025	TRUE	450	FALSE	NA	NA	1	0	0.5	7	sepmodel	0.9	0.013877105028659159
10	250	0	500	1000	1500	2000	2500	3000	3500	4000	4500	2	0	1	0.25	0.25	0.25	0.25	0.25	0.25	0.25	0.25	0.25	0.25	-0.5	-0.5	-0.5	-0.5	-0.5	-0.5	-0.5	-0.5	-0.5	-0.5	-0.5	linear	0.025	TRUE	450	FALSE	NA	NA	1	0	0.5	7	splines	0.9	0.020505938967864575
10	250	0	500	1000	1500	2000	2500	3000	3500	4000	4500	2	0	1	0.25	0.25	0.25	0.25	0.25	0.25	0.25	0.25	0.25	0.25	-0.5	-0.5	-0.5	-0.5	-0.5	-0.5	-0.5	-0.5	-0.5	-0.5	-0.5	linear	0.025	TRUE	450	FALSE	NA	NA	1	0	0.5	7	splines_cal	0.9	0.016620868654904315
10	250	0	500	1000	1500	2000	2500	3000	3500	4000	4500	2	0	1	0.25	0.25	0.25	0.25	0.25	0.25	0.25	0.25	0.25	0.25	-0.5	-0.5	-0.5	-0.5	-0.5	-0.5	-0.5	-0.5	-0.5	-0.5	-0.5	linear	0.025	TRUE	450	FALSE	NA	NA	1	0	0.5	8	fixmodel	0.8	0.030091439475495203
10	250	0	500	1000	1500	2000	2500	3000	3500	4000	4500	2	0	1	0.25	0.25	0.25	0.25	0.25	0.25	0.25	0.25	0.25	0.25	-0.5	-0.5	-0.5	-0.5	-0.5	-0.5	-0.5	-0.5	-0.5	-0.5	-0.5	linear	0.025	TRUE	450	FALSE	NA	NA	1	0	0.5	8	sepmodel	0.8	0.03009143947549761
10	250	0	500	1000	1500	2000	2500	3000	3500	4000	4500	2	0	1	0.25	0.25	0.25	0.25	0.25	0.25	0.25	0.25	0.25	0.25	-0.5	-0.5	-0.5	-0.5	-0.5	-0.5	-0.5	-0.5	-0.5	-0.5	-0.5	linear	0.025	TRUE	450	FALSE	NA	NA	1	0	0.5	8	splines	0.9	0.02420887994475675
10	250	0	500	1000	1500	2000	2500	3000	3500	4000	4500	2	0	1	0.25	0.25	0.25	0.25	0.25	0.25	0.25	0.25	0.25	0.25	-0.5	-0.5	-0.5	-0.5	-0.5	-0.5	-0.5	-0.5	-0.5	-0.5	-0.5	linear	0.025	TRUE	450	FALSE	NA	NA	1	0	0.5	8	splines_cal	0.9	0.027414077501811497
10	250	0	500	1000	1500	2000	2500	3000	3500	4000	4500	2	0	1	0.25	0.25	0.25	0.25	0.25	0.25	0.25	0.25	0.25	0.25	-0.5	-0.5	-0.5	-0.5	-0.5	-0.5	-0.5	-0.5	-0.5	-0.5	-0.5	linear	0.025	TRUE	450	FALSE	NA	NA	1	0	0.5	9	fixmodel	0.7	-0.01487465506591217
10	250	0	500	1000	1500	2000	2500	3000	3500	4000	4500	2	0	1	0.25	0.25	0.25	0.25	0.25	0.25	0.25	0.25	0.25	0.25	-0.5	-0.5	-0.5	-0.5	-0.5	-0.5	-0.5	-0.5	-0.5	-0.5	-0.5	linear	0.025	TRUE	450	FALSE	NA	NA	1	0	0.5	9	sepmodel	0.7	-0.014874655065910231
10	250	0	500	1000	1500	2000	2500	3000	3500	4000	4500	2	0	1	0.25	0.25	0.25	0.25	0.25	0.25	0.25	0.25	0.25	0.25	-0.5	-0.5	-0.5	-0.5	-0.5	-0.5	-0.5	-0.5	-0.5	-0.5	-0.5	linear	0.025	TRUE	450	FALSE	NA	NA	1	0	0.5	9	splines	0.7	-0.020544633315372825
10	250	0	500	1000	1500	2000	2500	3000	3500	4000	4500	2	0	1	0.25	0.25	0.25	0.25	0.25	0.25	0.25	0.25	0.25	0.25	-0.5	-0.5	-0.5	-0.5	-0.5	-0.5	-0.5	-0.5	-0.5	-0.5	-0.5	linear	0.025	TRUE	450	FALSE	NA	NA	1	0	0.5	9	splines_cal	0.7	-0.021208179006207813
10	250	0	500	1000	1500	2000	2500	3000	3500	4000	4500	2	0	1	0.25	0.25	0.25	0.25	0.25	0.25	0.25	0.25	0.25	0.25	-0.5	-0.5	-0.5	-0.5	-0.5	-0.5	-0.5	-0.5	-0.5	-0.5	-0.5	linear	0.025	TRUE	450	FALSE	NA	NA	1	0	0.5	10	fixmodel	0.6	-0.031404572540489825
10	250	0	500	1000	1500	2000	2500	3000	3500	4000	4500	2	0	1	0.25	0.25	0.25	0.25	0.25	0.25	0.25	0.25	0.25	0.25	-0.5	-0.5	-0.5	-0.5	-0.5	-0.5	-0.5	-0.5	-0.5	-0.5	-0.5	linear	0.025	TRUE	450	FALSE	NA	NA	1	0	0.5	10	sepmodel	0.6	-0.031404572540492226
10	250	0	500	1000	1500	2000	2500	3000	3500	4000	4500	2	0	1	0.25	0.25	0.25	0.25	0.25	0.25	0.25	0.25	0.25	0.25	-0.5	-0.5	-0.5	-0.5	-0.5	-0.5	-0.5	-0.5	-0.5	-0.5	-0.5	linear	0.025	TRUE	450	FALSE	NA	NA	1	0	0.5	10	splines	0.7	-0.03488632325853051
10	250	0	500	1000	1500	2000	2500	3000	3500	4000	4500	2	0	1	0.25	0.25	0.25	0.25	0.25	0.25	0.25	0.25	0.25	0.25	-0.5	-0.5	-0.5	-0.5	-0.5	-0.5	-0.5	-0.5	-0.5	-0.5	-0.5	linear	0.025	TRUE	450	FALSE	NA	NA	1	0	0.5	10	splines_cal	0.7	-0.034990539222184626
10	250	0	0	0	0	0	0	0	0	0	0	2	0	1	0.25	0.25	0.25	0.25	0.25	0.25	0.25	0.25	0.25	0.25	-0.375	-0.375	-0.375	-0.375	-0.375	-0.375	-0.375	-0.375	-0.375	-0.375	-0.375	linear	0.025	TRUE	450	FALSE	NA	NA	1	0	0.5	2	fixmodel	0.8	-0.006200777928888115
10	250	0	0	0	0	0	0	0	0	0	0	2	0	1	0.25	0.25	0.25	0.25	0.25	0.25	0.25	0.25	0.25	0.25	-0.375	-0.375	-0.375	-0.375	-0.375	-0.375	-0.375	-0.375	-0.375	-0.375	-0.375	linear	0.025	TRUE	450	FALSE	NA	NA	1	0	0.5	2	sepmodel	0.7	-0.0062007779288839274
10	250	0	0	0	0	0	0	0	0	0	0	2	0	1	0.25	0.25	0.25	0.25	0.25	0.25	0.25	0.25	0.25	0.25	-0.375	-0.375	-0.375	-0.375	-0.375	-0.375	-0.375	-0.375	-0.375	-0.375	-0.375	linear	0.025	TRUE	450	FALSE	NA	NA	1	0	0.5	2	splines	0.8	-0.006157879931838042
10	250	0	0	0	0	0	0	0	0	0	0	2	0	1	0.25	0.25	0.25	0.25	0.25	0.25	0.25	0.25	0.25	0.25	-0.375	-0.375	-0.375	-0.375	-0.375	-0.375	-0.375	-0.375	-0.375	-0.375	-0.375	linear	0.025	TRUE	450	FALSE	NA	NA	1	0	0.5	2	splines_cal	0.8	-0.009224333127714712
10	250	0	0	0	0	0	0	0	0	0	0	2	0	1	0.25	0.25	0.25	0.25	0.25	0.25	0.25	0.25	0.25	0.25	-0.375	-0.375	-0.375	-0.375	-0.375	-0.375	-0.375	-0.375	-0.375	-0.375	-0.375	linear	0.025	TRUE	450	FALSE	NA	NA	1	0	0.5	3	fixmodel	0.9	0.024796271510438186
10	250	0	0	0	0	0	0	0	0	0	0	2	0	1	0.25	0.25	0.25	0.25	0.25	0.25	0.25	0.25	0.25	0.25	-0.375	-0.375	-0.375	-0.375	-0.375	-0.375	-0.375	-0.375	-0.375	-0.375	-0.375	linear	0.025	TRUE	450	FALSE	NA	NA	1	0	0.5	3	sepmodel	0.9	0.024796271510436264
10	250	0	0	0	0	0	0	0	0	0	0	2	0	1	0.25	0.25	0.25	0.25	0.25	0.25	0.25	0.25	0.25	0.25	-0.375	-0.375	-0.375	-0.375	-0.375	-0.375	-0.375	-0.375	-0.375	-0.375	-0.375	linear	0.025	TRUE	450	FALSE	NA	NA	1	0	0.5	3	splines	0.9	0.024871440934511466
10	250	0	0	0	0	0	0	0	0	0	0	2	0	1	0.25	0.25	0.25	0.25	0.25	0.25	0.25	0.25	0.25	0.25	-0.375	-0.375	-0.375	-0.375	-0.375	-0.375	-0.375	-0.375	-0.375	-0.375	-0.375	linear	0.025	TRUE	450	FALSE	NA	NA	1	0	0.5	3	splines_cal	0.9	0.023697417822005448
10	250	0	0	0	0	0	0	0	0	0	0	2	0	1	0.25	0.25	0.25	0.25	0.25	0.25	0.25	0.25	0.25	0.25	-0.375	-0.375	-0.375	-0.375	-0.375	-0.375	-0.375	-0.375	-0.375	-0.375	-0.375	linear	0.025	TRUE	450	FALSE	NA	NA	1	0	0.5	4	fixmodel	0.6	-2.2607997659390423e-4
10	250	0	0	0	0	0	0	0	0	0	0	2	0	1	0.25	0.25	0.25	0.25	0.25	0.25	0.25	0.25	0.25	0.25	-0.375	-0.375	-0.375	-0.375	-0.375	-0.375	-0.375	-0.375	-0.375	-0.375	-0.375	linear	0.025	TRUE	450	FALSE	NA	NA	1	0	0.5	4	sepmodel	0.7	-2.2607997659449263e-4
10	250	0	0	0	0	0	0	0	0	0	0	2	0	1	0.25	0.25	0.25	0.25	0.25	0.25	0.25	0.25	0.25	0.25	-0.375	-0.375	-0.375	-0.375	-0.375	-0.375	-0.375	-0.375	-0.375	-0.375	-0.375	linear	0.025	TRUE	450	FALSE	NA	NA	1	0	0.5	4	splines	0.6	-1.677600066626067e-4
10	250	0	0	0	0	0	0	0	0	0	0	2	0	1	0.25	0.25	0.25	0.25	0.25	0.25	0.25	0.25	0.25	0.25	-0.375	-0.375	-0.375	-0.375	-0.375	-0.375	-0.375	-0.375	-0.375	-0.375	-0.375	linear	0.025	TRUE	450	FALSE	NA	NA	1	0	0.5	4	splines_cal	0.7	-8.10656708397986e-4
10	250	0	0	0	0	0	0	0	0	0	0	2	0	1	0.25	0.25	0.25	0.25	0.25	0.25	0.25	0.25	0.25	0.25	-0.375	-0.375	-0.375	-0.375	-0.375	-0.375	-0.375	-0.375	-0.375	-0.375	-0.375	linear	0.025	TRUE	450	FALSE	NA	NA	1	0	0.5	5	fixmodel	0.7	0.008077575804202219
10	250	0	0	0	0	0	0	0	0	0	0	2	0	1	0.25	0.25	0.25	0.25	0.25	0.25	0.25	0.25	0.25	0.25	-0.375	-0.375	-0.375	-0.375	-0.375	-0.375	-0.375	-0.375	-0.375	-0.375	-0.375	linear	0.025	TRUE	450	FALSE	NA	NA	1	0	0.5	5	sepmodel	0.7	0.008077575804196196
10	250	0	0	0	0	0	0	0	0	0	0	2	0	1	0.25	0.25	0.25	0.25	0.25	0.25	0.25	0.25	0.25	0.25	-0.375	-0.375	-0.375	-0.375	-0.375	-0.375	-0.375	-0.375	-0.375	-0.375	-0.375	linear	0.025	TRUE	450	FALSE	NA	NA	1	0	0.5	5	splines	0.8	0.008144876592525
10	250	0	0	0	0	0	0	0	0	0	0	2	0	1	0.25	0.25	0.25	0.25	0.25	0.25	0.25	0.25	0.25	0.25	-0.375	-0.375	-0.375	-0.375	-0.375	-0.375	-0.375	-0.375	-0.375	-0.375	-0.375	linear	0.025	TRUE	450	FALSE	NA	NA	1	0	0.5	5	splines_cal	0.8	0.005402244695121627
10	250	0	0	0	0	0	0	0	0	0	0	2	0	1	0.25	0.25	0.25	0.25	0.25	0.25	0.25	0.25	0.25	0.25	-0.375	-0.375	-0.375	-0.375	-0.375	-0.375	-0.375	-0.375	-0.375	-0.375	-0.375	linear	0.025	TRUE	450	FALSE	NA	NA	1	0	0.5	6	fixmodel	0.8	0.02108373151676842
10	250	0	0	0	0	0	0	0	0	0	0	2	0	1	0.25	0.25	0.25	0.25	0.25	0.25	0.25	0.25	0.25	0.25	-0.375	-0.375	-0.375	-0.375	-0.375	-0.375	-0.375	-0.375	-0.375	-0.375	-0.375	linear	0.025	TRUE	450	FALSE	NA	NA	1	0	0.5	6	sepmodel	0.8	0.021083731516766846
10	250	0	0	0	0	0	0	0	0	0	0	2	0	1	0.25	0.25	0.25	0.25	0.25	0.25	0.25	0.25	0.25	0.25	-0.375	-0.375	-0.375	-0.375	-0.375	-0.375	-0.375	-0.375	-0.375	-0.375	-0.375	linear	0.025	TRUE	450	FALSE	NA	NA	1	0	0.5	6	splines	0.8	0.021116196041305827
10	250	0	0	0	0	0	0	0	0	0	0	2	0	1	0.25	0.25	0.25	0.25	0.25	0.25	0.25	0.25	0.25	0.25	-0.375	-0.375	-0.375	-0.375	-0.375	-0.375	-0.375	-0.375	-0.375	-0.375	-0.375	linear	0.025	TRUE	450	FALSE	NA	NA	1	0	0.5	6	splines_cal	0.8	0.020410685261631693
10	250	0	0	0	0	0	0	0	0	0	0	2	0	1	0.25	0.25	0.25	0.25	0.25	0.25	0.25	0.25	0.25	0.25	-0.375	-0.375	-0.375	-0.375	-0.375	-0.375	-0.375	-0.375	-0.375	-0.375	-0.375	linear	0.025	TRUE	450	FALSE	NA	NA	1	0	0.5	7	fixmodel	0.8	1.9296303722337316e-4
10	250	0	0	0	0	0	0	0	0	0	0	2	0	1	0.25	0.25	0.25	0.25	0.25	0.25	0.25	0.25	0.25	0.25	-0.375	-0.375	-0.375	-0.375	-0.375	-0.375	-0.375	-0.375	-0.375	-0.375	-0.375	linear	0.025	TRUE	450	FALSE	NA	NA	1	0	0.5	7	sepmodel	0.8	1.9296303722206033e-4
10	250	0	0	0	0	0	0	0	0	0	0	2	0	1	0.25	0.25	0.25	0.25	0.25	0.25	0.25	0.25	0.25	0.25	-0.375	-0.375	-0.375	-0.375	-0.375	-0.375	-0.375	-0.375	-0.375	-0.375	-0.375	linear	0.025	TRUE	450	FALSE	NA	NA	1	0	0.5	7	splines	0.8	2.747074210897399e-4
10	250	0	0	0	0	0	0	0	0	0	0	2	0	1	0.25	0.25	0.25	0.25	0.25	0.25	0.25	0.25	0.25	0.25	-0.375	-0.375	-0.375	-0.375	-0.375	-0.375	-0.375	-0.375	-0.375	-0.375	-0.375	linear	0.025	TRUE	450	FALSE	NA	NA	1	0	0.5	7	splines_cal	0.8	-7.11338537438927e-4
10	250	0	0	0	0	0	0	0	0	0	0	2	0	1	0.25	0.25	0.25	0.25	0.25	0.25	0.25	0.25	0.25	0.25	-0.375	-0.375	-0.375	-0.375	-0.375	-0.375	-0.375	-0.375	-0.375	-0.375	-0.375	linear	0.025	TRUE	450	FALSE	NA	NA	1	0	0.5	8	fixmodel	0.8	-0.001526009640843634
10	250	0	0	0	0	0	0	0	0	0	0	2	0	1	0.25	0.25	0.25	0.25	0.25	0.25	0.25	0.25	0.25	0.25	-0.375	-0.375	-0.375	-0.375	-0.375	-0.375	-0.375	-0.375	-0.375	-0.375	-0.375	linear	0.025	TRUE	450	FALSE	NA	NA	1	0	0.5	8	sepmodel	0.8	-0.0015260096408463374
10	250	0	0	0	0	0	0	0	0	0	0	2	0	1	0.25	0.25	0.25	0.25	0.25	0.25	0.25	0.25	0.25	0.25	-0.375	-0.375	-0.375	-0.375	-0.375	-0.375	-0.375	-0.375	-0.375	-0.375	-0.375	linear	0.025	TRUE	450	FALSE	NA	NA	1	0	0.5	8	splines	0.8	-0.0015057350781606028
10	250	0	0	0	0	0	0	0	0	0	0	2	0	1	0.25	0.25	0.25	0.25	0.25	0.25	0.25	0.25	0.25	0.25	-0.375	-0.375	-0.375	-0.375	-0.375	-0.375	-0.375	-0.375	-0.375	-0.375	-0.375	linear	0.025	TRUE	450	FALSE	NA	NA	1	0	0.5	8	splines_cal	0.8	-0.0025667387149465952
10	250	0	0	0	0	0	0	0	0	0	0	2	0	1	0.25	0.25	0.25	0.25	0.25	0.25	0.25	0.25	0.25	0.25	-0.375	-0.375	-0.375	-0.375	-0.375	-0.375	-0.375	-0.375	-0.375	-0.375	-0.375	linear	0.025	TRUE	450	FALSE	NA	NA	1	0	0.5	9	fixmodel	0.9	0.03218193534385812
10	250	0	0	0	0	0	0	0	0	0	0	2	0	1	0.25	0.25	0.25	0.25	0.25	0.25	0.25	0.25	0.25	0.25	-0.375	-0.375	-0.375	-0.375	-0.375	-0.375	-0.375	-0.375	-0.375	-0.375	-0.375	linear	0.025	TRUE	450	FALSE	NA	NA	1	0	0.5	9	sepmodel	0.9	0.032181935343856306
10	250	0	0	0	0	0	0	0	0	0	0	2	0	1	0.25	0.25	0.25	0.25	0.25	0.25	0.25	0.25	0.25	0.25	-0.375	-0.375	-0.375	-0.375	-0.375	-0.375	-0.375	-0.375	-0.375	-0.375	-0.375	linear	0.025	TRUE	450	FALSE	NA	NA	1	0	0.5	9	splines	0.9	0.0322424412706551
10	250	0	0	0	0	0	0	0	0	0	0	2	0	1	0.25	0.25	0.25	0.25	0.25	0.25	0.25	0.25	0.25	0.25	-0.375	-0.375	-0.375	-0.375	-0.375	-0.375	-0.375	-0.375	-0.375	-0.375	-0.375	linear	0.025	TRUE	450	FALSE	NA	NA	1	0	0.5	9	splines_cal	0.9	0.031570013555332045
10	250	0	0	0	0	0	0	0	0	0	0	2	0	1	0.25	0.25	0.25	0.25	0.25	0.25	0.25	0.25	0.25	0.25	-0.375	-0.375	-0.375	-0.375	-0.375	-0.375	-0.375	-0.375	-0.375	-0.375	-0.375	linear	0.025	TRUE	450	FALSE	NA	NA	1	0	0.5	10	fixmodel	0.7	-0.0030593238081042112
10	250	0	0	0	0	0	0	0	0	0	0	2	0	1	0.25	0.25	0.25	0.25	0.25	0.25	0.25	0.25	0.25	0.25	-0.375	-0.375	-0.375	-0.375	-0.375	-0.375	-0.375	-0.375	-0.375	-0.375	-0.375	linear	0.025	TRUE	450	FALSE	NA	NA	1	0	0.5	10	sepmodel	0.7	-0.0030593238081051133
10	250	0	0	0	0	0	0	0	0	0	0	2	0	1	0.25	0.25	0.25	0.25	0.25	0.25	0.25	0.25	0.25	0.25	-0.375	-0.375	-0.375	-0.375	-0.375	-0.375	-0.375	-0.375	-0.375	-0.375	-0.375	linear	0.025	TRUE	450	FALSE	NA	NA	1	0	0.5	10	splines	0.7	-0.003001864017916378
10	250	0	0	0	0	0	0	0	0	0	0	2	0	1	0.25	0.25	0.25	0.25	0.25	0.25	0.25	0.25	0.25	0.25	-0.375	-0.375	-0.375	-0.375	-0.375	-0.375	-0.375	-0.375	-0.375	-0.375	-0.375	linear	0.025	TRUE	450	FALSE	NA	NA	1	0	0.5	10	splines_cal	0.7	-0.0045938559423526785
10	250	0	25	50	75	100	125	150	175	200	225	2	0	1	0.25	0.25	0.25	0.25	0.25	0.25	0.25	0.25	0.25	0.25	-0.375	-0.375	-0.375	-0.375	-0.375	-0.375	-0.375	-0.375	-0.375	-0.375	-0.375	linear	0.025	TRUE	450	FALSE	NA	NA	1	0	0.5	2	fixmodel	0.6	-0.027009615670626673
10	250	0	25	50	75	100	125	150	175	200	225	2	0	1	0.25	0.25	0.25	0.25	0.25	0.25	0.25	0.25	0.25	0.25	-0.375	-0.375	-0.375	-0.375	-0.375	-0.375	-0.375	-0.375	-0.375	-0.375	-0.375	linear	0.025	TRUE	450	FALSE	NA	NA	1	0	0.5	2	sepmodel	0.6	-0.02683648387741685
10	250	0	25	50	75	100	125	150	175	200	225	2	0	1	0.25	0.25	0.25	0.25	0.25	0.25	0.25	0.25	0.25	0.25	-0.375	-0.375	-0.375	-0.375	-0.375	-0.375	-0.375	-0.375	-0.375	-0.375	-0.375	linear	0.025	TRUE	450	FALSE	NA	NA	1	0	0.5	2	splines	0.6	-0.027172665814540465
10	250	0	25	50	75	100	125	150	175	200	225	2	0	1	0.25	0.25	0.25	0.25	0.25	0.25	0.25	0.25	0.25	0.25	-0.375	-0.375	-0.375	-0.375	-0.375	-0.375	-0.375	-0.375	-0.375	-0.375	-0.375	linear	0.025	TRUE	450	FALSE	NA	NA	1	0	0.5	2	splines_cal	0.7	-0.02685614835754429
10	250	0	25	50	75	100	125	150	175	200	225	2	0	1	0.25	0.25	0.25	0.25	0.25	0.25	0.25	0.25	0.25	0.25	-0.375	-0.375	-0.375	-0.375	-0.375	-0.375	-0.375	-0.375	-0.375	-0.375	-0.375	linear	0.025	TRUE	450	FALSE	NA	NA	1	0	0.5	3	fixmodel	0.6	-0.01568148071919782
10	250	0	25	50	75	100	125	150	175	200	225	2	0	1	0.25	0.25	0.25	0.25	0.25	0.25	0.25	0.25	0.25	0.25	-0.375	-0.375	-0.375	-0.375	-0.375	-0.375	-0.375	-0.375	-0.375	-0.375	-0.375	linear	0.025	TRUE	450	FALSE	NA	NA	1	0	0.5	3	sepmodel	0.6	-0.018394302191600313
10	250	0	25	50	75	100	125	150	175	200	225	2	0	1	0.25	0.25	0.25	0.25	0.25	0.25	0.25	0.25	0.25	0.25	-0.375	-0.375	-0.375	-0.375	-0.375	-0.375	-0.375	-0.375	-0.375	-0.375	-0.375	linear	0.025	TRUE	450	FALSE	NA	NA	1	0	0.5	3	splines	0.6	-0.017534841102258843
10	250	0	25	50	75	100	125	150	175	200	225	2	0	1	0.25	0.25	0.25	0.25	0.25	0.25	0.25	0.25	0.25	0.25	-0.375	-0.375	-0.375	-0.375	-0.375	-0.375	-0.375	-0.375	-0.375	-0.375	-0.375	linear	0.025	TRUE	450	FALSE	NA	NA	1	0	0.5	3	splines_cal	0.6	-0.018527683515533265
10	250	0	25	50	75	100	125	150	175	200	225	2	0	1	0.25	0.25	0.25	0.25	0.25	0.25	0.25	0.25	0.25	0.25	-0.375	-0.375	-0.375	-0.375	-0.375	-0.375	-0.375	-0.375	-0.375	-0.375	-0.375	linear	0.025	TRUE	450	FALSE	NA	NA	1	0	0.5	4	fixmodel	0.6	-0.04643754133074532
10	250	0	25	50	75	100	125	150	175	200	225	2	0	1	0.25	0.25	0.25	0.25	0.25	0.25	0.25	0.25	0.25	0.25	-0.375	-0.375	-0.375	-0.375	-0.375	-0.375	-0.375	-0.375	-0.375	-0.375	-0.375	linear	0.025	TRUE	450	FALSE	NA	NA	1	0	0.5	4	sepmodel	0.7	-0.045192319569677085
10	250	0	25	50	75	100	125	150	175	200	225	2	0	1	0.25	0.25	0.25	0.25	0.25	0.25	0.25	0.25	0.25	0.25	-0.375	-0.375	-0.375	-0.375	-0.375	-0.375	-0.375	-0.375	-0.375	-0.375	-0.375	linear	0.025	TRUE	450	FALSE	NA	NA	1	0	0.5	4	splines	0.7	-0.04683978119813741
10	250	0	25	50	75	100	125	150	175	200	225	2	0	1	0.25	0.25	0.25	0.25	0.25	0.25	0.25	0.25	0.25	0.25	-0.375	-0.375	-0.375	-0.375	-0.375	-0.375	-0.375	-0.375	-0.375	-0.375	-0.375	linear	0.025	TRUE	450	FALSE	NA	NA	1	0	0.5	4	splines_cal	0.7	-0.04468227861716541
10	250	0	25	50	75	100	125	150	175	200	225	2	0	1	0.25	0.25	0.25	0.25	0.25	0.25	0.25	0.25	0.25	0.25	-0.375	-0.375	-0.375	-0.375	-0.375	-0.375	-0.375	-0.375	-0.375	-0.375	-0.375	linear	0.025	TRUE	450	FALSE	NA	NA	1	0	0.5	5	fixmodel	0.8	0.01622609410935395
10	250	0	25	50	75	100	125	150	175	200	225	2	0	1	0.25	0.25	0.25	0.25	0.25	0.25	0.25	0.25	0.25	0.25	-0.375	-0.375	-0.375	-0.375	-0.375	-0.375	-0.375	-0.375	-0.375	-0.375	-0.375	linear	0.025	TRUE	450	FALSE	NA	NA	1	0	0.5	5	sepmodel	0.8	0.020837080317074923
10	250	0	25	50	75	100	125	150	175	200	225	2	0	1	0.25	0.25	0.25	0.25	0.25	0.25	0.25	0.25	0.25	0.25	-0.375	-0.375	-0.375	-0.375	-0.375	-0.375	-0.375	-0.375	-0.375	-0.375	-0.375	linear	0.025	TRUE	450	FALSE	NA	NA	1	0	0.5	5	splines	0.8	0.016106379476336277
10	250	0	25	50	75	100	125	150	175	200	225	2	0	1	0.25	0.25	0.25	0.25	0.25	0.25	0.25	0.25	0.25	0.25	-0.375	-0.375	-0.375	-0.375	-0.375	-0.375	-0.375	-0.375	-0.375	-0.375	-0.375	linear	0.025	TRUE	450	FALSE	NA	NA	1	0	0.5	5	splines_cal	0.8	0.01815001335768995
10	250	0	25	50	75	100	125	150	175	200	225	2	0	1	0.25	0.25	0.25	0.25	0.25	0.25	0.25	0.25	0.25	0.25	-0.375	-0.375	-0.375	-0.375	-0.375	-0.375	-0.375	-0.375	-0.375	-0.375	-0.375	linear	0.025	TRUE	450	FALSE	NA	NA	1	0	0.5	6	fixmodel	0.8	-0.014681083580240928
10	250	0	25	50	75	100	125	150	175	200	225	2	0	1	0.25	0.25	0.25	0.25	0.25	0.25	0.25	0.25	0.25	0.25	-0.375	-0.375	-0.375	-0.375	-0.375	-0.375	-0.375	-0.375	-0.375	-0.375	-0.375	linear	0.025	TRUE	450	FALSE	NA	NA	1	0	0.5	6	sepmodel	0.7	-0.014414447782693105
10	250	0	25	50	75	100	125	150	175	200	225	2	0	1	0.25	0.25	0.25	0.25	0.25	0.25	0.25	0.25	0.25	0.25	-0.375	-0.375	-0.375	-0.375	-0.375	-0.375	-0.375	-0.375	-0.375	-0.375	-0.375	linear	0.025	TRUE	450	FALSE	NA	NA	1	0	0.5	6	splines	0.8	-0.01470719543854592
10	250	0	25	50	75	100	125	150	175	200	225	2	0	1	0.25	0.25	0.25	0.25	0.25	0.25	0.25	0.25	0.25	0.25	-0.375	-0.375	-0.375	-0.375	-0.375	-0.375	-0.375	-0.375	-0.375	-0.375	-0.375	linear	0.025	TRUE	450	FALSE	NA	NA	1	0	0.5	6	splines_cal	0.8	-0.012918204907876202
10	250	0	25	50	75	100	125	150	175	200	225	2	0	1	0.25	0.25	0.25	0.25	0.25	0.25	0.25	0.25	0.25	0.25	-0.375	-0.375	-0.375	-0.375	-0.375	-0.375	-0.375	-0.375	-0.375	-0.375	-0.375	linear	0.025	TRUE	450	FALSE	NA	NA	1	0	0.5	7	fixmodel	0.7	-0.01843261698721912
10	250	0	25	50	75	100	125	150	175	200	225	2	0	1	0.25	0.25	0.25	0.25	0.25	0.25	0.25	0.25	0.25	0.25	-0.375	-0.375	-0.375	-0.375	-0.375	-0.375	-0.375	-0.375	-0.375	-0.375	-0.375	linear	0.025	TRUE	450	FALSE	NA	NA	1	0	0.5	7	sepmodel	0.7	-0.01731088558141496
10	250	0	25	50	75	100	125	150	175	200	225	2	0	1	0.25	0.25	0.25	0.25	0.25	0.25	0.25	0.25	0.25	0.25	-0.375	-0.375	-0.375	-0.375	-0.375	-0.375	-0.375	-0.375	-0.375	-0.375	-0.375	linear	0.025	TRUE	450	FALSE	NA	NA	1	0	0.5	7	splines	0.7	-0.018739802688287253
10	250	0	25	50	75	100	125	150	175	200	225	2	0	1	0.25	0.25	0.25	0.25	0.25	0.25	0.25	0.25	0.25	0.25	-0.375	-0.375	-0.375	-0.375	-0.375	-0.375	-0.375	-0.375	-0.375	-0.375	-0.375	linear	0.025	TRUE	450	FALSE	NA	NA	1	0	0.5	7	splines_cal	0.8	-0.017022548161340627
10	250	0	25	50	75	100	125	150	175	200	225	2	0	1	0.25	0.25	0.25	0.25	0.25	0.25	0.25	0.25	0.25	0.25	-0.375	-0.375	-0.375	-0.375	-0.375	-0.375	-0.375	-0.375	-0.375	-0.375	-0.375	linear	0.025	TRUE	450	FALSE	NA	NA	1	0	0.5	8	fixmodel	0.8	-0.017631390935010767
10	250	0	25	50	75	100	125	150	175	200	225	2	0	1	0.25	0.25	0.25	0.25	0.25	0.25	0.25	0.25	0.25	0.25	-0.375	-0.375	-0.375	-0.375	-0.375	-0.375	-0.375	-0.375	-0.375	-0.375	-0.375	linear	0.025	TRUE	450	FALSE	NA	NA	1	0	0.5	8	sepmodel	0.7	-0.013867469902861501
10	250	0	25	50	75	100	125	150	175	200	225	2	0	1	0.25	0.25	0.25	0.25	0.25	0.25	0.25	0.25	0.25	0.25	-0.375	-0.375	-0.375	-0.375	-0.375	-0.375	-0.375	-0.375	-0.375	-0.375	-0.375	linear	0.025	TRUE	450	FALSE	NA	NA	1	0	0.5	8	splines	0.8	-0.018084296615004884
10	250	0	25	50	75	100	125	150	175	200	225	2	0	1	0.25	0.25	0.25	0.25	0.25	0.25	0.25	0.25	0.25	0.25	-0.375	-0.375	-0.375	-0.375	-0.375	-0.375	-0.375	-0.375	-0.375	-0.375	-0.375	linear	0.025	TRUE	450	FALSE	NA	NA	1	0	0.5	8	splines_cal	0.8	-0.015997516908932384
10	250	0	25	50	75	100	125	150	175	200	225	2	0	1	0.25	0.25	0.25	0.25	0.25	0.25	0.25	0.25	0.25	0.25	-0.375	-0.375	-0.375	-0.375	-0.375	-0.375	-0.375	-0.375	-0.375	-0.375	-0.375	linear	0.025	TRUE	450	FALSE	NA	NA	1	0	0.5	9	fixmodel	0.8	0.01607357588629675
10	250	0	25	50	75	100	125	150	175	200	225	2	0	1	0.25	0.25	0.25	0.25	0.25	0.25	0.25	0.25	0.25	0.25	-0.375	-0.375	-0.375	-0.375	-0.375	-0.375	-0.375	-0.375	-0.375	-0.375	-0.375	linear	0.025	TRUE	450	FALSE	NA	NA	1	0	0.5	9	sepmodel	0.9	0.01807873990473126
10	250	0	25	50	75	100	125	150	175	200	225	2	0	1	0.25	0.25	0.25	0.25	0.25	0.25	0.25	0.25	0.25	0.25	-0.375	-0.375	-0.375	-0.375	-0.375	-0.375	-0.375	-0.375	-0.375	-0.375	-0.375	linear	0.025	TRUE	450	FALSE	NA	NA	1	0	0.5	9	splines	0.8	0.015888059330732878
10	250	0	25	50	75	100	125	150	175	200	225	2	0	1	0.25	0.25	0.25	0.25	0.25	0.25	0.25	0.25	0.25	0.25	-0.375	-0.375	-0.375	-0.375	-0.375	-0.375	-0.375	-0.375	-0.375	-0.375	-0.375	linear	0.025	TRUE	450	FALSE	NA	NA	1	0	0.5	9	splines_cal	0.8	0.015862465583575406
10	250	0	25	50	75	100	125	150	175	200	225	2	0	1	0.25	0.25	0.25	0.25	0.25	0.25	0.25	0.25	0.25	0.25	-0.375	-0.375	-0.375	-0.375	-0.375	-0.375	-0.375	-0.375	-0.375	-0.375	-0.375	linear	0.025	TRUE	450	FALSE	NA	NA	1	0	0.5	10	fixmodel	0.8	-0.03043830947981155
10	250	0	25	50	75	100	125	150	175	200	225	2	0	1	0.25	0.25	0.25	0.25	0.25	0.25	0.25	0.25	0.25	0.25	-0.375	-0.375	-0.375	-0.375	-0.375	-0.375	-0.375	-0.375	-0.375	-0.375	-0.375	linear	0.025	TRUE	450	FALSE	NA	NA	1	0	0.5	10	sepmodel	0.7	-0.03056319347818934
10	250	0	25	50	75	100	125	150	175	200	225	2	0	1	0.25	0.25	0.25	0.25	0.25	0.25	0.25	0.25	0.25	0.25	-0.375	-0.375	-0.375	-0.375	-0.375	-0.375	-0.375	-0.375	-0.375	-0.375	-0.375	linear	0.025	TRUE	450	FALSE	NA	NA	1	0	0.5	10	splines	0.8	-0.03082734942382773
10	250	0	25	50	75	100	125	150	175	200	225	2	0	1	0.25	0.25	0.25	0.25	0.25	0.25	0.25	0.25	0.25	0.25	-0.375	-0.375	-0.375	-0.375	-0.375	-0.375	-0.375	-0.375	-0.375	-0.375	-0.375	linear	0.025	TRUE	450	FALSE	NA	NA	1	0	0.5	10	splines_cal	0.8	-0.031365751727748505
10	250	0	50	100	150	200	250	300	350	400	450	2	0	1	0.25	0.25	0.25	0.25	0.25	0.25	0.25	0.25	0.25	0.25	-0.375	-0.375	-0.375	-0.375	-0.375	-0.375	-0.375	-0.375	-0.375	-0.375	-0.375	linear	0.025	TRUE	450	FALSE	NA	NA	1	0	0.5	2	fixmodel	1	0.06961642880026368
10	250	0	50	100	150	200	250	300	350	400	450	2	0	1	0.25	0.25	0.25	0.25	0.25	0.25	0.25	0.25	0.25	0.25	-0.375	-0.375	-0.375	-0.375	-0.375	-0.375	-0.375	-0.375	-0.375	-0.375	-0.375	linear	0.025	TRUE	450	FALSE	NA	NA	1	0	0.5	2	sepmodel	1	0.0669890315750133
10	250	0	50	100	150	200	250	300	350	400	450	2	0	1	0.25	0.25	0.25	0.25	0.25	0.25	0.25	0.25	0.25	0.25	-0.375	-0.375	-0.375	-0.375	-0.375	-0.375	-0.375	-0.375	-0.375	-0.375	-0.375	linear	0.025	TRUE	450	FALSE	NA	NA	1	0	0.5	2	splines	1	0.06961275917669578
10	250	0	50	100	150	200	250	300	350	400	450	2	0	1	0.25	0.25	0.25	0.25	0.25	0.25	0.25	0.25	0.25	0.25	-0.375	-0.375	-0.375	-0.375	-0.375	-0.375	-0.375	-0.375	-0.375	-0.375	-0.375	linear	0.025	TRUE	450	FALSE	NA	NA	1	0	0.5	2	splines_cal	1	0.0648401305459825
10	250	0	50	100	150	200	250	300	350	400	450	2	0	1	0.25	0.25	0.25	0.25	0.25	0.25	0.25	0.25	0.25	0.25	-0.375	-0.375	-0.375	-0.375	-0.375	-0.375	-0.375	-0.375	-0.375	-0.375	-0.375	linear	0.025	TRUE	450	FALSE	NA	NA	1	0	0.5	3	fixmodel	0.9	0.01500714102128558
10	250	0	50	100	150	200	250	300	350	400	450	2	0	1	0.25	0.25	0.25	0.25	0.25	0.25	0.25	0.25	0.25	0.25	-0.375	-0.375	-0.375	-0.375	-0.375	-0.375	-0.375	-0.375	-0.375	-0.375	-0.375	linear	0.025	TRUE	450	FALSE	NA	NA	1	0	0.5	3	sepmodel	0.8	0.018982260654860285
10	250	0	50	100	150	200	250	300	350	400	450	2	0	1	0.25	0.25	0.25	0.25	0.25	0.25	0.25	0.25	0.25	0.25	-0.375	-0.375	-0.375	-0.375	-0.375	-0.375	-0.375	-0.375	-0.375	-0.375	-0.375	linear	0.025	TRUE	450	FALSE	NA	NA	1	0	0.5	3	splines	0.9	0.015204599214515304
10	250	0	50	100	150	200	250	300	350	400	450	2	0	1	0.25	0.25	0.25	0.25	0.25	0.25	0.25	0.25	0.25	0.25	-0.375	-0.375	-0.375	-0.375	-0.375	-0.375	-0.375	-0.375	-0.375	-0.375	-0.375	linear	0.025	TRUE	450	FALSE	NA	NA	1	0	0.5	3	splines_cal	0.8	0.011886514716469251
10	250	0	50	100	150	200	250	300	350	400	450	2	0	1	0.25	0.25	0.25	0.25	0.25	0.25	0.25	0.25	0.25	0.25	-0.375	-0.375	-0.375	-0.375	-0.375	-0.375	-0.375	-0.375	-0.375	-0.375	-0.375	linear	0.025	TRUE	450	FALSE	NA	NA	1	0	0.5	4	fixmodel	0.8	0.021911184113795147
10	250	0	50	100	150	200	250	300	350	400	450	2	0	1	0.25	0.25	0.25	0.25	0.25	0.25	0.25	0.25	0.25	0.25	-0.375	-0.375	-0.375	-0.375	-0.375	-0.375	-0.375	-0.375	-0.375	-0.375	-0.375	linear	0.025	TRUE	450	FALSE	NA	NA	1	0	0.5	4	sepmodel	0.8	0.0309613730111043
10	250	0	50	100	150	200	250	300	350	400	450	2	0	1	0.25	0.25	0.25	0.25	0.25	0.25	0.25	0.25	0.25	0.25	-0.375	-0.375	-0.375	-0.375	-0.375	-0.375	-0.375	-0.375	-0.375	-0.375	-0.375	linear	0.025	TRUE	450	FALSE	NA	NA	1	0	0.5	4	splines	0.8	0.020961624558484285
10	250	0	50	100	150	200	250	300	350	400	450	2	0	1	0.25	0.25	0.25	0.25	0.25	0.25	0.25	0.25	0.25	0.25	-0.375	-0.375	-0.375	-0.375	-0.375	-0.375	-0.375	-0.375	-0.375	-0.375	-0.375	linear	0.025	TRUE	450	FALSE	NA	NA	1	0	0.5	4	splines_cal	0.9	0.02241274659561286
10	250	0	50	100	150	200	250	300	350	400	450	2	0	1	0.25	0.25	0.25	0.25	0.25	0.25	0.25	0.25	0.25	0.25	-0.375	-0.375	-0.375	-0.375	-0.375	-0.375	-0.375	-0.375	-0.375	-0.375	-0.375	linear	0.025	TRUE	450	FALSE	NA	NA	1	0	0.5	5	fixmodel	1	0.04267803269584944
10	250	0	50	100	150	200	250	300	350	400	450	2	0	1	0.25	0.25	0.25	0.25	0.25	0.25	0.25	0.25	0.25	0.25	-0.375	-0.375	-0.375	-0.375	-0.375	-0.375	-0.375	-0.375	-0.375	-0.375	-0.375	linear	0.025	TRUE	450	FALSE	NA	NA	1	0	0.5	5	sepmodel	1	0.0506535562087628
10	250	0	50	100	150	200	250	300	350	400	450	2	0	1	0.25	0.25	0.25	0.25	0.25	0.25	0.25	0.25	0.25	0.25	-0.375	-0.375	-0.375	-0.375	-0.375	-0.375	-0.375	-0.375	-0.375	-0.375	-0.375	linear	0.025	TRUE	450	FALSE	NA	NA	1	0	0.5	5	splines	1	0.04119374618735369
10	250	0	50	100	150	200	250	300	350	400	450	2	0	1	0.25	0.25	0.25	0.25	0.25	0.25	0.25	0.25	0.25	0.25	-0.375	-0.375	-0.375	-0.375	-0.375	-0.375	-0.375	-0.375	-0.375	-0.375	-0.375	linear	0.025	TRUE	450	FALSE	NA	NA	1	0	0.5	5	splines_cal	1	0.04069936784281601
10	250	0	50	100	150	200	250	300	350	400	450	2	0	1	0.25	0.25	0.25	0.25	0.25	0.25	0.25	0.25	0.25	0.25	-0.375	-0.375	-0.375	-0.375	-0.375	-0.375	-0.375	-0.375	-0.375	-0.375	-0.375	linear	0.025	TRUE	450	FALSE	NA	NA	1	0	0.5	6	fixmodel	0.9	0.058244453729951795
10	250	0	50	100	150	200	250	300	350	400	450	2	0	1	0.25	0.25	0.25	0.25	0.25	0.25	0.25	0.25	0.25	0.25	-0.375	-0.375	-0.375	-0.375	-0.375	-0.375	-0.375	-0.375	-0.375	-0.375	-0.375	linear	0.025	TRUE	450	FALSE	NA	NA	1	0	0.5	6	sepmodel	0.8	0.06118375554261424
10	250	0	50	100	150	200	250	300	350	400	450	2	0	1	0.25	0.25	0.25	0.25	0.25	0.25	0.25	0.25	0.25	0.25	-0.375	-0.375	-0.375	-0.375	-0.375	-0.375	-0.375	-0.375	-0.375	-0.375	-0.375	linear	0.025	TRUE	450	FALSE	NA	NA	1	0	0.5	6	splines	0.9	0.05796724527022169
10	250	0	50	100	150	200	250	300	350	400	450	2	0	1	0.25	0.25	0.25	0.25	0.25	0.25	0.25	0.25	0.25	0.25	-0.375	-0.375	-0.375	-0.375	-0.375	-0.375	-0.375	-0.375	-0.375	-0.375	-0.375	linear	0.025	TRUE	450	FALSE	NA	NA	1	0	0.5	6	splines_cal	0.9	0.0541474609084548
10	250	0	50	100	150	200	250	300	350	400	450	2	0	1	0.25	0.25	0.25	0.25	0.25	0.25	0.25	0.25	0.25	0.25	-0.375	-0.375	-0.375	-0.375	-0.375	-0.375	-0.375	-0.375	-0.375	-0.375	-0.375	linear	0.025	TRUE	450	FALSE	NA	NA	1	0	0.5	7	fixmodel	1	0.040017958950386914
10	250	0	50	100	150	200	250	300	350	400	450	2	0	1	0.25	0.25	0.25	0.25	0.25	0.25	0.25	0.25	0.25	0.25	-0.375	-0.375	-0.375	-0.375	-0.375	-0.375	-0.375	-0.375	-0.375	-0.375	-0.375	linear	0.025	TRUE	450	FALSE	NA	NA	1	0	0.5	7	sepmodel	1	0.045331764198858523
10	250	0	50	100	150	200	250	300	350	400	450	2	0	1	0.25	0.25	0.25	0.25	0.25	0.25	0.25	0.25	0.25	0.25	-0.375	-0.375	-0.375	-0.375	-0.375	-0.375	-0.375	-0.375	-0.375	-0.375	-0.375	linear	0.025	TRUE	450	FALSE	NA	NA	1	0	0.5	7	splines	1	0.040546143578580315
10	250	0	50	100	150	200	250	300	350	400	450	2	0	1	0.25	0.25	0.25	0.25	0.25	0.25	0.25	0.25	0.25	0.25	-0.375	-0.375	-0.375	-0.375	-0.375	-0.375	-0.375	-0.375	-0.375	-0.375	-0.375	linear	0.025	TRUE	450	FALSE	NA	NA	1	0	0.5	7	splines_cal	1	0.0381739847774766
10	250	0	50	100	150	200	250	300	350	400	450	2	0	1	0.25	0.25	0.25	0.25	0.25	0.25	0.25	0.25	0.25	0.25	-0.375	-0.375	-0.375	-0.375	-0.375	-0.375	-0.375	-0.375	-0.375	-0.375	-0.375	linear	0.025	TRUE	450	FALSE	NA	NA	1	0	0.5	8	fixmodel	0.9	0.011749523928524668
10	250	0	50	100	150	200	250	300	350	400	450	2	0	1	0.25	0.25	0.25	0.25	0.25	0.25	0.25	0.25	0.25	0.25	-0.375	-0.375	-0.375	-0.375	-0.375	-0.375	-0.375	-0.375	-0.375	-0.375	-0.375	linear	0.025	TRUE	450	FALSE	NA	NA	1	0	0.5	8	sepmodel	0.9	0.014899099192871131
10	250	0	50	100	150	200	250	300	350	400	450	2	0	1	0.25	0.25	0.25	0.25	0.25	0.25	0.25	0.25	0.25	0.25	-0.375	-0.375	-0.375	-0.375	-0.375	-0.375	-0.375	-0.375	-0.375	-0.375	-0.375	linear	0.025	TRUE	450	FALSE	NA	NA	1	0	0.5	8	splines	0.9	0.01191746154541036
10	250	0	50	100	150	200	250	300	350	400	450	2	0	1	0.25	0.25	0.25	0.25	0.25	0.25	0.25	0.25	0.25	0.25	-0.375	-0.375	-0.375	-0.375	-0.375	-0.375	-0.375	-0.375	-0.375	-0.375	-0.375	linear	0.025	TRUE	450	FALSE	NA	NA	1	0	0.5	8	splines_cal	0.9	0.00957451345830411
10	250	0	50	100	150	200	250	300	350	400	450	2	0	1	0.25	0.25	0.25	0.25	0.25	0.25	0.25	0.25	0.25	0.25	-0.375	-0.375	-0.375	-0.375	-0.375	-0.375	-0.375	-0.375	-0.375	-0.375	-0.375	linear	0.025	TRUE	450	FALSE	NA	NA	1	0	0.5	9	fixmodel	0.9	0.020052976048082913
10	250	0	50	100	150	200	250	300	350	400	450	2	0	1	0.25	0.25	0.25	0.25	0.25	0.25	0.25	0.25	0.25	0.25	-0.375	-0.375	-0.375	-0.375	-0.375	-0.375	-0.375	-0.375	-0.375	-0.375	-0.375	linear	0.025	TRUE	450	FALSE	NA	NA	1	0	0.5	9	sepmodel	0.9	0.024281344516146726
10	250	0	50	100	150	200	250	300	350	400	450	2	0	1	0.25	0.25	0.25	0.25	0.25	0.25	0.25	0.25	0.25	0.25	-0.375	-0.375	-0.375	-0.375	-0.375	-0.375	-0.375	-0.375	-0.375	-0.375	-0.375	linear	0.025	TRUE	450	FALSE	NA	NA	1	0	0.5	9	splines	0.9	0.019734471878698347
10	250	0	50	100	150	200	250	300	350	400	450	2	0	1	0.25	0.25	0.25	0.25	0.25	0.25	0.25	0.25	0.25	0.25	-0.375	-0.375	-0.375	-0.375	-0.375	-0.375	-0.375	-0.375	-0.375	-0.375	-0.375	linear	0.025	TRUE	450	FALSE	NA	NA	1	0	0.5	9	splines_cal	0.9	0.019824832320536334
10	250	0	50	100	150	200	250	300	350	400	450	2	0	1	0.25	0.25	0.25	0.25	0.25	0.25	0.25	0.25	0.25	0.25	-0.375	-0.375	-0.375	-0.375	-0.375	-0.375	-0.375	-0.375	-0.375	-0.375	-0.375	linear	0.025	TRUE	450	FALSE	NA	NA	1	0	0.5	10	fixmodel	0.9	0.01526074591629015
10	250	0	50	100	150	200	250	300	350	400	450	2	0	1	0.25	0.25	0.25	0.25	0.25	0.25	0.25	0.25	0.25	0.25	-0.375	-0.375	-0.375	-0.375	-0.375	-0.375	-0.375	-0.375	-0.375	-0.375	-0.375	linear	0.025	TRUE	450	FALSE	NA	NA	1	0	0.5	10	sepmodel	1	0.017443973267354106
10	250	0	50	100	150	200	250	300	350	400	450	2	0	1	0.25	0.25	0.25	0.25	0.25	0.25	0.25	0.25	0.25	0.25	-0.375	-0.375	-0.375	-0.375	-0.375	-0.375	-0.375	-0.375	-0.375	-0.375	-0.375	linear	0.025	TRUE	450	FALSE	NA	NA	1	0	0.5	10	splines	0.9	0.015663515562118962
10	250	0	50	100	150	200	250	300	350	400	450	2	0	1	0.25	0.25	0.25	0.25	0.25	0.25	0.25	0.25	0.25	0.25	-0.375	-0.375	-0.375	-0.375	-0.375	-0.375	-0.375	-0.375	-0.375	-0.375	-0.375	linear	0.025	TRUE	450	FALSE	NA	NA	1	0	0.5	10	splines_cal	0.9	0.016712407039840074
10	250	0	75	150	225	300	375	450	525	600	675	2	0	1	0.25	0.25	0.25	0.25	0.25	0.25	0.25	0.25	0.25	0.25	-0.375	-0.375	-0.375	-0.375	-0.375	-0.375	-0.375	-0.375	-0.375	-0.375	-0.375	linear	0.025	TRUE	450	FALSE	NA	NA	1	0	0.5	2	fixmodel	1	0.011182955423890879
10	250	0	75	150	225	300	375	450	525	600	675	2	0	1	0.25	0.25	0.25	0.25	0.25	0.25	0.25	0.25	0.25	0.25	-0.375	-0.375	-0.375	-0.375	-0.375	-0.375	-0.375	-0.375	-0.375	-0.375	-0.375	linear	0.025	TRUE	450	FALSE	NA	NA	1	0	0.5	2	sepmodel	0.9	0.010169945152007798
10	250	0	75	150	225	300	375	450	525	600	675	2	0	1	0.25	0.25	0.25	0.25	0.25	0.25	0.25	0.25	0.25	0.25	-0.375	-0.375	-0.375	-0.375	-0.375	-0.375	-0.375	-0.375	-0.375	-0.375	-0.375	linear	0.025	TRUE	450	FALSE	NA	NA	1	0	0.5	2	splines	1	0.011514138745641753
10	250	0	75	150	225	300	375	450	525	600	675	2	0	1	0.25	0.25	0.25	0.25	0.25	0.25	0.25	0.25	0.25	0.25	-0.375	-0.375	-0.375	-0.375	-0.375	-0.375	-0.375	-0.375	-0.375	-0.375	-0.375	linear	0.025	TRUE	450	FALSE	NA	NA	1	0	0.5	2	splines_cal	1	0.01205106093039052
10	250	0	75	150	225	300	375	450	525	600	675	2	0	1	0.25	0.25	0.25	0.25	0.25	0.25	0.25	0.25	0.25	0.25	-0.375	-0.375	-0.375	-0.375	-0.375	-0.375	-0.375	-0.375	-0.375	-0.375	-0.375	linear	0.025	TRUE	450	FALSE	NA	NA	1	0	0.5	3	fixmodel	1	-9.551981999530252e-4
10	250	0	75	150	225	300	375	450	525	600	675	2	0	1	0.25	0.25	0.25	0.25	0.25	0.25	0.25	0.25	0.25	0.25	-0.375	-0.375	-0.375	-0.375	-0.375	-0.375	-0.375	-0.375	-0.375	-0.375	-0.375	linear	0.025	TRUE	450	FALSE	NA	NA	1	0	0.5	3	sepmodel	1	0.0032120900307083975
10	250	0	75	150	225	300	375	450	525	600	675	2	0	1	0.25	0.25	0.25	0.25	0.25	0.25	0.25	0.25	0.25	0.25	-0.375	-0.375	-0.375	-0.375	-0.375	-0.375	-0.375	-0.375	-0.375	-0.375	-0.375	linear	0.025	TRUE	450	FALSE	NA	NA	1	0	0.5	3	splines	1	-0.001393763489295749
10	250	0	75	150	225	300	375	450	525	600	675	2	0	1	0.25	0.25	0.25	0.25	0.25	0.25	0.25	0.25	0.25	0.25	-0.375	-0.375	-0.375	-0.375	-0.375	-0.375	-0.375	-0.375	-0.375	-0.375	-0.375	linear	0.025	TRUE	450	FALSE	NA	NA	1	0	0.5	3	splines_cal	1	4.031003207915718e-4
10	250	0	75	150	225	300	375	450	525	600	675	2	0	1	0.25	0.25	0.25	0.25	0.25	0.25	0.25	0.25	0.25	0.25	-0.375	-0.375	-0.375	-0.375	-0.375	-0.375	-0.375	-0.375	-0.375	-0.375	-0.375	linear	0.025	TRUE	450	FALSE	NA	NA	1	0	0.5	4	fixmodel	0.9	0.007096892027701529
10	250	0	75	150	225	300	375	450	525	600	675	2	0	1	0.25	0.25	0.25	0.25	0.25	0.25	0.25	0.25	0.25	0.25	-0.375	-0.375	-0.375	-0.375	-0.375	-0.375	-0.375	-0.375	-0.375	-0.375	-0.375	linear	0.025	TRUE	450	FALSE	NA	NA	1	0	0.5	4	sepmodel	0.9	0.01356752580717475
10	250	0	75	150	225	300	375	450	525	600	675	2	0	1	0.25	0.25	0.25	0.25	0.25	0.25	0.25	0.25	0.25	0.25	-0.375	-0.375	-0.375	-0.375	-0.375	-0.375	-0.375	-0.375	-0.375	-0.375	-0.375	linear	0.025	TRUE	450	FALSE	NA	NA	1	0	0.5	4	splines	0.9	0.00662066774424796
10	250	0	75	150	225	300	375	450	525	600	675	2	0	1	0.25	0.25	0.25	0.25	0.25	0.25	0.25	0.25	0.25	0.25	-0.375	-0.375	-0.375	-0.375	-0.375	-0.375	-0.375	-0.375	-0.375	-0.375	-0.375	linear	0.025	TRUE	450	FALSE	NA	NA	1	0	0.5	4	splines_cal	0.9	0.0070527051642625595
10	250	0	75	150	225	300	375	450	525	600	675	2	0	1	0.25	0.25	0.25	0.25	0.25	0.25	0.25	0.25	0.25	0.25	-0.375	-0.375	-0.375	-0.375	-0.375	-0.375	-0.375	-0.375	-0.375	-0.375	-0.375	linear	0.025	TRUE	450	FALSE	NA	NA	1	0	0.5	5	fixmodel	0.8	-0.0313718328536151
10	250	0	75	150	225	300	375	450	525	600	675	2	0	1	0.25	0.25	0.25	0.25	0.25	0.25	0.25	0.25	0.25	0.25	-0.375	-0.375	-0.375	-0.375	-0.375	-0.375	-0.375	-0.375	-0.375	-0.375	-0.375	linear	0.025	TRUE	450	FALSE	NA	NA	1	0	0.5	5	sepmodel	0.8	-0.02955972595847423
10	250	0	75	150	225	300	375	450	525	600	675	2	0	1	0.25	0.25	0.25	0.25	0.25	0.25	0.25	0.25	0.25	0.25	-0.375	-0.375	-0.375	-0.375	-0.375	-0.375	-0.375	-0.375	-0.375	-0.375	-0.375	linear	0.025	TRUE	450	FALSE	NA	NA	1	0	0.5	5	splines	0.8	-0.031401969549548214
10	250	0	75	150	225	300	375	450	525	600	675	2	0	1	0.25	0.25	0.25	0.25	0.25	0.25	0.25	0.25	0.25	0.25	-0.375	-0.375	-0.375	-0.375	-0.375	-0.375	-0.375	-0.375	-0.375	-0.375	-0.375	linear	0.025	TRUE	450	FALSE	NA	NA	1	0	0.5	5	splines_cal	0.8	-0.03125650480071833
10	250	0	75	150	225	300	375	450	525	600	675	2	0	1	0.25	0.25	0.25	0.25	0.25	0.25	0.25	0.25	0.25	0.25	-0.375	-0.375	-0.375	-0.375	-0.375	-0.375	-0.375	-0.375	-0.375	-0.375	-0.375	linear	0.025	TRUE	450	FALSE	NA	NA	1	0	0.5	6	fixmodel	0.9	-0.005148280931837784
10	250	0	75	150	225	300	375	450	525	600	675	2	0	1	0.25	0.25	0.25	0.25	0.25	0.25	0.25	0.25	0.25	0.25	-0.375	-0.375	-0.375	-0.375	-0.375	-0.375	-0.375	-0.375	-0.375	-0.375	-0.375	linear	0.025	TRUE	450	FALSE	NA	NA	1	0	0.5	6	sepmodel	0.9	-0.0018656614334440769
10	250	0	75	150	225	300	375	450	525	600	675	2	0	1	0.25	0.25	0.25	0.25	0.25	0.25	0.25	0.25	0.25	0.25	-0.375	-0.375	-0.375	-0.375	-0.375	-0.375	-0.375	-0.375	-0.375	-0.375	-0.375	linear	0.025	TRUE	450	FALSE	NA	NA	1	0	0.5	6	splines	0.9	-0.005451004004846896
10	250	0	75	150	225	300	375	450	525	600	675	2	0	1	0.25	0.25	0.25	0.25	0.25	0.25	0.25	0.25	0.25	0.25	-0.375	-0.375	-0.375	-0.375	-0.375	-0.375	-0.375	-0.375	-0.375	-0.375	-0.375	linear	0.025	TRUE	450	FALSE	NA	NA	1	0	0.5	6	splines_cal	0.9	-0.004657756185312894
10	250	0	75	150	225	300	375	450	525	600	675	2	0	1	0.25	0.25	0.25	0.25	0.25	0.25	0.25	0.25	0.25	0.25	-0.375	-0.375	-0.375	-0.375	-0.375	-0.375	-0.375	-0.375	-0.375	-0.375	-0.375	linear	0.025	TRUE	450	FALSE	NA	NA	1	0	0.5	7	fixmodel	0.9	0.032682490983761164
10	250	0	75	150	225	300	375	450	525	600	675	2	0	1	0.25	0.25	0.25	0.25	0.25	0.25	0.25	0.25	0.25	0.25	-0.375	-0.375	-0.375	-0.375	-0.375	-0.375	-0.375	-0.375	-0.375	-0.375	-0.375	linear	0.025	TRUE	450	FALSE	NA	NA	1	0	0.5	7	sepmodel	0.9	0.04085604564376032
10	250	0	75	150	225	300	375	450	525	600	675	2	0	1	0.25	0.25	0.25	0.25	0.25	0.25	0.25	0.25	0.25	0.25	-0.375	-0.375	-0.375	-0.375	-0.375	-0.375	-0.375	-0.375	-0.375	-0.375	-0.375	linear	0.025	TRUE	450	FALSE	NA	NA	1	0	0.5	7	splines	0.9	0.032114954201617564
10	250	0	75	150	225	300	375	450	525	600	675	2	0	1	0.25	0.25	0.25	0.25	0.25	0.25	0.25	0.25	0.25	0.25	-0.375	-0.375	-0.375	-0.375	-0.375	-0.375	-0.375	-0.375	-0.375	-0.375	-0.375	linear	0.025	TRUE	450	FALSE	NA	NA	1	0	0.5	7	splines_cal	0.9	0.030342001411192015
10	250	0	75	150	225	300	375	450	525	600	675	2	0	1	0.25	0.25	0.25	0.25	0.25	0.25	0.25	0.25	0.25	0.25	-0.375	-0.375	-0.375	-0.375	-0.375	-0.375	-0.375	-0.375	-0.375	-0.375	-0.375	linear	0.025	TRUE	450	FALSE	NA	NA	1	0	0.5	8	fixmodel	0.9	0.012707695466749616
10	250	0	75	150	225	300	375	450	525	600	675	2	0	1	0.25	0.25	0.25	0.25	0.25	0.25	0.25	0.25	0.25	0.25	-0.375	-0.375	-0.375	-0.375	-0.375	-0.375	-0.375	-0.375	-0.375	-0.375	-0.375	linear	0.025	TRUE	450	FALSE	NA	NA	1	0	0.5	8	sepmodel	0.9	0.017463643072589692
10	250	0	75	150	225	300	375	450	525	600	675	2	0	1	0.25	0.25	0.25	0.25	0.25	0.25	0.25	0.25	0.25	0.25	-0.375	-0.375	-0.375	-0.375	-0.375	-0.375	-0.375	-0.375	-0.375	-0.375	-0.375	linear	0.025	TRUE	450	FALSE	NA	NA	1	0	0.5	8	splines	0.9	0.012547342301070291
10	250	0	75	150	225	300	375	450	525	600	675	2	0	1	0.25	0.25	0.25	0.25	0.25	0.25	0.25	0.25	0.25	0.25	-0.375	-0.375	-0.375	-0.375	-0.375	-0.375	-0.375	-0.375	-0.375	-0.375	-0.375	linear	0.025	TRUE	450	FALSE	NA	NA	1	0	0.5	8	splines_cal	0.9	0.010245825843981838
10	250	0	75	150	225	300	375	450	525	600	675	2	0	1	0.25	0.25	0.25	0.25	0.25	0.25	0.25	0.25	0.25	0.25	-0.375	-0.375	-0.375	-0.375	-0.375	-0.375	-0.375	-0.375	-0.375	-0.375	-0.375	linear	0.025	TRUE	450	FALSE	NA	NA	1	0	0.5	9	fixmodel	0.9	0.028471563889195493
10	250	0	75	150	225	300	375	450	525	600	675	2	0	1	0.25	0.25	0.25	0.25	0.25	0.25	0.25	0.25	0.25	0.25	-0.375	-0.375	-0.375	-0.375	-0.375	-0.375	-0.375	-0.375	-0.375	-0.375	-0.375	linear	0.025	TRUE	450	FALSE	NA	NA	1	0	0.5	9	sepmodel	0.9	0.03677522547275164
10	250	0	75	150	225	300	375	450	525	600	675	2	0	1	0.25	0.25	0.25	0.25	0.25	0.25	0.25	0.25	0.25	0.25	-0.375	-0.375	-0.375	-0.375	-0.375	-0.375	-0.375	-0.375	-0.375	-0.375	-0.375	linear	0.025	TRUE	450	FALSE	NA	NA	1	0	0.5	9	splines	0.9	0.02766934444468582
10	250	0	75	150	225	300	375	450	525	600	675	2	0	1	0.25	0.25	0.25	0.25	0.25	0.25	0.25	0.25	0.25	0.25	-0.375	-0.375	-0.375	-0.375	-0.375	-0.375	-0.375	-0.375	-0.375	-0.375	-0.375	linear	0.025	TRUE	450	FALSE	NA	NA	1	0	0.5	9	splines_cal	0.9	0.02922681255046137
10	250	0	75	150	225	300	375	450	525	600	675	2	0	1	0.25	0.25	0.25	0.25	0.25	0.25	0.25	0.25	0.25	0.25	-0.375	-0.375	-0.375	-0.375	-0.375	-0.375	-0.375	-0.375	-0.375	-0.375	-0.375	linear	0.025	TRUE	450	FALSE	NA	NA	1	0	0.5	10	fixmodel	0.9	-0.006739567724319892
10	250	0	75	150	225	300	375	450	525	600	675	2	0	1	0.25	0.25	0.25	0.25	0.25	0.25	0.25	0.25	0.25	0.25	-0.375	-0.375	-0.375	-0.375	-0.375	-0.375	-0.375	-0.375	-0.375	-0.375	-0.375	linear	0.025	TRUE	450	FALSE	NA	NA	1	0	0.5	10	sepmodel	0.8	-0.00245635422956455
10	250	0	75	150	225	300	375	450	525	600	675	2	0	1	0.25	0.25	0.25	0.25	0.25	0.25	0.25	0.25	0.25	0.25	-0.375	-0.375	-0.375	-0.375	-0.375	-0.375	-0.375	-0.375	-0.375	-0.375	-0.375	linear	0.025	TRUE	450	FALSE	NA	NA	1	0	0.5	10	splines	0.9	-0.006374413850956514
10	250	0	75	150	225	300	375	450	525	600	675	2	0	1	0.25	0.25	0.25	0.25	0.25	0.25	0.25	0.25	0.25	0.25	-0.375	-0.375	-0.375	-0.375	-0.375	-0.375	-0.375	-0.375	-0.375	-0.375	-0.375	linear	0.025	TRUE	450	FALSE	NA	NA	1	0	0.5	10	splines_cal	0.9	-0.005730530957454833
10	250	0	100	200	300	400	500	600	700	800	900	2	0	1	0.25	0.25	0.25	0.25	0.25	0.25	0.25	0.25	0.25	0.25	-0.375	-0.375	-0.375	-0.375	-0.375	-0.375	-0.375	-0.375	-0.375	-0.375	-0.375	linear	0.025	TRUE	450	FALSE	NA	NA	1	0	0.5	2	fixmodel	0.7	-0.010175090375669429
10	250	0	100	200	300	400	500	600	700	800	900	2	0	1	0.25	0.25	0.25	0.25	0.25	0.25	0.25	0.25	0.25	0.25	-0.375	-0.375	-0.375	-0.375	-0.375	-0.375	-0.375	-0.375	-0.375	-0.375	-0.375	linear	0.025	TRUE	450	FALSE	NA	NA	1	0	0.5	2	sepmodel	0.8	0.004141223102442748
10	250	0	100	200	300	400	500	600	700	800	900	2	0	1	0.25	0.25	0.25	0.25	0.25	0.25	0.25	0.25	0.25	0.25	-0.375	-0.375	-0.375	-0.375	-0.375	-0.375	-0.375	-0.375	-0.375	-0.375	-0.375	linear	0.025	TRUE	450	FALSE	NA	NA	1	0	0.5	2	splines	0.7	-0.011647884932177522
10	250	0	100	200	300	400	500	600	700	800	900	2	0	1	0.25	0.25	0.25	0.25	0.25	0.25	0.25	0.25	0.25	0.25	-0.375	-0.375	-0.375	-0.375	-0.375	-0.375	-0.375	-0.375	-0.375	-0.375	-0.375	linear	0.025	TRUE	450	FALSE	NA	NA	1	0	0.5	2	splines_cal	0.7	-0.012358663397440914
10	250	0	100	200	300	400	500	600	700	800	900	2	0	1	0.25	0.25	0.25	0.25	0.25	0.25	0.25	0.25	0.25	0.25	-0.375	-0.375	-0.375	-0.375	-0.375	-0.375	-0.375	-0.375	-0.375	-0.375	-0.375	linear	0.025	TRUE	450	FALSE	NA	NA	1	0	0.5	3	fixmodel	0.9	0.017971649441674703
10	250	0	100	200	300	400	500	600	700	800	900	2	0	1	0.25	0.25	0.25	0.25	0.25	0.25	0.25	0.25	0.25	0.25	-0.375	-0.375	-0.375	-0.375	-0.375	-0.375	-0.375	-0.375	-0.375	-0.375	-0.375	linear	0.025	TRUE	450	FALSE	NA	NA	1	0	0.5	3	sepmodel	1	0.034802950875224614
10	250	0	100	200	300	400	500	600	700	800	900	2	0	1	0.25	0.25	0.25	0.25	0.25	0.25	0.25	0.25	0.25	0.25	-0.375	-0.375	-0.375	-0.375	-0.375	-0.375	-0.375	-0.375	-0.375	-0.375	-0.375	linear	0.025	TRUE	450	FALSE	NA	NA	1	0	0.5	3	splines	1	0.01742303211890616
10	250	0	100	200	300	400	500	600	700	800	900	2	0	1	0.25	0.25	0.25	0.25	0.25	0.25	0.25	0.25	0.25	0.25	-0.375	-0.375	-0.375	-0.375	-0.375	-0.375	-0.375	-0.375	-0.375	-0.375	-0.375	linear	0.025	TRUE	450	FALSE	NA	NA	1	0	0.5	3	splines_cal	0.9	0.01970244166385034
10	250	0	100	200	300	400	500	600	700	800	900	2	0	1	0.25	0.25	0.25	0.25	0.25	0.25	0.25	0.25	0.25	0.25	-0.375	-0.375	-0.375	-0.375	-0.375	-0.375	-0.375	-0.375	-0.375	-0.375	-0.375	linear	0.025	TRUE	450	FALSE	NA	NA	1	0	0.5	4	fixmodel	0.8	-0.022083851139877993
10	250	0	100	200	300	400	500	600	700	800	900	2	0	1	0.25	0.25	0.25	0.25	0.25	0.25	0.25	0.25	0.25	0.25	-0.375	-0.375	-0.375	-0.375	-0.375	-0.375	-0.375	-0.375	-0.375	-0.375	-0.375	linear	0.025	TRUE	450	FALSE	NA	NA	1	0	0.5	4	sepmodel	0.8	-0.017493524133375783
10	250	0	100	200	300	400	500	600	700	800	900	2	0	1	0.25	0.25	0.25	0.25	0.25	0.25	0.25	0.25	0.25	0.25	-0.375	-0.375	-0.375	-0.375	-0.375	-0.375	-0.375	-0.375	-0.375	-0.375	-0.375	linear	0.025	TRUE	450	FALSE	NA	NA	1	0	0.5	4	splines	0.8	-0.021714244363875396
10	250	0	100	200	300	400	500	600	700	800	900	2	0	1	0.25	0.25	0.25	0.25	0.25	0.25	0.25	0.25	0.25	0.25	-0.375	-0.375	-0.375	-0.375	-0.375	-0.375	-0.375	-0.375	-0.375	-0.375	-0.375	linear	0.025	TRUE	450	FALSE	NA	NA	1	0	0.5	4	splines_cal	0.8	-0.021604594516308546
10	250	0	100	200	300	400	500	600	700	800	900	2	0	1	0.25	0.25	0.25	0.25	0.25	0.25	0.25	0.25	0.25	0.25	-0.375	-0.375	-0.375	-0.375	-0.375	-0.375	-0.375	-0.375	-0.375	-0.375	-0.375	linear	0.025	TRUE	450	FALSE	NA	NA	1	0	0.5	5	fixmodel	0.6	-0.03680481594290412
10	250	0	100	200	300	400	500	600	700	800	900	2	0	1	0.25	0.25	0.25	0.25	0.25	0.25	0.25	0.25	0.25	0.25	-0.375	-0.375	-0.375	-0.375	-0.375	-0.375	-0.375	-0.375	-0.375	-0.375	-0.375	linear	0.025	TRUE	450	FALSE	NA	NA	1	0	0.5	5	sepmodel	0.6	-0.028724610537807806
10	250	0	100	200	300	400	500	600	700	800	900	2	0	1	0.25	0.25	0.25	0.25	0.25	0.25	0.25	0.25	0.25	0.25	-0.375	-0.375	-0.375	-0.375	-0.375	-0.375	-0.375	-0.375	-0.375	-0.375	-0.375	linear	0.025	TRUE	450	FALSE	NA	NA	1	0	0.5	5	splines	0.6	-0.03810832460704451
10	250	0	100	200	300	400	500	600	700	800	900	2	0	1	0.25	0.25	0.25	0.25	0.25	0.25	0.25	0.25	0.25	0.25	-0.375	-0.375	-0.375	-0.375	-0.375	-0.375	-0.375	-0.375	-0.375	-0.375	-0.375	linear	0.025	TRUE	450	FALSE	NA	NA	1	0	0.5	5	splines_cal	0.6	-0.03941668090899001
10	250	0	100	200	300	400	500	600	700	800	900	2	0	1	0.25	0.25	0.25	0.25	0.25	0.25	0.25	0.25	0.25	0.25	-0.375	-0.375	-0.375	-0.375	-0.375	-0.375	-0.375	-0.375	-0.375	-0.375	-0.375	linear	0.025	TRUE	450	FALSE	NA	NA	1	0	0.5	6	fixmodel	1	0.033317447642708206
10	250	0	100	200	300	400	500	600	700	800	900	2	0	1	0.25	0.25	0.25	0.25	0.25	0.25	0.25	0.25	0.25	0.25	-0.375	-0.375	-0.375	-0.375	-0.375	-0.375	-0.375	-0.375	-0.375	-0.375	-0.375	linear	0.025	TRUE	450	FALSE	NA	NA	1	0	0.5	6	sepmodel	1	0.038194176395843354
10	250	0	100	200	300	400	500	600	700	800	900	2	0	1	0.25	0.25	0.25	0.25	0.25	0.25	0.25	0.25	0.25	0.25	-0.375	-0.375	-0.375	-0.375	-0.375	-0.375	-0.375	-0.375	-0.375	-0.375	-0.375	linear	0.025	TRUE	450	FALSE	NA	NA	1	0	0.5	6	splines	1	0.03418999616935293
10	250	0	100	200	300	400	500	600	700	800	900	2	0	1	0.25	0.25	0.25	0.25	0.25	0.25	0.25	0.25	0.25	0.25	-0.375	-0.375	-0.375	-0.375	-0.375	-0.375	-0.375	-0.375	-0.375	-0.375	-0.375	linear	0.025	TRUE	450	FALSE	NA	NA	1	0	0.5	6	splines_cal	1	0.03420670502875716
10	250	0	100	200	300	400	500	600	700	800	900	2	0	1	0.25	0.25	0.25	0.25	0.25	0.25	0.25	0.25	0.25	0.25	-0.375	-0.375	-0.375	-0.375	-0.375	-0.375	-0.375	-0.375	-0.375	-0.375	-0.375	linear	0.025	TRUE	450	FALSE	NA	NA	1	0	0.5	7	fixmodel	0.9	0.0020575604326780045
10	250	0	100	200	300	400	500	600	700	800	900	2	0	1	0.25	0.25	0.25	0.25	0.25	0.25	0.25	0.25	0.25	0.25	-0.375	-0.375	-0.375	-0.375	-0.375	-0.375	-0.375	-0.375	-0.375	-0.375	-0.375	linear	0.025	TRUE	450	FALSE	NA	NA	1	0	0.5	7	sepmodel	0.8	0.004847839989893929
10	250	0	100	200	300	400	500	600	700	800	900	2	0	1	0.25	0.25	0.25	0.25	0.25	0.25	0.25	0.25	0.25	0.25	-0.375	-0.375	-0.375	-0.375	-0.375	-0.375	-0.375	-0.375	-0.375	-0.375	-0.375	linear	0.025	TRUE	450	FALSE	NA	NA	1	0	0.5	7	splines	0.9	0.0013942339673164383
10	250	0	100	200	300	400	500	600	700	800	900	2	0	1	0.25	0.25	0.25	0.25	0.25	0.25	0.25	0.25	0.25	0.25	-0.375	-0.375	-0.375	-0.375	-0.375	-0.375	-0.375	-0.375	-0.375	-0.375	-0.375	linear	0.025	TRUE	450	FALSE	NA	NA	1	0	0.5	7	splines_cal	0.9	0.0017564690020183931
10	250	0	100	200	300	400	500	600	700	800	900	2	0	1	0.25	0.25	0.25	0.25	0.25	0.25	0.25	0.25	0.25	0.25	-0.375	-0.375	-0.375	-0.375	-0.375	-0.375	-0.375	-0.375	-0.375	-0.375	-0.375	linear	0.025	TRUE	450	FALSE	NA	NA	1	0	0.5	8	fixmodel	0.9	-0.007587257068273887
10	250	0	100	200	300	400	500	600	700	800	900	2	0	1	0.25	0.25	0.25	0.25	0.25	0.25	0.25	0.25	0.25	0.25	-0.375	-0.375	-0.375	-0.375	-0.375	-0.375	-0.375	-0.375	-0.375	-0.375	-0.375	linear	0.025	TRUE	450	FALSE	NA	NA	1	0	0.5	8	sepmodel	0.8	-0.009695103071859931
10	250	0	100	200	300	400	500	600	700	800	900	2	0	1	0.25	0.25	0.25	0.25	0.25	0.25	0.25	0.25	0.25	0.25	-0.375	-0.375	-0.375	-0.375	-0.375	-0.375	-0.375	-0.375	-0.375	-0.375	-0.375	linear	0.025	TRUE	450	FALSE	NA	NA	1	0	0.5	8	splines	0.9	-0.007654785575522285
10	250	0	100	200	300	400	500	600	700	800	900	2	0	1	0.25	0.25	0.25	0.25	0.25	0.25	0.25	0.25	0.25	0.25	-0.375	-0.375	-0.375	-0.375	-0.375	-0.375	-0.375	-0.375	-0.375	-0.375	-0.375	linear	0.025	TRUE	450	FALSE	NA	NA	1	0	0.5	8	splines_cal	0.9	-0.007741163773222726
10	250	0	100	200	300	400	500	600	700	800	900	2	0	1	0.25	0.25	0.25	0.25	0.25	0.25	0.25	0.25	0.25	0.25	-0.375	-0.375	-0.375	-0.375	-0.375	-0.375	-0.375	-0.375	-0.375	-0.375	-0.375	linear	0.025	TRUE	450	FALSE	NA	NA	1	0	0.5	9	fixmodel	0.9	-0.011950586556569965
10	250	0	100	200	300	400	500	600	700	800	900	2	0	1	0.25	0.25	0.25	0.25	0.25	0.25	0.25	0.25	0.25	0.25	-0.375	-0.375	-0.375	-0.375	-0.375	-0.375	-0.375	-0.375	-0.375	-0.375	-0.375	linear	0.025	TRUE	450	FALSE	NA	NA	1	0	0.5	9	sepmodel	0.8	-0.007661491805818074
10	250	0	100	200	300	400	500	600	700	800	900	2	0	1	0.25	0.25	0.25	0.25	0.25	0.25	0.25	0.25	0.25	0.25	-0.375	-0.375	-0.375	-0.375	-0.375	-0.375	-0.375	-0.375	-0.375	-0.375	-0.375	linear	0.025	TRUE	450	FALSE	NA	NA	1	0	0.5	9	splines	0.9	-0.012167003797806409
10	250	0	100	200	300	400	500	600	700	800	900	2	0	1	0.25	0.25	0.25	0.25	0.25	0.25	0.25	0.25	0.25	0.25	-0.375	-0.375	-0.375	-0.375	-0.375	-0.375	-0.375	-0.375	-0.375	-0.375	-0.375	linear	0.025	TRUE	450	FALSE	NA	NA	1	0	0.5	9	splines_cal	0.9	-0.01368279380750348
10	250	0	100	200	300	400	500	600	700	800	900	2	0	1	0.25	0.25	0.25	0.25	0.25	0.25	0.25	0.25	0.25	0.25	-0.375	-0.375	-0.375	-0.375	-0.375	-0.375	-0.375	-0.375	-0.375	-0.375	-0.375	linear	0.025	TRUE	450	FALSE	NA	NA	1	0	0.5	10	fixmodel	0.9	0.03275223688928312
10	250	0	100	200	300	400	500	600	700	800	900	2	0	1	0.25	0.25	0.25	0.25	0.25	0.25	0.25	0.25	0.25	0.25	-0.375	-0.375	-0.375	-0.375	-0.375	-0.375	-0.375	-0.375	-0.375	-0.375	-0.375	linear	0.025	TRUE	450	FALSE	NA	NA	1	0	0.5	10	sepmodel	0.9	0.036468949500254706
10	250	0	100	200	300	400	500	600	700	800	900	2	0	1	0.25	0.25	0.25	0.25	0.25	0.25	0.25	0.25	0.25	0.25	-0.375	-0.375	-0.375	-0.375	-0.375	-0.375	-0.375	-0.375	-0.375	-0.375	-0.375	linear	0.025	TRUE	450	FALSE	NA	NA	1	0	0.5	10	splines	0.9	0.031902485660048975
10	250	0	100	200	300	400	500	600	700	800	900	2	0	1	0.25	0.25	0.25	0.25	0.25	0.25	0.25	0.25	0.25	0.25	-0.375	-0.375	-0.375	-0.375	-0.375	-0.375	-0.375	-0.375	-0.375	-0.375	-0.375	linear	0.025	TRUE	450	FALSE	NA	NA	1	0	0.5	10	splines_cal	0.9	0.03174771697056192
10	250	0	125	250	375	500	625	750	875	1000	1125	2	0	1	0.25	0.25	0.25	0.25	0.25	0.25	0.25	0.25	0.25	0.25	-0.375	-0.375	-0.375	-0.375	-0.375	-0.375	-0.375	-0.375	-0.375	-0.375	-0.375	linear	0.025	TRUE	450	FALSE	NA	NA	1	0	0.5	2	fixmodel	0.8	0.026556560210315987
10	250	0	125	250	375	500	625	750	875	1000	1125	2	0	1	0.25	0.25	0.25	0.25	0.25	0.25	0.25	0.25	0.25	0.25	-0.375	-0.375	-0.375	-0.375	-0.375	-0.375	-0.375	-0.375	-0.375	-0.375	-0.375	linear	0.025	TRUE	450	FALSE	NA	NA	1	0	0.5	2	sepmodel	0.6	0.01494373867978253
10	250	0	125	250	375	500	625	750	875	1000	1125	2	0	1	0.25	0.25	0.25	0.25	0.25	0.25	0.25	0.25	0.25	0.25	-0.375	-0.375	-0.375	-0.375	-0.375	-0.375	-0.375	-0.375	-0.375	-0.375	-0.375	linear	0.025	TRUE	450	FALSE	NA	NA	1	0	0.5	2	splines	0.8	0.027813740918086048
10	250	0	125	250	375	500	625	750	875	1000	1125	2	0	1	0.25	0.25	0.25	0.25	0.25	0.25	0.25	0.25	0.25	0.25	-0.375	-0.375	-0.375	-0.375	-0.375	-0.375	-0.375	-0.375	-0.375	-0.375	-0.375	linear	0.025	TRUE	450	FALSE	NA	NA	1	0	0.5	2	splines_cal	0.8	0.024811908540311095
10	250	0	125	250	375	500	625	750	875	1000	1125	2	0	1	0.25	0.25	0.25	0.25	0.25	0.25	0.25	0.25	0.25	0.25	-0.375	-0.375	-0.375	-0.375	-0.375	-0.375	-0.375	-0.375	-0.375	-0.375	-0.375	linear	0.025	TRUE	450	FALSE	NA	NA	1	0	0.5	3	fixmodel	0.8	0.02807767445511035
10	250	0	125	250	375	500	625	750	875	1000	1125	2	0	1	0.25	0.25	0.25	0.25	0.25	0.25	0.25	0.25	0.25	0.25	-0.375	-0.375	-0.375	-0.375	-0.375	-0.375	-0.375	-0.375	-0.375	-0.375	-0.375	linear	0.025	TRUE	450	FALSE	NA	NA	1	0	0.5	3	sepmodel	0.7	0.022356560269590302
10	250	0	125	250	375	500	625	750	875	1000	1125	2	0	1	0.25	0.25	0.25	0.25	0.25	0.25	0.25	0.25	0.25	0.25	-0.375	-0.375	-0.375	-0.375	-0.375	-0.375	-0.375	-0.375	-0.375	-0.375	-0.375	linear	0.025	TRUE	450	FALSE	NA	NA	1	0	0.5	3	splines	0.8	0.029842005443652436
10	250	0	125	250	375	500	625	750	875	1000	1125	2	0	1	0.25	0.25	0.25	0.25	0.25	0.25	0.25	0.25	0.25	0.25	-0.375	-0.375	-0.375	-0.375	-0.375	-0.375	-0.375	-0.375	-0.375	-0.375	-0.375	linear	0.025	TRUE	450	FALSE	NA	NA	1	0	0.5	3	splines_cal	0.8	0.02734513717886406
10	250	0	125	250	375	500	625	750	875	1000	1125	2	0	1	0.25	0.25	0.25	0.25	0.25	0.25	0.25	0.25	0.25	0.25	-0.375	-0.375	-0.375	-0.375	-0.375	-0.375	-0.375	-0.375	-0.375	-0.375	-0.375	linear	0.025	TRUE	450	FALSE	NA	NA	1	0	0.5	4	fixmodel	0.9	0.015511492610658479
10	250	0	125	250	375	500	625	750	875	1000	1125	2	0	1	0.25	0.25	0.25	0.25	0.25	0.25	0.25	0.25	0.25	0.25	-0.375	-0.375	-0.375	-0.375	-0.375	-0.375	-0.375	-0.375	-0.375	-0.375	-0.375	linear	0.025	TRUE	450	FALSE	NA	NA	1	0	0.5	4	sepmodel	0.9	-6.57927473109246e-4
10	250	0	125	250	375	500	625	750	875	1000	1125	2	0	1	0.25	0.25	0.25	0.25	0.25	0.25	0.25	0.25	0.25	0.25	-0.375	-0.375	-0.375	-0.375	-0.375	-0.375	-0.375	-0.375	-0.375	-0.375	-0.375	linear	0.025	TRUE	450	FALSE	NA	NA	1	0	0.5	4	splines	0.9	0.016102400125368243
10	250	0	125	250	375	500	625	750	875	1000	1125	2	0	1	0.25	0.25	0.25	0.25	0.25	0.25	0.25	0.25	0.25	0.25	-0.375	-0.375	-0.375	-0.375	-0.375	-0.375	-0.375	-0.375	-0.375	-0.375	-0.375	linear	0.025	TRUE	450	FALSE	NA	NA	1	0	0.5	4	splines_cal	0.9	0.018331842633566738
10	250	0	125	250	375	500	625	750	875	1000	1125	2	0	1	0.25	0.25	0.25	0.25	0.25	0.25	0.25	0.25	0.25	0.25	-0.375	-0.375	-0.375	-0.375	-0.375	-0.375	-0.375	-0.375	-0.375	-0.375	-0.375	linear	0.025	TRUE	450	FALSE	NA	NA	1	0	0.5	5	fixmodel	0.9	0.05979662942504231
10	250	0	125	250	375	500	625	750	875	1000	1125	2	0	1	0.25	0.25	0.25	0.25	0.25	0.25	0.25	0.25	0.25	0.25	-0.375	-0.375	-0.375	-0.375	-0.375	-0.375	-0.375	-0.375	-0.375	-0.375	-0.375	linear	0.025	TRUE	450	FALSE	NA	NA	1	0	0.5	5	sepmodel	0.9	0.051789060101091224
10	250	0	125	250	375	500	625	750	875	1000	1125	2	0	1	0.25	0.25	0.25	0.25	0.25	0.25	0.25	0.25	0.25	0.25	-0.375	-0.375	-0.375	-0.375	-0.375	-0.375	-0.375	-0.375	-0.375	-0.375	-0.375	linear	0.025	TRUE	450	FALSE	NA	NA	1	0	0.5	5	splines	0.9	0.060309409172368766
10	250	0	125	250	375	500	625	750	875	1000	1125	2	0	1	0.25	0.25	0.25	0.25	0.25	0.25	0.25	0.25	0.25	0.25	-0.375	-0.375	-0.375	-0.375	-0.375	-0.375	-0.375	-0.375	-0.375	-0.375	-0.375	linear	0.025	TRUE	450	FALSE	NA	NA	1	0	0.5	5	splines_cal	0.9	0.060111667473154023
10	250	0	125	250	375	500	625	750	875	1000	1125	2	0	1	0.25	0.25	0.25	0.25	0.25	0.25	0.25	0.25	0.25	0.25	-0.375	-0.375	-0.375	-0.375	-0.375	-0.375	-0.375	-0.375	-0.375	-0.375	-0.375	linear	0.025	TRUE	450	FALSE	NA	NA	1	0	0.5	6	fixmodel	0.8	-0.00595692295863195
10	250	0	125	250	375	500	625	750	875	1000	1125	2	0	1	0.25	0.25	0.25	0.25	0.25	0.25	0.25	0.25	0.25	0.25	-0.375	-0.375	-0.375	-0.375	-0.375	-0.375	-0.375	-0.375	-0.375	-0.375	-0.375	linear	0.025	TRUE	450	FALSE	NA	NA	1	0	0.5	6	sepmodel	0.8	-0.010112544979847964
10	250	0	125	250	375	500	625	750	875	1000	1125	2	0	1	0.25	0.25	0.25	0.25	0.25	0.25	0.25	0.25	0.25	0.25	-0.375	-0.375	-0.375	-0.375	-0.375	-0.375	-0.375	-0.375	-0.375	-0.375	-0.375	linear	0.025	TRUE	450	FALSE	NA	NA	1	0	0.5	6	splines	0.8	-0.00665905939732987
10	250	0	125	250	375	500	625	750	875	1000	1125	2	0	1	0.25	0.25	0.25	0.25	0.25	0.25	0.25	0.25	0.25	0.25	-0.375	-0.375	-0.375	-0.375	-0.375	-0.375	-0.375	-0.375	-0.375	-0.375	-0.375	linear	0.025	TRUE	450	FALSE	NA	NA	1	0	0.5	6	splines_cal	0.8	-0.007306003595751695
10	250	0	125	250	375	500	625	750	875	1000	1125	2	0	1	0.25	0.25	0.25	0.25	0.25	0.25	0.25	0.25	0.25	0.25	-0.375	-0.375	-0.375	-0.375	-0.375	-0.375	-0.375	-0.375	-0.375	-0.375	-0.375	linear	0.025	TRUE	450	FALSE	NA	NA	1	0	0.5	7	fixmodel	1	0.03060986208833074
10	250	0	125	250	375	500	625	750	875	1000	1125	2	0	1	0.25	0.25	0.25	0.25	0.25	0.25	0.25	0.25	0.25	0.25	-0.375	-0.375	-0.375	-0.375	-0.375	-0.375	-0.375	-0.375	-0.375	-0.375	-0.375	linear	0.025	TRUE	450	FALSE	NA	NA	1	0	0.5	7	sepmodel	1	0.022284863784177843
10	250	0	125	250	375	500	625	750	875	1000	1125	2	0	1	0.25	0.25	0.25	0.25	0.25	0.25	0.25	0.25	0.25	0.25	-0.375	-0.375	-0.375	-0.375	-0.375	-0.375	-0.375	-0.375	-0.375	-0.375	-0.375	linear	0.025	TRUE	450	FALSE	NA	NA	1	0	0.5	7	splines	1	0.03147340569724778
10	250	0	125	250	375	500	625	750	875	1000	1125	2	0	1	0.25	0.25	0.25	0.25	0.25	0.25	0.25	0.25	0.25	0.25	-0.375	-0.375	-0.375	-0.375	-0.375	-0.375	-0.375	-0.375	-0.375	-0.375	-0.375	linear	0.025	TRUE	450	FALSE	NA	NA	1	0	0.5	7	splines_cal	1	0.03185343291454267
10	250	0	125	250	375	500	625	750	875	1000	1125	2	0	1	0.25	0.25	0.25	0.25	0.25	0.25	0.25	0.25	0.25	0.25	-0.375	-0.375	-0.375	-0.375	-0.375	-0.375	-0.375	-0.375	-0.375	-0.375	-0.375	linear	0.025	TRUE	450	FALSE	NA	NA	1	0	0.5	8	fixmodel	1	0.04393405291150221
10	250	0	125	250	375	500	625	750	875	1000	1125	2	0	1	0.25	0.25	0.25	0.25	0.25	0.25	0.25	0.25	0.25	0.25	-0.375	-0.375	-0.375	-0.375	-0.375	-0.375	-0.375	-0.375	-0.375	-0.375	-0.375	linear	0.025	TRUE	450	FALSE	NA	NA	1	0	0.5	8	sepmodel	1	0.03424254349475662
10	250	0	125	250	375	500	625	750	875	1000	1125	2	0	1	0.25	0.25	0.25	0.25	0.25	0.25	0.25	0.25	0.25	0.25	-0.375	-0.375	-0.375	-0.375	-0.375	-0.375	-0.375	-0.375	-0.375	-0.375	-0.375	linear	0.025	TRUE	450	FALSE	NA	NA	1	0	0.5	8	splines	1	0.045184305305365234
10	250	0	125	250	375	500	625	750	875	1000	1125	2	0	1	0.25	0.25	0.25	0.25	0.25	0.25	0.25	0.25	0.25	0.25	-0.375	-0.375	-0.375	-0.375	-0.375	-0.375	-0.375	-0.375	-0.375	-0.375	-0.375	linear	0.025	TRUE	450	FALSE	NA	NA	1	0	0.5	8	splines_cal	1	0.04312139382988501
10	250	0	125	250	375	500	625	750	875	1000	1125	2	0	1	0.25	0.25	0.25	0.25	0.25	0.25	0.25	0.25	0.25	0.25	-0.375	-0.375	-0.375	-0.375	-0.375	-0.375	-0.375	-0.375	-0.375	-0.375	-0.375	linear	0.025	TRUE	450	FALSE	NA	NA	1	0	0.5	9	fixmodel	0.7	0.021485369377298915
10	250	0	125	250	375	500	625	750	875	1000	1125	2	0	1	0.25	0.25	0.25	0.25	0.25	0.25	0.25	0.25	0.25	0.25	-0.375	-0.375	-0.375	-0.375	-0.375	-0.375	-0.375	-0.375	-0.375	-0.375	-0.375	linear	0.025	TRUE	450	FALSE	NA	NA	1	0	0.5	9	sepmodel	0.6	0.018486130169551432
10	250	0	125	250	375	500	625	750	875	1000	1125	2	0	1	0.25	0.25	0.25	0.25	0.25	0.25	0.25	0.25	0.25	0.25	-0.375	-0.375	-0.375	-0.375	-0.375	-0.375	-0.375	-0.375	-0.375	-0.375	-0.375	linear	0.025	TRUE	450	FALSE	NA	NA	1	0	0.5	9	splines	0.7	0.02211187747033642
10	250	0	125	250	375	500	625	750	875	1000	1125	2	0	1	0.25	0.25	0.25	0.25	0.25	0.25	0.25	0.25	0.25	0.25	-0.375	-0.375	-0.375	-0.375	-0.375	-0.375	-0.375	-0.375	-0.375	-0.375	-0.375	linear	0.025	TRUE	450	FALSE	NA	NA	1	0	0.5	9	splines_cal	0.7	0.021120521463521426
10	250	0	125	250	375	500	625	750	875	1000	1125	2	0	1	0.25	0.25	0.25	0.25	0.25	0.25	0.25	0.25	0.25	0.25	-0.375	-0.375	-0.375	-0.375	-0.375	-0.375	-0.375	-0.375	-0.375	-0.375	-0.375	linear	0.025	TRUE	450	FALSE	NA	NA	1	0	0.5	10	fixmodel	0.8	0.02954605009636479
10	250	0	125	250	375	500	625	750	875	1000	1125	2	0	1	0.25	0.25	0.25	0.25	0.25	0.25	0.25	0.25	0.25	0.25	-0.375	-0.375	-0.375	-0.375	-0.375	-0.375	-0.375	-0.375	-0.375	-0.375	-0.375	linear	0.025	TRUE	450	FALSE	NA	NA	1	0	0.5	10	sepmodel	0.7	0.024145332835918427
10	250	0	125	250	375	500	625	750	875	1000	1125	2	0	1	0.25	0.25	0.25	0.25	0.25	0.25	0.25	0.25	0.25	0.25	-0.375	-0.375	-0.375	-0.375	-0.375	-0.375	-0.375	-0.375	-0.375	-0.375	-0.375	linear	0.025	TRUE	450	FALSE	NA	NA	1	0	0.5	10	splines	0.8	0.02992615786856657
10	250	0	125	250	375	500	625	750	875	1000	1125	2	0	1	0.25	0.25	0.25	0.25	0.25	0.25	0.25	0.25	0.25	0.25	-0.375	-0.375	-0.375	-0.375	-0.375	-0.375	-0.375	-0.375	-0.375	-0.375	-0.375	linear	0.025	TRUE	450	FALSE	NA	NA	1	0	0.5	10	splines_cal	0.8	0.0269728716147204
10	250	0	150	300	450	600	750	900	1050	1200	1350	2	0	1	0.25	0.25	0.25	0.25	0.25	0.25	0.25	0.25	0.25	0.25	-0.375	-0.375	-0.375	-0.375	-0.375	-0.375	-0.375	-0.375	-0.375	-0.375	-0.375	linear	0.025	TRUE	450	FALSE	NA	NA	1	0	0.5	2	fixmodel	0.9	0.0018259147174259666
10	250	0	150	300	450	600	750	900	1050	1200	1350	2	0	1	0.25	0.25	0.25	0.25	0.25	0.25	0.25	0.25	0.25	0.25	-0.375	-0.375	-0.375	-0.375	-0.375	-0.375	-0.375	-0.375	-0.375	-0.375	-0.375	linear	0.025	TRUE	450	FALSE	NA	NA	1	0	0.5	2	sepmodel	0.8	-0.004161620067043531
10	250	0	150	300	450	600	750	900	1050	1200	1350	2	0	1	0.25	0.25	0.25	0.25	0.25	0.25	0.25	0.25	0.25	0.25	-0.375	-0.375	-0.375	-0.375	-0.375	-0.375	-0.375	-0.375	-0.375	-0.375	-0.375	linear	0.025	TRUE	450	FALSE	NA	NA	1	0	0.5	2	splines	0.9	-0.003453874145850752
10	250	0	150	300	450	600	750	900	1050	1200	1350	2	0	1	0.25	0.25	0.25	0.25	0.25	0.25	0.25	0.25	0.25	0.25	-0.375	-0.375	-0.375	-0.375	-0.375	-0.375	-0.375	-0.375	-0.375	-0.375	-0.375	linear	0.025	TRUE	450	FALSE	NA	NA	1	0	0.5	2	splines_cal	0.9	-0.003306967102755429
10	250	0	150	300	450	600	750	900	1050	1200	1350	2	0	1	0.25	0.25	0.25	0.25	0.25	0.25	0.25	0.25	0.25	0.25	-0.375	-0.375	-0.375	-0.375	-0.375	-0.375	-0.375	-0.375	-0.375	-0.375	-0.375	linear	0.025	TRUE	450	FALSE	NA	NA	1	0	0.5	3	fixmodel	1	0.026840951530829573
10	250	0	150	300	450	600	750	900	1050	1200	1350	2	0	1	0.25	0.25	0.25	0.25	0.25	0.25	0.25	0.25	0.25	0.25	-0.375	-0.375	-0.375	-0.375	-0.375	-0.375	-0.375	-0.375	-0.375	-0.375	-0.375	linear	0.025	TRUE	450	FALSE	NA	NA	1	0	0.5	3	sepmodel	0.9	0.014265783803267743
10	250	0	150	300	450	600	750	900	1050	1200	1350	2	0	1	0.25	0.25	0.25	0.25	0.25	0.25	0.25	0.25	0.25	0.25	-0.375	-0.375	-0.375	-0.375	-0.375	-0.375	-0.375	-0.375	-0.375	-0.375	-0.375	linear	0.025	TRUE	450	FALSE	NA	NA	1	0	0.5	3	splines	1	0.027929068293950893
10	250	0	150	300	450	600	750	900	1050	1200	1350	2	0	1	0.25	0.25	0.25	0.25	0.25	0.25	0.25	0.25	0.25	0.25	-0.375	-0.375	-0.375	-0.375	-0.375	-0.375	-0.375	-0.375	-0.375	-0.375	-0.375	linear	0.025	TRUE	450	FALSE	NA	NA	1	0	0.5	3	splines_cal	1	0.02713953875830123
10	250	0	150	300	450	600	750	900	1050	1200	1350	2	0	1	0.25	0.25	0.25	0.25	0.25	0.25	0.25	0.25	0.25	0.25	-0.375	-0.375	-0.375	-0.375	-0.375	-0.375	-0.375	-0.375	-0.375	-0.375	-0.375	linear	0.025	TRUE	450	FALSE	NA	NA	1	0	0.5	4	fixmodel	0.7	-0.024360022179530937
10	250	0	150	300	450	600	750	900	1050	1200	1350	2	0	1	0.25	0.25	0.25	0.25	0.25	0.25	0.25	0.25	0.25	0.25	-0.375	-0.375	-0.375	-0.375	-0.375	-0.375	-0.375	-0.375	-0.375	-0.375	-0.375	linear	0.025	TRUE	450	FALSE	NA	NA	1	0	0.5	4	sepmodel	0.5	-0.031374744694874356
10	250	0	150	300	450	600	750	900	1050	1200	1350	2	0	1	0.25	0.25	0.25	0.25	0.25	0.25	0.25	0.25	0.25	0.25	-0.375	-0.375	-0.375	-0.375	-0.375	-0.375	-0.375	-0.375	-0.375	-0.375	-0.375	linear	0.025	TRUE	450	FALSE	NA	NA	1	0	0.5	4	splines	0.8	-0.025242427176999586
10	250	0	150	300	450	600	750	900	1050	1200	1350	2	0	1	0.25	0.25	0.25	0.25	0.25	0.25	0.25	0.25	0.25	0.25	-0.375	-0.375	-0.375	-0.375	-0.375	-0.375	-0.375	-0.375	-0.375	-0.375	-0.375	linear	0.025	TRUE	450	FALSE	NA	NA	1	0	0.5	4	splines_cal	0.8	-0.025179419149930236
10	250	0	150	300	450	600	750	900	1050	1200	1350	2	0	1	0.25	0.25	0.25	0.25	0.25	0.25	0.25	0.25	0.25	0.25	-0.375	-0.375	-0.375	-0.375	-0.375	-0.375	-0.375	-0.375	-0.375	-0.375	-0.375	linear	0.025	TRUE	450	FALSE	NA	NA	1	0	0.5	5	fixmodel	0.9	0.01337059173691719
10	250	0	150	300	450	600	750	900	1050	1200	1350	2	0	1	0.25	0.25	0.25	0.25	0.25	0.25	0.25	0.25	0.25	0.25	-0.375	-0.375	-0.375	-0.375	-0.375	-0.375	-0.375	-0.375	-0.375	-0.375	-0.375	linear	0.025	TRUE	450	FALSE	NA	NA	1	0	0.5	5	sepmodel	0.9	0.010034931096721536
10	250	0	150	300	450	600	750	900	1050	1200	1350	2	0	1	0.25	0.25	0.25	0.25	0.25	0.25	0.25	0.25	0.25	0.25	-0.375	-0.375	-0.375	-0.375	-0.375	-0.375	-0.375	-0.375	-0.375	-0.375	-0.375	linear	0.025	TRUE	450	FALSE	NA	NA	1	0	0.5	5	splines	0.9	0.012191222504756512
10	250	0	150	300	450	600	750	900	1050	1200	1350	2	0	1	0.25	0.25	0.25	0.25	0.25	0.25	0.25	0.25	0.25	0.25	-0.375	-0.375	-0.375	-0.375	-0.375	-0.375	-0.375	-0.375	-0.375	-0.375	-0.375	linear	0.025	TRUE	450	FALSE	NA	NA	1	0	0.5	5	splines_cal	0.9	0.012016162125538701
10	250	0	150	300	450	600	750	900	1050	1200	1350	2	0	1	0.25	0.25	0.25	0.25	0.25	0.25	0.25	0.25	0.25	0.25	-0.375	-0.375	-0.375	-0.375	-0.375	-0.375	-0.375	-0.375	-0.375	-0.375	-0.375	linear	0.025	TRUE	450	FALSE	NA	NA	1	0	0.5	6	fixmodel	1	0.03421233033322154
10	250	0	150	300	450	600	750	900	1050	1200	1350	2	0	1	0.25	0.25	0.25	0.25	0.25	0.25	0.25	0.25	0.25	0.25	-0.375	-0.375	-0.375	-0.375	-0.375	-0.375	-0.375	-0.375	-0.375	-0.375	-0.375	linear	0.025	TRUE	450	FALSE	NA	NA	1	0	0.5	6	sepmodel	0.9	0.03679582865156125
10	250	0	150	300	450	600	750	900	1050	1200	1350	2	0	1	0.25	0.25	0.25	0.25	0.25	0.25	0.25	0.25	0.25	0.25	-0.375	-0.375	-0.375	-0.375	-0.375	-0.375	-0.375	-0.375	-0.375	-0.375	-0.375	linear	0.025	TRUE	450	FALSE	NA	NA	1	0	0.5	6	splines	1	0.03520515946198159
10	250	0	150	300	450	600	750	900	1050	1200	1350	2	0	1	0.25	0.25	0.25	0.25	0.25	0.25	0.25	0.25	0.25	0.25	-0.375	-0.375	-0.375	-0.375	-0.375	-0.375	-0.375	-0.375	-0.375	-0.375	-0.375	linear	0.025	TRUE	450	FALSE	NA	NA	1	0	0.5	6	splines_cal	1	0.0345226532148069
10	250	0	150	300	450	600	750	900	1050	1200	1350	2	0	1	0.25	0.25	0.25	0.25	0.25	0.25	0.25	0.25	0.25	0.25	-0.375	-0.375	-0.375	-0.375	-0.375	-0.375	-0.375	-0.375	-0.375	-0.375	-0.375	linear	0.025	TRUE	450	FALSE	NA	NA	1	0	0.5	7	fixmodel	0.8	-0.008597344806683657
10	250	0	150	300	450	600	750	900	1050	1200	1350	2	0	1	0.25	0.25	0.25	0.25	0.25	0.25	0.25	0.25	0.25	0.25	-0.375	-0.375	-0.375	-0.375	-0.375	-0.375	-0.375	-0.375	-0.375	-0.375	-0.375	linear	0.025	TRUE	450	FALSE	NA	NA	1	0	0.5	7	sepmodel	0.8	0.00169845659532952
10	250	0	150	300	450	600	750	900	1050	1200	1350	2	0	1	0.25	0.25	0.25	0.25	0.25	0.25	0.25	0.25	0.25	0.25	-0.375	-0.375	-0.375	-0.375	-0.375	-0.375	-0.375	-0.375	-0.375	-0.375	-0.375	linear	0.025	TRUE	450	FALSE	NA	NA	1	0	0.5	7	splines	0.8	-0.009170072841333945
10	250	0	150	300	450	600	750	900	1050	1200	1350	2	0	1	0.25	0.25	0.25	0.25	0.25	0.25	0.25	0.25	0.25	0.25	-0.375	-0.375	-0.375	-0.375	-0.375	-0.375	-0.375	-0.375	-0.375	-0.375	-0.375	linear	0.025	TRUE	450	FALSE	NA	NA	1	0	0.5	7	splines_cal	0.8	-0.008482855466780802
10	250	0	150	300	450	600	750	900	1050	1200	1350	2	0	1	0.25	0.25	0.25	0.25	0.25	0.25	0.25	0.25	0.25	0.25	-0.375	-0.375	-0.375	-0.375	-0.375	-0.375	-0.375	-0.375	-0.375	-0.375	-0.375	linear	0.025	TRUE	450	FALSE	NA	NA	1	0	0.5	8	fixmodel	0.8	0.0030990393948283983
10	250	0	150	300	450	600	750	900	1050	1200	1350	2	0	1	0.25	0.25	0.25	0.25	0.25	0.25	0.25	0.25	0.25	0.25	-0.375	-0.375	-0.375	-0.375	-0.375	-0.375	-0.375	-0.375	-0.375	-0.375	-0.375	linear	0.025	TRUE	450	FALSE	NA	NA	1	0	0.5	8	sepmodel	0.8	0.01677778860091209
10	250	0	150	300	450	600	750	900	1050	1200	1350	2	0	1	0.25	0.25	0.25	0.25	0.25	0.25	0.25	0.25	0.25	0.25	-0.375	-0.375	-0.375	-0.375	-0.375	-0.375	-0.375	-0.375	-0.375	-0.375	-0.375	linear	0.025	TRUE	450	FALSE	NA	NA	1	0	0.5	8	splines	0.8	0.002234729277900668
10	250	0	150	300	450	600	750	900	1050	1200	1350	2	0	1	0.25	0.25	0.25	0.25	0.25	0.25	0.25	0.25	0.25	0.25	-0.375	-0.375	-0.375	-0.375	-0.375	-0.375	-0.375	-0.375	-0.375	-0.375	-0.375	linear	0.025	TRUE	450	FALSE	NA	NA	1	0	0.5	8	splines_cal	0.8	0.0020090874016630345
10	250	0	150	300	450	600	750	900	1050	1200	1350	2	0	1	0.25	0.25	0.25	0.25	0.25	0.25	0.25	0.25	0.25	0.25	-0.375	-0.375	-0.375	-0.375	-0.375	-0.375	-0.375	-0.375	-0.375	-0.375	-0.375	linear	0.025	TRUE	450	FALSE	NA	NA	1	0	0.5	9	fixmodel	1	0.0397801449249956
10	250	0	150	300	450	600	750	900	1050	1200	1350	2	0	1	0.25	0.25	0.25	0.25	0.25	0.25	0.25	0.25	0.25	0.25	-0.375	-0.375	-0.375	-0.375	-0.375	-0.375	-0.375	-0.375	-0.375	-0.375	-0.375	linear	0.025	TRUE	450	FALSE	NA	NA	1	0	0.5	9	sepmodel	1	0.059527153498344365
10	250	0	150	300	450	600	750	900	1050	1200	1350	2	0	1	0.25	0.25	0.25	0.25	0.25	0.25	0.25	0.25	0.25	0.25	-0.375	-0.375	-0.375	-0.375	-0.375	-0.375	-0.375	-0.375	-0.375	-0.375	-0.375	linear	0.025	TRUE	450	FALSE	NA	NA	1	0	0.5	9	splines	1	0.03877566183506664
10	250	0	150	300	450	600	750	900	1050	1200	1350	2	0	1	0.25	0.25	0.25	0.25	0.25	0.25	0.25	0.25	0.25	0.25	-0.375	-0.375	-0.375	-0.375	-0.375	-0.375	-0.375	-0.375	-0.375	-0.375	-0.375	linear	0.025	TRUE	450	FALSE	NA	NA	1	0	0.5	9	splines_cal	1	0.039683846951190475
10	250	0	150	300	450	600	750	900	1050	1200	1350	2	0	1	0.25	0.25	0.25	0.25	0.25	0.25	0.25	0.25	0.25	0.25	-0.375	-0.375	-0.375	-0.375	-0.375	-0.375	-0.375	-0.375	-0.375	-0.375	-0.375	linear	0.025	TRUE	450	FALSE	NA	NA	1	0	0.5	10	fixmodel	0.8	0.0234210319775352
10	250	0	150	300	450	600	750	900	1050	1200	1350	2	0	1	0.25	0.25	0.25	0.25	0.25	0.25	0.25	0.25	0.25	0.25	-0.375	-0.375	-0.375	-0.375	-0.375	-0.375	-0.375	-0.375	-0.375	-0.375	-0.375	linear	0.025	TRUE	450	FALSE	NA	NA	1	0	0.5	10	sepmodel	0.8	0.033850138547659184
10	250	0	150	300	450	600	750	900	1050	1200	1350	2	0	1	0.25	0.25	0.25	0.25	0.25	0.25	0.25	0.25	0.25	0.25	-0.375	-0.375	-0.375	-0.375	-0.375	-0.375	-0.375	-0.375	-0.375	-0.375	-0.375	linear	0.025	TRUE	450	FALSE	NA	NA	1	0	0.5	10	splines	0.9	0.023403468178353006
10	250	0	150	300	450	600	750	900	1050	1200	1350	2	0	1	0.25	0.25	0.25	0.25	0.25	0.25	0.25	0.25	0.25	0.25	-0.375	-0.375	-0.375	-0.375	-0.375	-0.375	-0.375	-0.375	-0.375	-0.375	-0.375	linear	0.025	TRUE	450	FALSE	NA	NA	1	0	0.5	10	splines_cal	0.9	0.023713469349399323
10	250	0	175	350	525	700	875	1050	1225	1400	1575	2	0	1	0.25	0.25	0.25	0.25	0.25	0.25	0.25	0.25	0.25	0.25	-0.375	-0.375	-0.375	-0.375	-0.375	-0.375	-0.375	-0.375	-0.375	-0.375	-0.375	linear	0.025	TRUE	450	FALSE	NA	NA	1	0	0.5	2	fixmodel	0.9	0.037559312948657164
10	250	0	175	350	525	700	875	1050	1225	1400	1575	2	0	1	0.25	0.25	0.25	0.25	0.25	0.25	0.25	0.25	0.25	0.25	-0.375	-0.375	-0.375	-0.375	-0.375	-0.375	-0.375	-0.375	-0.375	-0.375	-0.375	linear	0.025	TRUE	450	FALSE	NA	NA	1	0	0.5	2	sepmodel	0.9	0.025029138478761648
10	250	0	175	350	525	700	875	1050	1225	1400	1575	2	0	1	0.25	0.25	0.25	0.25	0.25	0.25	0.25	0.25	0.25	0.25	-0.375	-0.375	-0.375	-0.375	-0.375	-0.375	-0.375	-0.375	-0.375	-0.375	-0.375	linear	0.025	TRUE	450	FALSE	NA	NA	1	0	0.5	2	splines	0.9	0.03488579809596967
10	250	0	175	350	525	700	875	1050	1225	1400	1575	2	0	1	0.25	0.25	0.25	0.25	0.25	0.25	0.25	0.25	0.25	0.25	-0.375	-0.375	-0.375	-0.375	-0.375	-0.375	-0.375	-0.375	-0.375	-0.375	-0.375	linear	0.025	TRUE	450	FALSE	NA	NA	1	0	0.5	2	splines_cal	1	0.04148233990781169
10	250	0	175	350	525	700	875	1050	1225	1400	1575	2	0	1	0.25	0.25	0.25	0.25	0.25	0.25	0.25	0.25	0.25	0.25	-0.375	-0.375	-0.375	-0.375	-0.375	-0.375	-0.375	-0.375	-0.375	-0.375	-0.375	linear	0.025	TRUE	450	FALSE	NA	NA	1	0	0.5	3	fixmodel	0.9	-0.015971088584666795
10	250	0	175	350	525	700	875	1050	1225	1400	1575	2	0	1	0.25	0.25	0.25	0.25	0.25	0.25	0.25	0.25	0.25	0.25	-0.375	-0.375	-0.375	-0.375	-0.375	-0.375	-0.375	-0.375	-0.375	-0.375	-0.375	linear	0.025	TRUE	450	FALSE	NA	NA	1	0	0.5	3	sepmodel	0.8	-0.019436849256256314
10	250	0	175	350	525	700	875	1050	1225	1400	1575	2	0	1	0.25	0.25	0.25	0.25	0.25	0.25	0.25	0.25	0.25	0.25	-0.375	-0.375	-0.375	-0.375	-0.375	-0.375	-0.375	-0.375	-0.375	-0.375	-0.375	linear	0.025	TRUE	450	FALSE	NA	NA	1	0	0.5	3	splines	0.9	-0.01623378201362272
10	250	0	175	350	525	700	875	1050	1225	1400	1575	2	0	1	0.25	0.25	0.25	0.25	0.25	0.25	0.25	0.25	0.25	0.25	-0.375	-0.375	-0.375	-0.375	-0.375	-0.375	-0.375	-0.375	-0.375	-0.375	-0.375	linear	0.025	TRUE	450	FALSE	NA	NA	1	0	0.5	3	splines_cal	0.9	-0.018691804757984678
10	250	0	175	350	525	700	875	1050	1225	1400	1575	2	0	1	0.25	0.25	0.25	0.25	0.25	0.25	0.25	0.25	0.25	0.25	-0.375	-0.375	-0.375	-0.375	-0.375	-0.375	-0.375	-0.375	-0.375	-0.375	-0.375	linear	0.025	TRUE	450	FALSE	NA	NA	1	0	0.5	4	fixmodel	0.9	0.020993673094304697
10	250	0	175	350	525	700	875	1050	1225	1400	1575	2	0	1	0.25	0.25	0.25	0.25	0.25	0.25	0.25	0.25	0.25	0.25	-0.375	-0.375	-0.375	-0.375	-0.375	-0.375	-0.375	-0.375	-0.375	-0.375	-0.375	linear	0.025	TRUE	450	FALSE	NA	NA	1	0	0.5	4	sepmodel	0.9	0.027412023663888972
10	250	0	175	350	525	700	875	1050	1225	1400	1575	2	0	1	0.25	0.25	0.25	0.25	0.25	0.25	0.25	0.25	0.25	0.25	-0.375	-0.375	-0.375	-0.375	-0.375	-0.375	-0.375	-0.375	-0.375	-0.375	-0.375	linear	0.025	TRUE	450	FALSE	NA	NA	1	0	0.5	4	splines	0.9	0.01921704360765619
10	250	0	175	350	525	700	875	1050	1225	1400	1575	2	0	1	0.25	0.25	0.25	0.25	0.25	0.25	0.25	0.25	0.25	0.25	-0.375	-0.375	-0.375	-0.375	-0.375	-0.375	-0.375	-0.375	-0.375	-0.375	-0.375	linear	0.025	TRUE	450	FALSE	NA	NA	1	0	0.5	4	splines_cal	0.9	0.01584545762157006
10	250	0	175	350	525	700	875	1050	1225	1400	1575	2	0	1	0.25	0.25	0.25	0.25	0.25	0.25	0.25	0.25	0.25	0.25	-0.375	-0.375	-0.375	-0.375	-0.375	-0.375	-0.375	-0.375	-0.375	-0.375	-0.375	linear	0.025	TRUE	450	FALSE	NA	NA	1	0	0.5	5	fixmodel	0.8	-0.009346294179355976
10	250	0	175	350	525	700	875	1050	1225	1400	1575	2	0	1	0.25	0.25	0.25	0.25	0.25	0.25	0.25	0.25	0.25	0.25	-0.375	-0.375	-0.375	-0.375	-0.375	-0.375	-0.375	-0.375	-0.375	-0.375	-0.375	linear	0.025	TRUE	450	FALSE	NA	NA	1	0	0.5	5	sepmodel	0.8	-0.009992106485325758
10	250	0	175	350	525	700	875	1050	1225	1400	1575	2	0	1	0.25	0.25	0.25	0.25	0.25	0.25	0.25	0.25	0.25	0.25	-0.375	-0.375	-0.375	-0.375	-0.375	-0.375	-0.375	-0.375	-0.375	-0.375	-0.375	linear	0.025	TRUE	450	FALSE	NA	NA	1	0	0.5	5	splines	0.8	-0.009896210111642944
10	250	0	175	350	525	700	875	1050	1225	1400	1575	2	0	1	0.25	0.25	0.25	0.25	0.25	0.25	0.25	0.25	0.25	0.25	-0.375	-0.375	-0.375	-0.375	-0.375	-0.375	-0.375	-0.375	-0.375	-0.375	-0.375	linear	0.025	TRUE	450	FALSE	NA	NA	1	0	0.5	5	splines_cal	0.8	-0.007522890776007862
10	250	0	175	350	525	700	875	1050	1225	1400	1575	2	0	1	0.25	0.25	0.25	0.25	0.25	0.25	0.25	0.25	0.25	0.25	-0.375	-0.375	-0.375	-0.375	-0.375	-0.375	-0.375	-0.375	-0.375	-0.375	-0.375	linear	0.025	TRUE	450	FALSE	NA	NA	1	0	0.5	6	fixmodel	0.8	0.003269070151506223
10	250	0	175	350	525	700	875	1050	1225	1400	1575	2	0	1	0.25	0.25	0.25	0.25	0.25	0.25	0.25	0.25	0.25	0.25	-0.375	-0.375	-0.375	-0.375	-0.375	-0.375	-0.375	-0.375	-0.375	-0.375	-0.375	linear	0.025	TRUE	450	FALSE	NA	NA	1	0	0.5	6	sepmodel	0.8	-0.0021135863406500505
10	250	0	175	350	525	700	875	1050	1225	1400	1575	2	0	1	0.25	0.25	0.25	0.25	0.25	0.25	0.25	0.25	0.25	0.25	-0.375	-0.375	-0.375	-0.375	-0.375	-0.375	-0.375	-0.375	-0.375	-0.375	-0.375	linear	0.025	TRUE	450	FALSE	NA	NA	1	0	0.5	6	splines	0.8	0.0031363475190680475
10	250	0	175	350	525	700	875	1050	1225	1400	1575	2	0	1	0.25	0.25	0.25	0.25	0.25	0.25	0.25	0.25	0.25	0.25	-0.375	-0.375	-0.375	-0.375	-0.375	-0.375	-0.375	-0.375	-0.375	-0.375	-0.375	linear	0.025	TRUE	450	FALSE	NA	NA	1	0	0.5	6	splines_cal	0.9	0.007078579462267751
10	250	0	175	350	525	700	875	1050	1225	1400	1575	2	0	1	0.25	0.25	0.25	0.25	0.25	0.25	0.25	0.25	0.25	0.25	-0.375	-0.375	-0.375	-0.375	-0.375	-0.375	-0.375	-0.375	-0.375	-0.375	-0.375	linear	0.025	TRUE	450	FALSE	NA	NA	1	0	0.5	7	fixmodel	1	3.126566474857928e-4
10	250	0	175	350	525	700	875	1050	1225	1400	1575	2	0	1	0.25	0.25	0.25	0.25	0.25	0.25	0.25	0.25	0.25	0.25	-0.375	-0.375	-0.375	-0.375	-0.375	-0.375	-0.375	-0.375	-0.375	-0.375	-0.375	linear	0.025	TRUE	450	FALSE	NA	NA	1	0	0.5	7	sepmodel	1	7.157433066354108e-4
10	250	0	175	350	525	700	875	1050	1225	1400	1575	2	0	1	0.25	0.25	0.25	0.25	0.25	0.25	0.25	0.25	0.25	0.25	-0.375	-0.375	-0.375	-0.375	-0.375	-0.375	-0.375	-0.375	-0.375	-0.375	-0.375	linear	0.025	TRUE	450	FALSE	NA	NA	1	0	0.5	7	splines	1	-0.0011345013723222885
10	250	0	175	350	525	700	875	1050	1225	1400	1575	2	0	1	0.25	0.25	0.25	0.25	0.25	0.25	0.25	0.25	0.25	0.25	-0.375	-0.375	-0.375	-0.375	-0.375	-0.375	-0.375	-0.375	-0.375	-0.375	-0.375	linear	0.025	TRUE	450	FALSE	NA	NA	1	0	0.5	7	splines_cal	1	-0.0022102796751593047
10	250	0	175	350	525	700	875	1050	1225	1400	1575	2	0	1	0.25	0.25	0.25	0.25	0.25	0.25	0.25	0.25	0.25	0.25	-0.375	-0.375	-0.375	-0.375	-0.375	-0.375	-0.375	-0.375	-0.375	-0.375	-0.375	linear	0.025	TRUE	450	FALSE	NA	NA	1	0	0.5	8	fixmodel	1	0.028077697082489573
10	250	0	175	350	525	700	875	1050	1225	1400	1575	2	0	1	0.25	0.25	0.25	0.25	0.25	0.25	0.25	0.25	0.25	0.25	-0.375	-0.375	-0.375	-0.375	-0.375	-0.375	-0.375	-0.375	-0.375	-0.375	-0.375	linear	0.025	TRUE	450	FALSE	NA	NA	1	0	0.5	8	sepmodel	0.9	0.028992844626217904
10	250	0	175	350	525	700	875	1050	1225	1400	1575	2	0	1	0.25	0.25	0.25	0.25	0.25	0.25	0.25	0.25	0.25	0.25	-0.375	-0.375	-0.375	-0.375	-0.375	-0.375	-0.375	-0.375	-0.375	-0.375	-0.375	linear	0.025	TRUE	450	FALSE	NA	NA	1	0	0.5	8	splines	1	0.028238907129991154
10	250	0	175	350	525	700	875	1050	1225	1400	1575	2	0	1	0.25	0.25	0.25	0.25	0.25	0.25	0.25	0.25	0.25	0.25	-0.375	-0.375	-0.375	-0.375	-0.375	-0.375	-0.375	-0.375	-0.375	-0.375	-0.375	linear	0.025	TRUE	450	FALSE	NA	NA	1	0	0.5	8	splines_cal	1	0.027991558920827504
10	250	0	175	350	525	700	875	1050	1225	1400	1575	2	0	1	0.25	0.25	0.25	0.25	0.25	0.25	0.25	0.25	0.25	0.25	-0.375	-0.375	-0.375	-0.375	-0.375	-0.375	-0.375	-0.375	-0.375	-0.375	-0.375	linear	0.025	TRUE	450	FALSE	NA	NA	1	0	0.5	9	fixmodel	1	0.041833846616114403
10	250	0	175	350	525	700	875	1050	1225	1400	1575	2	0	1	0.25	0.25	0.25	0.25	0.25	0.25	0.25	0.25	0.25	0.25	-0.375	-0.375	-0.375	-0.375	-0.375	-0.375	-0.375	-0.375	-0.375	-0.375	-0.375	linear	0.025	TRUE	450	FALSE	NA	NA	1	0	0.5	9	sepmodel	1	0.03764080229735524
10	250	0	175	350	525	700	875	1050	1225	1400	1575	2	0	1	0.25	0.25	0.25	0.25	0.25	0.25	0.25	0.25	0.25	0.25	-0.375	-0.375	-0.375	-0.375	-0.375	-0.375	-0.375	-0.375	-0.375	-0.375	-0.375	linear	0.025	TRUE	450	FALSE	NA	NA	1	0	0.5	9	splines	1	0.040531773598300666
10	250	0	175	350	525	700	875	1050	1225	1400	1575	2	0	1	0.25	0.25	0.25	0.25	0.25	0.25	0.25	0.25	0.25	0.25	-0.375	-0.375	-0.375	-0.375	-0.375	-0.375	-0.375	-0.375	-0.375	-0.375	-0.375	linear	0.025	TRUE	450	FALSE	NA	NA	1	0	0.5	9	splines_cal	1	0.03807956794384391
10	250	0	175	350	525	700	875	1050	1225	1400	1575	2	0	1	0.25	0.25	0.25	0.25	0.25	0.25	0.25	0.25	0.25	0.25	-0.375	-0.375	-0.375	-0.375	-0.375	-0.375	-0.375	-0.375	-0.375	-0.375	-0.375	linear	0.025	TRUE	450	FALSE	NA	NA	1	0	0.5	10	fixmodel	1	0.05490965623371119
10	250	0	175	350	525	700	875	1050	1225	1400	1575	2	0	1	0.25	0.25	0.25	0.25	0.25	0.25	0.25	0.25	0.25	0.25	-0.375	-0.375	-0.375	-0.375	-0.375	-0.375	-0.375	-0.375	-0.375	-0.375	-0.375	linear	0.025	TRUE	450	FALSE	NA	NA	1	0	0.5	10	sepmodel	1	0.06510886660383929
10	250	0	175	350	525	700	875	1050	1225	1400	1575	2	0	1	0.25	0.25	0.25	0.25	0.25	0.25	0.25	0.25	0.25	0.25	-0.375	-0.375	-0.375	-0.375	-0.375	-0.375	-0.375	-0.375	-0.375	-0.375	-0.375	linear	0.025	TRUE	450	FALSE	NA	NA	1	0	0.5	10	splines	1	0.0545086453569751
10	250	0	175	350	525	700	875	1050	1225	1400	1575	2	0	1	0.25	0.25	0.25	0.25	0.25	0.25	0.25	0.25	0.25	0.25	-0.375	-0.375	-0.375	-0.375	-0.375	-0.375	-0.375	-0.375	-0.375	-0.375	-0.375	linear	0.025	TRUE	450	FALSE	NA	NA	1	0	0.5	10	splines_cal	1	0.05375524827809135
10	250	0	200	400	600	800	1000	1200	1400	1600	1800	2	0	1	0.25	0.25	0.25	0.25	0.25	0.25	0.25	0.25	0.25	0.25	-0.375	-0.375	-0.375	-0.375	-0.375	-0.375	-0.375	-0.375	-0.375	-0.375	-0.375	linear	0.025	TRUE	450	FALSE	NA	NA	1	0	0.5	2	fixmodel	0.9	-0.0018983652489351494
10	250	0	200	400	600	800	1000	1200	1400	1600	1800	2	0	1	0.25	0.25	0.25	0.25	0.25	0.25	0.25	0.25	0.25	0.25	-0.375	-0.375	-0.375	-0.375	-0.375	-0.375	-0.375	-0.375	-0.375	-0.375	-0.375	linear	0.025	TRUE	450	FALSE	NA	NA	1	0	0.5	2	sepmodel	0.9	-0.011810681721174929
10	250	0	200	400	600	800	1000	1200	1400	1600	1800	2	0	1	0.25	0.25	0.25	0.25	0.25	0.25	0.25	0.25	0.25	0.25	-0.375	-0.375	-0.375	-0.375	-0.375	-0.375	-0.375	-0.375	-0.375	-0.375	-0.375	linear	0.025	TRUE	450	FALSE	NA	NA	1	0	0.5	2	splines	0.9	0.00408189353902913
10	250	0	200	400	600	800	1000	1200	1400	1600	1800	2	0	1	0.25	0.25	0.25	0.25	0.25	0.25	0.25	0.25	0.25	0.25	-0.375	-0.375	-0.375	-0.375	-0.375	-0.375	-0.375	-0.375	-0.375	-0.375	-0.375	linear	0.025	TRUE	450	FALSE	NA	NA	1	0	0.5	2	splines_cal	0.9	0.0020848996355016607
10	250	0	200	400	600	800	1000	1200	1400	1600	1800	2	0	1	0.25	0.25	0.25	0.25	0.25	0.25	0.25	0.25	0.25	0.25	-0.375	-0.375	-0.375	-0.375	-0.375	-0.375	-0.375	-0.375	-0.375	-0.375	-0.375	linear	0.025	TRUE	450	FALSE	NA	NA	1	0	0.5	3	fixmodel	0.7	-0.02704488791760445
10	250	0	200	400	600	800	1000	1200	1400	1600	1800	2	0	1	0.25	0.25	0.25	0.25	0.25	0.25	0.25	0.25	0.25	0.25	-0.375	-0.375	-0.375	-0.375	-0.375	-0.375	-0.375	-0.375	-0.375	-0.375	-0.375	linear	0.025	TRUE	450	FALSE	NA	NA	1	0	0.5	3	sepmodel	0.7	-0.033895892037232166
10	250	0	200	400	600	800	1000	1200	1400	1600	1800	2	0	1	0.25	0.25	0.25	0.25	0.25	0.25	0.25	0.25	0.25	0.25	-0.375	-0.375	-0.375	-0.375	-0.375	-0.375	-0.375	-0.375	-0.375	-0.375	-0.375	linear	0.025	TRUE	450	FALSE	NA	NA	1	0	0.5	3	splines	0.7	-0.02808092193187928
10	250	0	200	400	600	800	1000	1200	1400	1600	1800	2	0	1	0.25	0.25	0.25	0.25	0.25	0.25	0.25	0.25	0.25	0.25	-0.375	-0.375	-0.375	-0.375	-0.375	-0.375	-0.375	-0.375	-0.375	-0.375	-0.375	linear	0.025	TRUE	450	FALSE	NA	NA	1	0	0.5	3	splines_cal	0.7	-0.02717736668748457
10	250	0	200	400	600	800	1000	1200	1400	1600	1800	2	0	1	0.25	0.25	0.25	0.25	0.25	0.25	0.25	0.25	0.25	0.25	-0.375	-0.375	-0.375	-0.375	-0.375	-0.375	-0.375	-0.375	-0.375	-0.375	-0.375	linear	0.025	TRUE	450	FALSE	NA	NA	1	0	0.5	4	fixmodel	0.8	-0.019867453108353604
10	250	0	200	400	600	800	1000	1200	1400	1600	1800	2	0	1	0.25	0.25	0.25	0.25	0.25	0.25	0.25	0.25	0.25	0.25	-0.375	-0.375	-0.375	-0.375	-0.375	-0.375	-0.375	-0.375	-0.375	-0.375	-0.375	linear	0.025	TRUE	450	FALSE	NA	NA	1	0	0.5	4	sepmodel	0.7	-0.021573676878681607
10	250	0	200	400	600	800	1000	1200	1400	1600	1800	2	0	1	0.25	0.25	0.25	0.25	0.25	0.25	0.25	0.25	0.25	0.25	-0.375	-0.375	-0.375	-0.375	-0.375	-0.375	-0.375	-0.375	-0.375	-0.375	-0.375	linear	0.025	TRUE	450	FALSE	NA	NA	1	0	0.5	4	splines	0.7	-0.020417845401515915
10	250	0	200	400	600	800	1000	1200	1400	1600	1800	2	0	1	0.25	0.25	0.25	0.25	0.25	0.25	0.25	0.25	0.25	0.25	-0.375	-0.375	-0.375	-0.375	-0.375	-0.375	-0.375	-0.375	-0.375	-0.375	-0.375	linear	0.025	TRUE	450	FALSE	NA	NA	1	0	0.5	4	splines_cal	0.7	-0.017524837682055282
10	250	0	200	400	600	800	1000	1200	1400	1600	1800	2	0	1	0.25	0.25	0.25	0.25	0.25	0.25	0.25	0.25	0.25	0.25	-0.375	-0.375	-0.375	-0.375	-0.375	-0.375	-0.375	-0.375	-0.375	-0.375	-0.375	linear	0.025	TRUE	450	FALSE	NA	NA	1	0	0.5	5	fixmodel	0.9	0.010243244509488065
10	250	0	200	400	600	800	1000	1200	1400	1600	1800	2	0	1	0.25	0.25	0.25	0.25	0.25	0.25	0.25	0.25	0.25	0.25	-0.375	-0.375	-0.375	-0.375	-0.375	-0.375	-0.375	-0.375	-0.375	-0.375	-0.375	linear	0.025	TRUE	450	FALSE	NA	NA	1	0	0.5	5	sepmodel	0.9	0.011212443430854438
10	250	0	200	400	600	800	1000	1200	1400	1600	1800	2	0	1	0.25	0.25	0.25	0.25	0.25	0.25	0.25	0.25	0.25	0.25	-0.375	-0.375	-0.375	-0.375	-0.375	-0.375	-0.375	-0.375	-0.375	-0.375	-0.375	linear	0.025	TRUE	450	FALSE	NA	NA	1	0	0.5	5	splines	0.9	0.011186050594763972
10	250	0	200	400	600	800	1000	1200	1400	1600	1800	2	0	1	0.25	0.25	0.25	0.25	0.25	0.25	0.25	0.25	0.25	0.25	-0.375	-0.375	-0.375	-0.375	-0.375	-0.375	-0.375	-0.375	-0.375	-0.375	-0.375	linear	0.025	TRUE	450	FALSE	NA	NA	1	0	0.5	5	splines_cal	0.9	0.010495358975002306
10	250	0	200	400	600	800	1000	1200	1400	1600	1800	2	0	1	0.25	0.25	0.25	0.25	0.25	0.25	0.25	0.25	0.25	0.25	-0.375	-0.375	-0.375	-0.375	-0.375	-0.375	-0.375	-0.375	-0.375	-0.375	-0.375	linear	0.025	TRUE	450	FALSE	NA	NA	1	0	0.5	6	fixmodel	0.9	0.005777873655199825
10	250	0	200	400	600	800	1000	1200	1400	1600	1800	2	0	1	0.25	0.25	0.25	0.25	0.25	0.25	0.25	0.25	0.25	0.25	-0.375	-0.375	-0.375	-0.375	-0.375	-0.375	-0.375	-0.375	-0.375	-0.375	-0.375	linear	0.025	TRUE	450	FALSE	NA	NA	1	0	0.5	6	sepmodel	0.9	0.012375166958605629
10	250	0	200	400	600	800	1000	1200	1400	1600	1800	2	0	1	0.25	0.25	0.25	0.25	0.25	0.25	0.25	0.25	0.25	0.25	-0.375	-0.375	-0.375	-0.375	-0.375	-0.375	-0.375	-0.375	-0.375	-0.375	-0.375	linear	0.025	TRUE	450	FALSE	NA	NA	1	0	0.5	6	splines	0.9	0.006069512075311201
10	250	0	200	400	600	800	1000	1200	1400	1600	1800	2	0	1	0.25	0.25	0.25	0.25	0.25	0.25	0.25	0.25	0.25	0.25	-0.375	-0.375	-0.375	-0.375	-0.375	-0.375	-0.375	-0.375	-0.375	-0.375	-0.375	linear	0.025	TRUE	450	FALSE	NA	NA	1	0	0.5	6	splines_cal	0.9	0.005944188186734206
10	250	0	200	400	600	800	1000	1200	1400	1600	1800	2	0	1	0.25	0.25	0.25	0.25	0.25	0.25	0.25	0.25	0.25	0.25	-0.375	-0.375	-0.375	-0.375	-0.375	-0.375	-0.375	-0.375	-0.375	-0.375	-0.375	linear	0.025	TRUE	450	FALSE	NA	NA	1	0	0.5	7	fixmodel	0.8	-0.008854000062899431
10	250	0	200	400	600	800	1000	1200	1400	1600	1800	2	0	1	0.25	0.25	0.25	0.25	0.25	0.25	0.25	0.25	0.25	0.25	-0.375	-0.375	-0.375	-0.375	-0.375	-0.375	-0.375	-0.375	-0.375	-0.375	-0.375	linear	0.025	TRUE	450	FALSE	NA	NA	1	0	0.5	7	sepmodel	0.7	5.0444969750759736e-5
10	250	0	200	400	600	800	1000	1200	1400	1600	1800	2	0	1	0.25	0.25	0.25	0.25	0.25	0.25	0.25	0.25	0.25	0.25	-0.375	-0.375	-0.375	-0.375	-0.375	-0.375	-0.375	-0.375	-0.375	-0.375	-0.375	linear	0.025	TRUE	450	FALSE	NA	NA	1	0	0.5	7	splines	0.8	-0.008048376592881401
10	250	0	200	400	600	800	1000	1200	1400	1600	1800	2	0	1	0.25	0.25	0.25	0.25	0.25	0.25	0.25	0.25	0.25	0.25	-0.375	-0.375	-0.375	-0.375	-0.375	-0.375	-0.375	-0.375	-0.375	-0.375	-0.375	linear	0.025	TRUE	450	FALSE	NA	NA	1	0	0.5	7	splines_cal	0.8	-0.008208555389971648
10	250	0	200	400	600	800	1000	1200	1400	1600	1800	2	0	1	0.25	0.25	0.25	0.25	0.25	0.25	0.25	0.25	0.25	0.25	-0.375	-0.375	-0.375	-0.375	-0.375	-0.375	-0.375	-0.375	-0.375	-0.375	-0.375	linear	0.025	TRUE	450	FALSE	NA	NA	1	0	0.5	8	fixmodel	0.9	-0.0033487693004832344
10	250	0	200	400	600	800	1000	1200	1400	1600	1800	2	0	1	0.25	0.25	0.25	0.25	0.25	0.25	0.25	0.25	0.25	0.25	-0.375	-0.375	-0.375	-0.375	-0.375	-0.375	-0.375	-0.375	-0.375	-0.375	-0.375	linear	0.025	TRUE	450	FALSE	NA	NA	1	0	0.5	8	sepmodel	0.9	0.010848478090298616
10	250	0	200	400	600	800	1000	1200	1400	1600	1800	2	0	1	0.25	0.25	0.25	0.25	0.25	0.25	0.25	0.25	0.25	0.25	-0.375	-0.375	-0.375	-0.375	-0.375	-0.375	-0.375	-0.375	-0.375	-0.375	-0.375	linear	0.025	TRUE	450	FALSE	NA	NA	1	0	0.5	8	splines	0.9	-0.005026441122360284
10	250	0	200	400	600	800	1000	1200	1400	1600	1800	2	0	1	0.25	0.25	0.25	0.25	0.25	0.25	0.25	0.25	0.25	0.25	-0.375	-0.375	-0.375	-0.375	-0.375	-0.375	-0.375	-0.375	-0.375	-0.375	-0.375	linear	0.025	TRUE	450	FALSE	NA	NA	1	0	0.5	8	splines_cal	0.9	-0.0029709750162175254
10	250	0	200	400	600	800	1000	1200	1400	1600	1800	2	0	1	0.25	0.25	0.25	0.25	0.25	0.25	0.25	0.25	0.25	0.25	-0.375	-0.375	-0.375	-0.375	-0.375	-0.375	-0.375	-0.375	-0.375	-0.375	-0.375	linear	0.025	TRUE	450	FALSE	NA	NA	1	0	0.5	9	fixmodel	0.7	-0.014236088209274281
10	250	0	200	400	600	800	1000	1200	1400	1600	1800	2	0	1	0.25	0.25	0.25	0.25	0.25	0.25	0.25	0.25	0.25	0.25	-0.375	-0.375	-0.375	-0.375	-0.375	-0.375	-0.375	-0.375	-0.375	-0.375	-0.375	linear	0.025	TRUE	450	FALSE	NA	NA	1	0	0.5	9	sepmodel	0.7	-0.007507130823577152
10	250	0	200	400	600	800	1000	1200	1400	1600	1800	2	0	1	0.25	0.25	0.25	0.25	0.25	0.25	0.25	0.25	0.25	0.25	-0.375	-0.375	-0.375	-0.375	-0.375	-0.375	-0.375	-0.375	-0.375	-0.375	-0.375	linear	0.025	TRUE	450	FALSE	NA	NA	1	0	0.5	9	splines	0.7	-0.011869867792620586
10	250	0	200	400	600	800	1000	1200	1400	1600	1800	2	0	1	0.25	0.25	0.25	0.25	0.25	0.25	0.25	0.25	0.25	0.25	-0.375	-0.375	-0.375	-0.375	-0.375	-0.375	-0.375	-0.375	-0.375	-0.375	-0.375	linear	0.025	TRUE	450	FALSE	NA	NA	1	0	0.5	9	splines_cal	0.7	-0.013112439707460382
10	250	0	200	400	600	800	1000	1200	1400	1600	1800	2	0	1	0.25	0.25	0.25	0.25	0.25	0.25	0.25	0.25	0.25	0.25	-0.375	-0.375	-0.375	-0.375	-0.375	-0.375	-0.375	-0.375	-0.375	-0.375	-0.375	linear	0.025	TRUE	450	FALSE	NA	NA	1	0	0.5	10	fixmodel	0.8	0.013617253373521146
10	250	0	200	400	600	800	1000	1200	1400	1600	1800	2	0	1	0.25	0.25	0.25	0.25	0.25	0.25	0.25	0.25	0.25	0.25	-0.375	-0.375	-0.375	-0.375	-0.375	-0.375	-0.375	-0.375	-0.375	-0.375	-0.375	linear	0.025	TRUE	450	FALSE	NA	NA	1	0	0.5	10	sepmodel	0.9	0.023732173083233395
10	250	0	200	400	600	800	1000	1200	1400	1600	1800	2	0	1	0.25	0.25	0.25	0.25	0.25	0.25	0.25	0.25	0.25	0.25	-0.375	-0.375	-0.375	-0.375	-0.375	-0.375	-0.375	-0.375	-0.375	-0.375	-0.375	linear	0.025	TRUE	450	FALSE	NA	NA	1	0	0.5	10	splines	0.8	0.013828771942342586
10	250	0	200	400	600	800	1000	1200	1400	1600	1800	2	0	1	0.25	0.25	0.25	0.25	0.25	0.25	0.25	0.25	0.25	0.25	-0.375	-0.375	-0.375	-0.375	-0.375	-0.375	-0.375	-0.375	-0.375	-0.375	-0.375	linear	0.025	TRUE	450	FALSE	NA	NA	1	0	0.5	10	splines_cal	0.8	0.014638564172970922
10	250	0	225	450	675	900	1125	1350	1575	1800	2025	2	0	1	0.25	0.25	0.25	0.25	0.25	0.25	0.25	0.25	0.25	0.25	-0.375	-0.375	-0.375	-0.375	-0.375	-0.375	-0.375	-0.375	-0.375	-0.375	-0.375	linear	0.025	TRUE	450	FALSE	NA	NA	1	0	0.5	2	fixmodel	0.9	0.025870951349407027
10	250	0	225	450	675	900	1125	1350	1575	1800	2025	2	0	1	0.25	0.25	0.25	0.25	0.25	0.25	0.25	0.25	0.25	0.25	-0.375	-0.375	-0.375	-0.375	-0.375	-0.375	-0.375	-0.375	-0.375	-0.375	-0.375	linear	0.025	TRUE	450	FALSE	NA	NA	1	0	0.5	2	sepmodel	0.9	0.02797792394480446
10	250	0	225	450	675	900	1125	1350	1575	1800	2025	2	0	1	0.25	0.25	0.25	0.25	0.25	0.25	0.25	0.25	0.25	0.25	-0.375	-0.375	-0.375	-0.375	-0.375	-0.375	-0.375	-0.375	-0.375	-0.375	-0.375	linear	0.025	TRUE	450	FALSE	NA	NA	1	0	0.5	2	splines	0.9	0.027938301650662467
10	250	0	225	450	675	900	1125	1350	1575	1800	2025	2	0	1	0.25	0.25	0.25	0.25	0.25	0.25	0.25	0.25	0.25	0.25	-0.375	-0.375	-0.375	-0.375	-0.375	-0.375	-0.375	-0.375	-0.375	-0.375	-0.375	linear	0.025	TRUE	450	FALSE	NA	NA	1	0	0.5	2	splines_cal	0.9	0.02921293260661239
10	250	0	225	450	675	900	1125	1350	1575	1800	2025	2	0	1	0.25	0.25	0.25	0.25	0.25	0.25	0.25	0.25	0.25	0.25	-0.375	-0.375	-0.375	-0.375	-0.375	-0.375	-0.375	-0.375	-0.375	-0.375	-0.375	linear	0.025	TRUE	450	FALSE	NA	NA	1	0	0.5	3	fixmodel	1	0.02821454982827106
10	250	0	225	450	675	900	1125	1350	1575	1800	2025	2	0	1	0.25	0.25	0.25	0.25	0.25	0.25	0.25	0.25	0.25	0.25	-0.375	-0.375	-0.375	-0.375	-0.375	-0.375	-0.375	-0.375	-0.375	-0.375	-0.375	linear	0.025	TRUE	450	FALSE	NA	NA	1	0	0.5	3	sepmodel	1	0.024171259775224625
10	250	0	225	450	675	900	1125	1350	1575	1800	2025	2	0	1	0.25	0.25	0.25	0.25	0.25	0.25	0.25	0.25	0.25	0.25	-0.375	-0.375	-0.375	-0.375	-0.375	-0.375	-0.375	-0.375	-0.375	-0.375	-0.375	linear	0.025	TRUE	450	FALSE	NA	NA	1	0	0.5	3	splines	1	0.027710036562497358
10	250	0	225	450	675	900	1125	1350	1575	1800	2025	2	0	1	0.25	0.25	0.25	0.25	0.25	0.25	0.25	0.25	0.25	0.25	-0.375	-0.375	-0.375	-0.375	-0.375	-0.375	-0.375	-0.375	-0.375	-0.375	-0.375	linear	0.025	TRUE	450	FALSE	NA	NA	1	0	0.5	3	splines_cal	1	0.028450341495744328
10	250	0	225	450	675	900	1125	1350	1575	1800	2025	2	0	1	0.25	0.25	0.25	0.25	0.25	0.25	0.25	0.25	0.25	0.25	-0.375	-0.375	-0.375	-0.375	-0.375	-0.375	-0.375	-0.375	-0.375	-0.375	-0.375	linear	0.025	TRUE	450	FALSE	NA	NA	1	0	0.5	4	fixmodel	0.9	-0.0024826499296268624
10	250	0	225	450	675	900	1125	1350	1575	1800	2025	2	0	1	0.25	0.25	0.25	0.25	0.25	0.25	0.25	0.25	0.25	0.25	-0.375	-0.375	-0.375	-0.375	-0.375	-0.375	-0.375	-0.375	-0.375	-0.375	-0.375	linear	0.025	TRUE	450	FALSE	NA	NA	1	0	0.5	4	sepmodel	0.7	-0.02158605271059002
10	250	0	225	450	675	900	1125	1350	1575	1800	2025	2	0	1	0.25	0.25	0.25	0.25	0.25	0.25	0.25	0.25	0.25	0.25	-0.375	-0.375	-0.375	-0.375	-0.375	-0.375	-0.375	-0.375	-0.375	-0.375	-0.375	linear	0.025	TRUE	450	FALSE	NA	NA	1	0	0.5	4	splines	0.9	-0.001329470462154292
10	250	0	225	450	675	900	1125	1350	1575	1800	2025	2	0	1	0.25	0.25	0.25	0.25	0.25	0.25	0.25	0.25	0.25	0.25	-0.375	-0.375	-0.375	-0.375	-0.375	-0.375	-0.375	-0.375	-0.375	-0.375	-0.375	linear	0.025	TRUE	450	FALSE	NA	NA	1	0	0.5	4	splines_cal	0.9	2.2184783981826217e-4
10	250	0	225	450	675	900	1125	1350	1575	1800	2025	2	0	1	0.25	0.25	0.25	0.25	0.25	0.25	0.25	0.25	0.25	0.25	-0.375	-0.375	-0.375	-0.375	-0.375	-0.375	-0.375	-0.375	-0.375	-0.375	-0.375	linear	0.025	TRUE	450	FALSE	NA	NA	1	0	0.5	5	fixmodel	0.8	0.004935685632577907
10	250	0	225	450	675	900	1125	1350	1575	1800	2025	2	0	1	0.25	0.25	0.25	0.25	0.25	0.25	0.25	0.25	0.25	0.25	-0.375	-0.375	-0.375	-0.375	-0.375	-0.375	-0.375	-0.375	-0.375	-0.375	-0.375	linear	0.025	TRUE	450	FALSE	NA	NA	1	0	0.5	5	sepmodel	0.7	-0.014750435906626272
10	250	0	225	450	675	900	1125	1350	1575	1800	2025	2	0	1	0.25	0.25	0.25	0.25	0.25	0.25	0.25	0.25	0.25	0.25	-0.375	-0.375	-0.375	-0.375	-0.375	-0.375	-0.375	-0.375	-0.375	-0.375	-0.375	linear	0.025	TRUE	450	FALSE	NA	NA	1	0	0.5	5	splines	0.8	0.00696618487573262
10	250	0	225	450	675	900	1125	1350	1575	1800	2025	2	0	1	0.25	0.25	0.25	0.25	0.25	0.25	0.25	0.25	0.25	0.25	-0.375	-0.375	-0.375	-0.375	-0.375	-0.375	-0.375	-0.375	-0.375	-0.375	-0.375	linear	0.025	TRUE	450	FALSE	NA	NA	1	0	0.5	5	splines_cal	0.8	0.007442752528707278
10	250	0	225	450	675	900	1125	1350	1575	1800	2025	2	0	1	0.25	0.25	0.25	0.25	0.25	0.25	0.25	0.25	0.25	0.25	-0.375	-0.375	-0.375	-0.375	-0.375	-0.375	-0.375	-0.375	-0.375	-0.375	-0.375	linear	0.025	TRUE	450	FALSE	NA	NA	1	0	0.5	6	fixmodel	0.8	-0.030941449247337844
10	250	0	225	450	675	900	1125	1350	1575	1800	2025	2	0	1	0.25	0.25	0.25	0.25	0.25	0.25	0.25	0.25	0.25	0.25	-0.375	-0.375	-0.375	-0.375	-0.375	-0.375	-0.375	-0.375	-0.375	-0.375	-0.375	linear	0.025	TRUE	450	FALSE	NA	NA	1	0	0.5	6	sepmodel	0.5	-0.05435162429973952
10	250	0	225	450	675	900	1125	1350	1575	1800	2025	2	0	1	0.25	0.25	0.25	0.25	0.25	0.25	0.25	0.25	0.25	0.25	-0.375	-0.375	-0.375	-0.375	-0.375	-0.375	-0.375	-0.375	-0.375	-0.375	-0.375	linear	0.025	TRUE	450	FALSE	NA	NA	1	0	0.5	6	splines	0.8	-0.029802832507532292
10	250	0	225	450	675	900	1125	1350	1575	1800	2025	2	0	1	0.25	0.25	0.25	0.25	0.25	0.25	0.25	0.25	0.25	0.25	-0.375	-0.375	-0.375	-0.375	-0.375	-0.375	-0.375	-0.375	-0.375	-0.375	-0.375	linear	0.025	TRUE	450	FALSE	NA	NA	1	0	0.5	6	splines_cal	0.8	-0.031144750496001333
10	250	0	225	450	675	900	1125	1350	1575	1800	2025	2	0	1	0.25	0.25	0.25	0.25	0.25	0.25	0.25	0.25	0.25	0.25	-0.375	-0.375	-0.375	-0.375	-0.375	-0.375	-0.375	-0.375	-0.375	-0.375	-0.375	linear	0.025	TRUE	450	FALSE	NA	NA	1	0	0.5	7	fixmodel	0.6	-0.03454356291386046
10	250	0	225	450	675	900	1125	1350	1575	1800	2025	2	0	1	0.25	0.25	0.25	0.25	0.25	0.25	0.25	0.25	0.25	0.25	-0.375	-0.375	-0.375	-0.375	-0.375	-0.375	-0.375	-0.375	-0.375	-0.375	-0.375	linear	0.025	TRUE	450	FALSE	NA	NA	1	0	0.5	7	sepmodel	0.6	-0.04273425664666323
10	250	0	225	450	675	900	1125	1350	1575	1800	2025	2	0	1	0.25	0.25	0.25	0.25	0.25	0.25	0.25	0.25	0.25	0.25	-0.375	-0.375	-0.375	-0.375	-0.375	-0.375	-0.375	-0.375	-0.375	-0.375	-0.375	linear	0.025	TRUE	450	FALSE	NA	NA	1	0	0.5	7	splines	0.6	-0.03437609663331274
10	250	0	225	450	675	900	1125	1350	1575	1800	2025	2	0	1	0.25	0.25	0.25	0.25	0.25	0.25	0.25	0.25	0.25	0.25	-0.375	-0.375	-0.375	-0.375	-0.375	-0.375	-0.375	-0.375	-0.375	-0.375	-0.375	linear	0.025	TRUE	450	FALSE	NA	NA	1	0	0.5	7	splines_cal	0.6	-0.03321660060961591
10	250	0	225	450	675	900	1125	1350	1575	1800	2025	2	0	1	0.25	0.25	0.25	0.25	0.25	0.25	0.25	0.25	0.25	0.25	-0.375	-0.375	-0.375	-0.375	-0.375	-0.375	-0.375	-0.375	-0.375	-0.375	-0.375	linear	0.025	TRUE	450	FALSE	NA	NA	1	0	0.5	8	fixmodel	0.8	0.027177083743085997
10	250	0	225	450	675	900	1125	1350	1575	1800	2025	2	0	1	0.25	0.25	0.25	0.25	0.25	0.25	0.25	0.25	0.25	0.25	-0.375	-0.375	-0.375	-0.375	-0.375	-0.375	-0.375	-0.375	-0.375	-0.375	-0.375	linear	0.025	TRUE	450	FALSE	NA	NA	1	0	0.5	8	sepmodel	0.8	0.014319565896582745
10	250	0	225	450	675	900	1125	1350	1575	1800	2025	2	0	1	0.25	0.25	0.25	0.25	0.25	0.25	0.25	0.25	0.25	0.25	-0.375	-0.375	-0.375	-0.375	-0.375	-0.375	-0.375	-0.375	-0.375	-0.375	-0.375	linear	0.025	TRUE	450	FALSE	NA	NA	1	0	0.5	8	splines	0.8	0.027342623962382084
10	250	0	225	450	675	900	1125	1350	1575	1800	2025	2	0	1	0.25	0.25	0.25	0.25	0.25	0.25	0.25	0.25	0.25	0.25	-0.375	-0.375	-0.375	-0.375	-0.375	-0.375	-0.375	-0.375	-0.375	-0.375	-0.375	linear	0.025	TRUE	450	FALSE	NA	NA	1	0	0.5	8	splines_cal	0.8	0.027123765470672863
10	250	0	225	450	675	900	1125	1350	1575	1800	2025	2	0	1	0.25	0.25	0.25	0.25	0.25	0.25	0.25	0.25	0.25	0.25	-0.375	-0.375	-0.375	-0.375	-0.375	-0.375	-0.375	-0.375	-0.375	-0.375	-0.375	linear	0.025	TRUE	450	FALSE	NA	NA	1	0	0.5	9	fixmodel	1	0.028390286530790114
10	250	0	225	450	675	900	1125	1350	1575	1800	2025	2	0	1	0.25	0.25	0.25	0.25	0.25	0.25	0.25	0.25	0.25	0.25	-0.375	-0.375	-0.375	-0.375	-0.375	-0.375	-0.375	-0.375	-0.375	-0.375	-0.375	linear	0.025	TRUE	450	FALSE	NA	NA	1	0	0.5	9	sepmodel	0.9	0.01765123152285565
10	250	0	225	450	675	900	1125	1350	1575	1800	2025	2	0	1	0.25	0.25	0.25	0.25	0.25	0.25	0.25	0.25	0.25	0.25	-0.375	-0.375	-0.375	-0.375	-0.375	-0.375	-0.375	-0.375	-0.375	-0.375	-0.375	linear	0.025	TRUE	450	FALSE	NA	NA	1	0	0.5	9	splines	1	0.02908229647891711
10	250	0	225	450	675	900	1125	1350	1575	1800	2025	2	0	1	0.25	0.25	0.25	0.25	0.25	0.25	0.25	0.25	0.25	0.25	-0.375	-0.375	-0.375	-0.375	-0.375	-0.375	-0.375	-0.375	-0.375	-0.375	-0.375	linear	0.025	TRUE	450	FALSE	NA	NA	1	0	0.5	9	splines_cal	1	0.028471409235688944
10	250	0	225	450	675	900	1125	1350	1575	1800	2025	2	0	1	0.25	0.25	0.25	0.25	0.25	0.25	0.25	0.25	0.25	0.25	-0.375	-0.375	-0.375	-0.375	-0.375	-0.375	-0.375	-0.375	-0.375	-0.375	-0.375	linear	0.025	TRUE	450	FALSE	NA	NA	1	0	0.5	10	fixmodel	0.8	-0.0156620371340441
10	250	0	225	450	675	900	1125	1350	1575	1800	2025	2	0	1	0.25	0.25	0.25	0.25	0.25	0.25	0.25	0.25	0.25	0.25	-0.375	-0.375	-0.375	-0.375	-0.375	-0.375	-0.375	-0.375	-0.375	-0.375	-0.375	linear	0.025	TRUE	450	FALSE	NA	NA	1	0	0.5	10	sepmodel	0.7	-0.01678228975015492
10	250	0	225	450	675	900	1125	1350	1575	1800	2025	2	0	1	0.25	0.25	0.25	0.25	0.25	0.25	0.25	0.25	0.25	0.25	-0.375	-0.375	-0.375	-0.375	-0.375	-0.375	-0.375	-0.375	-0.375	-0.375	-0.375	linear	0.025	TRUE	450	FALSE	NA	NA	1	0	0.5	10	splines	0.8	-0.01491191142266827
10	250	0	225	450	675	900	1125	1350	1575	1800	2025	2	0	1	0.25	0.25	0.25	0.25	0.25	0.25	0.25	0.25	0.25	0.25	-0.375	-0.375	-0.375	-0.375	-0.375	-0.375	-0.375	-0.375	-0.375	-0.375	-0.375	linear	0.025	TRUE	450	FALSE	NA	NA	1	0	0.5	10	splines_cal	0.8	-0.01304459589822737
10	250	0	250	500	750	1000	1250	1500	1750	2000	2250	2	0	1	0.25	0.25	0.25	0.25	0.25	0.25	0.25	0.25	0.25	0.25	-0.375	-0.375	-0.375	-0.375	-0.375	-0.375	-0.375	-0.375	-0.375	-0.375	-0.375	linear	0.025	TRUE	450	FALSE	NA	NA	1	0	0.5	2	fixmodel	0.9	0.043568333160117885
10	250	0	250	500	750	1000	1250	1500	1750	2000	2250	2	0	1	0.25	0.25	0.25	0.25	0.25	0.25	0.25	0.25	0.25	0.25	-0.375	-0.375	-0.375	-0.375	-0.375	-0.375	-0.375	-0.375	-0.375	-0.375	-0.375	linear	0.025	TRUE	450	FALSE	NA	NA	1	0	0.5	2	sepmodel	0.9	0.04364301805323679
10	250	0	250	500	750	1000	1250	1500	1750	2000	2250	2	0	1	0.25	0.25	0.25	0.25	0.25	0.25	0.25	0.25	0.25	0.25	-0.375	-0.375	-0.375	-0.375	-0.375	-0.375	-0.375	-0.375	-0.375	-0.375	-0.375	linear	0.025	TRUE	450	FALSE	NA	NA	1	0	0.5	2	splines	0.9	0.049199755688990314
10	250	0	250	500	750	1000	1250	1500	1750	2000	2250	2	0	1	0.25	0.25	0.25	0.25	0.25	0.25	0.25	0.25	0.25	0.25	-0.375	-0.375	-0.375	-0.375	-0.375	-0.375	-0.375	-0.375	-0.375	-0.375	-0.375	linear	0.025	TRUE	450	FALSE	NA	NA	1	0	0.5	2	splines_cal	0.9	0.04734900750908312
10	250	0	250	500	750	1000	1250	1500	1750	2000	2250	2	0	1	0.25	0.25	0.25	0.25	0.25	0.25	0.25	0.25	0.25	0.25	-0.375	-0.375	-0.375	-0.375	-0.375	-0.375	-0.375	-0.375	-0.375	-0.375	-0.375	linear	0.025	TRUE	450	FALSE	NA	NA	1	0	0.5	3	fixmodel	0.8	0.013083281472874983
10	250	0	250	500	750	1000	1250	1500	1750	2000	2250	2	0	1	0.25	0.25	0.25	0.25	0.25	0.25	0.25	0.25	0.25	0.25	-0.375	-0.375	-0.375	-0.375	-0.375	-0.375	-0.375	-0.375	-0.375	-0.375	-0.375	linear	0.025	TRUE	450	FALSE	NA	NA	1	0	0.5	3	sepmodel	0.8	0.023119463718895304
10	250	0	250	500	750	1000	1250	1500	1750	2000	2250	2	0	1	0.25	0.25	0.25	0.25	0.25	0.25	0.25	0.25	0.25	0.25	-0.375	-0.375	-0.375	-0.375	-0.375	-0.375	-0.375	-0.375	-0.375	-0.375	-0.375	linear	0.025	TRUE	450	FALSE	NA	NA	1	0	0.5	3	splines	0.9	0.014639942619606692
10	250	0	250	500	750	1000	1250	1500	1750	2000	2250	2	0	1	0.25	0.25	0.25	0.25	0.25	0.25	0.25	0.25	0.25	0.25	-0.375	-0.375	-0.375	-0.375	-0.375	-0.375	-0.375	-0.375	-0.375	-0.375	-0.375	linear	0.025	TRUE	450	FALSE	NA	NA	1	0	0.5	3	splines_cal	0.9	0.02059713124229893
10	250	0	250	500	750	1000	1250	1500	1750	2000	2250	2	0	1	0.25	0.25	0.25	0.25	0.25	0.25	0.25	0.25	0.25	0.25	-0.375	-0.375	-0.375	-0.375	-0.375	-0.375	-0.375	-0.375	-0.375	-0.375	-0.375	linear	0.025	TRUE	450	FALSE	NA	NA	1	0	0.5	4	fixmodel	1	0.0479041867140749
10	250	0	250	500	750	1000	1250	1500	1750	2000	2250	2	0	1	0.25	0.25	0.25	0.25	0.25	0.25	0.25	0.25	0.25	0.25	-0.375	-0.375	-0.375	-0.375	-0.375	-0.375	-0.375	-0.375	-0.375	-0.375	-0.375	linear	0.025	TRUE	450	FALSE	NA	NA	1	0	0.5	4	sepmodel	1	0.04814213173712309
10	250	0	250	500	750	1000	1250	1500	1750	2000	2250	2	0	1	0.25	0.25	0.25	0.25	0.25	0.25	0.25	0.25	0.25	0.25	-0.375	-0.375	-0.375	-0.375	-0.375	-0.375	-0.375	-0.375	-0.375	-0.375	-0.375	linear	0.025	TRUE	450	FALSE	NA	NA	1	0	0.5	4	splines	1	0.048063522034077155
10	250	0	250	500	750	1000	1250	1500	1750	2000	2250	2	0	1	0.25	0.25	0.25	0.25	0.25	0.25	0.25	0.25	0.25	0.25	-0.375	-0.375	-0.375	-0.375	-0.375	-0.375	-0.375	-0.375	-0.375	-0.375	-0.375	linear	0.025	TRUE	450	FALSE	NA	NA	1	0	0.5	4	splines_cal	1	0.04291565929253737
10	250	0	250	500	750	1000	1250	1500	1750	2000	2250	2	0	1	0.25	0.25	0.25	0.25	0.25	0.25	0.25	0.25	0.25	0.25	-0.375	-0.375	-0.375	-0.375	-0.375	-0.375	-0.375	-0.375	-0.375	-0.375	-0.375	linear	0.025	TRUE	450	FALSE	NA	NA	1	0	0.5	5	fixmodel	0.9	0.04418336405383867
10	250	0	250	500	750	1000	1250	1500	1750	2000	2250	2	0	1	0.25	0.25	0.25	0.25	0.25	0.25	0.25	0.25	0.25	0.25	-0.375	-0.375	-0.375	-0.375	-0.375	-0.375	-0.375	-0.375	-0.375	-0.375	-0.375	linear	0.025	TRUE	450	FALSE	NA	NA	1	0	0.5	5	sepmodel	0.9	0.04314614733776263
10	250	0	250	500	750	1000	1250	1500	1750	2000	2250	2	0	1	0.25	0.25	0.25	0.25	0.25	0.25	0.25	0.25	0.25	0.25	-0.375	-0.375	-0.375	-0.375	-0.375	-0.375	-0.375	-0.375	-0.375	-0.375	-0.375	linear	0.025	TRUE	450	FALSE	NA	NA	1	0	0.5	5	splines	0.9	0.047562523478266575
10	250	0	250	500	750	1000	1250	1500	1750	2000	2250	2	0	1	0.25	0.25	0.25	0.25	0.25	0.25	0.25	0.25	0.25	0.25	-0.375	-0.375	-0.375	-0.375	-0.375	-0.375	-0.375	-0.375	-0.375	-0.375	-0.375	linear	0.025	TRUE	450	FALSE	NA	NA	1	0	0.5	5	splines_cal	0.9	0.05344757731233202
10	250	0	250	500	750	1000	1250	1500	1750	2000	2250	2	0	1	0.25	0.25	0.25	0.25	0.25	0.25	0.25	0.25	0.25	0.25	-0.375	-0.375	-0.375	-0.375	-0.375	-0.375	-0.375	-0.375	-0.375	-0.375	-0.375	linear	0.025	TRUE	450	FALSE	NA	NA	1	0	0.5	6	fixmodel	0.9	0.04684188724451267
10	250	0	250	500	750	1000	1250	1500	1750	2000	2250	2	0	1	0.25	0.25	0.25	0.25	0.25	0.25	0.25	0.25	0.25	0.25	-0.375	-0.375	-0.375	-0.375	-0.375	-0.375	-0.375	-0.375	-0.375	-0.375	-0.375	linear	0.025	TRUE	450	FALSE	NA	NA	1	0	0.5	6	sepmodel	0.7	0.04119443859371101
10	250	0	250	500	750	1000	1250	1500	1750	2000	2250	2	0	1	0.25	0.25	0.25	0.25	0.25	0.25	0.25	0.25	0.25	0.25	-0.375	-0.375	-0.375	-0.375	-0.375	-0.375	-0.375	-0.375	-0.375	-0.375	-0.375	linear	0.025	TRUE	450	FALSE	NA	NA	1	0	0.5	6	splines	1	0.04854906153031392
10	250	0	250	500	750	1000	1250	1500	1750	2000	2250	2	0	1	0.25	0.25	0.25	0.25	0.25	0.25	0.25	0.25	0.25	0.25	-0.375	-0.375	-0.375	-0.375	-0.375	-0.375	-0.375	-0.375	-0.375	-0.375	-0.375	linear	0.025	TRUE	450	FALSE	NA	NA	1	0	0.5	6	splines_cal	1	0.04451874510579649
10	250	0	250	500	750	1000	1250	1500	1750	2000	2250	2	0	1	0.25	0.25	0.25	0.25	0.25	0.25	0.25	0.25	0.25	0.25	-0.375	-0.375	-0.375	-0.375	-0.375	-0.375	-0.375	-0.375	-0.375	-0.375	-0.375	linear	0.025	TRUE	450	FALSE	NA	NA	1	0	0.5	7	fixmodel	0.9	0.026921308689303855
10	250	0	250	500	750	1000	1250	1500	1750	2000	2250	2	0	1	0.25	0.25	0.25	0.25	0.25	0.25	0.25	0.25	0.25	0.25	-0.375	-0.375	-0.375	-0.375	-0.375	-0.375	-0.375	-0.375	-0.375	-0.375	-0.375	linear	0.025	TRUE	450	FALSE	NA	NA	1	0	0.5	7	sepmodel	0.8	0.010411406756426494
10	250	0	250	500	750	1000	1250	1500	1750	2000	2250	2	0	1	0.25	0.25	0.25	0.25	0.25	0.25	0.25	0.25	0.25	0.25	-0.375	-0.375	-0.375	-0.375	-0.375	-0.375	-0.375	-0.375	-0.375	-0.375	-0.375	linear	0.025	TRUE	450	FALSE	NA	NA	1	0	0.5	7	splines	0.9	0.02761828103295373
10	250	0	250	500	750	1000	1250	1500	1750	2000	2250	2	0	1	0.25	0.25	0.25	0.25	0.25	0.25	0.25	0.25	0.25	0.25	-0.375	-0.375	-0.375	-0.375	-0.375	-0.375	-0.375	-0.375	-0.375	-0.375	-0.375	linear	0.025	TRUE	450	FALSE	NA	NA	1	0	0.5	7	splines_cal	0.9	0.029123228667414715
10	250	0	250	500	750	1000	1250	1500	1750	2000	2250	2	0	1	0.25	0.25	0.25	0.25	0.25	0.25	0.25	0.25	0.25	0.25	-0.375	-0.375	-0.375	-0.375	-0.375	-0.375	-0.375	-0.375	-0.375	-0.375	-0.375	linear	0.025	TRUE	450	FALSE	NA	NA	1	0	0.5	8	fixmodel	0.8	0.009221180588174758
10	250	0	250	500	750	1000	1250	1500	1750	2000	2250	2	0	1	0.25	0.25	0.25	0.25	0.25	0.25	0.25	0.25	0.25	0.25	-0.375	-0.375	-0.375	-0.375	-0.375	-0.375	-0.375	-0.375	-0.375	-0.375	-0.375	linear	0.025	TRUE	450	FALSE	NA	NA	1	0	0.5	8	sepmodel	0.8	0.0017365491897033374
10	250	0	250	500	750	1000	1250	1500	1750	2000	2250	2	0	1	0.25	0.25	0.25	0.25	0.25	0.25	0.25	0.25	0.25	0.25	-0.375	-0.375	-0.375	-0.375	-0.375	-0.375	-0.375	-0.375	-0.375	-0.375	-0.375	linear	0.025	TRUE	450	FALSE	NA	NA	1	0	0.5	8	splines	0.8	0.007788607742870382
10	250	0	250	500	750	1000	1250	1500	1750	2000	2250	2	0	1	0.25	0.25	0.25	0.25	0.25	0.25	0.25	0.25	0.25	0.25	-0.375	-0.375	-0.375	-0.375	-0.375	-0.375	-0.375	-0.375	-0.375	-0.375	-0.375	linear	0.025	TRUE	450	FALSE	NA	NA	1	0	0.5	8	splines_cal	0.8	0.007530965358509389
10	250	0	250	500	750	1000	1250	1500	1750	2000	2250	2	0	1	0.25	0.25	0.25	0.25	0.25	0.25	0.25	0.25	0.25	0.25	-0.375	-0.375	-0.375	-0.375	-0.375	-0.375	-0.375	-0.375	-0.375	-0.375	-0.375	linear	0.025	TRUE	450	FALSE	NA	NA	1	0	0.5	9	fixmodel	0.9	0.0268912764741733
10	250	0	250	500	750	1000	1250	1500	1750	2000	2250	2	0	1	0.25	0.25	0.25	0.25	0.25	0.25	0.25	0.25	0.25	0.25	-0.375	-0.375	-0.375	-0.375	-0.375	-0.375	-0.375	-0.375	-0.375	-0.375	-0.375	linear	0.025	TRUE	450	FALSE	NA	NA	1	0	0.5	9	sepmodel	0.8	0.01669367091783968
10	250	0	250	500	750	1000	1250	1500	1750	2000	2250	2	0	1	0.25	0.25	0.25	0.25	0.25	0.25	0.25	0.25	0.25	0.25	-0.375	-0.375	-0.375	-0.375	-0.375	-0.375	-0.375	-0.375	-0.375	-0.375	-0.375	linear	0.025	TRUE	450	FALSE	NA	NA	1	0	0.5	9	splines	0.9	0.026739601282203925
10	250	0	250	500	750	1000	1250	1500	1750	2000	2250	2	0	1	0.25	0.25	0.25	0.25	0.25	0.25	0.25	0.25	0.25	0.25	-0.375	-0.375	-0.375	-0.375	-0.375	-0.375	-0.375	-0.375	-0.375	-0.375	-0.375	linear	0.025	TRUE	450	FALSE	NA	NA	1	0	0.5	9	splines_cal	0.9	0.026341098453461206
10	250	0	250	500	750	1000	1250	1500	1750	2000	2250	2	0	1	0.25	0.25	0.25	0.25	0.25	0.25	0.25	0.25	0.25	0.25	-0.375	-0.375	-0.375	-0.375	-0.375	-0.375	-0.375	-0.375	-0.375	-0.375	-0.375	linear	0.025	TRUE	450	FALSE	NA	NA	1	0	0.5	10	fixmodel	0.8	0.04197789772657507
10	250	0	250	500	750	1000	1250	1500	1750	2000	2250	2	0	1	0.25	0.25	0.25	0.25	0.25	0.25	0.25	0.25	0.25	0.25	-0.375	-0.375	-0.375	-0.375	-0.375	-0.375	-0.375	-0.375	-0.375	-0.375	-0.375	linear	0.025	TRUE	450	FALSE	NA	NA	1	0	0.5	10	sepmodel	0.8	0.028482126270456633
10	250	0	250	500	750	1000	1250	1500	1750	2000	2250	2	0	1	0.25	0.25	0.25	0.25	0.25	0.25	0.25	0.25	0.25	0.25	-0.375	-0.375	-0.375	-0.375	-0.375	-0.375	-0.375	-0.375	-0.375	-0.375	-0.375	linear	0.025	TRUE	450	FALSE	NA	NA	1	0	0.5	10	splines	0.8	0.03927996855907835
10	250	0	250	500	750	1000	1250	1500	1750	2000	2250	2	0	1	0.25	0.25	0.25	0.25	0.25	0.25	0.25	0.25	0.25	0.25	-0.375	-0.375	-0.375	-0.375	-0.375	-0.375	-0.375	-0.375	-0.375	-0.375	-0.375	linear	0.025	TRUE	450	FALSE	NA	NA	1	0	0.5	10	splines_cal	0.8	0.04096609105002087
10	250	0	275	550	825	1100	1375	1650	1925	2200	2475	2	0	1	0.25	0.25	0.25	0.25	0.25	0.25	0.25	0.25	0.25	0.25	-0.375	-0.375	-0.375	-0.375	-0.375	-0.375	-0.375	-0.375	-0.375	-0.375	-0.375	linear	0.025	TRUE	450	FALSE	NA	NA	1	0	0.5	2	fixmodel	0.8	0.01610789123144818
10	250	0	275	550	825	1100	1375	1650	1925	2200	2475	2	0	1	0.25	0.25	0.25	0.25	0.25	0.25	0.25	0.25	0.25	0.25	-0.375	-0.375	-0.375	-0.375	-0.375	-0.375	-0.375	-0.375	-0.375	-0.375	-0.375	linear	0.025	TRUE	450	FALSE	NA	NA	1	0	0.5	2	sepmodel	0.9	0.01475626450666218
10	250	0	275	550	825	1100	1375	1650	1925	2200	2475	2	0	1	0.25	0.25	0.25	0.25	0.25	0.25	0.25	0.25	0.25	0.25	-0.375	-0.375	-0.375	-0.375	-0.375	-0.375	-0.375	-0.375	-0.375	-0.375	-0.375	linear	0.025	TRUE	450	FALSE	NA	NA	1	0	0.5	2	splines	0.8	0.011060878625173137
10	250	0	275	550	825	1100	1375	1650	1925	2200	2475	2	0	1	0.25	0.25	0.25	0.25	0.25	0.25	0.25	0.25	0.25	0.25	-0.375	-0.375	-0.375	-0.375	-0.375	-0.375	-0.375	-0.375	-0.375	-0.375	-0.375	linear	0.025	TRUE	450	FALSE	NA	NA	1	0	0.5	2	splines_cal	0.9	0.01244047649572248
10	250	0	275	550	825	1100	1375	1650	1925	2200	2475	2	0	1	0.25	0.25	0.25	0.25	0.25	0.25	0.25	0.25	0.25	0.25	-0.375	-0.375	-0.375	-0.375	-0.375	-0.375	-0.375	-0.375	-0.375	-0.375	-0.375	linear	0.025	TRUE	450	FALSE	NA	NA	1	0	0.5	3	fixmodel	0.9	-0.012577798613084163
10	250	0	275	550	825	1100	1375	1650	1925	2200	2475	2	0	1	0.25	0.25	0.25	0.25	0.25	0.25	0.25	0.25	0.25	0.25	-0.375	-0.375	-0.375	-0.375	-0.375	-0.375	-0.375	-0.375	-0.375	-0.375	-0.375	linear	0.025	TRUE	450	FALSE	NA	NA	1	0	0.5	3	sepmodel	0.7	-0.01051813595165003
10	250	0	275	550	825	1100	1375	1650	1925	2200	2475	2	0	1	0.25	0.25	0.25	0.25	0.25	0.25	0.25	0.25	0.25	0.25	-0.375	-0.375	-0.375	-0.375	-0.375	-0.375	-0.375	-0.375	-0.375	-0.375	-0.375	linear	0.025	TRUE	450	FALSE	NA	NA	1	0	0.5	3	splines	0.9	-0.01205435471367156
10	250	0	275	550	825	1100	1375	1650	1925	2200	2475	2	0	1	0.25	0.25	0.25	0.25	0.25	0.25	0.25	0.25	0.25	0.25	-0.375	-0.375	-0.375	-0.375	-0.375	-0.375	-0.375	-0.375	-0.375	-0.375	-0.375	linear	0.025	TRUE	450	FALSE	NA	NA	1	0	0.5	3	splines_cal	0.9	-0.01077215649219177
10	250	0	275	550	825	1100	1375	1650	1925	2200	2475	2	0	1	0.25	0.25	0.25	0.25	0.25	0.25	0.25	0.25	0.25	0.25	-0.375	-0.375	-0.375	-0.375	-0.375	-0.375	-0.375	-0.375	-0.375	-0.375	-0.375	linear	0.025	TRUE	450	FALSE	NA	NA	1	0	0.5	4	fixmodel	0.9	-0.002433237033351329
10	250	0	275	550	825	1100	1375	1650	1925	2200	2475	2	0	1	0.25	0.25	0.25	0.25	0.25	0.25	0.25	0.25	0.25	0.25	-0.375	-0.375	-0.375	-0.375	-0.375	-0.375	-0.375	-0.375	-0.375	-0.375	-0.375	linear	0.025	TRUE	450	FALSE	NA	NA	1	0	0.5	4	sepmodel	0.8	-0.016038764809022717
10	250	0	275	550	825	1100	1375	1650	1925	2200	2475	2	0	1	0.25	0.25	0.25	0.25	0.25	0.25	0.25	0.25	0.25	0.25	-0.375	-0.375	-0.375	-0.375	-0.375	-0.375	-0.375	-0.375	-0.375	-0.375	-0.375	linear	0.025	TRUE	450	FALSE	NA	NA	1	0	0.5	4	splines	1	0.0015621131124313708
10	250	0	275	550	825	1100	1375	1650	1925	2200	2475	2	0	1	0.25	0.25	0.25	0.25	0.25	0.25	0.25	0.25	0.25	0.25	-0.375	-0.375	-0.375	-0.375	-0.375	-0.375	-0.375	-0.375	-0.375	-0.375	-0.375	linear	0.025	TRUE	450	FALSE	NA	NA	1	0	0.5	4	splines_cal	1	0.0016490696612139698
10	250	0	275	550	825	1100	1375	1650	1925	2200	2475	2	0	1	0.25	0.25	0.25	0.25	0.25	0.25	0.25	0.25	0.25	0.25	-0.375	-0.375	-0.375	-0.375	-0.375	-0.375	-0.375	-0.375	-0.375	-0.375	-0.375	linear	0.025	TRUE	450	FALSE	NA	NA	1	0	0.5	5	fixmodel	0.7	-0.026304183231243346
10	250	0	275	550	825	1100	1375	1650	1925	2200	2475	2	0	1	0.25	0.25	0.25	0.25	0.25	0.25	0.25	0.25	0.25	0.25	-0.375	-0.375	-0.375	-0.375	-0.375	-0.375	-0.375	-0.375	-0.375	-0.375	-0.375	linear	0.025	TRUE	450	FALSE	NA	NA	1	0	0.5	5	sepmodel	0.7	-0.03997428814734695
10	250	0	275	550	825	1100	1375	1650	1925	2200	2475	2	0	1	0.25	0.25	0.25	0.25	0.25	0.25	0.25	0.25	0.25	0.25	-0.375	-0.375	-0.375	-0.375	-0.375	-0.375	-0.375	-0.375	-0.375	-0.375	-0.375	linear	0.025	TRUE	450	FALSE	NA	NA	1	0	0.5	5	splines	0.7	-0.023845766309988168
10	250	0	275	550	825	1100	1375	1650	1925	2200	2475	2	0	1	0.25	0.25	0.25	0.25	0.25	0.25	0.25	0.25	0.25	0.25	-0.375	-0.375	-0.375	-0.375	-0.375	-0.375	-0.375	-0.375	-0.375	-0.375	-0.375	linear	0.025	TRUE	450	FALSE	NA	NA	1	0	0.5	5	splines_cal	0.8	-0.02268107025067998
10	250	0	275	550	825	1100	1375	1650	1925	2200	2475	2	0	1	0.25	0.25	0.25	0.25	0.25	0.25	0.25	0.25	0.25	0.25	-0.375	-0.375	-0.375	-0.375	-0.375	-0.375	-0.375	-0.375	-0.375	-0.375	-0.375	linear	0.025	TRUE	450	FALSE	NA	NA	1	0	0.5	6	fixmodel	0.7	-0.051277343188005135
10	250	0	275	550	825	1100	1375	1650	1925	2200	2475	2	0	1	0.25	0.25	0.25	0.25	0.25	0.25	0.25	0.25	0.25	0.25	-0.375	-0.375	-0.375	-0.375	-0.375	-0.375	-0.375	-0.375	-0.375	-0.375	-0.375	linear	0.025	TRUE	450	FALSE	NA	NA	1	0	0.5	6	sepmodel	0.7	-0.06904163047018409
10	250	0	275	550	825	1100	1375	1650	1925	2200	2475	2	0	1	0.25	0.25	0.25	0.25	0.25	0.25	0.25	0.25	0.25	0.25	-0.375	-0.375	-0.375	-0.375	-0.375	-0.375	-0.375	-0.375	-0.375	-0.375	-0.375	linear	0.025	TRUE	450	FALSE	NA	NA	1	0	0.5	6	splines	0.7	-0.05207282909294064
10	250	0	275	550	825	1100	1375	1650	1925	2200	2475	2	0	1	0.25	0.25	0.25	0.25	0.25	0.25	0.25	0.25	0.25	0.25	-0.375	-0.375	-0.375	-0.375	-0.375	-0.375	-0.375	-0.375	-0.375	-0.375	-0.375	linear	0.025	TRUE	450	FALSE	NA	NA	1	0	0.5	6	splines_cal	0.7	-0.04995722254374531
10	250	0	275	550	825	1100	1375	1650	1925	2200	2475	2	0	1	0.25	0.25	0.25	0.25	0.25	0.25	0.25	0.25	0.25	0.25	-0.375	-0.375	-0.375	-0.375	-0.375	-0.375	-0.375	-0.375	-0.375	-0.375	-0.375	linear	0.025	TRUE	450	FALSE	NA	NA	1	0	0.5	7	fixmodel	1	-0.01755922840263304
10	250	0	275	550	825	1100	1375	1650	1925	2200	2475	2	0	1	0.25	0.25	0.25	0.25	0.25	0.25	0.25	0.25	0.25	0.25	-0.375	-0.375	-0.375	-0.375	-0.375	-0.375	-0.375	-0.375	-0.375	-0.375	-0.375	linear	0.025	TRUE	450	FALSE	NA	NA	1	0	0.5	7	sepmodel	0.7	-0.028000935446588597
10	250	0	275	550	825	1100	1375	1650	1925	2200	2475	2	0	1	0.25	0.25	0.25	0.25	0.25	0.25	0.25	0.25	0.25	0.25	-0.375	-0.375	-0.375	-0.375	-0.375	-0.375	-0.375	-0.375	-0.375	-0.375	-0.375	linear	0.025	TRUE	450	FALSE	NA	NA	1	0	0.5	7	splines	1	-0.016434529024073583
10	250	0	275	550	825	1100	1375	1650	1925	2200	2475	2	0	1	0.25	0.25	0.25	0.25	0.25	0.25	0.25	0.25	0.25	0.25	-0.375	-0.375	-0.375	-0.375	-0.375	-0.375	-0.375	-0.375	-0.375	-0.375	-0.375	linear	0.025	TRUE	450	FALSE	NA	NA	1	0	0.5	7	splines_cal	1	-0.016635124002739046
10	250	0	275	550	825	1100	1375	1650	1925	2200	2475	2	0	1	0.25	0.25	0.25	0.25	0.25	0.25	0.25	0.25	0.25	0.25	-0.375	-0.375	-0.375	-0.375	-0.375	-0.375	-0.375	-0.375	-0.375	-0.375	-0.375	linear	0.025	TRUE	450	FALSE	NA	NA	1	0	0.5	8	fixmodel	1	-0.01423179522099618
10	250	0	275	550	825	1100	1375	1650	1925	2200	2475	2	0	1	0.25	0.25	0.25	0.25	0.25	0.25	0.25	0.25	0.25	0.25	-0.375	-0.375	-0.375	-0.375	-0.375	-0.375	-0.375	-0.375	-0.375	-0.375	-0.375	linear	0.025	TRUE	450	FALSE	NA	NA	1	0	0.5	8	sepmodel	0.8	-0.0241303466651989
10	250	0	275	550	825	1100	1375	1650	1925	2200	2475	2	0	1	0.25	0.25	0.25	0.25	0.25	0.25	0.25	0.25	0.25	0.25	-0.375	-0.375	-0.375	-0.375	-0.375	-0.375	-0.375	-0.375	-0.375	-0.375	-0.375	linear	0.025	TRUE	450	FALSE	NA	NA	1	0	0.5	8	splines	1	-0.014158787226769536
10	250	0	275	550	825	1100	1375	1650	1925	2200	2475	2	0	1	0.25	0.25	0.25	0.25	0.25	0.25	0.25	0.25	0.25	0.25	-0.375	-0.375	-0.375	-0.375	-0.375	-0.375	-0.375	-0.375	-0.375	-0.375	-0.375	linear	0.025	TRUE	450	FALSE	NA	NA	1	0	0.5	8	splines_cal	1	-0.014598098875828682
10	250	0	275	550	825	1100	1375	1650	1925	2200	2475	2	0	1	0.25	0.25	0.25	0.25	0.25	0.25	0.25	0.25	0.25	0.25	-0.375	-0.375	-0.375	-0.375	-0.375	-0.375	-0.375	-0.375	-0.375	-0.375	-0.375	linear	0.025	TRUE	450	FALSE	NA	NA	1	0	0.5	9	fixmodel	1	0.003486819238658234
10	250	0	275	550	825	1100	1375	1650	1925	2200	2475	2	0	1	0.25	0.25	0.25	0.25	0.25	0.25	0.25	0.25	0.25	0.25	-0.375	-0.375	-0.375	-0.375	-0.375	-0.375	-0.375	-0.375	-0.375	-0.375	-0.375	linear	0.025	TRUE	450	FALSE	NA	NA	1	0	0.5	9	sepmodel	1	-0.003126406697348544
10	250	0	275	550	825	1100	1375	1650	1925	2200	2475	2	0	1	0.25	0.25	0.25	0.25	0.25	0.25	0.25	0.25	0.25	0.25	-0.375	-0.375	-0.375	-0.375	-0.375	-0.375	-0.375	-0.375	-0.375	-0.375	-0.375	linear	0.025	TRUE	450	FALSE	NA	NA	1	0	0.5	9	splines	1	0.00128201512278307
10	250	0	275	550	825	1100	1375	1650	1925	2200	2475	2	0	1	0.25	0.25	0.25	0.25	0.25	0.25	0.25	0.25	0.25	0.25	-0.375	-0.375	-0.375	-0.375	-0.375	-0.375	-0.375	-0.375	-0.375	-0.375	-0.375	linear	0.025	TRUE	450	FALSE	NA	NA	1	0	0.5	9	splines_cal	1	0.0024545483935699665
10	250	0	275	550	825	1100	1375	1650	1925	2200	2475	2	0	1	0.25	0.25	0.25	0.25	0.25	0.25	0.25	0.25	0.25	0.25	-0.375	-0.375	-0.375	-0.375	-0.375	-0.375	-0.375	-0.375	-0.375	-0.375	-0.375	linear	0.025	TRUE	450	FALSE	NA	NA	1	0	0.5	10	fixmodel	0.8	-0.02751612981324234
10	250	0	275	550	825	1100	1375	1650	1925	2200	2475	2	0	1	0.25	0.25	0.25	0.25	0.25	0.25	0.25	0.25	0.25	0.25	-0.375	-0.375	-0.375	-0.375	-0.375	-0.375	-0.375	-0.375	-0.375	-0.375	-0.375	linear	0.025	TRUE	450	FALSE	NA	NA	1	0	0.5	10	sepmodel	0.7	-0.02448813311197218
10	250	0	275	550	825	1100	1375	1650	1925	2200	2475	2	0	1	0.25	0.25	0.25	0.25	0.25	0.25	0.25	0.25	0.25	0.25	-0.375	-0.375	-0.375	-0.375	-0.375	-0.375	-0.375	-0.375	-0.375	-0.375	-0.375	linear	0.025	TRUE	450	FALSE	NA	NA	1	0	0.5	10	splines	0.8	-0.0282538103658712
10	250	0	275	550	825	1100	1375	1650	1925	2200	2475	2	0	1	0.25	0.25	0.25	0.25	0.25	0.25	0.25	0.25	0.25	0.25	-0.375	-0.375	-0.375	-0.375	-0.375	-0.375	-0.375	-0.375	-0.375	-0.375	-0.375	linear	0.025	TRUE	450	FALSE	NA	NA	1	0	0.5	10	splines_cal	0.9	-0.028092346991666548
10	250	0	300	600	900	1200	1500	1800	2100	2400	2700	2	0	1	0.25	0.25	0.25	0.25	0.25	0.25	0.25	0.25	0.25	0.25	-0.375	-0.375	-0.375	-0.375	-0.375	-0.375	-0.375	-0.375	-0.375	-0.375	-0.375	linear	0.025	TRUE	450	FALSE	NA	NA	1	0	0.5	2	fixmodel	0.8	-0.01654245514480052
10	250	0	300	600	900	1200	1500	1800	2100	2400	2700	2	0	1	0.25	0.25	0.25	0.25	0.25	0.25	0.25	0.25	0.25	0.25	-0.375	-0.375	-0.375	-0.375	-0.375	-0.375	-0.375	-0.375	-0.375	-0.375	-0.375	linear	0.025	TRUE	450	FALSE	NA	NA	1	0	0.5	2	sepmodel	0.8	-0.01788111330710501
10	250	0	300	600	900	1200	1500	1800	2100	2400	2700	2	0	1	0.25	0.25	0.25	0.25	0.25	0.25	0.25	0.25	0.25	0.25	-0.375	-0.375	-0.375	-0.375	-0.375	-0.375	-0.375	-0.375	-0.375	-0.375	-0.375	linear	0.025	TRUE	450	FALSE	NA	NA	1	0	0.5	2	splines	0.9	-0.006541246760268746
10	250	0	300	600	900	1200	1500	1800	2100	2400	2700	2	0	1	0.25	0.25	0.25	0.25	0.25	0.25	0.25	0.25	0.25	0.25	-0.375	-0.375	-0.375	-0.375	-0.375	-0.375	-0.375	-0.375	-0.375	-0.375	-0.375	linear	0.025	TRUE	450	FALSE	NA	NA	1	0	0.5	2	splines_cal	0.9	-0.0047862167336926945
10	250	0	300	600	900	1200	1500	1800	2100	2400	2700	2	0	1	0.25	0.25	0.25	0.25	0.25	0.25	0.25	0.25	0.25	0.25	-0.375	-0.375	-0.375	-0.375	-0.375	-0.375	-0.375	-0.375	-0.375	-0.375	-0.375	linear	0.025	TRUE	450	FALSE	NA	NA	1	0	0.5	3	fixmodel	0.7	-0.023041927723066177
10	250	0	300	600	900	1200	1500	1800	2100	2400	2700	2	0	1	0.25	0.25	0.25	0.25	0.25	0.25	0.25	0.25	0.25	0.25	-0.375	-0.375	-0.375	-0.375	-0.375	-0.375	-0.375	-0.375	-0.375	-0.375	-0.375	linear	0.025	TRUE	450	FALSE	NA	NA	1	0	0.5	3	sepmodel	0.7	-0.024895648466631275
10	250	0	300	600	900	1200	1500	1800	2100	2400	2700	2	0	1	0.25	0.25	0.25	0.25	0.25	0.25	0.25	0.25	0.25	0.25	-0.375	-0.375	-0.375	-0.375	-0.375	-0.375	-0.375	-0.375	-0.375	-0.375	-0.375	linear	0.025	TRUE	450	FALSE	NA	NA	1	0	0.5	3	splines	0.8	-0.018831379072666875
10	250	0	300	600	900	1200	1500	1800	2100	2400	2700	2	0	1	0.25	0.25	0.25	0.25	0.25	0.25	0.25	0.25	0.25	0.25	-0.375	-0.375	-0.375	-0.375	-0.375	-0.375	-0.375	-0.375	-0.375	-0.375	-0.375	linear	0.025	TRUE	450	FALSE	NA	NA	1	0	0.5	3	splines_cal	0.8	-0.014861192057603367
10	250	0	300	600	900	1200	1500	1800	2100	2400	2700	2	0	1	0.25	0.25	0.25	0.25	0.25	0.25	0.25	0.25	0.25	0.25	-0.375	-0.375	-0.375	-0.375	-0.375	-0.375	-0.375	-0.375	-0.375	-0.375	-0.375	linear	0.025	TRUE	450	FALSE	NA	NA	1	0	0.5	4	fixmodel	0.8	0.017488885285308352
10	250	0	300	600	900	1200	1500	1800	2100	2400	2700	2	0	1	0.25	0.25	0.25	0.25	0.25	0.25	0.25	0.25	0.25	0.25	-0.375	-0.375	-0.375	-0.375	-0.375	-0.375	-0.375	-0.375	-0.375	-0.375	-0.375	linear	0.025	TRUE	450	FALSE	NA	NA	1	0	0.5	4	sepmodel	0.7	0.032781133988465126
10	250	0	300	600	900	1200	1500	1800	2100	2400	2700	2	0	1	0.25	0.25	0.25	0.25	0.25	0.25	0.25	0.25	0.25	0.25	-0.375	-0.375	-0.375	-0.375	-0.375	-0.375	-0.375	-0.375	-0.375	-0.375	-0.375	linear	0.025	TRUE	450	FALSE	NA	NA	1	0	0.5	4	splines	0.8	0.020239218271550535
10	250	0	300	600	900	1200	1500	1800	2100	2400	2700	2	0	1	0.25	0.25	0.25	0.25	0.25	0.25	0.25	0.25	0.25	0.25	-0.375	-0.375	-0.375	-0.375	-0.375	-0.375	-0.375	-0.375	-0.375	-0.375	-0.375	linear	0.025	TRUE	450	FALSE	NA	NA	1	0	0.5	4	splines_cal	0.8	0.016141550496756665
10	250	0	300	600	900	1200	1500	1800	2100	2400	2700	2	0	1	0.25	0.25	0.25	0.25	0.25	0.25	0.25	0.25	0.25	0.25	-0.375	-0.375	-0.375	-0.375	-0.375	-0.375	-0.375	-0.375	-0.375	-0.375	-0.375	linear	0.025	TRUE	450	FALSE	NA	NA	1	0	0.5	5	fixmodel	0.7	0.004264006148956942
10	250	0	300	600	900	1200	1500	1800	2100	2400	2700	2	0	1	0.25	0.25	0.25	0.25	0.25	0.25	0.25	0.25	0.25	0.25	-0.375	-0.375	-0.375	-0.375	-0.375	-0.375	-0.375	-0.375	-0.375	-0.375	-0.375	linear	0.025	TRUE	450	FALSE	NA	NA	1	0	0.5	5	sepmodel	0.7	-0.002826614029486696
10	250	0	300	600	900	1200	1500	1800	2100	2400	2700	2	0	1	0.25	0.25	0.25	0.25	0.25	0.25	0.25	0.25	0.25	0.25	-0.375	-0.375	-0.375	-0.375	-0.375	-0.375	-0.375	-0.375	-0.375	-0.375	-0.375	linear	0.025	TRUE	450	FALSE	NA	NA	1	0	0.5	5	splines	0.7	0.0042105238964710275
10	250	0	300	600	900	1200	1500	1800	2100	2400	2700	2	0	1	0.25	0.25	0.25	0.25	0.25	0.25	0.25	0.25	0.25	0.25	-0.375	-0.375	-0.375	-0.375	-0.375	-0.375	-0.375	-0.375	-0.375	-0.375	-0.375	linear	0.025	TRUE	450	FALSE	NA	NA	1	0	0.5	5	splines_cal	0.7	0.006755468392424785
10	250	0	300	600	900	1200	1500	1800	2100	2400	2700	2	0	1	0.25	0.25	0.25	0.25	0.25	0.25	0.25	0.25	0.25	0.25	-0.375	-0.375	-0.375	-0.375	-0.375	-0.375	-0.375	-0.375	-0.375	-0.375	-0.375	linear	0.025	TRUE	450	FALSE	NA	NA	1	0	0.5	6	fixmodel	0.9	-0.01125752058263511
10	250	0	300	600	900	1200	1500	1800	2100	2400	2700	2	0	1	0.25	0.25	0.25	0.25	0.25	0.25	0.25	0.25	0.25	0.25	-0.375	-0.375	-0.375	-0.375	-0.375	-0.375	-0.375	-0.375	-0.375	-0.375	-0.375	linear	0.025	TRUE	450	FALSE	NA	NA	1	0	0.5	6	sepmodel	0.7	-0.029025027765721263
10	250	0	300	600	900	1200	1500	1800	2100	2400	2700	2	0	1	0.25	0.25	0.25	0.25	0.25	0.25	0.25	0.25	0.25	0.25	-0.375	-0.375	-0.375	-0.375	-0.375	-0.375	-0.375	-0.375	-0.375	-0.375	-0.375	linear	0.025	TRUE	450	FALSE	NA	NA	1	0	0.5	6	splines	0.9	-0.011971697719150475
10	250	0	300	600	900	1200	1500	1800	2100	2400	2700	2	0	1	0.25	0.25	0.25	0.25	0.25	0.25	0.25	0.25	0.25	0.25	-0.375	-0.375	-0.375	-0.375	-0.375	-0.375	-0.375	-0.375	-0.375	-0.375	-0.375	linear	0.025	TRUE	450	FALSE	NA	NA	1	0	0.5	6	splines_cal	0.9	-0.012462881424291458
10	250	0	300	600	900	1200	1500	1800	2100	2400	2700	2	0	1	0.25	0.25	0.25	0.25	0.25	0.25	0.25	0.25	0.25	0.25	-0.375	-0.375	-0.375	-0.375	-0.375	-0.375	-0.375	-0.375	-0.375	-0.375	-0.375	linear	0.025	TRUE	450	FALSE	NA	NA	1	0	0.5	7	fixmodel	0.9	0.030769456438090613
10	250	0	300	600	900	1200	1500	1800	2100	2400	2700	2	0	1	0.25	0.25	0.25	0.25	0.25	0.25	0.25	0.25	0.25	0.25	-0.375	-0.375	-0.375	-0.375	-0.375	-0.375	-0.375	-0.375	-0.375	-0.375	-0.375	linear	0.025	TRUE	450	FALSE	NA	NA	1	0	0.5	7	sepmodel	0.8	0.021288076487707155
10	250	0	300	600	900	1200	1500	1800	2100	2400	2700	2	0	1	0.25	0.25	0.25	0.25	0.25	0.25	0.25	0.25	0.25	0.25	-0.375	-0.375	-0.375	-0.375	-0.375	-0.375	-0.375	-0.375	-0.375	-0.375	-0.375	linear	0.025	TRUE	450	FALSE	NA	NA	1	0	0.5	7	splines	0.9	0.029558936728543407
10	250	0	300	600	900	1200	1500	1800	2100	2400	2700	2	0	1	0.25	0.25	0.25	0.25	0.25	0.25	0.25	0.25	0.25	0.25	-0.375	-0.375	-0.375	-0.375	-0.375	-0.375	-0.375	-0.375	-0.375	-0.375	-0.375	linear	0.025	TRUE	450	FALSE	NA	NA	1	0	0.5	7	splines_cal	0.9	0.0247603726477631
10	250	0	300	600	900	1200	1500	1800	2100	2400	2700	2	0	1	0.25	0.25	0.25	0.25	0.25	0.25	0.25	0.25	0.25	0.25	-0.375	-0.375	-0.375	-0.375	-0.375	-0.375	-0.375	-0.375	-0.375	-0.375	-0.375	linear	0.025	TRUE	450	FALSE	NA	NA	1	0	0.5	8	fixmodel	0.8	-0.01061638387662353
10	250	0	300	600	900	1200	1500	1800	2100	2400	2700	2	0	1	0.25	0.25	0.25	0.25	0.25	0.25	0.25	0.25	0.25	0.25	-0.375	-0.375	-0.375	-0.375	-0.375	-0.375	-0.375	-0.375	-0.375	-0.375	-0.375	linear	0.025	TRUE	450	FALSE	NA	NA	1	0	0.5	8	sepmodel	0.8	-0.011124045906549635
10	250	0	300	600	900	1200	1500	1800	2100	2400	2700	2	0	1	0.25	0.25	0.25	0.25	0.25	0.25	0.25	0.25	0.25	0.25	-0.375	-0.375	-0.375	-0.375	-0.375	-0.375	-0.375	-0.375	-0.375	-0.375	-0.375	linear	0.025	TRUE	450	FALSE	NA	NA	1	0	0.5	8	splines	0.8	-0.009713472680145038
10	250	0	300	600	900	1200	1500	1800	2100	2400	2700	2	0	1	0.25	0.25	0.25	0.25	0.25	0.25	0.25	0.25	0.25	0.25	-0.375	-0.375	-0.375	-0.375	-0.375	-0.375	-0.375	-0.375	-0.375	-0.375	-0.375	linear	0.025	TRUE	450	FALSE	NA	NA	1	0	0.5	8	splines_cal	0.8	-0.009257507059100386
10	250	0	300	600	900	1200	1500	1800	2100	2400	2700	2	0	1	0.25	0.25	0.25	0.25	0.25	0.25	0.25	0.25	0.25	0.25	-0.375	-0.375	-0.375	-0.375	-0.375	-0.375	-0.375	-0.375	-0.375	-0.375	-0.375	linear	0.025	TRUE	450	FALSE	NA	NA	1	0	0.5	9	fixmodel	0.9	0.022662880008468455
10	250	0	300	600	900	1200	1500	1800	2100	2400	2700	2	0	1	0.25	0.25	0.25	0.25	0.25	0.25	0.25	0.25	0.25	0.25	-0.375	-0.375	-0.375	-0.375	-0.375	-0.375	-0.375	-0.375	-0.375	-0.375	-0.375	linear	0.025	TRUE	450	FALSE	NA	NA	1	0	0.5	9	sepmodel	0.8	0.029263620466781846
10	250	0	300	600	900	1200	1500	1800	2100	2400	2700	2	0	1	0.25	0.25	0.25	0.25	0.25	0.25	0.25	0.25	0.25	0.25	-0.375	-0.375	-0.375	-0.375	-0.375	-0.375	-0.375	-0.375	-0.375	-0.375	-0.375	linear	0.025	TRUE	450	FALSE	NA	NA	1	0	0.5	9	splines	0.8	0.018889453216466002
10	250	0	300	600	900	1200	1500	1800	2100	2400	2700	2	0	1	0.25	0.25	0.25	0.25	0.25	0.25	0.25	0.25	0.25	0.25	-0.375	-0.375	-0.375	-0.375	-0.375	-0.375	-0.375	-0.375	-0.375	-0.375	-0.375	linear	0.025	TRUE	450	FALSE	NA	NA	1	0	0.5	9	splines_cal	0.8	0.018159085851288687
10	250	0	300	600	900	1200	1500	1800	2100	2400	2700	2	0	1	0.25	0.25	0.25	0.25	0.25	0.25	0.25	0.25	0.25	0.25	-0.375	-0.375	-0.375	-0.375	-0.375	-0.375	-0.375	-0.375	-0.375	-0.375	-0.375	linear	0.025	TRUE	450	FALSE	NA	NA	1	0	0.5	10	fixmodel	0.8	-0.023179865074801662
10	250	0	300	600	900	1200	1500	1800	2100	2400	2700	2	0	1	0.25	0.25	0.25	0.25	0.25	0.25	0.25	0.25	0.25	0.25	-0.375	-0.375	-0.375	-0.375	-0.375	-0.375	-0.375	-0.375	-0.375	-0.375	-0.375	linear	0.025	TRUE	450	FALSE	NA	NA	1	0	0.5	10	sepmodel	0.7	-0.018802311244751384
10	250	0	300	600	900	1200	1500	1800	2100	2400	2700	2	0	1	0.25	0.25	0.25	0.25	0.25	0.25	0.25	0.25	0.25	0.25	-0.375	-0.375	-0.375	-0.375	-0.375	-0.375	-0.375	-0.375	-0.375	-0.375	-0.375	linear	0.025	TRUE	450	FALSE	NA	NA	1	0	0.5	10	splines	0.8	-0.02499422656909763
10	250	0	300	600	900	1200	1500	1800	2100	2400	2700	2	0	1	0.25	0.25	0.25	0.25	0.25	0.25	0.25	0.25	0.25	0.25	-0.375	-0.375	-0.375	-0.375	-0.375	-0.375	-0.375	-0.375	-0.375	-0.375	-0.375	linear	0.025	TRUE	450	FALSE	NA	NA	1	0	0.5	10	splines_cal	0.8	-0.021572543677583562
10	250	0	325	650	975	1300	1625	1950	2275	2600	2925	2	0	1	0.25	0.25	0.25	0.25	0.25	0.25	0.25	0.25	0.25	0.25	-0.375	-0.375	-0.375	-0.375	-0.375	-0.375	-0.375	-0.375	-0.375	-0.375	-0.375	linear	0.025	TRUE	450	FALSE	NA	NA	1	0	0.5	2	fixmodel	0.9	0.007056102046599996
10	250	0	325	650	975	1300	1625	1950	2275	2600	2925	2	0	1	0.25	0.25	0.25	0.25	0.25	0.25	0.25	0.25	0.25	0.25	-0.375	-0.375	-0.375	-0.375	-0.375	-0.375	-0.375	-0.375	-0.375	-0.375	-0.375	linear	0.025	TRUE	450	FALSE	NA	NA	1	0	0.5	2	sepmodel	0.9	0.014759357668189912
10	250	0	325	650	975	1300	1625	1950	2275	2600	2925	2	0	1	0.25	0.25	0.25	0.25	0.25	0.25	0.25	0.25	0.25	0.25	-0.375	-0.375	-0.375	-0.375	-0.375	-0.375	-0.375	-0.375	-0.375	-0.375	-0.375	linear	0.025	TRUE	450	FALSE	NA	NA	1	0	0.5	2	splines	0.9	0.021218456439475626
10	250	0	325	650	975	1300	1625	1950	2275	2600	2925	2	0	1	0.25	0.25	0.25	0.25	0.25	0.25	0.25	0.25	0.25	0.25	-0.375	-0.375	-0.375	-0.375	-0.375	-0.375	-0.375	-0.375	-0.375	-0.375	-0.375	linear	0.025	TRUE	450	FALSE	NA	NA	1	0	0.5	2	splines_cal	0.9	0.020115457944965432
10	250	0	325	650	975	1300	1625	1950	2275	2600	2925	2	0	1	0.25	0.25	0.25	0.25	0.25	0.25	0.25	0.25	0.25	0.25	-0.375	-0.375	-0.375	-0.375	-0.375	-0.375	-0.375	-0.375	-0.375	-0.375	-0.375	linear	0.025	TRUE	450	FALSE	NA	NA	1	0	0.5	3	fixmodel	0.9	0.04202466648656426
10	250	0	325	650	975	1300	1625	1950	2275	2600	2925	2	0	1	0.25	0.25	0.25	0.25	0.25	0.25	0.25	0.25	0.25	0.25	-0.375	-0.375	-0.375	-0.375	-0.375	-0.375	-0.375	-0.375	-0.375	-0.375	-0.375	linear	0.025	TRUE	450	FALSE	NA	NA	1	0	0.5	3	sepmodel	0.9	0.04553806365591676
10	250	0	325	650	975	1300	1625	1950	2275	2600	2925	2	0	1	0.25	0.25	0.25	0.25	0.25	0.25	0.25	0.25	0.25	0.25	-0.375	-0.375	-0.375	-0.375	-0.375	-0.375	-0.375	-0.375	-0.375	-0.375	-0.375	linear	0.025	TRUE	450	FALSE	NA	NA	1	0	0.5	3	splines	0.9	0.04735446727302466
10	250	0	325	650	975	1300	1625	1950	2275	2600	2925	2	0	1	0.25	0.25	0.25	0.25	0.25	0.25	0.25	0.25	0.25	0.25	-0.375	-0.375	-0.375	-0.375	-0.375	-0.375	-0.375	-0.375	-0.375	-0.375	-0.375	linear	0.025	TRUE	450	FALSE	NA	NA	1	0	0.5	3	splines_cal	0.9	0.04650022302012759
10	250	0	325	650	975	1300	1625	1950	2275	2600	2925	2	0	1	0.25	0.25	0.25	0.25	0.25	0.25	0.25	0.25	0.25	0.25	-0.375	-0.375	-0.375	-0.375	-0.375	-0.375	-0.375	-0.375	-0.375	-0.375	-0.375	linear	0.025	TRUE	450	FALSE	NA	NA	1	0	0.5	4	fixmodel	0.8	-0.01820160330738312
10	250	0	325	650	975	1300	1625	1950	2275	2600	2925	2	0	1	0.25	0.25	0.25	0.25	0.25	0.25	0.25	0.25	0.25	0.25	-0.375	-0.375	-0.375	-0.375	-0.375	-0.375	-0.375	-0.375	-0.375	-0.375	-0.375	linear	0.025	TRUE	450	FALSE	NA	NA	1	0	0.5	4	sepmodel	0.8	-0.022306444252892958
10	250	0	325	650	975	1300	1625	1950	2275	2600	2925	2	0	1	0.25	0.25	0.25	0.25	0.25	0.25	0.25	0.25	0.25	0.25	-0.375	-0.375	-0.375	-0.375	-0.375	-0.375	-0.375	-0.375	-0.375	-0.375	-0.375	linear	0.025	TRUE	450	FALSE	NA	NA	1	0	0.5	4	splines	0.9	-0.017382534464217798
10	250	0	325	650	975	1300	1625	1950	2275	2600	2925	2	0	1	0.25	0.25	0.25	0.25	0.25	0.25	0.25	0.25	0.25	0.25	-0.375	-0.375	-0.375	-0.375	-0.375	-0.375	-0.375	-0.375	-0.375	-0.375	-0.375	linear	0.025	TRUE	450	FALSE	NA	NA	1	0	0.5	4	splines_cal	0.8	-0.028014449970538362
10	250	0	325	650	975	1300	1625	1950	2275	2600	2925	2	0	1	0.25	0.25	0.25	0.25	0.25	0.25	0.25	0.25	0.25	0.25	-0.375	-0.375	-0.375	-0.375	-0.375	-0.375	-0.375	-0.375	-0.375	-0.375	-0.375	linear	0.025	TRUE	450	FALSE	NA	NA	1	0	0.5	5	fixmodel	0.9	0.013631687632294312
10	250	0	325	650	975	1300	1625	1950	2275	2600	2925	2	0	1	0.25	0.25	0.25	0.25	0.25	0.25	0.25	0.25	0.25	0.25	-0.375	-0.375	-0.375	-0.375	-0.375	-0.375	-0.375	-0.375	-0.375	-0.375	-0.375	linear	0.025	TRUE	450	FALSE	NA	NA	1	0	0.5	5	sepmodel	0.9	0.029210999970685596
10	250	0	325	650	975	1300	1625	1950	2275	2600	2925	2	0	1	0.25	0.25	0.25	0.25	0.25	0.25	0.25	0.25	0.25	0.25	-0.375	-0.375	-0.375	-0.375	-0.375	-0.375	-0.375	-0.375	-0.375	-0.375	-0.375	linear	0.025	TRUE	450	FALSE	NA	NA	1	0	0.5	5	splines	0.9	0.017860581696601017
10	250	0	325	650	975	1300	1625	1950	2275	2600	2925	2	0	1	0.25	0.25	0.25	0.25	0.25	0.25	0.25	0.25	0.25	0.25	-0.375	-0.375	-0.375	-0.375	-0.375	-0.375	-0.375	-0.375	-0.375	-0.375	-0.375	linear	0.025	TRUE	450	FALSE	NA	NA	1	0	0.5	5	splines_cal	0.9	0.021698199732059636
10	250	0	325	650	975	1300	1625	1950	2275	2600	2925	2	0	1	0.25	0.25	0.25	0.25	0.25	0.25	0.25	0.25	0.25	0.25	-0.375	-0.375	-0.375	-0.375	-0.375	-0.375	-0.375	-0.375	-0.375	-0.375	-0.375	linear	0.025	TRUE	450	FALSE	NA	NA	1	0	0.5	6	fixmodel	0.8	-0.0012707577639624102
10	250	0	325	650	975	1300	1625	1950	2275	2600	2925	2	0	1	0.25	0.25	0.25	0.25	0.25	0.25	0.25	0.25	0.25	0.25	-0.375	-0.375	-0.375	-0.375	-0.375	-0.375	-0.375	-0.375	-0.375	-0.375	-0.375	linear	0.025	TRUE	450	FALSE	NA	NA	1	0	0.5	6	sepmodel	0.9	0.012340652548586495
10	250	0	325	650	975	1300	1625	1950	2275	2600	2925	2	0	1	0.25	0.25	0.25	0.25	0.25	0.25	0.25	0.25	0.25	0.25	-0.375	-0.375	-0.375	-0.375	-0.375	-0.375	-0.375	-0.375	-0.375	-0.375	-0.375	linear	0.025	TRUE	450	FALSE	NA	NA	1	0	0.5	6	splines	0.8	7.29820916651766e-4
10	250	0	325	650	975	1300	1625	1950	2275	2600	2925	2	0	1	0.25	0.25	0.25	0.25	0.25	0.25	0.25	0.25	0.25	0.25	-0.375	-0.375	-0.375	-0.375	-0.375	-0.375	-0.375	-0.375	-0.375	-0.375	-0.375	linear	0.025	TRUE	450	FALSE	NA	NA	1	0	0.5	6	splines_cal	0.9	-3.823190173047969e-4
10	250	0	325	650	975	1300	1625	1950	2275	2600	2925	2	0	1	0.25	0.25	0.25	0.25	0.25	0.25	0.25	0.25	0.25	0.25	-0.375	-0.375	-0.375	-0.375	-0.375	-0.375	-0.375	-0.375	-0.375	-0.375	-0.375	linear	0.025	TRUE	450	FALSE	NA	NA	1	0	0.5	7	fixmodel	1	-0.013885997161560002
10	250	0	325	650	975	1300	1625	1950	2275	2600	2925	2	0	1	0.25	0.25	0.25	0.25	0.25	0.25	0.25	0.25	0.25	0.25	-0.375	-0.375	-0.375	-0.375	-0.375	-0.375	-0.375	-0.375	-0.375	-0.375	-0.375	linear	0.025	TRUE	450	FALSE	NA	NA	1	0	0.5	7	sepmodel	1	-0.006088777019410824
10	250	0	325	650	975	1300	1625	1950	2275	2600	2925	2	0	1	0.25	0.25	0.25	0.25	0.25	0.25	0.25	0.25	0.25	0.25	-0.375	-0.375	-0.375	-0.375	-0.375	-0.375	-0.375	-0.375	-0.375	-0.375	-0.375	linear	0.025	TRUE	450	FALSE	NA	NA	1	0	0.5	7	splines	1	-0.016293528387433222
10	250	0	325	650	975	1300	1625	1950	2275	2600	2925	2	0	1	0.25	0.25	0.25	0.25	0.25	0.25	0.25	0.25	0.25	0.25	-0.375	-0.375	-0.375	-0.375	-0.375	-0.375	-0.375	-0.375	-0.375	-0.375	-0.375	linear	0.025	TRUE	450	FALSE	NA	NA	1	0	0.5	7	splines_cal	1	-0.014027303753116468
10	250	0	325	650	975	1300	1625	1950	2275	2600	2925	2	0	1	0.25	0.25	0.25	0.25	0.25	0.25	0.25	0.25	0.25	0.25	-0.375	-0.375	-0.375	-0.375	-0.375	-0.375	-0.375	-0.375	-0.375	-0.375	-0.375	linear	0.025	TRUE	450	FALSE	NA	NA	1	0	0.5	8	fixmodel	0.6	-0.006028317015688625
10	250	0	325	650	975	1300	1625	1950	2275	2600	2925	2	0	1	0.25	0.25	0.25	0.25	0.25	0.25	0.25	0.25	0.25	0.25	-0.375	-0.375	-0.375	-0.375	-0.375	-0.375	-0.375	-0.375	-0.375	-0.375	-0.375	linear	0.025	TRUE	450	FALSE	NA	NA	1	0	0.5	8	sepmodel	0.6	-0.012855669465298444
10	250	0	325	650	975	1300	1625	1950	2275	2600	2925	2	0	1	0.25	0.25	0.25	0.25	0.25	0.25	0.25	0.25	0.25	0.25	-0.375	-0.375	-0.375	-0.375	-0.375	-0.375	-0.375	-0.375	-0.375	-0.375	-0.375	linear	0.025	TRUE	450	FALSE	NA	NA	1	0	0.5	8	splines	0.6	-0.00686058340330013
10	250	0	325	650	975	1300	1625	1950	2275	2600	2925	2	0	1	0.25	0.25	0.25	0.25	0.25	0.25	0.25	0.25	0.25	0.25	-0.375	-0.375	-0.375	-0.375	-0.375	-0.375	-0.375	-0.375	-0.375	-0.375	-0.375	linear	0.025	TRUE	450	FALSE	NA	NA	1	0	0.5	8	splines_cal	0.7	-0.009723583292446056
10	250	0	325	650	975	1300	1625	1950	2275	2600	2925	2	0	1	0.25	0.25	0.25	0.25	0.25	0.25	0.25	0.25	0.25	0.25	-0.375	-0.375	-0.375	-0.375	-0.375	-0.375	-0.375	-0.375	-0.375	-0.375	-0.375	linear	0.025	TRUE	450	FALSE	NA	NA	1	0	0.5	9	fixmodel	0.5	-0.05175989444661132
10	250	0	325	650	975	1300	1625	1950	2275	2600	2925	2	0	1	0.25	0.25	0.25	0.25	0.25	0.25	0.25	0.25	0.25	0.25	-0.375	-0.375	-0.375	-0.375	-0.375	-0.375	-0.375	-0.375	-0.375	-0.375	-0.375	linear	0.025	TRUE	450	FALSE	NA	NA	1	0	0.5	9	sepmodel	0.5	-0.046215143374769285
10	250	0	325	650	975	1300	1625	1950	2275	2600	2925	2	0	1	0.25	0.25	0.25	0.25	0.25	0.25	0.25	0.25	0.25	0.25	-0.375	-0.375	-0.375	-0.375	-0.375	-0.375	-0.375	-0.375	-0.375	-0.375	-0.375	linear	0.025	TRUE	450	FALSE	NA	NA	1	0	0.5	9	splines	0.5	-0.05156401503785246
10	250	0	325	650	975	1300	1625	1950	2275	2600	2925	2	0	1	0.25	0.25	0.25	0.25	0.25	0.25	0.25	0.25	0.25	0.25	-0.375	-0.375	-0.375	-0.375	-0.375	-0.375	-0.375	-0.375	-0.375	-0.375	-0.375	linear	0.025	TRUE	450	FALSE	NA	NA	1	0	0.5	9	splines_cal	0.6	-0.05045920424585426
10	250	0	325	650	975	1300	1625	1950	2275	2600	2925	2	0	1	0.25	0.25	0.25	0.25	0.25	0.25	0.25	0.25	0.25	0.25	-0.375	-0.375	-0.375	-0.375	-0.375	-0.375	-0.375	-0.375	-0.375	-0.375	-0.375	linear	0.025	TRUE	450	FALSE	NA	NA	1	0	0.5	10	fixmodel	0.6	-0.059963753051464834
10	250	0	325	650	975	1300	1625	1950	2275	2600	2925	2	0	1	0.25	0.25	0.25	0.25	0.25	0.25	0.25	0.25	0.25	0.25	-0.375	-0.375	-0.375	-0.375	-0.375	-0.375	-0.375	-0.375	-0.375	-0.375	-0.375	linear	0.025	TRUE	450	FALSE	NA	NA	1	0	0.5	10	sepmodel	0.6	-0.05340192333329777
10	250	0	325	650	975	1300	1625	1950	2275	2600	2925	2	0	1	0.25	0.25	0.25	0.25	0.25	0.25	0.25	0.25	0.25	0.25	-0.375	-0.375	-0.375	-0.375	-0.375	-0.375	-0.375	-0.375	-0.375	-0.375	-0.375	linear	0.025	TRUE	450	FALSE	NA	NA	1	0	0.5	10	splines	0.6	-0.05877474774099914
10	250	0	325	650	975	1300	1625	1950	2275	2600	2925	2	0	1	0.25	0.25	0.25	0.25	0.25	0.25	0.25	0.25	0.25	0.25	-0.375	-0.375	-0.375	-0.375	-0.375	-0.375	-0.375	-0.375	-0.375	-0.375	-0.375	linear	0.025	TRUE	450	FALSE	NA	NA	1	0	0.5	10	splines_cal	0.6	-0.0581848967275704
10	250	0	350	700	1050	1400	1750	2100	2450	2800	3150	2	0	1	0.25	0.25	0.25	0.25	0.25	0.25	0.25	0.25	0.25	0.25	-0.375	-0.375	-0.375	-0.375	-0.375	-0.375	-0.375	-0.375	-0.375	-0.375	-0.375	linear	0.025	TRUE	450	FALSE	NA	NA	1	0	0.5	2	fixmodel	0.7	-0.026583272328251396
10	250	0	350	700	1050	1400	1750	2100	2450	2800	3150	2	0	1	0.25	0.25	0.25	0.25	0.25	0.25	0.25	0.25	0.25	0.25	-0.375	-0.375	-0.375	-0.375	-0.375	-0.375	-0.375	-0.375	-0.375	-0.375	-0.375	linear	0.025	TRUE	450	FALSE	NA	NA	1	0	0.5	2	sepmodel	0.7	-0.02181645978038124
10	250	0	350	700	1050	1400	1750	2100	2450	2800	3150	2	0	1	0.25	0.25	0.25	0.25	0.25	0.25	0.25	0.25	0.25	0.25	-0.375	-0.375	-0.375	-0.375	-0.375	-0.375	-0.375	-0.375	-0.375	-0.375	-0.375	linear	0.025	TRUE	450	FALSE	NA	NA	1	0	0.5	2	splines	0.7	-0.022048627266961513
10	250	0	350	700	1050	1400	1750	2100	2450	2800	3150	2	0	1	0.25	0.25	0.25	0.25	0.25	0.25	0.25	0.25	0.25	0.25	-0.375	-0.375	-0.375	-0.375	-0.375	-0.375	-0.375	-0.375	-0.375	-0.375	-0.375	linear	0.025	TRUE	450	FALSE	NA	NA	1	0	0.5	2	splines_cal	0.7	-0.0235849233256051
10	250	0	350	700	1050	1400	1750	2100	2450	2800	3150	2	0	1	0.25	0.25	0.25	0.25	0.25	0.25	0.25	0.25	0.25	0.25	-0.375	-0.375	-0.375	-0.375	-0.375	-0.375	-0.375	-0.375	-0.375	-0.375	-0.375	linear	0.025	TRUE	450	FALSE	NA	NA	1	0	0.5	3	fixmodel	0.7	-0.0014556751435586268
10	250	0	350	700	1050	1400	1750	2100	2450	2800	3150	2	0	1	0.25	0.25	0.25	0.25	0.25	0.25	0.25	0.25	0.25	0.25	-0.375	-0.375	-0.375	-0.375	-0.375	-0.375	-0.375	-0.375	-0.375	-0.375	-0.375	linear	0.025	TRUE	450	FALSE	NA	NA	1	0	0.5	3	sepmodel	0.6	-0.027204890011763492
10	250	0	350	700	1050	1400	1750	2100	2450	2800	3150	2	0	1	0.25	0.25	0.25	0.25	0.25	0.25	0.25	0.25	0.25	0.25	-0.375	-0.375	-0.375	-0.375	-0.375	-0.375	-0.375	-0.375	-0.375	-0.375	-0.375	linear	0.025	TRUE	450	FALSE	NA	NA	1	0	0.5	3	splines	0.7	0.0015339420730842378
10	250	0	350	700	1050	1400	1750	2100	2450	2800	3150	2	0	1	0.25	0.25	0.25	0.25	0.25	0.25	0.25	0.25	0.25	0.25	-0.375	-0.375	-0.375	-0.375	-0.375	-0.375	-0.375	-0.375	-0.375	-0.375	-0.375	linear	0.025	TRUE	450	FALSE	NA	NA	1	0	0.5	3	splines_cal	0.7	0.003805806205499901
10	250	0	350	700	1050	1400	1750	2100	2450	2800	3150	2	0	1	0.25	0.25	0.25	0.25	0.25	0.25	0.25	0.25	0.25	0.25	-0.375	-0.375	-0.375	-0.375	-0.375	-0.375	-0.375	-0.375	-0.375	-0.375	-0.375	linear	0.025	TRUE	450	FALSE	NA	NA	1	0	0.5	4	fixmodel	0.8	-0.013054584433839786
10	250	0	350	700	1050	1400	1750	2100	2450	2800	3150	2	0	1	0.25	0.25	0.25	0.25	0.25	0.25	0.25	0.25	0.25	0.25	-0.375	-0.375	-0.375	-0.375	-0.375	-0.375	-0.375	-0.375	-0.375	-0.375	-0.375	linear	0.025	TRUE	450	FALSE	NA	NA	1	0	0.5	4	sepmodel	0.8	-0.009171541943306003
10	250	0	350	700	1050	1400	1750	2100	2450	2800	3150	2	0	1	0.25	0.25	0.25	0.25	0.25	0.25	0.25	0.25	0.25	0.25	-0.375	-0.375	-0.375	-0.375	-0.375	-0.375	-0.375	-0.375	-0.375	-0.375	-0.375	linear	0.025	TRUE	450	FALSE	NA	NA	1	0	0.5	4	splines	0.8	-0.0112564301263972
10	250	0	350	700	1050	1400	1750	2100	2450	2800	3150	2	0	1	0.25	0.25	0.25	0.25	0.25	0.25	0.25	0.25	0.25	0.25	-0.375	-0.375	-0.375	-0.375	-0.375	-0.375	-0.375	-0.375	-0.375	-0.375	-0.375	linear	0.025	TRUE	450	FALSE	NA	NA	1	0	0.5	4	splines_cal	0.8	-0.006034168328742998
10	250	0	350	700	1050	1400	1750	2100	2450	2800	3150	2	0	1	0.25	0.25	0.25	0.25	0.25	0.25	0.25	0.25	0.25	0.25	-0.375	-0.375	-0.375	-0.375	-0.375	-0.375	-0.375	-0.375	-0.375	-0.375	-0.375	linear	0.025	TRUE	450	FALSE	NA	NA	1	0	0.5	5	fixmodel	0.9	0.026592225531683986
10	250	0	350	700	1050	1400	1750	2100	2450	2800	3150	2	0	1	0.25	0.25	0.25	0.25	0.25	0.25	0.25	0.25	0.25	0.25	-0.375	-0.375	-0.375	-0.375	-0.375	-0.375	-0.375	-0.375	-0.375	-0.375	-0.375	linear	0.025	TRUE	450	FALSE	NA	NA	1	0	0.5	5	sepmodel	0.9	0.02614185223362089
10	250	0	350	700	1050	1400	1750	2100	2450	2800	3150	2	0	1	0.25	0.25	0.25	0.25	0.25	0.25	0.25	0.25	0.25	0.25	-0.375	-0.375	-0.375	-0.375	-0.375	-0.375	-0.375	-0.375	-0.375	-0.375	-0.375	linear	0.025	TRUE	450	FALSE	NA	NA	1	0	0.5	5	splines	1	0.02399079825814537
10	250	0	350	700	1050	1400	1750	2100	2450	2800	3150	2	0	1	0.25	0.25	0.25	0.25	0.25	0.25	0.25	0.25	0.25	0.25	-0.375	-0.375	-0.375	-0.375	-0.375	-0.375	-0.375	-0.375	-0.375	-0.375	-0.375	linear	0.025	TRUE	450	FALSE	NA	NA	1	0	0.5	5	splines_cal	1	0.02631471061526355
10	250	0	350	700	1050	1400	1750	2100	2450	2800	3150	2	0	1	0.25	0.25	0.25	0.25	0.25	0.25	0.25	0.25	0.25	0.25	-0.375	-0.375	-0.375	-0.375	-0.375	-0.375	-0.375	-0.375	-0.375	-0.375	-0.375	linear	0.025	TRUE	450	FALSE	NA	NA	1	0	0.5	6	fixmodel	0.9	-0.03305832088551848
10	250	0	350	700	1050	1400	1750	2100	2450	2800	3150	2	0	1	0.25	0.25	0.25	0.25	0.25	0.25	0.25	0.25	0.25	0.25	-0.375	-0.375	-0.375	-0.375	-0.375	-0.375	-0.375	-0.375	-0.375	-0.375	-0.375	linear	0.025	TRUE	450	FALSE	NA	NA	1	0	0.5	6	sepmodel	0.9	-0.02058938773844477
10	250	0	350	700	1050	1400	1750	2100	2450	2800	3150	2	0	1	0.25	0.25	0.25	0.25	0.25	0.25	0.25	0.25	0.25	0.25	-0.375	-0.375	-0.375	-0.375	-0.375	-0.375	-0.375	-0.375	-0.375	-0.375	-0.375	linear	0.025	TRUE	450	FALSE	NA	NA	1	0	0.5	6	splines	0.9	-0.032251457681809495
10	250	0	350	700	1050	1400	1750	2100	2450	2800	3150	2	0	1	0.25	0.25	0.25	0.25	0.25	0.25	0.25	0.25	0.25	0.25	-0.375	-0.375	-0.375	-0.375	-0.375	-0.375	-0.375	-0.375	-0.375	-0.375	-0.375	linear	0.025	TRUE	450	FALSE	NA	NA	1	0	0.5	6	splines_cal	0.8	-0.03833334135334741
10	250	0	350	700	1050	1400	1750	2100	2450	2800	3150	2	0	1	0.25	0.25	0.25	0.25	0.25	0.25	0.25	0.25	0.25	0.25	-0.375	-0.375	-0.375	-0.375	-0.375	-0.375	-0.375	-0.375	-0.375	-0.375	-0.375	linear	0.025	TRUE	450	FALSE	NA	NA	1	0	0.5	7	fixmodel	0.6	-0.04737870549793614
10	250	0	350	700	1050	1400	1750	2100	2450	2800	3150	2	0	1	0.25	0.25	0.25	0.25	0.25	0.25	0.25	0.25	0.25	0.25	-0.375	-0.375	-0.375	-0.375	-0.375	-0.375	-0.375	-0.375	-0.375	-0.375	-0.375	linear	0.025	TRUE	450	FALSE	NA	NA	1	0	0.5	7	sepmodel	0.6	-0.028480650295732
10	250	0	350	700	1050	1400	1750	2100	2450	2800	3150	2	0	1	0.25	0.25	0.25	0.25	0.25	0.25	0.25	0.25	0.25	0.25	-0.375	-0.375	-0.375	-0.375	-0.375	-0.375	-0.375	-0.375	-0.375	-0.375	-0.375	linear	0.025	TRUE	450	FALSE	NA	NA	1	0	0.5	7	splines	0.6	-0.043701636980278895
10	250	0	350	700	1050	1400	1750	2100	2450	2800	3150	2	0	1	0.25	0.25	0.25	0.25	0.25	0.25	0.25	0.25	0.25	0.25	-0.375	-0.375	-0.375	-0.375	-0.375	-0.375	-0.375	-0.375	-0.375	-0.375	-0.375	linear	0.025	TRUE	450	FALSE	NA	NA	1	0	0.5	7	splines_cal	0.6	-0.044550984682461194
10	250	0	350	700	1050	1400	1750	2100	2450	2800	3150	2	0	1	0.25	0.25	0.25	0.25	0.25	0.25	0.25	0.25	0.25	0.25	-0.375	-0.375	-0.375	-0.375	-0.375	-0.375	-0.375	-0.375	-0.375	-0.375	-0.375	linear	0.025	TRUE	450	FALSE	NA	NA	1	0	0.5	8	fixmodel	0.8	-0.026055298778002726
10	250	0	350	700	1050	1400	1750	2100	2450	2800	3150	2	0	1	0.25	0.25	0.25	0.25	0.25	0.25	0.25	0.25	0.25	0.25	-0.375	-0.375	-0.375	-0.375	-0.375	-0.375	-0.375	-0.375	-0.375	-0.375	-0.375	linear	0.025	TRUE	450	FALSE	NA	NA	1	0	0.5	8	sepmodel	0.7	-0.01583221050704791
10	250	0	350	700	1050	1400	1750	2100	2450	2800	3150	2	0	1	0.25	0.25	0.25	0.25	0.25	0.25	0.25	0.25	0.25	0.25	-0.375	-0.375	-0.375	-0.375	-0.375	-0.375	-0.375	-0.375	-0.375	-0.375	-0.375	linear	0.025	TRUE	450	FALSE	NA	NA	1	0	0.5	8	splines	0.7	-0.021361762204182833
10	250	0	350	700	1050	1400	1750	2100	2450	2800	3150	2	0	1	0.25	0.25	0.25	0.25	0.25	0.25	0.25	0.25	0.25	0.25	-0.375	-0.375	-0.375	-0.375	-0.375	-0.375	-0.375	-0.375	-0.375	-0.375	-0.375	linear	0.025	TRUE	450	FALSE	NA	NA	1	0	0.5	8	splines_cal	0.7	-0.021984489706941907
10	250	0	350	700	1050	1400	1750	2100	2450	2800	3150	2	0	1	0.25	0.25	0.25	0.25	0.25	0.25	0.25	0.25	0.25	0.25	-0.375	-0.375	-0.375	-0.375	-0.375	-0.375	-0.375	-0.375	-0.375	-0.375	-0.375	linear	0.025	TRUE	450	FALSE	NA	NA	1	0	0.5	9	fixmodel	0.8	-4.322147917270064e-4
10	250	0	350	700	1050	1400	1750	2100	2450	2800	3150	2	0	1	0.25	0.25	0.25	0.25	0.25	0.25	0.25	0.25	0.25	0.25	-0.375	-0.375	-0.375	-0.375	-0.375	-0.375	-0.375	-0.375	-0.375	-0.375	-0.375	linear	0.025	TRUE	450	FALSE	NA	NA	1	0	0.5	9	sepmodel	0.9	0.009888984290505675
10	250	0	350	700	1050	1400	1750	2100	2450	2800	3150	2	0	1	0.25	0.25	0.25	0.25	0.25	0.25	0.25	0.25	0.25	0.25	-0.375	-0.375	-0.375	-0.375	-0.375	-0.375	-0.375	-0.375	-0.375	-0.375	-0.375	linear	0.025	TRUE	450	FALSE	NA	NA	1	0	0.5	9	splines	0.9	0.003365982135228368
10	250	0	350	700	1050	1400	1750	2100	2450	2800	3150	2	0	1	0.25	0.25	0.25	0.25	0.25	0.25	0.25	0.25	0.25	0.25	-0.375	-0.375	-0.375	-0.375	-0.375	-0.375	-0.375	-0.375	-0.375	-0.375	-0.375	linear	0.025	TRUE	450	FALSE	NA	NA	1	0	0.5	9	splines_cal	0.8	0.0020710916236034104
10	250	0	350	700	1050	1400	1750	2100	2450	2800	3150	2	0	1	0.25	0.25	0.25	0.25	0.25	0.25	0.25	0.25	0.25	0.25	-0.375	-0.375	-0.375	-0.375	-0.375	-0.375	-0.375	-0.375	-0.375	-0.375	-0.375	linear	0.025	TRUE	450	FALSE	NA	NA	1	0	0.5	10	fixmodel	1	0.024580640582219825
10	250	0	350	700	1050	1400	1750	2100	2450	2800	3150	2	0	1	0.25	0.25	0.25	0.25	0.25	0.25	0.25	0.25	0.25	0.25	-0.375	-0.375	-0.375	-0.375	-0.375	-0.375	-0.375	-0.375	-0.375	-0.375	-0.375	linear	0.025	TRUE	450	FALSE	NA	NA	1	0	0.5	10	sepmodel	0.9	0.024633661338953766
10	250	0	350	700	1050	1400	1750	2100	2450	2800	3150	2	0	1	0.25	0.25	0.25	0.25	0.25	0.25	0.25	0.25	0.25	0.25	-0.375	-0.375	-0.375	-0.375	-0.375	-0.375	-0.375	-0.375	-0.375	-0.375	-0.375	linear	0.025	TRUE	450	FALSE	NA	NA	1	0	0.5	10	splines	1	0.02423221633219207
10	250	0	350	700	1050	1400	1750	2100	2450	2800	3150	2	0	1	0.25	0.25	0.25	0.25	0.25	0.25	0.25	0.25	0.25	0.25	-0.375	-0.375	-0.375	-0.375	-0.375	-0.375	-0.375	-0.375	-0.375	-0.375	-0.375	linear	0.025	TRUE	450	FALSE	NA	NA	1	0	0.5	10	splines_cal	1	0.023017651014271272
10	250	0	375	750	1125	1500	1875	2250	2625	3000	3375	2	0	1	0.25	0.25	0.25	0.25	0.25	0.25	0.25	0.25	0.25	0.25	-0.375	-0.375	-0.375	-0.375	-0.375	-0.375	-0.375	-0.375	-0.375	-0.375	-0.375	linear	0.025	TRUE	450	FALSE	NA	NA	1	0	0.5	2	fixmodel	1	0.04015049631652437
10	250	0	375	750	1125	1500	1875	2250	2625	3000	3375	2	0	1	0.25	0.25	0.25	0.25	0.25	0.25	0.25	0.25	0.25	0.25	-0.375	-0.375	-0.375	-0.375	-0.375	-0.375	-0.375	-0.375	-0.375	-0.375	-0.375	linear	0.025	TRUE	450	FALSE	NA	NA	1	0	0.5	2	sepmodel	1	0.04798265360196668
10	250	0	375	750	1125	1500	1875	2250	2625	3000	3375	2	0	1	0.25	0.25	0.25	0.25	0.25	0.25	0.25	0.25	0.25	0.25	-0.375	-0.375	-0.375	-0.375	-0.375	-0.375	-0.375	-0.375	-0.375	-0.375	-0.375	linear	0.025	TRUE	450	FALSE	NA	NA	1	0	0.5	2	splines	0.9	0.045047120742186406
10	250	0	375	750	1125	1500	1875	2250	2625	3000	3375	2	0	1	0.25	0.25	0.25	0.25	0.25	0.25	0.25	0.25	0.25	0.25	-0.375	-0.375	-0.375	-0.375	-0.375	-0.375	-0.375	-0.375	-0.375	-0.375	-0.375	linear	0.025	TRUE	450	FALSE	NA	NA	1	0	0.5	2	splines_cal	1	0.03684995209478946
10	250	0	375	750	1125	1500	1875	2250	2625	3000	3375	2	0	1	0.25	0.25	0.25	0.25	0.25	0.25	0.25	0.25	0.25	0.25	-0.375	-0.375	-0.375	-0.375	-0.375	-0.375	-0.375	-0.375	-0.375	-0.375	-0.375	linear	0.025	TRUE	450	FALSE	NA	NA	1	0	0.5	3	fixmodel	0.9	0.011433983933779233
10	250	0	375	750	1125	1500	1875	2250	2625	3000	3375	2	0	1	0.25	0.25	0.25	0.25	0.25	0.25	0.25	0.25	0.25	0.25	-0.375	-0.375	-0.375	-0.375	-0.375	-0.375	-0.375	-0.375	-0.375	-0.375	-0.375	linear	0.025	TRUE	450	FALSE	NA	NA	1	0	0.5	3	sepmodel	0.8	0.007559402682059796
10	250	0	375	750	1125	1500	1875	2250	2625	3000	3375	2	0	1	0.25	0.25	0.25	0.25	0.25	0.25	0.25	0.25	0.25	0.25	-0.375	-0.375	-0.375	-0.375	-0.375	-0.375	-0.375	-0.375	-0.375	-0.375	-0.375	linear	0.025	TRUE	450	FALSE	NA	NA	1	0	0.5	3	splines	1	0.011969092800596489
10	250	0	375	750	1125	1500	1875	2250	2625	3000	3375	2	0	1	0.25	0.25	0.25	0.25	0.25	0.25	0.25	0.25	0.25	0.25	-0.375	-0.375	-0.375	-0.375	-0.375	-0.375	-0.375	-0.375	-0.375	-0.375	-0.375	linear	0.025	TRUE	450	FALSE	NA	NA	1	0	0.5	3	splines_cal	1	0.017754591265414787
10	250	0	375	750	1125	1500	1875	2250	2625	3000	3375	2	0	1	0.25	0.25	0.25	0.25	0.25	0.25	0.25	0.25	0.25	0.25	-0.375	-0.375	-0.375	-0.375	-0.375	-0.375	-0.375	-0.375	-0.375	-0.375	-0.375	linear	0.025	TRUE	450	FALSE	NA	NA	1	0	0.5	4	fixmodel	0.9	-0.011782496544462815
10	250	0	375	750	1125	1500	1875	2250	2625	3000	3375	2	0	1	0.25	0.25	0.25	0.25	0.25	0.25	0.25	0.25	0.25	0.25	-0.375	-0.375	-0.375	-0.375	-0.375	-0.375	-0.375	-0.375	-0.375	-0.375	-0.375	linear	0.025	TRUE	450	FALSE	NA	NA	1	0	0.5	4	sepmodel	0.9	-0.014522902161194538
10	250	0	375	750	1125	1500	1875	2250	2625	3000	3375	2	0	1	0.25	0.25	0.25	0.25	0.25	0.25	0.25	0.25	0.25	0.25	-0.375	-0.375	-0.375	-0.375	-0.375	-0.375	-0.375	-0.375	-0.375	-0.375	-0.375	linear	0.025	TRUE	450	FALSE	NA	NA	1	0	0.5	4	splines	0.9	-0.009613618866801713
10	250	0	375	750	1125	1500	1875	2250	2625	3000	3375	2	0	1	0.25	0.25	0.25	0.25	0.25	0.25	0.25	0.25	0.25	0.25	-0.375	-0.375	-0.375	-0.375	-0.375	-0.375	-0.375	-0.375	-0.375	-0.375	-0.375	linear	0.025	TRUE	450	FALSE	NA	NA	1	0	0.5	4	splines_cal	0.9	-0.008500061117572219
10	250	0	375	750	1125	1500	1875	2250	2625	3000	3375	2	0	1	0.25	0.25	0.25	0.25	0.25	0.25	0.25	0.25	0.25	0.25	-0.375	-0.375	-0.375	-0.375	-0.375	-0.375	-0.375	-0.375	-0.375	-0.375	-0.375	linear	0.025	TRUE	450	FALSE	NA	NA	1	0	0.5	5	fixmodel	1	-0.011117380757964316
10	250	0	375	750	1125	1500	1875	2250	2625	3000	3375	2	0	1	0.25	0.25	0.25	0.25	0.25	0.25	0.25	0.25	0.25	0.25	-0.375	-0.375	-0.375	-0.375	-0.375	-0.375	-0.375	-0.375	-0.375	-0.375	-0.375	linear	0.025	TRUE	450	FALSE	NA	NA	1	0	0.5	5	sepmodel	1	-0.0022728908378209234
10	250	0	375	750	1125	1500	1875	2250	2625	3000	3375	2	0	1	0.25	0.25	0.25	0.25	0.25	0.25	0.25	0.25	0.25	0.25	-0.375	-0.375	-0.375	-0.375	-0.375	-0.375	-0.375	-0.375	-0.375	-0.375	-0.375	linear	0.025	TRUE	450	FALSE	NA	NA	1	0	0.5	5	splines	1	-0.007613594176603719
10	250	0	375	750	1125	1500	1875	2250	2625	3000	3375	2	0	1	0.25	0.25	0.25	0.25	0.25	0.25	0.25	0.25	0.25	0.25	-0.375	-0.375	-0.375	-0.375	-0.375	-0.375	-0.375	-0.375	-0.375	-0.375	-0.375	linear	0.025	TRUE	450	FALSE	NA	NA	1	0	0.5	5	splines_cal	1	-0.002788773824911381
10	250	0	375	750	1125	1500	1875	2250	2625	3000	3375	2	0	1	0.25	0.25	0.25	0.25	0.25	0.25	0.25	0.25	0.25	0.25	-0.375	-0.375	-0.375	-0.375	-0.375	-0.375	-0.375	-0.375	-0.375	-0.375	-0.375	linear	0.025	TRUE	450	FALSE	NA	NA	1	0	0.5	6	fixmodel	0.8	-0.019455622727244663
10	250	0	375	750	1125	1500	1875	2250	2625	3000	3375	2	0	1	0.25	0.25	0.25	0.25	0.25	0.25	0.25	0.25	0.25	0.25	-0.375	-0.375	-0.375	-0.375	-0.375	-0.375	-0.375	-0.375	-0.375	-0.375	-0.375	linear	0.025	TRUE	450	FALSE	NA	NA	1	0	0.5	6	sepmodel	0.7	-0.03203690766694069
10	250	0	375	750	1125	1500	1875	2250	2625	3000	3375	2	0	1	0.25	0.25	0.25	0.25	0.25	0.25	0.25	0.25	0.25	0.25	-0.375	-0.375	-0.375	-0.375	-0.375	-0.375	-0.375	-0.375	-0.375	-0.375	-0.375	linear	0.025	TRUE	450	FALSE	NA	NA	1	0	0.5	6	splines	0.8	-0.018334737860135824
10	250	0	375	750	1125	1500	1875	2250	2625	3000	3375	2	0	1	0.25	0.25	0.25	0.25	0.25	0.25	0.25	0.25	0.25	0.25	-0.375	-0.375	-0.375	-0.375	-0.375	-0.375	-0.375	-0.375	-0.375	-0.375	-0.375	linear	0.025	TRUE	450	FALSE	NA	NA	1	0	0.5	6	splines_cal	0.9	-0.005917913120143373
10	250	0	375	750	1125	1500	1875	2250	2625	3000	3375	2	0	1	0.25	0.25	0.25	0.25	0.25	0.25	0.25	0.25	0.25	0.25	-0.375	-0.375	-0.375	-0.375	-0.375	-0.375	-0.375	-0.375	-0.375	-0.375	-0.375	linear	0.025	TRUE	450	FALSE	NA	NA	1	0	0.5	7	fixmodel	0.9	-0.025254725747888736
10	250	0	375	750	1125	1500	1875	2250	2625	3000	3375	2	0	1	0.25	0.25	0.25	0.25	0.25	0.25	0.25	0.25	0.25	0.25	-0.375	-0.375	-0.375	-0.375	-0.375	-0.375	-0.375	-0.375	-0.375	-0.375	-0.375	linear	0.025	TRUE	450	FALSE	NA	NA	1	0	0.5	7	sepmodel	0.9	-0.021628663097549024
10	250	0	375	750	1125	1500	1875	2250	2625	3000	3375	2	0	1	0.25	0.25	0.25	0.25	0.25	0.25	0.25	0.25	0.25	0.25	-0.375	-0.375	-0.375	-0.375	-0.375	-0.375	-0.375	-0.375	-0.375	-0.375	-0.375	linear	0.025	TRUE	450	FALSE	NA	NA	1	0	0.5	7	splines	0.9	-0.02567302302002077
10	250	0	375	750	1125	1500	1875	2250	2625	3000	3375	2	0	1	0.25	0.25	0.25	0.25	0.25	0.25	0.25	0.25	0.25	0.25	-0.375	-0.375	-0.375	-0.375	-0.375	-0.375	-0.375	-0.375	-0.375	-0.375	-0.375	linear	0.025	TRUE	450	FALSE	NA	NA	1	0	0.5	7	splines_cal	0.8	-0.031164074762725813
10	250	0	375	750	1125	1500	1875	2250	2625	3000	3375	2	0	1	0.25	0.25	0.25	0.25	0.25	0.25	0.25	0.25	0.25	0.25	-0.375	-0.375	-0.375	-0.375	-0.375	-0.375	-0.375	-0.375	-0.375	-0.375	-0.375	linear	0.025	TRUE	450	FALSE	NA	NA	1	0	0.5	8	fixmodel	0.8	0.0078020643045953655
10	250	0	375	750	1125	1500	1875	2250	2625	3000	3375	2	0	1	0.25	0.25	0.25	0.25	0.25	0.25	0.25	0.25	0.25	0.25	-0.375	-0.375	-0.375	-0.375	-0.375	-0.375	-0.375	-0.375	-0.375	-0.375	-0.375	linear	0.025	TRUE	450	FALSE	NA	NA	1	0	0.5	8	sepmodel	0.8	0.020902626925941487
10	250	0	375	750	1125	1500	1875	2250	2625	3000	3375	2	0	1	0.25	0.25	0.25	0.25	0.25	0.25	0.25	0.25	0.25	0.25	-0.375	-0.375	-0.375	-0.375	-0.375	-0.375	-0.375	-0.375	-0.375	-0.375	-0.375	linear	0.025	TRUE	450	FALSE	NA	NA	1	0	0.5	8	splines	0.7	0.007480512678133139
10	250	0	375	750	1125	1500	1875	2250	2625	3000	3375	2	0	1	0.25	0.25	0.25	0.25	0.25	0.25	0.25	0.25	0.25	0.25	-0.375	-0.375	-0.375	-0.375	-0.375	-0.375	-0.375	-0.375	-0.375	-0.375	-0.375	linear	0.025	TRUE	450	FALSE	NA	NA	1	0	0.5	8	splines_cal	0.8	0.014985688638412053
10	250	0	375	750	1125	1500	1875	2250	2625	3000	3375	2	0	1	0.25	0.25	0.25	0.25	0.25	0.25	0.25	0.25	0.25	0.25	-0.375	-0.375	-0.375	-0.375	-0.375	-0.375	-0.375	-0.375	-0.375	-0.375	-0.375	linear	0.025	TRUE	450	FALSE	NA	NA	1	0	0.5	9	fixmodel	0.9	0.05061503870705394
10	250	0	375	750	1125	1500	1875	2250	2625	3000	3375	2	0	1	0.25	0.25	0.25	0.25	0.25	0.25	0.25	0.25	0.25	0.25	-0.375	-0.375	-0.375	-0.375	-0.375	-0.375	-0.375	-0.375	-0.375	-0.375	-0.375	linear	0.025	TRUE	450	FALSE	NA	NA	1	0	0.5	9	sepmodel	0.9	0.06389769486967709
10	250	0	375	750	1125	1500	1875	2250	2625	3000	3375	2	0	1	0.25	0.25	0.25	0.25	0.25	0.25	0.25	0.25	0.25	0.25	-0.375	-0.375	-0.375	-0.375	-0.375	-0.375	-0.375	-0.375	-0.375	-0.375	-0.375	linear	0.025	TRUE	450	FALSE	NA	NA	1	0	0.5	9	splines	0.9	0.04968814754698993
10	250	0	375	750	1125	1500	1875	2250	2625	3000	3375	2	0	1	0.25	0.25	0.25	0.25	0.25	0.25	0.25	0.25	0.25	0.25	-0.375	-0.375	-0.375	-0.375	-0.375	-0.375	-0.375	-0.375	-0.375	-0.375	-0.375	linear	0.025	TRUE	450	FALSE	NA	NA	1	0	0.5	9	splines_cal	0.9	0.05185088885081145
10	250	0	375	750	1125	1500	1875	2250	2625	3000	3375	2	0	1	0.25	0.25	0.25	0.25	0.25	0.25	0.25	0.25	0.25	0.25	-0.375	-0.375	-0.375	-0.375	-0.375	-0.375	-0.375	-0.375	-0.375	-0.375	-0.375	linear	0.025	TRUE	450	FALSE	NA	NA	1	0	0.5	10	fixmodel	0.8	-0.004397699157748425
10	250	0	375	750	1125	1500	1875	2250	2625	3000	3375	2	0	1	0.25	0.25	0.25	0.25	0.25	0.25	0.25	0.25	0.25	0.25	-0.375	-0.375	-0.375	-0.375	-0.375	-0.375	-0.375	-0.375	-0.375	-0.375	-0.375	linear	0.025	TRUE	450	FALSE	NA	NA	1	0	0.5	10	sepmodel	0.7	-0.005646898012398152
10	250	0	375	750	1125	1500	1875	2250	2625	3000	3375	2	0	1	0.25	0.25	0.25	0.25	0.25	0.25	0.25	0.25	0.25	0.25	-0.375	-0.375	-0.375	-0.375	-0.375	-0.375	-0.375	-0.375	-0.375	-0.375	-0.375	linear	0.025	TRUE	450	FALSE	NA	NA	1	0	0.5	10	splines	0.9	-0.00491458786370128
10	250	0	375	750	1125	1500	1875	2250	2625	3000	3375	2	0	1	0.25	0.25	0.25	0.25	0.25	0.25	0.25	0.25	0.25	0.25	-0.375	-0.375	-0.375	-0.375	-0.375	-0.375	-0.375	-0.375	-0.375	-0.375	-0.375	linear	0.025	TRUE	450	FALSE	NA	NA	1	0	0.5	10	splines_cal	0.8	-0.002050541498925007
10	250	0	400	800	1200	1600	2000	2400	2800	3200	3600	2	0	1	0.25	0.25	0.25	0.25	0.25	0.25	0.25	0.25	0.25	0.25	-0.375	-0.375	-0.375	-0.375	-0.375	-0.375	-0.375	-0.375	-0.375	-0.375	-0.375	linear	0.025	TRUE	450	FALSE	NA	NA	1	0	0.5	2	fixmodel	0.8	-0.0013568786899674473
10	250	0	400	800	1200	1600	2000	2400	2800	3200	3600	2	0	1	0.25	0.25	0.25	0.25	0.25	0.25	0.25	0.25	0.25	0.25	-0.375	-0.375	-0.375	-0.375	-0.375	-0.375	-0.375	-0.375	-0.375	-0.375	-0.375	linear	0.025	TRUE	450	FALSE	NA	NA	1	0	0.5	2	sepmodel	0.8	-0.0015909825640225638
10	250	0	400	800	1200	1600	2000	2400	2800	3200	3600	2	0	1	0.25	0.25	0.25	0.25	0.25	0.25	0.25	0.25	0.25	0.25	-0.375	-0.375	-0.375	-0.375	-0.375	-0.375	-0.375	-0.375	-0.375	-0.375	-0.375	linear	0.025	TRUE	450	FALSE	NA	NA	1	0	0.5	2	splines	0.8	0.0013763130329828399
10	250	0	400	800	1200	1600	2000	2400	2800	3200	3600	2	0	1	0.25	0.25	0.25	0.25	0.25	0.25	0.25	0.25	0.25	0.25	-0.375	-0.375	-0.375	-0.375	-0.375	-0.375	-0.375	-0.375	-0.375	-0.375	-0.375	linear	0.025	TRUE	450	FALSE	NA	NA	1	0	0.5	2	splines_cal	0.8	4.2715628246693395e-4
10	250	0	400	800	1200	1600	2000	2400	2800	3200	3600	2	0	1	0.25	0.25	0.25	0.25	0.25	0.25	0.25	0.25	0.25	0.25	-0.375	-0.375	-0.375	-0.375	-0.375	-0.375	-0.375	-0.375	-0.375	-0.375	-0.375	linear	0.025	TRUE	450	FALSE	NA	NA	1	0	0.5	3	fixmodel	0.8	-0.03463151112656726
10	250	0	400	800	1200	1600	2000	2400	2800	3200	3600	2	0	1	0.25	0.25	0.25	0.25	0.25	0.25	0.25	0.25	0.25	0.25	-0.375	-0.375	-0.375	-0.375	-0.375	-0.375	-0.375	-0.375	-0.375	-0.375	-0.375	linear	0.025	TRUE	450	FALSE	NA	NA	1	0	0.5	3	sepmodel	0.8	-0.03162857010083355
10	250	0	400	800	1200	1600	2000	2400	2800	3200	3600	2	0	1	0.25	0.25	0.25	0.25	0.25	0.25	0.25	0.25	0.25	0.25	-0.375	-0.375	-0.375	-0.375	-0.375	-0.375	-0.375	-0.375	-0.375	-0.375	-0.375	linear	0.025	TRUE	450	FALSE	NA	NA	1	0	0.5	3	splines	0.8	-0.027547252641775575
10	250	0	400	800	1200	1600	2000	2400	2800	3200	3600	2	0	1	0.25	0.25	0.25	0.25	0.25	0.25	0.25	0.25	0.25	0.25	-0.375	-0.375	-0.375	-0.375	-0.375	-0.375	-0.375	-0.375	-0.375	-0.375	-0.375	linear	0.025	TRUE	450	FALSE	NA	NA	1	0	0.5	3	splines_cal	0.8	-0.02291650496377328
10	250	0	400	800	1200	1600	2000	2400	2800	3200	3600	2	0	1	0.25	0.25	0.25	0.25	0.25	0.25	0.25	0.25	0.25	0.25	-0.375	-0.375	-0.375	-0.375	-0.375	-0.375	-0.375	-0.375	-0.375	-0.375	-0.375	linear	0.025	TRUE	450	FALSE	NA	NA	1	0	0.5	4	fixmodel	0.7	0.021501351596314566
10	250	0	400	800	1200	1600	2000	2400	2800	3200	3600	2	0	1	0.25	0.25	0.25	0.25	0.25	0.25	0.25	0.25	0.25	0.25	-0.375	-0.375	-0.375	-0.375	-0.375	-0.375	-0.375	-0.375	-0.375	-0.375	-0.375	linear	0.025	TRUE	450	FALSE	NA	NA	1	0	0.5	4	sepmodel	0.7	0.014239081583059487
10	250	0	400	800	1200	1600	2000	2400	2800	3200	3600	2	0	1	0.25	0.25	0.25	0.25	0.25	0.25	0.25	0.25	0.25	0.25	-0.375	-0.375	-0.375	-0.375	-0.375	-0.375	-0.375	-0.375	-0.375	-0.375	-0.375	linear	0.025	TRUE	450	FALSE	NA	NA	1	0	0.5	4	splines	0.7	0.024220884094420733
10	250	0	400	800	1200	1600	2000	2400	2800	3200	3600	2	0	1	0.25	0.25	0.25	0.25	0.25	0.25	0.25	0.25	0.25	0.25	-0.375	-0.375	-0.375	-0.375	-0.375	-0.375	-0.375	-0.375	-0.375	-0.375	-0.375	linear	0.025	TRUE	450	FALSE	NA	NA	1	0	0.5	4	splines_cal	0.7	0.024941472328974687
10	250	0	400	800	1200	1600	2000	2400	2800	3200	3600	2	0	1	0.25	0.25	0.25	0.25	0.25	0.25	0.25	0.25	0.25	0.25	-0.375	-0.375	-0.375	-0.375	-0.375	-0.375	-0.375	-0.375	-0.375	-0.375	-0.375	linear	0.025	TRUE	450	FALSE	NA	NA	1	0	0.5	5	fixmodel	0.9	-0.004326244562540285
10	250	0	400	800	1200	1600	2000	2400	2800	3200	3600	2	0	1	0.25	0.25	0.25	0.25	0.25	0.25	0.25	0.25	0.25	0.25	-0.375	-0.375	-0.375	-0.375	-0.375	-0.375	-0.375	-0.375	-0.375	-0.375	-0.375	linear	0.025	TRUE	450	FALSE	NA	NA	1	0	0.5	5	sepmodel	0.7	-0.01109857710096806
10	250	0	400	800	1200	1600	2000	2400	2800	3200	3600	2	0	1	0.25	0.25	0.25	0.25	0.25	0.25	0.25	0.25	0.25	0.25	-0.375	-0.375	-0.375	-0.375	-0.375	-0.375	-0.375	-0.375	-0.375	-0.375	-0.375	linear	0.025	TRUE	450	FALSE	NA	NA	1	0	0.5	5	splines	0.8	-0.004550777961830127
10	250	0	400	800	1200	1600	2000	2400	2800	3200	3600	2	0	1	0.25	0.25	0.25	0.25	0.25	0.25	0.25	0.25	0.25	0.25	-0.375	-0.375	-0.375	-0.375	-0.375	-0.375	-0.375	-0.375	-0.375	-0.375	-0.375	linear	0.025	TRUE	450	FALSE	NA	NA	1	0	0.5	5	splines_cal	0.7	-0.002393067702494614
10	250	0	400	800	1200	1600	2000	2400	2800	3200	3600	2	0	1	0.25	0.25	0.25	0.25	0.25	0.25	0.25	0.25	0.25	0.25	-0.375	-0.375	-0.375	-0.375	-0.375	-0.375	-0.375	-0.375	-0.375	-0.375	-0.375	linear	0.025	TRUE	450	FALSE	NA	NA	1	0	0.5	6	fixmodel	1	0.03781111875234308
10	250	0	400	800	1200	1600	2000	2400	2800	3200	3600	2	0	1	0.25	0.25	0.25	0.25	0.25	0.25	0.25	0.25	0.25	0.25	-0.375	-0.375	-0.375	-0.375	-0.375	-0.375	-0.375	-0.375	-0.375	-0.375	-0.375	linear	0.025	TRUE	450	FALSE	NA	NA	1	0	0.5	6	sepmodel	0.8	0.03244575524041369
10	250	0	400	800	1200	1600	2000	2400	2800	3200	3600	2	0	1	0.25	0.25	0.25	0.25	0.25	0.25	0.25	0.25	0.25	0.25	-0.375	-0.375	-0.375	-0.375	-0.375	-0.375	-0.375	-0.375	-0.375	-0.375	-0.375	linear	0.025	TRUE	450	FALSE	NA	NA	1	0	0.5	6	splines	1	0.040001234775669726
10	250	0	400	800	1200	1600	2000	2400	2800	3200	3600	2	0	1	0.25	0.25	0.25	0.25	0.25	0.25	0.25	0.25	0.25	0.25	-0.375	-0.375	-0.375	-0.375	-0.375	-0.375	-0.375	-0.375	-0.375	-0.375	-0.375	linear	0.025	TRUE	450	FALSE	NA	NA	1	0	0.5	6	splines_cal	1	0.04394756862173707
10	250	0	400	800	1200	1600	2000	2400	2800	3200	3600	2	0	1	0.25	0.25	0.25	0.25	0.25	0.25	0.25	0.25	0.25	0.25	-0.375	-0.375	-0.375	-0.375	-0.375	-0.375	-0.375	-0.375	-0.375	-0.375	-0.375	linear	0.025	TRUE	450	FALSE	NA	NA	1	0	0.5	7	fixmodel	0.8	-0.02752903802432554
10	250	0	400	800	1200	1600	2000	2400	2800	3200	3600	2	0	1	0.25	0.25	0.25	0.25	0.25	0.25	0.25	0.25	0.25	0.25	-0.375	-0.375	-0.375	-0.375	-0.375	-0.375	-0.375	-0.375	-0.375	-0.375	-0.375	linear	0.025	TRUE	450	FALSE	NA	NA	1	0	0.5	7	sepmodel	0.9	-0.02703538825670392
10	250	0	400	800	1200	1600	2000	2400	2800	3200	3600	2	0	1	0.25	0.25	0.25	0.25	0.25	0.25	0.25	0.25	0.25	0.25	-0.375	-0.375	-0.375	-0.375	-0.375	-0.375	-0.375	-0.375	-0.375	-0.375	-0.375	linear	0.025	TRUE	450	FALSE	NA	NA	1	0	0.5	7	splines	0.8	-0.026206039252936887
10	250	0	400	800	1200	1600	2000	2400	2800	3200	3600	2	0	1	0.25	0.25	0.25	0.25	0.25	0.25	0.25	0.25	0.25	0.25	-0.375	-0.375	-0.375	-0.375	-0.375	-0.375	-0.375	-0.375	-0.375	-0.375	-0.375	linear	0.025	TRUE	450	FALSE	NA	NA	1	0	0.5	7	splines_cal	0.8	-0.02113104703228339
10	250	0	400	800	1200	1600	2000	2400	2800	3200	3600	2	0	1	0.25	0.25	0.25	0.25	0.25	0.25	0.25	0.25	0.25	0.25	-0.375	-0.375	-0.375	-0.375	-0.375	-0.375	-0.375	-0.375	-0.375	-0.375	-0.375	linear	0.025	TRUE	450	FALSE	NA	NA	1	0	0.5	8	fixmodel	0.7	-0.012138843527419476
10	250	0	400	800	1200	1600	2000	2400	2800	3200	3600	2	0	1	0.25	0.25	0.25	0.25	0.25	0.25	0.25	0.25	0.25	0.25	-0.375	-0.375	-0.375	-0.375	-0.375	-0.375	-0.375	-0.375	-0.375	-0.375	-0.375	linear	0.025	TRUE	450	FALSE	NA	NA	1	0	0.5	8	sepmodel	0.7	-0.01002333775981278
10	250	0	400	800	1200	1600	2000	2400	2800	3200	3600	2	0	1	0.25	0.25	0.25	0.25	0.25	0.25	0.25	0.25	0.25	0.25	-0.375	-0.375	-0.375	-0.375	-0.375	-0.375	-0.375	-0.375	-0.375	-0.375	-0.375	linear	0.025	TRUE	450	FALSE	NA	NA	1	0	0.5	8	splines	0.7	-0.011650612169734684
10	250	0	400	800	1200	1600	2000	2400	2800	3200	3600	2	0	1	0.25	0.25	0.25	0.25	0.25	0.25	0.25	0.25	0.25	0.25	-0.375	-0.375	-0.375	-0.375	-0.375	-0.375	-0.375	-0.375	-0.375	-0.375	-0.375	linear	0.025	TRUE	450	FALSE	NA	NA	1	0	0.5	8	splines_cal	0.7	-0.01676916490877354
10	250	0	400	800	1200	1600	2000	2400	2800	3200	3600	2	0	1	0.25	0.25	0.25	0.25	0.25	0.25	0.25	0.25	0.25	0.25	-0.375	-0.375	-0.375	-0.375	-0.375	-0.375	-0.375	-0.375	-0.375	-0.375	-0.375	linear	0.025	TRUE	450	FALSE	NA	NA	1	0	0.5	9	fixmodel	0.8	-0.018151727458625148
10	250	0	400	800	1200	1600	2000	2400	2800	3200	3600	2	0	1	0.25	0.25	0.25	0.25	0.25	0.25	0.25	0.25	0.25	0.25	-0.375	-0.375	-0.375	-0.375	-0.375	-0.375	-0.375	-0.375	-0.375	-0.375	-0.375	linear	0.025	TRUE	450	FALSE	NA	NA	1	0	0.5	9	sepmodel	0.7	-0.006445216993425882
10	250	0	400	800	1200	1600	2000	2400	2800	3200	3600	2	0	1	0.25	0.25	0.25	0.25	0.25	0.25	0.25	0.25	0.25	0.25	-0.375	-0.375	-0.375	-0.375	-0.375	-0.375	-0.375	-0.375	-0.375	-0.375	-0.375	linear	0.025	TRUE	450	FALSE	NA	NA	1	0	0.5	9	splines	0.7	-0.016221614829986034
10	250	0	400	800	1200	1600	2000	2400	2800	3200	3600	2	0	1	0.25	0.25	0.25	0.25	0.25	0.25	0.25	0.25	0.25	0.25	-0.375	-0.375	-0.375	-0.375	-0.375	-0.375	-0.375	-0.375	-0.375	-0.375	-0.375	linear	0.025	TRUE	450	FALSE	NA	NA	1	0	0.5	9	splines_cal	0.9	-0.0025079913439315952
10	250	0	400	800	1200	1600	2000	2400	2800	3200	3600	2	0	1	0.25	0.25	0.25	0.25	0.25	0.25	0.25	0.25	0.25	0.25	-0.375	-0.375	-0.375	-0.375	-0.375	-0.375	-0.375	-0.375	-0.375	-0.375	-0.375	linear	0.025	TRUE	450	FALSE	NA	NA	1	0	0.5	10	fixmodel	0.8	0.00613745451870846
10	250	0	400	800	1200	1600	2000	2400	2800	3200	3600	2	0	1	0.25	0.25	0.25	0.25	0.25	0.25	0.25	0.25	0.25	0.25	-0.375	-0.375	-0.375	-0.375	-0.375	-0.375	-0.375	-0.375	-0.375	-0.375	-0.375	linear	0.025	TRUE	450	FALSE	NA	NA	1	0	0.5	10	sepmodel	0.8	-0.0013083921292913164
10	250	0	400	800	1200	1600	2000	2400	2800	3200	3600	2	0	1	0.25	0.25	0.25	0.25	0.25	0.25	0.25	0.25	0.25	0.25	-0.375	-0.375	-0.375	-0.375	-0.375	-0.375	-0.375	-0.375	-0.375	-0.375	-0.375	linear	0.025	TRUE	450	FALSE	NA	NA	1	0	0.5	10	splines	0.8	0.005834127276591053
10	250	0	400	800	1200	1600	2000	2400	2800	3200	3600	2	0	1	0.25	0.25	0.25	0.25	0.25	0.25	0.25	0.25	0.25	0.25	-0.375	-0.375	-0.375	-0.375	-0.375	-0.375	-0.375	-0.375	-0.375	-0.375	-0.375	linear	0.025	TRUE	450	FALSE	NA	NA	1	0	0.5	10	splines_cal	0.8	0.0022724377371412335
10	250	0	425	850	1275	1700	2125	2550	2975	3400	3825	2	0	1	0.25	0.25	0.25	0.25	0.25	0.25	0.25	0.25	0.25	0.25	-0.375	-0.375	-0.375	-0.375	-0.375	-0.375	-0.375	-0.375	-0.375	-0.375	-0.375	linear	0.025	TRUE	450	FALSE	NA	NA	1	0	0.5	2	fixmodel	0.7	-0.016822506643167243
10	250	0	425	850	1275	1700	2125	2550	2975	3400	3825	2	0	1	0.25	0.25	0.25	0.25	0.25	0.25	0.25	0.25	0.25	0.25	-0.375	-0.375	-0.375	-0.375	-0.375	-0.375	-0.375	-0.375	-0.375	-0.375	-0.375	linear	0.025	TRUE	450	FALSE	NA	NA	1	0	0.5	2	sepmodel	0.7	-0.011484523790423692
10	250	0	425	850	1275	1700	2125	2550	2975	3400	3825	2	0	1	0.25	0.25	0.25	0.25	0.25	0.25	0.25	0.25	0.25	0.25	-0.375	-0.375	-0.375	-0.375	-0.375	-0.375	-0.375	-0.375	-0.375	-0.375	-0.375	linear	0.025	TRUE	450	FALSE	NA	NA	1	0	0.5	2	splines	0.6	-0.017776690703094657
10	250	0	425	850	1275	1700	2125	2550	2975	3400	3825	2	0	1	0.25	0.25	0.25	0.25	0.25	0.25	0.25	0.25	0.25	0.25	-0.375	-0.375	-0.375	-0.375	-0.375	-0.375	-0.375	-0.375	-0.375	-0.375	-0.375	linear	0.025	TRUE	450	FALSE	NA	NA	1	0	0.5	2	splines_cal	0.8	-0.007883439782255286
10	250	0	425	850	1275	1700	2125	2550	2975	3400	3825	2	0	1	0.25	0.25	0.25	0.25	0.25	0.25	0.25	0.25	0.25	0.25	-0.375	-0.375	-0.375	-0.375	-0.375	-0.375	-0.375	-0.375	-0.375	-0.375	-0.375	linear	0.025	TRUE	450	FALSE	NA	NA	1	0	0.5	3	fixmodel	1	0.014020708221076492
10	250	0	425	850	1275	1700	2125	2550	2975	3400	3825	2	0	1	0.25	0.25	0.25	0.25	0.25	0.25	0.25	0.25	0.25	0.25	-0.375	-0.375	-0.375	-0.375	-0.375	-0.375	-0.375	-0.375	-0.375	-0.375	-0.375	linear	0.025	TRUE	450	FALSE	NA	NA	1	0	0.5	3	sepmodel	1	0.01512718548334574
10	250	0	425	850	1275	1700	2125	2550	2975	3400	3825	2	0	1	0.25	0.25	0.25	0.25	0.25	0.25	0.25	0.25	0.25	0.25	-0.375	-0.375	-0.375	-0.375	-0.375	-0.375	-0.375	-0.375	-0.375	-0.375	-0.375	linear	0.025	TRUE	450	FALSE	NA	NA	1	0	0.5	3	splines	1	0.016083880094258804
10	250	0	425	850	1275	1700	2125	2550	2975	3400	3825	2	0	1	0.25	0.25	0.25	0.25	0.25	0.25	0.25	0.25	0.25	0.25	-0.375	-0.375	-0.375	-0.375	-0.375	-0.375	-0.375	-0.375	-0.375	-0.375	-0.375	linear	0.025	TRUE	450	FALSE	NA	NA	1	0	0.5	3	splines_cal	1	0.017002517261079136
10	250	0	425	850	1275	1700	2125	2550	2975	3400	3825	2	0	1	0.25	0.25	0.25	0.25	0.25	0.25	0.25	0.25	0.25	0.25	-0.375	-0.375	-0.375	-0.375	-0.375	-0.375	-0.375	-0.375	-0.375	-0.375	-0.375	linear	0.025	TRUE	450	FALSE	NA	NA	1	0	0.5	4	fixmodel	0.7	0.002451652134173571
10	250	0	425	850	1275	1700	2125	2550	2975	3400	3825	2	0	1	0.25	0.25	0.25	0.25	0.25	0.25	0.25	0.25	0.25	0.25	-0.375	-0.375	-0.375	-0.375	-0.375	-0.375	-0.375	-0.375	-0.375	-0.375	-0.375	linear	0.025	TRUE	450	FALSE	NA	NA	1	0	0.5	4	sepmodel	0.7	-0.008590803650234888
10	250	0	425	850	1275	1700	2125	2550	2975	3400	3825	2	0	1	0.25	0.25	0.25	0.25	0.25	0.25	0.25	0.25	0.25	0.25	-0.375	-0.375	-0.375	-0.375	-0.375	-0.375	-0.375	-0.375	-0.375	-0.375	-0.375	linear	0.025	TRUE	450	FALSE	NA	NA	1	0	0.5	4	splines	0.8	0.005689080493226073
10	250	0	425	850	1275	1700	2125	2550	2975	3400	3825	2	0	1	0.25	0.25	0.25	0.25	0.25	0.25	0.25	0.25	0.25	0.25	-0.375	-0.375	-0.375	-0.375	-0.375	-0.375	-0.375	-0.375	-0.375	-0.375	-0.375	linear	0.025	TRUE	450	FALSE	NA	NA	1	0	0.5	4	splines_cal	0.9	0.007714392617598251
10	250	0	425	850	1275	1700	2125	2550	2975	3400	3825	2	0	1	0.25	0.25	0.25	0.25	0.25	0.25	0.25	0.25	0.25	0.25	-0.375	-0.375	-0.375	-0.375	-0.375	-0.375	-0.375	-0.375	-0.375	-0.375	-0.375	linear	0.025	TRUE	450	FALSE	NA	NA	1	0	0.5	5	fixmodel	0.9	0.02555918830476924
10	250	0	425	850	1275	1700	2125	2550	2975	3400	3825	2	0	1	0.25	0.25	0.25	0.25	0.25	0.25	0.25	0.25	0.25	0.25	-0.375	-0.375	-0.375	-0.375	-0.375	-0.375	-0.375	-0.375	-0.375	-0.375	-0.375	linear	0.025	TRUE	450	FALSE	NA	NA	1	0	0.5	5	sepmodel	1	0.030062896623542203
10	250	0	425	850	1275	1700	2125	2550	2975	3400	3825	2	0	1	0.25	0.25	0.25	0.25	0.25	0.25	0.25	0.25	0.25	0.25	-0.375	-0.375	-0.375	-0.375	-0.375	-0.375	-0.375	-0.375	-0.375	-0.375	-0.375	linear	0.025	TRUE	450	FALSE	NA	NA	1	0	0.5	5	splines	0.9	0.014763714598450165
10	250	0	425	850	1275	1700	2125	2550	2975	3400	3825	2	0	1	0.25	0.25	0.25	0.25	0.25	0.25	0.25	0.25	0.25	0.25	-0.375	-0.375	-0.375	-0.375	-0.375	-0.375	-0.375	-0.375	-0.375	-0.375	-0.375	linear	0.025	TRUE	450	FALSE	NA	NA	1	0	0.5	5	splines_cal	0.9	0.010446227506225847
10	250	0	425	850	1275	1700	2125	2550	2975	3400	3825	2	0	1	0.25	0.25	0.25	0.25	0.25	0.25	0.25	0.25	0.25	0.25	-0.375	-0.375	-0.375	-0.375	-0.375	-0.375	-0.375	-0.375	-0.375	-0.375	-0.375	linear	0.025	TRUE	450	FALSE	NA	NA	1	0	0.5	6	fixmodel	0.9	0.06576333919397637
10	250	0	425	850	1275	1700	2125	2550	2975	3400	3825	2	0	1	0.25	0.25	0.25	0.25	0.25	0.25	0.25	0.25	0.25	0.25	-0.375	-0.375	-0.375	-0.375	-0.375	-0.375	-0.375	-0.375	-0.375	-0.375	-0.375	linear	0.025	TRUE	450	FALSE	NA	NA	1	0	0.5	6	sepmodel	0.9	0.07943614438174537
10	250	0	425	850	1275	1700	2125	2550	2975	3400	3825	2	0	1	0.25	0.25	0.25	0.25	0.25	0.25	0.25	0.25	0.25	0.25	-0.375	-0.375	-0.375	-0.375	-0.375	-0.375	-0.375	-0.375	-0.375	-0.375	-0.375	linear	0.025	TRUE	450	FALSE	NA	NA	1	0	0.5	6	splines	1	0.064018392308906
10	250	0	425	850	1275	1700	2125	2550	2975	3400	3825	2	0	1	0.25	0.25	0.25	0.25	0.25	0.25	0.25	0.25	0.25	0.25	-0.375	-0.375	-0.375	-0.375	-0.375	-0.375	-0.375	-0.375	-0.375	-0.375	-0.375	linear	0.025	TRUE	450	FALSE	NA	NA	1	0	0.5	6	splines_cal	1	0.06557261006871885
10	250	0	425	850	1275	1700	2125	2550	2975	3400	3825	2	0	1	0.25	0.25	0.25	0.25	0.25	0.25	0.25	0.25	0.25	0.25	-0.375	-0.375	-0.375	-0.375	-0.375	-0.375	-0.375	-0.375	-0.375	-0.375	-0.375	linear	0.025	TRUE	450	FALSE	NA	NA	1	0	0.5	7	fixmodel	0.9	0.0313429916550137
10	250	0	425	850	1275	1700	2125	2550	2975	3400	3825	2	0	1	0.25	0.25	0.25	0.25	0.25	0.25	0.25	0.25	0.25	0.25	-0.375	-0.375	-0.375	-0.375	-0.375	-0.375	-0.375	-0.375	-0.375	-0.375	-0.375	linear	0.025	TRUE	450	FALSE	NA	NA	1	0	0.5	7	sepmodel	0.8	0.028384657508877188
10	250	0	425	850	1275	1700	2125	2550	2975	3400	3825	2	0	1	0.25	0.25	0.25	0.25	0.25	0.25	0.25	0.25	0.25	0.25	-0.375	-0.375	-0.375	-0.375	-0.375	-0.375	-0.375	-0.375	-0.375	-0.375	-0.375	linear	0.025	TRUE	450	FALSE	NA	NA	1	0	0.5	7	splines	0.9	0.026960912139539054
10	250	0	425	850	1275	1700	2125	2550	2975	3400	3825	2	0	1	0.25	0.25	0.25	0.25	0.25	0.25	0.25	0.25	0.25	0.25	-0.375	-0.375	-0.375	-0.375	-0.375	-0.375	-0.375	-0.375	-0.375	-0.375	-0.375	linear	0.025	TRUE	450	FALSE	NA	NA	1	0	0.5	7	splines_cal	0.9	0.029241961882976397
10	250	0	425	850	1275	1700	2125	2550	2975	3400	3825	2	0	1	0.25	0.25	0.25	0.25	0.25	0.25	0.25	0.25	0.25	0.25	-0.375	-0.375	-0.375	-0.375	-0.375	-0.375	-0.375	-0.375	-0.375	-0.375	-0.375	linear	0.025	TRUE	450	FALSE	NA	NA	1	0	0.5	8	fixmodel	0.9	0.04732493551158889
10	250	0	425	850	1275	1700	2125	2550	2975	3400	3825	2	0	1	0.25	0.25	0.25	0.25	0.25	0.25	0.25	0.25	0.25	0.25	-0.375	-0.375	-0.375	-0.375	-0.375	-0.375	-0.375	-0.375	-0.375	-0.375	-0.375	linear	0.025	TRUE	450	FALSE	NA	NA	1	0	0.5	8	sepmodel	0.9	0.039510074517098176
10	250	0	425	850	1275	1700	2125	2550	2975	3400	3825	2	0	1	0.25	0.25	0.25	0.25	0.25	0.25	0.25	0.25	0.25	0.25	-0.375	-0.375	-0.375	-0.375	-0.375	-0.375	-0.375	-0.375	-0.375	-0.375	-0.375	linear	0.025	TRUE	450	FALSE	NA	NA	1	0	0.5	8	splines	0.9	0.04849394889172579
10	250	0	425	850	1275	1700	2125	2550	2975	3400	3825	2	0	1	0.25	0.25	0.25	0.25	0.25	0.25	0.25	0.25	0.25	0.25	-0.375	-0.375	-0.375	-0.375	-0.375	-0.375	-0.375	-0.375	-0.375	-0.375	-0.375	linear	0.025	TRUE	450	FALSE	NA	NA	1	0	0.5	8	splines_cal	0.9	0.044530487148553205
10	250	0	425	850	1275	1700	2125	2550	2975	3400	3825	2	0	1	0.25	0.25	0.25	0.25	0.25	0.25	0.25	0.25	0.25	0.25	-0.375	-0.375	-0.375	-0.375	-0.375	-0.375	-0.375	-0.375	-0.375	-0.375	-0.375	linear	0.025	TRUE	450	FALSE	NA	NA	1	0	0.5	9	fixmodel	0.9	0.03765109689185584
10	250	0	425	850	1275	1700	2125	2550	2975	3400	3825	2	0	1	0.25	0.25	0.25	0.25	0.25	0.25	0.25	0.25	0.25	0.25	-0.375	-0.375	-0.375	-0.375	-0.375	-0.375	-0.375	-0.375	-0.375	-0.375	-0.375	linear	0.025	TRUE	450	FALSE	NA	NA	1	0	0.5	9	sepmodel	0.9	0.04404314921593231
10	250	0	425	850	1275	1700	2125	2550	2975	3400	3825	2	0	1	0.25	0.25	0.25	0.25	0.25	0.25	0.25	0.25	0.25	0.25	-0.375	-0.375	-0.375	-0.375	-0.375	-0.375	-0.375	-0.375	-0.375	-0.375	-0.375	linear	0.025	TRUE	450	FALSE	NA	NA	1	0	0.5	9	splines	0.9	0.031482215624391865
10	250	0	425	850	1275	1700	2125	2550	2975	3400	3825	2	0	1	0.25	0.25	0.25	0.25	0.25	0.25	0.25	0.25	0.25	0.25	-0.375	-0.375	-0.375	-0.375	-0.375	-0.375	-0.375	-0.375	-0.375	-0.375	-0.375	linear	0.025	TRUE	450	FALSE	NA	NA	1	0	0.5	9	splines_cal	0.9	0.030135272487883485
10	250	0	425	850	1275	1700	2125	2550	2975	3400	3825	2	0	1	0.25	0.25	0.25	0.25	0.25	0.25	0.25	0.25	0.25	0.25	-0.375	-0.375	-0.375	-0.375	-0.375	-0.375	-0.375	-0.375	-0.375	-0.375	-0.375	linear	0.025	TRUE	450	FALSE	NA	NA	1	0	0.5	10	fixmodel	0.8	0.007223169492918358
10	250	0	425	850	1275	1700	2125	2550	2975	3400	3825	2	0	1	0.25	0.25	0.25	0.25	0.25	0.25	0.25	0.25	0.25	0.25	-0.375	-0.375	-0.375	-0.375	-0.375	-0.375	-0.375	-0.375	-0.375	-0.375	-0.375	linear	0.025	TRUE	450	FALSE	NA	NA	1	0	0.5	10	sepmodel	0.8	-0.009597688102661936
10	250	0	425	850	1275	1700	2125	2550	2975	3400	3825	2	0	1	0.25	0.25	0.25	0.25	0.25	0.25	0.25	0.25	0.25	0.25	-0.375	-0.375	-0.375	-0.375	-0.375	-0.375	-0.375	-0.375	-0.375	-0.375	-0.375	linear	0.025	TRUE	450	FALSE	NA	NA	1	0	0.5	10	splines	0.8	4.4832651558379953e-4
10	250	0	425	850	1275	1700	2125	2550	2975	3400	3825	2	0	1	0.25	0.25	0.25	0.25	0.25	0.25	0.25	0.25	0.25	0.25	-0.375	-0.375	-0.375	-0.375	-0.375	-0.375	-0.375	-0.375	-0.375	-0.375	-0.375	linear	0.025	TRUE	450	FALSE	NA	NA	1	0	0.5	10	splines_cal	0.8	-8.247463717674375e-5
10	250	0	450	900	1350	1800	2250	2700	3150	3600	4050	2	0	1	0.25	0.25	0.25	0.25	0.25	0.25	0.25	0.25	0.25	0.25	-0.375	-0.375	-0.375	-0.375	-0.375	-0.375	-0.375	-0.375	-0.375	-0.375	-0.375	linear	0.025	TRUE	450	FALSE	NA	NA	1	0	0.5	2	fixmodel	0.8	0.007187427910298713
10	250	0	450	900	1350	1800	2250	2700	3150	3600	4050	2	0	1	0.25	0.25	0.25	0.25	0.25	0.25	0.25	0.25	0.25	0.25	-0.375	-0.375	-0.375	-0.375	-0.375	-0.375	-0.375	-0.375	-0.375	-0.375	-0.375	linear	0.025	TRUE	450	FALSE	NA	NA	1	0	0.5	2	sepmodel	0.8	0.012159981635712289
10	250	0	450	900	1350	1800	2250	2700	3150	3600	4050	2	0	1	0.25	0.25	0.25	0.25	0.25	0.25	0.25	0.25	0.25	0.25	-0.375	-0.375	-0.375	-0.375	-0.375	-0.375	-0.375	-0.375	-0.375	-0.375	-0.375	linear	0.025	TRUE	450	FALSE	NA	NA	1	0	0.5	2	splines	0.8	0.006341144761529904
10	250	0	450	900	1350	1800	2250	2700	3150	3600	4050	2	0	1	0.25	0.25	0.25	0.25	0.25	0.25	0.25	0.25	0.25	0.25	-0.375	-0.375	-0.375	-0.375	-0.375	-0.375	-0.375	-0.375	-0.375	-0.375	-0.375	linear	0.025	TRUE	450	FALSE	NA	NA	1	0	0.5	2	splines_cal	0.7	0.004601640366020396
10	250	0	450	900	1350	1800	2250	2700	3150	3600	4050	2	0	1	0.25	0.25	0.25	0.25	0.25	0.25	0.25	0.25	0.25	0.25	-0.375	-0.375	-0.375	-0.375	-0.375	-0.375	-0.375	-0.375	-0.375	-0.375	-0.375	linear	0.025	TRUE	450	FALSE	NA	NA	1	0	0.5	3	fixmodel	1	0.029203642399779316
10	250	0	450	900	1350	1800	2250	2700	3150	3600	4050	2	0	1	0.25	0.25	0.25	0.25	0.25	0.25	0.25	0.25	0.25	0.25	-0.375	-0.375	-0.375	-0.375	-0.375	-0.375	-0.375	-0.375	-0.375	-0.375	-0.375	linear	0.025	TRUE	450	FALSE	NA	NA	1	0	0.5	3	sepmodel	0.9	0.02594942537168605
10	250	0	450	900	1350	1800	2250	2700	3150	3600	4050	2	0	1	0.25	0.25	0.25	0.25	0.25	0.25	0.25	0.25	0.25	0.25	-0.375	-0.375	-0.375	-0.375	-0.375	-0.375	-0.375	-0.375	-0.375	-0.375	-0.375	linear	0.025	TRUE	450	FALSE	NA	NA	1	0	0.5	3	splines	0.9	0.027875660879087404
10	250	0	450	900	1350	1800	2250	2700	3150	3600	4050	2	0	1	0.25	0.25	0.25	0.25	0.25	0.25	0.25	0.25	0.25	0.25	-0.375	-0.375	-0.375	-0.375	-0.375	-0.375	-0.375	-0.375	-0.375	-0.375	-0.375	linear	0.025	TRUE	450	FALSE	NA	NA	1	0	0.5	3	splines_cal	0.9	0.029039083642230255
10	250	0	450	900	1350	1800	2250	2700	3150	3600	4050	2	0	1	0.25	0.25	0.25	0.25	0.25	0.25	0.25	0.25	0.25	0.25	-0.375	-0.375	-0.375	-0.375	-0.375	-0.375	-0.375	-0.375	-0.375	-0.375	-0.375	linear	0.025	TRUE	450	FALSE	NA	NA	1	0	0.5	4	fixmodel	1	0.02342794807312927
10	250	0	450	900	1350	1800	2250	2700	3150	3600	4050	2	0	1	0.25	0.25	0.25	0.25	0.25	0.25	0.25	0.25	0.25	0.25	-0.375	-0.375	-0.375	-0.375	-0.375	-0.375	-0.375	-0.375	-0.375	-0.375	-0.375	linear	0.025	TRUE	450	FALSE	NA	NA	1	0	0.5	4	sepmodel	0.9	0.0201194775219413
10	250	0	450	900	1350	1800	2250	2700	3150	3600	4050	2	0	1	0.25	0.25	0.25	0.25	0.25	0.25	0.25	0.25	0.25	0.25	-0.375	-0.375	-0.375	-0.375	-0.375	-0.375	-0.375	-0.375	-0.375	-0.375	-0.375	linear	0.025	TRUE	450	FALSE	NA	NA	1	0	0.5	4	splines	1	0.026746205537092387
10	250	0	450	900	1350	1800	2250	2700	3150	3600	4050	2	0	1	0.25	0.25	0.25	0.25	0.25	0.25	0.25	0.25	0.25	0.25	-0.375	-0.375	-0.375	-0.375	-0.375	-0.375	-0.375	-0.375	-0.375	-0.375	-0.375	linear	0.025	TRUE	450	FALSE	NA	NA	1	0	0.5	4	splines_cal	1	0.03162110768872405
10	250	0	450	900	1350	1800	2250	2700	3150	3600	4050	2	0	1	0.25	0.25	0.25	0.25	0.25	0.25	0.25	0.25	0.25	0.25	-0.375	-0.375	-0.375	-0.375	-0.375	-0.375	-0.375	-0.375	-0.375	-0.375	-0.375	linear	0.025	TRUE	450	FALSE	NA	NA	1	0	0.5	5	fixmodel	0.9	0.007904232529784977
10	250	0	450	900	1350	1800	2250	2700	3150	3600	4050	2	0	1	0.25	0.25	0.25	0.25	0.25	0.25	0.25	0.25	0.25	0.25	-0.375	-0.375	-0.375	-0.375	-0.375	-0.375	-0.375	-0.375	-0.375	-0.375	-0.375	linear	0.025	TRUE	450	FALSE	NA	NA	1	0	0.5	5	sepmodel	0.7	8.30621969767184e-4
10	250	0	450	900	1350	1800	2250	2700	3150	3600	4050	2	0	1	0.25	0.25	0.25	0.25	0.25	0.25	0.25	0.25	0.25	0.25	-0.375	-0.375	-0.375	-0.375	-0.375	-0.375	-0.375	-0.375	-0.375	-0.375	-0.375	linear	0.025	TRUE	450	FALSE	NA	NA	1	0	0.5	5	splines	0.9	0.007993507266401533
10	250	0	450	900	1350	1800	2250	2700	3150	3600	4050	2	0	1	0.25	0.25	0.25	0.25	0.25	0.25	0.25	0.25	0.25	0.25	-0.375	-0.375	-0.375	-0.375	-0.375	-0.375	-0.375	-0.375	-0.375	-0.375	-0.375	linear	0.025	TRUE	450	FALSE	NA	NA	1	0	0.5	5	splines_cal	0.9	0.00832298859157879
10	250	0	450	900	1350	1800	2250	2700	3150	3600	4050	2	0	1	0.25	0.25	0.25	0.25	0.25	0.25	0.25	0.25	0.25	0.25	-0.375	-0.375	-0.375	-0.375	-0.375	-0.375	-0.375	-0.375	-0.375	-0.375	-0.375	linear	0.025	TRUE	450	FALSE	NA	NA	1	0	0.5	6	fixmodel	0.9	0.021954403034616446
10	250	0	450	900	1350	1800	2250	2700	3150	3600	4050	2	0	1	0.25	0.25	0.25	0.25	0.25	0.25	0.25	0.25	0.25	0.25	-0.375	-0.375	-0.375	-0.375	-0.375	-0.375	-0.375	-0.375	-0.375	-0.375	-0.375	linear	0.025	TRUE	450	FALSE	NA	NA	1	0	0.5	6	sepmodel	0.9	0.015924192713757702
10	250	0	450	900	1350	1800	2250	2700	3150	3600	4050	2	0	1	0.25	0.25	0.25	0.25	0.25	0.25	0.25	0.25	0.25	0.25	-0.375	-0.375	-0.375	-0.375	-0.375	-0.375	-0.375	-0.375	-0.375	-0.375	-0.375	linear	0.025	TRUE	450	FALSE	NA	NA	1	0	0.5	6	splines	0.9	0.0182737236815408
10	250	0	450	900	1350	1800	2250	2700	3150	3600	4050	2	0	1	0.25	0.25	0.25	0.25	0.25	0.25	0.25	0.25	0.25	0.25	-0.375	-0.375	-0.375	-0.375	-0.375	-0.375	-0.375	-0.375	-0.375	-0.375	-0.375	linear	0.025	TRUE	450	FALSE	NA	NA	1	0	0.5	6	splines_cal	0.9	0.01772810400410502
10	250	0	450	900	1350	1800	2250	2700	3150	3600	4050	2	0	1	0.25	0.25	0.25	0.25	0.25	0.25	0.25	0.25	0.25	0.25	-0.375	-0.375	-0.375	-0.375	-0.375	-0.375	-0.375	-0.375	-0.375	-0.375	-0.375	linear	0.025	TRUE	450	FALSE	NA	NA	1	0	0.5	7	fixmodel	0.8	0.029147818371163446
10	250	0	450	900	1350	1800	2250	2700	3150	3600	4050	2	0	1	0.25	0.25	0.25	0.25	0.25	0.25	0.25	0.25	0.25	0.25	-0.375	-0.375	-0.375	-0.375	-0.375	-0.375	-0.375	-0.375	-0.375	-0.375	-0.375	linear	0.025	TRUE	450	FALSE	NA	NA	1	0	0.5	7	sepmodel	0.8	0.034499689684917276
10	250	0	450	900	1350	1800	2250	2700	3150	3600	4050	2	0	1	0.25	0.25	0.25	0.25	0.25	0.25	0.25	0.25	0.25	0.25	-0.375	-0.375	-0.375	-0.375	-0.375	-0.375	-0.375	-0.375	-0.375	-0.375	-0.375	linear	0.025	TRUE	450	FALSE	NA	NA	1	0	0.5	7	splines	0.8	0.026884346301392185
10	250	0	450	900	1350	1800	2250	2700	3150	3600	4050	2	0	1	0.25	0.25	0.25	0.25	0.25	0.25	0.25	0.25	0.25	0.25	-0.375	-0.375	-0.375	-0.375	-0.375	-0.375	-0.375	-0.375	-0.375	-0.375	-0.375	linear	0.025	TRUE	450	FALSE	NA	NA	1	0	0.5	7	splines_cal	0.8	0.028706450360537657
10	250	0	450	900	1350	1800	2250	2700	3150	3600	4050	2	0	1	0.25	0.25	0.25	0.25	0.25	0.25	0.25	0.25	0.25	0.25	-0.375	-0.375	-0.375	-0.375	-0.375	-0.375	-0.375	-0.375	-0.375	-0.375	-0.375	linear	0.025	TRUE	450	FALSE	NA	NA	1	0	0.5	8	fixmodel	0.8	-0.0015744260862810915
10	250	0	450	900	1350	1800	2250	2700	3150	3600	4050	2	0	1	0.25	0.25	0.25	0.25	0.25	0.25	0.25	0.25	0.25	0.25	-0.375	-0.375	-0.375	-0.375	-0.375	-0.375	-0.375	-0.375	-0.375	-0.375	-0.375	linear	0.025	TRUE	450	FALSE	NA	NA	1	0	0.5	8	sepmodel	0.8	-0.014161416811198068
10	250	0	450	900	1350	1800	2250	2700	3150	3600	4050	2	0	1	0.25	0.25	0.25	0.25	0.25	0.25	0.25	0.25	0.25	0.25	-0.375	-0.375	-0.375	-0.375	-0.375	-0.375	-0.375	-0.375	-0.375	-0.375	-0.375	linear	0.025	TRUE	450	FALSE	NA	NA	1	0	0.5	8	splines	0.8	-0.003750387359123297
10	250	0	450	900	1350	1800	2250	2700	3150	3600	4050	2	0	1	0.25	0.25	0.25	0.25	0.25	0.25	0.25	0.25	0.25	0.25	-0.375	-0.375	-0.375	-0.375	-0.375	-0.375	-0.375	-0.375	-0.375	-0.375	-0.375	linear	0.025	TRUE	450	FALSE	NA	NA	1	0	0.5	8	splines_cal	0.8	-0.0032024273006495243
10	250	0	450	900	1350	1800	2250	2700	3150	3600	4050	2	0	1	0.25	0.25	0.25	0.25	0.25	0.25	0.25	0.25	0.25	0.25	-0.375	-0.375	-0.375	-0.375	-0.375	-0.375	-0.375	-0.375	-0.375	-0.375	-0.375	linear	0.025	TRUE	450	FALSE	NA	NA	1	0	0.5	9	fixmodel	0.9	0.03886866365547464
10	250	0	450	900	1350	1800	2250	2700	3150	3600	4050	2	0	1	0.25	0.25	0.25	0.25	0.25	0.25	0.25	0.25	0.25	0.25	-0.375	-0.375	-0.375	-0.375	-0.375	-0.375	-0.375	-0.375	-0.375	-0.375	-0.375	linear	0.025	TRUE	450	FALSE	NA	NA	1	0	0.5	9	sepmodel	0.9	0.03813662585835744
10	250	0	450	900	1350	1800	2250	2700	3150	3600	4050	2	0	1	0.25	0.25	0.25	0.25	0.25	0.25	0.25	0.25	0.25	0.25	-0.375	-0.375	-0.375	-0.375	-0.375	-0.375	-0.375	-0.375	-0.375	-0.375	-0.375	linear	0.025	TRUE	450	FALSE	NA	NA	1	0	0.5	9	splines	0.9	0.04305808725137934
10	250	0	450	900	1350	1800	2250	2700	3150	3600	4050	2	0	1	0.25	0.25	0.25	0.25	0.25	0.25	0.25	0.25	0.25	0.25	-0.375	-0.375	-0.375	-0.375	-0.375	-0.375	-0.375	-0.375	-0.375	-0.375	-0.375	linear	0.025	TRUE	450	FALSE	NA	NA	1	0	0.5	9	splines_cal	0.9	0.037351069436893675
10	250	0	450	900	1350	1800	2250	2700	3150	3600	4050	2	0	1	0.25	0.25	0.25	0.25	0.25	0.25	0.25	0.25	0.25	0.25	-0.375	-0.375	-0.375	-0.375	-0.375	-0.375	-0.375	-0.375	-0.375	-0.375	-0.375	linear	0.025	TRUE	450	FALSE	NA	NA	1	0	0.5	10	fixmodel	0.8	-0.01866656389132275
10	250	0	450	900	1350	1800	2250	2700	3150	3600	4050	2	0	1	0.25	0.25	0.25	0.25	0.25	0.25	0.25	0.25	0.25	0.25	-0.375	-0.375	-0.375	-0.375	-0.375	-0.375	-0.375	-0.375	-0.375	-0.375	-0.375	linear	0.025	TRUE	450	FALSE	NA	NA	1	0	0.5	10	sepmodel	0.8	-0.020533699571769794
10	250	0	450	900	1350	1800	2250	2700	3150	3600	4050	2	0	1	0.25	0.25	0.25	0.25	0.25	0.25	0.25	0.25	0.25	0.25	-0.375	-0.375	-0.375	-0.375	-0.375	-0.375	-0.375	-0.375	-0.375	-0.375	-0.375	linear	0.025	TRUE	450	FALSE	NA	NA	1	0	0.5	10	splines	0.8	-0.023040188487673578
10	250	0	450	900	1350	1800	2250	2700	3150	3600	4050	2	0	1	0.25	0.25	0.25	0.25	0.25	0.25	0.25	0.25	0.25	0.25	-0.375	-0.375	-0.375	-0.375	-0.375	-0.375	-0.375	-0.375	-0.375	-0.375	-0.375	linear	0.025	TRUE	450	FALSE	NA	NA	1	0	0.5	10	splines_cal	0.8	-0.01848256661674717
10	250	0	475	950	1425	1900	2375	2850	3325	3800	4275	2	0	1	0.25	0.25	0.25	0.25	0.25	0.25	0.25	0.25	0.25	0.25	-0.375	-0.375	-0.375	-0.375	-0.375	-0.375	-0.375	-0.375	-0.375	-0.375	-0.375	linear	0.025	TRUE	450	FALSE	NA	NA	1	0	0.5	2	fixmodel	0.7	-0.020004072300261744
10	250	0	475	950	1425	1900	2375	2850	3325	3800	4275	2	0	1	0.25	0.25	0.25	0.25	0.25	0.25	0.25	0.25	0.25	0.25	-0.375	-0.375	-0.375	-0.375	-0.375	-0.375	-0.375	-0.375	-0.375	-0.375	-0.375	linear	0.025	TRUE	450	FALSE	NA	NA	1	0	0.5	2	sepmodel	0.7	-0.02018427208487837
10	250	0	475	950	1425	1900	2375	2850	3325	3800	4275	2	0	1	0.25	0.25	0.25	0.25	0.25	0.25	0.25	0.25	0.25	0.25	-0.375	-0.375	-0.375	-0.375	-0.375	-0.375	-0.375	-0.375	-0.375	-0.375	-0.375	linear	0.025	TRUE	450	FALSE	NA	NA	1	0	0.5	2	splines	0.7	-0.021338680755534085
10	250	0	475	950	1425	1900	2375	2850	3325	3800	4275	2	0	1	0.25	0.25	0.25	0.25	0.25	0.25	0.25	0.25	0.25	0.25	-0.375	-0.375	-0.375	-0.375	-0.375	-0.375	-0.375	-0.375	-0.375	-0.375	-0.375	linear	0.025	TRUE	450	FALSE	NA	NA	1	0	0.5	2	splines_cal	0.9	-0.003791923192275834
10	250	0	475	950	1425	1900	2375	2850	3325	3800	4275	2	0	1	0.25	0.25	0.25	0.25	0.25	0.25	0.25	0.25	0.25	0.25	-0.375	-0.375	-0.375	-0.375	-0.375	-0.375	-0.375	-0.375	-0.375	-0.375	-0.375	linear	0.025	TRUE	450	FALSE	NA	NA	1	0	0.5	3	fixmodel	0.8	-0.023023366393036086
10	250	0	475	950	1425	1900	2375	2850	3325	3800	4275	2	0	1	0.25	0.25	0.25	0.25	0.25	0.25	0.25	0.25	0.25	0.25	-0.375	-0.375	-0.375	-0.375	-0.375	-0.375	-0.375	-0.375	-0.375	-0.375	-0.375	linear	0.025	TRUE	450	FALSE	NA	NA	1	0	0.5	3	sepmodel	0.8	-0.02666281508536688
10	250	0	475	950	1425	1900	2375	2850	3325	3800	4275	2	0	1	0.25	0.25	0.25	0.25	0.25	0.25	0.25	0.25	0.25	0.25	-0.375	-0.375	-0.375	-0.375	-0.375	-0.375	-0.375	-0.375	-0.375	-0.375	-0.375	linear	0.025	TRUE	450	FALSE	NA	NA	1	0	0.5	3	splines	0.8	-0.023600339385599196
10	250	0	475	950	1425	1900	2375	2850	3325	3800	4275	2	0	1	0.25	0.25	0.25	0.25	0.25	0.25	0.25	0.25	0.25	0.25	-0.375	-0.375	-0.375	-0.375	-0.375	-0.375	-0.375	-0.375	-0.375	-0.375	-0.375	linear	0.025	TRUE	450	FALSE	NA	NA	1	0	0.5	3	splines_cal	0.8	-0.02631035130580037
10	250	0	475	950	1425	1900	2375	2850	3325	3800	4275	2	0	1	0.25	0.25	0.25	0.25	0.25	0.25	0.25	0.25	0.25	0.25	-0.375	-0.375	-0.375	-0.375	-0.375	-0.375	-0.375	-0.375	-0.375	-0.375	-0.375	linear	0.025	TRUE	450	FALSE	NA	NA	1	0	0.5	4	fixmodel	1	0.04760214949119527
10	250	0	475	950	1425	1900	2375	2850	3325	3800	4275	2	0	1	0.25	0.25	0.25	0.25	0.25	0.25	0.25	0.25	0.25	0.25	-0.375	-0.375	-0.375	-0.375	-0.375	-0.375	-0.375	-0.375	-0.375	-0.375	-0.375	linear	0.025	TRUE	450	FALSE	NA	NA	1	0	0.5	4	sepmodel	0.9	0.047910113992030406
10	250	0	475	950	1425	1900	2375	2850	3325	3800	4275	2	0	1	0.25	0.25	0.25	0.25	0.25	0.25	0.25	0.25	0.25	0.25	-0.375	-0.375	-0.375	-0.375	-0.375	-0.375	-0.375	-0.375	-0.375	-0.375	-0.375	linear	0.025	TRUE	450	FALSE	NA	NA	1	0	0.5	4	splines	1	0.04327923787372566
10	250	0	475	950	1425	1900	2375	2850	3325	3800	4275	2	0	1	0.25	0.25	0.25	0.25	0.25	0.25	0.25	0.25	0.25	0.25	-0.375	-0.375	-0.375	-0.375	-0.375	-0.375	-0.375	-0.375	-0.375	-0.375	-0.375	linear	0.025	TRUE	450	FALSE	NA	NA	1	0	0.5	4	splines_cal	1	0.03572065311131988
10	250	0	475	950	1425	1900	2375	2850	3325	3800	4275	2	0	1	0.25	0.25	0.25	0.25	0.25	0.25	0.25	0.25	0.25	0.25	-0.375	-0.375	-0.375	-0.375	-0.375	-0.375	-0.375	-0.375	-0.375	-0.375	-0.375	linear	0.025	TRUE	450	FALSE	NA	NA	1	0	0.5	5	fixmodel	0.9	0.006453455850247486
10	250	0	475	950	1425	1900	2375	2850	3325	3800	4275	2	0	1	0.25	0.25	0.25	0.25	0.25	0.25	0.25	0.25	0.25	0.25	-0.375	-0.375	-0.375	-0.375	-0.375	-0.375	-0.375	-0.375	-0.375	-0.375	-0.375	linear	0.025	TRUE	450	FALSE	NA	NA	1	0	0.5	5	sepmodel	0.9	0.007601925337462417
10	250	0	475	950	1425	1900	2375	2850	3325	3800	4275	2	0	1	0.25	0.25	0.25	0.25	0.25	0.25	0.25	0.25	0.25	0.25	-0.375	-0.375	-0.375	-0.375	-0.375	-0.375	-0.375	-0.375	-0.375	-0.375	-0.375	linear	0.025	TRUE	450	FALSE	NA	NA	1	0	0.5	5	splines	0.8	0.002382351507124397
10	250	0	475	950	1425	1900	2375	2850	3325	3800	4275	2	0	1	0.25	0.25	0.25	0.25	0.25	0.25	0.25	0.25	0.25	0.25	-0.375	-0.375	-0.375	-0.375	-0.375	-0.375	-0.375	-0.375	-0.375	-0.375	-0.375	linear	0.025	TRUE	450	FALSE	NA	NA	1	0	0.5	5	splines_cal	0.9	0.0047655196150593
10	250	0	475	950	1425	1900	2375	2850	3325	3800	4275	2	0	1	0.25	0.25	0.25	0.25	0.25	0.25	0.25	0.25	0.25	0.25	-0.375	-0.375	-0.375	-0.375	-0.375	-0.375	-0.375	-0.375	-0.375	-0.375	-0.375	linear	0.025	TRUE	450	FALSE	NA	NA	1	0	0.5	6	fixmodel	0.8	-0.009067680679090306
10	250	0	475	950	1425	1900	2375	2850	3325	3800	4275	2	0	1	0.25	0.25	0.25	0.25	0.25	0.25	0.25	0.25	0.25	0.25	-0.375	-0.375	-0.375	-0.375	-0.375	-0.375	-0.375	-0.375	-0.375	-0.375	-0.375	linear	0.025	TRUE	450	FALSE	NA	NA	1	0	0.5	6	sepmodel	0.8	-0.001983459741599555
10	250	0	475	950	1425	1900	2375	2850	3325	3800	4275	2	0	1	0.25	0.25	0.25	0.25	0.25	0.25	0.25	0.25	0.25	0.25	-0.375	-0.375	-0.375	-0.375	-0.375	-0.375	-0.375	-0.375	-0.375	-0.375	-0.375	linear	0.025	TRUE	450	FALSE	NA	NA	1	0	0.5	6	splines	0.8	-0.009676378078215739
10	250	0	475	950	1425	1900	2375	2850	3325	3800	4275	2	0	1	0.25	0.25	0.25	0.25	0.25	0.25	0.25	0.25	0.25	0.25	-0.375	-0.375	-0.375	-0.375	-0.375	-0.375	-0.375	-0.375	-0.375	-0.375	-0.375	linear	0.025	TRUE	450	FALSE	NA	NA	1	0	0.5	6	splines_cal	0.8	7.170562024815918e-4
10	250	0	475	950	1425	1900	2375	2850	3325	3800	4275	2	0	1	0.25	0.25	0.25	0.25	0.25	0.25	0.25	0.25	0.25	0.25	-0.375	-0.375	-0.375	-0.375	-0.375	-0.375	-0.375	-0.375	-0.375	-0.375	-0.375	linear	0.025	TRUE	450	FALSE	NA	NA	1	0	0.5	7	fixmodel	0.7	-0.02591923944984801
10	250	0	475	950	1425	1900	2375	2850	3325	3800	4275	2	0	1	0.25	0.25	0.25	0.25	0.25	0.25	0.25	0.25	0.25	0.25	-0.375	-0.375	-0.375	-0.375	-0.375	-0.375	-0.375	-0.375	-0.375	-0.375	-0.375	linear	0.025	TRUE	450	FALSE	NA	NA	1	0	0.5	7	sepmodel	0.6	-0.031566425490099234
10	250	0	475	950	1425	1900	2375	2850	3325	3800	4275	2	0	1	0.25	0.25	0.25	0.25	0.25	0.25	0.25	0.25	0.25	0.25	-0.375	-0.375	-0.375	-0.375	-0.375	-0.375	-0.375	-0.375	-0.375	-0.375	-0.375	linear	0.025	TRUE	450	FALSE	NA	NA	1	0	0.5	7	splines	0.7	-0.020831359087694234
10	250	0	475	950	1425	1900	2375	2850	3325	3800	4275	2	0	1	0.25	0.25	0.25	0.25	0.25	0.25	0.25	0.25	0.25	0.25	-0.375	-0.375	-0.375	-0.375	-0.375	-0.375	-0.375	-0.375	-0.375	-0.375	-0.375	linear	0.025	TRUE	450	FALSE	NA	NA	1	0	0.5	7	splines_cal	0.6	-0.030656083973459248
10	250	0	475	950	1425	1900	2375	2850	3325	3800	4275	2	0	1	0.25	0.25	0.25	0.25	0.25	0.25	0.25	0.25	0.25	0.25	-0.375	-0.375	-0.375	-0.375	-0.375	-0.375	-0.375	-0.375	-0.375	-0.375	-0.375	linear	0.025	TRUE	450	FALSE	NA	NA	1	0	0.5	8	fixmodel	0.9	-0.003828945775190898
10	250	0	475	950	1425	1900	2375	2850	3325	3800	4275	2	0	1	0.25	0.25	0.25	0.25	0.25	0.25	0.25	0.25	0.25	0.25	-0.375	-0.375	-0.375	-0.375	-0.375	-0.375	-0.375	-0.375	-0.375	-0.375	-0.375	linear	0.025	TRUE	450	FALSE	NA	NA	1	0	0.5	8	sepmodel	0.8	-0.00968484784917839
10	250	0	475	950	1425	1900	2375	2850	3325	3800	4275	2	0	1	0.25	0.25	0.25	0.25	0.25	0.25	0.25	0.25	0.25	0.25	-0.375	-0.375	-0.375	-0.375	-0.375	-0.375	-0.375	-0.375	-0.375	-0.375	-0.375	linear	0.025	TRUE	450	FALSE	NA	NA	1	0	0.5	8	splines	0.9	-0.003859579612028016
10	250	0	475	950	1425	1900	2375	2850	3325	3800	4275	2	0	1	0.25	0.25	0.25	0.25	0.25	0.25	0.25	0.25	0.25	0.25	-0.375	-0.375	-0.375	-0.375	-0.375	-0.375	-0.375	-0.375	-0.375	-0.375	-0.375	linear	0.025	TRUE	450	FALSE	NA	NA	1	0	0.5	8	splines_cal	0.9	-0.01513756874632626
10	250	0	475	950	1425	1900	2375	2850	3325	3800	4275	2	0	1	0.25	0.25	0.25	0.25	0.25	0.25	0.25	0.25	0.25	0.25	-0.375	-0.375	-0.375	-0.375	-0.375	-0.375	-0.375	-0.375	-0.375	-0.375	-0.375	linear	0.025	TRUE	450	FALSE	NA	NA	1	0	0.5	9	fixmodel	0.5	-0.07802888842620576
10	250	0	475	950	1425	1900	2375	2850	3325	3800	4275	2	0	1	0.25	0.25	0.25	0.25	0.25	0.25	0.25	0.25	0.25	0.25	-0.375	-0.375	-0.375	-0.375	-0.375	-0.375	-0.375	-0.375	-0.375	-0.375	-0.375	linear	0.025	TRUE	450	FALSE	NA	NA	1	0	0.5	9	sepmodel	0.5	-0.07820758099923782
10	250	0	475	950	1425	1900	2375	2850	3325	3800	4275	2	0	1	0.25	0.25	0.25	0.25	0.25	0.25	0.25	0.25	0.25	0.25	-0.375	-0.375	-0.375	-0.375	-0.375	-0.375	-0.375	-0.375	-0.375	-0.375	-0.375	linear	0.025	TRUE	450	FALSE	NA	NA	1	0	0.5	9	splines	0.5	-0.0737091296383644
10	250	0	475	950	1425	1900	2375	2850	3325	3800	4275	2	0	1	0.25	0.25	0.25	0.25	0.25	0.25	0.25	0.25	0.25	0.25	-0.375	-0.375	-0.375	-0.375	-0.375	-0.375	-0.375	-0.375	-0.375	-0.375	-0.375	linear	0.025	TRUE	450	FALSE	NA	NA	1	0	0.5	9	splines_cal	0.5	-0.06542388993448739
10	250	0	475	950	1425	1900	2375	2850	3325	3800	4275	2	0	1	0.25	0.25	0.25	0.25	0.25	0.25	0.25	0.25	0.25	0.25	-0.375	-0.375	-0.375	-0.375	-0.375	-0.375	-0.375	-0.375	-0.375	-0.375	-0.375	linear	0.025	TRUE	450	FALSE	NA	NA	1	0	0.5	10	fixmodel	1	0.050809733907631216
10	250	0	475	950	1425	1900	2375	2850	3325	3800	4275	2	0	1	0.25	0.25	0.25	0.25	0.25	0.25	0.25	0.25	0.25	0.25	-0.375	-0.375	-0.375	-0.375	-0.375	-0.375	-0.375	-0.375	-0.375	-0.375	-0.375	linear	0.025	TRUE	450	FALSE	NA	NA	1	0	0.5	10	sepmodel	1	0.057466544012824694
10	250	0	475	950	1425	1900	2375	2850	3325	3800	4275	2	0	1	0.25	0.25	0.25	0.25	0.25	0.25	0.25	0.25	0.25	0.25	-0.375	-0.375	-0.375	-0.375	-0.375	-0.375	-0.375	-0.375	-0.375	-0.375	-0.375	linear	0.025	TRUE	450	FALSE	NA	NA	1	0	0.5	10	splines	1	0.050549080958416606
10	250	0	475	950	1425	1900	2375	2850	3325	3800	4275	2	0	1	0.25	0.25	0.25	0.25	0.25	0.25	0.25	0.25	0.25	0.25	-0.375	-0.375	-0.375	-0.375	-0.375	-0.375	-0.375	-0.375	-0.375	-0.375	-0.375	linear	0.025	TRUE	450	FALSE	NA	NA	1	0	0.5	10	splines_cal	1	0.04499165992051929
10	250	0	500	1000	1500	2000	2500	3000	3500	4000	4500	2	0	1	0.25	0.25	0.25	0.25	0.25	0.25	0.25	0.25	0.25	0.25	-0.375	-0.375	-0.375	-0.375	-0.375	-0.375	-0.375	-0.375	-0.375	-0.375	-0.375	linear	0.025	TRUE	450	FALSE	NA	NA	1	0	0.5	2	fixmodel	0.8	0.021955210990120055
10	250	0	500	1000	1500	2000	2500	3000	3500	4000	4500	2	0	1	0.25	0.25	0.25	0.25	0.25	0.25	0.25	0.25	0.25	0.25	-0.375	-0.375	-0.375	-0.375	-0.375	-0.375	-0.375	-0.375	-0.375	-0.375	-0.375	linear	0.025	TRUE	450	FALSE	NA	NA	1	0	0.5	2	sepmodel	0.8	0.021955210990121526
10	250	0	500	1000	1500	2000	2500	3000	3500	4000	4500	2	0	1	0.25	0.25	0.25	0.25	0.25	0.25	0.25	0.25	0.25	0.25	-0.375	-0.375	-0.375	-0.375	-0.375	-0.375	-0.375	-0.375	-0.375	-0.375	-0.375	linear	0.025	TRUE	450	FALSE	NA	NA	1	0	0.5	2	splines	0.8	0.016511258547298648
10	250	0	500	1000	1500	2000	2500	3000	3500	4000	4500	2	0	1	0.25	0.25	0.25	0.25	0.25	0.25	0.25	0.25	0.25	0.25	-0.375	-0.375	-0.375	-0.375	-0.375	-0.375	-0.375	-0.375	-0.375	-0.375	-0.375	linear	0.025	TRUE	450	FALSE	NA	NA	1	0	0.5	2	splines_cal	0.8	0.016386157452819277
10	250	0	500	1000	1500	2000	2500	3000	3500	4000	4500	2	0	1	0.25	0.25	0.25	0.25	0.25	0.25	0.25	0.25	0.25	0.25	-0.375	-0.375	-0.375	-0.375	-0.375	-0.375	-0.375	-0.375	-0.375	-0.375	-0.375	linear	0.025	TRUE	450	FALSE	NA	NA	1	0	0.5	3	fixmodel	0.8	0.016119186628610165
10	250	0	500	1000	1500	2000	2500	3000	3500	4000	4500	2	0	1	0.25	0.25	0.25	0.25	0.25	0.25	0.25	0.25	0.25	0.25	-0.375	-0.375	-0.375	-0.375	-0.375	-0.375	-0.375	-0.375	-0.375	-0.375	-0.375	linear	0.025	TRUE	450	FALSE	NA	NA	1	0	0.5	3	sepmodel	0.8	0.016119186628610466
10	250	0	500	1000	1500	2000	2500	3000	3500	4000	4500	2	0	1	0.25	0.25	0.25	0.25	0.25	0.25	0.25	0.25	0.25	0.25	-0.375	-0.375	-0.375	-0.375	-0.375	-0.375	-0.375	-0.375	-0.375	-0.375	-0.375	linear	0.025	TRUE	450	FALSE	NA	NA	1	0	0.5	3	splines	0.9	0.007643894755600506
10	250	0	500	1000	1500	2000	2500	3000	3500	4000	4500	2	0	1	0.25	0.25	0.25	0.25	0.25	0.25	0.25	0.25	0.25	0.25	-0.375	-0.375	-0.375	-0.375	-0.375	-0.375	-0.375	-0.375	-0.375	-0.375	-0.375	linear	0.025	TRUE	450	FALSE	NA	NA	1	0	0.5	3	splines_cal	0.8	0.012495226242141841
10	250	0	500	1000	1500	2000	2500	3000	3500	4000	4500	2	0	1	0.25	0.25	0.25	0.25	0.25	0.25	0.25	0.25	0.25	0.25	-0.375	-0.375	-0.375	-0.375	-0.375	-0.375	-0.375	-0.375	-0.375	-0.375	-0.375	linear	0.025	TRUE	450	FALSE	NA	NA	1	0	0.5	4	fixmodel	0.6	-0.03098028034261639
10	250	0	500	1000	1500	2000	2500	3000	3500	4000	4500	2	0	1	0.25	0.25	0.25	0.25	0.25	0.25	0.25	0.25	0.25	0.25	-0.375	-0.375	-0.375	-0.375	-0.375	-0.375	-0.375	-0.375	-0.375	-0.375	-0.375	linear	0.025	TRUE	450	FALSE	NA	NA	1	0	0.5	4	sepmodel	0.6	-0.030980280342616247
10	250	0	500	1000	1500	2000	2500	3000	3500	4000	4500	2	0	1	0.25	0.25	0.25	0.25	0.25	0.25	0.25	0.25	0.25	0.25	-0.375	-0.375	-0.375	-0.375	-0.375	-0.375	-0.375	-0.375	-0.375	-0.375	-0.375	linear	0.025	TRUE	450	FALSE	NA	NA	1	0	0.5	4	splines	0.8	-0.01317104489134743
10	250	0	500	1000	1500	2000	2500	3000	3500	4000	4500	2	0	1	0.25	0.25	0.25	0.25	0.25	0.25	0.25	0.25	0.25	0.25	-0.375	-0.375	-0.375	-0.375	-0.375	-0.375	-0.375	-0.375	-0.375	-0.375	-0.375	linear	0.025	TRUE	450	FALSE	NA	NA	1	0	0.5	4	splines_cal	0.8	-0.017416194809548088
10	250	0	500	1000	1500	2000	2500	3000	3500	4000	4500	2	0	1	0.25	0.25	0.25	0.25	0.25	0.25	0.25	0.25	0.25	0.25	-0.375	-0.375	-0.375	-0.375	-0.375	-0.375	-0.375	-0.375	-0.375	-0.375	-0.375	linear	0.025	TRUE	450	FALSE	NA	NA	1	0	0.5	5	fixmodel	0.8	-0.02386836898573029
10	250	0	500	1000	1500	2000	2500	3000	3500	4000	4500	2	0	1	0.25	0.25	0.25	0.25	0.25	0.25	0.25	0.25	0.25	0.25	-0.375	-0.375	-0.375	-0.375	-0.375	-0.375	-0.375	-0.375	-0.375	-0.375	-0.375	linear	0.025	TRUE	450	FALSE	NA	NA	1	0	0.5	5	sepmodel	0.8	-0.023868368985730228
10	250	0	500	1000	1500	2000	2500	3000	3500	4000	4500	2	0	1	0.25	0.25	0.25	0.25	0.25	0.25	0.25	0.25	0.25	0.25	-0.375	-0.375	-0.375	-0.375	-0.375	-0.375	-0.375	-0.375	-0.375	-0.375	-0.375	linear	0.025	TRUE	450	FALSE	NA	NA	1	0	0.5	5	splines	0.8	-0.010433587023614854
10	250	0	500	1000	1500	2000	2500	3000	3500	4000	4500	2	0	1	0.25	0.25	0.25	0.25	0.25	0.25	0.25	0.25	0.25	0.25	-0.375	-0.375	-0.375	-0.375	-0.375	-0.375	-0.375	-0.375	-0.375	-0.375	-0.375	linear	0.025	TRUE	450	FALSE	NA	NA	1	0	0.5	5	splines_cal	0.8	-0.010490725308031907
10	250	0	500	1000	1500	2000	2500	3000	3500	4000	4500	2	0	1	0.25	0.25	0.25	0.25	0.25	0.25	0.25	0.25	0.25	0.25	-0.375	-0.375	-0.375	-0.375	-0.375	-0.375	-0.375	-0.375	-0.375	-0.375	-0.375	linear	0.025	TRUE	450	FALSE	NA	NA	1	0	0.5	6	fixmodel	0.9	-0.012981904014711332
10	250	0	500	1000	1500	2000	2500	3000	3500	4000	4500	2	0	1	0.25	0.25	0.25	0.25	0.25	0.25	0.25	0.25	0.25	0.25	-0.375	-0.375	-0.375	-0.375	-0.375	-0.375	-0.375	-0.375	-0.375	-0.375	-0.375	linear	0.025	TRUE	450	FALSE	NA	NA	1	0	0.5	6	sepmodel	0.9	-0.012981904014712756
10	250	0	500	1000	1500	2000	2500	3000	3500	4000	4500	2	0	1	0.25	0.25	0.25	0.25	0.25	0.25	0.25	0.25	0.25	0.25	-0.375	-0.375	-0.375	-0.375	-0.375	-0.375	-0.375	-0.375	-0.375	-0.375	-0.375	linear	0.025	TRUE	450	FALSE	NA	NA	1	0	0.5	6	splines	0.9	-0.026796625662016856
10	250	0	500	1000	1500	2000	2500	3000	3500	4000	4500	2	0	1	0.25	0.25	0.25	0.25	0.25	0.25	0.25	0.25	0.25	0.25	-0.375	-0.375	-0.375	-0.375	-0.375	-0.375	-0.375	-0.375	-0.375	-0.375	-0.375	linear	0.025	TRUE	450	FALSE	NA	NA	1	0	0.5	6	splines_cal	0.8	-0.024655452583124633
10	250	0	500	1000	1500	2000	2500	3000	3500	4000	4500	2	0	1	0.25	0.25	0.25	0.25	0.25	0.25	0.25	0.25	0.25	0.25	-0.375	-0.375	-0.375	-0.375	-0.375	-0.375	-0.375	-0.375	-0.375	-0.375	-0.375	linear	0.025	TRUE	450	FALSE	NA	NA	1	0	0.5	7	fixmodel	0.8	-0.012795477166968518
10	250	0	500	1000	1500	2000	2500	3000	3500	4000	4500	2	0	1	0.25	0.25	0.25	0.25	0.25	0.25	0.25	0.25	0.25	0.25	-0.375	-0.375	-0.375	-0.375	-0.375	-0.375	-0.375	-0.375	-0.375	-0.375	-0.375	linear	0.025	TRUE	450	FALSE	NA	NA	1	0	0.5	7	sepmodel	0.8	-0.012795477166968708
10	250	0	500	1000	1500	2000	2500	3000	3500	4000	4500	2	0	1	0.25	0.25	0.25	0.25	0.25	0.25	0.25	0.25	0.25	0.25	-0.375	-0.375	-0.375	-0.375	-0.375	-0.375	-0.375	-0.375	-0.375	-0.375	-0.375	linear	0.025	TRUE	450	FALSE	NA	NA	1	0	0.5	7	splines	0.8	-0.018110655342117914
10	250	0	500	1000	1500	2000	2500	3000	3500	4000	4500	2	0	1	0.25	0.25	0.25	0.25	0.25	0.25	0.25	0.25	0.25	0.25	-0.375	-0.375	-0.375	-0.375	-0.375	-0.375	-0.375	-0.375	-0.375	-0.375	-0.375	linear	0.025	TRUE	450	FALSE	NA	NA	1	0	0.5	7	splines_cal	0.7	-0.020772967134372156
10	250	0	500	1000	1500	2000	2500	3000	3500	4000	4500	2	0	1	0.25	0.25	0.25	0.25	0.25	0.25	0.25	0.25	0.25	0.25	-0.375	-0.375	-0.375	-0.375	-0.375	-0.375	-0.375	-0.375	-0.375	-0.375	-0.375	linear	0.025	TRUE	450	FALSE	NA	NA	1	0	0.5	8	fixmodel	0.9	0.03487280280836938
10	250	0	500	1000	1500	2000	2500	3000	3500	4000	4500	2	0	1	0.25	0.25	0.25	0.25	0.25	0.25	0.25	0.25	0.25	0.25	-0.375	-0.375	-0.375	-0.375	-0.375	-0.375	-0.375	-0.375	-0.375	-0.375	-0.375	linear	0.025	TRUE	450	FALSE	NA	NA	1	0	0.5	8	sepmodel	0.9	0.03487280280837212
10	250	0	500	1000	1500	2000	2500	3000	3500	4000	4500	2	0	1	0.25	0.25	0.25	0.25	0.25	0.25	0.25	0.25	0.25	0.25	-0.375	-0.375	-0.375	-0.375	-0.375	-0.375	-0.375	-0.375	-0.375	-0.375	-0.375	linear	0.025	TRUE	450	FALSE	NA	NA	1	0	0.5	8	splines	0.9	0.017958264927184695
10	250	0	500	1000	1500	2000	2500	3000	3500	4000	4500	2	0	1	0.25	0.25	0.25	0.25	0.25	0.25	0.25	0.25	0.25	0.25	-0.375	-0.375	-0.375	-0.375	-0.375	-0.375	-0.375	-0.375	-0.375	-0.375	-0.375	linear	0.025	TRUE	450	FALSE	NA	NA	1	0	0.5	8	splines_cal	0.8	0.020503038438486738
10	250	0	500	1000	1500	2000	2500	3000	3500	4000	4500	2	0	1	0.25	0.25	0.25	0.25	0.25	0.25	0.25	0.25	0.25	0.25	-0.375	-0.375	-0.375	-0.375	-0.375	-0.375	-0.375	-0.375	-0.375	-0.375	-0.375	linear	0.025	TRUE	450	FALSE	NA	NA	1	0	0.5	9	fixmodel	0.7	-0.0041651578024092945
10	250	0	500	1000	1500	2000	2500	3000	3500	4000	4500	2	0	1	0.25	0.25	0.25	0.25	0.25	0.25	0.25	0.25	0.25	0.25	-0.375	-0.375	-0.375	-0.375	-0.375	-0.375	-0.375	-0.375	-0.375	-0.375	-0.375	linear	0.025	TRUE	450	FALSE	NA	NA	1	0	0.5	9	sepmodel	0.7	-0.004165157802408018
10	250	0	500	1000	1500	2000	2500	3000	3500	4000	4500	2	0	1	0.25	0.25	0.25	0.25	0.25	0.25	0.25	0.25	0.25	0.25	-0.375	-0.375	-0.375	-0.375	-0.375	-0.375	-0.375	-0.375	-0.375	-0.375	-0.375	linear	0.025	TRUE	450	FALSE	NA	NA	1	0	0.5	9	splines	0.8	-0.003022306979389153
10	250	0	500	1000	1500	2000	2500	3000	3500	4000	4500	2	0	1	0.25	0.25	0.25	0.25	0.25	0.25	0.25	0.25	0.25	0.25	-0.375	-0.375	-0.375	-0.375	-0.375	-0.375	-0.375	-0.375	-0.375	-0.375	-0.375	linear	0.025	TRUE	450	FALSE	NA	NA	1	0	0.5	9	splines_cal	0.7	-0.005119842485239309
10	250	0	500	1000	1500	2000	2500	3000	3500	4000	4500	2	0	1	0.25	0.25	0.25	0.25	0.25	0.25	0.25	0.25	0.25	0.25	-0.375	-0.375	-0.375	-0.375	-0.375	-0.375	-0.375	-0.375	-0.375	-0.375	-0.375	linear	0.025	TRUE	450	FALSE	NA	NA	1	0	0.5	10	fixmodel	0.7	-0.014231789793308403
10	250	0	500	1000	1500	2000	2500	3000	3500	4000	4500	2	0	1	0.25	0.25	0.25	0.25	0.25	0.25	0.25	0.25	0.25	0.25	-0.375	-0.375	-0.375	-0.375	-0.375	-0.375	-0.375	-0.375	-0.375	-0.375	-0.375	linear	0.025	TRUE	450	FALSE	NA	NA	1	0	0.5	10	sepmodel	0.7	-0.014231789793309513
10	250	0	500	1000	1500	2000	2500	3000	3500	4000	4500	2	0	1	0.25	0.25	0.25	0.25	0.25	0.25	0.25	0.25	0.25	0.25	-0.375	-0.375	-0.375	-0.375	-0.375	-0.375	-0.375	-0.375	-0.375	-0.375	-0.375	linear	0.025	TRUE	450	FALSE	NA	NA	1	0	0.5	10	splines	0.7	-0.008300168495075217
10	250	0	500	1000	1500	2000	2500	3000	3500	4000	4500	2	0	1	0.25	0.25	0.25	0.25	0.25	0.25	0.25	0.25	0.25	0.25	-0.375	-0.375	-0.375	-0.375	-0.375	-0.375	-0.375	-0.375	-0.375	-0.375	-0.375	linear	0.025	TRUE	450	FALSE	NA	NA	1	0	0.5	10	splines_cal	0.7	-0.006598883952778509
10	250	0	0	0	0	0	0	0	0	0	0	2	0	1	0.25	0.25	0.25	0.25	0.25	0.25	0.25	0.25	0.25	0.25	-0.25	-0.25	-0.25	-0.25	-0.25	-0.25	-0.25	-0.25	-0.25	-0.25	-0.25	linear	0.025	TRUE	450	FALSE	NA	NA	1	0	0.5	2	fixmodel	0.9	0.013766178064895856
10	250	0	0	0	0	0	0	0	0	0	0	2	0	1	0.25	0.25	0.25	0.25	0.25	0.25	0.25	0.25	0.25	0.25	-0.25	-0.25	-0.25	-0.25	-0.25	-0.25	-0.25	-0.25	-0.25	-0.25	-0.25	linear	0.025	TRUE	450	FALSE	NA	NA	1	0	0.5	2	sepmodel	0.9	0.013766178064904397
10	250	0	0	0	0	0	0	0	0	0	0	2	0	1	0.25	0.25	0.25	0.25	0.25	0.25	0.25	0.25	0.25	0.25	-0.25	-0.25	-0.25	-0.25	-0.25	-0.25	-0.25	-0.25	-0.25	-0.25	-0.25	linear	0.025	TRUE	450	FALSE	NA	NA	1	0	0.5	2	splines	0.9	0.013767690952499112
10	250	0	0	0	0	0	0	0	0	0	0	2	0	1	0.25	0.25	0.25	0.25	0.25	0.25	0.25	0.25	0.25	0.25	-0.25	-0.25	-0.25	-0.25	-0.25	-0.25	-0.25	-0.25	-0.25	-0.25	-0.25	linear	0.025	TRUE	450	FALSE	NA	NA	1	0	0.5	2	splines_cal	0.9	0.013310830216765246
10	250	0	0	0	0	0	0	0	0	0	0	2	0	1	0.25	0.25	0.25	0.25	0.25	0.25	0.25	0.25	0.25	0.25	-0.25	-0.25	-0.25	-0.25	-0.25	-0.25	-0.25	-0.25	-0.25	-0.25	-0.25	linear	0.025	TRUE	450	FALSE	NA	NA	1	0	0.5	3	fixmodel	0.9	0.021043397680223893
10	250	0	0	0	0	0	0	0	0	0	0	2	0	1	0.25	0.25	0.25	0.25	0.25	0.25	0.25	0.25	0.25	0.25	-0.25	-0.25	-0.25	-0.25	-0.25	-0.25	-0.25	-0.25	-0.25	-0.25	-0.25	linear	0.025	TRUE	450	FALSE	NA	NA	1	0	0.5	3	sepmodel	0.9	0.021043397680220025
10	250	0	0	0	0	0	0	0	0	0	0	2	0	1	0.25	0.25	0.25	0.25	0.25	0.25	0.25	0.25	0.25	0.25	-0.25	-0.25	-0.25	-0.25	-0.25	-0.25	-0.25	-0.25	-0.25	-0.25	-0.25	linear	0.025	TRUE	450	FALSE	NA	NA	1	0	0.5	3	splines	0.9	0.0210569993829978
10	250	0	0	0	0	0	0	0	0	0	0	2	0	1	0.25	0.25	0.25	0.25	0.25	0.25	0.25	0.25	0.25	0.25	-0.25	-0.25	-0.25	-0.25	-0.25	-0.25	-0.25	-0.25	-0.25	-0.25	-0.25	linear	0.025	TRUE	450	FALSE	NA	NA	1	0	0.5	3	splines_cal	0.9	0.020754236044344995
10	250	0	0	0	0	0	0	0	0	0	0	2	0	1	0.25	0.25	0.25	0.25	0.25	0.25	0.25	0.25	0.25	0.25	-0.25	-0.25	-0.25	-0.25	-0.25	-0.25	-0.25	-0.25	-0.25	-0.25	-0.25	linear	0.025	TRUE	450	FALSE	NA	NA	1	0	0.5	4	fixmodel	0.9	0.029504345617126438
10	250	0	0	0	0	0	0	0	0	0	0	2	0	1	0.25	0.25	0.25	0.25	0.25	0.25	0.25	0.25	0.25	0.25	-0.25	-0.25	-0.25	-0.25	-0.25	-0.25	-0.25	-0.25	-0.25	-0.25	-0.25	linear	0.025	TRUE	450	FALSE	NA	NA	1	0	0.5	4	sepmodel	0.9	0.02950434561712916
10	250	0	0	0	0	0	0	0	0	0	0	2	0	1	0.25	0.25	0.25	0.25	0.25	0.25	0.25	0.25	0.25	0.25	-0.25	-0.25	-0.25	-0.25	-0.25	-0.25	-0.25	-0.25	-0.25	-0.25	-0.25	linear	0.025	TRUE	450	FALSE	NA	NA	1	0	0.5	4	splines	0.9	0.029507600857304493
10	250	0	0	0	0	0	0	0	0	0	0	2	0	1	0.25	0.25	0.25	0.25	0.25	0.25	0.25	0.25	0.25	0.25	-0.25	-0.25	-0.25	-0.25	-0.25	-0.25	-0.25	-0.25	-0.25	-0.25	-0.25	linear	0.025	TRUE	450	FALSE	NA	NA	1	0	0.5	4	splines_cal	0.9	0.02868938443039645
10	250	0	0	0	0	0	0	0	0	0	0	2	0	1	0.25	0.25	0.25	0.25	0.25	0.25	0.25	0.25	0.25	0.25	-0.25	-0.25	-0.25	-0.25	-0.25	-0.25	-0.25	-0.25	-0.25	-0.25	-0.25	linear	0.025	TRUE	450	FALSE	NA	NA	1	0	0.5	5	fixmodel	0.9	0.004753354242462563
10	250	0	0	0	0	0	0	0	0	0	0	2	0	1	0.25	0.25	0.25	0.25	0.25	0.25	0.25	0.25	0.25	0.25	-0.25	-0.25	-0.25	-0.25	-0.25	-0.25	-0.25	-0.25	-0.25	-0.25	-0.25	linear	0.025	TRUE	450	FALSE	NA	NA	1	0	0.5	5	sepmodel	0.9	0.004753354242463198
10	250	0	0	0	0	0	0	0	0	0	0	2	0	1	0.25	0.25	0.25	0.25	0.25	0.25	0.25	0.25	0.25	0.25	-0.25	-0.25	-0.25	-0.25	-0.25	-0.25	-0.25	-0.25	-0.25	-0.25	-0.25	linear	0.025	TRUE	450	FALSE	NA	NA	1	0	0.5	5	splines	0.9	0.004742212981434577
10	250	0	0	0	0	0	0	0	0	0	0	2	0	1	0.25	0.25	0.25	0.25	0.25	0.25	0.25	0.25	0.25	0.25	-0.25	-0.25	-0.25	-0.25	-0.25	-0.25	-0.25	-0.25	-0.25	-0.25	-0.25	linear	0.025	TRUE	450	FALSE	NA	NA	1	0	0.5	5	splines_cal	0.9	0.00473439459481251
10	250	0	0	0	0	0	0	0	0	0	0	2	0	1	0.25	0.25	0.25	0.25	0.25	0.25	0.25	0.25	0.25	0.25	-0.25	-0.25	-0.25	-0.25	-0.25	-0.25	-0.25	-0.25	-0.25	-0.25	-0.25	linear	0.025	TRUE	450	FALSE	NA	NA	1	0	0.5	6	fixmodel	1	0.02583045119796807
10	250	0	0	0	0	0	0	0	0	0	0	2	0	1	0.25	0.25	0.25	0.25	0.25	0.25	0.25	0.25	0.25	0.25	-0.25	-0.25	-0.25	-0.25	-0.25	-0.25	-0.25	-0.25	-0.25	-0.25	-0.25	linear	0.025	TRUE	450	FALSE	NA	NA	1	0	0.5	6	sepmodel	1	0.025830451197970537
10	250	0	0	0	0	0	0	0	0	0	0	2	0	1	0.25	0.25	0.25	0.25	0.25	0.25	0.25	0.25	0.25	0.25	-0.25	-0.25	-0.25	-0.25	-0.25	-0.25	-0.25	-0.25	-0.25	-0.25	-0.25	linear	0.025	TRUE	450	FALSE	NA	NA	1	0	0.5	6	splines	1	0.025850275002713162
10	250	0	0	0	0	0	0	0	0	0	0	2	0	1	0.25	0.25	0.25	0.25	0.25	0.25	0.25	0.25	0.25	0.25	-0.25	-0.25	-0.25	-0.25	-0.25	-0.25	-0.25	-0.25	-0.25	-0.25	-0.25	linear	0.025	TRUE	450	FALSE	NA	NA	1	0	0.5	6	splines_cal	1	0.02490361434729229
10	250	0	0	0	0	0	0	0	0	0	0	2	0	1	0.25	0.25	0.25	0.25	0.25	0.25	0.25	0.25	0.25	0.25	-0.25	-0.25	-0.25	-0.25	-0.25	-0.25	-0.25	-0.25	-0.25	-0.25	-0.25	linear	0.025	TRUE	450	FALSE	NA	NA	1	0	0.5	7	fixmodel	0.8	0.019716336226240163
10	250	0	0	0	0	0	0	0	0	0	0	2	0	1	0.25	0.25	0.25	0.25	0.25	0.25	0.25	0.25	0.25	0.25	-0.25	-0.25	-0.25	-0.25	-0.25	-0.25	-0.25	-0.25	-0.25	-0.25	-0.25	linear	0.025	TRUE	450	FALSE	NA	NA	1	0	0.5	7	sepmodel	0.8	0.01971633622624529
10	250	0	0	0	0	0	0	0	0	0	0	2	0	1	0.25	0.25	0.25	0.25	0.25	0.25	0.25	0.25	0.25	0.25	-0.25	-0.25	-0.25	-0.25	-0.25	-0.25	-0.25	-0.25	-0.25	-0.25	-0.25	linear	0.025	TRUE	450	FALSE	NA	NA	1	0	0.5	7	splines	0.8	0.019719146568105684
10	250	0	0	0	0	0	0	0	0	0	0	2	0	1	0.25	0.25	0.25	0.25	0.25	0.25	0.25	0.25	0.25	0.25	-0.25	-0.25	-0.25	-0.25	-0.25	-0.25	-0.25	-0.25	-0.25	-0.25	-0.25	linear	0.025	TRUE	450	FALSE	NA	NA	1	0	0.5	7	splines_cal	0.8	0.019727117377134378
10	250	0	0	0	0	0	0	0	0	0	0	2	0	1	0.25	0.25	0.25	0.25	0.25	0.25	0.25	0.25	0.25	0.25	-0.25	-0.25	-0.25	-0.25	-0.25	-0.25	-0.25	-0.25	-0.25	-0.25	-0.25	linear	0.025	TRUE	450	FALSE	NA	NA	1	0	0.5	8	fixmodel	0.9	0.03745954069399008
10	250	0	0	0	0	0	0	0	0	0	0	2	0	1	0.25	0.25	0.25	0.25	0.25	0.25	0.25	0.25	0.25	0.25	-0.25	-0.25	-0.25	-0.25	-0.25	-0.25	-0.25	-0.25	-0.25	-0.25	-0.25	linear	0.025	TRUE	450	FALSE	NA	NA	1	0	0.5	8	sepmodel	0.9	0.037459540693993626
10	250	0	0	0	0	0	0	0	0	0	0	2	0	1	0.25	0.25	0.25	0.25	0.25	0.25	0.25	0.25	0.25	0.25	-0.25	-0.25	-0.25	-0.25	-0.25	-0.25	-0.25	-0.25	-0.25	-0.25	-0.25	linear	0.025	TRUE	450	FALSE	NA	NA	1	0	0.5	8	splines	0.9	0.037483913546559215
10	250	0	0	0	0	0	0	0	0	0	0	2	0	1	0.25	0.25	0.25	0.25	0.25	0.25	0.25	0.25	0.25	0.25	-0.25	-0.25	-0.25	-0.25	-0.25	-0.25	-0.25	-0.25	-0.25	-0.25	-0.25	linear	0.025	TRUE	450	FALSE	NA	NA	1	0	0.5	8	splines_cal	0.9	0.03680954940040182
10	250	0	0	0	0	0	0	0	0	0	0	2	0	1	0.25	0.25	0.25	0.25	0.25	0.25	0.25	0.25	0.25	0.25	-0.25	-0.25	-0.25	-0.25	-0.25	-0.25	-0.25	-0.25	-0.25	-0.25	-0.25	linear	0.025	TRUE	450	FALSE	NA	NA	1	0	0.5	9	fixmodel	0.8	0.015662815998728884
10	250	0	0	0	0	0	0	0	0	0	0	2	0	1	0.25	0.25	0.25	0.25	0.25	0.25	0.25	0.25	0.25	0.25	-0.25	-0.25	-0.25	-0.25	-0.25	-0.25	-0.25	-0.25	-0.25	-0.25	-0.25	linear	0.025	TRUE	450	FALSE	NA	NA	1	0	0.5	9	sepmodel	0.8	0.0156628159987291
10	250	0	0	0	0	0	0	0	0	0	0	2	0	1	0.25	0.25	0.25	0.25	0.25	0.25	0.25	0.25	0.25	0.25	-0.25	-0.25	-0.25	-0.25	-0.25	-0.25	-0.25	-0.25	-0.25	-0.25	-0.25	linear	0.025	TRUE	450	FALSE	NA	NA	1	0	0.5	9	splines	0.8	0.015670606288451492
10	250	0	0	0	0	0	0	0	0	0	0	2	0	1	0.25	0.25	0.25	0.25	0.25	0.25	0.25	0.25	0.25	0.25	-0.25	-0.25	-0.25	-0.25	-0.25	-0.25	-0.25	-0.25	-0.25	-0.25	-0.25	linear	0.025	TRUE	450	FALSE	NA	NA	1	0	0.5	9	splines_cal	0.8	0.01523765062965409
10	250	0	0	0	0	0	0	0	0	0	0	2	0	1	0.25	0.25	0.25	0.25	0.25	0.25	0.25	0.25	0.25	0.25	-0.25	-0.25	-0.25	-0.25	-0.25	-0.25	-0.25	-0.25	-0.25	-0.25	-0.25	linear	0.025	TRUE	450	FALSE	NA	NA	1	0	0.5	10	fixmodel	0.9	0.04485770357805426
10	250	0	0	0	0	0	0	0	0	0	0	2	0	1	0.25	0.25	0.25	0.25	0.25	0.25	0.25	0.25	0.25	0.25	-0.25	-0.25	-0.25	-0.25	-0.25	-0.25	-0.25	-0.25	-0.25	-0.25	-0.25	linear	0.025	TRUE	450	FALSE	NA	NA	1	0	0.5	10	sepmodel	1	0.044857703578054575
10	250	0	0	0	0	0	0	0	0	0	0	2	0	1	0.25	0.25	0.25	0.25	0.25	0.25	0.25	0.25	0.25	0.25	-0.25	-0.25	-0.25	-0.25	-0.25	-0.25	-0.25	-0.25	-0.25	-0.25	-0.25	linear	0.025	TRUE	450	FALSE	NA	NA	1	0	0.5	10	splines	0.9	0.044857035189698476
10	250	0	0	0	0	0	0	0	0	0	0	2	0	1	0.25	0.25	0.25	0.25	0.25	0.25	0.25	0.25	0.25	0.25	-0.25	-0.25	-0.25	-0.25	-0.25	-0.25	-0.25	-0.25	-0.25	-0.25	-0.25	linear	0.025	TRUE	450	FALSE	NA	NA	1	0	0.5	10	splines_cal	0.9	0.04425713662260272
10	250	0	25	50	75	100	125	150	175	200	225	2	0	1	0.25	0.25	0.25	0.25	0.25	0.25	0.25	0.25	0.25	0.25	-0.25	-0.25	-0.25	-0.25	-0.25	-0.25	-0.25	-0.25	-0.25	-0.25	-0.25	linear	0.025	TRUE	450	FALSE	NA	NA	1	0	0.5	2	fixmodel	1	0.04608364465025598
10	250	0	25	50	75	100	125	150	175	200	225	2	0	1	0.25	0.25	0.25	0.25	0.25	0.25	0.25	0.25	0.25	0.25	-0.25	-0.25	-0.25	-0.25	-0.25	-0.25	-0.25	-0.25	-0.25	-0.25	-0.25	linear	0.025	TRUE	450	FALSE	NA	NA	1	0	0.5	2	sepmodel	1	0.046601522770485
10	250	0	25	50	75	100	125	150	175	200	225	2	0	1	0.25	0.25	0.25	0.25	0.25	0.25	0.25	0.25	0.25	0.25	-0.25	-0.25	-0.25	-0.25	-0.25	-0.25	-0.25	-0.25	-0.25	-0.25	-0.25	linear	0.025	TRUE	450	FALSE	NA	NA	1	0	0.5	2	splines	1	0.04684777238062848
10	250	0	25	50	75	100	125	150	175	200	225	2	0	1	0.25	0.25	0.25	0.25	0.25	0.25	0.25	0.25	0.25	0.25	-0.25	-0.25	-0.25	-0.25	-0.25	-0.25	-0.25	-0.25	-0.25	-0.25	-0.25	linear	0.025	TRUE	450	FALSE	NA	NA	1	0	0.5	2	splines_cal	1	0.04456116119476982
10	250	0	25	50	75	100	125	150	175	200	225	2	0	1	0.25	0.25	0.25	0.25	0.25	0.25	0.25	0.25	0.25	0.25	-0.25	-0.25	-0.25	-0.25	-0.25	-0.25	-0.25	-0.25	-0.25	-0.25	-0.25	linear	0.025	TRUE	450	FALSE	NA	NA	1	0	0.5	3	fixmodel	0.8	0.02360651886322725
10	250	0	25	50	75	100	125	150	175	200	225	2	0	1	0.25	0.25	0.25	0.25	0.25	0.25	0.25	0.25	0.25	0.25	-0.25	-0.25	-0.25	-0.25	-0.25	-0.25	-0.25	-0.25	-0.25	-0.25	-0.25	linear	0.025	TRUE	450	FALSE	NA	NA	1	0	0.5	3	sepmodel	0.8	0.023854476531153593
10	250	0	25	50	75	100	125	150	175	200	225	2	0	1	0.25	0.25	0.25	0.25	0.25	0.25	0.25	0.25	0.25	0.25	-0.25	-0.25	-0.25	-0.25	-0.25	-0.25	-0.25	-0.25	-0.25	-0.25	-0.25	linear	0.025	TRUE	450	FALSE	NA	NA	1	0	0.5	3	splines	0.8	0.025322112723528134
10	250	0	25	50	75	100	125	150	175	200	225	2	0	1	0.25	0.25	0.25	0.25	0.25	0.25	0.25	0.25	0.25	0.25	-0.25	-0.25	-0.25	-0.25	-0.25	-0.25	-0.25	-0.25	-0.25	-0.25	-0.25	linear	0.025	TRUE	450	FALSE	NA	NA	1	0	0.5	3	splines_cal	0.8	0.024655416385516597
10	250	0	25	50	75	100	125	150	175	200	225	2	0	1	0.25	0.25	0.25	0.25	0.25	0.25	0.25	0.25	0.25	0.25	-0.25	-0.25	-0.25	-0.25	-0.25	-0.25	-0.25	-0.25	-0.25	-0.25	-0.25	linear	0.025	TRUE	450	FALSE	NA	NA	1	0	0.5	4	fixmodel	1	0.04012523598889861
10	250	0	25	50	75	100	125	150	175	200	225	2	0	1	0.25	0.25	0.25	0.25	0.25	0.25	0.25	0.25	0.25	0.25	-0.25	-0.25	-0.25	-0.25	-0.25	-0.25	-0.25	-0.25	-0.25	-0.25	-0.25	linear	0.025	TRUE	450	FALSE	NA	NA	1	0	0.5	4	sepmodel	1	0.04072073861285011
10	250	0	25	50	75	100	125	150	175	200	225	2	0	1	0.25	0.25	0.25	0.25	0.25	0.25	0.25	0.25	0.25	0.25	-0.25	-0.25	-0.25	-0.25	-0.25	-0.25	-0.25	-0.25	-0.25	-0.25	-0.25	linear	0.025	TRUE	450	FALSE	NA	NA	1	0	0.5	4	splines	1	0.04015792332849524
10	250	0	25	50	75	100	125	150	175	200	225	2	0	1	0.25	0.25	0.25	0.25	0.25	0.25	0.25	0.25	0.25	0.25	-0.25	-0.25	-0.25	-0.25	-0.25	-0.25	-0.25	-0.25	-0.25	-0.25	-0.25	linear	0.025	TRUE	450	FALSE	NA	NA	1	0	0.5	4	splines_cal	0.9	0.04166531547861661
10	250	0	25	50	75	100	125	150	175	200	225	2	0	1	0.25	0.25	0.25	0.25	0.25	0.25	0.25	0.25	0.25	0.25	-0.25	-0.25	-0.25	-0.25	-0.25	-0.25	-0.25	-0.25	-0.25	-0.25	-0.25	linear	0.025	TRUE	450	FALSE	NA	NA	1	0	0.5	5	fixmodel	1	0.07878907101041986
10	250	0	25	50	75	100	125	150	175	200	225	2	0	1	0.25	0.25	0.25	0.25	0.25	0.25	0.25	0.25	0.25	0.25	-0.25	-0.25	-0.25	-0.25	-0.25	-0.25	-0.25	-0.25	-0.25	-0.25	-0.25	linear	0.025	TRUE	450	FALSE	NA	NA	1	0	0.5	5	sepmodel	1	0.07699986682617484
10	250	0	25	50	75	100	125	150	175	200	225	2	0	1	0.25	0.25	0.25	0.25	0.25	0.25	0.25	0.25	0.25	0.25	-0.25	-0.25	-0.25	-0.25	-0.25	-0.25	-0.25	-0.25	-0.25	-0.25	-0.25	linear	0.025	TRUE	450	FALSE	NA	NA	1	0	0.5	5	splines	1	0.07952149399766063
10	250	0	25	50	75	100	125	150	175	200	225	2	0	1	0.25	0.25	0.25	0.25	0.25	0.25	0.25	0.25	0.25	0.25	-0.25	-0.25	-0.25	-0.25	-0.25	-0.25	-0.25	-0.25	-0.25	-0.25	-0.25	linear	0.025	TRUE	450	FALSE	NA	NA	1	0	0.5	5	splines_cal	1	0.07923597179626032
10	250	0	25	50	75	100	125	150	175	200	225	2	0	1	0.25	0.25	0.25	0.25	0.25	0.25	0.25	0.25	0.25	0.25	-0.25	-0.25	-0.25	-0.25	-0.25	-0.25	-0.25	-0.25	-0.25	-0.25	-0.25	linear	0.025	TRUE	450	FALSE	NA	NA	1	0	0.5	6	fixmodel	0.9	0.04032157529502955
10	250	0	25	50	75	100	125	150	175	200	225	2	0	1	0.25	0.25	0.25	0.25	0.25	0.25	0.25	0.25	0.25	0.25	-0.25	-0.25	-0.25	-0.25	-0.25	-0.25	-0.25	-0.25	-0.25	-0.25	-0.25	linear	0.025	TRUE	450	FALSE	NA	NA	1	0	0.5	6	sepmodel	1	0.03845640855898589
10	250	0	25	50	75	100	125	150	175	200	225	2	0	1	0.25	0.25	0.25	0.25	0.25	0.25	0.25	0.25	0.25	0.25	-0.25	-0.25	-0.25	-0.25	-0.25	-0.25	-0.25	-0.25	-0.25	-0.25	-0.25	linear	0.025	TRUE	450	FALSE	NA	NA	1	0	0.5	6	splines	0.9	0.04083305632918738
10	250	0	25	50	75	100	125	150	175	200	225	2	0	1	0.25	0.25	0.25	0.25	0.25	0.25	0.25	0.25	0.25	0.25	-0.25	-0.25	-0.25	-0.25	-0.25	-0.25	-0.25	-0.25	-0.25	-0.25	-0.25	linear	0.025	TRUE	450	FALSE	NA	NA	1	0	0.5	6	splines_cal	0.9	0.04024753099261142
10	250	0	25	50	75	100	125	150	175	200	225	2	0	1	0.25	0.25	0.25	0.25	0.25	0.25	0.25	0.25	0.25	0.25	-0.25	-0.25	-0.25	-0.25	-0.25	-0.25	-0.25	-0.25	-0.25	-0.25	-0.25	linear	0.025	TRUE	450	FALSE	NA	NA	1	0	0.5	7	fixmodel	0.9	0.023955899719582785
10	250	0	25	50	75	100	125	150	175	200	225	2	0	1	0.25	0.25	0.25	0.25	0.25	0.25	0.25	0.25	0.25	0.25	-0.25	-0.25	-0.25	-0.25	-0.25	-0.25	-0.25	-0.25	-0.25	-0.25	-0.25	linear	0.025	TRUE	450	FALSE	NA	NA	1	0	0.5	7	sepmodel	0.8	0.02587013031778476
10	250	0	25	50	75	100	125	150	175	200	225	2	0	1	0.25	0.25	0.25	0.25	0.25	0.25	0.25	0.25	0.25	0.25	-0.25	-0.25	-0.25	-0.25	-0.25	-0.25	-0.25	-0.25	-0.25	-0.25	-0.25	linear	0.025	TRUE	450	FALSE	NA	NA	1	0	0.5	7	splines	0.9	0.025377692076709008
10	250	0	25	50	75	100	125	150	175	200	225	2	0	1	0.25	0.25	0.25	0.25	0.25	0.25	0.25	0.25	0.25	0.25	-0.25	-0.25	-0.25	-0.25	-0.25	-0.25	-0.25	-0.25	-0.25	-0.25	-0.25	linear	0.025	TRUE	450	FALSE	NA	NA	1	0	0.5	7	splines_cal	0.8	0.02465932858450177
10	250	0	25	50	75	100	125	150	175	200	225	2	0	1	0.25	0.25	0.25	0.25	0.25	0.25	0.25	0.25	0.25	0.25	-0.25	-0.25	-0.25	-0.25	-0.25	-0.25	-0.25	-0.25	-0.25	-0.25	-0.25	linear	0.025	TRUE	450	FALSE	NA	NA	1	0	0.5	8	fixmodel	1	0.07430059972614458
10	250	0	25	50	75	100	125	150	175	200	225	2	0	1	0.25	0.25	0.25	0.25	0.25	0.25	0.25	0.25	0.25	0.25	-0.25	-0.25	-0.25	-0.25	-0.25	-0.25	-0.25	-0.25	-0.25	-0.25	-0.25	linear	0.025	TRUE	450	FALSE	NA	NA	1	0	0.5	8	sepmodel	1	0.07639656836073018
10	250	0	25	50	75	100	125	150	175	200	225	2	0	1	0.25	0.25	0.25	0.25	0.25	0.25	0.25	0.25	0.25	0.25	-0.25	-0.25	-0.25	-0.25	-0.25	-0.25	-0.25	-0.25	-0.25	-0.25	-0.25	linear	0.025	TRUE	450	FALSE	NA	NA	1	0	0.5	8	splines	1	0.07455103367492275
10	250	0	25	50	75	100	125	150	175	200	225	2	0	1	0.25	0.25	0.25	0.25	0.25	0.25	0.25	0.25	0.25	0.25	-0.25	-0.25	-0.25	-0.25	-0.25	-0.25	-0.25	-0.25	-0.25	-0.25	-0.25	linear	0.025	TRUE	450	FALSE	NA	NA	1	0	0.5	8	splines_cal	1	0.07463889570525489
10	250	0	25	50	75	100	125	150	175	200	225	2	0	1	0.25	0.25	0.25	0.25	0.25	0.25	0.25	0.25	0.25	0.25	-0.25	-0.25	-0.25	-0.25	-0.25	-0.25	-0.25	-0.25	-0.25	-0.25	-0.25	linear	0.025	TRUE	450	FALSE	NA	NA	1	0	0.5	9	fixmodel	1	0.06431829947578446
10	250	0	25	50	75	100	125	150	175	200	225	2	0	1	0.25	0.25	0.25	0.25	0.25	0.25	0.25	0.25	0.25	0.25	-0.25	-0.25	-0.25	-0.25	-0.25	-0.25	-0.25	-0.25	-0.25	-0.25	-0.25	linear	0.025	TRUE	450	FALSE	NA	NA	1	0	0.5	9	sepmodel	0.9	0.0659079596631169
10	250	0	25	50	75	100	125	150	175	200	225	2	0	1	0.25	0.25	0.25	0.25	0.25	0.25	0.25	0.25	0.25	0.25	-0.25	-0.25	-0.25	-0.25	-0.25	-0.25	-0.25	-0.25	-0.25	-0.25	-0.25	linear	0.025	TRUE	450	FALSE	NA	NA	1	0	0.5	9	splines	1	0.06539755709500031
10	250	0	25	50	75	100	125	150	175	200	225	2	0	1	0.25	0.25	0.25	0.25	0.25	0.25	0.25	0.25	0.25	0.25	-0.25	-0.25	-0.25	-0.25	-0.25	-0.25	-0.25	-0.25	-0.25	-0.25	-0.25	linear	0.025	TRUE	450	FALSE	NA	NA	1	0	0.5	9	splines_cal	1	0.0642782812474726
10	250	0	25	50	75	100	125	150	175	200	225	2	0	1	0.25	0.25	0.25	0.25	0.25	0.25	0.25	0.25	0.25	0.25	-0.25	-0.25	-0.25	-0.25	-0.25	-0.25	-0.25	-0.25	-0.25	-0.25	-0.25	linear	0.025	TRUE	450	FALSE	NA	NA	1	0	0.5	10	fixmodel	0.9	0.03446993475751004
10	250	0	25	50	75	100	125	150	175	200	225	2	0	1	0.25	0.25	0.25	0.25	0.25	0.25	0.25	0.25	0.25	0.25	-0.25	-0.25	-0.25	-0.25	-0.25	-0.25	-0.25	-0.25	-0.25	-0.25	-0.25	linear	0.025	TRUE	450	FALSE	NA	NA	1	0	0.5	10	sepmodel	0.9	0.03865877734446758
10	250	0	25	50	75	100	125	150	175	200	225	2	0	1	0.25	0.25	0.25	0.25	0.25	0.25	0.25	0.25	0.25	0.25	-0.25	-0.25	-0.25	-0.25	-0.25	-0.25	-0.25	-0.25	-0.25	-0.25	-0.25	linear	0.025	TRUE	450	FALSE	NA	NA	1	0	0.5	10	splines	0.9	0.03475264052262815
10	250	0	25	50	75	100	125	150	175	200	225	2	0	1	0.25	0.25	0.25	0.25	0.25	0.25	0.25	0.25	0.25	0.25	-0.25	-0.25	-0.25	-0.25	-0.25	-0.25	-0.25	-0.25	-0.25	-0.25	-0.25	linear	0.025	TRUE	450	FALSE	NA	NA	1	0	0.5	10	splines_cal	0.9	0.03564528050891475
10	250	0	50	100	150	200	250	300	350	400	450	2	0	1	0.25	0.25	0.25	0.25	0.25	0.25	0.25	0.25	0.25	0.25	-0.25	-0.25	-0.25	-0.25	-0.25	-0.25	-0.25	-0.25	-0.25	-0.25	-0.25	linear	0.025	TRUE	450	FALSE	NA	NA	1	0	0.5	2	fixmodel	0.7	-0.024433869197225986
10	250	0	50	100	150	200	250	300	350	400	450	2	0	1	0.25	0.25	0.25	0.25	0.25	0.25	0.25	0.25	0.25	0.25	-0.25	-0.25	-0.25	-0.25	-0.25	-0.25	-0.25	-0.25	-0.25	-0.25	-0.25	linear	0.025	TRUE	450	FALSE	NA	NA	1	0	0.5	2	sepmodel	0.7	-0.02805156616548498
10	250	0	50	100	150	200	250	300	350	400	450	2	0	1	0.25	0.25	0.25	0.25	0.25	0.25	0.25	0.25	0.25	0.25	-0.25	-0.25	-0.25	-0.25	-0.25	-0.25	-0.25	-0.25	-0.25	-0.25	-0.25	linear	0.025	TRUE	450	FALSE	NA	NA	1	0	0.5	2	splines	0.7	-0.02386356186791715
10	250	0	50	100	150	200	250	300	350	400	450	2	0	1	0.25	0.25	0.25	0.25	0.25	0.25	0.25	0.25	0.25	0.25	-0.25	-0.25	-0.25	-0.25	-0.25	-0.25	-0.25	-0.25	-0.25	-0.25	-0.25	linear	0.025	TRUE	450	FALSE	NA	NA	1	0	0.5	2	splines_cal	0.7	-0.025396829997350774
10	250	0	50	100	150	200	250	300	350	400	450	2	0	1	0.25	0.25	0.25	0.25	0.25	0.25	0.25	0.25	0.25	0.25	-0.25	-0.25	-0.25	-0.25	-0.25	-0.25	-0.25	-0.25	-0.25	-0.25	-0.25	linear	0.025	TRUE	450	FALSE	NA	NA	1	0	0.5	3	fixmodel	0.9	-0.006575444974637104
10	250	0	50	100	150	200	250	300	350	400	450	2	0	1	0.25	0.25	0.25	0.25	0.25	0.25	0.25	0.25	0.25	0.25	-0.25	-0.25	-0.25	-0.25	-0.25	-0.25	-0.25	-0.25	-0.25	-0.25	-0.25	linear	0.025	TRUE	450	FALSE	NA	NA	1	0	0.5	3	sepmodel	0.9	-0.010653602420455186
10	250	0	50	100	150	200	250	300	350	400	450	2	0	1	0.25	0.25	0.25	0.25	0.25	0.25	0.25	0.25	0.25	0.25	-0.25	-0.25	-0.25	-0.25	-0.25	-0.25	-0.25	-0.25	-0.25	-0.25	-0.25	linear	0.025	TRUE	450	FALSE	NA	NA	1	0	0.5	3	splines	0.9	-0.004853644526286838
10	250	0	50	100	150	200	250	300	350	400	450	2	0	1	0.25	0.25	0.25	0.25	0.25	0.25	0.25	0.25	0.25	0.25	-0.25	-0.25	-0.25	-0.25	-0.25	-0.25	-0.25	-0.25	-0.25	-0.25	-0.25	linear	0.025	TRUE	450	FALSE	NA	NA	1	0	0.5	3	splines_cal	0.9	-0.0102613419339911
10	250	0	50	100	150	200	250	300	350	400	450	2	0	1	0.25	0.25	0.25	0.25	0.25	0.25	0.25	0.25	0.25	0.25	-0.25	-0.25	-0.25	-0.25	-0.25	-0.25	-0.25	-0.25	-0.25	-0.25	-0.25	linear	0.025	TRUE	450	FALSE	NA	NA	1	0	0.5	4	fixmodel	0.8	0.004117780108995772
10	250	0	50	100	150	200	250	300	350	400	450	2	0	1	0.25	0.25	0.25	0.25	0.25	0.25	0.25	0.25	0.25	0.25	-0.25	-0.25	-0.25	-0.25	-0.25	-0.25	-0.25	-0.25	-0.25	-0.25	-0.25	linear	0.025	TRUE	450	FALSE	NA	NA	1	0	0.5	4	sepmodel	0.7	-0.0011198032465727092
[truncated: 100,466 more rows]
[truncated: 3 more columns]
