# Supplementary material for: Statistical Modeling to Adjust for Time Trends in Adaptive Platform Trials Utilizing Non‐Concurrent Controls
Source: Biom J. 2025 Jun 10;67(3):e70059. doi: 10.1002/bimj.70059 (PMC12150008; doi:10.1002/bimj.70059)
Supplement: Supplementary file 1 — Supporting Information [file BIMJ-67-e70059-s002.zip › simulations/results_intermediate/results_setting_2_alpha.csv]

num_arms	n_arm	d1	d2	d3	d4	period_blocks	mu0	sigma	theta1	theta2	theta3	theta4	lambda0	lambda1	lambda2	lambda3	lambda4	trend	alpha	ncc	unit_size	n_wave	N_peak	trend_mean	trend_var	study_arm	model	reject_h0	bias	MSE	failed	nsim
4	250	0	250	500	750	2	0	1	0	0	0	0	-0.5	-0.5	-0.5	-0.5	-0.5	linear	0.025	TRUE	25	NA	NA	0	0.5	2	fixmodel	0	-0.027602240137795515	0.0069975707052786495	0	10
4	250	0	250	500	750	2	0	1	0	0	0	0	-0.5	-0.5	-0.5	-0.5	-0.5	linear	0.025	TRUE	25	NA	NA	0	0.5	2	fixmodel_cal	0	-0.027586460758664957	0.007436371779980532	0	10
4	250	0	250	500	750	2	0	1	0	0	0	0	-0.5	-0.5	-0.5	-0.5	-0.5	linear	0.025	TRUE	25	NA	NA	0	0.5	2	sepmodel	0	-0.033055454995214485	0.009275327874563328	0	10
4	250	0	250	500	750	2	0	1	0	0	0	0	-0.5	-0.5	-0.5	-0.5	-0.5	linear	0.025	TRUE	25	NA	NA	0	0.5	3	fixmodel	0	-0.02744918928269595	0.009996013238352036	0	10
4	250	0	250	500	750	2	0	1	0	0	0	0	-0.5	-0.5	-0.5	-0.5	-0.5	linear	0.025	TRUE	25	NA	NA	0	0.5	3	fixmodel_cal	0	-0.02981441762661555	0.010560656759237438	0	10
4	250	0	250	500	750	2	0	1	0	0	0	0	-0.5	-0.5	-0.5	-0.5	-0.5	linear	0.025	TRUE	25	NA	NA	0	0.5	3	sepmodel	0	-0.025481121419403993	0.010667789560893197	0	10
4	250	0	250	500	750	2	0	1	0	0	0	0	-0.5	-0.5	-0.5	-0.5	-0.5	linear	0.025	TRUE	25	NA	NA	0	0.5	4	fixmodel	0	-0.025419115833396694	0.004663770983322722	0	10
4	250	0	250	500	750	2	0	1	0	0	0	0	-0.5	-0.5	-0.5	-0.5	-0.5	linear	0.025	TRUE	25	NA	NA	0	0.5	4	fixmodel_cal	0	-0.026899947638788217	0.0048375491383968	0	10
4	250	0	250	500	750	2	0	1	0	0	0	0	-0.5	-0.5	-0.5	-0.5	-0.5	linear	0.025	TRUE	25	NA	NA	0	0.5	4	sepmodel	0	-0.030012028890317715	0.00861033588878119	0	10
4	250	0	250	500	750	2	0	1	0	0	0	0	-0.5	-0.5	-0.5	-0.5	-0.5	linear	0.025	TRUE	50	NA	NA	0	0.5	2	fixmodel	0	-0.006634687510418495	0.0057979721729599035	0	10
4	250	0	250	500	750	2	0	1	0	0	0	0	-0.5	-0.5	-0.5	-0.5	-0.5	linear	0.025	TRUE	50	NA	NA	0	0.5	2	fixmodel_cal	0	-0.005475957438017578	0.00558221640313412	0	10
4	250	0	250	500	750	2	0	1	0	0	0	0	-0.5	-0.5	-0.5	-0.5	-0.5	linear	0.025	TRUE	50	NA	NA	0	0.5	2	sepmodel	0	-0.002796119462989953	0.007015133951165567	0	10
4	250	0	250	500	750	2	0	1	0	0	0	0	-0.5	-0.5	-0.5	-0.5	-0.5	linear	0.025	TRUE	50	NA	NA	0	0.5	3	fixmodel	0	-0.014150666860867234	0.00796387896210308	0	10
4	250	0	250	500	750	2	0	1	0	0	0	0	-0.5	-0.5	-0.5	-0.5	-0.5	linear	0.025	TRUE	50	NA	NA	0	0.5	3	fixmodel_cal	0	-0.013525823230962245	0.0077569553529643134	0	10
4	250	0	250	500	750	2	0	1	0	0	0	0	-0.5	-0.5	-0.5	-0.5	-0.5	linear	0.025	TRUE	50	NA	NA	0	0.5	3	sepmodel	0	-0.023751347830422258	0.008589070194695987	0	10
4	250	0	250	500	750	2	0	1	0	0	0	0	-0.5	-0.5	-0.5	-0.5	-0.5	linear	0.025	TRUE	50	NA	NA	0	0.5	4	fixmodel	0.1	-0.004765935463280718	0.009675609035247857	0	10
4	250	0	250	500	750	2	0	1	0	0	0	0	-0.5	-0.5	-0.5	-0.5	-0.5	linear	0.025	TRUE	50	NA	NA	0	0.5	4	fixmodel_cal	0.1	-0.004437572314537856	0.009497488479187239	0	10
4	250	0	250	500	750	2	0	1	0	0	0	0	-0.5	-0.5	-0.5	-0.5	-0.5	linear	0.025	TRUE	50	NA	NA	0	0.5	4	sepmodel	0.1	-0.014971185587040213	0.010165438224736308	0	10
4	250	0	250	500	750	2	0	1	0	0	0	0	-0.5	-0.5	-0.5	-0.5	-0.5	linear	0.025	TRUE	75	NA	NA	0	0.5	2	fixmodel	0	0.004020021382344219	0.0029180300239064275	0	10
4	250	0	250	500	750	2	0	1	0	0	0	0	-0.5	-0.5	-0.5	-0.5	-0.5	linear	0.025	TRUE	75	NA	NA	0	0.5	2	fixmodel_cal	0	0.002327775418450085	0.003426877204698106	0	10
4	250	0	250	500	750	2	0	1	0	0	0	0	-0.5	-0.5	-0.5	-0.5	-0.5	linear	0.025	TRUE	75	NA	NA	0	0.5	2	sepmodel	0	0.0023520326579760022	0.0037416700718342446	0	10
4	250	0	250	500	750	2	0	1	0	0	0	0	-0.5	-0.5	-0.5	-0.5	-0.5	linear	0.025	TRUE	75	NA	NA	0	0.5	3	fixmodel	0.1	-0.031837057051373976	0.009710935297142129	0	10
4	250	0	250	500	750	2	0	1	0	0	0	0	-0.5	-0.5	-0.5	-0.5	-0.5	linear	0.025	TRUE	75	NA	NA	0	0.5	3	fixmodel_cal	0.1	-0.032580248718546964	0.00999342336898648	0	10
4	250	0	250	500	750	2	0	1	0	0	0	0	-0.5	-0.5	-0.5	-0.5	-0.5	linear	0.025	TRUE	75	NA	NA	0	0.5	3	sepmodel	0.1	-0.038012817244960806	0.011460509236959956	0	10
4	250	0	250	500	750	2	0	1	0	0	0	0	-0.5	-0.5	-0.5	-0.5	-0.5	linear	0.025	TRUE	75	NA	NA	0	0.5	4	fixmodel	0	-0.06745059467045678	0.01481545942727185	0	10
4	250	0	250	500	750	2	0	1	0	0	0	0	-0.5	-0.5	-0.5	-0.5	-0.5	linear	0.025	TRUE	75	NA	NA	0	0.5	4	fixmodel_cal	0	-0.06743023009882067	0.014604503812770245	0	10
4	250	0	250	500	750	2	0	1	0	0	0	0	-0.5	-0.5	-0.5	-0.5	-0.5	linear	0.025	TRUE	75	NA	NA	0	0.5	4	sepmodel	0	-0.06875322444788659	0.015979290563953825	0	10
4	250	0	250	500	750	2	0	1	0	0	0	0	-0.5	-0.5	-0.5	-0.5	-0.5	linear	0.025	TRUE	100	NA	NA	0	0.5	2	fixmodel	0	3.5548611054737336e-4	0.00571808314392332	0	10
4	250	0	250	500	750	2	0	1	0	0	0	0	-0.5	-0.5	-0.5	-0.5	-0.5	linear	0.025	TRUE	100	NA	NA	0	0.5	2	fixmodel_cal	0	-0.0015107608186317027	0.005251193075919698	0	10
4	250	0	250	500	750	2	0	1	0	0	0	0	-0.5	-0.5	-0.5	-0.5	-0.5	linear	0.025	TRUE	100	NA	NA	0	0.5	2	sepmodel	0	0.011813375429386087	0.006202557314623297	0	10
4	250	0	250	500	750	2	0	1	0	0	0	0	-0.5	-0.5	-0.5	-0.5	-0.5	linear	0.025	TRUE	100	NA	NA	0	0.5	3	fixmodel	0	-0.031060755952596164	0.007706594874419669	0	10
4	250	0	250	500	750	2	0	1	0	0	0	0	-0.5	-0.5	-0.5	-0.5	-0.5	linear	0.025	TRUE	100	NA	NA	0	0.5	3	fixmodel_cal	0	-0.03127394703975284	0.007552908514477101	0	10
4	250	0	250	500	750	2	0	1	0	0	0	0	-0.5	-0.5	-0.5	-0.5	-0.5	linear	0.025	TRUE	100	NA	NA	0	0.5	3	sepmodel	0	-0.03020644319748013	0.008850061044813656	0	10
4	250	0	250	500	750	2	0	1	0	0	0	0	-0.5	-0.5	-0.5	-0.5	-0.5	linear	0.025	TRUE	100	NA	NA	0	0.5	4	fixmodel	0	0.0021991959884437233	0.006744360672445857	0	10
4	250	0	250	500	750	2	0	1	0	0	0	0	-0.5	-0.5	-0.5	-0.5	-0.5	linear	0.025	TRUE	100	NA	NA	0	0.5	4	fixmodel_cal	0	-6.259245987280057e-4	0.006130052073721405	0	10
4	250	0	250	500	750	2	0	1	0	0	0	0	-0.5	-0.5	-0.5	-0.5	-0.5	linear	0.025	TRUE	100	NA	NA	0	0.5	4	sepmodel	0	0.007110275629275585	0.007804741483139617	0	10
4	250	0	250	500	750	2	0	1	0	0	0	0	-0.5	-0.5	-0.5	-0.5	-0.5	linear	0.025	TRUE	125	NA	NA	0	0.5	2	fixmodel	0	0.03674410196685694	0.00710135828441272	0	10
4	250	0	250	500	750	2	0	1	0	0	0	0	-0.5	-0.5	-0.5	-0.5	-0.5	linear	0.025	TRUE	125	NA	NA	0	0.5	2	fixmodel_cal	0	0.03695016161197731	0.007278715345175391	0	10
4	250	0	250	500	750	2	0	1	0	0	0	0	-0.5	-0.5	-0.5	-0.5	-0.5	linear	0.025	TRUE	125	NA	NA	0	0.5	2	sepmodel	0	0.025253806424309425	0.007351208327952531	0	10
4	250	0	250	500	750	2	0	1	0	0	0	0	-0.5	-0.5	-0.5	-0.5	-0.5	linear	0.025	TRUE	125	NA	NA	0	0.5	3	fixmodel	0.1	0.0207432594822484	0.005939472355804342	0	10
4	250	0	250	500	750	2	0	1	0	0	0	0	-0.5	-0.5	-0.5	-0.5	-0.5	linear	0.025	TRUE	125	NA	NA	0	0.5	3	fixmodel_cal	0.1	0.021097417931606497	0.0060571280541355	0	10
4	250	0	250	500	750	2	0	1	0	0	0	0	-0.5	-0.5	-0.5	-0.5	-0.5	linear	0.025	TRUE	125	NA	NA	0	0.5	3	sepmodel	0	0.004953736092571359	0.0035141675713136994	0	10
4	250	0	250	500	750	2	0	1	0	0	0	0	-0.5	-0.5	-0.5	-0.5	-0.5	linear	0.025	TRUE	125	NA	NA	0	0.5	4	fixmodel	0	0.014407436125943137	0.0035094713031297966	0	10
4	250	0	250	500	750	2	0	1	0	0	0	0	-0.5	-0.5	-0.5	-0.5	-0.5	linear	0.025	TRUE	125	NA	NA	0	0.5	4	fixmodel_cal	0	0.014183377791329986	0.0035770404706903245	0	10
4	250	0	250	500	750	2	0	1	0	0	0	0	-0.5	-0.5	-0.5	-0.5	-0.5	linear	0.025	TRUE	125	NA	NA	0	0.5	4	sepmodel	0	-0.0078063568288096056	0.003748428103438601	0	10
4	250	0	250	500	750	2	0	1	0	0	0	0	-0.5	-0.5	-0.5	-0.5	-0.5	linear	0.025	TRUE	150	NA	NA	0	0.5	2	fixmodel	0	-0.035928853980057254	0.004567771001750348	0	10
4	250	0	250	500	750	2	0	1	0	0	0	0	-0.5	-0.5	-0.5	-0.5	-0.5	linear	0.025	TRUE	150	NA	NA	0	0.5	2	fixmodel_cal	0	-0.04340982649047709	0.004967431793016138	0	10
4	250	0	250	500	750	2	0	1	0	0	0	0	-0.5	-0.5	-0.5	-0.5	-0.5	linear	0.025	TRUE	150	NA	NA	0	0.5	2	sepmodel	0	-0.03907702074334118	0.004917242834987205	0	10
4	250	0	250	500	750	2	0	1	0	0	0	0	-0.5	-0.5	-0.5	-0.5	-0.5	linear	0.025	TRUE	150	NA	NA	0	0.5	3	fixmodel	0.1	0.023559739131722705	0.0085709654524115109	0	10
4	250	0	250	500	750	2	0	1	0	0	0	0	-0.5	-0.5	-0.5	-0.5	-0.5	linear	0.025	TRUE	150	NA	NA	0	0.5	3	fixmodel_cal	0.1	0.019461913549599624	0.008374749373873225	0	10
4	250	0	250	500	750	2	0	1	0	0	0	0	-0.5	-0.5	-0.5	-0.5	-0.5	linear	0.025	TRUE	150	NA	NA	0	0.5	3	sepmodel	0.1	0.014161863303580987	0.008759662578775895	0	10
4	250	0	250	500	750	2	0	1	0	0	0	0	-0.5	-0.5	-0.5	-0.5	-0.5	linear	0.025	TRUE	150	NA	NA	0	0.5	4	fixmodel	0	-0.033468718175638006	0.004835044628569482	0	10
4	250	0	250	500	750	2	0	1	0	0	0	0	-0.5	-0.5	-0.5	-0.5	-0.5	linear	0.025	TRUE	150	NA	NA	0	0.5	4	fixmodel_cal	0	-0.03516825876274908	0.00516595231052055	0	10
4	250	0	250	500	750	2	0	1	0	0	0	0	-0.5	-0.5	-0.5	-0.5	-0.5	linear	0.025	TRUE	150	NA	NA	0	0.5	4	sepmodel	0	-0.046706844132992954	0.008201730209746799	0	10
4	250	0	250	500	750	2	0	1	0	0	0	0	-0.5	-0.5	-0.5	-0.5	-0.5	linear	0.025	TRUE	175	NA	NA	0	0.5	2	fixmodel	0.1	0.025174493263962528	0.013293432118974371	0	10
4	250	0	250	500	750	2	0	1	0	0	0	0	-0.5	-0.5	-0.5	-0.5	-0.5	linear	0.025	TRUE	175	NA	NA	0	0.5	2	fixmodel_cal	0.1	0.019091537617668426	0.01155838259736406	0	10
4	250	0	250	500	750	2	0	1	0	0	0	0	-0.5	-0.5	-0.5	-0.5	-0.5	linear	0.025	TRUE	175	NA	NA	0	0.5	2	sepmodel	0.1	0.03171070075013097	0.012002537761204742	0	10
4	250	0	250	500	750	2	0	1	0	0	0	0	-0.5	-0.5	-0.5	-0.5	-0.5	linear	0.025	TRUE	175	NA	NA	0	0.5	3	fixmodel	0.1	0.04655027973658989	0.009025130522527283	0	10
4	250	0	250	500	750	2	0	1	0	0	0	0	-0.5	-0.5	-0.5	-0.5	-0.5	linear	0.025	TRUE	175	NA	NA	0	0.5	3	fixmodel_cal	0.1	0.04025298391232031	0.008689827246437161	0	10
4	250	0	250	500	750	2	0	1	0	0	0	0	-0.5	-0.5	-0.5	-0.5	-0.5	linear	0.025	TRUE	175	NA	NA	0	0.5	3	sepmodel	0.1	0.05838619128718924	0.010362494916987867	0	10
4	250	0	250	500	750	2	0	1	0	0	0	0	-0.5	-0.5	-0.5	-0.5	-0.5	linear	0.025	TRUE	175	NA	NA	0	0.5	4	fixmodel	0.2	0.019489150193623305	0.01164963848887773	0	10
4	250	0	250	500	750	2	0	1	0	0	0	0	-0.5	-0.5	-0.5	-0.5	-0.5	linear	0.025	TRUE	175	NA	NA	0	0.5	4	fixmodel_cal	0.2	0.012792661747646077	0.009790877543205992	0	10
4	250	0	250	500	750	2	0	1	0	0	0	0	-0.5	-0.5	-0.5	-0.5	-0.5	linear	0.025	TRUE	175	NA	NA	0	0.5	4	sepmodel	0.1	0.031029485447154132	0.011663780087361178	0	10
4	250	0	250	500	750	2	0	1	0	0	0	0	-0.5	-0.5	-0.5	-0.5	-0.5	linear	0.025	TRUE	200	NA	NA	0	0.5	2	fixmodel	0	0.015864525903677953	0.005477859470479368	0	10
4	250	0	250	500	750	2	0	1	0	0	0	0	-0.5	-0.5	-0.5	-0.5	-0.5	linear	0.025	TRUE	200	NA	NA	0	0.5	2	fixmodel_cal	0	0.015132996780670248	0.00530829096938705	0	10
4	250	0	250	500	750	2	0	1	0	0	0	0	-0.5	-0.5	-0.5	-0.5	-0.5	linear	0.025	TRUE	200	NA	NA	0	0.5	2	sepmodel	0	0.020669438497857105	0.006185382135222264	0	10
4	250	0	250	500	750	2	0	1	0	0	0	0	-0.5	-0.5	-0.5	-0.5	-0.5	linear	0.025	TRUE	200	NA	NA	0	0.5	3	fixmodel	0.1	0.0694259985290796	0.011733404891247098	0	10
4	250	0	250	500	750	2	0	1	0	0	0	0	-0.5	-0.5	-0.5	-0.5	-0.5	linear	0.025	TRUE	200	NA	NA	0	0.5	3	fixmodel_cal	0.1	0.06817721820108559	0.011070691835512191	0	10
4	250	0	250	500	750	2	0	1	0	0	0	0	-0.5	-0.5	-0.5	-0.5	-0.5	linear	0.025	TRUE	200	NA	NA	0	0.5	3	sepmodel	0	0.07447577719854934	0.011191251276848026	0	10
4	250	0	250	500	750	2	0	1	0	0	0	0	-0.5	-0.5	-0.5	-0.5	-0.5	linear	0.025	TRUE	200	NA	NA	0	0.5	4	fixmodel	0	0.037851741610384966	0.004663909374969836	0	10
4	250	0	250	500	750	2	0	1	0	0	0	0	-0.5	-0.5	-0.5	-0.5	-0.5	linear	0.025	TRUE	200	NA	NA	0	0.5	4	fixmodel_cal	0	0.03794590304103056	0.004568085251015152	0	10
4	250	0	250	500	750	2	0	1	0	0	0	0	-0.5	-0.5	-0.5	-0.5	-0.5	linear	0.025	TRUE	200	NA	NA	0	0.5	4	sepmodel	0	0.03437296403129329	0.004272570046839338	0	10
4	250	0	250	500	750	2	0	1	0	0	0	0	-0.5	-0.5	-0.5	-0.5	-0.5	linear	0.025	TRUE	225	NA	NA	0	0.5	2	fixmodel	0	-0.023924683030213303	0.002727135993633186	0	10
4	250	0	250	500	750	2	0	1	0	0	0	0	-0.5	-0.5	-0.5	-0.5	-0.5	linear	0.025	TRUE	225	NA	NA	0	0.5	2	fixmodel_cal	0	-0.024114684555347276	0.002548597622311096	0	10
4	250	0	250	500	750	2	0	1	0	0	0	0	-0.5	-0.5	-0.5	-0.5	-0.5	linear	0.025	TRUE	225	NA	NA	0	0.5	2	sepmodel	0	-0.017178464747516574	0.002648570970829926	0	10
4	250	0	250	500	750	2	0	1	0	0	0	0	-0.5	-0.5	-0.5	-0.5	-0.5	linear	0.025	TRUE	225	NA	NA	0	0.5	3	fixmodel	0	0.008288448318987417	0.004429871334319749	0	10
4	250	0	250	500	750	2	0	1	0	0	0	0	-0.5	-0.5	-0.5	-0.5	-0.5	linear	0.025	TRUE	225	NA	NA	0	0.5	3	fixmodel_cal	0	0.010474369895678846	0.0035793509715553126	0	10
4	250	0	250	500	750	2	0	1	0	0	0	0	-0.5	-0.5	-0.5	-0.5	-0.5	linear	0.025	TRUE	225	NA	NA	0	0.5	3	sepmodel	0	0.0060821879543046286	0.005733649464820663	0	10
4	250	0	250	500	750	2	0	1	0	0	0	0	-0.5	-0.5	-0.5	-0.5	-0.5	linear	0.025	TRUE	225	NA	NA	0	0.5	4	fixmodel	0	-0.00968747219380733	0.0045215671963904835	0	10
4	250	0	250	500	750	2	0	1	0	0	0	0	-0.5	-0.5	-0.5	-0.5	-0.5	linear	0.025	TRUE	225	NA	NA	0	0.5	4	fixmodel_cal	0	-0.011021118117423734	0.0047816484209347275	0	10
4	250	0	250	500	750	2	0	1	0	0	0	0	-0.5	-0.5	-0.5	-0.5	-0.5	linear	0.025	TRUE	225	NA	NA	0	0.5	4	sepmodel	0	-0.006687537878029409	0.007197340232271683	0	10
4	250	0	250	500	750	2	0	1	0	0	0	0	-0.5	-0.5	-0.5	-0.5	-0.5	linear	0.025	TRUE	250	NA	NA	0	0.5	2	fixmodel	0	0.006653254592790684	0.004763342534822314	0	10
4	250	0	250	500	750	2	0	1	0	0	0	0	-0.5	-0.5	-0.5	-0.5	-0.5	linear	0.025	TRUE	250	NA	NA	0	0.5	2	fixmodel_cal	0	0.003631913203616607	0.004676696013365398	0	10
4	250	0	250	500	750	2	0	1	0	0	0	0	-0.5	-0.5	-0.5	-0.5	-0.5	linear	0.025	TRUE	250	NA	NA	0	0.5	2	sepmodel	0.1	0.004803107051324319	0.00534811745048546	0	10
4	250	0	250	500	750	2	0	1	0	0	0	0	-0.5	-0.5	-0.5	-0.5	-0.5	linear	0.025	TRUE	250	NA	NA	0	0.5	3	fixmodel	0	-0.017615105534602903	0.007625289959554864	0	10
4	250	0	250	500	750	2	0	1	0	0	0	0	-0.5	-0.5	-0.5	-0.5	-0.5	linear	0.025	TRUE	250	NA	NA	0	0.5	3	fixmodel_cal	0	-0.021797853425935317	0.00778791486503481	0	10
4	250	0	250	500	750	2	0	1	0	0	0	0	-0.5	-0.5	-0.5	-0.5	-0.5	linear	0.025	TRUE	250	NA	NA	0	0.5	3	sepmodel	0	-0.018812022123866616	0.006663821590565489	0	10
4	250	0	250	500	750	2	0	1	0	0	0	0	-0.5	-0.5	-0.5	-0.5	-0.5	linear	0.025	TRUE	250	NA	NA	0	0.5	4	fixmodel	0.1	-2.397700353432175e-4	0.013195850607606339	0	10
4	250	0	250	500	750	2	0	1	0	0	0	0	-0.5	-0.5	-0.5	-0.5	-0.5	linear	0.025	TRUE	250	NA	NA	0	0.5	4	fixmodel_cal	0.1	-0.004963418710466202	0.012863422858631533	0	10
4	250	0	250	500	750	2	0	1	0	0	0	0	-0.5	-0.5	-0.5	-0.5	-0.5	linear	0.025	TRUE	250	NA	NA	0	0.5	4	sepmodel	0.1	0.005179814720108007	0.011755738953807058	0	10
4	250	0	250	500	750	2	0	1	0	0	0	0	-0.5	-0.5	-0.5	-0.5	-0.5	linear	0.025	TRUE	275	NA	NA	0	0.5	2	fixmodel	0	0.023010958860343527	0.006433040350320338	0	10
4	250	0	250	500	750	2	0	1	0	0	0	0	-0.5	-0.5	-0.5	-0.5	-0.5	linear	0.025	TRUE	275	NA	NA	0	0.5	2	fixmodel_cal	0	0.019883568553384447	0.006172781942602964	0	10
4	250	0	250	500	750	2	0	1	0	0	0	0	-0.5	-0.5	-0.5	-0.5	-0.5	linear	0.025	TRUE	275	NA	NA	0	0.5	2	sepmodel	0	0.017218044793289408	0.007223036854267961	0	10
4	250	0	250	500	750	2	0	1	0	0	0	0	-0.5	-0.5	-0.5	-0.5	-0.5	linear	0.025	TRUE	275	NA	NA	0	0.5	3	fixmodel	0	-0.03966096369705117	0.008210780873626417	0	10
4	250	0	250	500	750	2	0	1	0	0	0	0	-0.5	-0.5	-0.5	-0.5	-0.5	linear	0.025	TRUE	275	NA	NA	0	0.5	3	fixmodel_cal	0	-0.043314812417410746	0.008397014030035746	0	10
4	250	0	250	500	750	2	0	1	0	0	0	0	-0.5	-0.5	-0.5	-0.5	-0.5	linear	0.025	TRUE	275	NA	NA	0	0.5	3	sepmodel	0	-0.04234835809816093	0.008910512848407548	0	10
4	250	0	250	500	750	2	0	1	0	0	0	0	-0.5	-0.5	-0.5	-0.5	-0.5	linear	0.025	TRUE	275	NA	NA	0	0.5	4	fixmodel	0	-0.007922264237630443	0.0070488864193655595	0	10
4	250	0	250	500	750	2	0	1	0	0	0	0	-0.5	-0.5	-0.5	-0.5	-0.5	linear	0.025	TRUE	275	NA	NA	0	0.5	4	fixmodel_cal	0	-0.020174797017438646	0.006376373445105451	0	10
4	250	0	250	500	750	2	0	1	0	0	0	0	-0.5	-0.5	-0.5	-0.5	-0.5	linear	0.025	TRUE	275	NA	NA	0	0.5	4	sepmodel	0	-0.00272057995451363	0.006033566427838395	0	10
4	250	0	250	500	750	2	0	1	0	0	0	0	-0.5	-0.5	-0.5	-0.5	-0.5	linear	0.025	TRUE	300	NA	NA	0	0.5	2	fixmodel	0	-0.022121383127334183	0.0013774639719960169	0	10
4	250	0	250	500	750	2	0	1	0	0	0	0	-0.5	-0.5	-0.5	-0.5	-0.5	linear	0.025	TRUE	300	NA	NA	0	0.5	2	fixmodel_cal	0	-0.03337838517450545	0.0020015524787365645	0	10
4	250	0	250	500	750	2	0	1	0	0	0	0	-0.5	-0.5	-0.5	-0.5	-0.5	linear	0.025	TRUE	300	NA	NA	0	0.5	2	sepmodel	0	-0.014299168054399477	0.0011971009016356342	0	10
4	250	0	250	500	750	2	0	1	0	0	0	0	-0.5	-0.5	-0.5	-0.5	-0.5	linear	0.025	TRUE	300	NA	NA	0	0.5	3	fixmodel	0.1	-0.016133408732406526	0.00610955182409596	0	10
4	250	0	250	500	750	2	0	1	0	0	0	0	-0.5	-0.5	-0.5	-0.5	-0.5	linear	0.025	TRUE	300	NA	NA	0	0.5	3	fixmodel_cal	0.1	-0.02142370860752404	0.006683372043287211	0	10
4	250	0	250	500	750	2	0	1	0	0	0	0	-0.5	-0.5	-0.5	-0.5	-0.5	linear	0.025	TRUE	300	NA	NA	0	0.5	3	sepmodel	0	-0.02750606066334156	0.0060825395180820795	0	10
4	250	0	250	500	750	2	0	1	0	0	0	0	-0.5	-0.5	-0.5	-0.5	-0.5	linear	0.025	TRUE	300	NA	NA	0	0.5	4	fixmodel	0	-0.02015006048447142	0.00881925326487715	0	10
4	250	0	250	500	750	2	0	1	0	0	0	0	-0.5	-0.5	-0.5	-0.5	-0.5	linear	0.025	TRUE	300	NA	NA	0	0.5	4	fixmodel_cal	0	-0.023740919035806596	0.008353663564516757	0	10
4	250	0	250	500	750	2	0	1	0	0	0	0	-0.5	-0.5	-0.5	-0.5	-0.5	linear	0.025	TRUE	300	NA	NA	0	0.5	4	sepmodel	0	-0.02505932259498043	0.008284304719990723	0	10
4	250	0	250	500	750	2	0	1	0	0	0	0	-0.5	-0.5	-0.5	-0.5	-0.5	linear	0.025	TRUE	325	NA	NA	0	0.5	2	fixmodel	0	-0.014633500369415442	0.011576488008720305	0	10
4	250	0	250	500	750	2	0	1	0	0	0	0	-0.5	-0.5	-0.5	-0.5	-0.5	linear	0.025	TRUE	325	NA	NA	0	0.5	2	fixmodel_cal	0	-0.022137475174375455	0.01200491371290932	0	10
4	250	0	250	500	750	2	0	1	0	0	0	0	-0.5	-0.5	-0.5	-0.5	-0.5	linear	0.025	TRUE	325	NA	NA	0	0.5	2	sepmodel	0	-0.023132887181675568	0.015004872619766307	0	10
4	250	0	250	500	750	2	0	1	0	0	0	0	-0.5	-0.5	-0.5	-0.5	-0.5	linear	0.025	TRUE	325	NA	NA	0	0.5	3	fixmodel	0.1	0.04015089179564336	0.010547352780181228	0	10
4	250	0	250	500	750	2	0	1	0	0	0	0	-0.5	-0.5	-0.5	-0.5	-0.5	linear	0.025	TRUE	325	NA	NA	0	0.5	3	fixmodel_cal	0.1	0.02575193110762773	0.007855707479526549	0	10
4	250	0	250	500	750	2	0	1	0	0	0	0	-0.5	-0.5	-0.5	-0.5	-0.5	linear	0.025	TRUE	325	NA	NA	0	0.5	3	sepmodel	0.1	0.03201873787324845	0.013027508511068833	0	10
4	250	0	250	500	750	2	0	1	0	0	0	0	-0.5	-0.5	-0.5	-0.5	-0.5	linear	0.025	TRUE	325	NA	NA	0	0.5	4	fixmodel	0	0.02897843102444927	0.005018454982240632	0	10
4	250	0	250	500	750	2	0	1	0	0	0	0	-0.5	-0.5	-0.5	-0.5	-0.5	linear	0.025	TRUE	325	NA	NA	0	0.5	4	fixmodel_cal	0	0.020074270262149623	0.0042483432213542924	0	10
4	250	0	250	500	750	2	0	1	0	0	0	0	-0.5	-0.5	-0.5	-0.5	-0.5	linear	0.025	TRUE	325	NA	NA	0	0.5	4	sepmodel	0.1	0.021784766245239843	0.007375474388911293	0	10
4	250	0	250	500	750	2	0	1	0	0	0	0	-0.5	-0.5	-0.5	-0.5	-0.5	linear	0.025	TRUE	350	NA	NA	0	0.5	2	fixmodel	0	-0.006609024304797221	0.004566887905907076	0	10
4	250	0	250	500	750	2	0	1	0	0	0	0	-0.5	-0.5	-0.5	-0.5	-0.5	linear	0.025	TRUE	350	NA	NA	0	0.5	2	fixmodel_cal	0	-0.011824895449575578	0.004099416850902795	0	10
4	250	0	250	500	750	2	0	1	0	0	0	0	-0.5	-0.5	-0.5	-0.5	-0.5	linear	0.025	TRUE	350	NA	NA	0	0.5	2	sepmodel	0	-0.005429677383624003	0.005339372608796943	0	10
4	250	0	250	500	750	2	0	1	0	0	0	0	-0.5	-0.5	-0.5	-0.5	-0.5	linear	0.025	TRUE	350	NA	NA	0	0.5	3	fixmodel	0	-0.0027888530728361724	0.0098308885638872	0	10
4	250	0	250	500	750	2	0	1	0	0	0	0	-0.5	-0.5	-0.5	-0.5	-0.5	linear	0.025	TRUE	350	NA	NA	0	0.5	3	fixmodel_cal	0	-0.013474286339794393	0.009196093923770143	0	10
4	250	0	250	500	750	2	0	1	0	0	0	0	-0.5	-0.5	-0.5	-0.5	-0.5	linear	0.025	TRUE	350	NA	NA	0	0.5	3	sepmodel	0	0.0010499821947557804	0.008910767964592873	0	10
4	250	0	250	500	750	2	0	1	0	0	0	0	-0.5	-0.5	-0.5	-0.5	-0.5	linear	0.025	TRUE	350	NA	NA	0	0.5	4	fixmodel	0.1	0.04979346430049881	0.009420008498566047	0	10
4	250	0	250	500	750	2	0	1	0	0	0	0	-0.5	-0.5	-0.5	-0.5	-0.5	linear	0.025	TRUE	350	NA	NA	0	0.5	4	fixmodel_cal	0.1	0.04562057402707277	0.00918305218805467	0	10
4	250	0	250	500	750	2	0	1	0	0	0	0	-0.5	-0.5	-0.5	-0.5	-0.5	linear	0.025	TRUE	350	NA	NA	0	0.5	4	sepmodel	0	0.04669402940925493	0.0083333943515176909	0	10
4	250	0	250	500	750	2	0	1	0	0	0	0	-0.5	-0.5	-0.5	-0.5	-0.5	linear	0.025	TRUE	375	NA	NA	0	0.5	2	fixmodel	0	-0.04829851690525516	0.005651495429361728	0	10
4	250	0	250	500	750	2	0	1	0	0	0	0	-0.5	-0.5	-0.5	-0.5	-0.5	linear	0.025	TRUE	375	NA	NA	0	0.5	2	fixmodel_cal	0	-0.05749798854794356	0.006215793710713067	0	10
4	250	0	250	500	750	2	0	1	0	0	0	0	-0.5	-0.5	-0.5	-0.5	-0.5	linear	0.025	TRUE	375	NA	NA	0	0.5	2	sepmodel	0	-0.048407708841484126	0.007013125526011009	0	10
4	250	0	250	500	750	2	0	1	0	0	0	0	-0.5	-0.5	-0.5	-0.5	-0.5	linear	0.025	TRUE	375	NA	NA	0	0.5	3	fixmodel	0	-0.0062819231085991314	0.006850060234818245	0	10
4	250	0	250	500	750	2	0	1	0	0	0	0	-0.5	-0.5	-0.5	-0.5	-0.5	linear	0.025	TRUE	375	NA	NA	0	0.5	3	fixmodel_cal	0	-0.019933849277811538	0.005843374950082946	0	10
4	250	0	250	500	750	2	0	1	0	0	0	0	-0.5	-0.5	-0.5	-0.5	-0.5	linear	0.025	TRUE	375	NA	NA	0	0.5	3	sepmodel	0	-0.003267339492991643	0.008022765246696737	0	10
4	250	0	250	500	750	2	0	1	0	0	0	0	-0.5	-0.5	-0.5	-0.5	-0.5	linear	0.025	TRUE	375	NA	NA	0	0.5	4	fixmodel	0	-0.04392907034054539	0.009767816090436567	0	10
4	250	0	250	500	750	2	0	1	0	0	0	0	-0.5	-0.5	-0.5	-0.5	-0.5	linear	0.025	TRUE	375	NA	NA	0	0.5	4	fixmodel_cal	0	-0.05195783724291517	0.009746681468337773	0	10
4	250	0	250	500	750	2	0	1	0	0	0	0	-0.5	-0.5	-0.5	-0.5	-0.5	linear	0.025	TRUE	375	NA	NA	0	0.5	4	sepmodel	0	-0.04599787933195872	0.007700937398835019	0	10
4	250	0	250	500	750	2	0	1	0	0	0	0	-0.5	-0.5	-0.5	-0.5	-0.5	linear	0.025	TRUE	400	NA	NA	0	0.5	2	fixmodel	0	-0.0056260825601206835	0.006143577929664673	0	10
4	250	0	250	500	750	2	0	1	0	0	0	0	-0.5	-0.5	-0.5	-0.5	-0.5	linear	0.025	TRUE	400	NA	NA	0	0.5	2	fixmodel_cal	0	-0.01906700843872302	0.0059344006707570925	0	10
4	250	0	250	500	750	2	0	1	0	0	0	0	-0.5	-0.5	-0.5	-0.5	-0.5	linear	0.025	TRUE	400	NA	NA	0	0.5	2	sepmodel	0	0.012093362022620159	0.004968223083389217	0	10
4	250	0	250	500	750	2	0	1	0	0	0	0	-0.5	-0.5	-0.5	-0.5	-0.5	linear	0.025	TRUE	400	NA	NA	0	0.5	3	fixmodel	0	-0.00841264736028454	0.007387190091874559	0	10
4	250	0	250	500	750	2	0	1	0	0	0	0	-0.5	-0.5	-0.5	-0.5	-0.5	linear	0.025	TRUE	400	NA	NA	0	0.5	3	fixmodel_cal	0	-0.024748789757935312	0.008434807270897083	0	10
4	250	0	250	500	750	2	0	1	0	0	0	0	-0.5	-0.5	-0.5	-0.5	-0.5	linear	0.025	TRUE	400	NA	NA	0	0.5	3	sepmodel	0.1	0.006060783753145967	0.006883055167076487	0	10
4	250	0	250	500	750	2	0	1	0	0	0	0	-0.5	-0.5	-0.5	-0.5	-0.5	linear	0.025	TRUE	400	NA	NA	0	0.5	4	fixmodel	0	-1.5987260088048612e-6	0.0036906812632496702	0	10
4	250	0	250	500	750	2	0	1	0	0	0	0	-0.5	-0.5	-0.5	-0.5	-0.5	linear	0.025	TRUE	400	NA	NA	0	0.5	4	fixmodel_cal	0	-0.0136753758457001	0.003211441203588813	0	10
4	250	0	250	500	750	2	0	1	0	0	0	0	-0.5	-0.5	-0.5	-0.5	-0.5	linear	0.025	TRUE	400	NA	NA	0	0.5	4	sepmodel	0	0.010606619086345383	0.005368508441165723	0	10
4	250	0	250	500	750	2	0	1	0	0	0	0	-0.5	-0.5	-0.5	-0.5	-0.5	linear	0.025	TRUE	425	NA	NA	0	0.5	2	fixmodel	0	-0.026629860810154195	0.004953447703564548	0	10
4	250	0	250	500	750	2	0	1	0	0	0	0	-0.5	-0.5	-0.5	-0.5	-0.5	linear	0.025	TRUE	425	NA	NA	0	0.5	2	fixmodel_cal	0	-0.04944835753775966	0.007816839884694601	0	10
4	250	0	250	500	750	2	0	1	0	0	0	0	-0.5	-0.5	-0.5	-0.5	-0.5	linear	0.025	TRUE	425	NA	NA	0	0.5	2	sepmodel	0	-0.008214282466249757	0.0033960073154273678	0	10
4	250	0	250	500	750	2	0	1	0	0	0	0	-0.5	-0.5	-0.5	-0.5	-0.5	linear	0.025	TRUE	425	NA	NA	0	0.5	3	fixmodel	0	0.015829570588528494	0.0037641473507467756	0	10
4	250	0	250	500	750	2	0	1	0	0	0	0	-0.5	-0.5	-0.5	-0.5	-0.5	linear	0.025	TRUE	425	NA	NA	0	0.5	3	fixmodel_cal	0	-0.0042300391709346194	0.0036802915933556767	0	10
4	250	0	250	500	750	2	0	1	0	0	0	0	-0.5	-0.5	-0.5	-0.5	-0.5	linear	0.025	TRUE	425	NA	NA	0	0.5	3	sepmodel	0	0.028018388972997195	0.0049050501084802085	0	10
4	250	0	250	500	750	2	0	1	0	0	0	0	-0.5	-0.5	-0.5	-0.5	-0.5	linear	0.025	TRUE	425	NA	NA	0	0.5	4	fixmodel	0	-0.02056568372840954	0.007780870642705986	0	10
4	250	0	250	500	750	2	0	1	0	0	0	0	-0.5	-0.5	-0.5	-0.5	-0.5	linear	0.025	TRUE	425	NA	NA	0	0.5	4	fixmodel_cal	0	-0.040616769913822695	0.008549803208853247	0	10
4	250	0	250	500	750	2	0	1	0	0	0	0	-0.5	-0.5	-0.5	-0.5	-0.5	linear	0.025	TRUE	425	NA	NA	0	0.5	4	sepmodel	0	-0.011543033753708003	0.008644963128078451	0	10
4	250	0	250	500	750	2	0	1	0	0	0	0	-0.5	-0.5	-0.5	-0.5	-0.5	linear	0.025	TRUE	450	NA	NA	0	0.5	2	fixmodel	0.1	-0.003954114027132237	0.007627126574009859	0	10
4	250	0	250	500	750	2	0	1	0	0	0	0	-0.5	-0.5	-0.5	-0.5	-0.5	linear	0.025	TRUE	450	NA	NA	0	0.5	2	fixmodel_cal	0	-0.02701563331404183	0.006275838732172251	0	10
4	250	0	250	500	750	2	0	1	0	0	0	0	-0.5	-0.5	-0.5	-0.5	-0.5	linear	0.025	TRUE	450	NA	NA	0	0.5	2	sepmodel	0.1	-0.004454166754524592	0.008030894521067493	0	10
4	250	0	250	500	750	2	0	1	0	0	0	0	-0.5	-0.5	-0.5	-0.5	-0.5	linear	0.025	TRUE	450	NA	NA	0	0.5	3	fixmodel	0	-0.010186017664414125	0.0025238234598837046	0	10
4	250	0	250	500	750	2	0	1	0	0	0	0	-0.5	-0.5	-0.5	-0.5	-0.5	linear	0.025	TRUE	450	NA	NA	0	0.5	3	fixmodel_cal	0	-0.028265461555847214	0.003257989863047822	0	10
4	250	0	250	500	750	2	0	1	0	0	0	0	-0.5	-0.5	-0.5	-0.5	-0.5	linear	0.025	TRUE	450	NA	NA	0	0.5	3	sepmodel	0	-0.02794713536253943	0.0034180134652636676	0	10
4	250	0	250	500	750	2	0	1	0	0	0	0	-0.5	-0.5	-0.5	-0.5	-0.5	linear	0.025	TRUE	450	NA	NA	0	0.5	4	fixmodel	0	0.03843154556459428	0.0033775404952292912	0	10
4	250	0	250	500	750	2	0	1	0	0	0	0	-0.5	-0.5	-0.5	-0.5	-0.5	linear	0.025	TRUE	450	NA	NA	0	0.5	4	fixmodel_cal	0	0.01611312453013118	0.0027784510356470993	0	10
4	250	0	250	500	750	2	0	1	0	0	0	0	-0.5	-0.5	-0.5	-0.5	-0.5	linear	0.025	TRUE	450	NA	NA	0	0.5	4	sepmodel	0	0.02865419158573292	0.003076504514952215	0	10
4	250	0	250	500	750	2	0	1	0	0	0	0	-0.5	-0.5	-0.5	-0.5	-0.5	linear	0.025	TRUE	475	NA	NA	0	0.5	2	fixmodel	0.1	0.04502290396723194	0.011066968433222664	0	10
4	250	0	250	500	750	2	0	1	0	0	0	0	-0.5	-0.5	-0.5	-0.5	-0.5	linear	0.025	TRUE	475	NA	NA	0	0.5	2	fixmodel_cal	0.1	0.022438196503600422	0.007644862579176689	0	10
4	250	0	250	500	750	2	0	1	0	0	0	0	-0.5	-0.5	-0.5	-0.5	-0.5	linear	0.025	TRUE	475	NA	NA	0	0.5	2	sepmodel	0.1	0.04781425687859171	0.010403824904347955	0	10
4	250	0	250	500	750	2	0	1	0	0	0	0	-0.5	-0.5	-0.5	-0.5	-0.5	linear	0.025	TRUE	475	NA	NA	0	0.5	3	fixmodel	0.1	-0.0047590801513463805	0.010646315742678873	0	10
4	250	0	250	500	750	2	0	1	0	0	0	0	-0.5	-0.5	-0.5	-0.5	-0.5	linear	0.025	TRUE	475	NA	NA	0	0.5	3	fixmodel_cal	0.1	-0.020249403585054268	0.011791113087868944	0	10
4	250	0	250	500	750	2	0	1	0	0	0	0	-0.5	-0.5	-0.5	-0.5	-0.5	linear	0.025	TRUE	475	NA	NA	0	0.5	3	sepmodel	0.1	-8.89262732268341e-4	0.01265386468635523	0	10
4	250	0	250	500	750	2	0	1	0	0	0	0	-0.5	-0.5	-0.5	-0.5	-0.5	linear	0.025	TRUE	475	NA	NA	0	0.5	4	fixmodel	0	-0.009906584390852012	0.004059869505603333	0	10
4	250	0	250	500	750	2	0	1	0	0	0	0	-0.5	-0.5	-0.5	-0.5	-0.5	linear	0.025	TRUE	475	NA	NA	0	0.5	4	fixmodel_cal	0	-0.039130977330566	0.006072871484712498	0	10
4	250	0	250	500	750	2	0	1	0	0	0	0	-0.5	-0.5	-0.5	-0.5	-0.5	linear	0.025	TRUE	475	NA	NA	0	0.5	4	sepmodel	0	-0.007266936955200801	0.005389314187683297	0	10
4	250	0	250	500	750	2	0	1	0	0	0	0	-0.5	-0.5	-0.5	-0.5	-0.5	linear	0.025	TRUE	500	NA	NA	0	0.5	2	fixmodel	0	-4.4070096317721e-4	0.0034494232314573347	0	10
4	250	0	250	500	750	2	0	1	0	0	0	0	-0.5	-0.5	-0.5	-0.5	-0.5	linear	0.025	TRUE	500	NA	NA	0	0.5	2	fixmodel_cal	0	-0.026359370727897895	0.004857228318409665	0	10
4	250	0	250	500	750	2	0	1	0	0	0	0	-0.5	-0.5	-0.5	-0.5	-0.5	linear	0.025	TRUE	500	NA	NA	0	0.5	2	sepmodel	0	0.003309921547256751	0.0033179815659074977	0	10
4	250	0	250	500	750	2	0	1	0	0	0	0	-0.5	-0.5	-0.5	-0.5	-0.5	linear	0.025	TRUE	500	NA	NA	0	0.5	3	fixmodel	0	-0.05750685429567159	0.005558162557454295	0	10
4	250	0	250	500	750	2	0	1	0	0	0	0	-0.5	-0.5	-0.5	-0.5	-0.5	linear	0.025	TRUE	500	NA	NA	0	0.5	3	fixmodel_cal	0	-0.06962992846383755	0.006997756445765809	0	10
4	250	0	250	500	750	2	0	1	0	0	0	0	-0.5	-0.5	-0.5	-0.5	-0.5	linear	0.025	TRUE	500	NA	NA	0	0.5	3	sepmodel	0	-0.05770214553735266	0.005922906477808476	0	10
4	250	0	250	500	750	2	0	1	0	0	0	0	-0.5	-0.5	-0.5	-0.5	-0.5	linear	0.025	TRUE	500	NA	NA	0	0.5	4	fixmodel	0	-0.023939151516949086	0.0057152807733955565	0	10
4	250	0	250	500	750	2	0	1	0	0	0	0	-0.5	-0.5	-0.5	-0.5	-0.5	linear	0.025	TRUE	500	NA	NA	0	0.5	4	fixmodel_cal	0	-0.048989676450622854	0.009418678032569234	0	10
4	250	0	250	500	750	2	0	1	0	0	0	0	-0.5	-0.5	-0.5	-0.5	-0.5	linear	0.025	TRUE	500	NA	NA	0	0.5	4	sepmodel	0	-0.023434316066227496	0.006050048452950636	0	10
4	250	0	250	500	750	2	0	1	0	0	0	0	-0.5	-0.5	-0.5	-0.5	-0.5	linear	0.025	TRUE	525	NA	NA	0	0.5	2	fixmodel	0	-0.015150320226667317	0.002813756412936445	0	10
4	250	0	250	500	750	2	0	1	0	0	0	0	-0.5	-0.5	-0.5	-0.5	-0.5	linear	0.025	TRUE	525	NA	NA	0	0.5	2	fixmodel_cal	0	-0.036062312550473576	0.0031363153190849496	0	10
4	250	0	250	500	750	2	0	1	0	0	0	0	-0.5	-0.5	-0.5	-0.5	-0.5	linear	0.025	TRUE	525	NA	NA	0	0.5	2	sepmodel	0	-0.010000197456270357	0.003282193846635866	0	10
4	250	0	250	500	750	2	0	1	0	0	0	0	-0.5	-0.5	-0.5	-0.5	-0.5	linear	0.025	TRUE	525	NA	NA	0	0.5	3	fixmodel	0	-0.020279042049368798	0.0021386407741635547	0	10
4	250	0	250	500	750	2	0	1	0	0	0	0	-0.5	-0.5	-0.5	-0.5	-0.5	linear	0.025	TRUE	525	NA	NA	0	0.5	3	fixmodel_cal	0	-0.03526080474900538	0.0030156770980268367	0	10
4	250	0	250	500	750	2	0	1	0	0	0	0	-0.5	-0.5	-0.5	-0.5	-0.5	linear	0.025	TRUE	525	NA	NA	0	0.5	3	sepmodel	0	-0.020265913524648866	0.00250149538878958	0	10
4	250	0	250	500	750	2	0	1	0	0	0	0	-0.5	-0.5	-0.5	-0.5	-0.5	linear	0.025	TRUE	525	NA	NA	0	0.5	4	fixmodel	0	0.011668904205095655	0.004702365877438477	0	10
4	250	0	250	500	750	2	0	1	0	0	0	0	-0.5	-0.5	-0.5	-0.5	-0.5	linear	0.025	TRUE	525	NA	NA	0	0.5	4	fixmodel_cal	0	-0.02151285567906654	0.0043308096050750505	0	10
4	250	0	250	500	750	2	0	1	0	0	0	0	-0.5	-0.5	-0.5	-0.5	-0.5	linear	0.025	TRUE	525	NA	NA	0	0.5	4	sepmodel	0	0.008147090790559738	0.006387336323064992	0	10
4	250	0	250	500	750	2	0	1	0	0	0	0	-0.5	-0.5	-0.5	-0.5	-0.5	linear	0.025	TRUE	550	NA	NA	0	0.5	2	fixmodel	0.1	0.012102889333061976	0.017016548090847194	0	10
4	250	0	250	500	750	2	0	1	0	0	0	0	-0.5	-0.5	-0.5	-0.5	-0.5	linear	0.025	TRUE	550	NA	NA	0	0.5	2	fixmodel_cal	0.1	-0.027013635715694248	0.015772015328970514	0	10
4	250	0	250	500	750	2	0	1	0	0	0	0	-0.5	-0.5	-0.5	-0.5	-0.5	linear	0.025	TRUE	550	NA	NA	0	0.5	2	sepmodel	0.1	0.015415382197209	0.01691925950228689	0	10
4	250	0	250	500	750	2	0	1	0	0	0	0	-0.5	-0.5	-0.5	-0.5	-0.5	linear	0.025	TRUE	550	NA	NA	0	0.5	3	fixmodel	0	-0.016058039565882504	0.007974809626130721	0	10
4	250	0	250	500	750	2	0	1	0	0	0	0	-0.5	-0.5	-0.5	-0.5	-0.5	linear	0.025	TRUE	550	NA	NA	0	0.5	3	fixmodel_cal	0	-0.037884433779880385	0.007054948725174938	0	10
4	250	0	250	500	750	2	0	1	0	0	0	0	-0.5	-0.5	-0.5	-0.5	-0.5	linear	0.025	TRUE	550	NA	NA	0	0.5	3	sepmodel	0	-0.019120330118918914	0.00911146339307036	0	10
4	250	0	250	500	750	2	0	1	0	0	0	0	-0.5	-0.5	-0.5	-0.5	-0.5	linear	0.025	TRUE	550	NA	NA	0	0.5	4	fixmodel	0	0.02787611769189093	0.0037939361331254134	0	10
4	250	0	250	500	750	2	0	1	0	0	0	0	-0.5	-0.5	-0.5	-0.5	-0.5	linear	0.025	TRUE	550	NA	NA	0	0.5	4	fixmodel_cal	0	0.0050896451279022125	0.0023396701243056906	0	10
4	250	0	250	500	750	2	0	1	0	0	0	0	-0.5	-0.5	-0.5	-0.5	-0.5	linear	0.025	TRUE	550	NA	NA	0	0.5	4	sepmodel	0	0.02067321063274067	0.0037566097067912013	0	10
4	250	0	250	500	750	2	0	1	0	0	0	0	-0.5	-0.5	-0.5	-0.5	-0.5	linear	0.025	TRUE	575	NA	NA	0	0.5	2	fixmodel	0.1	7.031558279541096e-4	0.008298536014587275	0	10
4	250	0	250	500	750	2	0	1	0	0	0	0	-0.5	-0.5	-0.5	-0.5	-0.5	linear	0.025	TRUE	575	NA	NA	0	0.5	2	fixmodel_cal	0	-0.03921778421562673	0.010162638326259073	0	10
4	250	0	250	500	750	2	0	1	0	0	0	0	-0.5	-0.5	-0.5	-0.5	-0.5	linear	0.025	TRUE	575	NA	NA	0	0.5	2	sepmodel	0.1	0.0029315632406449427	0.008009118797910662	0	10
4	250	0	250	500	750	2	0	1	0	0	0	0	-0.5	-0.5	-0.5	-0.5	-0.5	linear	0.025	TRUE	575	NA	NA	0	0.5	3	fixmodel	0	0.017020833432266517	0.006101721605482468	0	10
4	250	0	250	500	750	2	0	1	0	0	0	0	-0.5	-0.5	-0.5	-0.5	-0.5	linear	0.025	TRUE	575	NA	NA	0	0.5	3	fixmodel_cal	0	-0.008274394946097965	0.00525545046474751	0	10
4	250	0	250	500	750	2	0	1	0	0	0	0	-0.5	-0.5	-0.5	-0.5	-0.5	linear	0.025	TRUE	575	NA	NA	0	0.5	3	sepmodel	0.1	0.026805665919589453	0.009010820012214546	0	10
4	250	0	250	500	750	2	0	1	0	0	0	0	-0.5	-0.5	-0.5	-0.5	-0.5	linear	0.025	TRUE	575	NA	NA	0	0.5	4	fixmodel	0	0.059805374300528624	0.007416793826150461	0	10
4	250	0	250	500	750	2	0	1	0	0	0	0	-0.5	-0.5	-0.5	-0.5	-0.5	linear	0.025	TRUE	575	NA	NA	0	0.5	4	fixmodel_cal	0	0.02844315214849578	0.005136543298636824	0	10
4	250	0	250	500	750	2	0	1	0	0	0	0	-0.5	-0.5	-0.5	-0.5	-0.5	linear	0.025	TRUE	575	NA	NA	0	0.5	4	sepmodel	0.1	0.07897617074482591	0.011527818113313201	0	10
4	250	0	250	500	750	2	0	1	0	0	0	0	-0.5	-0.5	-0.5	-0.5	-0.5	linear	0.025	TRUE	600	NA	NA	0	0.5	2	fixmodel	0	-0.0016837431275951436	0.002600455112439406	0	10
4	250	0	250	500	750	2	0	1	0	0	0	0	-0.5	-0.5	-0.5	-0.5	-0.5	linear	0.025	TRUE	600	NA	NA	0	0.5	2	fixmodel_cal	0	-0.034888644992891404	0.004706873404688572	0	10
4	250	0	250	500	750	2	0	1	0	0	0	0	-0.5	-0.5	-0.5	-0.5	-0.5	linear	0.025	TRUE	600	NA	NA	0	0.5	2	sepmodel	0	-0.010337598815505881	0.0038708210989833094	0	10
4	250	0	250	500	750	2	0	1	0	0	0	0	-0.5	-0.5	-0.5	-0.5	-0.5	linear	0.025	TRUE	600	NA	NA	0	0.5	3	fixmodel	0	-0.008667363829906613	0.008062025836867697	0	10
4	250	0	250	500	750	2	0	1	0	0	0	0	-0.5	-0.5	-0.5	-0.5	-0.5	linear	0.025	TRUE	600	NA	NA	0	0.5	3	fixmodel_cal	0	-0.04047309847556223	0.00993479313306403	0	10
4	250	0	250	500	750	2	0	1	0	0	0	0	-0.5	-0.5	-0.5	-0.5	-0.5	linear	0.025	TRUE	600	NA	NA	0	0.5	3	sepmodel	0	-0.029426712133970107	0.010161471310376374	0	10
4	250	0	250	500	750	2	0	1	0	0	0	0	-0.5	-0.5	-0.5	-0.5	-0.5	linear	0.025	TRUE	600	NA	NA	0	0.5	4	fixmodel	0.1	-0.021906704268157287	0.010616071845699168	0	10
4	250	0	250	500	750	2	0	1	0	0	0	0	-0.5	-0.5	-0.5	-0.5	-0.5	linear	0.025	TRUE	600	NA	NA	0	0.5	4	fixmodel_cal	0.1	-0.049382363162572863	0.012276089125820589	0	10
4	250	0	250	500	750	2	0	1	0	0	0	0	-0.5	-0.5	-0.5	-0.5	-0.5	linear	0.025	TRUE	600	NA	NA	0	0.5	4	sepmodel	0.1	-0.03036874993567	0.013071663526703277	0	10
4	250	0	250	500	750	2	0	1	0	0	0	0	-0.5	-0.5	-0.5	-0.5	-0.5	linear	0.025	TRUE	625	NA	NA	0	0.5	2	fixmodel	0.1	0.01708864680499137	0.005583670843885586	0	10
4	250	0	250	500	750	2	0	1	0	0	0	0	-0.5	-0.5	-0.5	-0.5	-0.5	linear	0.025	TRUE	625	NA	NA	0	0.5	2	fixmodel_cal	0	-0.01852623706298386	0.005097286133213519	0	10
4	250	0	250	500	750	2	0	1	0	0	0	0	-0.5	-0.5	-0.5	-0.5	-0.5	linear	0.025	TRUE	625	NA	NA	0	0.5	2	sepmodel	0	0.02542750320137504	0.006371213248817574	0	10
4	250	0	250	500	750	2	0	1	0	0	0	0	-0.5	-0.5	-0.5	-0.5	-0.5	linear	0.025	TRUE	625	NA	NA	0	0.5	3	fixmodel	0	-0.008015856255732808	0.003913146360265521	0	10
4	250	0	250	500	750	2	0	1	0	0	0	0	-0.5	-0.5	-0.5	-0.5	-0.5	linear	0.025	TRUE	625	NA	NA	0	0.5	3	fixmodel_cal	0	-0.0420316580963687	0.004313085121317592	0	10
4	250	0	250	500	750	2	0	1	0	0	0	0	-0.5	-0.5	-0.5	-0.5	-0.5	linear	0.025	TRUE	625	NA	NA	0	0.5	3	sepmodel	0	0.007017321270995436	0.0034304005237167172	0	10
4	250	0	250	500	750	2	0	1	0	0	0	0	-0.5	-0.5	-0.5	-0.5	-0.5	linear	0.025	TRUE	625	NA	NA	0	0.5	4	fixmodel	0.1	0.01887524740272771	0.0076419085575085005	0	10
4	250	0	250	500	750	2	0	1	0	0	0	0	-0.5	-0.5	-0.5	-0.5	-0.5	linear	0.025	TRUE	625	NA	NA	0	0.5	4	fixmodel_cal	0	-0.014328111575624468	0.00539585266207313	0	10
4	250	0	250	500	750	2	0	1	0	0	0	0	-0.5	-0.5	-0.5	-0.5	-0.5	linear	0.025	TRUE	625	NA	NA	0	0.5	4	sepmodel	0.1	0.027522227883628955	0.006750563186922092	0	10
4	250	0	250	500	750	2	0	1	0	0	0	0	-0.5	-0.5	-0.5	-0.5	-0.5	linear	0.025	TRUE	650	NA	NA	0	0.5	2	fixmodel	0.1	-0.010099240357715627	0.012672978214598136	0	10
4	250	0	250	500	750	2	0	1	0	0	0	0	-0.5	-0.5	-0.5	-0.5	-0.5	linear	0.025	TRUE	650	NA	NA	0	0.5	2	fixmodel_cal	0.1	-0.03881025209268232	0.011632877998390048	0	10
4	250	0	250	500	750	2	0	1	0	0	0	0	-0.5	-0.5	-0.5	-0.5	-0.5	linear	0.025	TRUE	650	NA	NA	0	0.5	2	sepmodel	0.1	-0.020318396399918972	0.014865062336480828	0	10
4	250	0	250	500	750	2	0	1	0	0	0	0	-0.5	-0.5	-0.5	-0.5	-0.5	linear	0.025	TRUE	650	NA	NA	0	0.5	3	fixmodel	0	-0.026663302638014145	0.01174441606235284	0	10
4	250	0	250	500	750	2	0	1	0	0	0	0	-0.5	-0.5	-0.5	-0.5	-0.5	linear	0.025	TRUE	650	NA	NA	0	0.5	3	fixmodel_cal	0	-0.05582303289107858	0.01450767072545618	0	10
4	250	0	250	500	750	2	0	1	0	0	0	0	-0.5	-0.5	-0.5	-0.5	-0.5	linear	0.025	TRUE	650	NA	NA	0	0.5	3	sepmodel	0.1	-0.006943093184510525	0.012787055378792891	0	10
4	250	0	250	500	750	2	0	1	0	0	0	0	-0.5	-0.5	-0.5	-0.5	-0.5	linear	0.025	TRUE	650	NA	NA	0	0.5	4	fixmodel	0	-0.012308206564120586	0.006569154285914888	0	10
4	250	0	250	500	750	2	0	1	0	0	0	0	-0.5	-0.5	-0.5	-0.5	-0.5	linear	0.025	TRUE	650	NA	NA	0	0.5	4	fixmodel_cal	0	-0.04127471748447249	0.008769782844467498	0	10
4	250	0	250	500	750	2	0	1	0	0	0	0	-0.5	-0.5	-0.5	-0.5	-0.5	linear	0.025	TRUE	650	NA	NA	0	0.5	4	sepmodel	0	0.009365186937607704	0.008103905122797628	0	10
4	250	0	250	500	750	2	0	1	0	0	0	0	-0.5	-0.5	-0.5	-0.5	-0.5	linear	0.025	TRUE	675	NA	NA	0	0.5	2	fixmodel	0	0.010960779439096404	0.004735317255319353	0	10
4	250	0	250	500	750	2	0	1	0	0	0	0	-0.5	-0.5	-0.5	-0.5	-0.5	linear	0.025	TRUE	675	NA	NA	0	0.5	2	fixmodel_cal	0	-0.030556128904900167	0.0052000721974611586	0	10
4	250	0	250	500	750	2	0	1	0	0	0	0	-0.5	-0.5	-0.5	-0.5	-0.5	linear	0.025	TRUE	675	NA	NA	0	0.5	2	sepmodel	0	0.016263197089760702	0.005214988501504066	0	10
4	250	0	250	500	750	2	0	1	0	0	0	0	-0.5	-0.5	-0.5	-0.5	-0.5	linear	0.025	TRUE	675	NA	NA	0	0.5	3	fixmodel	0.2	0.043563387370450825	0.010500288280660209	0	10
4	250	0	250	500	750	2	0	1	0	0	0	0	-0.5	-0.5	-0.5	-0.5	-0.5	linear	0.025	TRUE	675	NA	NA	0	0.5	3	fixmodel_cal	0.1	0.0047910368041776934	0.007976441153461798	0	10
4	250	0	250	500	750	2	0	1	0	0	0	0	-0.5	-0.5	-0.5	-0.5	-0.5	linear	0.025	TRUE	675	NA	NA	0	0.5	3	sepmodel	0.2	0.03692861482517221	0.010221076439042319	0	10
4	250	0	250	500	750	2	0	1	0	0	0	0	-0.5	-0.5	-0.5	-0.5	-0.5	linear	0.025	TRUE	675	NA	NA	0	0.5	4	fixmodel	0.1	0.007489635958186128	0.0056405708192869795	0	10
4	250	0	250	500	750	2	0	1	0	0	0	0	-0.5	-0.5	-0.5	-0.5	-0.5	linear	0.025	TRUE	675	NA	NA	0	0.5	4	fixmodel_cal	0.1	-0.02003651386366437	0.007201054196967971	0	10
4	250	0	250	500	750	2	0	1	0	0	0	0	-0.5	-0.5	-0.5	-0.5	-0.5	linear	0.025	TRUE	675	NA	NA	0	0.5	4	sepmodel	0	0.0073142707204921255	0.0057537759936751596	0	10
4	250	0	250	500	750	2	0	1	0	0	0	0	-0.5	-0.5	-0.5	-0.5	-0.5	linear	0.025	TRUE	700	NA	NA	0	0.5	2	fixmodel	0	0.004737372535098072	0.006206457772566314	0	10
4	250	0	250	500	750	2	0	1	0	0	0	0	-0.5	-0.5	-0.5	-0.5	-0.5	linear	0.025	TRUE	700	NA	NA	0	0.5	2	fixmodel_cal	0	-0.026278938481977984	0.005003273776455247	0	10
4	250	0	250	500	750	2	0	1	0	0	0	0	-0.5	-0.5	-0.5	-0.5	-0.5	linear	0.025	TRUE	700	NA	NA	0	0.5	2	sepmodel	0	-0.01037794479872895	0.008424395759816768	0	10
4	250	0	250	500	750	2	0	1	0	0	0	0	-0.5	-0.5	-0.5	-0.5	-0.5	linear	0.025	TRUE	700	NA	NA	0	0.5	3	fixmodel	0	0.0038470626668958598	0.002442978839854423	0	10
4	250	0	250	500	750	2	0	1	0	0	0	0	-0.5	-0.5	-0.5	-0.5	-0.5	linear	0.025	TRUE	700	NA	NA	0	0.5	3	fixmodel_cal	0	-0.03509437594484086	0.002482501565269652	0	10
4	250	0	250	500	750	2	0	1	0	0	0	0	-0.5	-0.5	-0.5	-0.5	-0.5	linear	0.025	TRUE	700	NA	NA	0	0.5	3	sepmodel	0	0.0031788060696256223	0.0036572913545176735	0	10
4	250	0	250	500	750	2	0	1	0	0	0	0	-0.5	-0.5	-0.5	-0.5	-0.5	linear	0.025	TRUE	700	NA	NA	0	0.5	4	fixmodel	0	-0.0029786765781215883	0.010163053218683485	0	10
4	250	0	250	500	750	2	0	1	0	0	0	0	-0.5	-0.5	-0.5	-0.5	-0.5	linear	0.025	TRUE	700	NA	NA	0	0.5	4	fixmodel_cal	0	-0.03337696167646294	0.010751503824701967	0	10
4	250	0	250	500	750	2	0	1	0	0	0	0	-0.5	-0.5	-0.5	-0.5	-0.5	linear	0.025	TRUE	700	NA	NA	0	0.5	4	sepmodel	0	0.006690573292409572	0.013814675428721742	0	10
4	250	0	250	500	750	2	0	1	0	0	0	0	-0.5	-0.5	-0.5	-0.5	-0.5	linear	0.025	TRUE	725	NA	NA	0	0.5	2	fixmodel	0	-0.015694147562325296	0.008543608143306602	0	10
4	250	0	250	500	750	2	0	1	0	0	0	0	-0.5	-0.5	-0.5	-0.5	-0.5	linear	0.025	TRUE	725	NA	NA	0	0.5	2	fixmodel_cal	0	-0.05813821508047088	0.011431267229707954	0	10
4	250	0	250	500	750	2	0	1	0	0	0	0	-0.5	-0.5	-0.5	-0.5	-0.5	linear	0.025	TRUE	725	NA	NA	0	0.5	2	sepmodel	0	-0.019773013580377495	0.007058988177385555	0	10
4	250	0	250	500	750	2	0	1	0	0	0	0	-0.5	-0.5	-0.5	-0.5	-0.5	linear	0.025	TRUE	725	NA	NA	0	0.5	3	fixmodel	0	-0.013606190710463003	0.0064779447895033935	0	10
4	250	0	250	500	750	2	0	1	0	0	0	0	-0.5	-0.5	-0.5	-0.5	-0.5	linear	0.025	TRUE	725	NA	NA	0	0.5	3	fixmodel_cal	0	-0.046724156444968294	0.008819976345262008	0	10
4	250	0	250	500	750	2	0	1	0	0	0	0	-0.5	-0.5	-0.5	-0.5	-0.5	linear	0.025	TRUE	725	NA	NA	0	0.5	3	sepmodel	0	-0.03335815992598103	0.010077304169367026	0	10
4	250	0	250	500	750	2	0	1	0	0	0	0	-0.5	-0.5	-0.5	-0.5	-0.5	linear	0.025	TRUE	725	NA	NA	0	0.5	4	fixmodel	0	-0.013241005390711791	0.003891169828281874	0	10
4	250	0	250	500	750	2	0	1	0	0	0	0	-0.5	-0.5	-0.5	-0.5	-0.5	linear	0.025	TRUE	725	NA	NA	0	0.5	4	fixmodel_cal	0	-0.04261248962559332	0.006010134777109366	0	10
4	250	0	250	500	750	2	0	1	0	0	0	0	-0.5	-0.5	-0.5	-0.5	-0.5	linear	0.025	TRUE	725	NA	NA	0	0.5	4	sepmodel	0	-0.0225383800059242	0.004655253075984479	0	10
4	250	0	250	500	750	2	0	1	0	0	0	0	-0.5	-0.5	-0.5	-0.5	-0.5	linear	0.025	TRUE	750	NA	NA	0	0.5	2	fixmodel	0	0.014248488136832943	0.0047171191065931975	0	10
4	250	0	250	500	750	2	0	1	0	0	0	0	-0.5	-0.5	-0.5	-0.5	-0.5	linear	0.025	TRUE	750	NA	NA	0	0.5	2	fixmodel_cal	0	-0.02104819601404242	0.005021209326304423	0	10
4	250	0	250	500	750	2	0	1	0	0	0	0	-0.5	-0.5	-0.5	-0.5	-0.5	linear	0.025	TRUE	750	NA	NA	0	0.5	2	sepmodel	0	0.02744947568072212	0.006851690887421705	0	10
4	250	0	250	500	750	2	0	1	0	0	0	0	-0.5	-0.5	-0.5	-0.5	-0.5	linear	0.025	TRUE	750	NA	NA	0	0.5	3	fixmodel	0	3.2887364166833894e-4	0.0011626437372373863	0	10
4	250	0	250	500	750	2	0	1	0	0	0	0	-0.5	-0.5	-0.5	-0.5	-0.5	linear	0.025	TRUE	750	NA	NA	0	0.5	3	fixmodel_cal	0	-0.03350466661985395	0.002618287865749897	0	10
4	250	0	250	500	750	2	0	1	0	0	0	0	-0.5	-0.5	-0.5	-0.5	-0.5	linear	0.025	TRUE	750	NA	NA	0	0.5	3	sepmodel	0	0.010317527913745028	0.0011589316161614328	0	10
4	250	0	250	500	750	2	0	1	0	0	0	0	-0.5	-0.5	-0.5	-0.5	-0.5	linear	0.025	TRUE	750	NA	NA	0	0.5	4	fixmodel	0	0.01027667476660273	0.004099820504996331	0	10
4	250	0	250	500	750	2	0	1	0	0	0	0	-0.5	-0.5	-0.5	-0.5	-0.5	linear	0.025	TRUE	750	NA	NA	0	0.5	4	fixmodel_cal	0	-0.016060243872747838	0.005117161891343891	0	10
4	250	0	250	500	750	2	0	1	0	0	0	0	-0.5	-0.5	-0.5	-0.5	-0.5	linear	0.025	TRUE	750	NA	NA	0	0.5	4	sepmodel	0	0.016410336502752688	0.003384291064073931	0	10
4	250	0	250	500	750	2	0	1	0	0	0	0	-0.375	-0.375	-0.375	-0.375	-0.375	linear	0.025	TRUE	25	NA	NA	0	0.5	2	fixmodel	0	0.005308115894706325	0.006869643436774041	0	10
4	250	0	250	500	750	2	0	1	0	0	0	0	-0.375	-0.375	-0.375	-0.375	-0.375	linear	0.025	TRUE	25	NA	NA	0	0.5	2	fixmodel_cal	0	0.007653084873876434	0.007236470922629221	0	10
4	250	0	250	500	750	2	0	1	0	0	0	0	-0.375	-0.375	-0.375	-0.375	-0.375	linear	0.025	TRUE	25	NA	NA	0	0.5	2	sepmodel	0	0.009019146522977724	0.008323809164276308	0	10
4	250	0	250	500	750	2	0	1	0	0	0	0	-0.375	-0.375	-0.375	-0.375	-0.375	linear	0.025	TRUE	25	NA	NA	0	0.5	3	fixmodel	0	0.005799760342000162	0.003980745714254938	0	10
4	250	0	250	500	750	2	0	1	0	0	0	0	-0.375	-0.375	-0.375	-0.375	-0.375	linear	0.025	TRUE	25	NA	NA	0	0.5	3	fixmodel_cal	0	0.00614441775719403	0.004031264358701486	0	10
4	250	0	250	500	750	2	0	1	0	0	0	0	-0.375	-0.375	-0.375	-0.375	-0.375	linear	0.025	TRUE	25	NA	NA	0	0.5	3	sepmodel	0	0.018060938766546488	0.005312059294074958	0	10
4	250	0	250	500	750	2	0	1	0	0	0	0	-0.375	-0.375	-0.375	-0.375	-0.375	linear	0.025	TRUE	25	NA	NA	0	0.5	4	fixmodel	0	-0.030040661061499187	0.0059879420065847766	0	10
4	250	0	250	500	750	2	0	1	0	0	0	0	-0.375	-0.375	-0.375	-0.375	-0.375	linear	0.025	TRUE	25	NA	NA	0	0.5	4	fixmodel_cal	0	-0.02942510265328808	0.006187393079362247	0	10
4	250	0	250	500	750	2	0	1	0	0	0	0	-0.375	-0.375	-0.375	-0.375	-0.375	linear	0.025	TRUE	25	NA	NA	0	0.5	4	sepmodel	0	-0.03252658747445745	0.006828061636449685	0	10
4	250	0	250	500	750	2	0	1	0	0	0	0	-0.375	-0.375	-0.375	-0.375	-0.375	linear	0.025	TRUE	50	NA	NA	0	0.5	2	fixmodel	0.1	0.004896083140550387	0.008976250655519479	0	10
4	250	0	250	500	750	2	0	1	0	0	0	0	-0.375	-0.375	-0.375	-0.375	-0.375	linear	0.025	TRUE	50	NA	NA	0	0.5	2	fixmodel_cal	0.1	0.0019702481160651904	0.008997839657745933	0	10
4	250	0	250	500	750	2	0	1	0	0	0	0	-0.375	-0.375	-0.375	-0.375	-0.375	linear	0.025	TRUE	50	NA	NA	0	0.5	2	sepmodel	0	-0.006385008704019466	0.00793553717189529	0	10
4	250	0	250	500	750	2	0	1	0	0	0	0	-0.375	-0.375	-0.375	-0.375	-0.375	linear	0.025	TRUE	50	NA	NA	0	0.5	3	fixmodel	0	-0.009929200130585231	0.009493284112140109	0	10
4	250	0	250	500	750	2	0	1	0	0	0	0	-0.375	-0.375	-0.375	-0.375	-0.375	linear	0.025	TRUE	50	NA	NA	0	0.5	3	fixmodel_cal	0	-0.010120907036203806	0.009762974796664528	0	10
4	250	0	250	500	750	2	0	1	0	0	0	0	-0.375	-0.375	-0.375	-0.375	-0.375	linear	0.025	TRUE	50	NA	NA	0	0.5	3	sepmodel	0	-0.006250840906937827	0.009257814971875212	0	10
4	250	0	250	500	750	2	0	1	0	0	0	0	-0.375	-0.375	-0.375	-0.375	-0.375	linear	0.025	TRUE	50	NA	NA	0	0.5	4	fixmodel	0	-0.05939990050235271	0.01449850576679091	0	10
4	250	0	250	500	750	2	0	1	0	0	0	0	-0.375	-0.375	-0.375	-0.375	-0.375	linear	0.025	TRUE	50	NA	NA	0	0.5	4	fixmodel_cal	0	-0.05847040732064539	0.014232271783855657	0	10
4	250	0	250	500	750	2	0	1	0	0	0	0	-0.375	-0.375	-0.375	-0.375	-0.375	linear	0.025	TRUE	50	NA	NA	0	0.5	4	sepmodel	0	-0.05467842511341359	0.016543431124809608	0	10
4	250	0	250	500	750	2	0	1	0	0	0	0	-0.375	-0.375	-0.375	-0.375	-0.375	linear	0.025	TRUE	75	NA	NA	0	0.5	2	fixmodel	0.2	0.013287877715078673	0.015334452468894559	0	10
4	250	0	250	500	750	2	0	1	0	0	0	0	-0.375	-0.375	-0.375	-0.375	-0.375	linear	0.025	TRUE	75	NA	NA	0	0.5	2	fixmodel_cal	0.1	0.011650476842871595	0.014355927980538623	0	10
4	250	0	250	500	750	2	0	1	0	0	0	0	-0.375	-0.375	-0.375	-0.375	-0.375	linear	0.025	TRUE	75	NA	NA	0	0.5	2	sepmodel	0.2	0.01121978564724678	0.018160341729631598	0	10
4	250	0	250	500	750	2	0	1	0	0	0	0	-0.375	-0.375	-0.375	-0.375	-0.375	linear	0.025	TRUE	75	NA	NA	0	0.5	3	fixmodel	0.1	0.02047078532972263	0.010658383487085706	0	10
4	250	0	250	500	750	2	0	1	0	0	0	0	-0.375	-0.375	-0.375	-0.375	-0.375	linear	0.025	TRUE	75	NA	NA	0	0.5	3	fixmodel_cal	0.1	0.019066473309794177	0.010352043877264409	0	10
4	250	0	250	500	750	2	0	1	0	0	0	0	-0.375	-0.375	-0.375	-0.375	-0.375	linear	0.025	TRUE	75	NA	NA	0	0.5	3	sepmodel	0.1	0.019108544818781117	0.012526735137780942	0	10
4	250	0	250	500	750	2	0	1	0	0	0	0	-0.375	-0.375	-0.375	-0.375	-0.375	linear	0.025	TRUE	75	NA	NA	0	0.5	4	fixmodel	0	6.032452043553766e-4	0.003627848210362598	0	10
4	250	0	250	500	750	2	0	1	0	0	0	0	-0.375	-0.375	-0.375	-0.375	-0.375	linear	0.025	TRUE	75	NA	NA	0	0.5	4	fixmodel_cal	0	-0.0023516547860279883	0.003465245697767361	0	10
4	250	0	250	500	750	2	0	1	0	0	0	0	-0.375	-0.375	-0.375	-0.375	-0.375	linear	0.025	TRUE	75	NA	NA	0	0.5	4	sepmodel	0	0.007941975943491667	0.0031287844937173998	0	10
4	250	0	250	500	750	2	0	1	0	0	0	0	-0.375	-0.375	-0.375	-0.375	-0.375	linear	0.025	TRUE	100	NA	NA	0	0.5	2	fixmodel	0.1	0.009126473445489305	0.010072849498720587	0	10
4	250	0	250	500	750	2	0	1	0	0	0	0	-0.375	-0.375	-0.375	-0.375	-0.375	linear	0.025	TRUE	100	NA	NA	0	0.5	2	fixmodel_cal	0.1	0.014406352846014159	0.010167255290027419	0	10
4	250	0	250	500	750	2	0	1	0	0	0	0	-0.375	-0.375	-0.375	-0.375	-0.375	linear	0.025	TRUE	100	NA	NA	0	0.5	2	sepmodel	0.1	0.007119642420446875	0.009789332014968294	0	10
4	250	0	250	500	750	2	0	1	0	0	0	0	-0.375	-0.375	-0.375	-0.375	-0.375	linear	0.025	TRUE	100	NA	NA	0	0.5	3	fixmodel	0	-0.04053628811200929	0.004120680582407902	0	10
4	250	0	250	500	750	2	0	1	0	0	0	0	-0.375	-0.375	-0.375	-0.375	-0.375	linear	0.025	TRUE	100	NA	NA	0	0.5	3	fixmodel_cal	0	-0.03946780958524107	0.004217586886974429	0	10
4	250	0	250	500	750	2	0	1	0	0	0	0	-0.375	-0.375	-0.375	-0.375	-0.375	linear	0.025	TRUE	100	NA	NA	0	0.5	3	sepmodel	0	-0.0423253637747885	0.004691961755903988	0	10
4	250	0	250	500	750	2	0	1	0	0	0	0	-0.375	-0.375	-0.375	-0.375	-0.375	linear	0.025	TRUE	100	NA	NA	0	0.5	4	fixmodel	0.1	0.024667145854009663	0.005251766464989156	0	10
4	250	0	250	500	750	2	0	1	0	0	0	0	-0.375	-0.375	-0.375	-0.375	-0.375	linear	0.025	TRUE	100	NA	NA	0	0.5	4	fixmodel_cal	0	0.024360316397798582	0.004611492376932134	0	10
4	250	0	250	500	750	2	0	1	0	0	0	0	-0.375	-0.375	-0.375	-0.375	-0.375	linear	0.025	TRUE	100	NA	NA	0	0.5	4	sepmodel	0.1	0.03127904096547137	0.006755422864987509	0	10
4	250	0	250	500	750	2	0	1	0	0	0	0	-0.375	-0.375	-0.375	-0.375	-0.375	linear	0.025	TRUE	125	NA	NA	0	0.5	2	fixmodel	0	0.03586594539619224	0.008647922231682242	0	10
4	250	0	250	500	750	2	0	1	0	0	0	0	-0.375	-0.375	-0.375	-0.375	-0.375	linear	0.025	TRUE	125	NA	NA	0	0.5	2	fixmodel_cal	0	0.03862493256599883	0.008794497904990263	0	10
4	250	0	250	500	750	2	0	1	0	0	0	0	-0.375	-0.375	-0.375	-0.375	-0.375	linear	0.025	TRUE	125	NA	NA	0	0.5	2	sepmodel	0.1	0.02932873461159646	0.0102158090623326	0	10
4	250	0	250	500	750	2	0	1	0	0	0	0	-0.375	-0.375	-0.375	-0.375	-0.375	linear	0.025	TRUE	125	NA	NA	0	0.5	3	fixmodel	0	-0.012464082174760338	0.0036825281626546337	0	10
4	250	0	250	500	750	2	0	1	0	0	0	0	-0.375	-0.375	-0.375	-0.375	-0.375	linear	0.025	TRUE	125	NA	NA	0	0.5	3	fixmodel_cal	0	-0.011124125960332151	0.0035190463218335026	0	10
4	250	0	250	500	750	2	0	1	0	0	0	0	-0.375	-0.375	-0.375	-0.375	-0.375	linear	0.025	TRUE	125	NA	NA	0	0.5	3	sepmodel	0	-0.02214455266262517	0.006193312083613538	0	10
4	250	0	250	500	750	2	0	1	0	0	0	0	-0.375	-0.375	-0.375	-0.375	-0.375	linear	0.025	TRUE	125	NA	NA	0	0.5	4	fixmodel	0	-0.012589216595880642	0.005354228938255787	0	10
4	250	0	250	500	750	2	0	1	0	0	0	0	-0.375	-0.375	-0.375	-0.375	-0.375	linear	0.025	TRUE	125	NA	NA	0	0.5	4	fixmodel_cal	0	-0.010457580177581298	0.005476726096917374	0	10
4	250	0	250	500	750	2	0	1	0	0	0	0	-0.375	-0.375	-0.375	-0.375	-0.375	linear	0.025	TRUE	125	NA	NA	0	0.5	4	sepmodel	0	-0.023004936514350226	0.005117440305778483	0	10
4	250	0	250	500	750	2	0	1	0	0	0	0	-0.375	-0.375	-0.375	-0.375	-0.375	linear	0.025	TRUE	150	NA	NA	0	0.5	2	fixmodel	0.1	0.006253429287541167	0.012323053630287545	0	10
4	250	0	250	500	750	2	0	1	0	0	0	0	-0.375	-0.375	-0.375	-0.375	-0.375	linear	0.025	TRUE	150	NA	NA	0	0.5	2	fixmodel_cal	0.1	0.0023261675569143533	0.011207722392481405	0	10
4	250	0	250	500	750	2	0	1	0	0	0	0	-0.375	-0.375	-0.375	-0.375	-0.375	linear	0.025	TRUE	150	NA	NA	0	0.5	2	sepmodel	0.1	0.0014097900582001725	0.014542012566111383	0	10
4	250	0	250	500	750	2	0	1	0	0	0	0	-0.375	-0.375	-0.375	-0.375	-0.375	linear	0.025	TRUE	150	NA	NA	0	0.5	3	fixmodel	0	0.021912336341009232	0.0036022682419153576	0	10
4	250	0	250	500	750	2	0	1	0	0	0	0	-0.375	-0.375	-0.375	-0.375	-0.375	linear	0.025	TRUE	150	NA	NA	0	0.5	3	fixmodel_cal	0	0.018626680263290497	0.003901935202766434	0	10
4	250	0	250	500	750	2	0	1	0	0	0	0	-0.375	-0.375	-0.375	-0.375	-0.375	linear	0.025	TRUE	150	NA	NA	0	0.5	3	sepmodel	0	0.02479890985976592	0.00650976009301668	0	10
4	250	0	250	500	750	2	0	1	0	0	0	0	-0.375	-0.375	-0.375	-0.375	-0.375	linear	0.025	TRUE	150	NA	NA	0	0.5	4	fixmodel	0	0.021595912571099447	0.007592722674553856	0	10
4	250	0	250	500	750	2	0	1	0	0	0	0	-0.375	-0.375	-0.375	-0.375	-0.375	linear	0.025	TRUE	150	NA	NA	0	0.5	4	fixmodel_cal	0	0.02051146756862073	0.00731728645875621	0	10
4	250	0	250	500	750	2	0	1	0	0	0	0	-0.375	-0.375	-0.375	-0.375	-0.375	linear	0.025	TRUE	150	NA	NA	0	0.5	4	sepmodel	0	0.027527643701639817	0.009256952365759966	0	10
4	250	0	250	500	750	2	0	1	0	0	0	0	-0.375	-0.375	-0.375	-0.375	-0.375	linear	0.025	TRUE	175	NA	NA	0	0.5	2	fixmodel	0	0.049248535437622774	0.00880719638817592	0	10
4	250	0	250	500	750	2	0	1	0	0	0	0	-0.375	-0.375	-0.375	-0.375	-0.375	linear	0.025	TRUE	175	NA	NA	0	0.5	2	fixmodel_cal	0.1	0.04506001220825925	0.008450345905998092	0	10
4	250	0	250	500	750	2	0	1	0	0	0	0	-0.375	-0.375	-0.375	-0.375	-0.375	linear	0.025	TRUE	175	NA	NA	0	0.5	2	sepmodel	0.1	0.04703633721716308	0.008137380085189164	0	10
4	250	0	250	500	750	2	0	1	0	0	0	0	-0.375	-0.375	-0.375	-0.375	-0.375	linear	0.025	TRUE	175	NA	NA	0	0.5	3	fixmodel	0	0.01268217003254968	0.005712879477122344	0	10
4	250	0	250	500	750	2	0	1	0	0	0	0	-0.375	-0.375	-0.375	-0.375	-0.375	linear	0.025	TRUE	175	NA	NA	0	0.5	3	fixmodel_cal	0	0.008661263252532497	0.005953009321781382	0	10
4	250	0	250	500	750	2	0	1	0	0	0	0	-0.375	-0.375	-0.375	-0.375	-0.375	linear	0.025	TRUE	175	NA	NA	0	0.5	3	sepmodel	0	0.009729586236538803	0.005203436361535468	0	10
4	250	0	250	500	750	2	0	1	0	0	0	0	-0.375	-0.375	-0.375	-0.375	-0.375	linear	0.025	TRUE	175	NA	NA	0	0.5	4	fixmodel	0	-0.017732035589800795	0.008220392387594873	0	10
4	250	0	250	500	750	2	0	1	0	0	0	0	-0.375	-0.375	-0.375	-0.375	-0.375	linear	0.025	TRUE	175	NA	NA	0	0.5	4	fixmodel_cal	0	-0.021416251082137894	0.007419337098762429	0	10
4	250	0	250	500	750	2	0	1	0	0	0	0	-0.375	-0.375	-0.375	-0.375	-0.375	linear	0.025	TRUE	175	NA	NA	0	0.5	4	sepmodel	0	-0.024008952493096335	0.009095978300126149	0	10
4	250	0	250	500	750	2	0	1	0	0	0	0	-0.375	-0.375	-0.375	-0.375	-0.375	linear	0.025	TRUE	200	NA	NA	0	0.5	2	fixmodel	0	-0.05088782086475834	0.0072601896312696436	0	10
4	250	0	250	500	750	2	0	1	0	0	0	0	-0.375	-0.375	-0.375	-0.375	-0.375	linear	0.025	TRUE	200	NA	NA	0	0.5	2	fixmodel_cal	0	-0.05083297332746816	0.007922379974322593	0	10
4	250	0	250	500	750	2	0	1	0	0	0	0	-0.375	-0.375	-0.375	-0.375	-0.375	linear	0.025	TRUE	200	NA	NA	0	0.5	2	sepmodel	0	-0.05574089391673949	0.006947521920940713	0	10
4	250	0	250	500	750	2	0	1	0	0	0	0	-0.375	-0.375	-0.375	-0.375	-0.375	linear	0.025	TRUE	200	NA	NA	0	0.5	3	fixmodel	0	0.006690631813085845	0.008121342161474882	0	10
4	250	0	250	500	750	2	0	1	0	0	0	0	-0.375	-0.375	-0.375	-0.375	-0.375	linear	0.025	TRUE	200	NA	NA	0	0.5	3	fixmodel_cal	0	0.006013806253474882	0.008136579211908756	0	10
4	250	0	250	500	750	2	0	1	0	0	0	0	-0.375	-0.375	-0.375	-0.375	-0.375	linear	0.025	TRUE	200	NA	NA	0	0.5	3	sepmodel	0	0.005970338627464238	0.009474390784049574	0	10
4	250	0	250	500	750	2	0	1	0	0	0	0	-0.375	-0.375	-0.375	-0.375	-0.375	linear	0.025	TRUE	200	NA	NA	0	0.5	4	fixmodel	0	0.006272384449369613	0.004284694823004916	0	10
4	250	0	250	500	750	2	0	1	0	0	0	0	-0.375	-0.375	-0.375	-0.375	-0.375	linear	0.025	TRUE	200	NA	NA	0	0.5	4	fixmodel_cal	0	0.0019016932946776994	0.004084441974849042	0	10
4	250	0	250	500	750	2	0	1	0	0	0	0	-0.375	-0.375	-0.375	-0.375	-0.375	linear	0.025	TRUE	200	NA	NA	0	0.5	4	sepmodel	0	-0.007594643393642042	0.004087852381550334	0	10
4	250	0	250	500	750	2	0	1	0	0	0	0	-0.375	-0.375	-0.375	-0.375	-0.375	linear	0.025	TRUE	225	NA	NA	0	0.5	2	fixmodel	0	-0.015429094644113236	0.008678266924377937	0	10
4	250	0	250	500	750	2	0	1	0	0	0	0	-0.375	-0.375	-0.375	-0.375	-0.375	linear	0.025	TRUE	225	NA	NA	0	0.5	2	fixmodel_cal	0	-0.021138374732214197	0.00847953960036224	0	10
4	250	0	250	500	750	2	0	1	0	0	0	0	-0.375	-0.375	-0.375	-0.375	-0.375	linear	0.025	TRUE	225	NA	NA	0	0.5	2	sepmodel	0	-0.014287561344416944	0.009721051550561273	0	10
4	250	0	250	500	750	2	0	1	0	0	0	0	-0.375	-0.375	-0.375	-0.375	-0.375	linear	0.025	TRUE	225	NA	NA	0	0.5	3	fixmodel	0	-0.004234361779816925	0.006770198691874426	0	10
4	250	0	250	500	750	2	0	1	0	0	0	0	-0.375	-0.375	-0.375	-0.375	-0.375	linear	0.025	TRUE	225	NA	NA	0	0.5	3	fixmodel_cal	0	-0.008319215398340388	0.006712443608483885	0	10
4	250	0	250	500	750	2	0	1	0	0	0	0	-0.375	-0.375	-0.375	-0.375	-0.375	linear	0.025	TRUE	225	NA	NA	0	0.5	3	sepmodel	0	-0.01483070737044412	0.00729364892393774	0	10
4	250	0	250	500	750	2	0	1	0	0	0	0	-0.375	-0.375	-0.375	-0.375	-0.375	linear	0.025	TRUE	225	NA	NA	0	0.5	4	fixmodel	0.1	-0.029475208870809188	0.009283605995628047	0	10
4	250	0	250	500	750	2	0	1	0	0	0	0	-0.375	-0.375	-0.375	-0.375	-0.375	linear	0.025	TRUE	225	NA	NA	0	0.5	4	fixmodel_cal	0	-0.031440014400679395	0.008855981080352598	0	10
4	250	0	250	500	750	2	0	1	0	0	0	0	-0.375	-0.375	-0.375	-0.375	-0.375	linear	0.025	TRUE	225	NA	NA	0	0.5	4	sepmodel	0.1	-0.04243997589369216	0.012484625140930726	0	10
4	250	0	250	500	750	2	0	1	0	0	0	0	-0.375	-0.375	-0.375	-0.375	-0.375	linear	0.025	TRUE	250	NA	NA	0	0.5	2	fixmodel	0.1	0.004712987649447919	0.010313608938609144	0	10
4	250	0	250	500	750	2	0	1	0	0	0	0	-0.375	-0.375	-0.375	-0.375	-0.375	linear	0.025	TRUE	250	NA	NA	0	0.5	2	fixmodel_cal	0.1	0.006341756425639242	0.0101299051158613	0	10
4	250	0	250	500	750	2	0	1	0	0	0	0	-0.375	-0.375	-0.375	-0.375	-0.375	linear	0.025	TRUE	250	NA	NA	0	0.5	2	sepmodel	0.1	-0.009890862295729937	0.011561635229886482	0	10
4	250	0	250	500	750	2	0	1	0	0	0	0	-0.375	-0.375	-0.375	-0.375	-0.375	linear	0.025	TRUE	250	NA	NA	0	0.5	3	fixmodel	0	0.00904376140014648	0.003967568945502333	0	10
4	250	0	250	500	750	2	0	1	0	0	0	0	-0.375	-0.375	-0.375	-0.375	-0.375	linear	0.025	TRUE	250	NA	NA	0	0.5	3	fixmodel_cal	0	0.009062797843303043	0.004161073720205752	0	10
4	250	0	250	500	750	2	0	1	0	0	0	0	-0.375	-0.375	-0.375	-0.375	-0.375	linear	0.025	TRUE	250	NA	NA	0	0.5	3	sepmodel	0	9.788846329077281e-4	0.003585420251217837	0	10
4	250	0	250	500	750	2	0	1	0	0	0	0	-0.375	-0.375	-0.375	-0.375	-0.375	linear	0.025	TRUE	250	NA	NA	0	0.5	4	fixmodel	0	0.02666816177890931	0.005571676739010812	0	10
4	250	0	250	500	750	2	0	1	0	0	0	0	-0.375	-0.375	-0.375	-0.375	-0.375	linear	0.025	TRUE	250	NA	NA	0	0.5	4	fixmodel_cal	0	0.02690682798384029	0.005763974650098778	0	10
4	250	0	250	500	750	2	0	1	0	0	0	0	-0.375	-0.375	-0.375	-0.375	-0.375	linear	0.025	TRUE	250	NA	NA	0	0.5	4	sepmodel	0	0.025937638231373076	0.006110356729956041	0	10
4	250	0	250	500	750	2	0	1	0	0	0	0	-0.375	-0.375	-0.375	-0.375	-0.375	linear	0.025	TRUE	275	NA	NA	0	0.5	2	fixmodel	0	0.007876649783714187	0.0047266685225843715	0	10
4	250	0	250	500	750	2	0	1	0	0	0	0	-0.375	-0.375	-0.375	-0.375	-0.375	linear	0.025	TRUE	275	NA	NA	0	0.5	2	fixmodel_cal	0	0.0031209990736825975	0.005494147067943515	0	10
4	250	0	250	500	750	2	0	1	0	0	0	0	-0.375	-0.375	-0.375	-0.375	-0.375	linear	0.025	TRUE	275	NA	NA	0	0.5	2	sepmodel	0	-0.005034465325577351	0.0046465490055695976	0	10
4	250	0	250	500	750	2	0	1	0	0	0	0	-0.375	-0.375	-0.375	-0.375	-0.375	linear	0.025	TRUE	275	NA	NA	0	0.5	3	fixmodel	0	-0.044536316837080266	0.011342979021791376	0	10
4	250	0	250	500	750	2	0	1	0	0	0	0	-0.375	-0.375	-0.375	-0.375	-0.375	linear	0.025	TRUE	275	NA	NA	0	0.5	3	fixmodel_cal	0	-0.049272798382389585	0.011471482179198892	0	10
4	250	0	250	500	750	2	0	1	0	0	0	0	-0.375	-0.375	-0.375	-0.375	-0.375	linear	0.025	TRUE	275	NA	NA	0	0.5	3	sepmodel	0	-0.047794635861826425	0.011423597394482664	0	10
4	250	0	250	500	750	2	0	1	0	0	0	0	-0.375	-0.375	-0.375	-0.375	-0.375	linear	0.025	TRUE	275	NA	NA	0	0.5	4	fixmodel	0.1	0.014355546607938321	0.006141441556652649	0	10
4	250	0	250	500	750	2	0	1	0	0	0	0	-0.375	-0.375	-0.375	-0.375	-0.375	linear	0.025	TRUE	275	NA	NA	0	0.5	4	fixmodel_cal	0.1	0.007290662331503076	0.00541905924790226	0	10
4	250	0	250	500	750	2	0	1	0	0	0	0	-0.375	-0.375	-0.375	-0.375	-0.375	linear	0.025	TRUE	275	NA	NA	0	0.5	4	sepmodel	0	0.011757158182638176	0.006961533827858798	0	10
4	250	0	250	500	750	2	0	1	0	0	0	0	-0.375	-0.375	-0.375	-0.375	-0.375	linear	0.025	TRUE	300	NA	NA	0	0.5	2	fixmodel	0	0.022680312298710804	0.006731244246680883	0	10
4	250	0	250	500	750	2	0	1	0	0	0	0	-0.375	-0.375	-0.375	-0.375	-0.375	linear	0.025	TRUE	300	NA	NA	0	0.5	2	fixmodel_cal	0	0.022373025078013743	0.00660757616079049	0	10
4	250	0	250	500	750	2	0	1	0	0	0	0	-0.375	-0.375	-0.375	-0.375	-0.375	linear	0.025	TRUE	300	NA	NA	0	0.5	2	sepmodel	0	0.026678509360582876	0.007824440986752659	0	10
4	250	0	250	500	750	2	0	1	0	0	0	0	-0.375	-0.375	-0.375	-0.375	-0.375	linear	0.025	TRUE	300	NA	NA	0	0.5	3	fixmodel	0	-0.025487879542242093	0.00568387368169113	0	10
4	250	0	250	500	750	2	0	1	0	0	0	0	-0.375	-0.375	-0.375	-0.375	-0.375	linear	0.025	TRUE	300	NA	NA	0	0.5	3	fixmodel_cal	0	-0.028931321241901505	0.00579400624143029	0	10
4	250	0	250	500	750	2	0	1	0	0	0	0	-0.375	-0.375	-0.375	-0.375	-0.375	linear	0.025	TRUE	300	NA	NA	0	0.5	3	sepmodel	0	-0.027816766865172447	0.005625951098144284	0	10
4	250	0	250	500	750	2	0	1	0	0	0	0	-0.375	-0.375	-0.375	-0.375	-0.375	linear	0.025	TRUE	300	NA	NA	0	0.5	4	fixmodel	0	3.5465415793067747e-4	0.0050312247721855975	0	10
4	250	0	250	500	750	2	0	1	0	0	0	0	-0.375	-0.375	-0.375	-0.375	-0.375	linear	0.025	TRUE	300	NA	NA	0	0.5	4	fixmodel_cal	0	-0.005863836890920439	0.005049577079186129	0	10
4	250	0	250	500	750	2	0	1	0	0	0	0	-0.375	-0.375	-0.375	-0.375	-0.375	linear	0.025	TRUE	300	NA	NA	0	0.5	4	sepmodel	0	0.006147932845046463	0.006658413940936837	0	10
4	250	0	250	500	750	2	0	1	0	0	0	0	-0.375	-0.375	-0.375	-0.375	-0.375	linear	0.025	TRUE	325	NA	NA	0	0.5	2	fixmodel	0	-0.012317012127531092	0.005815415058182182	0	10
4	250	0	250	500	750	2	0	1	0	0	0	0	-0.375	-0.375	-0.375	-0.375	-0.375	linear	0.025	TRUE	325	NA	NA	0	0.5	2	fixmodel_cal	0	-0.012291598542718161	0.0044710767346813505	0	10
4	250	0	250	500	750	2	0	1	0	0	0	0	-0.375	-0.375	-0.375	-0.375	-0.375	linear	0.025	TRUE	325	NA	NA	0	0.5	2	sepmodel	0	-0.0033097882433783315	0.006206341010882722	0	10
4	250	0	250	500	750	2	0	1	0	0	0	0	-0.375	-0.375	-0.375	-0.375	-0.375	linear	0.025	TRUE	325	NA	NA	0	0.5	3	fixmodel	0	-0.0014871522614536756	0.0032368794569081973	0	10
4	250	0	250	500	750	2	0	1	0	0	0	0	-0.375	-0.375	-0.375	-0.375	-0.375	linear	0.025	TRUE	325	NA	NA	0	0.5	3	fixmodel_cal	0	-0.003347618471014605	0.003439704633131769	0	10
4	250	0	250	500	750	2	0	1	0	0	0	0	-0.375	-0.375	-0.375	-0.375	-0.375	linear	0.025	TRUE	325	NA	NA	0	0.5	3	sepmodel	0	-8.54019718114144e-4	0.0023998913398094106	0	10
4	250	0	250	500	750	2	0	1	0	0	0	0	-0.375	-0.375	-0.375	-0.375	-0.375	linear	0.025	TRUE	325	NA	NA	0	0.5	4	fixmodel	0	0.007241121169806478	0.0033801107240944784	0	10
4	250	0	250	500	750	2	0	1	0	0	0	0	-0.375	-0.375	-0.375	-0.375	-0.375	linear	0.025	TRUE	325	NA	NA	0	0.5	4	fixmodel_cal	0	0.007150898905785364	0.003093399757667614	0	10
4	250	0	250	500	750	2	0	1	0	0	0	0	-0.375	-0.375	-0.375	-0.375	-0.375	linear	0.025	TRUE	325	NA	NA	0	0.5	4	sepmodel	0	-0.0028614818344802236	0.0023521523357672527	0	10
4	250	0	250	500	750	2	0	1	0	0	0	0	-0.375	-0.375	-0.375	-0.375	-0.375	linear	0.025	TRUE	350	NA	NA	0	0.5	2	fixmodel	0.1	-0.02456810066885665	0.014129099329236856	0	10
4	250	0	250	500	750	2	0	1	0	0	0	0	-0.375	-0.375	-0.375	-0.375	-0.375	linear	0.025	TRUE	350	NA	NA	0	0.5	2	fixmodel_cal	0	-0.03732178777633243	0.013403641133709948	0	10
4	250	0	250	500	750	2	0	1	0	0	0	0	-0.375	-0.375	-0.375	-0.375	-0.375	linear	0.025	TRUE	350	NA	NA	0	0.5	2	sepmodel	0.1	-0.0206426886435374	0.013938385131419316	0	10
4	250	0	250	500	750	2	0	1	0	0	0	0	-0.375	-0.375	-0.375	-0.375	-0.375	linear	0.025	TRUE	350	NA	NA	0	0.5	3	fixmodel	0.1	-0.021168693256656147	0.009512269716327262	0	10
4	250	0	250	500	750	2	0	1	0	0	0	0	-0.375	-0.375	-0.375	-0.375	-0.375	linear	0.025	TRUE	350	NA	NA	0	0.5	3	fixmodel_cal	0.1	-0.02816867916090757	0.008776325049480114	0	10
4	250	0	250	500	750	2	0	1	0	0	0	0	-0.375	-0.375	-0.375	-0.375	-0.375	linear	0.025	TRUE	350	NA	NA	0	0.5	3	sepmodel	0.1	-0.024838069378120164	0.011790957046318504	0	10
4	250	0	250	500	750	2	0	1	0	0	0	0	-0.375	-0.375	-0.375	-0.375	-0.375	linear	0.025	TRUE	350	NA	NA	0	0.5	4	fixmodel	0	-0.01009264982115923	0.005798822706327487	0	10
4	250	0	250	500	750	2	0	1	0	0	0	0	-0.375	-0.375	-0.375	-0.375	-0.375	linear	0.025	TRUE	350	NA	NA	0	0.5	4	fixmodel_cal	0	-0.023786699134337775	0.005421846829819466	0	10
4	250	0	250	500	750	2	0	1	0	0	0	0	-0.375	-0.375	-0.375	-0.375	-0.375	linear	0.025	TRUE	350	NA	NA	0	0.5	4	sepmodel	0	-0.006021769858941962	0.007629062021470858	0	10
4	250	0	250	500	750	2	0	1	0	0	0	0	-0.375	-0.375	-0.375	-0.375	-0.375	linear	0.025	TRUE	375	NA	NA	0	0.5	2	fixmodel	0	0.016737763031316088	0.006427220514577268	0	10
4	250	0	250	500	750	2	0	1	0	0	0	0	-0.375	-0.375	-0.375	-0.375	-0.375	linear	0.025	TRUE	375	NA	NA	0	0.5	2	fixmodel_cal	0	0.018157499443061095	0.006576761319686698	0	10
4	250	0	250	500	750	2	0	1	0	0	0	0	-0.375	-0.375	-0.375	-0.375	-0.375	linear	0.025	TRUE	375	NA	NA	0	0.5	2	sepmodel	0.1	0.009104436638056948	0.007956611472361062	0	10
4	250	0	250	500	750	2	0	1	0	0	0	0	-0.375	-0.375	-0.375	-0.375	-0.375	linear	0.025	TRUE	375	NA	NA	0	0.5	3	fixmodel	0	0.029410643337144594	0.00412970693189412	0	10
4	250	0	250	500	750	2	0	1	0	0	0	0	-0.375	-0.375	-0.375	-0.375	-0.375	linear	0.025	TRUE	375	NA	NA	0	0.5	3	fixmodel_cal	0	0.025265960732323962	0.003503799220839226	0	10
4	250	0	250	500	750	2	0	1	0	0	0	0	-0.375	-0.375	-0.375	-0.375	-0.375	linear	0.025	TRUE	375	NA	NA	0	0.5	3	sepmodel	0	0.027764651953696772	0.004076774225688086	0	10
4	250	0	250	500	750	2	0	1	0	0	0	0	-0.375	-0.375	-0.375	-0.375	-0.375	linear	0.025	TRUE	375	NA	NA	0	0.5	4	fixmodel	0	-0.004858813210003026	0.006541387053173294	0	10
4	250	0	250	500	750	2	0	1	0	0	0	0	-0.375	-0.375	-0.375	-0.375	-0.375	linear	0.025	TRUE	375	NA	NA	0	0.5	4	fixmodel_cal	0	-0.010668865636739567	0.006921753382460394	0	10
4	250	0	250	500	750	2	0	1	0	0	0	0	-0.375	-0.375	-0.375	-0.375	-0.375	linear	0.025	TRUE	375	NA	NA	0	0.5	4	sepmodel	0	9.766167665185652e-4	0.0042142582995649824	0	10
4	250	0	250	500	750	2	0	1	0	0	0	0	-0.375	-0.375	-0.375	-0.375	-0.375	linear	0.025	TRUE	400	NA	NA	0	0.5	2	fixmodel	0	-0.023658305128348486	0.004573532942804203	0	10
4	250	0	250	500	750	2	0	1	0	0	0	0	-0.375	-0.375	-0.375	-0.375	-0.375	linear	0.025	TRUE	400	NA	NA	0	0.5	2	fixmodel_cal	0	-0.036218423937261844	0.005962977004097496	0	10
4	250	0	250	500	750	2	0	1	0	0	0	0	-0.375	-0.375	-0.375	-0.375	-0.375	linear	0.025	TRUE	400	NA	NA	0	0.5	2	sepmodel	0	-0.021688133652604885	0.0038034637439628687	0	10
4	250	0	250	500	750	2	0	1	0	0	0	0	-0.375	-0.375	-0.375	-0.375	-0.375	linear	0.025	TRUE	400	NA	NA	0	0.5	3	fixmodel	0	0.015139195378589038	0.004121125139756118	0	10
4	250	0	250	500	750	2	0	1	0	0	0	0	-0.375	-0.375	-0.375	-0.375	-0.375	linear	0.025	TRUE	400	NA	NA	0	0.5	3	fixmodel_cal	0	0.002656663882045142	0.003825975268021936	0	10
4	250	0	250	500	750	2	0	1	0	0	0	0	-0.375	-0.375	-0.375	-0.375	-0.375	linear	0.025	TRUE	400	NA	NA	0	0.5	3	sepmodel	0	0.012629577558378308	0.00482661036707475	0	10
4	250	0	250	500	750	2	0	1	0	0	0	0	-0.375	-0.375	-0.375	-0.375	-0.375	linear	0.025	TRUE	400	NA	NA	0	0.5	4	fixmodel	0	0.004732208713244852	0.007459008759329921	0	10
4	250	0	250	500	750	2	0	1	0	0	0	0	-0.375	-0.375	-0.375	-0.375	-0.375	linear	0.025	TRUE	400	NA	NA	0	0.5	4	fixmodel_cal	0	-0.005354422413782781	0.0068827010827937195	0	10
4	250	0	250	500	750	2	0	1	0	0	0	0	-0.375	-0.375	-0.375	-0.375	-0.375	linear	0.025	TRUE	400	NA	NA	0	0.5	4	sepmodel	0	-0.005546228609849956	0.009822029844096868	0	10
4	250	0	250	500	750	2	0	1	0	0	0	0	-0.375	-0.375	-0.375	-0.375	-0.375	linear	0.025	TRUE	425	NA	NA	0	0.5	2	fixmodel	0	0.020348827924112585	0.005300414321761012	0	10
4	250	0	250	500	750	2	0	1	0	0	0	0	-0.375	-0.375	-0.375	-0.375	-0.375	linear	0.025	TRUE	425	NA	NA	0	0.5	2	fixmodel_cal	0	0.004688112679522351	0.004633717165780911	0	10
4	250	0	250	500	750	2	0	1	0	0	0	0	-0.375	-0.375	-0.375	-0.375	-0.375	linear	0.025	TRUE	425	NA	NA	0	0.5	2	sepmodel	0.1	0.023202669247910982	0.00566243735999975	0	10
4	250	0	250	500	750	2	0	1	0	0	0	0	-0.375	-0.375	-0.375	-0.375	-0.375	linear	0.025	TRUE	425	NA	NA	0	0.5	3	fixmodel	0	-0.01787035159232351	0.008333478516000414	0	10
4	250	0	250	500	750	2	0	1	0	0	0	0	-0.375	-0.375	-0.375	-0.375	-0.375	linear	0.025	TRUE	425	NA	NA	0	0.5	3	fixmodel_cal	0	-0.031956498476772774	0.007585285711859694	0	10
4	250	0	250	500	750	2	0	1	0	0	0	0	-0.375	-0.375	-0.375	-0.375	-0.375	linear	0.025	TRUE	425	NA	NA	0	0.5	3	sepmodel	0	-0.015548734279238946	0.007379131475345011	0	10
4	250	0	250	500	750	2	0	1	0	0	0	0	-0.375	-0.375	-0.375	-0.375	-0.375	linear	0.025	TRUE	425	NA	NA	0	0.5	4	fixmodel	0	-0.03647191269456796	0.004572668454184896	0	10
4	250	0	250	500	750	2	0	1	0	0	0	0	-0.375	-0.375	-0.375	-0.375	-0.375	linear	0.025	TRUE	425	NA	NA	0	0.5	4	fixmodel_cal	0	-0.048607291819489265	0.005415379259628836	0	10
4	250	0	250	500	750	2	0	1	0	0	0	0	-0.375	-0.375	-0.375	-0.375	-0.375	linear	0.025	TRUE	425	NA	NA	0	0.5	4	sepmodel	0	-0.042228797093614136	0.00447776674362645	0	10
4	250	0	250	500	750	2	0	1	0	0	0	0	-0.375	-0.375	-0.375	-0.375	-0.375	linear	0.025	TRUE	450	NA	NA	0	0.5	2	fixmodel	0.1	0.0022790566784996135	0.009314623689878322	0	10
4	250	0	250	500	750	2	0	1	0	0	0	0	-0.375	-0.375	-0.375	-0.375	-0.375	linear	0.025	TRUE	450	NA	NA	0	0.5	2	fixmodel_cal	0	-0.00703983134857812	0.00790689524376446	0	10
4	250	0	250	500	750	2	0	1	0	0	0	0	-0.375	-0.375	-0.375	-0.375	-0.375	linear	0.025	TRUE	450	NA	NA	0	0.5	2	sepmodel	0	-0.003936384841242816	0.008797460452433048	0	10
4	250	0	250	500	750	2	0	1	0	0	0	0	-0.375	-0.375	-0.375	-0.375	-0.375	linear	0.025	TRUE	450	NA	NA	0	0.5	3	fixmodel	0	0.00993582862299836	0.007278178457925867	0	10
4	250	0	250	500	750	2	0	1	0	0	0	0	-0.375	-0.375	-0.375	-0.375	-0.375	linear	0.025	TRUE	450	NA	NA	0	0.5	3	fixmodel_cal	0	0.00532787835094534	0.006958711173672902	0	10
4	250	0	250	500	750	2	0	1	0	0	0	0	-0.375	-0.375	-0.375	-0.375	-0.375	linear	0.025	TRUE	450	NA	NA	0	0.5	3	sepmodel	0	0.009939802617587836	0.0083994946617954	0	10
4	250	0	250	500	750	2	0	1	0	0	0	0	-0.375	-0.375	-0.375	-0.375	-0.375	linear	0.025	TRUE	450	NA	NA	0	0.5	4	fixmodel	0	-0.04895714331688413	0.011806860529830251	0	10
4	250	0	250	500	750	2	0	1	0	0	0	0	-0.375	-0.375	-0.375	-0.375	-0.375	linear	0.025	TRUE	450	NA	NA	0	0.5	4	fixmodel_cal	0	-0.04889324624110586	0.0118377926388559	0	10
4	250	0	250	500	750	2	0	1	0	0	0	0	-0.375	-0.375	-0.375	-0.375	-0.375	linear	0.025	TRUE	450	NA	NA	0	0.5	4	sepmodel	0	-0.05721248136543876	0.011936258803098902	0	10
4	250	0	250	500	750	2	0	1	0	0	0	0	-0.375	-0.375	-0.375	-0.375	-0.375	linear	0.025	TRUE	475	NA	NA	0	0.5	2	fixmodel	0	0.01762740003978613	0.005212532784422317	0	10
4	250	0	250	500	750	2	0	1	0	0	0	0	-0.375	-0.375	-0.375	-0.375	-0.375	linear	0.025	TRUE	475	NA	NA	0	0.5	2	fixmodel_cal	0	0.007292478842956458	0.00465908223123973	0	10
4	250	0	250	500	750	2	0	1	0	0	0	0	-0.375	-0.375	-0.375	-0.375	-0.375	linear	0.025	TRUE	475	NA	NA	0	0.5	2	sepmodel	0	0.021309169011819177	0.005926833448789459	0	10
4	250	0	250	500	750	2	0	1	0	0	0	0	-0.375	-0.375	-0.375	-0.375	-0.375	linear	0.025	TRUE	475	NA	NA	0	0.5	3	fixmodel	0	0.012489634041197805	0.00823509279394515	0	10
4	250	0	250	500	750	2	0	1	0	0	0	0	-0.375	-0.375	-0.375	-0.375	-0.375	linear	0.025	TRUE	475	NA	NA	0	0.5	3	fixmodel_cal	0	-0.00455001198863449	0.007497622592920453	0	10
4	250	0	250	500	750	2	0	1	0	0	0	0	-0.375	-0.375	-0.375	-0.375	-0.375	linear	0.025	TRUE	475	NA	NA	0	0.5	3	sepmodel	0	0.015022199788835717	0.0076621418431251625	0	10
4	250	0	250	500	750	2	0	1	0	0	0	0	-0.375	-0.375	-0.375	-0.375	-0.375	linear	0.025	TRUE	475	NA	NA	0	0.5	4	fixmodel	0.1	0.02127247386106493	0.007380229953305576	0	10
4	250	0	250	500	750	2	0	1	0	0	0	0	-0.375	-0.375	-0.375	-0.375	-0.375	linear	0.025	TRUE	475	NA	NA	0	0.5	4	fixmodel_cal	0.1	-0.010893501688469934	0.006302884252275421	0	10
4	250	0	250	500	750	2	0	1	0	0	0	0	-0.375	-0.375	-0.375	-0.375	-0.375	linear	0.025	TRUE	475	NA	NA	0	0.5	4	sepmodel	0.1	0.023856067728563028	0.007711366874436968	0	10
4	250	0	250	500	750	2	0	1	0	0	0	0	-0.375	-0.375	-0.375	-0.375	-0.375	linear	0.025	TRUE	500	NA	NA	0	0.5	2	fixmodel	0	-0.034694033337176876	0.005991276587461391	0	10
4	250	0	250	500	750	2	0	1	0	0	0	0	-0.375	-0.375	-0.375	-0.375	-0.375	linear	0.025	TRUE	500	NA	NA	0	0.5	2	fixmodel_cal	0	-0.04317360547535012	0.00607502435959649	0	10
4	250	0	250	500	750	2	0	1	0	0	0	0	-0.375	-0.375	-0.375	-0.375	-0.375	linear	0.025	TRUE	500	NA	NA	0	0.5	2	sepmodel	0	-0.050393053457561	0.007114017681748852	0	10
4	250	0	250	500	750	2	0	1	0	0	0	0	-0.375	-0.375	-0.375	-0.375	-0.375	linear	0.025	TRUE	500	NA	NA	0	0.5	3	fixmodel	0	-0.054072003247495636	0.011963420710680048	0	10
4	250	0	250	500	750	2	0	1	0	0	0	0	-0.375	-0.375	-0.375	-0.375	-0.375	linear	0.025	TRUE	500	NA	NA	0	0.5	3	fixmodel_cal	0	-0.056863396301724115	0.012265837175647455	0	10
4	250	0	250	500	750	2	0	1	0	0	0	0	-0.375	-0.375	-0.375	-0.375	-0.375	linear	0.025	TRUE	500	NA	NA	0	0.5	3	sepmodel	0	-0.06878056074575745	0.01415474346346579	0	10
4	250	0	250	500	750	2	0	1	0	0	0	0	-0.375	-0.375	-0.375	-0.375	-0.375	linear	0.025	TRUE	500	NA	NA	0	0.5	4	fixmodel	0	-0.00748650684263901	0.005799103734210012	0	10
4	250	0	250	500	750	2	0	1	0	0	0	0	-0.375	-0.375	-0.375	-0.375	-0.375	linear	0.025	TRUE	500	NA	NA	0	0.5	4	fixmodel_cal	0	-0.014507958788121349	0.005967444114024575	0	10
4	250	0	250	500	750	2	0	1	0	0	0	0	-0.375	-0.375	-0.375	-0.375	-0.375	linear	0.025	TRUE	500	NA	NA	0	0.5	4	sepmodel	0	-0.019972548701911504	0.006502280922167198	0	10
4	250	0	250	500	750	2	0	1	0	0	0	0	-0.375	-0.375	-0.375	-0.375	-0.375	linear	0.025	TRUE	525	NA	NA	0	0.5	2	fixmodel	0	-0.016515148621525387	0.008883743247842819	0	10
4	250	0	250	500	750	2	0	1	0	0	0	0	-0.375	-0.375	-0.375	-0.375	-0.375	linear	0.025	TRUE	525	NA	NA	0	0.5	2	fixmodel_cal	0	-0.036572644311810586	0.009452900589634756	0	10
4	250	0	250	500	750	2	0	1	0	0	0	0	-0.375	-0.375	-0.375	-0.375	-0.375	linear	0.025	TRUE	525	NA	NA	0	0.5	2	sepmodel	0	-0.011661511538322948	0.006966192697807691	0	10
4	250	0	250	500	750	2	0	1	0	0	0	0	-0.375	-0.375	-0.375	-0.375	-0.375	linear	0.025	TRUE	525	NA	NA	0	0.5	3	fixmodel	0	-0.05472702068670758	0.010533648305182402	0	10
4	250	0	250	500	750	2	0	1	0	0	0	0	-0.375	-0.375	-0.375	-0.375	-0.375	linear	0.025	TRUE	525	NA	NA	0	0.5	3	fixmodel_cal	0	-0.06622307220227608	0.012120230753863382	0	10
4	250	0	250	500	750	2	0	1	0	0	0	0	-0.375	-0.375	-0.375	-0.375	-0.375	linear	0.025	TRUE	525	NA	NA	0	0.5	3	sepmodel	0	-0.04119744269646441	0.009845692384240993	0	10
4	250	0	250	500	750	2	0	1	0	0	0	0	-0.375	-0.375	-0.375	-0.375	-0.375	linear	0.025	TRUE	525	NA	NA	0	0.5	4	fixmodel	0	-0.003721369233150586	0.004047879569489655	0	10
4	250	0	250	500	750	2	0	1	0	0	0	0	-0.375	-0.375	-0.375	-0.375	-0.375	linear	0.025	TRUE	525	NA	NA	0	0.5	4	fixmodel_cal	0	-0.028123182459844114	0.004449534904337025	0	10
4	250	0	250	500	750	2	0	1	0	0	0	0	-0.375	-0.375	-0.375	-0.375	-0.375	linear	0.025	TRUE	525	NA	NA	0	0.5	4	sepmodel	0	0.005053263500394901	0.005019013921103553	0	10
4	250	0	250	500	750	2	0	1	0	0	0	0	-0.375	-0.375	-0.375	-0.375	-0.375	linear	0.025	TRUE	550	NA	NA	0	0.5	2	fixmodel	0.1	0.02978974990360508	0.0072894041368537586	0	10
4	250	0	250	500	750	2	0	1	0	0	0	0	-0.375	-0.375	-0.375	-0.375	-0.375	linear	0.025	TRUE	550	NA	NA	0	0.5	2	fixmodel_cal	0	0.007296109385361961	0.0068832533259606836	0	10
4	250	0	250	500	750	2	0	1	0	0	0	0	-0.375	-0.375	-0.375	-0.375	-0.375	linear	0.025	TRUE	550	NA	NA	0	0.5	2	sepmodel	0.1	0.039373715106492554	0.008473387037108922	0	10
4	250	0	250	500	750	2	0	1	0	0	0	0	-0.375	-0.375	-0.375	-0.375	-0.375	linear	0.025	TRUE	550	NA	NA	0	0.5	3	fixmodel	0	0.006785563117713801	0.0066986970952168275	0	10
4	250	0	250	500	750	2	0	1	0	0	0	0	-0.375	-0.375	-0.375	-0.375	-0.375	linear	0.025	TRUE	550	NA	NA	0	0.5	3	fixmodel_cal	0	-0.006161193766750633	0.005885660061782769	0	10
4	250	0	250	500	750	2	0	1	0	0	0	0	-0.375	-0.375	-0.375	-0.375	-0.375	linear	0.025	TRUE	550	NA	NA	0	0.5	3	sepmodel	0	0.0054744629784199104	0.007078301224221693	0	10
4	250	0	250	500	750	2	0	1	0	0	0	0	-0.375	-0.375	-0.375	-0.375	-0.375	linear	0.025	TRUE	550	NA	NA	0	0.5	4	fixmodel	0	0.015887599484219986	0.008413500700074348	0	10
4	250	0	250	500	750	2	0	1	0	0	0	0	-0.375	-0.375	-0.375	-0.375	-0.375	linear	0.025	TRUE	550	NA	NA	0	0.5	4	fixmodel_cal	0	-0.008040953543073177	0.006892282722714538	0	10
4	250	0	250	500	750	2	0	1	0	0	0	0	-0.375	-0.375	-0.375	-0.375	-0.375	linear	0.025	TRUE	550	NA	NA	0	0.5	4	sepmodel	0	0.02299430851416728	0.011324334835363187	0	10
4	250	0	250	500	750	2	0	1	0	0	0	0	-0.375	-0.375	-0.375	-0.375	-0.375	linear	0.025	TRUE	575	NA	NA	0	0.5	2	fixmodel	0	0.029575563445801274	0.007686783185331956	0	10
4	250	0	250	500	750	2	0	1	0	0	0	0	-0.375	-0.375	-0.375	-0.375	-0.375	linear	0.025	TRUE	575	NA	NA	0	0.5	2	fixmodel_cal	0	0.014369888101420845	0.007264910631948404	0	10
4	250	0	250	500	750	2	0	1	0	0	0	0	-0.375	-0.375	-0.375	-0.375	-0.375	linear	0.025	TRUE	575	NA	NA	0	0.5	2	sepmodel	0	0.03199273637165073	0.007084754872429435	0	10
4	250	0	250	500	750	2	0	1	0	0	0	0	-0.375	-0.375	-0.375	-0.375	-0.375	linear	0.025	TRUE	575	NA	NA	0	0.5	3	fixmodel	0	-0.052145978211865805	0.010709528782494569	0	10
4	250	0	250	500	750	2	0	1	0	0	0	0	-0.375	-0.375	-0.375	-0.375	-0.375	linear	0.025	TRUE	575	NA	NA	0	0.5	3	fixmodel_cal	0	-0.0514457099451536	0.011079463377010506	0	10
4	250	0	250	500	750	2	0	1	0	0	0	0	-0.375	-0.375	-0.375	-0.375	-0.375	linear	0.025	TRUE	575	NA	NA	0	0.5	3	sepmodel	0	-0.03908997226416708	0.011562555371883948	0	10
4	250	0	250	500	750	2	0	1	0	0	0	0	-0.375	-0.375	-0.375	-0.375	-0.375	linear	0.025	TRUE	575	NA	NA	0	0.5	4	fixmodel	0	0.01256674533894836	0.00906559964705967	0	10
4	250	0	250	500	750	2	0	1	0	0	0	0	-0.375	-0.375	-0.375	-0.375	-0.375	linear	0.025	TRUE	575	NA	NA	0	0.5	4	fixmodel_cal	0	0.006282124433571901	0.009722007172802133	0	10
4	250	0	250	500	750	2	0	1	0	0	0	0	-0.375	-0.375	-0.375	-0.375	-0.375	linear	0.025	TRUE	575	NA	NA	0	0.5	4	sepmodel	0	0.01380882601693565	0.008377545939408213	0	10
4	250	0	250	500	750	2	0	1	0	0	0	0	-0.375	-0.375	-0.375	-0.375	-0.375	linear	0.025	TRUE	600	NA	NA	0	0.5	2	fixmodel	0	-0.017952913361633245	0.005884481896610456	0	10
4	250	0	250	500	750	2	0	1	0	0	0	0	-0.375	-0.375	-0.375	-0.375	-0.375	linear	0.025	TRUE	600	NA	NA	0	0.5	2	fixmodel_cal	0	-0.03938973943690082	0.005391542364093411	0	10
4	250	0	250	500	750	2	0	1	0	0	0	0	-0.375	-0.375	-0.375	-0.375	-0.375	linear	0.025	TRUE	600	NA	NA	0	0.5	2	sepmodel	0	-0.010465325025771084	0.007111609485387422	0	10
4	250	0	250	500	750	2	0	1	0	0	0	0	-0.375	-0.375	-0.375	-0.375	-0.375	linear	0.025	TRUE	600	NA	NA	0	0.5	3	fixmodel	0	0.06696957096576919	0.008770704243156907	0	10
4	250	0	250	500	750	2	0	1	0	0	0	0	-0.375	-0.375	-0.375	-0.375	-0.375	linear	0.025	TRUE	600	NA	NA	0	0.5	3	fixmodel_cal	0	0.04269466502054206	0.006118956667786579	0	10
4	250	0	250	500	750	2	0	1	0	0	0	0	-0.375	-0.375	-0.375	-0.375	-0.375	linear	0.025	TRUE	600	NA	NA	0	0.5	3	sepmodel	0	0.07194361182860111	0.009113460202170598	0	10
4	250	0	250	500	750	2	0	1	0	0	0	0	-0.375	-0.375	-0.375	-0.375	-0.375	linear	0.025	TRUE	600	NA	NA	0	0.5	4	fixmodel	0	-0.021461068483063513	0.004639509156371138	0	10
4	250	0	250	500	750	2	0	1	0	0	0	0	-0.375	-0.375	-0.375	-0.375	-0.375	linear	0.025	TRUE	600	NA	NA	0	0.5	4	fixmodel_cal	0	-0.04502797732834038	0.005581383249129572	0	10
4	250	0	250	500	750	2	0	1	0	0	0	0	-0.375	-0.375	-0.375	-0.375	-0.375	linear	0.025	TRUE	600	NA	NA	0	0.5	4	sepmodel	0	-0.026432572593149087	0.00592786015405655	0	10
4	250	0	250	500	750	2	0	1	0	0	0	0	-0.375	-0.375	-0.375	-0.375	-0.375	linear	0.025	TRUE	625	NA	NA	0	0.5	2	fixmodel	0	0.0024338396467770067	0.004472784797755636	0	10
4	250	0	250	500	750	2	0	1	0	0	0	0	-0.375	-0.375	-0.375	-0.375	-0.375	linear	0.025	TRUE	625	NA	NA	0	0.5	2	fixmodel_cal	0	-0.022221252774575984	0.005659135531166502	0	10
4	250	0	250	500	750	2	0	1	0	0	0	0	-0.375	-0.375	-0.375	-0.375	-0.375	linear	0.025	TRUE	625	NA	NA	0	0.5	2	sepmodel	0	-0.015986067165815986	0.00586750706671525	0	10
4	250	0	250	500	750	2	0	1	0	0	0	0	-0.375	-0.375	-0.375	-0.375	-0.375	linear	0.025	TRUE	625	NA	NA	0	0.5	3	fixmodel	0.1	0.03432132549279518	0.011050325161553421	0	10
4	250	0	250	500	750	2	0	1	0	0	0	0	-0.375	-0.375	-0.375	-0.375	-0.375	linear	0.025	TRUE	625	NA	NA	0	0.5	3	fixmodel_cal	0.1	0.017459742773783683	0.010145526152418113	0	10
4	250	0	250	500	750	2	0	1	0	0	0	0	-0.375	-0.375	-0.375	-0.375	-0.375	linear	0.025	TRUE	625	NA	NA	0	0.5	3	sepmodel	0.1	0.03405583840232733	0.011652791389057683	0	10
4	250	0	250	500	750	2	0	1	0	0	0	0	-0.375	-0.375	-0.375	-0.375	-0.375	linear	0.025	TRUE	625	NA	NA	0	0.5	4	fixmodel	0	0.011328184058140525	0.005063617520561449	0	10
4	250	0	250	500	750	2	0	1	0	0	0	0	-0.375	-0.375	-0.375	-0.375	-0.375	linear	0.025	TRUE	625	NA	NA	0	0.5	4	fixmodel_cal	0	-0.009145396746425156	0.005130566428322491	0	10
4	250	0	250	500	750	2	0	1	0	0	0	0	-0.375	-0.375	-0.375	-0.375	-0.375	linear	0.025	TRUE	625	NA	NA	0	0.5	4	sepmodel	0	0.010611018917072773	0.004698450281441827	0	10
4	250	0	250	500	750	2	0	1	0	0	0	0	-0.375	-0.375	-0.375	-0.375	-0.375	linear	0.025	TRUE	650	NA	NA	0	0.5	2	fixmodel	0	-0.004941776767452557	0.005657305160163046	0	10
4	250	0	250	500	750	2	0	1	0	0	0	0	-0.375	-0.375	-0.375	-0.375	-0.375	linear	0.025	TRUE	650	NA	NA	0	0.5	2	fixmodel_cal	0	-0.029411970051253303	0.006982932459091612	0	10
4	250	0	250	500	750	2	0	1	0	0	0	0	-0.375	-0.375	-0.375	-0.375	-0.375	linear	0.025	TRUE	650	NA	NA	0	0.5	2	sepmodel	0	-0.003708795868805706	0.006583944147496623	0	10
4	250	0	250	500	750	2	0	1	0	0	0	0	-0.375	-0.375	-0.375	-0.375	-0.375	linear	0.025	TRUE	650	NA	NA	0	0.5	3	fixmodel	0.1	-0.004789174623180558	0.006628612704178062	0	10
4	250	0	250	500	750	2	0	1	0	0	0	0	-0.375	-0.375	-0.375	-0.375	-0.375	linear	0.025	TRUE	650	NA	NA	0	0.5	3	fixmodel_cal	0.1	-0.02099954835390717	0.006785941208276052	0	10
4	250	0	250	500	750	2	0	1	0	0	0	0	-0.375	-0.375	-0.375	-0.375	-0.375	linear	0.025	TRUE	650	NA	NA	0	0.5	3	sepmodel	0.1	-0.007269623634793758	0.011356692014081932	0	10
4	250	0	250	500	750	2	0	1	0	0	0	0	-0.375	-0.375	-0.375	-0.375	-0.375	linear	0.025	TRUE	650	NA	NA	0	0.5	4	fixmodel	0	-0.051078903381583406	0.007103309389076036	0	10
4	250	0	250	500	750	2	0	1	0	0	0	0	-0.375	-0.375	-0.375	-0.375	-0.375	linear	0.025	TRUE	650	NA	NA	0	0.5	4	fixmodel_cal	0	-0.06870280568805431	0.009454669862817691	0	10
4	250	0	250	500	750	2	0	1	0	0	0	0	-0.375	-0.375	-0.375	-0.375	-0.375	linear	0.025	TRUE	650	NA	NA	0	0.5	4	sepmodel	0	-0.058346996524297534	0.010151987977379344	0	10
4	250	0	250	500	750	2	0	1	0	0	0	0	-0.375	-0.375	-0.375	-0.375	-0.375	linear	0.025	TRUE	675	NA	NA	0	0.5	2	fixmodel	0	0.018498975765214563	0.003478116562231464	0	10
4	250	0	250	500	750	2	0	1	0	0	0	0	-0.375	-0.375	-0.375	-0.375	-0.375	linear	0.025	TRUE	675	NA	NA	0	0.5	2	fixmodel_cal	0	-0.003132261650333534	0.0018971113325691796	0	10
4	250	0	250	500	750	2	0	1	0	0	0	0	-0.375	-0.375	-0.375	-0.375	-0.375	linear	0.025	TRUE	675	NA	NA	0	0.5	2	sepmodel	0	0.01111989589624442	0.0033247054811315073	0	10
4	250	0	250	500	750	2	0	1	0	0	0	0	-0.375	-0.375	-0.375	-0.375	-0.375	linear	0.025	TRUE	675	NA	NA	0	0.5	3	fixmodel	0	-0.04524960668272308	0.00778062696687738	0	10
4	250	0	250	500	750	2	0	1	0	0	0	0	-0.375	-0.375	-0.375	-0.375	-0.375	linear	0.025	TRUE	675	NA	NA	0	0.5	3	fixmodel_cal	0	-0.06018836147146829	0.00878943832605539	0	10
4	250	0	250	500	750	2	0	1	0	0	0	0	-0.375	-0.375	-0.375	-0.375	-0.375	linear	0.025	TRUE	675	NA	NA	0	0.5	3	sepmodel	0	-0.04428251610644992	0.007287841058162672	0	10
4	250	0	250	500	750	2	0	1	0	0	0	0	-0.375	-0.375	-0.375	-0.375	-0.375	linear	0.025	TRUE	675	NA	NA	0	0.5	4	fixmodel	0	-0.03212996369364808	0.008964704530399301	0	10
4	250	0	250	500	750	2	0	1	0	0	0	0	-0.375	-0.375	-0.375	-0.375	-0.375	linear	0.025	TRUE	675	NA	NA	0	0.5	4	fixmodel_cal	0	-0.045195399437226634	0.008700351644137665	0	10
4	250	0	250	500	750	2	0	1	0	0	0	0	-0.375	-0.375	-0.375	-0.375	-0.375	linear	0.025	TRUE	675	NA	NA	0	0.5	4	sepmodel	0	-0.0424748458277909	0.010161333039700203	0	10
4	250	0	250	500	750	2	0	1	0	0	0	0	-0.375	-0.375	-0.375	-0.375	-0.375	linear	0.025	TRUE	700	NA	NA	0	0.5	2	fixmodel	0	-5.05031261750674e-4	0.0029954005283386828	0	10
4	250	0	250	500	750	2	0	1	0	0	0	0	-0.375	-0.375	-0.375	-0.375	-0.375	linear	0.025	TRUE	700	NA	NA	0	0.5	2	fixmodel_cal	0	-0.019171618031400495	0.0030724326507901925	0	10
4	250	0	250	500	750	2	0	1	0	0	0	0	-0.375	-0.375	-0.375	-0.375	-0.375	linear	0.025	TRUE	700	NA	NA	0	0.5	2	sepmodel	0	0.010339410516848847	0.0034799374681200876	0	10
4	250	0	250	500	750	2	0	1	0	0	0	0	-0.375	-0.375	-0.375	-0.375	-0.375	linear	0.025	TRUE	700	NA	NA	0	0.5	3	fixmodel	0	-0.08800066296119745	0.012750792536896158	0	10
4	250	0	250	500	750	2	0	1	0	0	0	0	-0.375	-0.375	-0.375	-0.375	-0.375	linear	0.025	TRUE	700	NA	NA	0	0.5	3	fixmodel_cal	0	-0.1046973272556452	0.014907617305436978	0	10
4	250	0	250	500	750	2	0	1	0	0	0	0	-0.375	-0.375	-0.375	-0.375	-0.375	linear	0.025	TRUE	700	NA	NA	0	0.5	3	sepmodel	0	-0.0919559349067451	0.012788429753503493	0	10
4	250	0	250	500	750	2	0	1	0	0	0	0	-0.375	-0.375	-0.375	-0.375	-0.375	linear	0.025	TRUE	700	NA	NA	0	0.5	4	fixmodel	0	-0.028152175706862632	0.005966007717171019	0	10
4	250	0	250	500	750	2	0	1	0	0	0	0	-0.375	-0.375	-0.375	-0.375	-0.375	linear	0.025	TRUE	700	NA	NA	0	0.5	4	fixmodel_cal	0	-0.04446123754372608	0.006153292105103147	0	10
4	250	0	250	500	750	2	0	1	0	0	0	0	-0.375	-0.375	-0.375	-0.375	-0.375	linear	0.025	TRUE	700	NA	NA	0	0.5	4	sepmodel	0	-0.03714662980008089	0.008539242744331453	0	10
4	250	0	250	500	750	2	0	1	0	0	0	0	-0.375	-0.375	-0.375	-0.375	-0.375	linear	0.025	TRUE	725	NA	NA	0	0.5	2	fixmodel	0	0.0029537207648792784	0.0030273511366669505	0	10
4	250	0	250	500	750	2	0	1	0	0	0	0	-0.375	-0.375	-0.375	-0.375	-0.375	linear	0.025	TRUE	725	NA	NA	0	0.5	2	fixmodel_cal	0	-0.03597100324797012	0.004311494588207495	0	10
4	250	0	250	500	750	2	0	1	0	0	0	0	-0.375	-0.375	-0.375	-0.375	-0.375	linear	0.025	TRUE	725	NA	NA	0	0.5	2	sepmodel	0	0.008791501791537988	0.004274469002219198	0	10
4	250	0	250	500	750	2	0	1	0	0	0	0	-0.375	-0.375	-0.375	-0.375	-0.375	linear	0.025	TRUE	725	NA	NA	0	0.5	3	fixmodel	0	-0.03246523290482591	0.007528378439411296	0	10
4	250	0	250	500	750	2	0	1	0	0	0	0	-0.375	-0.375	-0.375	-0.375	-0.375	linear	0.025	TRUE	725	NA	NA	0	0.5	3	fixmodel_cal	0	-0.06561650777686304	0.009475022727944626	0	10
4	250	0	250	500	750	2	0	1	0	0	0	0	-0.375	-0.375	-0.375	-0.375	-0.375	linear	0.025	TRUE	725	NA	NA	0	0.5	3	sepmodel	0	-0.031246952802378998	0.007326458174533055	0	10
4	250	0	250	500	750	2	0	1	0	0	0	0	-0.375	-0.375	-0.375	-0.375	-0.375	linear	0.025	TRUE	725	NA	NA	0	0.5	4	fixmodel	0	0.013090462206987527	0.003988971620542846	0	10
4	250	0	250	500	750	2	0	1	0	0	0	0	-0.375	-0.375	-0.375	-0.375	-0.375	linear	0.025	TRUE	725	NA	NA	0	0.5	4	fixmodel_cal	0	-0.016859907923598563	0.0042839258958717406	0	10
4	250	0	250	500	750	2	0	1	0	0	0	0	-0.375	-0.375	-0.375	-0.375	-0.375	linear	0.025	TRUE	725	NA	NA	0	0.5	4	sepmodel	0	0.018978241627797567	0.0044617154641146675	0	10
4	250	0	250	500	750	2	0	1	0	0	0	0	-0.375	-0.375	-0.375	-0.375	-0.375	linear	0.025	TRUE	750	NA	NA	0	0.5	2	fixmodel	0	-0.012287350882625966	0.007873648637122728	0	10
4	250	0	250	500	750	2	0	1	0	0	0	0	-0.375	-0.375	-0.375	-0.375	-0.375	linear	0.025	TRUE	750	NA	NA	0	0.5	2	fixmodel_cal	0	-0.037448518095342505	0.007402123395807157	0	10
4	250	0	250	500	750	2	0	1	0	0	0	0	-0.375	-0.375	-0.375	-0.375	-0.375	linear	0.025	TRUE	750	NA	NA	0	0.5	2	sepmodel	0	-0.011325881813127572	0.00944913786436175	0	10
4	250	0	250	500	750	2	0	1	0	0	0	0	-0.375	-0.375	-0.375	-0.375	-0.375	linear	0.025	TRUE	750	NA	NA	0	0.5	3	fixmodel	0	-0.0381969316953445	0.0077584395431375165	0	10
4	250	0	250	500	750	2	0	1	0	0	0	0	-0.375	-0.375	-0.375	-0.375	-0.375	linear	0.025	TRUE	750	NA	NA	0	0.5	3	fixmodel_cal	0	-0.06262445336069701	0.010766355054683737	0	10
4	250	0	250	500	750	2	0	1	0	0	0	0	-0.375	-0.375	-0.375	-0.375	-0.375	linear	0.025	TRUE	750	NA	NA	0	0.5	3	sepmodel	0	-0.037391028367687436	0.008520507454853547	0	10
4	250	0	250	500	750	2	0	1	0	0	0	0	-0.375	-0.375	-0.375	-0.375	-0.375	linear	0.025	TRUE	750	NA	NA	0	0.5	4	fixmodel	0	0.041959185864148076	0.0077927211030438485	0	10
4	250	0	250	500	750	2	0	1	0	0	0	0	-0.375	-0.375	-0.375	-0.375	-0.375	linear	0.025	TRUE	750	NA	NA	0	0.5	4	fixmodel_cal	0	0.020962589064450404	0.006187310613273853	0	10
4	250	0	250	500	750	2	0	1	0	0	0	0	-0.375	-0.375	-0.375	-0.375	-0.375	linear	0.025	TRUE	750	NA	NA	0	0.5	4	sepmodel	0	0.029786166452466168	0.006493381034389334	0	10
4	250	0	250	500	750	2	0	1	0	0	0	0	-0.25	-0.25	-0.25	-0.25	-0.25	linear	0.025	TRUE	25	NA	NA	0	0.5	2	fixmodel	0	-0.032976948999662525	0.005520780607609651	0	10
4	250	0	250	500	750	2	0	1	0	0	0	0	-0.25	-0.25	-0.25	-0.25	-0.25	linear	0.025	TRUE	25	NA	NA	0	0.5	2	fixmodel_cal	0	-0.030306753773424174	0.005273228503207021	0	10
4	250	0	250	500	750	2	0	1	0	0	0	0	-0.25	-0.25	-0.25	-0.25	-0.25	linear	0.025	TRUE	25	NA	NA	0	0.5	2	sepmodel	0	-0.03886366682787595	0.007854369767303086	0	10
4	250	0	250	500	750	2	0	1	0	0	0	0	-0.25	-0.25	-0.25	-0.25	-0.25	linear	0.025	TRUE	25	NA	NA	0	0.5	3	fixmodel	0	-0.015231848345001941	0.003392181220887613	0	10
4	250	0	250	500	750	2	0	1	0	0	0	0	-0.25	-0.25	-0.25	-0.25	-0.25	linear	0.025	TRUE	25	NA	NA	0	0.5	3	fixmodel_cal	0	-0.015223330044822625	0.0036495796986807452	0	10
4	250	0	250	500	750	2	0	1	0	0	0	0	-0.25	-0.25	-0.25	-0.25	-0.25	linear	0.025	TRUE	25	NA	NA	0	0.5	3	sepmodel	0	-0.01014557346285533	0.0038429476985270892	0	10
4	250	0	250	500	750	2	0	1	0	0	0	0	-0.25	-0.25	-0.25	-0.25	-0.25	linear	0.025	TRUE	25	NA	NA	0	0.5	4	fixmodel	0	-0.0202113936067851	0.006213343501918011	0	10
4	250	0	250	500	750	2	0	1	0	0	0	0	-0.25	-0.25	-0.25	-0.25	-0.25	linear	0.025	TRUE	25	NA	NA	0	0.5	4	fixmodel_cal	0	-0.018322658052680768	0.006019929719638823	0	10
4	250	0	250	500	750	2	0	1	0	0	0	0	-0.25	-0.25	-0.25	-0.25	-0.25	linear	0.025	TRUE	25	NA	NA	0	0.5	4	sepmodel	0	-0.003930933735416283	0.004362306349166144	0	10
4	250	0	250	500	750	2	0	1	0	0	0	0	-0.25	-0.25	-0.25	-0.25	-0.25	linear	0.025	TRUE	50	NA	NA	0	0.5	2	fixmodel	0	0.02768414816333368	0.003764534117263725	0	10
4	250	0	250	500	750	2	0	1	0	0	0	0	-0.25	-0.25	-0.25	-0.25	-0.25	linear	0.025	TRUE	50	NA	NA	0	0.5	2	fixmodel_cal	0	0.02616434189518511	0.003808010156434181	0	10
4	250	0	250	500	750	2	0	1	0	0	0	0	-0.25	-0.25	-0.25	-0.25	-0.25	linear	0.025	TRUE	50	NA	NA	0	0.5	2	sepmodel	0	0.02634200526058492	0.0035541593492763447	0	10
4	250	0	250	500	750	2	0	1	0	0	0	0	-0.25	-0.25	-0.25	-0.25	-0.25	linear	0.025	TRUE	50	NA	NA	0	0.5	3	fixmodel	0	0.013683267001118354	0.006961744318067562	0	10
4	250	0	250	500	750	2	0	1	0	0	0	0	-0.25	-0.25	-0.25	-0.25	-0.25	linear	0.025	TRUE	50	NA	NA	0	0.5	3	fixmodel_cal	0	0.01302564657239763	0.0069087536176139375	0	10
4	250	0	250	500	750	2	0	1	0	0	0	0	-0.25	-0.25	-0.25	-0.25	-0.25	linear	0.025	TRUE	50	NA	NA	0	0.5	3	sepmodel	0	0.0080183496306691	0.007014987185297176	0	10
4	250	0	250	500	750	2	0	1	0	0	0	0	-0.25	-0.25	-0.25	-0.25	-0.25	linear	0.025	TRUE	50	NA	NA	0	0.5	4	fixmodel	0	0.02146738554491128	0.005528184041992894	0	10
4	250	0	250	500	750	2	0	1	0	0	0	0	-0.25	-0.25	-0.25	-0.25	-0.25	linear	0.025	TRUE	50	NA	NA	0	0.5	4	fixmodel_cal	0	0.021792881304669682	0.005439928922411769	0	10
4	250	0	250	500	750	2	0	1	0	0	0	0	-0.25	-0.25	-0.25	-0.25	-0.25	linear	0.025	TRUE	50	NA	NA	0	0.5	4	sepmodel	0	0.016688603183562786	0.006902338542255765	0	10
4	250	0	250	500	750	2	0	1	0	0	0	0	-0.25	-0.25	-0.25	-0.25	-0.25	linear	0.025	TRUE	75	NA	NA	0	0.5	2	fixmodel	0	-0.013331822222891957	0.01279303272794601	0	10
4	250	0	250	500	750	2	0	1	0	0	0	0	-0.25	-0.25	-0.25	-0.25	-0.25	linear	0.025	TRUE	75	NA	NA	0	0.5	2	fixmodel_cal	0.1	-0.01066767458247702	0.013046215055603388	0	10
4	250	0	250	500	750	2	0	1	0	0	0	0	-0.25	-0.25	-0.25	-0.25	-0.25	linear	0.025	TRUE	75	NA	NA	0	0.5	2	sepmodel	0.1	-0.014520657669332308	0.01388527627468064	0	10
4	250	0	250	500	750	2	0	1	0	0	0	0	-0.25	-0.25	-0.25	-0.25	-0.25	linear	0.025	TRUE	75	NA	NA	0	0.5	3	fixmodel	0.1	-0.010637381670816707	0.020098868791961513	0	10
4	250	0	250	500	750	2	0	1	0	0	0	0	-0.25	-0.25	-0.25	-0.25	-0.25	linear	0.025	TRUE	75	NA	NA	0	0.5	3	fixmodel_cal	0.1	-0.010951553657242447	0.020231303571390323	0	10
4	250	0	250	500	750	2	0	1	0	0	0	0	-0.25	-0.25	-0.25	-0.25	-0.25	linear	0.025	TRUE	75	NA	NA	0	0.5	3	sepmodel	0	-0.014525391798758563	0.01683303820469398	0	10
4	250	0	250	500	750	2	0	1	0	0	0	0	-0.25	-0.25	-0.25	-0.25	-0.25	linear	0.025	TRUE	75	NA	NA	0	0.5	4	fixmodel	0	-0.04512702785168847	0.006192772471344247	0	10
4	250	0	250	500	750	2	0	1	0	0	0	0	-0.25	-0.25	-0.25	-0.25	-0.25	linear	0.025	TRUE	75	NA	NA	0	0.5	4	fixmodel_cal	0	-0.04487616225518348	0.006253726857855776	0	10
4	250	0	250	500	750	2	0	1	0	0	0	0	-0.25	-0.25	-0.25	-0.25	-0.25	linear	0.025	TRUE	75	NA	NA	0	0.5	4	sepmodel	0	-0.05701634662456798	0.007640129777244464	0	10
4	250	0	250	500	750	2	0	1	0	0	0	0	-0.25	-0.25	-0.25	-0.25	-0.25	linear	0.025	TRUE	100	NA	NA	0	0.5	2	fixmodel	0	0.034776995543102596	0.004189184629620682	0	10
4	250	0	250	500	750	2	0	1	0	0	0	0	-0.25	-0.25	-0.25	-0.25	-0.25	linear	0.025	TRUE	100	NA	NA	0	0.5	2	fixmodel_cal	0	0.030986659321370326	0.0038744790239217024	0	10
4	250	0	250	500	750	2	0	1	0	0	0	0	-0.25	-0.25	-0.25	-0.25	-0.25	linear	0.025	TRUE	100	NA	NA	0	0.5	2	sepmodel	0	0.01831592254967493	0.004930026610351481	0	10
4	250	0	250	500	750	2	0	1	0	0	0	0	-0.25	-0.25	-0.25	-0.25	-0.25	linear	0.025	TRUE	100	NA	NA	0	0.5	3	fixmodel	0.2	0.08238134029562899	0.01398849241683013	0	10
4	250	0	250	500	750	2	0	1	0	0	0	0	-0.25	-0.25	-0.25	-0.25	-0.25	linear	0.025	TRUE	100	NA	NA	0	0.5	3	fixmodel_cal	0.2	0.08138319703866874	0.014697378590657307	0	10
4	250	0	250	500	750	2	0	1	0	0	0	0	-0.25	-0.25	-0.25	-0.25	-0.25	linear	0.025	TRUE	100	NA	NA	0	0.5	3	sepmodel	0	0.06659170874313171	0.012171077376193228	0	10
4	250	0	250	500	750	2	0	1	0	0	0	0	-0.25	-0.25	-0.25	-0.25	-0.25	linear	0.025	TRUE	100	NA	NA	0	0.5	4	fixmodel	0.1	0.03714917587724475	0.008883044882752393	0	10
4	250	0	250	500	750	2	0	1	0	0	0	0	-0.25	-0.25	-0.25	-0.25	-0.25	linear	0.025	TRUE	100	NA	NA	0	0.5	4	fixmodel_cal	0.1	0.036977895667879325	0.00927229004020358	0	10
4	250	0	250	500	750	2	0	1	0	0	0	0	-0.25	-0.25	-0.25	-0.25	-0.25	linear	0.025	TRUE	100	NA	NA	0	0.5	4	sepmodel	0.1	0.04223326073153201	0.010594990286831883	0	10
4	250	0	250	500	750	2	0	1	0	0	0	0	-0.25	-0.25	-0.25	-0.25	-0.25	linear	0.025	TRUE	125	NA	NA	0	0.5	2	fixmodel	0	-0.010249783398435129	0.002040277580654435	0	10
4	250	0	250	500	750	2	0	1	0	0	0	0	-0.25	-0.25	-0.25	-0.25	-0.25	linear	0.025	TRUE	125	NA	NA	0	0.5	2	fixmodel_cal	0	-0.012444935211439374	0.002090391147129678	0	10
4	250	0	250	500	750	2	0	1	0	0	0	0	-0.25	-0.25	-0.25	-0.25	-0.25	linear	0.025	TRUE	125	NA	NA	0	0.5	2	sepmodel	0	-0.02263021260580232	0.003874258046989656	0	10
4	250	0	250	500	750	2	0	1	0	0	0	0	-0.25	-0.25	-0.25	-0.25	-0.25	linear	0.025	TRUE	125	NA	NA	0	0.5	3	fixmodel	0.1	0.026992260676631172	0.01120290242871166	0	10
4	250	0	250	500	750	2	0	1	0	0	0	0	-0.25	-0.25	-0.25	-0.25	-0.25	linear	0.025	TRUE	125	NA	NA	0	0.5	3	fixmodel_cal	0.1	0.025293970888105675	0.011053570576577052	0	10
4	250	0	250	500	750	2	0	1	0	0	0	0	-0.25	-0.25	-0.25	-0.25	-0.25	linear	0.025	TRUE	125	NA	NA	0	0.5	3	sepmodel	0.1	0.026200302675736087	0.011501362658769674	0	10
4	250	0	250	500	750	2	0	1	0	0	0	0	-0.25	-0.25	-0.25	-0.25	-0.25	linear	0.025	TRUE	125	NA	NA	0	0.5	4	fixmodel	0.1	0.005755269488474705	0.009283237606611892	0	10
4	250	0	250	500	750	2	0	1	0	0	0	0	-0.25	-0.25	-0.25	-0.25	-0.25	linear	0.025	TRUE	125	NA	NA	0	0.5	4	fixmodel_cal	0.1	0.006567508944623891	0.009218600014794241	0	10
4	250	0	250	500	750	2	0	1	0	0	0	0	-0.25	-0.25	-0.25	-0.25	-0.25	linear	0.025	TRUE	125	NA	NA	0	0.5	4	sepmodel	0.1	0.013699778044530755	0.012061010089389462	0	10
4	250	0	250	500	750	2	0	1	0	0	0	0	-0.25	-0.25	-0.25	-0.25	-0.25	linear	0.025	TRUE	150	NA	NA	0	0.5	2	fixmodel	0.1	0.04360013002291143	0.008446139464250465	0	10
4	250	0	250	500	750	2	0	1	0	0	0	0	-0.25	-0.25	-0.25	-0.25	-0.25	linear	0.025	TRUE	150	NA	NA	0	0.5	2	fixmodel_cal	0.1	0.042283448843859275	0.007676737372453367	0	10
4	250	0	250	500	750	2	0	1	0	0	0	0	-0.25	-0.25	-0.25	-0.25	-0.25	linear	0.025	TRUE	150	NA	NA	0	0.5	2	sepmodel	0.1	0.03909811807022848	0.008678105240253487	0	10
4	250	0	250	500	750	2	0	1	0	0	0	0	-0.25	-0.25	-0.25	-0.25	-0.25	linear	0.025	TRUE	150	NA	NA	0	0.5	3	fixmodel	0	-0.04917883174467835	0.005560815125100823	0	10
4	250	0	250	500	750	2	0	1	0	0	0	0	-0.25	-0.25	-0.25	-0.25	-0.25	linear	0.025	TRUE	150	NA	NA	0	0.5	3	fixmodel_cal	0	-0.04200552069455669	0.005090254092875339	0	10
4	250	0	250	500	750	2	0	1	0	0	0	0	-0.25	-0.25	-0.25	-0.25	-0.25	linear	0.025	TRUE	150	NA	NA	0	0.5	3	sepmodel	0	-0.057766496107015335	0.007335352604302988	0	10
4	250	0	250	500	750	2	0	1	0	0	0	0	-0.25	-0.25	-0.25	-0.25	-0.25	linear	0.025	TRUE	150	NA	NA	0	0.5	4	fixmodel	0	0.010834041508720487	0.0017217275559531446	0	10
4	250	0	250	500	750	2	0	1	0	0	0	0	-0.25	-0.25	-0.25	-0.25	-0.25	linear	0.025	TRUE	150	NA	NA	0	0.5	4	fixmodel_cal	0	0.013883370644101004	0.0017403805548445682	0	10
4	250	0	250	500	750	2	0	1	0	0	0	0	-0.25	-0.25	-0.25	-0.25	-0.25	linear	0.025	TRUE	150	NA	NA	0	0.5	4	sepmodel	0	0.019713903543267172	0.0013393983195568483	0	10
4	250	0	250	500	750	2	0	1	0	0	0	0	-0.25	-0.25	-0.25	-0.25	-0.25	linear	0.025	TRUE	175	NA	NA	0	0.5	2	fixmodel	0.1	0.016344292905670126	0.010567963016134071	0	10
4	250	0	250	500	750	2	0	1	0	0	0	0	-0.25	-0.25	-0.25	-0.25	-0.25	linear	0.025	TRUE	175	NA	NA	0	0.5	2	fixmodel_cal	0.1	0.02042931162056969	0.010319341327582124	0	10
4	250	0	250	500	750	2	0	1	0	0	0	0	-0.25	-0.25	-0.25	-0.25	-0.25	linear	0.025	TRUE	175	NA	NA	0	0.5	2	sepmodel	0.1	0.011406132912353385	0.01086377014264631	0	10
4	250	0	250	500	750	2	0	1	0	0	0	0	-0.25	-0.25	-0.25	-0.25	-0.25	linear	0.025	TRUE	175	NA	NA	0	0.5	3	fixmodel	0	0.0353379816716589	0.0052498149879080256	0	10
4	250	0	250	500	750	2	0	1	0	0	0	0	-0.25	-0.25	-0.25	-0.25	-0.25	linear	0.025	TRUE	175	NA	NA	0	0.5	3	fixmodel_cal	0	0.03400270315499899	0.004777363681156107	0	10
4	250	0	250	500	750	2	0	1	0	0	0	0	-0.25	-0.25	-0.25	-0.25	-0.25	linear	0.025	TRUE	175	NA	NA	0	0.5	3	sepmodel	0	0.02503797233694158	0.004924436887590566	0	10
4	250	0	250	500	750	2	0	1	0	0	0	0	-0.25	-0.25	-0.25	-0.25	-0.25	linear	0.025	TRUE	175	NA	NA	0	0.5	4	fixmodel	0	0.022120053972505625	0.006440890839542946	0	10
4	250	0	250	500	750	2	0	1	0	0	0	0	-0.25	-0.25	-0.25	-0.25	-0.25	linear	0.025	TRUE	175	NA	NA	0	0.5	4	fixmodel_cal	0	0.024704867012232384	0.006628917308819403	0	10
4	250	0	250	500	750	2	0	1	0	0	0	0	-0.25	-0.25	-0.25	-0.25	-0.25	linear	0.025	TRUE	175	NA	NA	0	0.5	4	sepmodel	0	0.011395749039160703	0.006643155424251397	0	10
4	250	0	250	500	750	2	0	1	0	0	0	0	-0.25	-0.25	-0.25	-0.25	-0.25	linear	0.025	TRUE	200	NA	NA	0	0.5	2	fixmodel	0.1	0.045940665569524246	0.012991495243403697	0	10
4	250	0	250	500	750	2	0	1	0	0	0	0	-0.25	-0.25	-0.25	-0.25	-0.25	linear	0.025	TRUE	200	NA	NA	0	0.5	2	fixmodel_cal	0.2	0.048916663267593495	0.012632804083656019	0	10
4	250	0	250	500	750	2	0	1	0	0	0	0	-0.25	-0.25	-0.25	-0.25	-0.25	linear	0.025	TRUE	200	NA	NA	0	0.5	2	sepmodel	0	0.046141344763620494	0.012719343281487125	0	10
4	250	0	250	500	750	2	0	1	0	0	0	0	-0.25	-0.25	-0.25	-0.25	-0.25	linear	0.025	TRUE	200	NA	NA	0	0.5	3	fixmodel	0	-0.004809996427019814	0.005172947341342501	0	10
4	250	0	250	500	750	2	0	1	0	0	0	0	-0.25	-0.25	-0.25	-0.25	-0.25	linear	0.025	TRUE	200	NA	NA	0	0.5	3	fixmodel_cal	0	-0.004244942351044615	0.0058903394368738414	0	10
4	250	0	250	500	750	2	0	1	0	0	0	0	-0.25	-0.25	-0.25	-0.25	-0.25	linear	0.025	TRUE	200	NA	NA	0	0.5	3	sepmodel	0	-0.01942994708736465	0.007301485594042952	0	10
4	250	0	250	500	750	2	0	1	0	0	0	0	-0.25	-0.25	-0.25	-0.25	-0.25	linear	0.025	TRUE	200	NA	NA	0	0.5	4	fixmodel	0	0.009292691991102248	0.004960440069024854	0	10
4	250	0	250	500	750	2	0	1	0	0	0	0	-0.25	-0.25	-0.25	-0.25	-0.25	linear	0.025	TRUE	200	NA	NA	0	0.5	4	fixmodel_cal	0	0.007931577043005756	0.004917413063909747	0	10
4	250	0	250	500	750	2	0	1	0	0	0	0	-0.25	-0.25	-0.25	-0.25	-0.25	linear	0.025	TRUE	200	NA	NA	0	0.5	4	sepmodel	0	0.002495305745235119	0.00373422155408847	0	10
4	250	0	250	500	750	2	0	1	0	0	0	0	-0.25	-0.25	-0.25	-0.25	-0.25	linear	0.025	TRUE	225	NA	NA	0	0.5	2	fixmodel	0	-7.332112835498522e-4	0.009884715620084947	0	10
4	250	0	250	500	750	2	0	1	0	0	0	0	-0.25	-0.25	-0.25	-0.25	-0.25	linear	0.025	TRUE	225	NA	NA	0	0.5	2	fixmodel_cal	0	-0.002257997607166234	0.009529837651477089	0	10
4	250	0	250	500	750	2	0	1	0	0	0	0	-0.25	-0.25	-0.25	-0.25	-0.25	linear	0.025	TRUE	225	NA	NA	0	0.5	2	sepmodel	0	-0.004155697859048239	0.009835254729288508	0	10
4	250	0	250	500	750	2	0	1	0	0	0	0	-0.25	-0.25	-0.25	-0.25	-0.25	linear	0.025	TRUE	225	NA	NA	0	0.5	3	fixmodel	0	-0.0013218871240580187	0.003413859961674818	0	10
4	250	0	250	500	750	2	0	1	0	0	0	0	-0.25	-0.25	-0.25	-0.25	-0.25	linear	0.025	TRUE	225	NA	NA	0	0.5	3	fixmodel_cal	0	-0.005078693101373229	0.0035133572941856467	0	10
4	250	0	250	500	750	2	0	1	0	0	0	0	-0.25	-0.25	-0.25	-0.25	-0.25	linear	0.025	TRUE	225	NA	NA	0	0.5	3	sepmodel	0	0.002514463952850563	0.0046805909617985446	0	10
4	250	0	250	500	750	2	0	1	0	0	0	0	-0.25	-0.25	-0.25	-0.25	-0.25	linear	0.025	TRUE	225	NA	NA	0	0.5	4	fixmodel	0	0.008825207433841667	0.005470027254045291	0	10
4	250	0	250	500	750	2	0	1	0	0	0	0	-0.25	-0.25	-0.25	-0.25	-0.25	linear	0.025	TRUE	225	NA	NA	0	0.5	4	fixmodel_cal	0	0.010701814545203794	0.005404285397433545	0	10
4	250	0	250	500	750	2	0	1	0	0	0	0	-0.25	-0.25	-0.25	-0.25	-0.25	linear	0.025	TRUE	225	NA	NA	0	0.5	4	sepmodel	0	0.002371162724901726	0.006642719424050776	0	10
4	250	0	250	500	750	2	0	1	0	0	0	0	-0.25	-0.25	-0.25	-0.25	-0.25	linear	0.025	TRUE	250	NA	NA	0	0.5	2	fixmodel	0	0.01781605228737068	0.0027378547613593094	0	10
4	250	0	250	500	750	2	0	1	0	0	0	0	-0.25	-0.25	-0.25	-0.25	-0.25	linear	0.025	TRUE	250	NA	NA	0	0.5	2	fixmodel_cal	0	0.016700505660626707	0.002801796545220176	0	10
4	250	0	250	500	750	2	0	1	0	0	0	0	-0.25	-0.25	-0.25	-0.25	-0.25	linear	0.025	TRUE	250	NA	NA	0	0.5	2	sepmodel	0	0.007818275766799339	0.0021445202130580617	0	10
4	250	0	250	500	750	2	0	1	0	0	0	0	-0.25	-0.25	-0.25	-0.25	-0.25	linear	0.025	TRUE	250	NA	NA	0	0.5	3	fixmodel	0	6.716397255244897e-4	0.004601400139517809	0	10
4	250	0	250	500	750	2	0	1	0	0	0	0	-0.25	-0.25	-0.25	-0.25	-0.25	linear	0.025	TRUE	250	NA	NA	0	0.5	3	fixmodel_cal	0	-2.120578510812963e-4	0.004223611855853277	0	10
4	250	0	250	500	750	2	0	1	0	0	0	0	-0.25	-0.25	-0.25	-0.25	-0.25	linear	0.025	TRUE	250	NA	NA	0	0.5	3	sepmodel	0	3.3346755243039873e-4	0.004925258492279077	0	10
4	250	0	250	500	750	2	0	1	0	0	0	0	-0.25	-0.25	-0.25	-0.25	-0.25	linear	0.025	TRUE	250	NA	NA	0	0.5	4	fixmodel	0	-0.03033233204202563	0.008687113102599477	0	10
4	250	0	250	500	750	2	0	1	0	0	0	0	-0.25	-0.25	-0.25	-0.25	-0.25	linear	0.025	TRUE	250	NA	NA	0	0.5	4	fixmodel_cal	0	-0.030125279621104416	0.008737060481179474	0	10
4	250	0	250	500	750	2	0	1	0	0	0	0	-0.25	-0.25	-0.25	-0.25	-0.25	linear	0.025	TRUE	250	NA	NA	0	0.5	4	sepmodel	0	-0.013261543285517461	0.008303050980789381	0	10
4	250	0	250	500	750	2	0	1	0	0	0	0	-0.25	-0.25	-0.25	-0.25	-0.25	linear	0.025	TRUE	275	NA	NA	0	0.5	2	fixmodel	0	0.0162810555758055	0.006329898273245882	0	10
4	250	0	250	500	750	2	0	1	0	0	0	0	-0.25	-0.25	-0.25	-0.25	-0.25	linear	0.025	TRUE	275	NA	NA	0	0.5	2	fixmodel_cal	0	0.015044821636348231	0.006445022089647388	0	10
4	250	0	250	500	750	2	0	1	0	0	0	0	-0.25	-0.25	-0.25	-0.25	-0.25	linear	0.025	TRUE	275	NA	NA	0	0.5	2	sepmodel	0	0.0258648112746156	0.006776486207757358	0	10
4	250	0	250	500	750	2	0	1	0	0	0	0	-0.25	-0.25	-0.25	-0.25	-0.25	linear	0.025	TRUE	275	NA	NA	0	0.5	3	fixmodel	0	0.01515591054776096	0.005207613055910084	0	10
4	250	0	250	500	750	2	0	1	0	0	0	0	-0.25	-0.25	-0.25	-0.25	-0.25	linear	0.025	TRUE	275	NA	NA	0	0.5	3	fixmodel_cal	0	0.016588611723382156	0.005341811718453213	0	10
4	250	0	250	500	750	2	0	1	0	0	0	0	-0.25	-0.25	-0.25	-0.25	-0.25	linear	0.025	TRUE	275	NA	NA	0	0.5	3	sepmodel	0	0.022550306604160665	0.005305623092249091	0	10
4	250	0	250	500	750	2	0	1	0	0	0	0	-0.25	-0.25	-0.25	-0.25	-0.25	linear	0.025	TRUE	275	NA	NA	0	0.5	4	fixmodel	0.1	0.022335101924223767	0.0056552341908624165	0	10
4	250	0	250	500	750	2	0	1	0	0	0	0	-0.25	-0.25	-0.25	-0.25	-0.25	linear	0.025	TRUE	275	NA	NA	0	0.5	4	fixmodel_cal	0.1	0.020476652264152625	0.005971341895471373	0	10
4	250	0	250	500	750	2	0	1	0	0	0	0	-0.25	-0.25	-0.25	-0.25	-0.25	linear	0.025	TRUE	275	NA	NA	0	0.5	4	sepmodel	0.1	0.018744076230636675	0.006199226577560793	0	10
4	250	0	250	500	750	2	0	1	0	0	0	0	-0.25	-0.25	-0.25	-0.25	-0.25	linear	0.025	TRUE	300	NA	NA	0	0.5	2	fixmodel	0.2	0.02369674284770883	0.011344372415336364	0	10
4	250	0	250	500	750	2	0	1	0	0	0	0	-0.25	-0.25	-0.25	-0.25	-0.25	linear	0.025	TRUE	300	NA	NA	0	0.5	2	fixmodel_cal	0.2	0.017804892009794883	0.010741856622058118	0	10
4	250	0	250	500	750	2	0	1	0	0	0	0	-0.25	-0.25	-0.25	-0.25	-0.25	linear	0.025	TRUE	300	NA	NA	0	0.5	2	sepmodel	0.1	0.011246428705121495	0.009914881784757261	0	10
4	250	0	250	500	750	2	0	1	0	0	0	0	-0.25	-0.25	-0.25	-0.25	-0.25	linear	0.025	TRUE	300	NA	NA	0	0.5	3	fixmodel	0	-0.018528064669676186	0.00930167119981135	0	10
4	250	0	250	500	750	2	0	1	0	0	0	0	-0.25	-0.25	-0.25	-0.25	-0.25	linear	0.025	TRUE	300	NA	NA	0	0.5	3	fixmodel_cal	0	-0.022404186289185703	0.009924262021495106	0	10
4	250	0	250	500	750	2	0	1	0	0	0	0	-0.25	-0.25	-0.25	-0.25	-0.25	linear	0.025	TRUE	300	NA	NA	0	0.5	3	sepmodel	0	-0.03727746987212121	0.009839955365042286	0	10
4	250	0	250	500	750	2	0	1	0	0	0	0	-0.25	-0.25	-0.25	-0.25	-0.25	linear	0.025	TRUE	300	NA	NA	0	0.5	4	fixmodel	0.1	0.004581633481433306	0.0074039797997603385	0	10
4	250	0	250	500	750	2	0	1	0	0	0	0	-0.25	-0.25	-0.25	-0.25	-0.25	linear	0.025	TRUE	300	NA	NA	0	0.5	4	fixmodel_cal	0.1	-0.0026798092155745795	0.007528127938047856	0	10
4	250	0	250	500	750	2	0	1	0	0	0	0	-0.25	-0.25	-0.25	-0.25	-0.25	linear	0.025	TRUE	300	NA	NA	0	0.5	4	sepmodel	0.1	-0.003859636125003913	0.005953957793394846	0	10
4	250	0	250	500	750	2	0	1	0	0	0	0	-0.25	-0.25	-0.25	-0.25	-0.25	linear	0.025	TRUE	325	NA	NA	0	0.5	2	fixmodel	0	0.020303183280186342	0.01026051754194149	0	10
4	250	0	250	500	750	2	0	1	0	0	0	0	-0.25	-0.25	-0.25	-0.25	-0.25	linear	0.025	TRUE	325	NA	NA	0	0.5	2	fixmodel_cal	0	0.014866737144243344	0.009062612779052423	0	10
4	250	0	250	500	750	2	0	1	0	0	0	0	-0.25	-0.25	-0.25	-0.25	-0.25	linear	0.025	TRUE	325	NA	NA	0	0.5	2	sepmodel	0	0.018616850845827065	0.008676901114761285	0	10
4	250	0	250	500	750	2	0	1	0	0	0	0	-0.25	-0.25	-0.25	-0.25	-0.25	linear	0.025	TRUE	325	NA	NA	0	0.5	3	fixmodel	0	0.015164654505253072	0.005448422199480867	0	10
4	250	0	250	500	750	2	0	1	0	0	0	0	-0.25	-0.25	-0.25	-0.25	-0.25	linear	0.025	TRUE	325	NA	NA	0	0.5	3	fixmodel_cal	0	0.0031299821114505887	0.0058337681044576	0	10
4	250	0	250	500	750	2	0	1	0	0	0	0	-0.25	-0.25	-0.25	-0.25	-0.25	linear	0.025	TRUE	325	NA	NA	0	0.5	3	sepmodel	0	0.012684230884708849	0.006479952555709271	0	10
4	250	0	250	500	750	2	0	1	0	0	0	0	-0.25	-0.25	-0.25	-0.25	-0.25	linear	0.025	TRUE	325	NA	NA	0	0.5	4	fixmodel	0	-0.018233044994512476	0.009402019581991833	0	10
4	250	0	250	500	750	2	0	1	0	0	0	0	-0.25	-0.25	-0.25	-0.25	-0.25	linear	0.025	TRUE	325	NA	NA	0	0.5	4	fixmodel_cal	0	-0.02482119860597782	0.009285742184215247	0	10
4	250	0	250	500	750	2	0	1	0	0	0	0	-0.25	-0.25	-0.25	-0.25	-0.25	linear	0.025	TRUE	325	NA	NA	0	0.5	4	sepmodel	0	-0.025786620069578586	0.010754902425856076	0	10
4	250	0	250	500	750	2	0	1	0	0	0	0	-0.25	-0.25	-0.25	-0.25	-0.25	linear	0.025	TRUE	350	NA	NA	0	0.5	2	fixmodel	0.1	0.023977180590558138	0.007390883852379701	0	10
4	250	0	250	500	750	2	0	1	0	0	0	0	-0.25	-0.25	-0.25	-0.25	-0.25	linear	0.025	TRUE	350	NA	NA	0	0.5	2	fixmodel_cal	0.1	0.02140142891477986	0.008187806759301697	0	10
4	250	0	250	500	750	2	0	1	0	0	0	0	-0.25	-0.25	-0.25	-0.25	-0.25	linear	0.025	TRUE	350	NA	NA	0	0.5	2	sepmodel	0.1	0.023577022193520685	0.008862276173055194	0	10
4	250	0	250	500	750	2	0	1	0	0	0	0	-0.25	-0.25	-0.25	-0.25	-0.25	linear	0.025	TRUE	350	NA	NA	0	0.5	3	fixmodel	0.1	0.02379053019641373	0.008387415413506136	0	10
4	250	0	250	500	750	2	0	1	0	0	0	0	-0.25	-0.25	-0.25	-0.25	-0.25	linear	0.025	TRUE	350	NA	NA	0	0.5	3	fixmodel_cal	0.1	0.01944510439692506	0.00812464317416517	0	10
4	250	0	250	500	750	2	0	1	0	0	0	0	-0.25	-0.25	-0.25	-0.25	-0.25	linear	0.025	TRUE	350	NA	NA	0	0.5	3	sepmodel	0.1	0.016923301967107014	0.009167708815581639	0	10
4	250	0	250	500	750	2	0	1	0	0	0	0	-0.25	-0.25	-0.25	-0.25	-0.25	linear	0.025	TRUE	350	NA	NA	0	0.5	4	fixmodel	0.1	0.0394141010382735	0.011108226590514922	0	10
4	250	0	250	500	750	2	0	1	0	0	0	0	-0.25	-0.25	-0.25	-0.25	-0.25	linear	0.025	TRUE	350	NA	NA	0	0.5	4	fixmodel_cal	0.1	0.02639622734299088	0.010224738623347805	0	10
4	250	0	250	500	750	2	0	1	0	0	0	0	-0.25	-0.25	-0.25	-0.25	-0.25	linear	0.025	TRUE	350	NA	NA	0	0.5	4	sepmodel	0.1	0.03636212001909142	0.010201659365873542	0	10
4	250	0	250	500	750	2	0	1	0	0	0	0	-0.25	-0.25	-0.25	-0.25	-0.25	linear	0.025	TRUE	375	NA	NA	0	0.5	2	fixmodel	0	0.006109350247733853	0.007444668735568639	0	10
4	250	0	250	500	750	2	0	1	0	0	0	0	-0.25	-0.25	-0.25	-0.25	-0.25	linear	0.025	TRUE	375	NA	NA	0	0.5	2	fixmodel_cal	0	0.0012340992959367866	0.007585015812984339	0	10
4	250	0	250	500	750	2	0	1	0	0	0	0	-0.25	-0.25	-0.25	-0.25	-0.25	linear	0.025	TRUE	375	NA	NA	0	0.5	2	sepmodel	0	0.011229303004080387	0.010288581362629813	0	10
4	250	0	250	500	750	2	0	1	0	0	0	0	-0.25	-0.25	-0.25	-0.25	-0.25	linear	0.025	TRUE	375	NA	NA	0	0.5	3	fixmodel	0	-0.01881429288434485	0.004468816504655522	0	10
4	250	0	250	500	750	2	0	1	0	0	0	0	-0.25	-0.25	-0.25	-0.25	-0.25	linear	0.025	TRUE	375	NA	NA	0	0.5	3	fixmodel_cal	0	-0.02753094603869695	0.005003374766064348	0	10
4	250	0	250	500	750	2	0	1	0	0	0	0	-0.25	-0.25	-0.25	-0.25	-0.25	linear	0.025	TRUE	375	NA	NA	0	0.5	3	sepmodel	0	-0.020905973550822972	0.007194736382296354	0	10
4	250	0	250	500	750	2	0	1	0	0	0	0	-0.25	-0.25	-0.25	-0.25	-0.25	linear	0.025	TRUE	375	NA	NA	0	0.5	4	fixmodel	0	0.012588563809840702	0.004110744717959072	0	10
4	250	0	250	500	750	2	0	1	0	0	0	0	-0.25	-0.25	-0.25	-0.25	-0.25	linear	0.025	TRUE	375	NA	NA	0	0.5	4	fixmodel_cal	0	0.008170252812653631	0.004695831732322258	0	10
4	250	0	250	500	750	2	0	1	0	0	0	0	-0.25	-0.25	-0.25	-0.25	-0.25	linear	0.025	TRUE	375	NA	NA	0	0.5	4	sepmodel	0	0.004158080063908859	0.004214177823094799	0	10
4	250	0	250	500	750	2	0	1	0	0	0	0	-0.25	-0.25	-0.25	-0.25	-0.25	linear	0.025	TRUE	400	NA	NA	0	0.5	2	fixmodel	0	-0.008632319941017179	0.007672763451553715	0	10
4	250	0	250	500	750	2	0	1	0	0	0	0	-0.25	-0.25	-0.25	-0.25	-0.25	linear	0.025	TRUE	400	NA	NA	0	0.5	2	fixmodel_cal	0	-0.0207614207195631	0.008209599290869361	0	10
4	250	0	250	500	750	2	0	1	0	0	0	0	-0.25	-0.25	-0.25	-0.25	-0.25	linear	0.025	TRUE	400	NA	NA	0	0.5	2	sepmodel	0	0.009401441682958043	0.0068931001411193064	0	10
4	250	0	250	500	750	2	0	1	0	0	0	0	-0.25	-0.25	-0.25	-0.25	-0.25	linear	0.025	TRUE	400	NA	NA	0	0.5	3	fixmodel	0	-0.01775394687293861	0.005115854933709139	0	10
4	250	0	250	500	750	2	0	1	0	0	0	0	-0.25	-0.25	-0.25	-0.25	-0.25	linear	0.025	TRUE	400	NA	NA	0	0.5	3	fixmodel_cal	0	-0.021266756756905827	0.0058027351288832	0	10
4	250	0	250	500	750	2	0	1	0	0	0	0	-0.25	-0.25	-0.25	-0.25	-0.25	linear	0.025	TRUE	400	NA	NA	0	0.5	3	sepmodel	0	-0.012785830425888881	0.00560621642613504	0	10
4	250	0	250	500	750	2	0	1	0	0	0	0	-0.25	-0.25	-0.25	-0.25	-0.25	linear	0.025	TRUE	400	NA	NA	0	0.5	4	fixmodel	0	0.011208871549070746	0.0027886557786830322	0	10
4	250	0	250	500	750	2	0	1	0	0	0	0	-0.25	-0.25	-0.25	-0.25	-0.25	linear	0.025	TRUE	400	NA	NA	0	0.5	4	fixmodel_cal	0	0.00301381111899983	0.0036101327306516163	0	10
4	250	0	250	500	750	2	0	1	0	0	0	0	-0.25	-0.25	-0.25	-0.25	-0.25	linear	0.025	TRUE	400	NA	NA	0	0.5	4	sepmodel	0	-0.0043062226717779485	0.002772773827350013	0	10
4	250	0	250	500	750	2	0	1	0	0	0	0	-0.25	-0.25	-0.25	-0.25	-0.25	linear	0.025	TRUE	425	NA	NA	0	0.5	2	fixmodel	0	-0.04433895977822777	0.008847475704735286	0	10
4	250	0	250	500	750	2	0	1	0	0	0	0	-0.25	-0.25	-0.25	-0.25	-0.25	linear	0.025	TRUE	425	NA	NA	0	0.5	2	fixmodel_cal	0	-0.052069485340759204	0.008485785838289153	0	10
4	250	0	250	500	750	2	0	1	0	0	0	0	-0.25	-0.25	-0.25	-0.25	-0.25	linear	0.025	TRUE	425	NA	NA	0	0.5	2	sepmodel	0	-0.05032608106843604	0.010290942258682618	0	10
4	250	0	250	500	750	2	0	1	0	0	0	0	-0.25	-0.25	-0.25	-0.25	-0.25	linear	0.025	TRUE	425	NA	NA	0	0.5	3	fixmodel	0.1	-0.00407842135292723	0.013510682729455468	0	10
4	250	0	250	500	750	2	0	1	0	0	0	0	-0.25	-0.25	-0.25	-0.25	-0.25	linear	0.025	TRUE	425	NA	NA	0	0.5	3	fixmodel_cal	0	-0.011816333853168494	0.012593162450165297	0	10
4	250	0	250	500	750	2	0	1	0	0	0	0	-0.25	-0.25	-0.25	-0.25	-0.25	linear	0.025	TRUE	425	NA	NA	0	0.5	3	sepmodel	0	-0.005841915097705233	0.014330620553892228	0	10
4	250	0	250	500	750	2	0	1	0	0	0	0	-0.25	-0.25	-0.25	-0.25	-0.25	linear	0.025	TRUE	425	NA	NA	0	0.5	4	fixmodel	0.1	-0.011405770291045562	0.010958316616014586	0	10
4	250	0	250	500	750	2	0	1	0	0	0	0	-0.25	-0.25	-0.25	-0.25	-0.25	linear	0.025	TRUE	425	NA	NA	0	0.5	4	fixmodel_cal	0.1	-0.01878094394934662	0.0093582526505976045	0	10
4	250	0	250	500	750	2	0	1	0	0	0	0	-0.25	-0.25	-0.25	-0.25	-0.25	linear	0.025	TRUE	425	NA	NA	0	0.5	4	sepmodel	0	-0.005600032087128563	0.010287167947596366	0	10
4	250	0	250	500	750	2	0	1	0	0	0	0	-0.25	-0.25	-0.25	-0.25	-0.25	linear	0.025	TRUE	450	NA	NA	0	0.5	2	fixmodel	0	0.026365002449908727	0.003928964812573041	0	10
4	250	0	250	500	750	2	0	1	0	0	0	0	-0.25	-0.25	-0.25	-0.25	-0.25	linear	0.025	TRUE	450	NA	NA	0	0.5	2	fixmodel_cal	0	0.018689116930424108	0.0038757535610249422	0	10
4	250	0	250	500	750	2	0	1	0	0	0	0	-0.25	-0.25	-0.25	-0.25	-0.25	linear	0.025	TRUE	450	NA	NA	0	0.5	2	sepmodel	0	0.02357747328013866	0.0029747545380995276	0	10
4	250	0	250	500	750	2	0	1	0	0	0	0	-0.25	-0.25	-0.25	-0.25	-0.25	linear	0.025	TRUE	450	NA	NA	0	0.5	3	fixmodel	0	0.02865933126529775	0.0040306179859493614	0	10
4	250	0	250	500	750	2	0	1	0	0	0	0	-0.25	-0.25	-0.25	-0.25	-0.25	linear	0.025	TRUE	450	NA	NA	0	0.5	3	fixmodel_cal	0	0.026574882294749285	0.0031711283585111657	0	10
4	250	0	250	500	750	2	0	1	0	0	0	0	-0.25	-0.25	-0.25	-0.25	-0.25	linear	0.025	TRUE	450	NA	NA	0	0.5	3	sepmodel	0	0.03555401634207281	0.004391862243866228	0	10
4	250	0	250	500	750	2	0	1	0	0	0	0	-0.25	-0.25	-0.25	-0.25	-0.25	linear	0.025	TRUE	450	NA	NA	0	0.5	4	fixmodel	0.1	0.02174947731947565	0.006553040982518072	0	10
4	250	0	250	500	750	2	0	1	0	0	0	0	-0.25	-0.25	-0.25	-0.25	-0.25	linear	0.025	TRUE	450	NA	NA	0	0.5	4	fixmodel_cal	0	0.003263810701596484	0.005597106925496661	0	10
4	250	0	250	500	750	2	0	1	0	0	0	0	-0.25	-0.25	-0.25	-0.25	-0.25	linear	0.025	TRUE	450	NA	NA	0	0.5	4	sepmodel	0.1	0.02955496029119279	0.00712393939164609	0	10
4	250	0	250	500	750	2	0	1	0	0	0	0	-0.25	-0.25	-0.25	-0.25	-0.25	linear	0.025	TRUE	475	NA	NA	0	0.5	2	fixmodel	0	-0.03153934837037182	0.006187175882759516	0	10
4	250	0	250	500	750	2	0	1	0	0	0	0	-0.25	-0.25	-0.25	-0.25	-0.25	linear	0.025	TRUE	475	NA	NA	0	0.5	2	fixmodel_cal	0	-0.04318700925910656	0.007469352336213695	0	10
4	250	0	250	500	750	2	0	1	0	0	0	0	-0.25	-0.25	-0.25	-0.25	-0.25	linear	0.025	TRUE	475	NA	NA	0	0.5	2	sepmodel	0	-0.037648515895666194	0.006363274313690933	0	10
4	250	0	250	500	750	2	0	1	0	0	0	0	-0.25	-0.25	-0.25	-0.25	-0.25	linear	0.025	TRUE	475	NA	NA	0	0.5	3	fixmodel	0.1	0.03200100293307046	0.00759546586255766	0	10
4	250	0	250	500	750	2	0	1	0	0	0	0	-0.25	-0.25	-0.25	-0.25	-0.25	linear	0.025	TRUE	475	NA	NA	0	0.5	3	fixmodel_cal	0	0.02904913905303294	0.00813985809099439	0	10
4	250	0	250	500	750	2	0	1	0	0	0	0	-0.25	-0.25	-0.25	-0.25	-0.25	linear	0.025	TRUE	475	NA	NA	0	0.5	3	sepmodel	0.1	0.037020530097336926	0.008666983283624169	0	10
4	250	0	250	500	750	2	0	1	0	0	0	0	-0.25	-0.25	-0.25	-0.25	-0.25	linear	0.025	TRUE	475	NA	NA	0	0.5	4	fixmodel	0	-0.007215973187305829	0.010434342985327914	0	10
4	250	0	250	500	750	2	0	1	0	0	0	0	-0.25	-0.25	-0.25	-0.25	-0.25	linear	0.025	TRUE	475	NA	NA	0	0.5	4	fixmodel_cal	0	-0.012555810144041932	0.011749891192067367	0	10
4	250	0	250	500	750	2	0	1	0	0	0	0	-0.25	-0.25	-0.25	-0.25	-0.25	linear	0.025	TRUE	475	NA	NA	0	0.5	4	sepmodel	0	-0.0038054354523044936	0.009208141789688611	0	10
4	250	0	250	500	750	2	0	1	0	0	0	0	-0.25	-0.25	-0.25	-0.25	-0.25	linear	0.025	TRUE	500	NA	NA	0	0.5	2	fixmodel	0.1	0.0536726467075345	0.013130569388548983	0	10
4	250	0	250	500	750	2	0	1	0	0	0	0	-0.25	-0.25	-0.25	-0.25	-0.25	linear	0.025	TRUE	500	NA	NA	0	0.5	2	fixmodel_cal	0.1	0.027594017066964408	0.00997396376020375	0	10
4	250	0	250	500	750	2	0	1	0	0	0	0	-0.25	-0.25	-0.25	-0.25	-0.25	linear	0.025	TRUE	500	NA	NA	0	0.5	2	sepmodel	0.1	0.05356522134716714	0.013118356005532707	0	10
4	250	0	250	500	750	2	0	1	0	0	0	0	-0.25	-0.25	-0.25	-0.25	-0.25	linear	0.025	TRUE	500	NA	NA	0	0.5	3	fixmodel	0	0.015359813276220824	0.00335010554618098	0	10
4	250	0	250	500	750	2	0	1	0	0	0	0	-0.25	-0.25	-0.25	-0.25	-0.25	linear	0.025	TRUE	500	NA	NA	0	0.5	3	fixmodel_cal	0	0.005797713600287462	0.0031834088843671897	0	10
4	250	0	250	500	750	2	0	1	0	0	0	0	-0.25	-0.25	-0.25	-0.25	-0.25	linear	0.025	TRUE	500	NA	NA	0	0.5	3	sepmodel	0	0.012873507284916434	0.003681933312102463	0	10
4	250	0	250	500	750	2	0	1	0	0	0	0	-0.25	-0.25	-0.25	-0.25	-0.25	linear	0.025	TRUE	500	NA	NA	0	0.5	4	fixmodel	0	0.02023292802610539	0.008250475104731682	0	10
4	250	0	250	500	750	2	0	1	0	0	0	0	-0.25	-0.25	-0.25	-0.25	-0.25	linear	0.025	TRUE	500	NA	NA	0	0.5	4	fixmodel_cal	0	0.006045897051295217	0.007289930710114545	0	10
4	250	0	250	500	750	2	0	1	0	0	0	0	-0.25	-0.25	-0.25	-0.25	-0.25	linear	0.025	TRUE	500	NA	NA	0	0.5	4	sepmodel	0	0.021583203482307092	0.005941372962560477	0	10
4	250	0	250	500	750	2	0	1	0	0	0	0	-0.25	-0.25	-0.25	-0.25	-0.25	linear	0.025	TRUE	525	NA	NA	0	0.5	2	fixmodel	0	-0.055558225803985783	0.005158632334948951	0	10
4	250	0	250	500	750	2	0	1	0	0	0	0	-0.25	-0.25	-0.25	-0.25	-0.25	linear	0.025	TRUE	525	NA	NA	0	0.5	2	fixmodel_cal	0	-0.05028130300943548	0.004147617806899286	0	10
4	250	0	250	500	750	2	0	1	0	0	0	0	-0.25	-0.25	-0.25	-0.25	-0.25	linear	0.025	TRUE	525	NA	NA	0	0.5	2	sepmodel	0	-0.05467313283360952	0.005176199815851655	0	10
4	250	0	250	500	750	2	0	1	0	0	0	0	-0.25	-0.25	-0.25	-0.25	-0.25	linear	0.025	TRUE	525	NA	NA	0	0.5	3	fixmodel	0	0.024042370737332633	0.005554932759512849	0	10
4	250	0	250	500	750	2	0	1	0	0	0	0	-0.25	-0.25	-0.25	-0.25	-0.25	linear	0.025	TRUE	525	NA	NA	0	0.5	3	fixmodel_cal	0	0.021456165874507674	0.005687098018718732	0	10
4	250	0	250	500	750	2	0	1	0	0	0	0	-0.25	-0.25	-0.25	-0.25	-0.25	linear	0.025	TRUE	525	NA	NA	0	0.5	3	sepmodel	0	0.03359610653336191	0.006250999468497879	0	10
4	250	0	250	500	750	2	0	1	0	0	0	0	-0.25	-0.25	-0.25	-0.25	-0.25	linear	0.025	TRUE	525	NA	NA	0	0.5	4	fixmodel	0	-0.03997124752641419	0.009489657860903162	0	10
4	250	0	250	500	750	2	0	1	0	0	0	0	-0.25	-0.25	-0.25	-0.25	-0.25	linear	0.025	TRUE	525	NA	NA	0	0.5	4	fixmodel_cal	0	-0.04102692318184723	0.009229814317309518	0	10
4	250	0	250	500	750	2	0	1	0	0	0	0	-0.25	-0.25	-0.25	-0.25	-0.25	linear	0.025	TRUE	525	NA	NA	0	0.5	4	sepmodel	0	-0.03298173216881759	0.011709153566465423	0	10
4	250	0	250	500	750	2	0	1	0	0	0	0	-0.25	-0.25	-0.25	-0.25	-0.25	linear	0.025	TRUE	550	NA	NA	0	0.5	2	fixmodel	0	-0.0368002012891945	0.006871689025201363	0	10
4	250	0	250	500	750	2	0	1	0	0	0	0	-0.25	-0.25	-0.25	-0.25	-0.25	linear	0.025	TRUE	550	NA	NA	0	0.5	2	fixmodel_cal	0	-0.043666928649945064	0.0076891388907293304	0	10
4	250	0	250	500	750	2	0	1	0	0	0	0	-0.25	-0.25	-0.25	-0.25	-0.25	linear	0.025	TRUE	550	NA	NA	0	0.5	2	sepmodel	0	-0.033304894950037106	0.006962832584455331	0	10
4	250	0	250	500	750	2	0	1	0	0	0	0	-0.25	-0.25	-0.25	-0.25	-0.25	linear	0.025	TRUE	550	NA	NA	0	0.5	3	fixmodel	0.1	0.03305666973485411	0.0063907485498318675	0	10
4	250	0	250	500	750	2	0	1	0	0	0	0	-0.25	-0.25	-0.25	-0.25	-0.25	linear	0.025	TRUE	550	NA	NA	0	0.5	3	fixmodel_cal	0.1	0.028138581726037164	0.006411221242226332	0	10
4	250	0	250	500	750	2	0	1	0	0	0	0	-0.25	-0.25	-0.25	-0.25	-0.25	linear	0.025	TRUE	550	NA	NA	0	0.5	3	sepmodel	0.1	0.04298992009682658	0.00843282258381232	0	10
4	250	0	250	500	750	2	0	1	0	0	0	0	-0.25	-0.25	-0.25	-0.25	-0.25	linear	0.025	TRUE	550	NA	NA	0	0.5	4	fixmodel	0	-0.021638316019149027	0.005282105043562867	0	10
4	250	0	250	500	750	2	0	1	0	0	0	0	-0.25	-0.25	-0.25	-0.25	-0.25	linear	0.025	TRUE	550	NA	NA	0	0.5	4	fixmodel_cal	0	-0.02161193128170529	0.00414760095351523	0	10
4	250	0	250	500	750	2	0	1	0	0	0	0	-0.25	-0.25	-0.25	-0.25	-0.25	linear	0.025	TRUE	550	NA	NA	0	0.5	4	sepmodel	0	-0.026202412069687438	0.0035936657197169334	0	10
4	250	0	250	500	750	2	0	1	0	0	0	0	-0.25	-0.25	-0.25	-0.25	-0.25	linear	0.025	TRUE	575	NA	NA	0	0.5	2	fixmodel	0	0.005883539584946479	0.007798002646163673	0	10
4	250	0	250	500	750	2	0	1	0	0	0	0	-0.25	-0.25	-0.25	-0.25	-0.25	linear	0.025	TRUE	575	NA	NA	0	0.5	2	fixmodel_cal	0	-0.0065019146264582205	0.006278807244631198	0	10
4	250	0	250	500	750	2	0	1	0	0	0	0	-0.25	-0.25	-0.25	-0.25	-0.25	linear	0.025	TRUE	575	NA	NA	0	0.5	2	sepmodel	0	6.786468955871678e-4	0.006611131698715416	0	10
4	250	0	250	500	750	2	0	1	0	0	0	0	-0.25	-0.25	-0.25	-0.25	-0.25	linear	0.025	TRUE	575	NA	NA	0	0.5	3	fixmodel	0	-0.015468256621899828	0.013395701095586984	0	10
4	250	0	250	500	750	2	0	1	0	0	0	0	-0.25	-0.25	-0.25	-0.25	-0.25	linear	0.025	TRUE	575	NA	NA	0	0.5	3	fixmodel_cal	0	-0.03063750151861625	0.013346444349345	0	10
4	250	0	250	500	750	2	0	1	0	0	0	0	-0.25	-0.25	-0.25	-0.25	-0.25	linear	0.025	TRUE	575	NA	NA	0	0.5	3	sepmodel	0	-0.016264736100514873	0.013073736713531335	0	10
4	250	0	250	500	750	2	0	1	0	0	0	0	-0.25	-0.25	-0.25	-0.25	-0.25	linear	0.025	TRUE	575	NA	NA	0	0.5	4	fixmodel	0	-0.005061243595936012	0.008323643329914697	0	10
4	250	0	250	500	750	2	0	1	0	0	0	0	-0.25	-0.25	-0.25	-0.25	-0.25	linear	0.025	TRUE	575	NA	NA	0	0.5	4	fixmodel_cal	0	-0.028521185370459976	0.006573699403713379	0	10
4	250	0	250	500	750	2	0	1	0	0	0	0	-0.25	-0.25	-0.25	-0.25	-0.25	linear	0.025	TRUE	575	NA	NA	0	0.5	4	sepmodel	0	-0.011021888556123037	0.00993486193856906	0	10
4	250	0	250	500	750	2	0	1	0	0	0	0	-0.25	-0.25	-0.25	-0.25	-0.25	linear	0.025	TRUE	600	NA	NA	0	0.5	2	fixmodel	0	-0.0349179250073534	0.00824720750010863	0	10
4	250	0	250	500	750	2	0	1	0	0	0	0	-0.25	-0.25	-0.25	-0.25	-0.25	linear	0.025	TRUE	600	NA	NA	0	0.5	2	fixmodel_cal	0	-0.04165062708301193	0.007936406799089088	0	10
4	250	0	250	500	750	2	0	1	0	0	0	0	-0.25	-0.25	-0.25	-0.25	-0.25	linear	0.025	TRUE	600	NA	NA	0	0.5	2	sepmodel	0	-0.048236979507700166	0.008821068056968844	0	10
4	250	0	250	500	750	2	0	1	0	0	0	0	-0.25	-0.25	-0.25	-0.25	-0.25	linear	0.025	TRUE	600	NA	NA	0	0.5	3	fixmodel	0	-0.015290423676744175	0.005533410851785845	0	10
4	250	0	250	500	750	2	0	1	0	0	0	0	-0.25	-0.25	-0.25	-0.25	-0.25	linear	0.025	TRUE	600	NA	NA	0	0.5	3	fixmodel_cal	0	-0.026070710203119508	0.006328379157735641	0	10
4	250	0	250	500	750	2	0	1	0	0	0	0	-0.25	-0.25	-0.25	-0.25	-0.25	linear	0.025	TRUE	600	NA	NA	0	0.5	3	sepmodel	0	-0.017623978058804196	0.005390226056985657	0	10
4	250	0	250	500	750	2	0	1	0	0	0	0	-0.25	-0.25	-0.25	-0.25	-0.25	linear	0.025	TRUE	600	NA	NA	0	0.5	4	fixmodel	0	0.0056612484784007286	0.008027517976519263	0	10
4	250	0	250	500	750	2	0	1	0	0	0	0	-0.25	-0.25	-0.25	-0.25	-0.25	linear	0.025	TRUE	600	NA	NA	0	0.5	4	fixmodel_cal	0	-0.0033941177323791568	0.01145022954266078	0	10
4	250	0	250	500	750	2	0	1	0	0	0	0	-0.25	-0.25	-0.25	-0.25	-0.25	linear	0.025	TRUE	600	NA	NA	0	0.5	4	sepmodel	0	0.005333185410399198	0.006137767126777305	0	10
4	250	0	250	500	750	2	0	1	0	0	0	0	-0.25	-0.25	-0.25	-0.25	-0.25	linear	0.025	TRUE	625	NA	NA	0	0.5	2	fixmodel	0	0.0013916151853147314	0.004013761970864323	0	10
4	250	0	250	500	750	2	0	1	0	0	0	0	-0.25	-0.25	-0.25	-0.25	-0.25	linear	0.025	TRUE	625	NA	NA	0	0.5	2	fixmodel_cal	0	-0.011229963015358802	0.00353670546573614	0	10
4	250	0	250	500	750	2	0	1	0	0	0	0	-0.25	-0.25	-0.25	-0.25	-0.25	linear	0.025	TRUE	625	NA	NA	0	0.5	2	sepmodel	0	0.007836192588169259	0.003174922145149307	0	10
4	250	0	250	500	750	2	0	1	0	0	0	0	-0.25	-0.25	-0.25	-0.25	-0.25	linear	0.025	TRUE	625	NA	NA	0	0.5	3	fixmodel	0	-0.015529379630572774	0.008666910252670933	0	10
4	250	0	250	500	750	2	0	1	0	0	0	0	-0.25	-0.25	-0.25	-0.25	-0.25	linear	0.025	TRUE	625	NA	NA	0	0.5	3	fixmodel_cal	0	-0.028046450170786406	0.011253986227523842	0	10
4	250	0	250	500	750	2	0	1	0	0	0	0	-0.25	-0.25	-0.25	-0.25	-0.25	linear	0.025	TRUE	625	NA	NA	0	0.5	3	sepmodel	0.1	-0.007739557944560894	0.01259121776880906	0	10
4	250	0	250	500	750	2	0	1	0	0	0	0	-0.25	-0.25	-0.25	-0.25	-0.25	linear	0.025	TRUE	625	NA	NA	0	0.5	4	fixmodel	0	-0.041928263727317366	0.008326151750702133	0	10
4	250	0	250	500	750	2	0	1	0	0	0	0	-0.25	-0.25	-0.25	-0.25	-0.25	linear	0.025	TRUE	625	NA	NA	0	0.5	4	fixmodel_cal	0	-0.04876734323452358	0.008706510215680955	0	10
4	250	0	250	500	750	2	0	1	0	0	0	0	-0.25	-0.25	-0.25	-0.25	-0.25	linear	0.025	TRUE	625	NA	NA	0	0.5	4	sepmodel	0	-0.0422711878517542	0.009531887216089672	0	10
4	250	0	250	500	750	2	0	1	0	0	0	0	-0.25	-0.25	-0.25	-0.25	-0.25	linear	0.025	TRUE	650	NA	NA	0	0.5	2	fixmodel	0	-3.985000731494134e-4	0.007033104140832453	0	10
4	250	0	250	500	750	2	0	1	0	0	0	0	-0.25	-0.25	-0.25	-0.25	-0.25	linear	0.025	TRUE	650	NA	NA	0	0.5	2	fixmodel_cal	0	-0.02180814344504388	0.007786508368039057	0	10
4	250	0	250	500	750	2	0	1	0	0	0	0	-0.25	-0.25	-0.25	-0.25	-0.25	linear	0.025	TRUE	650	NA	NA	0	0.5	2	sepmodel	0	0.003940916042687978	0.006875888572027789	0	10
4	250	0	250	500	750	2	0	1	0	0	0	0	-0.25	-0.25	-0.25	-0.25	-0.25	linear	0.025	TRUE	650	NA	NA	0	0.5	3	fixmodel	0	0.019158408619065932	0.005152261665209805	0	10
4	250	0	250	500	750	2	0	1	0	0	0	0	-0.25	-0.25	-0.25	-0.25	-0.25	linear	0.025	TRUE	650	NA	NA	0	0.5	3	fixmodel_cal	0	-0.005668230528162548	0.004285056893343139	0	10
4	250	0	250	500	750	2	0	1	0	0	0	0	-0.25	-0.25	-0.25	-0.25	-0.25	linear	0.025	TRUE	650	NA	NA	0	0.5	3	sepmodel	0	0.008376663700877134	0.007973542949571371	0	10
4	250	0	250	500	750	2	0	1	0	0	0	0	-0.25	-0.25	-0.25	-0.25	-0.25	linear	0.025	TRUE	650	NA	NA	0	0.5	4	fixmodel	0.2	0.003981087890974118	0.011159142824636608	0	10
4	250	0	250	500	750	2	0	1	0	0	0	0	-0.25	-0.25	-0.25	-0.25	-0.25	linear	0.025	TRUE	650	NA	NA	0	0.5	4	fixmodel_cal	0.1	-0.012997229400580164	0.010459977671321655	0	10
4	250	0	250	500	750	2	0	1	0	0	0	0	-0.25	-0.25	-0.25	-0.25	-0.25	linear	0.025	TRUE	650	NA	NA	0	0.5	4	sepmodel	0.1	-0.006994622958188439	0.011859811976465346	0	10
4	250	0	250	500	750	2	0	1	0	0	0	0	-0.25	-0.25	-0.25	-0.25	-0.25	linear	0.025	TRUE	675	NA	NA	0	0.5	2	fixmodel	0	-0.021321524531210622	0.00578973549453378	0	10
4	250	0	250	500	750	2	0	1	0	0	0	0	-0.25	-0.25	-0.25	-0.25	-0.25	linear	0.025	TRUE	675	NA	NA	0	0.5	2	fixmodel_cal	0	-0.033316590431845185	0.006505558370387838	0	10
4	250	0	250	500	750	2	0	1	0	0	0	0	-0.25	-0.25	-0.25	-0.25	-0.25	linear	0.025	TRUE	675	NA	NA	0	0.5	2	sepmodel	0	-0.018397583568427796	0.0056978130455955945	0	10
4	250	0	250	500	750	2	0	1	0	0	0	0	-0.25	-0.25	-0.25	-0.25	-0.25	linear	0.025	TRUE	675	NA	NA	0	0.5	3	fixmodel	0	0.028921597600859564	0.008155298201779166	0	10
4	250	0	250	500	750	2	0	1	0	0	0	0	-0.25	-0.25	-0.25	-0.25	-0.25	linear	0.025	TRUE	675	NA	NA	0	0.5	3	fixmodel_cal	0	0.017549023851036436	0.007940040793996255	0	10
4	250	0	250	500	750	2	0	1	0	0	0	0	-0.25	-0.25	-0.25	-0.25	-0.25	linear	0.025	TRUE	675	NA	NA	0	0.5	3	sepmodel	0	0.03637176098196442	0.008907336851230635	0	10
4	250	0	250	500	750	2	0	1	0	0	0	0	-0.25	-0.25	-0.25	-0.25	-0.25	linear	0.025	TRUE	675	NA	NA	0	0.5	4	fixmodel	0	0.0017600562512430265	0.0041268235549668355	0	10
4	250	0	250	500	750	2	0	1	0	0	0	0	-0.25	-0.25	-0.25	-0.25	-0.25	linear	0.025	TRUE	675	NA	NA	0	0.5	4	fixmodel_cal	0	-0.007010176878784714	0.0034662752703231753	0	10
4	250	0	250	500	750	2	0	1	0	0	0	0	-0.25	-0.25	-0.25	-0.25	-0.25	linear	0.025	TRUE	675	NA	NA	0	0.5	4	sepmodel	0.1	0.012347590215099931	0.0066762526018581255	0	10
4	250	0	250	500	750	2	0	1	0	0	0	0	-0.25	-0.25	-0.25	-0.25	-0.25	linear	0.025	TRUE	700	NA	NA	0	0.5	2	fixmodel	0	-0.05187297849115457	0.00908796617933738	0	10
4	250	0	250	500	750	2	0	1	0	0	0	0	-0.25	-0.25	-0.25	-0.25	-0.25	linear	0.025	TRUE	700	NA	NA	0	0.5	2	fixmodel_cal	0	-0.06849566379899039	0.009632652155091036	0	10
4	250	0	250	500	750	2	0	1	0	0	0	0	-0.25	-0.25	-0.25	-0.25	-0.25	linear	0.025	TRUE	700	NA	NA	0	0.5	2	sepmodel	0	-0.044980992549640615	0.010633582048901004	0	10
4	250	0	250	500	750	2	0	1	0	0	0	0	-0.25	-0.25	-0.25	-0.25	-0.25	linear	0.025	TRUE	700	NA	NA	0	0.5	3	fixmodel	0.1	-0.012143410686849345	0.009155345055487084	0	10
4	250	0	250	500	750	2	0	1	0	0	0	0	-0.25	-0.25	-0.25	-0.25	-0.25	linear	0.025	TRUE	700	NA	NA	0	0.5	3	fixmodel_cal	0	-0.03526157089419722	0.009407892541590145	0	10
4	250	0	250	500	750	2	0	1	0	0	0	0	-0.25	-0.25	-0.25	-0.25	-0.25	linear	0.025	TRUE	700	NA	NA	0	0.5	3	sepmodel	0.1	-0.005998361889536038	0.008033806334729669	0	10
4	250	0	250	500	750	2	0	1	0	0	0	0	-0.25	-0.25	-0.25	-0.25	-0.25	linear	0.025	TRUE	700	NA	NA	0	0.5	4	fixmodel	0.1	0.012009468401736108	0.007415883075440721	0	10
4	250	0	250	500	750	2	0	1	0	0	0	0	-0.25	-0.25	-0.25	-0.25	-0.25	linear	0.025	TRUE	700	NA	NA	0	0.5	4	fixmodel_cal	0.1	2.1141367133549802e-4	0.006196599170249567	0	10
4	250	0	250	500	750	2	0	1	0	0	0	0	-0.25	-0.25	-0.25	-0.25	-0.25	linear	0.025	TRUE	700	NA	NA	0	0.5	4	sepmodel	0.1	0.01572611047762114	0.009855389962889467	0	10
4	250	0	250	500	750	2	0	1	0	0	0	0	-0.25	-0.25	-0.25	-0.25	-0.25	linear	0.025	TRUE	725	NA	NA	0	0.5	2	fixmodel	0	-0.0168920052400473	0.005151686239279867	0	10
4	250	0	250	500	750	2	0	1	0	0	0	0	-0.25	-0.25	-0.25	-0.25	-0.25	linear	0.025	TRUE	725	NA	NA	0	0.5	2	fixmodel_cal	0	-0.03589729269296872	0.005795663509188253	0	10
4	250	0	250	500	750	2	0	1	0	0	0	0	-0.25	-0.25	-0.25	-0.25	-0.25	linear	0.025	TRUE	725	NA	NA	0	0.5	2	sepmodel	0	-0.022020013290971047	0.006240933581462342	0	10
4	250	0	250	500	750	2	0	1	0	0	0	0	-0.25	-0.25	-0.25	-0.25	-0.25	linear	0.025	TRUE	725	NA	NA	0	0.5	3	fixmodel	0	-0.019196413716510798	0.0027873433866768115	0	10
4	250	0	250	500	750	2	0	1	0	0	0	0	-0.25	-0.25	-0.25	-0.25	-0.25	linear	0.025	TRUE	725	NA	NA	0	0.5	3	fixmodel_cal	0	-0.04179763265316648	0.003932743528388409	0	10
4	250	0	250	500	750	2	0	1	0	0	0	0	-0.25	-0.25	-0.25	-0.25	-0.25	linear	0.025	TRUE	725	NA	NA	0	0.5	3	sepmodel	0	-0.02908745701420487	0.0035211852502277648	0	10
4	250	0	250	500	750	2	0	1	0	0	0	0	-0.25	-0.25	-0.25	-0.25	-0.25	linear	0.025	TRUE	725	NA	NA	0	0.5	4	fixmodel	0.1	-0.024579328243557876	0.00856362453477845	0	10
4	250	0	250	500	750	2	0	1	0	0	0	0	-0.25	-0.25	-0.25	-0.25	-0.25	linear	0.025	TRUE	725	NA	NA	0	0.5	4	fixmodel_cal	0	-0.04124681295724295	0.00883908732777718	0	10
4	250	0	250	500	750	2	0	1	0	0	0	0	-0.25	-0.25	-0.25	-0.25	-0.25	linear	0.025	TRUE	725	NA	NA	0	0.5	4	sepmodel	0	-0.032829913142902754	0.009297147761900635	0	10
4	250	0	250	500	750	2	0	1	0	0	0	0	-0.25	-0.25	-0.25	-0.25	-0.25	linear	0.025	TRUE	750	NA	NA	0	0.5	2	fixmodel	0	0.004106862814418231	0.011899368476417229	0	10
4	250	0	250	500	750	2	0	1	0	0	0	0	-0.25	-0.25	-0.25	-0.25	-0.25	linear	0.025	TRUE	750	NA	NA	0	0.5	2	fixmodel_cal	0	-0.008837988041297902	0.009912501819077183	0	10
4	250	0	250	500	750	2	0	1	0	0	0	0	-0.25	-0.25	-0.25	-0.25	-0.25	linear	0.025	TRUE	750	NA	NA	0	0.5	2	sepmodel	0	9.685058651360258e-4	0.013041285232307421	0	10
4	250	0	250	500	750	2	0	1	0	0	0	0	-0.25	-0.25	-0.25	-0.25	-0.25	linear	0.025	TRUE	750	NA	NA	0	0.5	3	fixmodel	0	-0.031137342124860252	0.007240570467227709	0	10
4	250	0	250	500	750	2	0	1	0	0	0	0	-0.25	-0.25	-0.25	-0.25	-0.25	linear	0.025	TRUE	750	NA	NA	0	0.5	3	fixmodel_cal	0	-0.04085312053113682	0.005695374675485605	0	10
4	250	0	250	500	750	2	0	1	0	0	0	0	-0.25	-0.25	-0.25	-0.25	-0.25	linear	0.025	TRUE	750	NA	NA	0	0.5	3	sepmodel	0	-0.028951210723489107	0.00647779570797982	0	10
4	250	0	250	500	750	2	0	1	0	0	0	0	-0.25	-0.25	-0.25	-0.25	-0.25	linear	0.025	TRUE	750	NA	NA	0	0.5	4	fixmodel	0	-0.04903957612035384	0.008859494053919512	0	10
4	250	0	250	500	750	2	0	1	0	0	0	0	-0.25	-0.25	-0.25	-0.25	-0.25	linear	0.025	TRUE	750	NA	NA	0	0.5	4	fixmodel_cal	0	-0.06408957853671865	0.011145955896929289	0	10
4	250	0	250	500	750	2	0	1	0	0	0	0	-0.25	-0.25	-0.25	-0.25	-0.25	linear	0.025	TRUE	750	NA	NA	0	0.5	4	sepmodel	0	-0.0477094432236296	0.0077447308662507795	0	10
4	250	0	250	500	750	2	0	1	0	0	0	0	-0.125	-0.125	-0.125	-0.125	-0.125	linear	0.025	TRUE	25	NA	NA	0	0.5	2	fixmodel	0	-0.00914720716747331	0.006249752249265305	0	10
4	250	0	250	500	750	2	0	1	0	0	0	0	-0.125	-0.125	-0.125	-0.125	-0.125	linear	0.025	TRUE	25	NA	NA	0	0.5	2	fixmodel_cal	0	-0.010314049568834605	0.0058159916464358705	0	10
4	250	0	250	500	750	2	0	1	0	0	0	0	-0.125	-0.125	-0.125	-0.125	-0.125	linear	0.025	TRUE	25	NA	NA	0	0.5	2	sepmodel	0	-0.011780007160723041	0.008915703478287242	0	10
4	250	0	250	500	750	2	0	1	0	0	0	0	-0.125	-0.125	-0.125	-0.125	-0.125	linear	0.025	TRUE	25	NA	NA	0	0.5	3	fixmodel	0.1	-0.002035209890367971	0.012563381896522821	0	10
4	250	0	250	500	750	2	0	1	0	0	0	0	-0.125	-0.125	-0.125	-0.125	-0.125	linear	0.025	TRUE	25	NA	NA	0	0.5	3	fixmodel_cal	0.1	-0.0012383706345332262	0.012643510194294631	0	10
4	250	0	250	500	750	2	0	1	0	0	0	0	-0.125	-0.125	-0.125	-0.125	-0.125	linear	0.025	TRUE	25	NA	NA	0	0.5	3	sepmodel	0.1	-0.010132736540321536	0.016490001880732356	0	10
4	250	0	250	500	750	2	0	1	0	0	0	0	-0.125	-0.125	-0.125	-0.125	-0.125	linear	0.025	TRUE	25	NA	NA	0	0.5	4	fixmodel	0	-6.88588326401035e-4	0.005731116147245913	0	10
4	250	0	250	500	750	2	0	1	0	0	0	0	-0.125	-0.125	-0.125	-0.125	-0.125	linear	0.025	TRUE	25	NA	NA	0	0.5	4	fixmodel_cal	0	-0.0022735987199209045	0.005421707703728983	0	10
4	250	0	250	500	750	2	0	1	0	0	0	0	-0.125	-0.125	-0.125	-0.125	-0.125	linear	0.025	TRUE	25	NA	NA	0	0.5	4	sepmodel	0	-0.00928670192060025	0.0060190856711745495	0	10
4	250	0	250	500	750	2	0	1	0	0	0	0	-0.125	-0.125	-0.125	-0.125	-0.125	linear	0.025	TRUE	50	NA	NA	0	0.5	2	fixmodel	0.1	-0.024096451009875907	0.01274450867264063	0	10
4	250	0	250	500	750	2	0	1	0	0	0	0	-0.125	-0.125	-0.125	-0.125	-0.125	linear	0.025	TRUE	50	NA	NA	0	0.5	2	fixmodel_cal	0.1	-0.022225456297555676	0.01278434559923087	0	10
4	250	0	250	500	750	2	0	1	0	0	0	0	-0.125	-0.125	-0.125	-0.125	-0.125	linear	0.025	TRUE	50	NA	NA	0	0.5	2	sepmodel	0.1	-0.010985655983412074	0.013023453118086899	0	10
4	250	0	250	500	750	2	0	1	0	0	0	0	-0.125	-0.125	-0.125	-0.125	-0.125	linear	0.025	TRUE	50	NA	NA	0	0.5	3	fixmodel	0	0.026493211538383233	0.0058242655347813055	0	10
4	250	0	250	500	750	2	0	1	0	0	0	0	-0.125	-0.125	-0.125	-0.125	-0.125	linear	0.025	TRUE	50	NA	NA	0	0.5	3	fixmodel_cal	0	0.025838767411119682	0.005956318273256664	0	10
4	250	0	250	500	750	2	0	1	0	0	0	0	-0.125	-0.125	-0.125	-0.125	-0.125	linear	0.025	TRUE	50	NA	NA	0	0.5	3	sepmodel	0	0.025970404520826072	0.005434855164498487	0	10
4	250	0	250	500	750	2	0	1	0	0	0	0	-0.125	-0.125	-0.125	-0.125	-0.125	linear	0.025	TRUE	50	NA	NA	0	0.5	4	fixmodel	0	0.0138909930803575	0.0026481333883645246	0	10
4	250	0	250	500	750	2	0	1	0	0	0	0	-0.125	-0.125	-0.125	-0.125	-0.125	linear	0.025	TRUE	50	NA	NA	0	0.5	4	fixmodel_cal	0	0.014620352962281272	0.002831796500190068	0	10
4	250	0	250	500	750	2	0	1	0	0	0	0	-0.125	-0.125	-0.125	-0.125	-0.125	linear	0.025	TRUE	50	NA	NA	0	0.5	4	sepmodel	0	0.0013293321704128378	0.002158978327569054	0	10
4	250	0	250	500	750	2	0	1	0	0	0	0	-0.125	-0.125	-0.125	-0.125	-0.125	linear	0.025	TRUE	75	NA	NA	0	0.5	2	fixmodel	0.1	-0.02433935484673472	0.015075874919850376	0	10
4	250	0	250	500	750	2	0	1	0	0	0	0	-0.125	-0.125	-0.125	-0.125	-0.125	linear	0.025	TRUE	75	NA	NA	0	0.5	2	fixmodel_cal	0.1	-0.025910269372354706	0.014679023306790617	0	10
4	250	0	250	500	750	2	0	1	0	0	0	0	-0.125	-0.125	-0.125	-0.125	-0.125	linear	0.025	TRUE	75	NA	NA	0	0.5	2	sepmodel	0.1	-0.02963261063501986	0.013206187284493062	0	10
4	250	0	250	500	750	2	0	1	0	0	0	0	-0.125	-0.125	-0.125	-0.125	-0.125	linear	0.025	TRUE	75	NA	NA	0	0.5	3	fixmodel	0	-0.07000046659284018	0.007856887860804618	0	10
4	250	0	250	500	750	2	0	1	0	0	0	0	-0.125	-0.125	-0.125	-0.125	-0.125	linear	0.025	TRUE	75	NA	NA	0	0.5	3	fixmodel_cal	0	-0.07414899342646622	0.008386315854649537	0	10
4	250	0	250	500	750	2	0	1	0	0	0	0	-0.125	-0.125	-0.125	-0.125	-0.125	linear	0.025	TRUE	75	NA	NA	0	0.5	3	sepmodel	0	-0.06959014708929526	0.009062918065509577	0	10
4	250	0	250	500	750	2	0	1	0	0	0	0	-0.125	-0.125	-0.125	-0.125	-0.125	linear	0.025	TRUE	75	NA	NA	0	0.5	4	fixmodel	0	-0.04037271506265598	0.005030227971662185	0	10
4	250	0	250	500	750	2	0	1	0	0	0	0	-0.125	-0.125	-0.125	-0.125	-0.125	linear	0.025	TRUE	75	NA	NA	0	0.5	4	fixmodel_cal	0	-0.04151456096567844	0.005131531878492214	0	10
4	250	0	250	500	750	2	0	1	0	0	0	0	-0.125	-0.125	-0.125	-0.125	-0.125	linear	0.025	TRUE	75	NA	NA	0	0.5	4	sepmodel	0	-0.02995091066408014	0.006224751020739474	0	10
4	250	0	250	500	750	2	0	1	0	0	0	0	-0.125	-0.125	-0.125	-0.125	-0.125	linear	0.025	TRUE	100	NA	NA	0	0.5	2	fixmodel	0	-0.04569503624970021	0.0071606530530575856	0	10
4	250	0	250	500	750	2	0	1	0	0	0	0	-0.125	-0.125	-0.125	-0.125	-0.125	linear	0.025	TRUE	100	NA	NA	0	0.5	2	fixmodel_cal	0	-0.04135905907327167	0.006414224101950081	0	10
4	250	0	250	500	750	2	0	1	0	0	0	0	-0.125	-0.125	-0.125	-0.125	-0.125	linear	0.025	TRUE	100	NA	NA	0	0.5	2	sepmodel	0	-0.03949690551919899	0.0058807817915041425	0	10
4	250	0	250	500	750	2	0	1	0	0	0	0	-0.125	-0.125	-0.125	-0.125	-0.125	linear	0.025	TRUE	100	NA	NA	0	0.5	3	fixmodel	0	-0.018457425769365418	0.007610519452995101	0	10
4	250	0	250	500	750	2	0	1	0	0	0	0	-0.125	-0.125	-0.125	-0.125	-0.125	linear	0.025	TRUE	100	NA	NA	0	0.5	3	fixmodel_cal	0	-0.01698006951944195	0.007413451183947989	0	10
4	250	0	250	500	750	2	0	1	0	0	0	0	-0.125	-0.125	-0.125	-0.125	-0.125	linear	0.025	TRUE	100	NA	NA	0	0.5	3	sepmodel	0	-0.030765262058823562	0.010947426578571812	0	10
4	250	0	250	500	750	2	0	1	0	0	0	0	-0.125	-0.125	-0.125	-0.125	-0.125	linear	0.025	TRUE	100	NA	NA	0	0.5	4	fixmodel	0.1	0.031150923538355493	0.007894906709555031	0	10
4	250	0	250	500	750	2	0	1	0	0	0	0	-0.125	-0.125	-0.125	-0.125	-0.125	linear	0.025	TRUE	100	NA	NA	0	0.5	4	fixmodel_cal	0.1	0.033943653358306694	0.008543614846971527	0	10
4	250	0	250	500	750	2	0	1	0	0	0	0	-0.125	-0.125	-0.125	-0.125	-0.125	linear	0.025	TRUE	100	NA	NA	0	0.5	4	sepmodel	0	0.021676505660912133	0.006121311882814211	0	10
4	250	0	250	500	750	2	0	1	0	0	0	0	-0.125	-0.125	-0.125	-0.125	-0.125	linear	0.025	TRUE	125	NA	NA	0	0.5	2	fixmodel	0	-0.049043720506437564	0.005029085133023914	0	10
4	250	0	250	500	750	2	0	1	0	0	0	0	-0.125	-0.125	-0.125	-0.125	-0.125	linear	0.025	TRUE	125	NA	NA	0	0.5	2	fixmodel_cal	0	-0.04932094971323955	0.004928302309339548	0	10
4	250	0	250	500	750	2	0	1	0	0	0	0	-0.125	-0.125	-0.125	-0.125	-0.125	linear	0.025	TRUE	125	NA	NA	0	0.5	2	sepmodel	0	-0.048438017965789934	0.0044492307457955245	0	10
4	250	0	250	500	750	2	0	1	0	0	0	0	-0.125	-0.125	-0.125	-0.125	-0.125	linear	0.025	TRUE	125	NA	NA	0	0.5	3	fixmodel	0	0.003267531350040048	0.009010174789566833	0	10
4	250	0	250	500	750	2	0	1	0	0	0	0	-0.125	-0.125	-0.125	-0.125	-0.125	linear	0.025	TRUE	125	NA	NA	0	0.5	3	fixmodel_cal	0	0.001489672152044997	0.009109770331262118	0	10
4	250	0	250	500	750	2	0	1	0	0	0	0	-0.125	-0.125	-0.125	-0.125	-0.125	linear	0.025	TRUE	125	NA	NA	0	0.5	3	sepmodel	0	-0.008989750520369958	0.009106089463325796	0	10
4	250	0	250	500	750	2	0	1	0	0	0	0	-0.125	-0.125	-0.125	-0.125	-0.125	linear	0.025	TRUE	125	NA	NA	0	0.5	4	fixmodel	0	-0.02850636696808741	0.005006965896917012	0	10
4	250	0	250	500	750	2	0	1	0	0	0	0	-0.125	-0.125	-0.125	-0.125	-0.125	linear	0.025	TRUE	125	NA	NA	0	0.5	4	fixmodel_cal	0	-0.028908185573401166	0.005030892687262358	0	10
4	250	0	250	500	750	2	0	1	0	0	0	0	-0.125	-0.125	-0.125	-0.125	-0.125	linear	0.025	TRUE	125	NA	NA	0	0.5	4	sepmodel	0	-0.025933048119729206	0.007499149629997733	0	10
4	250	0	250	500	750	2	0	1	0	0	0	0	-0.125	-0.125	-0.125	-0.125	-0.125	linear	0.025	TRUE	150	NA	NA	0	0.5	2	fixmodel	0	0.039016849586557815	0.0073559591004076766	0	10
4	250	0	250	500	750	2	0	1	0	0	0	0	-0.125	-0.125	-0.125	-0.125	-0.125	linear	0.025	TRUE	150	NA	NA	0	0.5	2	fixmodel_cal	0	0.03289227745668199	0.006632276246538377	0	10
4	250	0	250	500	750	2	0	1	0	0	0	0	-0.125	-0.125	-0.125	-0.125	-0.125	linear	0.025	TRUE	150	NA	NA	0	0.5	2	sepmodel	0	0.046256750368682834	0.0092921012880939	0	10
4	250	0	250	500	750	2	0	1	0	0	0	0	-0.125	-0.125	-0.125	-0.125	-0.125	linear	0.025	TRUE	150	NA	NA	0	0.5	3	fixmodel	0	0.04320174365296368	0.003996562512542953	0	10
4	250	0	250	500	750	2	0	1	0	0	0	0	-0.125	-0.125	-0.125	-0.125	-0.125	linear	0.025	TRUE	150	NA	NA	0	0.5	3	fixmodel_cal	0	0.03903218730520352	0.0037657483542264413	0	10
4	250	0	250	500	750	2	0	1	0	0	0	0	-0.125	-0.125	-0.125	-0.125	-0.125	linear	0.025	TRUE	150	NA	NA	0	0.5	3	sepmodel	0	0.03762163736345517	0.004999950644771846	0	10
4	250	0	250	500	750	2	0	1	0	0	0	0	-0.125	-0.125	-0.125	-0.125	-0.125	linear	0.025	TRUE	150	NA	NA	0	0.5	4	fixmodel	0.1	0.033601934122747194	0.01054194698254602	0	10
4	250	0	250	500	750	2	0	1	0	0	0	0	-0.125	-0.125	-0.125	-0.125	-0.125	linear	0.025	TRUE	150	NA	NA	0	0.5	4	fixmodel_cal	0.1	0.03220690982019576	0.01071075412595301	0	10
4	250	0	250	500	750	2	0	1	0	0	0	0	-0.125	-0.125	-0.125	-0.125	-0.125	linear	0.025	TRUE	150	NA	NA	0	0.5	4	sepmodel	0.2	0.03175052023100196	0.011049190304366184	0	10
4	250	0	250	500	750	2	0	1	0	0	0	0	-0.125	-0.125	-0.125	-0.125	-0.125	linear	0.025	TRUE	175	NA	NA	0	0.5	2	fixmodel	0	0.018075625146885207	0.00936432593093349	0	10
4	250	0	250	500	750	2	0	1	0	0	0	0	-0.125	-0.125	-0.125	-0.125	-0.125	linear	0.025	TRUE	175	NA	NA	0	0.5	2	fixmodel_cal	0	0.009769642674961365	0.008755142883821112	0	10
4	250	0	250	500	750	2	0	1	0	0	0	0	-0.125	-0.125	-0.125	-0.125	-0.125	linear	0.025	TRUE	175	NA	NA	0	0.5	2	sepmodel	0.1	0.014952153202448805	0.012055233696767137	0	10
4	250	0	250	500	750	2	0	1	0	0	0	0	-0.125	-0.125	-0.125	-0.125	-0.125	linear	0.025	TRUE	175	NA	NA	0	0.5	3	fixmodel	0	-0.002234523572533339	0.005179914007387388	0	10
4	250	0	250	500	750	2	0	1	0	0	0	0	-0.125	-0.125	-0.125	-0.125	-0.125	linear	0.025	TRUE	175	NA	NA	0	0.5	3	fixmodel_cal	0	-0.004241357508733071	0.005480102049092993	0	10
4	250	0	250	500	750	2	0	1	0	0	0	0	-0.125	-0.125	-0.125	-0.125	-0.125	linear	0.025	TRUE	175	NA	NA	0	0.5	3	sepmodel	0	-0.00859167641305379	0.004164324228641706	0	10
4	250	0	250	500	750	2	0	1	0	0	0	0	-0.125	-0.125	-0.125	-0.125	-0.125	linear	0.025	TRUE	175	NA	NA	0	0.5	4	fixmodel	0	-0.028018030731353442	0.0069902319249155855	0	10
4	250	0	250	500	750	2	0	1	0	0	0	0	-0.125	-0.125	-0.125	-0.125	-0.125	linear	0.025	TRUE	175	NA	NA	0	0.5	4	fixmodel_cal	0	-0.031063270552478848	0.007024849142776095	0	10
4	250	0	250	500	750	2	0	1	0	0	0	0	-0.125	-0.125	-0.125	-0.125	-0.125	linear	0.025	TRUE	175	NA	NA	0	0.5	4	sepmodel	0	-0.029710411051874823	0.006443597841685564	0	10
4	250	0	250	500	750	2	0	1	0	0	0	0	-0.125	-0.125	-0.125	-0.125	-0.125	linear	0.025	TRUE	200	NA	NA	0	0.5	2	fixmodel	0	-0.03953403381265254	0.00771774852499833	0	10
4	250	0	250	500	750	2	0	1	0	0	0	0	-0.125	-0.125	-0.125	-0.125	-0.125	linear	0.025	TRUE	200	NA	NA	0	0.5	2	fixmodel_cal	0	-0.03260545557826654	0.00642532153993796	0	10
4	250	0	250	500	750	2	0	1	0	0	0	0	-0.125	-0.125	-0.125	-0.125	-0.125	linear	0.025	TRUE	200	NA	NA	0	0.5	2	sepmodel	0	-0.044518457570606865	0.010359915075378432	0	10
4	250	0	250	500	750	2	0	1	0	0	0	0	-0.125	-0.125	-0.125	-0.125	-0.125	linear	0.025	TRUE	200	NA	NA	0	0.5	3	fixmodel	0	-0.013837400799245014	0.0030527226229385383	0	10
4	250	0	250	500	750	2	0	1	0	0	0	0	-0.125	-0.125	-0.125	-0.125	-0.125	linear	0.025	TRUE	200	NA	NA	0	0.5	3	fixmodel_cal	0	-0.011465373300313565	0.0023456115809114856	0	10
4	250	0	250	500	750	2	0	1	0	0	0	0	-0.125	-0.125	-0.125	-0.125	-0.125	linear	0.025	TRUE	200	NA	NA	0	0.5	3	sepmodel	0	-0.004242706138588206	0.0038156381364940666	0	10
4	250	0	250	500	750	2	0	1	0	0	0	0	-0.125	-0.125	-0.125	-0.125	-0.125	linear	0.025	TRUE	200	NA	NA	0	0.5	4	fixmodel	0	0.036069068116322794	0.007030962200203217	0	10
4	250	0	250	500	750	2	0	1	0	0	0	0	-0.125	-0.125	-0.125	-0.125	-0.125	linear	0.025	TRUE	200	NA	NA	0	0.5	4	fixmodel_cal	0	0.03498620345639333	0.006280239308045111	0	10
4	250	0	250	500	750	2	0	1	0	0	0	0	-0.125	-0.125	-0.125	-0.125	-0.125	linear	0.025	TRUE	200	NA	NA	0	0.5	4	sepmodel	0	0.048604314584690084	0.007028416207982935	0	10
4	250	0	250	500	750	2	0	1	0	0	0	0	-0.125	-0.125	-0.125	-0.125	-0.125	linear	0.025	TRUE	225	NA	NA	0	0.5	2	fixmodel	0	-0.024675072393115352	0.0061763719663916	0	10
4	250	0	250	500	750	2	0	1	0	0	0	0	-0.125	-0.125	-0.125	-0.125	-0.125	linear	0.025	TRUE	225	NA	NA	0	0.5	2	fixmodel_cal	0	-0.021273817194834364	0.006649826869006843	0	10
4	250	0	250	500	750	2	0	1	0	0	0	0	-0.125	-0.125	-0.125	-0.125	-0.125	linear	0.025	TRUE	225	NA	NA	0	0.5	2	sepmodel	0	-0.02587614984144608	0.0073278354143808105	0	10
4	250	0	250	500	750	2	0	1	0	0	0	0	-0.125	-0.125	-0.125	-0.125	-0.125	linear	0.025	TRUE	225	NA	NA	0	0.5	3	fixmodel	0	-0.00956316738144488	0.006054795313633355	0	10
4	250	0	250	500	750	2	0	1	0	0	0	0	-0.125	-0.125	-0.125	-0.125	-0.125	linear	0.025	TRUE	225	NA	NA	0	0.5	3	fixmodel_cal	0	-0.013187099170756935	0.006115462423382081	0	10
4	250	0	250	500	750	2	0	1	0	0	0	0	-0.125	-0.125	-0.125	-0.125	-0.125	linear	0.025	TRUE	225	NA	NA	0	0.5	3	sepmodel	0	-3.518537326151184e-4	0.007111198988366382	0	10
4	250	0	250	500	750	2	0	1	0	0	0	0	-0.125	-0.125	-0.125	-0.125	-0.125	linear	0.025	TRUE	225	NA	NA	0	0.5	4	fixmodel	0	0.014975203325538077	0.007068453322563558	0	10
4	250	0	250	500	750	2	0	1	0	0	0	0	-0.125	-0.125	-0.125	-0.125	-0.125	linear	0.025	TRUE	225	NA	NA	0	0.5	4	fixmodel_cal	0	0.0191919598579223	0.0067609445296647665	0	10
4	250	0	250	500	750	2	0	1	0	0	0	0	-0.125	-0.125	-0.125	-0.125	-0.125	linear	0.025	TRUE	225	NA	NA	0	0.5	4	sepmodel	0	0.012768547769176623	0.007975264929527232	0	10
4	250	0	250	500	750	2	0	1	0	0	0	0	-0.125	-0.125	-0.125	-0.125	-0.125	linear	0.025	TRUE	250	NA	NA	0	0.5	2	fixmodel	0	0.002142653135025062	0.008706757715904954	0	10
4	250	0	250	500	750	2	0	1	0	0	0	0	-0.125	-0.125	-0.125	-0.125	-0.125	linear	0.025	TRUE	250	NA	NA	0	0.5	2	fixmodel_cal	0	0.002722949191267235	0.00893686932996309	0	10
4	250	0	250	500	750	2	0	1	0	0	0	0	-0.125	-0.125	-0.125	-0.125	-0.125	linear	0.025	TRUE	250	NA	NA	0	0.5	2	sepmodel	0.1	-9.473822758414138e-4	0.009742381614228907	0	10
4	250	0	250	500	750	2	0	1	0	0	0	0	-0.125	-0.125	-0.125	-0.125	-0.125	linear	0.025	TRUE	250	NA	NA	0	0.5	3	fixmodel	0	-0.002147047627812172	0.008575736532747982	0	10
4	250	0	250	500	750	2	0	1	0	0	0	0	-0.125	-0.125	-0.125	-0.125	-0.125	linear	0.025	TRUE	250	NA	NA	0	0.5	3	fixmodel_cal	0	2.1670126175482446e-4	0.008553288461694234	0	10
4	250	0	250	500	750	2	0	1	0	0	0	0	-0.125	-0.125	-0.125	-0.125	-0.125	linear	0.025	TRUE	250	NA	NA	0	0.5	3	sepmodel	0	-0.007982869061995562	0.011131197433832441	0	10
4	250	0	250	500	750	2	0	1	0	0	0	0	-0.125	-0.125	-0.125	-0.125	-0.125	linear	0.025	TRUE	250	NA	NA	0	0.5	4	fixmodel	0	0.07009294348209896	0.009866355665567542	0	10
4	250	0	250	500	750	2	0	1	0	0	0	0	-0.125	-0.125	-0.125	-0.125	-0.125	linear	0.025	TRUE	250	NA	NA	0	0.5	4	fixmodel_cal	0	0.06946780380125278	0.009571432164090678	0	10
4	250	0	250	500	750	2	0	1	0	0	0	0	-0.125	-0.125	-0.125	-0.125	-0.125	linear	0.025	TRUE	250	NA	NA	0	0.5	4	sepmodel	0	0.06313827623736142	0.008744054434985191	0	10
4	250	0	250	500	750	2	0	1	0	0	0	0	-0.125	-0.125	-0.125	-0.125	-0.125	linear	0.025	TRUE	275	NA	NA	0	0.5	2	fixmodel	0	0.034623563423088886	0.007977396688435421	0	10
4	250	0	250	500	750	2	0	1	0	0	0	0	-0.125	-0.125	-0.125	-0.125	-0.125	linear	0.025	TRUE	275	NA	NA	0	0.5	2	fixmodel_cal	0	0.03335745764109699	0.007889890785344087	0	10
4	250	0	250	500	750	2	0	1	0	0	0	0	-0.125	-0.125	-0.125	-0.125	-0.125	linear	0.025	TRUE	275	NA	NA	0	0.5	2	sepmodel	0	0.02439549433196776	0.007725881564059584	0	10
4	250	0	250	500	750	2	0	1	0	0	0	0	-0.125	-0.125	-0.125	-0.125	-0.125	linear	0.025	TRUE	275	NA	NA	0	0.5	3	fixmodel	0.1	0.06870926694232395	0.010437493697144636	0	10
4	250	0	250	500	750	2	0	1	0	0	0	0	-0.125	-0.125	-0.125	-0.125	-0.125	linear	0.025	TRUE	275	NA	NA	0	0.5	3	fixmodel_cal	0	0.07253929249422762	0.011013552595528962	0	10
4	250	0	250	500	750	2	0	1	0	0	0	0	-0.125	-0.125	-0.125	-0.125	-0.125	linear	0.025	TRUE	275	NA	NA	0	0.5	3	sepmodel	0.1	0.06815381333097524	0.010182902342972812	0	10
4	250	0	250	500	750	2	0	1	0	0	0	0	-0.125	-0.125	-0.125	-0.125	-0.125	linear	0.025	TRUE	275	NA	NA	0	0.5	4	fixmodel	0	0.017714037444253997	0.005583532663228264	0	10
4	250	0	250	500	750	2	0	1	0	0	0	0	-0.125	-0.125	-0.125	-0.125	-0.125	linear	0.025	TRUE	275	NA	NA	0	0.5	4	fixmodel_cal	0	0.015921757324748764	0.006125118804814649	0	10
4	250	0	250	500	750	2	0	1	0	0	0	0	-0.125	-0.125	-0.125	-0.125	-0.125	linear	0.025	TRUE	275	NA	NA	0	0.5	4	sepmodel	0	0.0075368394469004	0.006556307120619647	0	10
4	250	0	250	500	750	2	0	1	0	0	0	0	-0.125	-0.125	-0.125	-0.125	-0.125	linear	0.025	TRUE	300	NA	NA	0	0.5	2	fixmodel	0.1	-0.01629579079135149	0.008476791908237465	0	10
4	250	0	250	500	750	2	0	1	0	0	0	0	-0.125	-0.125	-0.125	-0.125	-0.125	linear	0.025	TRUE	300	NA	NA	0	0.5	2	fixmodel_cal	0	-0.023137328524875437	0.008743792836001952	0	10
4	250	0	250	500	750	2	0	1	0	0	0	0	-0.125	-0.125	-0.125	-0.125	-0.125	linear	0.025	TRUE	300	NA	NA	0	0.5	2	sepmodel	0	-0.02125163892977336	0.009084615993489236	0	10
4	250	0	250	500	750	2	0	1	0	0	0	0	-0.125	-0.125	-0.125	-0.125	-0.125	linear	0.025	TRUE	300	NA	NA	0	0.5	3	fixmodel	0.1	-0.01545992101953111	0.00734297321399235	0	10
4	250	0	250	500	750	2	0	1	0	0	0	0	-0.125	-0.125	-0.125	-0.125	-0.125	linear	0.025	TRUE	300	NA	NA	0	0.5	3	fixmodel_cal	0.1	-0.017347548825095146	0.007328740631223132	0	10
4	250	0	250	500	750	2	0	1	0	0	0	0	-0.125	-0.125	-0.125	-0.125	-0.125	linear	0.025	TRUE	300	NA	NA	0	0.5	3	sepmodel	0.1	-0.02109142269454371	0.008511812892897356	0	10
4	250	0	250	500	750	2	0	1	0	0	0	0	-0.125	-0.125	-0.125	-0.125	-0.125	linear	0.025	TRUE	300	NA	NA	0	0.5	4	fixmodel	0	0.022696233759467214	0.0056573570635865406	0	10
4	250	0	250	500	750	2	0	1	0	0	0	0	-0.125	-0.125	-0.125	-0.125	-0.125	linear	0.025	TRUE	300	NA	NA	0	0.5	4	fixmodel_cal	0	0.01856840831432844	0.004767898679573166	0	10
4	250	0	250	500	750	2	0	1	0	0	0	0	-0.125	-0.125	-0.125	-0.125	-0.125	linear	0.025	TRUE	300	NA	NA	0	0.5	4	sepmodel	0	0.02735977677117985	0.008514103532030916	0	10
4	250	0	250	500	750	2	0	1	0	0	0	0	-0.125	-0.125	-0.125	-0.125	-0.125	linear	0.025	TRUE	325	NA	NA	0	0.5	2	fixmodel	0	-0.007959813396257343	0.005265483320511636	0	10
4	250	0	250	500	750	2	0	1	0	0	0	0	-0.125	-0.125	-0.125	-0.125	-0.125	linear	0.025	TRUE	325	NA	NA	0	0.5	2	fixmodel_cal	0	-0.012256193174670645	0.004675105122068886	0	10
4	250	0	250	500	750	2	0	1	0	0	0	0	-0.125	-0.125	-0.125	-0.125	-0.125	linear	0.025	TRUE	325	NA	NA	0	0.5	2	sepmodel	0	-0.011502678987181632	0.005428691768106622	0	10
4	250	0	250	500	750	2	0	1	0	0	0	0	-0.125	-0.125	-0.125	-0.125	-0.125	linear	0.025	TRUE	325	NA	NA	0	0.5	3	fixmodel	0	-0.0053372615065437196	0.004566050567994327	0	10
4	250	0	250	500	750	2	0	1	0	0	0	0	-0.125	-0.125	-0.125	-0.125	-0.125	linear	0.025	TRUE	325	NA	NA	0	0.5	3	fixmodel_cal	0	-0.009684230296217589	0.004016850071392548	0	10
4	250	0	250	500	750	2	0	1	0	0	0	0	-0.125	-0.125	-0.125	-0.125	-0.125	linear	0.025	TRUE	325	NA	NA	0	0.5	3	sepmodel	0	-0.0072015515195999625	0.004742512514715152	0	10
4	250	0	250	500	750	2	0	1	0	0	0	0	-0.125	-0.125	-0.125	-0.125	-0.125	linear	0.025	TRUE	325	NA	NA	0	0.5	4	fixmodel	0	-0.015955725035117104	0.008406277414275909	0	10
4	250	0	250	500	750	2	0	1	0	0	0	0	-0.125	-0.125	-0.125	-0.125	-0.125	linear	0.025	TRUE	325	NA	NA	0	0.5	4	fixmodel_cal	0	-0.020197629842436542	0.007346739077308724	0	10
4	250	0	250	500	750	2	0	1	0	0	0	0	-0.125	-0.125	-0.125	-0.125	-0.125	linear	0.025	TRUE	325	NA	NA	0	0.5	4	sepmodel	0.1	-0.005956645872288713	0.00928435908714969	0	10
4	250	0	250	500	750	2	0	1	0	0	0	0	-0.125	-0.125	-0.125	-0.125	-0.125	linear	0.025	TRUE	350	NA	NA	0	0.5	2	fixmodel	0	-0.03767923524252377	0.008932266887999188	0	10
4	250	0	250	500	750	2	0	1	0	0	0	0	-0.125	-0.125	-0.125	-0.125	-0.125	linear	0.025	TRUE	350	NA	NA	0	0.5	2	fixmodel_cal	0	-0.044446980769289296	0.00998638409315908	0	10
4	250	0	250	500	750	2	0	1	0	0	0	0	-0.125	-0.125	-0.125	-0.125	-0.125	linear	0.025	TRUE	350	NA	NA	0	0.5	2	sepmodel	0	-0.04789731313938653	0.011527123944666186	0	10
4	250	0	250	500	750	2	0	1	0	0	0	0	-0.125	-0.125	-0.125	-0.125	-0.125	linear	0.025	TRUE	350	NA	NA	0	0.5	3	fixmodel	0	-0.029933139802974976	0.0066946017464107	0	10
4	250	0	250	500	750	2	0	1	0	0	0	0	-0.125	-0.125	-0.125	-0.125	-0.125	linear	0.025	TRUE	350	NA	NA	0	0.5	3	fixmodel_cal	0	-0.035502504945378106	0.007361692267740745	0	10
4	250	0	250	500	750	2	0	1	0	0	0	0	-0.125	-0.125	-0.125	-0.125	-0.125	linear	0.025	TRUE	350	NA	NA	0	0.5	3	sepmodel	0	-0.03227533509634449	0.00787226272126043	0	10
4	250	0	250	500	750	2	0	1	0	0	0	0	-0.125	-0.125	-0.125	-0.125	-0.125	linear	0.025	TRUE	350	NA	NA	0	0.5	4	fixmodel	0	-0.021001998100692452	0.007642574895762213	0	10
4	250	0	250	500	750	2	0	1	0	0	0	0	-0.125	-0.125	-0.125	-0.125	-0.125	linear	0.025	TRUE	350	NA	NA	0	0.5	4	fixmodel_cal	0	-0.030828040841111484	0.00837672809562491	0	10
4	250	0	250	500	750	2	0	1	0	0	0	0	-0.125	-0.125	-0.125	-0.125	-0.125	linear	0.025	TRUE	350	NA	NA	0	0.5	4	sepmodel	0	-0.02663262569081525	0.0074400636372885815	0	10
4	250	0	250	500	750	2	0	1	0	0	0	0	-0.125	-0.125	-0.125	-0.125	-0.125	linear	0.025	TRUE	375	NA	NA	0	0.5	2	fixmodel	0	0.021689353048787663	0.0024536393994999146	0	10
4	250	0	250	500	750	2	0	1	0	0	0	0	-0.125	-0.125	-0.125	-0.125	-0.125	linear	0.025	TRUE	375	NA	NA	0	0.5	2	fixmodel_cal	0	0.015786956115738385	0.0030334995504893935	0	10
4	250	0	250	500	750	2	0	1	0	0	0	0	-0.125	-0.125	-0.125	-0.125	-0.125	linear	0.025	TRUE	375	NA	NA	0	0.5	2	sepmodel	0	0.012589380170065188	0.00329378133197168	0	10
4	250	0	250	500	750	2	0	1	0	0	0	0	-0.125	-0.125	-0.125	-0.125	-0.125	linear	0.025	TRUE	375	NA	NA	0	0.5	3	fixmodel	0	-0.002183443823594767	0.002877149988917047	0	10
4	250	0	250	500	750	2	0	1	0	0	0	0	-0.125	-0.125	-0.125	-0.125	-0.125	linear	0.025	TRUE	375	NA	NA	0	0.5	3	fixmodel_cal	0	4.314230932419194e-4	0.0026464793720453253	0	10
4	250	0	250	500	750	2	0	1	0	0	0	0	-0.125	-0.125	-0.125	-0.125	-0.125	linear	0.025	TRUE	375	NA	NA	0	0.5	3	sepmodel	0	-0.018197754123702753	0.002926810651257535	0	10
4	250	0	250	500	750	2	0	1	0	0	0	0	-0.125	-0.125	-0.125	-0.125	-0.125	linear	0.025	TRUE	375	NA	NA	0	0.5	4	fixmodel	0	-0.012219649859727656	0.008855621785152963	0	10
4	250	0	250	500	750	2	0	1	0	0	0	0	-0.125	-0.125	-0.125	-0.125	-0.125	linear	0.025	TRUE	375	NA	NA	0	0.5	4	fixmodel_cal	0	-0.013832654499997979	0.008261470654108732	0	10
4	250	0	250	500	750	2	0	1	0	0	0	0	-0.125	-0.125	-0.125	-0.125	-0.125	linear	0.025	TRUE	375	NA	NA	0	0.5	4	sepmodel	0	-0.00920048028455674	0.00947159792291584	0	10
4	250	0	250	500	750	2	0	1	0	0	0	0	-0.125	-0.125	-0.125	-0.125	-0.125	linear	0.025	TRUE	400	NA	NA	0	0.5	2	fixmodel	0	-0.017679963881224756	0.006865005037870865	0	10
4	250	0	250	500	750	2	0	1	0	0	0	0	-0.125	-0.125	-0.125	-0.125	-0.125	linear	0.025	TRUE	400	NA	NA	0	0.5	2	fixmodel_cal	0	-0.02005714861451425	0.005469680425171341	0	10
4	250	0	250	500	750	2	0	1	0	0	0	0	-0.125	-0.125	-0.125	-0.125	-0.125	linear	0.025	TRUE	400	NA	NA	0	0.5	2	sepmodel	0	-0.0034972629663364866	0.008710499583432426	0	10
4	250	0	250	500	750	2	0	1	0	0	0	0	-0.125	-0.125	-0.125	-0.125	-0.125	linear	0.025	TRUE	400	NA	NA	0	0.5	3	fixmodel	0	0.02838483455018862	0.005336525877911302	0	10
4	250	0	250	500	750	2	0	1	0	0	0	0	-0.125	-0.125	-0.125	-0.125	-0.125	linear	0.025	TRUE	400	NA	NA	0	0.5	3	fixmodel_cal	0	0.02129776920418877	0.005936168789605023	0	10
4	250	0	250	500	750	2	0	1	0	0	0	0	-0.125	-0.125	-0.125	-0.125	-0.125	linear	0.025	TRUE	400	NA	NA	0	0.5	3	sepmodel	0	0.043000533884554305	0.007666366716488936	0	10
4	250	0	250	500	750	2	0	1	0	0	0	0	-0.125	-0.125	-0.125	-0.125	-0.125	linear	0.025	TRUE	400	NA	NA	0	0.5	4	fixmodel	0.2	0.011706699744617655	0.01094691798576196	0	10
4	250	0	250	500	750	2	0	1	0	0	0	0	-0.125	-0.125	-0.125	-0.125	-0.125	linear	0.025	TRUE	400	NA	NA	0	0.5	4	fixmodel_cal	0.2	0.00799954679038141	0.011889095624664687	0	10
4	250	0	250	500	750	2	0	1	0	0	0	0	-0.125	-0.125	-0.125	-0.125	-0.125	linear	0.025	TRUE	400	NA	NA	0	0.5	4	sepmodel	0.1	0.016920897413121336	0.009524252352361776	0	10
4	250	0	250	500	750	2	0	1	0	0	0	0	-0.125	-0.125	-0.125	-0.125	-0.125	linear	0.025	TRUE	425	NA	NA	0	0.5	2	fixmodel	0	-0.02751759370202688	0.005584172819612332	0	10
4	250	0	250	500	750	2	0	1	0	0	0	0	-0.125	-0.125	-0.125	-0.125	-0.125	linear	0.025	TRUE	425	NA	NA	0	0.5	2	fixmodel_cal	0	-0.01925966999141079	0.004762719743900847	0	10
4	250	0	250	500	750	2	0	1	0	0	0	0	-0.125	-0.125	-0.125	-0.125	-0.125	linear	0.025	TRUE	425	NA	NA	0	0.5	2	sepmodel	0	-0.03145473210878811	0.005241281173161631	0	10
4	250	0	250	500	750	2	0	1	0	0	0	0	-0.125	-0.125	-0.125	-0.125	-0.125	linear	0.025	TRUE	425	NA	NA	0	0.5	3	fixmodel	0	0.05283241582006365	0.0096695769555517	0	10
4	250	0	250	500	750	2	0	1	0	0	0	0	-0.125	-0.125	-0.125	-0.125	-0.125	linear	0.025	TRUE	425	NA	NA	0	0.5	3	fixmodel_cal	0	0.05208080264576014	0.008667506793601345	0	10
4	250	0	250	500	750	2	0	1	0	0	0	0	-0.125	-0.125	-0.125	-0.125	-0.125	linear	0.025	TRUE	425	NA	NA	0	0.5	3	sepmodel	0.1	0.047590984466498384	0.0086241127264519	0	10
4	250	0	250	500	750	2	0	1	0	0	0	0	-0.125	-0.125	-0.125	-0.125	-0.125	linear	0.025	TRUE	425	NA	NA	0	0.5	4	fixmodel	0	0.027585700476507664	0.0039223651825545155	0	10
4	250	0	250	500	750	2	0	1	0	0	0	0	-0.125	-0.125	-0.125	-0.125	-0.125	linear	0.025	TRUE	425	NA	NA	0	0.5	4	fixmodel_cal	0	0.025198232471021136	0.003711790088748448	0	10
4	250	0	250	500	750	2	0	1	0	0	0	0	-0.125	-0.125	-0.125	-0.125	-0.125	linear	0.025	TRUE	425	NA	NA	0	0.5	4	sepmodel	0	0.029364433727657215	0.004358026696539288	0	10
4	250	0	250	500	750	2	0	1	0	0	0	0	-0.125	-0.125	-0.125	-0.125	-0.125	linear	0.025	TRUE	450	NA	NA	0	0.5	2	fixmodel	0.1	0.05460732571198619	0.009073743147320205	0	10
4	250	0	250	500	750	2	0	1	0	0	0	0	-0.125	-0.125	-0.125	-0.125	-0.125	linear	0.025	TRUE	450	NA	NA	0	0.5	2	fixmodel_cal	0.1	0.045041245856917926	0.007689703309132182	0	10
4	250	0	250	500	750	2	0	1	0	0	0	0	-0.125	-0.125	-0.125	-0.125	-0.125	linear	0.025	TRUE	450	NA	NA	0	0.5	2	sepmodel	0	0.04676495646608626	0.008896657245076846	0	10
4	250	0	250	500	750	2	0	1	0	0	0	0	-0.125	-0.125	-0.125	-0.125	-0.125	linear	0.025	TRUE	450	NA	NA	0	0.5	3	fixmodel	0	0.005869610616725892	0.0042290525984019075	0	10
4	250	0	250	500	750	2	0	1	0	0	0	0	-0.125	-0.125	-0.125	-0.125	-0.125	linear	0.025	TRUE	450	NA	NA	0	0.5	3	fixmodel_cal	0	4.393736937377215e-4	0.003635691686105084	0	10
4	250	0	250	500	750	2	0	1	0	0	0	0	-0.125	-0.125	-0.125	-0.125	-0.125	linear	0.025	TRUE	450	NA	NA	0	0.5	3	sepmodel	0	-0.00926833228906247	0.007444447369059765	0	10
4	250	0	250	500	750	2	0	1	0	0	0	0	-0.125	-0.125	-0.125	-0.125	-0.125	linear	0.025	TRUE	450	NA	NA	0	0.5	4	fixmodel	0.1	0.023477105817980664	0.009487288975657348	0	10
4	250	0	250	500	750	2	0	1	0	0	0	0	-0.125	-0.125	-0.125	-0.125	-0.125	linear	0.025	TRUE	450	NA	NA	0	0.5	4	fixmodel_cal	0.1	0.013187133127067974	0.008587170015079148	0	10
4	250	0	250	500	750	2	0	1	0	0	0	0	-0.125	-0.125	-0.125	-0.125	-0.125	linear	0.025	TRUE	450	NA	NA	0	0.5	4	sepmodel	0.1	0.017374960060133938	0.009436680153554509	0	10
4	250	0	250	500	750	2	0	1	0	0	0	0	-0.125	-0.125	-0.125	-0.125	-0.125	linear	0.025	TRUE	475	NA	NA	0	0.5	2	fixmodel	0.1	0.046003783692738345	0.0109887093601382	0	10
4	250	0	250	500	750	2	0	1	0	0	0	0	-0.125	-0.125	-0.125	-0.125	-0.125	linear	0.025	TRUE	475	NA	NA	0	0.5	2	fixmodel_cal	0.1	0.030567941537304733	0.011869492037196082	0	10
4	250	0	250	500	750	2	0	1	0	0	0	0	-0.125	-0.125	-0.125	-0.125	-0.125	linear	0.025	TRUE	475	NA	NA	0	0.5	2	sepmodel	0.1	0.045181829465814345	0.01205645508203157	0	10
4	250	0	250	500	750	2	0	1	0	0	0	0	-0.125	-0.125	-0.125	-0.125	-0.125	linear	0.025	TRUE	475	NA	NA	0	0.5	3	fixmodel	0	0.025064410768154077	0.005708433296356694	0	10
4	250	0	250	500	750	2	0	1	0	0	0	0	-0.125	-0.125	-0.125	-0.125	-0.125	linear	0.025	TRUE	475	NA	NA	0	0.5	3	fixmodel_cal	0	0.015152255165190219	0.005994347249127811	0	10
4	250	0	250	500	750	2	0	1	0	0	0	0	-0.125	-0.125	-0.125	-0.125	-0.125	linear	0.025	TRUE	475	NA	NA	0	0.5	3	sepmodel	0	0.02170635567608981	0.007197639362842586	0	10
4	250	0	250	500	750	2	0	1	0	0	0	0	-0.125	-0.125	-0.125	-0.125	-0.125	linear	0.025	TRUE	475	NA	NA	0	0.5	4	fixmodel	0	-0.011546677517786149	0.006968446016979492	0	10
4	250	0	250	500	750	2	0	1	0	0	0	0	-0.125	-0.125	-0.125	-0.125	-0.125	linear	0.025	TRUE	475	NA	NA	0	0.5	4	fixmodel_cal	0	-0.02456709224919218	0.008629844945617192	0	10
4	250	0	250	500	750	2	0	1	0	0	0	0	-0.125	-0.125	-0.125	-0.125	-0.125	linear	0.025	TRUE	475	NA	NA	0	0.5	4	sepmodel	0	-0.01611073750013795	0.010376193482564185	0	10
4	250	0	250	500	750	2	0	1	0	0	0	0	-0.125	-0.125	-0.125	-0.125	-0.125	linear	0.025	TRUE	500	NA	NA	0	0.5	2	fixmodel	0	9.906417575410553e-4	0.0034954254963756332	0	10
4	250	0	250	500	750	2	0	1	0	0	0	0	-0.125	-0.125	-0.125	-0.125	-0.125	linear	0.025	TRUE	500	NA	NA	0	0.5	2	fixmodel_cal	0	0.0025400436815315925	0.004446977103840207	0	10
4	250	0	250	500	750	2	0	1	0	0	0	0	-0.125	-0.125	-0.125	-0.125	-0.125	linear	0.025	TRUE	500	NA	NA	0	0.5	2	sepmodel	0	0.004311429717288622	0.004498671752735564	0	10
4	250	0	250	500	750	2	0	1	0	0	0	0	-0.125	-0.125	-0.125	-0.125	-0.125	linear	0.025	TRUE	500	NA	NA	0	0.5	3	fixmodel	0	-0.02218546341030634	0.008198488447293643	0	10
4	250	0	250	500	750	2	0	1	0	0	0	0	-0.125	-0.125	-0.125	-0.125	-0.125	linear	0.025	TRUE	500	NA	NA	0	0.5	3	fixmodel_cal	0	-0.024247713105516717	0.008479741121933917	0	10
4	250	0	250	500	750	2	0	1	0	0	0	0	-0.125	-0.125	-0.125	-0.125	-0.125	linear	0.025	TRUE	500	NA	NA	0	0.5	3	sepmodel	0	-0.021825221169277046	0.006565365800656952	0	10
4	250	0	250	500	750	2	0	1	0	0	0	0	-0.125	-0.125	-0.125	-0.125	-0.125	linear	0.025	TRUE	500	NA	NA	0	0.5	4	fixmodel	0	0.006868429801590022	0.0071633657209506495	0	10
4	250	0	250	500	750	2	0	1	0	0	0	0	-0.125	-0.125	-0.125	-0.125	-0.125	linear	0.025	TRUE	500	NA	NA	0	0.5	4	fixmodel_cal	0	-0.002553591820685843	0.006525790395620239	0	10
4	250	0	250	500	750	2	0	1	0	0	0	0	-0.125	-0.125	-0.125	-0.125	-0.125	linear	0.025	TRUE	500	NA	NA	0	0.5	4	sepmodel	0.1	0.014313383071376853	0.009674004383148926	0	10
4	250	0	250	500	750	2	0	1	0	0	0	0	-0.125	-0.125	-0.125	-0.125	-0.125	linear	0.025	TRUE	525	NA	NA	0	0.5	2	fixmodel	0	0.020224261923262602	0.0028582918758032305	0	10
4	250	0	250	500	750	2	0	1	0	0	0	0	-0.125	-0.125	-0.125	-0.125	-0.125	linear	0.025	TRUE	525	NA	NA	0	0.5	2	fixmodel_cal	0	0.006606560210096502	0.0029309492304120124	0	10
4	250	0	250	500	750	2	0	1	0	0	0	0	-0.125	-0.125	-0.125	-0.125	-0.125	linear	0.025	TRUE	525	NA	NA	0	0.5	2	sepmodel	0	0.036774189376886285	0.00535251794108588	0	10
4	250	0	250	500	750	2	0	1	0	0	0	0	-0.125	-0.125	-0.125	-0.125	-0.125	linear	0.025	TRUE	525	NA	NA	0	0.5	3	fixmodel	0	-0.01293006821139092	0.007672713297004432	0	10
4	250	0	250	500	750	2	0	1	0	0	0	0	-0.125	-0.125	-0.125	-0.125	-0.125	linear	0.025	TRUE	525	NA	NA	0	0.5	3	fixmodel_cal	0	-0.02233874635405051	0.00806627072952554	0	10
4	250	0	250	500	750	2	0	1	0	0	0	0	-0.125	-0.125	-0.125	-0.125	-0.125	linear	0.025	TRUE	525	NA	NA	0	0.5	3	sepmodel	0.1	-0.002839553127456953	0.010689830532670759	0	10
4	250	0	250	500	750	2	0	1	0	0	0	0	-0.125	-0.125	-0.125	-0.125	-0.125	linear	0.025	TRUE	525	NA	NA	0	0.5	4	fixmodel	0	0.01613741554249059	0.00532148511509004	0	10
4	250	0	250	500	750	2	0	1	0	0	0	0	-0.125	-0.125	-0.125	-0.125	-0.125	linear	0.025	TRUE	525	NA	NA	0	0.5	4	fixmodel_cal	0	0.0024956478074196504	0.0046194736382600176	0	10
4	250	0	250	500	750	2	0	1	0	0	0	0	-0.125	-0.125	-0.125	-0.125	-0.125	linear	0.025	TRUE	525	NA	NA	0	0.5	4	sepmodel	0	0.013677281816656962	0.00487821071936226	0	10
4	250	0	250	500	750	2	0	1	0	0	0	0	-0.125	-0.125	-0.125	-0.125	-0.125	linear	0.025	TRUE	550	NA	NA	0	0.5	2	fixmodel	0.1	-0.012888996618821202	0.009455482656728504	0	10
4	250	0	250	500	750	2	0	1	0	0	0	0	-0.125	-0.125	-0.125	-0.125	-0.125	linear	0.025	TRUE	550	NA	NA	0	0.5	2	fixmodel_cal	0.1	-0.01943786921857396	0.010714010196319531	0	10
4	250	0	250	500	750	2	0	1	0	0	0	0	-0.125	-0.125	-0.125	-0.125	-0.125	linear	0.025	TRUE	550	NA	NA	0	0.5	2	sepmodel	0.1	-0.024145125890922114	0.010182644600138634	0	10
4	250	0	250	500	750	2	0	1	0	0	0	0	-0.125	-0.125	-0.125	-0.125	-0.125	linear	0.025	TRUE	550	NA	NA	0	0.5	3	fixmodel	0	0.032763871134270685	0.004822958890224562	0	10
4	250	0	250	500	750	2	0	1	0	0	0	0	-0.125	-0.125	-0.125	-0.125	-0.125	linear	0.025	TRUE	550	NA	NA	0	0.5	3	fixmodel_cal	0	0.02650950016904929	0.0051133944424456845	0	10
4	250	0	250	500	750	2	0	1	0	0	0	0	-0.125	-0.125	-0.125	-0.125	-0.125	linear	0.025	TRUE	550	NA	NA	0	0.5	3	sepmodel	0	0.016450025801877054	0.004856679462797897	0	10
4	250	0	250	500	750	2	0	1	0	0	0	0	-0.125	-0.125	-0.125	-0.125	-0.125	linear	0.025	TRUE	550	NA	NA	0	0.5	4	fixmodel	0.1	0.028091278318386242	0.0076380024009978	0	10
4	250	0	250	500	750	2	0	1	0	0	0	0	-0.125	-0.125	-0.125	-0.125	-0.125	linear	0.025	TRUE	550	NA	NA	0	0.5	4	fixmodel_cal	0	0.02020127915532197	0.005288952748685444	0	10
4	250	0	250	500	750	2	0	1	0	0	0	0	-0.125	-0.125	-0.125	-0.125	-0.125	linear	0.025	TRUE	550	NA	NA	0	0.5	4	sepmodel	0	0.022733097220752934	0.007809607606996953	0	10
4	250	0	250	500	750	2	0	1	0	0	0	0	-0.125	-0.125	-0.125	-0.125	-0.125	linear	0.025	TRUE	575	NA	NA	0	0.5	2	fixmodel	0	-0.0180891282049127	0.005442234058650312	0	10
4	250	0	250	500	750	2	0	1	0	0	0	0	-0.125	-0.125	-0.125	-0.125	-0.125	linear	0.025	TRUE	575	NA	NA	0	0.5	2	fixmodel_cal	0	-0.016734589708646254	0.004772728796876035	0	10
4	250	0	250	500	750	2	0	1	0	0	0	0	-0.125	-0.125	-0.125	-0.125	-0.125	linear	0.025	TRUE	575	NA	NA	0	0.5	2	sepmodel	0	-0.029426378145496587	0.006029915869743649	0	10
4	250	0	250	500	750	2	0	1	0	0	0	0	-0.125	-0.125	-0.125	-0.125	-0.125	linear	0.025	TRUE	575	NA	NA	0	0.5	3	fixmodel	0	-0.010580969146247964	0.0049883151400597295	0	10
4	250	0	250	500	750	2	0	1	0	0	0	0	-0.125	-0.125	-0.125	-0.125	-0.125	linear	0.025	TRUE	575	NA	NA	0	0.5	3	fixmodel_cal	0	-0.010663558015489792	0.003468391879790321	0	10
4	250	0	250	500	750	2	0	1	0	0	0	0	-0.125	-0.125	-0.125	-0.125	-0.125	linear	0.025	TRUE	575	NA	NA	0	0.5	3	sepmodel	0	-0.00716686037422291	0.006982821301390253	0	10
4	250	0	250	500	750	2	0	1	0	0	0	0	-0.125	-0.125	-0.125	-0.125	-0.125	linear	0.025	TRUE	575	NA	NA	0	0.5	4	fixmodel	0	0.005932077531742583	0.004890234170075849	0	10
4	250	0	250	500	750	2	0	1	0	0	0	0	-0.125	-0.125	-0.125	-0.125	-0.125	linear	0.025	TRUE	575	NA	NA	0	0.5	4	fixmodel_cal	0	2.1083354968863942e-4	0.004698386352431994	0	10
4	250	0	250	500	750	2	0	1	0	0	0	0	-0.125	-0.125	-0.125	-0.125	-0.125	linear	0.025	TRUE	575	NA	NA	0	0.5	4	sepmodel	0	-0.007381712125684937	0.008225051794787573	0	10
4	250	0	250	500	750	2	0	1	0	0	0	0	-0.125	-0.125	-0.125	-0.125	-0.125	linear	0.025	TRUE	600	NA	NA	0	0.5	2	fixmodel	0	2.3613154586397538e-4	0.007064069393196257	0	10
4	250	0	250	500	750	2	0	1	0	0	0	0	-0.125	-0.125	-0.125	-0.125	-0.125	linear	0.025	TRUE	600	NA	NA	0	0.5	2	fixmodel_cal	0	-0.005236753637117329	0.006066287544468099	0	10
4	250	0	250	500	750	2	0	1	0	0	0	0	-0.125	-0.125	-0.125	-0.125	-0.125	linear	0.025	TRUE	600	NA	NA	0	0.5	2	sepmodel	0	-3.4703532488852047e-5	0.0064778743043574834	0	10
4	250	0	250	500	750	2	0	1	0	0	0	0	-0.125	-0.125	-0.125	-0.125	-0.125	linear	0.025	TRUE	600	NA	NA	0	0.5	3	fixmodel	0.1	-0.009873859065900322	0.010726957778814983	0	10
4	250	0	250	500	750	2	0	1	0	0	0	0	-0.125	-0.125	-0.125	-0.125	-0.125	linear	0.025	TRUE	600	NA	NA	0	0.5	3	fixmodel_cal	0	-0.015170154742483554	0.009634974555259957	0	10
4	250	0	250	500	750	2	0	1	0	0	0	0	-0.125	-0.125	-0.125	-0.125	-0.125	linear	0.025	TRUE	600	NA	NA	0	0.5	3	sepmodel	0	-0.022149537802101722	0.008121845341417532	0	10
4	250	0	250	500	750	2	0	1	0	0	0	0	-0.125	-0.125	-0.125	-0.125	-0.125	linear	0.025	TRUE	600	NA	NA	0	0.5	4	fixmodel	0	0.048897206118020425	0.00456020479894469	0	10
4	250	0	250	500	750	2	0	1	0	0	0	0	-0.125	-0.125	-0.125	-0.125	-0.125	linear	0.025	TRUE	600	NA	NA	0	0.5	4	fixmodel_cal	0	0.036092244470434166	0.003701117883175121	0	10
4	250	0	250	500	750	2	0	1	0	0	0	0	-0.125	-0.125	-0.125	-0.125	-0.125	linear	0.025	TRUE	600	NA	NA	0	0.5	4	sepmodel	0	0.05558833110312242	0.00478662768488553	0	10
4	250	0	250	500	750	2	0	1	0	0	0	0	-0.125	-0.125	-0.125	-0.125	-0.125	linear	0.025	TRUE	625	NA	NA	0	0.5	2	fixmodel	0	0.0028449201649113345	0.005128628310711311	0	10
4	250	0	250	500	750	2	0	1	0	0	0	0	-0.125	-0.125	-0.125	-0.125	-0.125	linear	0.025	TRUE	625	NA	NA	0	0.5	2	fixmodel_cal	0	0.004792395618101812	0.006064907495025566	0	10
4	250	0	250	500	750	2	0	1	0	0	0	0	-0.125	-0.125	-0.125	-0.125	-0.125	linear	0.025	TRUE	625	NA	NA	0	0.5	2	sepmodel	0	0.021067431475630533	0.0048985739625820885	0	10
4	250	0	250	500	750	2	0	1	0	0	0	0	-0.125	-0.125	-0.125	-0.125	-0.125	linear	0.025	TRUE	625	NA	NA	0	0.5	3	fixmodel	0	-0.02012403304337335	0.00944879957380147	0	10
4	250	0	250	500	750	2	0	1	0	0	0	0	-0.125	-0.125	-0.125	-0.125	-0.125	linear	0.025	TRUE	625	NA	NA	0	0.5	3	fixmodel_cal	0	-0.023504545968619436	0.007596087624258682	0	10
4	250	0	250	500	750	2	0	1	0	0	0	0	-0.125	-0.125	-0.125	-0.125	-0.125	linear	0.025	TRUE	625	NA	NA	0	0.5	3	sepmodel	0	-0.020147783030739115	0.009329776660423856	0	10
4	250	0	250	500	750	2	0	1	0	0	0	0	-0.125	-0.125	-0.125	-0.125	-0.125	linear	0.025	TRUE	625	NA	NA	0	0.5	4	fixmodel	0	0.0018105756678317656	0.009532327486926334	0	10
4	250	0	250	500	750	2	0	1	0	0	0	0	-0.125	-0.125	-0.125	-0.125	-0.125	linear	0.025	TRUE	625	NA	NA	0	0.5	4	fixmodel_cal	0	-0.0010662683956759718	0.008030280564862284	0	10
4	250	0	250	500	750	2	0	1	0	0	0	0	-0.125	-0.125	-0.125	-0.125	-0.125	linear	0.025	TRUE	625	NA	NA	0	0.5	4	sepmodel	0	0.005066545593535819	0.0074106434864463205	0	10
4	250	0	250	500	750	2	0	1	0	0	0	0	-0.125	-0.125	-0.125	-0.125	-0.125	linear	0.025	TRUE	650	NA	NA	0	0.5	2	fixmodel	0.1	0.025441228484670158	0.008882065005837571	0	10
4	250	0	250	500	750	2	0	1	0	0	0	0	-0.125	-0.125	-0.125	-0.125	-0.125	linear	0.025	TRUE	650	NA	NA	0	0.5	2	fixmodel_cal	0	0.004114378420776811	0.0071796245844471225	0	10
4	250	0	250	500	750	2	0	1	0	0	0	0	-0.125	-0.125	-0.125	-0.125	-0.125	linear	0.025	TRUE	650	NA	NA	0	0.5	2	sepmodel	0.2	0.03154985090293863	0.011137992402429811	0	10
4	250	0	250	500	750	2	0	1	0	0	0	0	-0.125	-0.125	-0.125	-0.125	-0.125	linear	0.025	TRUE	650	NA	NA	0	0.5	3	fixmodel	0	-0.04025686488180404	0.013684684088988805	0	10
4	250	0	250	500	750	2	0	1	0	0	0	0	-0.125	-0.125	-0.125	-0.125	-0.125	linear	0.025	TRUE	650	NA	NA	0	0.5	3	fixmodel_cal	0	-0.05036594595864646	0.014993387186686136	0	10
4	250	0	250	500	750	2	0	1	0	0	0	0	-0.125	-0.125	-0.125	-0.125	-0.125	linear	0.025	TRUE	650	NA	NA	0	0.5	3	sepmodel	0	-0.034583746437212126	0.01595966224846479	0	10
4	250	0	250	500	750	2	0	1	0	0	0	0	-0.125	-0.125	-0.125	-0.125	-0.125	linear	0.025	TRUE	650	NA	NA	0	0.5	4	fixmodel	0	0.006594792597430023	0.006311429799137154	0	10
4	250	0	250	500	750	2	0	1	0	0	0	0	-0.125	-0.125	-0.125	-0.125	-0.125	linear	0.025	TRUE	650	NA	NA	0	0.5	4	fixmodel_cal	0	-0.003906969763224842	0.005678679888694434	0	10
4	250	0	250	500	750	2	0	1	0	0	0	0	-0.125	-0.125	-0.125	-0.125	-0.125	linear	0.025	TRUE	650	NA	NA	0	0.5	4	sepmodel	0	0.007370629502118976	0.006287767681397433	0	10
4	250	0	250	500	750	2	0	1	0	0	0	0	-0.125	-0.125	-0.125	-0.125	-0.125	linear	0.025	TRUE	675	NA	NA	0	0.5	2	fixmodel	0	-0.009921076428797289	0.007069462825529325	0	10
4	250	0	250	500	750	2	0	1	0	0	0	0	-0.125	-0.125	-0.125	-0.125	-0.125	linear	0.025	TRUE	675	NA	NA	0	0.5	2	fixmodel_cal	0	-0.01691018605185971	0.007778422954517552	0	10
4	250	0	250	500	750	2	0	1	0	0	0	0	-0.125	-0.125	-0.125	-0.125	-0.125	linear	0.025	TRUE	675	NA	NA	0	0.5	2	sepmodel	0	-0.013651862474966529	0.007681246517990841	0	10
4	250	0	250	500	750	2	0	1	0	0	0	0	-0.125	-0.125	-0.125	-0.125	-0.125	linear	0.025	TRUE	675	NA	NA	0	0.5	3	fixmodel	0	0.027405135592867946	0.004409680075313984	0	10
4	250	0	250	500	750	2	0	1	0	0	0	0	-0.125	-0.125	-0.125	-0.125	-0.125	linear	0.025	TRUE	675	NA	NA	0	0.5	3	fixmodel_cal	0	0.01864992838550202	0.004886150904561908	0	10
4	250	0	250	500	750	2	0	1	0	0	0	0	-0.125	-0.125	-0.125	-0.125	-0.125	linear	0.025	TRUE	675	NA	NA	0	0.5	3	sepmodel	0.1	0.03586380785806403	0.00585077438392548	0	10
4	250	0	250	500	750	2	0	1	0	0	0	0	-0.125	-0.125	-0.125	-0.125	-0.125	linear	0.025	TRUE	675	NA	NA	0	0.5	4	fixmodel	0	-0.024746234143513655	0.006973538528283097	0	10
4	250	0	250	500	750	2	0	1	0	0	0	0	-0.125	-0.125	-0.125	-0.125	-0.125	linear	0.025	TRUE	675	NA	NA	0	0.5	4	fixmodel_cal	0	-0.04046008894355893	0.008429130880940461	0	10
4	250	0	250	500	750	2	0	1	0	0	0	0	-0.125	-0.125	-0.125	-0.125	-0.125	linear	0.025	TRUE	675	NA	NA	0	0.5	4	sepmodel	0.1	-0.01622051923950475	0.0081119849522280265	0	10
4	250	0	250	500	750	2	0	1	0	0	0	0	-0.125	-0.125	-0.125	-0.125	-0.125	linear	0.025	TRUE	700	NA	NA	0	0.5	2	fixmodel	0	0.0016016656296917457	0.00440102872141027	0	10
4	250	0	250	500	750	2	0	1	0	0	0	0	-0.125	-0.125	-0.125	-0.125	-0.125	linear	0.025	TRUE	700	NA	NA	0	0.5	2	fixmodel_cal	0	-0.009440155269842468	0.003297346025437808	0	10
4	250	0	250	500	750	2	0	1	0	0	0	0	-0.125	-0.125	-0.125	-0.125	-0.125	linear	0.025	TRUE	700	NA	NA	0	0.5	2	sepmodel	0	0.0034722512431118726	0.004367674319286768	0	10
4	250	0	250	500	750	2	0	1	0	0	0	0	-0.125	-0.125	-0.125	-0.125	-0.125	linear	0.025	TRUE	700	NA	NA	0	0.5	3	fixmodel	0.1	0.005809467319021223	0.01635691632933814	0	10
4	250	0	250	500	750	2	0	1	0	0	0	0	-0.125	-0.125	-0.125	-0.125	-0.125	linear	0.025	TRUE	700	NA	NA	0	0.5	3	fixmodel_cal	0.1	-0.008807176168196885	0.011307580396151953	0	10
4	250	0	250	500	750	2	0	1	0	0	0	0	-0.125	-0.125	-0.125	-0.125	-0.125	linear	0.025	TRUE	700	NA	NA	0	0.5	3	sepmodel	0.2	-0.002079381341491885	0.020356991310308895	0	10
4	250	0	250	500	750	2	0	1	0	0	0	0	-0.125	-0.125	-0.125	-0.125	-0.125	linear	0.025	TRUE	700	NA	NA	0	0.5	4	fixmodel	0	0.014074390179376253	0.006862661371614814	0	10
4	250	0	250	500	750	2	0	1	0	0	0	0	-0.125	-0.125	-0.125	-0.125	-0.125	linear	0.025	TRUE	700	NA	NA	0	0.5	4	fixmodel_cal	0	0.004935534798262112	0.005840147014205437	0	10
4	250	0	250	500	750	2	0	1	0	0	0	0	-0.125	-0.125	-0.125	-0.125	-0.125	linear	0.025	TRUE	700	NA	NA	0	0.5	4	sepmodel	0	0.010112502422278355	0.007217445614217483	0	10
4	250	0	250	500	750	2	0	1	0	0	0	0	-0.125	-0.125	-0.125	-0.125	-0.125	linear	0.025	TRUE	725	NA	NA	0	0.5	2	fixmodel	0.2	0.05197701272199184	0.01300654917481915	0	10
4	250	0	250	500	750	2	0	1	0	0	0	0	-0.125	-0.125	-0.125	-0.125	-0.125	linear	0.025	TRUE	725	NA	NA	0	0.5	2	fixmodel_cal	0.1	0.032481443647429054	0.00907378003836975	0	10
4	250	0	250	500	750	2	0	1	0	0	0	0	-0.125	-0.125	-0.125	-0.125	-0.125	linear	0.025	TRUE	725	NA	NA	0	0.5	2	sepmodel	0.2	0.046067691756421364	0.012387649020823182	0	10
4	250	0	250	500	750	2	0	1	0	0	0	0	-0.125	-0.125	-0.125	-0.125	-0.125	linear	0.025	TRUE	725	NA	NA	0	0.5	3	fixmodel	0	0.0341693275261117	0.00584176950528542	0	10
4	250	0	250	500	750	2	0	1	0	0	0	0	-0.125	-0.125	-0.125	-0.125	-0.125	linear	0.025	TRUE	725	NA	NA	0	0.5	3	fixmodel_cal	0	0.011321232654093507	0.004191149339243626	0	10
4	250	0	250	500	750	2	0	1	0	0	0	0	-0.125	-0.125	-0.125	-0.125	-0.125	linear	0.025	TRUE	725	NA	NA	0	0.5	3	sepmodel	0	0.033218411812468304	0.007103373457900155	0	10
4	250	0	250	500	750	2	0	1	0	0	0	0	-0.125	-0.125	-0.125	-0.125	-0.125	linear	0.025	TRUE	725	NA	NA	0	0.5	4	fixmodel	0.2	0.06860008693042609	0.012820490987876527	0	10
4	250	0	250	500	750	2	0	1	0	0	0	0	-0.125	-0.125	-0.125	-0.125	-0.125	linear	0.025	TRUE	725	NA	NA	0	0.5	4	fixmodel_cal	0.1	0.05730983777701289	0.011004013346057613	0	10
4	250	0	250	500	750	2	0	1	0	0	0	0	-0.125	-0.125	-0.125	-0.125	-0.125	linear	0.025	TRUE	725	NA	NA	0	0.5	4	sepmodel	0.1	0.06595280249302911	0.01021740826770679	0	10
4	250	0	250	500	750	2	0	1	0	0	0	0	-0.125	-0.125	-0.125	-0.125	-0.125	linear	0.025	TRUE	750	NA	NA	0	0.5	2	fixmodel	0	-0.041426666878679276	0.007380812421060698	0	10
4	250	0	250	500	750	2	0	1	0	0	0	0	-0.125	-0.125	-0.125	-0.125	-0.125	linear	0.025	TRUE	750	NA	NA	0	0.5	2	fixmodel_cal	0	-0.042925995809935086	0.007023524517812768	0	10
4	250	0	250	500	750	2	0	1	0	0	0	0	-0.125	-0.125	-0.125	-0.125	-0.125	linear	0.025	TRUE	750	NA	NA	0	0.5	2	sepmodel	0	-0.04118998805065963	0.00944625660565391	0	10
4	250	0	250	500	750	2	0	1	0	0	0	0	-0.125	-0.125	-0.125	-0.125	-0.125	linear	0.025	TRUE	750	NA	NA	0	0.5	3	fixmodel	0.1	0.022294060745346428	0.006916692982475973	0	10
4	250	0	250	500	750	2	0	1	0	0	0	0	-0.125	-0.125	-0.125	-0.125	-0.125	linear	0.025	TRUE	750	NA	NA	0	0.5	3	fixmodel_cal	0	-9.969543699689424e-4	0.006343419279792227	0	10
4	250	0	250	500	750	2	0	1	0	0	0	0	-0.125	-0.125	-0.125	-0.125	-0.125	linear	0.025	TRUE	750	NA	NA	0	0.5	3	sepmodel	0	0.0027332761998082105	0.007826115531672619	0	10
4	250	0	250	500	750	2	0	1	0	0	0	0	-0.125	-0.125	-0.125	-0.125	-0.125	linear	0.025	TRUE	750	NA	NA	0	0.5	4	fixmodel	0.1	0.012994041499863022	0.009947174259581018	0	10
4	250	0	250	500	750	2	0	1	0	0	0	0	-0.125	-0.125	-0.125	-0.125	-0.125	linear	0.025	TRUE	750	NA	NA	0	0.5	4	fixmodel_cal	0.1	0.004066701390719135	0.010059237211356226	0	10
4	250	0	250	500	750	2	0	1	0	0	0	0	-0.125	-0.125	-0.125	-0.125	-0.125	linear	0.025	TRUE	750	NA	NA	0	0.5	4	sepmodel	0.1	8.87012230989883e-4	0.00909181723597641	0	10
4	250	0	250	500	750	2	0	1	0	0	0	0	0	0	0	0	0	linear	0.025	TRUE	25	NA	NA	0	0.5	2	fixmodel	0	0.01268401947488174	0.003981633602826751	0	10
4	250	0	250	500	750	2	0	1	0	0	0	0	0	0	0	0	0	linear	0.025	TRUE	25	NA	NA	0	0.5	2	fixmodel_cal	0	0.013098467066554252	0.004443451561830326	0	10
4	250	0	250	500	750	2	0	1	0	0	0	0	0	0	0	0	0	linear	0.025	TRUE	25	NA	NA	0	0.5	2	sepmodel	0	0.014210243833087534	0.004681327081797527	0	10
4	250	0	250	500	750	2	0	1	0	0	0	0	0	0	0	0	0	linear	0.025	TRUE	25	NA	NA	0	0.5	3	fixmodel	0	-0.03281537761223875	0.010138360656806133	0	10
4	250	0	250	500	750	2	0	1	0	0	0	0	0	0	0	0	0	linear	0.025	TRUE	25	NA	NA	0	0.5	3	fixmodel_cal	0	-0.03023648029749059	0.0099657217501345	0	10
4	250	0	250	500	750	2	0	1	0	0	0	0	0	0	0	0	0	linear	0.025	TRUE	25	NA	NA	0	0.5	3	sepmodel	0	-0.030052368333109324	0.010930723208228238	0	10
4	250	0	250	500	750	2	0	1	0	0	0	0	0	0	0	0	0	linear	0.025	TRUE	25	NA	NA	0	0.5	4	fixmodel	0	0.015933620441886766	0.004440147763189853	0	10
4	250	0	250	500	750	2	0	1	0	0	0	0	0	0	0	0	0	linear	0.025	TRUE	25	NA	NA	0	0.5	4	fixmodel_cal	0	0.015227386196287444	0.004022981903362376	0	10
4	250	0	250	500	750	2	0	1	0	0	0	0	0	0	0	0	0	linear	0.025	TRUE	25	NA	NA	0	0.5	4	sepmodel	0	0.01924967913091896	0.0056370045846642625	0	10
4	250	0	250	500	750	2	0	1	0	0	0	0	0	0	0	0	0	linear	0.025	TRUE	50	NA	NA	0	0.5	2	fixmodel	0	-0.02149263072476054	0.004090781705079421	0	10
4	250	0	250	500	750	2	0	1	0	0	0	0	0	0	0	0	0	linear	0.025	TRUE	50	NA	NA	0	0.5	2	fixmodel_cal	0	-0.02304321742152459	0.004042540631819012	0	10
4	250	0	250	500	750	2	0	1	0	0	0	0	0	0	0	0	0	linear	0.025	TRUE	50	NA	NA	0	0.5	2	sepmodel	0	-0.025122454780763113	0.0032071181600010655	0	10
4	250	0	250	500	750	2	0	1	0	0	0	0	0	0	0	0	0	linear	0.025	TRUE	50	NA	NA	0	0.5	3	fixmodel	0	0.022298308799920705	0.002525641560722165	0	10
4	250	0	250	500	750	2	0	1	0	0	0	0	0	0	0	0	0	linear	0.025	TRUE	50	NA	NA	0	0.5	3	fixmodel_cal	0	0.021658599902499798	0.0023653196093682536	0	10
4	250	0	250	500	750	2	0	1	0	0	0	0	0	0	0	0	0	linear	0.025	TRUE	50	NA	NA	0	0.5	3	sepmodel	0	0.01921707972509164	0.003787376183627688	0	10
4	250	0	250	500	750	2	0	1	0	0	0	0	0	0	0	0	0	linear	0.025	TRUE	50	NA	NA	0	0.5	4	fixmodel	0.1	0.018834227107116377	0.005360937133375243	0	10
4	250	0	250	500	750	2	0	1	0	0	0	0	0	0	0	0	0	linear	0.025	TRUE	50	NA	NA	0	0.5	4	fixmodel_cal	0.1	0.018008685824873655	0.0053746378199362194	0	10
4	250	0	250	500	750	2	0	1	0	0	0	0	0	0	0	0	0	linear	0.025	TRUE	50	NA	NA	0	0.5	4	sepmodel	0.1	0.00363611852371288	0.006534240367783622	0	10
4	250	0	250	500	750	2	0	1	0	0	0	0	0	0	0	0	0	linear	0.025	TRUE	75	NA	NA	0	0.5	2	fixmodel	0	-0.01331823623798234	0.0032761639829549374	0	10
4	250	0	250	500	750	2	0	1	0	0	0	0	0	0	0	0	0	linear	0.025	TRUE	75	NA	NA	0	0.5	2	fixmodel_cal	0	-0.01331014813702415	0.0030696838768632345	0	10
4	250	0	250	500	750	2	0	1	0	0	0	0	0	0	0	0	0	linear	0.025	TRUE	75	NA	NA	0	0.5	2	sepmodel	0.1	-0.013906470453465982	0.006966122495778959	0	10
4	250	0	250	500	750	2	0	1	0	0	0	0	0	0	0	0	0	linear	0.025	TRUE	75	NA	NA	0	0.5	3	fixmodel	0	0.009575062157255804	0.005969526974994225	0	10
4	250	0	250	500	750	2	0	1	0	0	0	0	0	0	0	0	0	linear	0.025	TRUE	75	NA	NA	0	0.5	3	fixmodel_cal	0	0.009696431716770848	0.0055186890810893525	0	10
4	250	0	250	500	750	2	0	1	0	0	0	0	0	0	0	0	0	linear	0.025	TRUE	75	NA	NA	0	0.5	3	sepmodel	0	0.01745042618622834	0.005488502786762615	0	10
4	250	0	250	500	750	2	0	1	0	0	0	0	0	0	0	0	0	linear	0.025	TRUE	75	NA	NA	0	0.5	4	fixmodel	0	0.038024873108323365	0.00518348054579362	0	10
4	250	0	250	500	750	2	0	1	0	0	0	0	0	0	0	0	0	linear	0.025	TRUE	75	NA	NA	0	0.5	4	fixmodel_cal	0	0.03607150131993722	0.0050738902549220056	0	10
4	250	0	250	500	750	2	0	1	0	0	0	0	0	0	0	0	0	linear	0.025	TRUE	75	NA	NA	0	0.5	4	sepmodel	0	0.05265199124292973	0.006717721737341667	0	10
4	250	0	250	500	750	2	0	1	0	0	0	0	0	0	0	0	0	linear	0.025	TRUE	100	NA	NA	0	0.5	2	fixmodel	0	-0.019078576410775774	0.0027345082239803426	0	10
4	250	0	250	500	750	2	0	1	0	0	0	0	0	0	0	0	0	linear	0.025	TRUE	100	NA	NA	0	0.5	2	fixmodel_cal	0	-0.016759894013869108	0.002876746702552586	0	10
4	250	0	250	500	750	2	0	1	0	0	0	0	0	0	0	0	0	linear	0.025	TRUE	100	NA	NA	0	0.5	2	sepmodel	0	-0.004808988242468699	0.0026933280863694216	0	10
4	250	0	250	500	750	2	0	1	0	0	0	0	0	0	0	0	0	linear	0.025	TRUE	100	NA	NA	0	0.5	3	fixmodel	0	0.018395666028913005	0.004024095518850138	0	10
4	250	0	250	500	750	2	0	1	0	0	0	0	0	0	0	0	0	linear	0.025	TRUE	100	NA	NA	0	0.5	3	fixmodel_cal	0	0.018992913384457247	0.003979730721239928	0	10
4	250	0	250	500	750	2	0	1	0	0	0	0	0	0	0	0	0	linear	0.025	TRUE	100	NA	NA	0	0.5	3	sepmodel	0	0.03621689342141432	0.004748827337426706	0	10
4	250	0	250	500	750	2	0	1	0	0	0	0	0	0	0	0	0	linear	0.025	TRUE	100	NA	NA	0	0.5	4	fixmodel	0	-0.01753108532035599	0.0025745392358269828	0	10
4	250	0	250	500	750	2	0	1	0	0	0	0	0	0	0	0	0	linear	0.025	TRUE	100	NA	NA	0	0.5	4	fixmodel_cal	0	-0.018001812354014032	0.002633195833901688	0	10
4	250	0	250	500	750	2	0	1	0	0	0	0	0	0	0	0	0	linear	0.025	TRUE	100	NA	NA	0	0.5	4	sepmodel	0	-0.015576885323070541	0.004442613269792859	0	10
4	250	0	250	500	750	2	0	1	0	0	0	0	0	0	0	0	0	linear	0.025	TRUE	125	NA	NA	0	0.5	2	fixmodel	0.1	-0.01177996096993657	0.010667979670644786	0	10
4	250	0	250	500	750	2	0	1	0	0	0	0	0	0	0	0	0	linear	0.025	TRUE	125	NA	NA	0	0.5	2	fixmodel_cal	0.1	-0.011449125264420865	0.010403015478060051	0	10
4	250	0	250	500	750	2	0	1	0	0	0	0	0	0	0	0	0	linear	0.025	TRUE	125	NA	NA	0	0.5	2	sepmodel	0.1	-0.011681852573851645	0.009899636163928022	0	10
4	250	0	250	500	750	2	0	1	0	0	0	0	0	0	0	0	0	linear	0.025	TRUE	125	NA	NA	0	0.5	3	fixmodel	0	-0.0028119477997037316	0.005999114012893315	0	10
4	250	0	250	500	750	2	0	1	0	0	0	0	0	0	0	0	0	linear	0.025	TRUE	125	NA	NA	0	0.5	3	fixmodel_cal	0	-0.004905461651109366	0.006013090660677702	0	10
4	250	0	250	500	750	2	0	1	0	0	0	0	0	0	0	0	0	linear	0.025	TRUE	125	NA	NA	0	0.5	3	sepmodel	0	-0.003403238845231175	0.0052129953309975295	0	10
4	250	0	250	500	750	2	0	1	0	0	0	0	0	0	0	0	0	linear	0.025	TRUE	125	NA	NA	0	0.5	4	fixmodel	0.1	0.019875152903315346	0.007282985246689272	0	10
4	250	0	250	500	750	2	0	1	0	0	0	0	0	0	0	0	0	linear	0.025	TRUE	125	NA	NA	0	0.5	4	fixmodel_cal	0.1	0.01896417733779416	0.007300739867544684	0	10
4	250	0	250	500	750	2	0	1	0	0	0	0	0	0	0	0	0	linear	0.025	TRUE	125	NA	NA	0	0.5	4	sepmodel	0	0.01927596762849135	0.005204301737075981	0	10
4	250	0	250	500	750	2	0	1	0	0	0	0	0	0	0	0	0	linear	0.025	TRUE	150	NA	NA	0	0.5	2	fixmodel	0	0.003085787484460539	0.002519963891047251	0	10
4	250	0	250	500	750	2	0	1	0	0	0	0	0	0	0	0	0	linear	0.025	TRUE	150	NA	NA	0	0.5	2	fixmodel_cal	0	0.006257648616228328	0.0027672952459897224	0	10
4	250	0	250	500	750	2	0	1	0	0	0	0	0	0	0	0	0	linear	0.025	TRUE	150	NA	NA	0	0.5	2	sepmodel	0	0.009624470463109448	0.004053435355694125	0	10
4	250	0	250	500	750	2	0	1	0	0	0	0	0	0	0	0	0	linear	0.025	TRUE	150	NA	NA	0	0.5	3	fixmodel	0.1	0.030617539202077694	0.007895131480116242	0	10
4	250	0	250	500	750	2	0	1	0	0	0	0	0	0	0	0	0	linear	0.025	TRUE	150	NA	NA	0	0.5	3	fixmodel_cal	0.1	0.026003981745580787	0.007892191025609962	0	10
4	250	0	250	500	750	2	0	1	0	0	0	0	0	0	0	0	0	linear	0.025	TRUE	150	NA	NA	0	0.5	3	sepmodel	0.1	0.028901703465508643	0.00888622517814998	0	10
4	250	0	250	500	750	2	0	1	0	0	0	0	0	0	0	0	0	linear	0.025	TRUE	150	NA	NA	0	0.5	4	fixmodel	0.1	7.965067891643336e-4	0.007595692544688108	0	10
4	250	0	250	500	750	2	0	1	0	0	0	0	0	0	0	0	0	linear	0.025	TRUE	150	NA	NA	0	0.5	4	fixmodel_cal	0.1	-7.299849130634686e-4	0.007527684269961303	0	10
4	250	0	250	500	750	2	0	1	0	0	0	0	0	0	0	0	0	linear	0.025	TRUE	150	NA	NA	0	0.5	4	sepmodel	0.1	0.004044681717804192	0.011193528833180177	0	10
4	250	0	250	500	750	2	0	1	0	0	0	0	0	0	0	0	0	linear	0.025	TRUE	175	NA	NA	0	0.5	2	fixmodel	0.1	0.04261718309601327	0.01423256581289364	0	10
4	250	0	250	500	750	2	0	1	0	0	0	0	0	0	0	0	0	linear	0.025	TRUE	175	NA	NA	0	0.5	2	fixmodel_cal	0.1	0.041830544967420454	0.012721161768745564	0	10
4	250	0	250	500	750	2	0	1	0	0	0	0	0	0	0	0	0	linear	0.025	TRUE	175	NA	NA	0	0.5	2	sepmodel	0.1	0.05707430040665124	0.016125011039602018	0	10
4	250	0	250	500	750	2	0	1	0	0	0	0	0	0	0	0	0	linear	0.025	TRUE	175	NA	NA	0	0.5	3	fixmodel	0	-0.012474332816987826	0.004651945236029052	0	10
4	250	0	250	500	750	2	0	1	0	0	0	0	0	0	0	0	0	linear	0.025	TRUE	175	NA	NA	0	0.5	3	fixmodel_cal	0	-0.014064307254101106	0.005128504248436495	0	10
4	250	0	250	500	750	2	0	1	0	0	0	0	0	0	0	0	0	linear	0.025	TRUE	175	NA	NA	0	0.5	3	sepmodel	0	-0.0020232327618637173	0.00530456464044142	0	10
4	250	0	250	500	750	2	0	1	0	0	0	0	0	0	0	0	0	linear	0.025	TRUE	175	NA	NA	0	0.5	4	fixmodel	0	0.03738610973762128	0.008391460242713908	0	10
4	250	0	250	500	750	2	0	1	0	0	0	0	0	0	0	0	0	linear	0.025	TRUE	175	NA	NA	0	0.5	4	fixmodel_cal	0	0.03849042947421566	0.007547543838547732	0	10
4	250	0	250	500	750	2	0	1	0	0	0	0	0	0	0	0	0	linear	0.025	TRUE	175	NA	NA	0	0.5	4	sepmodel	0.1	0.030046038673906116	0.012270327912318708	0	10
4	250	0	250	500	750	2	0	1	0	0	0	0	0	0	0	0	0	linear	0.025	TRUE	200	NA	NA	0	0.5	2	fixmodel	0	-0.04756685657288346	0.008409181646867141	0	10
4	250	0	250	500	750	2	0	1	0	0	0	0	0	0	0	0	0	linear	0.025	TRUE	200	NA	NA	0	0.5	2	fixmodel_cal	0	-0.04404585886560473	0.007684817739428604	0	10
4	250	0	250	500	750	2	0	1	0	0	0	0	0	0	0	0	0	linear	0.025	TRUE	200	NA	NA	0	0.5	2	sepmodel	0	-0.03661971207948475	0.0085355609501143	0	10
4	250	0	250	500	750	2	0	1	0	0	0	0	0	0	0	0	0	linear	0.025	TRUE	200	NA	NA	0	0.5	3	fixmodel	0	-2.7100264059972247e-4	0.003814206520998281	0	10
4	250	0	250	500	750	2	0	1	0	0	0	0	0	0	0	0	0	linear	0.025	TRUE	200	NA	NA	0	0.5	3	fixmodel_cal	0	-0.002076739095802674	0.0036410977758377697	0	10
4	250	0	250	500	750	2	0	1	0	0	0	0	0	0	0	0	0	linear	0.025	TRUE	200	NA	NA	0	0.5	3	sepmodel	0	0.01090317545109076	0.0038851689434341195	0	10
4	250	0	250	500	750	2	0	1	0	0	0	0	0	0	0	0	0	linear	0.025	TRUE	200	NA	NA	0	0.5	4	fixmodel	0.1	0.014997205122620125	0.006922212004348596	0	10
4	250	0	250	500	750	2	0	1	0	0	0	0	0	0	0	0	0	linear	0.025	TRUE	200	NA	NA	0	0.5	4	fixmodel_cal	0.1	0.01127968803664889	0.006501468091631088	0	10
4	250	0	250	500	750	2	0	1	0	0	0	0	0	0	0	0	0	linear	0.025	TRUE	200	NA	NA	0	0.5	4	sepmodel	0.1	0.01765330356177241	0.008486461340174594	0	10
4	250	0	250	500	750	2	0	1	0	0	0	0	0	0	0	0	0	linear	0.025	TRUE	225	NA	NA	0	0.5	2	fixmodel	0	-0.021376068156189643	0.008266556948020564	0	10
4	250	0	250	500	750	2	0	1	0	0	0	0	0	0	0	0	0	linear	0.025	TRUE	225	NA	NA	0	0.5	2	fixmodel_cal	0	-0.022797581817347912	0.008640877411538057	0	10
4	250	0	250	500	750	2	0	1	0	0	0	0	0	0	0	0	0	linear	0.025	TRUE	225	NA	NA	0	0.5	2	sepmodel	0	-0.03387672198110066	0.007961495781922892	0	10
4	250	0	250	500	750	2	0	1	0	0	0	0	0	0	0	0	0	linear	0.025	TRUE	225	NA	NA	0	0.5	3	fixmodel	0	-8.258918827601191e-4	0.005282758605970064	0	10
4	250	0	250	500	750	2	0	1	0	0	0	0	0	0	0	0	0	linear	0.025	TRUE	225	NA	NA	0	0.5	3	fixmodel_cal	0	-0.002726445117013639	0.004891900579887051	0	10
4	250	0	250	500	750	2	0	1	0	0	0	0	0	0	0	0	0	linear	0.025	TRUE	225	NA	NA	0	0.5	3	sepmodel	0	-0.004163803520460169	0.005270496692647452	0	10
4	250	0	250	500	750	2	0	1	0	0	0	0	0	0	0	0	0	linear	0.025	TRUE	225	NA	NA	0	0.5	4	fixmodel	0	-0.03689063863027339	0.005886826859830312	0	10
4	250	0	250	500	750	2	0	1	0	0	0	0	0	0	0	0	0	linear	0.025	TRUE	225	NA	NA	0	0.5	4	fixmodel_cal	0	-0.03017475237910082	0.00519654117004555	0	10
4	250	0	250	500	750	2	0	1	0	0	0	0	0	0	0	0	0	linear	0.025	TRUE	225	NA	NA	0	0.5	4	sepmodel	0	-0.03322581425415589	0.006655040043955589	0	10
4	250	0	250	500	750	2	0	1	0	0	0	0	0	0	0	0	0	linear	0.025	TRUE	250	NA	NA	0	0.5	2	fixmodel	0	1.6712232823926781e-4	0.003595829041909922	0	10
4	250	0	250	500	750	2	0	1	0	0	0	0	0	0	0	0	0	linear	0.025	TRUE	250	NA	NA	0	0.5	2	fixmodel_cal	0	-3.1031115569062973e-4	0.0033539567362825314	0	10
4	250	0	250	500	750	2	0	1	0	0	0	0	0	0	0	0	0	linear	0.025	TRUE	250	NA	NA	0	0.5	2	sepmodel	0	0.00799638594815152	0.004495545578120976	0	10
4	250	0	250	500	750	2	0	1	0	0	0	0	0	0	0	0	0	linear	0.025	TRUE	250	NA	NA	0	0.5	3	fixmodel	0	2.681293906094145e-4	0.0012945142396350486	0	10
4	250	0	250	500	750	2	0	1	0	0	0	0	0	0	0	0	0	linear	0.025	TRUE	250	NA	NA	0	0.5	3	fixmodel_cal	0	8.094173031226741e-4	0.0014697065727861584	0	10
4	250	0	250	500	750	2	0	1	0	0	0	0	0	0	0	0	0	linear	0.025	TRUE	250	NA	NA	0	0.5	3	sepmodel	0	0.011881398901915407	0.0033746244375886616	0	10
4	250	0	250	500	750	2	0	1	0	0	0	0	0	0	0	0	0	linear	0.025	TRUE	250	NA	NA	0	0.5	4	fixmodel	0	0.018271905583791877	0.002209093344681976	0	10
4	250	0	250	500	750	2	0	1	0	0	0	0	0	0	0	0	0	linear	0.025	TRUE	250	NA	NA	0	0.5	4	fixmodel_cal	0	0.01872232150334832	0.0022987827747660452	0	10
4	250	0	250	500	750	2	0	1	0	0	0	0	0	0	0	0	0	linear	0.025	TRUE	250	NA	NA	0	0.5	4	sepmodel	0	0.04106336258205091	0.004911140885699739	0	10
4	250	0	250	500	750	2	0	1	0	0	0	0	0	0	0	0	0	linear	0.025	TRUE	275	NA	NA	0	0.5	2	fixmodel	0	0.0011564611881680793	0.007456827571617792	0	10
4	250	0	250	500	750	2	0	1	0	0	0	0	0	0	0	0	0	linear	0.025	TRUE	275	NA	NA	0	0.5	2	fixmodel_cal	0	0.00487053239244141	0.00783584896176515	0	10
4	250	0	250	500	750	2	0	1	0	0	0	0	0	0	0	0	0	linear	0.025	TRUE	275	NA	NA	0	0.5	2	sepmodel	0.1	0.003516332739996048	0.008551146266231735	0	10
4	250	0	250	500	750	2	0	1	0	0	0	0	0	0	0	0	0	linear	0.025	TRUE	275	NA	NA	0	0.5	3	fixmodel	0	-0.008140427644063782	0.0046477415026963155	0	10
4	250	0	250	500	750	2	0	1	0	0	0	0	0	0	0	0	0	linear	0.025	TRUE	275	NA	NA	0	0.5	3	fixmodel_cal	0	-0.0031980756448818214	0.0043943355304051305	0	10
4	250	0	250	500	750	2	0	1	0	0	0	0	0	0	0	0	0	linear	0.025	TRUE	275	NA	NA	0	0.5	3	sepmodel	0	-0.012390000551683192	0.006820280040895227	0	10
4	250	0	250	500	750	2	0	1	0	0	0	0	0	0	0	0	0	linear	0.025	TRUE	275	NA	NA	0	0.5	4	fixmodel	0	-0.010022156826236034	0.005938200337747996	0	10
4	250	0	250	500	750	2	0	1	0	0	0	0	0	0	0	0	0	linear	0.025	TRUE	275	NA	NA	0	0.5	4	fixmodel_cal	0	-0.010834841196835547	0.005094889077566194	0	10
4	250	0	250	500	750	2	0	1	0	0	0	0	0	0	0	0	0	linear	0.025	TRUE	275	NA	NA	0	0.5	4	sepmodel	0	-0.010945846560475947	0.008040098446833172	0	10
4	250	0	250	500	750	2	0	1	0	0	0	0	0	0	0	0	0	linear	0.025	TRUE	300	NA	NA	0	0.5	2	fixmodel	0	-0.004966733462313466	0.008048152871982725	0	10
4	250	0	250	500	750	2	0	1	0	0	0	0	0	0	0	0	0	linear	0.025	TRUE	300	NA	NA	0	0.5	2	fixmodel_cal	0	-0.011818137593771007	0.008318580727928038	0	10
4	250	0	250	500	750	2	0	1	0	0	0	0	0	0	0	0	0	linear	0.025	TRUE	300	NA	NA	0	0.5	2	sepmodel	0	0.0093445846965449	0.008683267085290255	0	10
4	250	0	250	500	750	2	0	1	0	0	0	0	0	0	0	0	0	linear	0.025	TRUE	300	NA	NA	0	0.5	3	fixmodel	0	-0.03477657470181621	0.008278221864524385	0	10
4	250	0	250	500	750	2	0	1	0	0	0	0	0	0	0	0	0	linear	0.025	TRUE	300	NA	NA	0	0.5	3	fixmodel_cal	0	-0.03225520692498452	0.009117939060883663	0	10
4	250	0	250	500	750	2	0	1	0	0	0	0	0	0	0	0	0	linear	0.025	TRUE	300	NA	NA	0	0.5	3	sepmodel	0	-0.029701018387506637	0.009324115198340201	0	10
4	250	0	250	500	750	2	0	1	0	0	0	0	0	0	0	0	0	linear	0.025	TRUE	300	NA	NA	0	0.5	4	fixmodel	0	-0.023241560965055776	0.007994782415202701	0	10
4	250	0	250	500	750	2	0	1	0	0	0	0	0	0	0	0	0	linear	0.025	TRUE	300	NA	NA	0	0.5	4	fixmodel_cal	0	-0.02823654813869185	0.008754948979869753	0	10
4	250	0	250	500	750	2	0	1	0	0	0	0	0	0	0	0	0	linear	0.025	TRUE	300	NA	NA	0	0.5	4	sepmodel	0	-0.014503591137310215	0.0064032827244486406	0	10
4	250	0	250	500	750	2	0	1	0	0	0	0	0	0	0	0	0	linear	0.025	TRUE	325	NA	NA	0	0.5	2	fixmodel	0	0.02413783725989558	0.0034892781279017007	0	10
4	250	0	250	500	750	2	0	1	0	0	0	0	0	0	0	0	0	linear	0.025	TRUE	325	NA	NA	0	0.5	2	fixmodel_cal	0	0.023679200773321505	0.004109582386364033	0	10
4	250	0	250	500	750	2	0	1	0	0	0	0	0	0	0	0	0	linear	0.025	TRUE	325	NA	NA	0	0.5	2	sepmodel	0	0.019282671221024495	0.004379768341019117	0	10
4	250	0	250	500	750	2	0	1	0	0	0	0	0	0	0	0	0	linear	0.025	TRUE	325	NA	NA	0	0.5	3	fixmodel	0.1	0.008417853347239658	0.00868803379287962	0	10
4	250	0	250	500	750	2	0	1	0	0	0	0	0	0	0	0	0	linear	0.025	TRUE	325	NA	NA	0	0.5	3	fixmodel_cal	0.1	0.011373590473122322	0.007771115515311179	0	10
4	250	0	250	500	750	2	0	1	0	0	0	0	0	0	0	0	0	linear	0.025	TRUE	325	NA	NA	0	0.5	3	sepmodel	0.1	0.0041119012871333165	0.010182899296063102	0	10
4	250	0	250	500	750	2	0	1	0	0	0	0	0	0	0	0	0	linear	0.025	TRUE	325	NA	NA	0	0.5	4	fixmodel	0	-0.015393076830955572	0.005662385698839285	0	10
4	250	0	250	500	750	2	0	1	0	0	0	0	0	0	0	0	0	linear	0.025	TRUE	325	NA	NA	0	0.5	4	fixmodel_cal	0	-0.023381942075114105	0.005110534874444909	0	10
4	250	0	250	500	750	2	0	1	0	0	0	0	0	0	0	0	0	linear	0.025	TRUE	325	NA	NA	0	0.5	4	sepmodel	0	-0.0029036534401718026	0.005685770735570527	0	10
4	250	0	250	500	750	2	0	1	0	0	0	0	0	0	0	0	0	linear	0.025	TRUE	350	NA	NA	0	0.5	2	fixmodel	0.1	-0.005149584799864769	0.008669329654643669	0	10
4	250	0	250	500	750	2	0	1	0	0	0	0	0	0	0	0	0	linear	0.025	TRUE	350	NA	NA	0	0.5	2	fixmodel_cal	0.1	0.0042166163388217505	0.01004101026924634	0	10
4	250	0	250	500	750	2	0	1	0	0	0	0	0	0	0	0	0	linear	0.025	TRUE	350	NA	NA	0	0.5	2	sepmodel	0.1	-0.001012949677979707	0.00970535811413281	0	10
4	250	0	250	500	750	2	0	1	0	0	0	0	0	0	0	0	0	linear	0.025	TRUE	350	NA	NA	0	0.5	3	fixmodel	0	-0.04795493831786283	0.010446248776497195	0	10
4	250	0	250	500	750	2	0	1	0	0	0	0	0	0	0	0	0	linear	0.025	TRUE	350	NA	NA	0	0.5	3	fixmodel_cal	0	-0.04873929690996581	0.009606622951631744	0	10
4	250	0	250	500	750	2	0	1	0	0	0	0	0	0	0	0	0	linear	0.025	TRUE	350	NA	NA	0	0.5	3	sepmodel	0	-0.0340907605364387	0.011897581792312583	0	10
4	250	0	250	500	750	2	0	1	0	0	0	0	0	0	0	0	0	linear	0.025	TRUE	350	NA	NA	0	0.5	4	fixmodel	0	-0.01573857686698867	0.0055544282926850135	0	10
4	250	0	250	500	750	2	0	1	0	0	0	0	0	0	0	0	0	linear	0.025	TRUE	350	NA	NA	0	0.5	4	fixmodel_cal	0	-0.013162064178256787	0.0054047193743996394	0	10
4	250	0	250	500	750	2	0	1	0	0	0	0	0	0	0	0	0	linear	0.025	TRUE	350	NA	NA	0	0.5	4	sepmodel	0	-0.01169974477507182	0.008519779856444202	0	10
4	250	0	250	500	750	2	0	1	0	0	0	0	0	0	0	0	0	linear	0.025	TRUE	375	NA	NA	0	0.5	2	fixmodel	0	-0.05432774657057978	0.013139959776372277	0	10
4	250	0	250	500	750	2	0	1	0	0	0	0	0	0	0	0	0	linear	0.025	TRUE	375	NA	NA	0	0.5	2	fixmodel_cal	0	-0.055275570290537764	0.012275055365396994	0	10
4	250	0	250	500	750	2	0	1	0	0	0	0	0	0	0	0	0	linear	0.025	TRUE	375	NA	NA	0	0.5	2	sepmodel	0	-0.0480778956771561	0.013308818698712742	0	10
4	250	0	250	500	750	2	0	1	0	0	0	0	0	0	0	0	0	linear	0.025	TRUE	375	NA	NA	0	0.5	3	fixmodel	0	-0.009170463932461561	0.009060404505574401	0	10
4	250	0	250	500	750	2	0	1	0	0	0	0	0	0	0	0	0	linear	0.025	TRUE	375	NA	NA	0	0.5	3	fixmodel_cal	0	-0.01189854197109005	0.007296266439332037	0	10
4	250	0	250	500	750	2	0	1	0	0	0	0	0	0	0	0	0	linear	0.025	TRUE	375	NA	NA	0	0.5	3	sepmodel	0.1	0.004267120682076604	0.010161887274843753	0	10
4	250	0	250	500	750	2	0	1	0	0	0	0	0	0	0	0	0	linear	0.025	TRUE	375	NA	NA	0	0.5	4	fixmodel	0	-0.02267966339502323	0.007562423225063874	0	10
4	250	0	250	500	750	2	0	1	0	0	0	0	0	0	0	0	0	linear	0.025	TRUE	375	NA	NA	0	0.5	4	fixmodel_cal	0	-0.02117792981482771	0.00737772712574345	0	10
4	250	0	250	500	750	2	0	1	0	0	0	0	0	0	0	0	0	linear	0.025	TRUE	375	NA	NA	0	0.5	4	sepmodel	0	-4.183596574560508e-4	0.009537610002824144	0	10
4	250	0	250	500	750	2	0	1	0	0	0	0	0	0	0	0	0	linear	0.025	TRUE	400	NA	NA	0	0.5	2	fixmodel	0	0.018684985889744144	0.003620458384118791	0	10
4	250	0	250	500	750	2	0	1	0	0	0	0	0	0	0	0	0	linear	0.025	TRUE	400	NA	NA	0	0.5	2	fixmodel_cal	0	0.008780198141654212	0.005130300392134799	0	10
4	250	0	250	500	750	2	0	1	0	0	0	0	0	0	0	0	0	linear	0.025	TRUE	400	NA	NA	0	0.5	2	sepmodel	0	0.01656180927797292	0.002726608666958887	0	10
4	250	0	250	500	750	2	0	1	0	0	0	0	0	0	0	0	0	linear	0.025	TRUE	400	NA	NA	0	0.5	3	fixmodel	0	0.044086796833705075	0.007124037752502783	0	10
4	250	0	250	500	750	2	0	1	0	0	0	0	0	0	0	0	0	linear	0.025	TRUE	400	NA	NA	0	0.5	3	fixmodel_cal	0	0.03828423890758025	0.007158672727393099	0	10
4	250	0	250	500	750	2	0	1	0	0	0	0	0	0	0	0	0	linear	0.025	TRUE	400	NA	NA	0	0.5	3	sepmodel	0.1	0.038771163022371005	0.009026398171413829	0	10
4	250	0	250	500	750	2	0	1	0	0	0	0	0	0	0	0	0	linear	0.025	TRUE	400	NA	NA	0	0.5	4	fixmodel	0.1	0.009338718551155095	0.007466238869407627	0	10
4	250	0	250	500	750	2	0	1	0	0	0	0	0	0	0	0	0	linear	0.025	TRUE	400	NA	NA	0	0.5	4	fixmodel_cal	0.1	0.0041678418858343905	0.00675598905516886	0	10
4	250	0	250	500	750	2	0	1	0	0	0	0	0	0	0	0	0	linear	0.025	TRUE	400	NA	NA	0	0.5	4	sepmodel	0.1	0.012451167135504045	0.005975632976988315	0	10
4	250	0	250	500	750	2	0	1	0	0	0	0	0	0	0	0	0	linear	0.025	TRUE	425	NA	NA	0	0.5	2	fixmodel	0	-0.009441645229984037	0.003336722618154502	0	10
4	250	0	250	500	750	2	0	1	0	0	0	0	0	0	0	0	0	linear	0.025	TRUE	425	NA	NA	0	0.5	2	fixmodel_cal	0	-0.013109285194119066	0.0020516630303342334	0	10
4	250	0	250	500	750	2	0	1	0	0	0	0	0	0	0	0	0	linear	0.025	TRUE	425	NA	NA	0	0.5	2	sepmodel	0	-0.0022920394266820487	0.0041461354776105115	0	10
4	250	0	250	500	750	2	0	1	0	0	0	0	0	0	0	0	0	linear	0.025	TRUE	425	NA	NA	0	0.5	3	fixmodel	0.1	0.005194003187333209	0.01115732760830911	0	10
4	250	0	250	500	750	2	0	1	0	0	0	0	0	0	0	0	0	linear	0.025	TRUE	425	NA	NA	0	0.5	3	fixmodel_cal	0.1	0.0018144252829985644	0.010592400409788833	0	10
4	250	0	250	500	750	2	0	1	0	0	0	0	0	0	0	0	0	linear	0.025	TRUE	425	NA	NA	0	0.5	3	sepmodel	0	0.007739819913013663	0.011336698155487247	0	10
4	250	0	250	500	750	2	0	1	0	0	0	0	0	0	0	0	0	linear	0.025	TRUE	425	NA	NA	0	0.5	4	fixmodel	0.2	0.03790080867108867	0.01257210351756272	0	10
4	250	0	250	500	750	2	0	1	0	0	0	0	0	0	0	0	0	linear	0.025	TRUE	425	NA	NA	0	0.5	4	fixmodel_cal	0.1	0.03243263100163518	0.010976104445657917	0	10
4	250	0	250	500	750	2	0	1	0	0	0	0	0	0	0	0	0	linear	0.025	TRUE	425	NA	NA	0	0.5	4	sepmodel	0.2	0.0348898979988149	0.012026973033706654	0	10
4	250	0	250	500	750	2	0	1	0	0	0	0	0	0	0	0	0	linear	0.025	TRUE	450	NA	NA	0	0.5	2	fixmodel	0.1	0.01052041651010189	0.012121016551248037	0	10
4	250	0	250	500	750	2	0	1	0	0	0	0	0	0	0	0	0	linear	0.025	TRUE	450	NA	NA	0	0.5	2	fixmodel_cal	0.2	0.007730214952468917	0.010796137015882482	0	10
4	250	0	250	500	750	2	0	1	0	0	0	0	0	0	0	0	0	linear	0.025	TRUE	450	NA	NA	0	0.5	2	sepmodel	0.2	0.01205253294382479	0.01297452765440697	0	10
4	250	0	250	500	750	2	0	1	0	0	0	0	0	0	0	0	0	linear	0.025	TRUE	450	NA	NA	0	0.5	3	fixmodel	0	-0.07368792682295147	0.019315316777294284	0	10
4	250	0	250	500	750	2	0	1	0	0	0	0	0	0	0	0	0	linear	0.025	TRUE	450	NA	NA	0	0.5	3	fixmodel_cal	0	-0.0683582381489263	0.018150957774249275	0	10
4	250	0	250	500	750	2	0	1	0	0	0	0	0	0	0	0	0	linear	0.025	TRUE	450	NA	NA	0	0.5	3	sepmodel	0.1	-0.06278648670505761	0.021323724322943292	0	10
4	250	0	250	500	750	2	0	1	0	0	0	0	0	0	0	0	0	linear	0.025	TRUE	450	NA	NA	0	0.5	4	fixmodel	0	-0.03965396070342567	0.012383726979402824	0	10
4	250	0	250	500	750	2	0	1	0	0	0	0	0	0	0	0	0	linear	0.025	TRUE	450	NA	NA	0	0.5	4	fixmodel_cal	0	-0.03447188587008125	0.010942717090889863	0	10
4	250	0	250	500	750	2	0	1	0	0	0	0	0	0	0	0	0	linear	0.025	TRUE	450	NA	NA	0	0.5	4	sepmodel	0	-0.029876285016668756	0.015868197019975196	0	10
4	250	0	250	500	750	2	0	1	0	0	0	0	0	0	0	0	0	linear	0.025	TRUE	475	NA	NA	0	0.5	2	fixmodel	0	-0.037556157465094324	0.007853045502891705	0	10
4	250	0	250	500	750	2	0	1	0	0	0	0	0	0	0	0	0	linear	0.025	TRUE	475	NA	NA	0	0.5	2	fixmodel_cal	0	-0.03342355027318991	0.006591376078167685	0	10
4	250	0	250	500	750	2	0	1	0	0	0	0	0	0	0	0	0	linear	0.025	TRUE	475	NA	NA	0	0.5	2	sepmodel	0	-0.05387304186123142	0.009806121294306079	0	10
4	250	0	250	500	750	2	0	1	0	0	0	0	0	0	0	0	0	linear	0.025	TRUE	475	NA	NA	0	0.5	3	fixmodel	0	-0.05848322554093652	0.018271754283811354	0	10
4	250	0	250	500	750	2	0	1	0	0	0	0	0	0	0	0	0	linear	0.025	TRUE	475	NA	NA	0	0.5	3	fixmodel_cal	0	-0.055218296115576465	0.016691850126714543	0	10
4	250	0	250	500	750	2	0	1	0	0	0	0	0	0	0	0	0	linear	0.025	TRUE	475	NA	NA	0	0.5	3	sepmodel	0	-0.06865822929337782	0.019640031111002557	0	10
4	250	0	250	500	750	2	0	1	0	0	0	0	0	0	0	0	0	linear	0.025	TRUE	475	NA	NA	0	0.5	4	fixmodel	0	0.009877782455881112	0.005210386838698524	0	10
4	250	0	250	500	750	2	0	1	0	0	0	0	0	0	0	0	0	linear	0.025	TRUE	475	NA	NA	0	0.5	4	fixmodel_cal	0	0.00976364327180786	0.004719619010534375	0	10
4	250	0	250	500	750	2	0	1	0	0	0	0	0	0	0	0	0	linear	0.025	TRUE	475	NA	NA	0	0.5	4	sepmodel	0	0.011992951495720853	0.007551147809826671	0	10
4	250	0	250	500	750	2	0	1	0	0	0	0	0	0	0	0	0	linear	0.025	TRUE	500	NA	NA	0	0.5	2	fixmodel	0	0.003137284177751917	0.007484010856724079	0	10
4	250	0	250	500	750	2	0	1	0	0	0	0	0	0	0	0	0	linear	0.025	TRUE	500	NA	NA	0	0.5	2	fixmodel_cal	0	0.0068482372451668366	0.006872007441261709	0	10
4	250	0	250	500	750	2	0	1	0	0	0	0	0	0	0	0	0	linear	0.025	TRUE	500	NA	NA	0	0.5	2	sepmodel	0.1	-4.374900002968282e-4	0.010329707294483795	0	10
4	250	0	250	500	750	2	0	1	0	0	0	0	0	0	0	0	0	linear	0.025	TRUE	500	NA	NA	0	0.5	3	fixmodel	0.1	2.869133650212108e-4	0.011729857092268545	0	10
4	250	0	250	500	750	2	0	1	0	0	0	0	0	0	0	0	0	linear	0.025	TRUE	500	NA	NA	0	0.5	3	fixmodel_cal	0.1	0.0021227108426958197	0.011493382259739159	0	10
4	250	0	250	500	750	2	0	1	0	0	0	0	0	0	0	0	0	linear	0.025	TRUE	500	NA	NA	0	0.5	3	sepmodel	0.1	0.0019151806414192765	0.014721320560206724	0	10
4	250	0	250	500	750	2	0	1	0	0	0	0	0	0	0	0	0	linear	0.025	TRUE	500	NA	NA	0	0.5	4	fixmodel	0	0.04243941272872483	0.005118078480910003	0	10
4	250	0	250	500	750	2	0	1	0	0	0	0	0	0	0	0	0	linear	0.025	TRUE	500	NA	NA	0	0.5	4	fixmodel_cal	0	0.04216286028425921	0.0058736927620898285	0	10
4	250	0	250	500	750	2	0	1	0	0	0	0	0	0	0	0	0	linear	0.025	TRUE	500	NA	NA	0	0.5	4	sepmodel	0	0.0404657082707021	0.0056736080194795145	0	10
4	250	0	250	500	750	2	0	1	0	0	0	0	0	0	0	0	0	linear	0.025	TRUE	525	NA	NA	0	0.5	2	fixmodel	0	-0.03785468470876381	0.005364985865035015	0	10
4	250	0	250	500	750	2	0	1	0	0	0	0	0	0	0	0	0	linear	0.025	TRUE	525	NA	NA	0	0.5	2	fixmodel_cal	0	-0.03296853988866854	0.0043046989295959254	0	10
4	250	0	250	500	750	2	0	1	0	0	0	0	0	0	0	0	0	linear	0.025	TRUE	525	NA	NA	0	0.5	2	sepmodel	0	-0.032650587105339475	0.00609052909034276	0	10
4	250	0	250	500	750	2	0	1	0	0	0	0	0	0	0	0	0	linear	0.025	TRUE	525	NA	NA	0	0.5	3	fixmodel	0	-0.04839254915037586	0.009656209274237614	0	10
4	250	0	250	500	750	2	0	1	0	0	0	0	0	0	0	0	0	linear	0.025	TRUE	525	NA	NA	0	0.5	3	fixmodel_cal	0	-0.044649919522697035	0.00863669838869705	0	10
4	250	0	250	500	750	2	0	1	0	0	0	0	0	0	0	0	0	linear	0.025	TRUE	525	NA	NA	0	0.5	3	sepmodel	0	-0.037824259283807414	0.01027243057962548	0	10
4	250	0	250	500	750	2	0	1	0	0	0	0	0	0	0	0	0	linear	0.025	TRUE	525	NA	NA	0	0.5	4	fixmodel	0	-0.05723177778129569	0.010327880568076792	0	10
4	250	0	250	500	750	2	0	1	0	0	0	0	0	0	0	0	0	linear	0.025	TRUE	525	NA	NA	0	0.5	4	fixmodel_cal	0	-0.049981189769975204	0.009327535324225315	0	10
4	250	0	250	500	750	2	0	1	0	0	0	0	0	0	0	0	0	linear	0.025	TRUE	525	NA	NA	0	0.5	4	sepmodel	0	-0.0527359525056694	0.010513867669174419	0	10
4	250	0	250	500	750	2	0	1	0	0	0	0	0	0	0	0	0	linear	0.025	TRUE	550	NA	NA	0	0.5	2	fixmodel	0	0.013634539870785048	0.005329922277775685	0	10
4	250	0	250	500	750	2	0	1	0	0	0	0	0	0	0	0	0	linear	0.025	TRUE	550	NA	NA	0	0.5	2	fixmodel_cal	0	0.0175232875097711	0.004638576043063192	0	10
4	250	0	250	500	750	2	0	1	0	0	0	0	0	0	0	0	0	linear	0.025	TRUE	550	NA	NA	0	0.5	2	sepmodel	0	0.02122257082503823	0.005877265228390224	0	10
4	250	0	250	500	750	2	0	1	0	0	0	0	0	0	0	0	0	linear	0.025	TRUE	550	NA	NA	0	0.5	3	fixmodel	0	0.027779314498328482	0.003847312257303951	0	10
4	250	0	250	500	750	2	0	1	0	0	0	0	0	0	0	0	0	linear	0.025	TRUE	550	NA	NA	0	0.5	3	fixmodel_cal	0	0.024762581863865096	0.004233332695820631	0	10
4	250	0	250	500	750	2	0	1	0	0	0	0	0	0	0	0	0	linear	0.025	TRUE	550	NA	NA	0	0.5	3	sepmodel	0	0.040731778194776316	0.007106632169530819	0	10
4	250	0	250	500	750	2	0	1	0	0	0	0	0	0	0	0	0	linear	0.025	TRUE	550	NA	NA	0	0.5	4	fixmodel	0	0.042606782263384796	0.011708497792103355	0	10
4	250	0	250	500	750	2	0	1	0	0	0	0	0	0	0	0	0	linear	0.025	TRUE	550	NA	NA	0	0.5	4	fixmodel_cal	0.1	0.04331599727639021	0.011545128086496558	0	10
4	250	0	250	500	750	2	0	1	0	0	0	0	0	0	0	0	0	linear	0.025	TRUE	550	NA	NA	0	0.5	4	sepmodel	0.2	0.047575155499729134	0.01342000405300017	0	10
4	250	0	250	500	750	2	0	1	0	0	0	0	0	0	0	0	0	linear	0.025	TRUE	575	NA	NA	0	0.5	2	fixmodel	0.1	-0.011071601177736702	0.0060004220417276405	0	10
4	250	0	250	500	750	2	0	1	0	0	0	0	0	0	0	0	0	linear	0.025	TRUE	575	NA	NA	0	0.5	2	fixmodel_cal	0.1	-0.0016078392882376811	0.007121403714911799	0	10
4	250	0	250	500	750	2	0	1	0	0	0	0	0	0	0	0	0	linear	0.025	TRUE	575	NA	NA	0	0.5	2	sepmodel	0.1	-0.02009778260129285	0.007894046003548734	0	10
4	250	0	250	500	750	2	0	1	0	0	0	0	0	0	0	0	0	linear	0.025	TRUE	575	NA	NA	0	0.5	3	fixmodel	0	-0.015249860911079239	0.013649796481103446	0	10
4	250	0	250	500	750	2	0	1	0	0	0	0	0	0	0	0	0	linear	0.025	TRUE	575	NA	NA	0	0.5	3	fixmodel_cal	0	-0.010622247458573993	0.014977601378292836	0	10
4	250	0	250	500	750	2	0	1	0	0	0	0	0	0	0	0	0	linear	0.025	TRUE	575	NA	NA	0	0.5	3	sepmodel	0	-0.013232995505768673	0.012195672068890065	0	10
4	250	0	250	500	750	2	0	1	0	0	0	0	0	0	0	0	0	linear	0.025	TRUE	575	NA	NA	0	0.5	4	fixmodel	0	-0.021616804406106575	0.0043012907026968175	0	10
4	250	0	250	500	750	2	0	1	0	0	0	0	0	0	0	0	0	linear	0.025	TRUE	575	NA	NA	0	0.5	4	fixmodel_cal	0	-0.018574923358634643	0.006182951467378137	0	10
4	250	0	250	500	750	2	0	1	0	0	0	0	0	0	0	0	0	linear	0.025	TRUE	575	NA	NA	0	0.5	4	sepmodel	0	-0.01876304277584335	0.006365636227986605	0	10
4	250	0	250	500	750	2	0	1	0	0	0	0	0	0	0	0	0	linear	0.025	TRUE	600	NA	NA	0	0.5	2	fixmodel	0	-0.015251201600574278	0.00494685890608541	0	10
4	250	0	250	500	750	2	0	1	0	0	0	0	0	0	0	0	0	linear	0.025	TRUE	600	NA	NA	0	0.5	2	fixmodel_cal	0	-0.015086882061615231	0.005681050166236058	0	10
4	250	0	250	500	750	2	0	1	0	0	0	0	0	0	0	0	0	linear	0.025	TRUE	600	NA	NA	0	0.5	2	sepmodel	0	-0.012776355468043458	0.0062592942951161384	0	10
4	250	0	250	500	750	2	0	1	0	0	0	0	0	0	0	0	0	linear	0.025	TRUE	600	NA	NA	0	0.5	3	fixmodel	0.1	-0.02728864222291376	0.010166886786751171	0	10
4	250	0	250	500	750	2	0	1	0	0	0	0	0	0	0	0	0	linear	0.025	TRUE	600	NA	NA	0	0.5	3	fixmodel_cal	0.1	-0.02307645725046295	0.01116764619817962	0	10
4	250	0	250	500	750	2	0	1	0	0	0	0	0	0	0	0	0	linear	0.025	TRUE	600	NA	NA	0	0.5	3	sepmodel	0.1	-0.03481200259103468	0.015922099325918808	0	10
4	250	0	250	500	750	2	0	1	0	0	0	0	0	0	0	0	0	linear	0.025	TRUE	600	NA	NA	0	0.5	4	fixmodel	0.1	-0.03002885038393967	0.015184547021536147	0	10
4	250	0	250	500	750	2	0	1	0	0	0	0	0	0	0	0	0	linear	0.025	TRUE	600	NA	NA	0	0.5	4	fixmodel_cal	0.1	-0.028910767961884055	0.014874830085461638	0	10
4	250	0	250	500	750	2	0	1	0	0	0	0	0	0	0	0	0	linear	0.025	TRUE	600	NA	NA	0	0.5	4	sepmodel	0.1	-0.022887503860486626	0.015102934956634608	0	10
4	250	0	250	500	750	2	0	1	0	0	0	0	0	0	0	0	0	linear	0.025	TRUE	625	NA	NA	0	0.5	2	fixmodel	0	0.03370744713441045	0.006426508855432507	0	10
4	250	0	250	500	750	2	0	1	0	0	0	0	0	0	0	0	0	linear	0.025	TRUE	625	NA	NA	0	0.5	2	fixmodel_cal	0.1	0.030878407359476594	0.00703542925646614	0	10
4	250	0	250	500	750	2	0	1	0	0	0	0	0	0	0	0	0	linear	0.025	TRUE	625	NA	NA	0	0.5	2	sepmodel	0	0.041583814832998	0.00918649408313154	0	10
4	250	0	250	500	750	2	0	1	0	0	0	0	0	0	0	0	0	linear	0.025	TRUE	625	NA	NA	0	0.5	3	fixmodel	0	-0.028620736121429444	0.007252726436763376	0	10
4	250	0	250	500	750	2	0	1	0	0	0	0	0	0	0	0	0	linear	0.025	TRUE	625	NA	NA	0	0.5	3	fixmodel_cal	0	-0.019193361825607137	0.007440253297097126	0	10
4	250	0	250	500	750	2	0	1	0	0	0	0	0	0	0	0	0	linear	0.025	TRUE	625	NA	NA	0	0.5	3	sepmodel	0	-0.023136181779593156	0.008439129221625383	0	10
4	250	0	250	500	750	2	0	1	0	0	0	0	0	0	0	0	0	linear	0.025	TRUE	625	NA	NA	0	0.5	4	fixmodel	0	-0.0424759773534475	0.007808941327897951	0	10
4	250	0	250	500	750	2	0	1	0	0	0	0	0	0	0	0	0	linear	0.025	TRUE	625	NA	NA	0	0.5	4	fixmodel_cal	0	-0.03519889210335848	0.005676567818435787	0	10
4	250	0	250	500	750	2	0	1	0	0	0	0	0	0	0	0	0	linear	0.025	TRUE	625	NA	NA	0	0.5	4	sepmodel	0	-0.05160937402886471	0.009315785549388689	0	10
4	250	0	250	500	750	2	0	1	0	0	0	0	0	0	0	0	0	linear	0.025	TRUE	650	NA	NA	0	0.5	2	fixmodel	0.1	-0.010084049260466634	0.008375729788371146	0	10
4	250	0	250	500	750	2	0	1	0	0	0	0	0	0	0	0	0	linear	0.025	TRUE	650	NA	NA	0	0.5	2	fixmodel_cal	0.1	-0.006984456136304837	0.006875879128279661	0	10
4	250	0	250	500	750	2	0	1	0	0	0	0	0	0	0	0	0	linear	0.025	TRUE	650	NA	NA	0	0.5	2	sepmodel	0.1	-0.0076522999716633604	0.0075186511800413094	0	10
4	250	0	250	500	750	2	0	1	0	0	0	0	0	0	0	0	0	linear	0.025	TRUE	650	NA	NA	0	0.5	3	fixmodel	0	0.007527516801138355	0.006902097602221313	0	10
4	250	0	250	500	750	2	0	1	0	0	0	0	0	0	0	0	0	linear	0.025	TRUE	650	NA	NA	0	0.5	3	fixmodel_cal	0	0.007535044805959215	0.006514815926674278	0	10
4	250	0	250	500	750	2	0	1	0	0	0	0	0	0	0	0	0	linear	0.025	TRUE	650	NA	NA	0	0.5	3	sepmodel	0	0.005780239993683236	0.006644740421536433	0	10
4	250	0	250	500	750	2	0	1	0	0	0	0	0	0	0	0	0	linear	0.025	TRUE	650	NA	NA	0	0.5	4	fixmodel	0	-0.02949193423238956	0.010826418232860513	0	10
4	250	0	250	500	750	2	0	1	0	0	0	0	0	0	0	0	0	linear	0.025	TRUE	650	NA	NA	0	0.5	4	fixmodel_cal	0	-0.03391450874108009	0.010762290674507232	0	10
4	250	0	250	500	750	2	0	1	0	0	0	0	0	0	0	0	0	linear	0.025	TRUE	650	NA	NA	0	0.5	4	sepmodel	0	-0.04464665317189103	0.012952846144898309	0	10
4	250	0	250	500	750	2	0	1	0	0	0	0	0	0	0	0	0	linear	0.025	TRUE	675	NA	NA	0	0.5	2	fixmodel	0	-0.022418149864787563	0.007995349641280349	0	10
4	250	0	250	500	750	2	0	1	0	0	0	0	0	0	0	0	0	linear	0.025	TRUE	675	NA	NA	0	0.5	2	fixmodel_cal	0	-0.007733684449530012	0.007552550784445531	0	10
4	250	0	250	500	750	2	0	1	0	0	0	0	0	0	0	0	0	linear	0.025	TRUE	675	NA	NA	0	0.5	2	sepmodel	0	-0.03901155352430713	0.008722517766131099	0	10
4	250	0	250	500	750	2	0	1	0	0	0	0	0	0	0	0	0	linear	0.025	TRUE	675	NA	NA	0	0.5	3	fixmodel	0	0.019399082660849304	0.005629510692323094	0	10
4	250	0	250	500	750	2	0	1	0	0	0	0	0	0	0	0	0	linear	0.025	TRUE	675	NA	NA	0	0.5	3	fixmodel_cal	0.1	0.02391846588122864	0.005957884749808576	0	10
4	250	0	250	500	750	2	0	1	0	0	0	0	0	0	0	0	0	linear	0.025	TRUE	675	NA	NA	0	0.5	3	sepmodel	0.1	0.008079107254085017	0.008826953504273724	0	10
4	250	0	250	500	750	2	0	1	0	0	0	0	0	0	0	0	0	linear	0.025	TRUE	675	NA	NA	0	0.5	4	fixmodel	0	0.019229308571204428	0.0030693326705236138	0	10
4	250	0	250	500	750	2	0	1	0	0	0	0	0	0	0	0	0	linear	0.025	TRUE	675	NA	NA	0	0.5	4	fixmodel_cal	0	0.028398467058430105	0.004118312712320226	0	10
4	250	0	250	500	750	2	0	1	0	0	0	0	0	0	0	0	0	linear	0.025	TRUE	675	NA	NA	0	0.5	4	sepmodel	0	0.0227677773327711	0.003496467146545772	0	10
4	250	0	250	500	750	2	0	1	0	0	0	0	0	0	0	0	0	linear	0.025	TRUE	700	NA	NA	0	0.5	2	fixmodel	0	-0.032123306182185785	0.006457928240234735	0	10
4	250	0	250	500	750	2	0	1	0	0	0	0	0	0	0	0	0	linear	0.025	TRUE	700	NA	NA	0	0.5	2	fixmodel_cal	0	-0.027484801152213245	0.005080738465899136	0	10
4	250	0	250	500	750	2	0	1	0	0	0	0	0	0	0	0	0	linear	0.025	TRUE	700	NA	NA	0	0.5	2	sepmodel	0	-0.044098081644162526	0.009716816216615935	0	10
4	250	0	250	500	750	2	0	1	0	0	0	0	0	0	0	0	0	linear	0.025	TRUE	700	NA	NA	0	0.5	3	fixmodel	0	-0.02365220418460641	0.00825621626283002	0	10
4	250	0	250	500	750	2	0	1	0	0	0	0	0	0	0	0	0	linear	0.025	TRUE	700	NA	NA	0	0.5	3	fixmodel_cal	0	-0.013807465790417906	0.008242461455514188	0	10
4	250	0	250	500	750	2	0	1	0	0	0	0	0	0	0	0	0	linear	0.025	TRUE	700	NA	NA	0	0.5	3	sepmodel	0	-0.021020448968392117	0.010175982143275966	0	10
4	250	0	250	500	750	2	0	1	0	0	0	0	0	0	0	0	0	linear	0.025	TRUE	700	NA	NA	0	0.5	4	fixmodel	0	-0.019306844067803048	0.006515263584965298	0	10
4	250	0	250	500	750	2	0	1	0	0	0	0	0	0	0	0	0	linear	0.025	TRUE	700	NA	NA	0	0.5	4	fixmodel_cal	0	-0.016141056544696216	0.006461366044106799	0	10
4	250	0	250	500	750	2	0	1	0	0	0	0	0	0	0	0	0	linear	0.025	TRUE	700	NA	NA	0	0.5	4	sepmodel	0	-0.01940195037599544	0.008177498226963727	0	10
4	250	0	250	500	750	2	0	1	0	0	0	0	0	0	0	0	0	linear	0.025	TRUE	725	NA	NA	0	0.5	2	fixmodel	0.1	0.023780171072632927	0.012516378129133383	0	10
4	250	0	250	500	750	2	0	1	0	0	0	0	0	0	0	0	0	linear	0.025	TRUE	725	NA	NA	0	0.5	2	fixmodel_cal	0.2	0.02002635085888583	0.011905601115116066	0	10
4	250	0	250	500	750	2	0	1	0	0	0	0	0	0	0	0	0	linear	0.025	TRUE	725	NA	NA	0	0.5	2	sepmodel	0.2	0.028679568013288106	0.014558499268984696	0	10
4	250	0	250	500	750	2	0	1	0	0	0	0	0	0	0	0	0	linear	0.025	TRUE	725	NA	NA	0	0.5	3	fixmodel	0	-0.04747561160934131	0.007375874237392511	0	10
4	250	0	250	500	750	2	0	1	0	0	0	0	0	0	0	0	0	linear	0.025	TRUE	725	NA	NA	0	0.5	3	fixmodel_cal	0	-0.044902933024136005	0.006271598297262853	0	10
4	250	0	250	500	750	2	0	1	0	0	0	0	0	0	0	0	0	linear	0.025	TRUE	725	NA	NA	0	0.5	3	sepmodel	0	-0.03670066456256608	0.008085535510772773	0	10
4	250	0	250	500	750	2	0	1	0	0	0	0	0	0	0	0	0	linear	0.025	TRUE	725	NA	NA	0	0.5	4	fixmodel	0	-0.025620772354688178	0.00988655450707705	0	10
4	250	0	250	500	750	2	0	1	0	0	0	0	0	0	0	0	0	linear	0.025	TRUE	725	NA	NA	0	0.5	4	fixmodel_cal	0	-0.027038644334666222	0.010062827088153087	0	10
4	250	0	250	500	750	2	0	1	0	0	0	0	0	0	0	0	0	linear	0.025	TRUE	725	NA	NA	0	0.5	4	sepmodel	0	-0.028550913310312002	0.013355718790494178	0	10
4	250	0	250	500	750	2	0	1	0	0	0	0	0	0	0	0	0	linear	0.025	TRUE	750	NA	NA	0	0.5	2	fixmodel	0	-0.022331391916894955	0.0056712658091368036	0	10
4	250	0	250	500	750	2	0	1	0	0	0	0	0	0	0	0	0	linear	0.025	TRUE	750	NA	NA	0	0.5	2	fixmodel_cal	0	-0.024243126829875367	0.0044710920242516765	0	10
4	250	0	250	500	750	2	0	1	0	0	0	0	0	0	0	0	0	linear	0.025	TRUE	750	NA	NA	0	0.5	2	sepmodel	0	-0.004534024107590155	0.00364328762701458	0	10
4	250	0	250	500	750	2	0	1	0	0	0	0	0	0	0	0	0	linear	0.025	TRUE	750	NA	NA	0	0.5	3	fixmodel	0	-0.03834276560320998	0.006420679379658473	0	10
4	250	0	250	500	750	2	0	1	0	0	0	0	0	0	0	0	0	linear	0.025	TRUE	750	NA	NA	0	0.5	3	fixmodel_cal	0	-0.04028050534332842	0.007578813818496656	0	10
4	250	0	250	500	750	2	0	1	0	0	0	0	0	0	0	0	0	linear	0.025	TRUE	750	NA	NA	0	0.5	3	sepmodel	0	-0.02363723234137167	0.005485646772058445	0	10
4	250	0	250	500	750	2	0	1	0	0	0	0	0	0	0	0	0	linear	0.025	TRUE	750	NA	NA	0	0.5	4	fixmodel	0	-0.007268691304262258	0.007219931627048357	0	10
4	250	0	250	500	750	2	0	1	0	0	0	0	0	0	0	0	0	linear	0.025	TRUE	750	NA	NA	0	0.5	4	fixmodel_cal	0	-0.00795606455316062	0.00725211579857952	0	10
4	250	0	250	500	750	2	0	1	0	0	0	0	0	0	0	0	0	linear	0.025	TRUE	750	NA	NA	0	0.5	4	sepmodel	0	-2.195715724359476e-4	0.008065276784414713	0	10
4	250	0	250	500	750	2	0	1	0	0	0	0	0.125	0.125	0.125	0.125	0.125	linear	0.025	TRUE	25	NA	NA	0	0.5	2	fixmodel	0.2	0.00689320224980647	0.012745208189068744	0	10
4	250	0	250	500	750	2	0	1	0	0	0	0	0.125	0.125	0.125	0.125	0.125	linear	0.025	TRUE	25	NA	NA	0	0.5	2	fixmodel_cal	0.2	0.005647139876813458	0.012890988287837815	0	10
4	250	0	250	500	750	2	0	1	0	0	0	0	0.125	0.125	0.125	0.125	0.125	linear	0.025	TRUE	25	NA	NA	0	0.5	2	sepmodel	0.1	-0.00405759116356235	0.01488790903673543	0	10
4	250	0	250	500	750	2	0	1	0	0	0	0	0.125	0.125	0.125	0.125	0.125	linear	0.025	TRUE	25	NA	NA	0	0.5	3	fixmodel	0	0.01410855500879359	0.0027731500438631655	0	10
4	250	0	250	500	750	2	0	1	0	0	0	0	0.125	0.125	0.125	0.125	0.125	linear	0.025	TRUE	25	NA	NA	0	0.5	3	fixmodel_cal	0	0.013697041890459768	0.002976675969659702	0	10
4	250	0	250	500	750	2	0	1	0	0	0	0	0.125	0.125	0.125	0.125	0.125	linear	0.025	TRUE	25	NA	NA	0	0.5	3	sepmodel	0	0.01945456628843569	0.005612963798967269	0	10
4	250	0	250	500	750	2	0	1	0	0	0	0	0.125	0.125	0.125	0.125	0.125	linear	0.025	TRUE	25	NA	NA	0	0.5	4	fixmodel	0	0.006764675267773563	0.005548770202685197	0	10
4	250	0	250	500	750	2	0	1	0	0	0	0	0.125	0.125	0.125	0.125	0.125	linear	0.025	TRUE	25	NA	NA	0	0.5	4	fixmodel_cal	0	0.004907253000384594	0.005207461578190262	0	10
4	250	0	250	500	750	2	0	1	0	0	0	0	0.125	0.125	0.125	0.125	0.125	linear	0.025	TRUE	25	NA	NA	0	0.5	4	sepmodel	0	0.009430608532354272	0.006216864776297463	0	10
4	250	0	250	500	750	2	0	1	0	0	0	0	0.125	0.125	0.125	0.125	0.125	linear	0.025	TRUE	50	NA	NA	0	0.5	2	fixmodel	0	-0.0018654289592034494	0.003142579721707463	0	10
4	250	0	250	500	750	2	0	1	0	0	0	0	0.125	0.125	0.125	0.125	0.125	linear	0.025	TRUE	50	NA	NA	0	0.5	2	fixmodel_cal	0	-0.002523895358625942	0.003102786635301244	0	10
4	250	0	250	500	750	2	0	1	0	0	0	0	0.125	0.125	0.125	0.125	0.125	linear	0.025	TRUE	50	NA	NA	0	0.5	2	sepmodel	0	0.008318964707167868	0.002536383617494297	0	10
4	250	0	250	500	750	2	0	1	0	0	0	0	0.125	0.125	0.125	0.125	0.125	linear	0.025	TRUE	50	NA	NA	0	0.5	3	fixmodel	0.1	0.025943588287491843	0.01076331842123525	0	10
4	250	0	250	500	750	2	0	1	0	0	0	0	0.125	0.125	0.125	0.125	0.125	linear	0.025	TRUE	50	NA	NA	0	0.5	3	fixmodel_cal	0.1	0.023376718017763403	0.011159959984385162	0	10
4	250	0	250	500	750	2	0	1	0	0	0	0	0.125	0.125	0.125	0.125	0.125	linear	0.025	TRUE	50	NA	NA	0	0.5	3	sepmodel	0.1	0.04060363206139818	0.011603442453626909	0	10
4	250	0	250	500	750	2	0	1	0	0	0	0	0.125	0.125	0.125	0.125	0.125	linear	0.025	TRUE	50	NA	NA	0	0.5	4	fixmodel	0	0.02827920068340011	0.00610774355002274	0	10
4	250	0	250	500	750	2	0	1	0	0	0	0	0.125	0.125	0.125	0.125	0.125	linear	0.025	TRUE	50	NA	NA	0	0.5	4	fixmodel_cal	0	0.028044555745390286	0.006088128767365866	0	10
4	250	0	250	500	750	2	0	1	0	0	0	0	0.125	0.125	0.125	0.125	0.125	linear	0.025	TRUE	50	NA	NA	0	0.5	4	sepmodel	0.1	0.0374498883478231	0.009916319860465104	0	10
4	250	0	250	500	750	2	0	1	0	0	0	0	0.125	0.125	0.125	0.125	0.125	linear	0.025	TRUE	75	NA	NA	0	0.5	2	fixmodel	0	0.024570434351965972	0.004564157061369964	0	10
4	250	0	250	500	750	2	0	1	0	0	0	0	0.125	0.125	0.125	0.125	0.125	linear	0.025	TRUE	75	NA	NA	0	0.5	2	fixmodel_cal	0	0.024463985018461358	0.003948229843662485	0	10
4	250	0	250	500	750	2	0	1	0	0	0	0	0.125	0.125	0.125	0.125	0.125	linear	0.025	TRUE	75	NA	NA	0	0.5	2	sepmodel	0	0.015556118743751736	0.005450582668813301	0	10
4	250	0	250	500	750	2	0	1	0	0	0	0	0.125	0.125	0.125	0.125	0.125	linear	0.025	TRUE	75	NA	NA	0	0.5	3	fixmodel	0	0.003510053274856145	0.005753467895197032	0	10
4	250	0	250	500	750	2	0	1	0	0	0	0	0.125	0.125	0.125	0.125	0.125	linear	0.025	TRUE	75	NA	NA	0	0.5	3	fixmodel_cal	0	0.0031716900278922116	0.006144407120532015	0	10
4	250	0	250	500	750	2	0	1	0	0	0	0	0.125	0.125	0.125	0.125	0.125	linear	0.025	TRUE	75	NA	NA	0	0.5	3	sepmodel	0	-0.005212749622740125	0.0054554012729147935	0	10
4	250	0	250	500	750	2	0	1	0	0	0	0	0.125	0.125	0.125	0.125	0.125	linear	0.025	TRUE	75	NA	NA	0	0.5	4	fixmodel	0	0.01424197480707832	0.007127357159387847	0	10
4	250	0	250	500	750	2	0	1	0	0	0	0	0.125	0.125	0.125	0.125	0.125	linear	0.025	TRUE	75	NA	NA	0	0.5	4	fixmodel_cal	0	0.012780794644745125	0.006784217238836946	0	10
4	250	0	250	500	750	2	0	1	0	0	0	0	0.125	0.125	0.125	0.125	0.125	linear	0.025	TRUE	75	NA	NA	0	0.5	4	sepmodel	0	0.008263568632817332	0.005720455272006203	0	10
4	250	0	250	500	750	2	0	1	0	0	0	0	0.125	0.125	0.125	0.125	0.125	linear	0.025	TRUE	100	NA	NA	0	0.5	2	fixmodel	0	-0.010207520893679212	0.006982410174338929	0	10
4	250	0	250	500	750	2	0	1	0	0	0	0	0.125	0.125	0.125	0.125	0.125	linear	0.025	TRUE	100	NA	NA	0	0.5	2	fixmodel_cal	0	-0.0045115991093696494	0.006313660083222898	0	10
4	250	0	250	500	750	2	0	1	0	0	0	0	0.125	0.125	0.125	0.125	0.125	linear	0.025	TRUE	100	NA	NA	0	0.5	2	sepmodel	0	-0.007340631280947623	0.007492369054931948	0	10
4	250	0	250	500	750	2	0	1	0	0	0	0	0.125	0.125	0.125	0.125	0.125	linear	0.025	TRUE	100	NA	NA	0	0.5	3	fixmodel	0	-0.04886685722219887	0.011293273207984358	0	10
4	250	0	250	500	750	2	0	1	0	0	0	0	0.125	0.125	0.125	0.125	0.125	linear	0.025	TRUE	100	NA	NA	0	0.5	3	fixmodel_cal	0	-0.045793805788580694	0.011012134457702103	0	10
4	250	0	250	500	750	2	0	1	0	0	0	0	0.125	0.125	0.125	0.125	0.125	linear	0.025	TRUE	100	NA	NA	0	0.5	3	sepmodel	0	-0.059763072942332685	0.01440360635930387	0	10
4	250	0	250	500	750	2	0	1	0	0	0	0	0.125	0.125	0.125	0.125	0.125	linear	0.025	TRUE	100	NA	NA	0	0.5	4	fixmodel	0	0.001867563662274577	0.0042586393579542685	0	10
4	250	0	250	500	750	2	0	1	0	0	0	0	0.125	0.125	0.125	0.125	0.125	linear	0.025	TRUE	100	NA	NA	0	0.5	4	fixmodel_cal	0	0.004139948059021858	0.004698788912119283	0	10
4	250	0	250	500	750	2	0	1	0	0	0	0	0.125	0.125	0.125	0.125	0.125	linear	0.025	TRUE	100	NA	NA	0	0.5	4	sepmodel	0	-0.004729882750514948	0.005256901063146918	0	10
4	250	0	250	500	750	2	0	1	0	0	0	0	0.125	0.125	0.125	0.125	0.125	linear	0.025	TRUE	125	NA	NA	0	0.5	2	fixmodel	0	-0.02115759017169177	0.005923055997715835	0	10
4	250	0	250	500	750	2	0	1	0	0	0	0	0.125	0.125	0.125	0.125	0.125	linear	0.025	TRUE	125	NA	NA	0	0.5	2	fixmodel_cal	0	-0.021320904871943394	0.0059441160704386264	0	10
4	250	0	250	500	750	2	0	1	0	0	0	0	0.125	0.125	0.125	0.125	0.125	linear	0.025	TRUE	125	NA	NA	0	0.5	2	sepmodel	0	-0.018191928244565204	0.006272314713239483	0	10
4	250	0	250	500	750	2	0	1	0	0	0	0	0.125	0.125	0.125	0.125	0.125	linear	0.025	TRUE	125	NA	NA	0	0.5	3	fixmodel	0	-0.042932447567074906	0.009187960306627416	0	10
4	250	0	250	500	750	2	0	1	0	0	0	0	0.125	0.125	0.125	0.125	0.125	linear	0.025	TRUE	125	NA	NA	0	0.5	3	fixmodel_cal	0	-0.04340813525125557	0.009266645913513208	0	10
4	250	0	250	500	750	2	0	1	0	0	0	0	0.125	0.125	0.125	0.125	0.125	linear	0.025	TRUE	125	NA	NA	0	0.5	3	sepmodel	0	-0.03235945987416583	0.010351527500226597	0	10
4	250	0	250	500	750	2	0	1	0	0	0	0	0.125	0.125	0.125	0.125	0.125	linear	0.025	TRUE	125	NA	NA	0	0.5	4	fixmodel	0.1	-0.05353191012403899	0.01608518267868301	0	10
4	250	0	250	500	750	2	0	1	0	0	0	0	0.125	0.125	0.125	0.125	0.125	linear	0.025	TRUE	125	NA	NA	0	0.5	4	fixmodel_cal	0.1	-0.052619847172878695	0.015662896536885667	0	10
4	250	0	250	500	750	2	0	1	0	0	0	0	0.125	0.125	0.125	0.125	0.125	linear	0.025	TRUE	125	NA	NA	0	0.5	4	sepmodel	0.1	-0.04919199827132872	0.020334582989195996	0	10
4	250	0	250	500	750	2	0	1	0	0	0	0	0.125	0.125	0.125	0.125	0.125	linear	0.025	TRUE	150	NA	NA	0	0.5	2	fixmodel	0	-0.03307680804502251	0.005832604546977612	0	10
4	250	0	250	500	750	2	0	1	0	0	0	0	0.125	0.125	0.125	0.125	0.125	linear	0.025	TRUE	150	NA	NA	0	0.5	2	fixmodel_cal	0	-0.03352341986159907	0.005769014140314845	0	10
4	250	0	250	500	750	2	0	1	0	0	0	0	0.125	0.125	0.125	0.125	0.125	linear	0.025	TRUE	150	NA	NA	0	0.5	2	sepmodel	0	-0.04171150502925907	0.007822146926715678	0	10
4	250	0	250	500	750	2	0	1	0	0	0	0	0.125	0.125	0.125	0.125	0.125	linear	0.025	TRUE	150	NA	NA	0	0.5	3	fixmodel	0	-0.0069001369663219455	0.004353005456743353	0	10
4	250	0	250	500	750	2	0	1	0	0	0	0	0.125	0.125	0.125	0.125	0.125	linear	0.025	TRUE	150	NA	NA	0	0.5	3	fixmodel_cal	0	-0.005867427576704766	0.005014465005124514	0	10
4	250	0	250	500	750	2	0	1	0	0	0	0	0.125	0.125	0.125	0.125	0.125	linear	0.025	TRUE	150	NA	NA	0	0.5	3	sepmodel	0	-0.013879961016135174	0.006330347902769718	0	10
4	250	0	250	500	750	2	0	1	0	0	0	0	0.125	0.125	0.125	0.125	0.125	linear	0.025	TRUE	150	NA	NA	0	0.5	4	fixmodel	0	0.017544292030762076	0.007027552827015005	0	10
4	250	0	250	500	750	2	0	1	0	0	0	0	0.125	0.125	0.125	0.125	0.125	linear	0.025	TRUE	150	NA	NA	0	0.5	4	fixmodel_cal	0	0.018919057794124054	0.007070312700682129	0	10
4	250	0	250	500	750	2	0	1	0	0	0	0	0.125	0.125	0.125	0.125	0.125	linear	0.025	TRUE	150	NA	NA	0	0.5	4	sepmodel	0	0.006981327260644491	0.007642319288463954	0	10
4	250	0	250	500	750	2	0	1	0	0	0	0	0.125	0.125	0.125	0.125	0.125	linear	0.025	TRUE	175	NA	NA	0	0.5	2	fixmodel	0	-0.023558436722063206	0.013737335569792505	0	10
4	250	0	250	500	750	2	0	1	0	0	0	0	0.125	0.125	0.125	0.125	0.125	linear	0.025	TRUE	175	NA	NA	0	0.5	2	fixmodel_cal	0	-0.023601134089530365	0.012478677699507211	0	10
4	250	0	250	500	750	2	0	1	0	0	0	0	0.125	0.125	0.125	0.125	0.125	linear	0.025	TRUE	175	NA	NA	0	0.5	2	sepmodel	0	-0.018801013457728544	0.015324941840675422	0	10
4	250	0	250	500	750	2	0	1	0	0	0	0	0.125	0.125	0.125	0.125	0.125	linear	0.025	TRUE	175	NA	NA	0	0.5	3	fixmodel	0	0.01800826097406566	0.0050462931388477045	0	10
4	250	0	250	500	750	2	0	1	0	0	0	0	0.125	0.125	0.125	0.125	0.125	linear	0.025	TRUE	175	NA	NA	0	0.5	3	fixmodel_cal	0	0.018480712709857575	0.004695026940883196	0	10
4	250	0	250	500	750	2	0	1	0	0	0	0	0.125	0.125	0.125	0.125	0.125	linear	0.025	TRUE	175	NA	NA	0	0.5	3	sepmodel	0	0.022353982735633906	0.007720294193468871	0	10
4	250	0	250	500	750	2	0	1	0	0	0	0	0.125	0.125	0.125	0.125	0.125	linear	0.025	TRUE	175	NA	NA	0	0.5	4	fixmodel	0	0.020299085704665723	0.006301271416067746	0	10
4	250	0	250	500	750	2	0	1	0	0	0	0	0.125	0.125	0.125	0.125	0.125	linear	0.025	TRUE	175	NA	NA	0	0.5	4	fixmodel_cal	0	0.018350430153253106	0.0065827367379149085	0	10
4	250	0	250	500	750	2	0	1	0	0	0	0	0.125	0.125	0.125	0.125	0.125	linear	0.025	TRUE	175	NA	NA	0	0.5	4	sepmodel	0	0.009382680844806968	0.010160307384818915	0	10
4	250	0	250	500	750	2	0	1	0	0	0	0	0.125	0.125	0.125	0.125	0.125	linear	0.025	TRUE	200	NA	NA	0	0.5	2	fixmodel	0	-0.0092514085097401	0.007364591968806044	0	10
4	250	0	250	500	750	2	0	1	0	0	0	0	0.125	0.125	0.125	0.125	0.125	linear	0.025	TRUE	200	NA	NA	0	0.5	2	fixmodel_cal	0	-0.009635203467717318	0.007011408962688742	0	10
4	250	0	250	500	750	2	0	1	0	0	0	0	0.125	0.125	0.125	0.125	0.125	linear	0.025	TRUE	200	NA	NA	0	0.5	2	sepmodel	0	-0.021987098190408314	0.009589991636903996	0	10
4	250	0	250	500	750	2	0	1	0	0	0	0	0.125	0.125	0.125	0.125	0.125	linear	0.025	TRUE	200	NA	NA	0	0.5	3	fixmodel	0.1	0.020354433752468034	0.008877969800562279	0	10
4	250	0	250	500	750	2	0	1	0	0	0	0	0.125	0.125	0.125	0.125	0.125	linear	0.025	TRUE	200	NA	NA	0	0.5	3	fixmodel_cal	0.1	0.02080020566883452	0.008996391591928348	0	10
4	250	0	250	500	750	2	0	1	0	0	0	0	0.125	0.125	0.125	0.125	0.125	linear	0.025	TRUE	200	NA	NA	0	0.5	3	sepmodel	0	0.008997456168831176	0.010034969010108518	0	10
4	250	0	250	500	750	2	0	1	0	0	0	0	0.125	0.125	0.125	0.125	0.125	linear	0.025	TRUE	200	NA	NA	0	0.5	4	fixmodel	0	-0.027979832109532515	0.0084033532090562	0	10
4	250	0	250	500	750	2	0	1	0	0	0	0	0.125	0.125	0.125	0.125	0.125	linear	0.025	TRUE	200	NA	NA	0	0.5	4	fixmodel_cal	0.1	-0.024766216150356814	0.008587514400610508	0	10
4	250	0	250	500	750	2	0	1	0	0	0	0	0.125	0.125	0.125	0.125	0.125	linear	0.025	TRUE	200	NA	NA	0	0.5	4	sepmodel	0	-0.04344720304825039	0.011445330809514228	0	10
4	250	0	250	500	750	2	0	1	0	0	0	0	0.125	0.125	0.125	0.125	0.125	linear	0.025	TRUE	225	NA	NA	0	0.5	2	fixmodel	0	0.03531568885393975	0.006993153892021654	0	10
4	250	0	250	500	750	2	0	1	0	0	0	0	0.125	0.125	0.125	0.125	0.125	linear	0.025	TRUE	225	NA	NA	0	0.5	2	fixmodel_cal	0	0.038017509270446684	0.007101197281652258	0	10
4	250	0	250	500	750	2	0	1	0	0	0	0	0.125	0.125	0.125	0.125	0.125	linear	0.025	TRUE	225	NA	NA	0	0.5	2	sepmodel	0	0.03622971236647594	0.00810274979660661	0	10
4	250	0	250	500	750	2	0	1	0	0	0	0	0.125	0.125	0.125	0.125	0.125	linear	0.025	TRUE	225	NA	NA	0	0.5	3	fixmodel	0	0.0032336454664020757	0.007773446911471072	0	10
4	250	0	250	500	750	2	0	1	0	0	0	0	0.125	0.125	0.125	0.125	0.125	linear	0.025	TRUE	225	NA	NA	0	0.5	3	fixmodel_cal	0.1	0.0045433566214739115	0.007937581843743576	0	10
4	250	0	250	500	750	2	0	1	0	0	0	0	0.125	0.125	0.125	0.125	0.125	linear	0.025	TRUE	225	NA	NA	0	0.5	3	sepmodel	0.1	0.01869804081502303	0.009145359368223076	0	10
4	250	0	250	500	750	2	0	1	0	0	0	0	0.125	0.125	0.125	0.125	0.125	linear	0.025	TRUE	225	NA	NA	0	0.5	4	fixmodel	0	-0.01002508979024758	0.0017792684255372264	0	10
4	250	0	250	500	750	2	0	1	0	0	0	0	0.125	0.125	0.125	0.125	0.125	linear	0.025	TRUE	225	NA	NA	0	0.5	4	fixmodel_cal	0	-0.006868082721973564	0.0019105823432280984	0	10
4	250	0	250	500	750	2	0	1	0	0	0	0	0.125	0.125	0.125	0.125	0.125	linear	0.025	TRUE	225	NA	NA	0	0.5	4	sepmodel	0	-0.008480686171218842	0.002071497823215897	0	10
4	250	0	250	500	750	2	0	1	0	0	0	0	0.125	0.125	0.125	0.125	0.125	linear	0.025	TRUE	250	NA	NA	0	0.5	2	fixmodel	0	0.006125127771282253	0.00629029880068196	0	10
4	250	0	250	500	750	2	0	1	0	0	0	0	0.125	0.125	0.125	0.125	0.125	linear	0.025	TRUE	250	NA	NA	0	0.5	2	fixmodel_cal	0	0.007282415444593531	0.0065567530536990055	0	10
4	250	0	250	500	750	2	0	1	0	0	0	0	0.125	0.125	0.125	0.125	0.125	linear	0.025	TRUE	250	NA	NA	0	0.5	2	sepmodel	0	0.009701926094533223	0.008052386786952137	0	10
4	250	0	250	500	750	2	0	1	0	0	0	0	0.125	0.125	0.125	0.125	0.125	linear	0.025	TRUE	250	NA	NA	0	0.5	3	fixmodel	0	0.02413572725531391	0.005832823078389785	0	10
4	250	0	250	500	750	2	0	1	0	0	0	0	0.125	0.125	0.125	0.125	0.125	linear	0.025	TRUE	250	NA	NA	0	0.5	3	fixmodel_cal	0	0.024391703882168488	0.006108694480328059	0	10
4	250	0	250	500	750	2	0	1	0	0	0	0	0.125	0.125	0.125	0.125	0.125	linear	0.025	TRUE	250	NA	NA	0	0.5	3	sepmodel	0	0.025044798530215087	0.007206800964418545	0	10
4	250	0	250	500	750	2	0	1	0	0	0	0	0.125	0.125	0.125	0.125	0.125	linear	0.025	TRUE	250	NA	NA	0	0.5	4	fixmodel	0.1	0.05193387467302519	0.012205497613515148	0	10
4	250	0	250	500	750	2	0	1	0	0	0	0	0.125	0.125	0.125	0.125	0.125	linear	0.025	TRUE	250	NA	NA	0	0.5	4	fixmodel_cal	0.1	0.05267033936536711	0.011983036844941324	0	10
4	250	0	250	500	750	2	0	1	0	0	0	0	0.125	0.125	0.125	0.125	0.125	linear	0.025	TRUE	250	NA	NA	0	0.5	4	sepmodel	0.1	0.04964240882313014	0.013075465171808671	0	10
4	250	0	250	500	750	2	0	1	0	0	0	0	0.125	0.125	0.125	0.125	0.125	linear	0.025	TRUE	275	NA	NA	0	0.5	2	fixmodel	0.1	0.002492524483440914	0.007015461766223234	0	10
4	250	0	250	500	750	2	0	1	0	0	0	0	0.125	0.125	0.125	0.125	0.125	linear	0.025	TRUE	275	NA	NA	0	0.5	2	fixmodel_cal	0.1	0.0035486193437489267	0.006969988145940969	0	10
4	250	0	250	500	750	2	0	1	0	0	0	0	0.125	0.125	0.125	0.125	0.125	linear	0.025	TRUE	275	NA	NA	0	0.5	2	sepmodel	0	2.172576382864228e-4	0.007075885394189254	0	10
4	250	0	250	500	750	2	0	1	0	0	0	0	0.125	0.125	0.125	0.125	0.125	linear	0.025	TRUE	275	NA	NA	0	0.5	3	fixmodel	0	-0.02023629447909163	0.0038965267097747394	0	10
4	250	0	250	500	750	2	0	1	0	0	0	0	0.125	0.125	0.125	0.125	0.125	linear	0.025	TRUE	275	NA	NA	0	0.5	3	fixmodel_cal	0	-0.019068624196486337	0.004093926443019672	0	10
4	250	0	250	500	750	2	0	1	0	0	0	0	0.125	0.125	0.125	0.125	0.125	linear	0.025	TRUE	275	NA	NA	0	0.5	3	sepmodel	0	-0.03386174917745994	0.006459884267960464	0	10
4	250	0	250	500	750	2	0	1	0	0	0	0	0.125	0.125	0.125	0.125	0.125	linear	0.025	TRUE	275	NA	NA	0	0.5	4	fixmodel	0	-0.05682652162826584	0.006179232801416477	0	10
4	250	0	250	500	750	2	0	1	0	0	0	0	0.125	0.125	0.125	0.125	0.125	linear	0.025	TRUE	275	NA	NA	0	0.5	4	fixmodel_cal	0	-0.05313049481135497	0.005829324585931904	0	10
4	250	0	250	500	750	2	0	1	0	0	0	0	0.125	0.125	0.125	0.125	0.125	linear	0.025	TRUE	275	NA	NA	0	0.5	4	sepmodel	0	-0.06748492687593038	0.00860192367936774	0	10
4	250	0	250	500	750	2	0	1	0	0	0	0	0.125	0.125	0.125	0.125	0.125	linear	0.025	TRUE	300	NA	NA	0	0.5	2	fixmodel	0	0.013756622998426404	0.006108433343687373	0	10
4	250	0	250	500	750	2	0	1	0	0	0	0	0.125	0.125	0.125	0.125	0.125	linear	0.025	TRUE	300	NA	NA	0	0.5	2	fixmodel_cal	0	0.008239613949272022	0.006356235881115809	0	10
4	250	0	250	500	750	2	0	1	0	0	0	0	0.125	0.125	0.125	0.125	0.125	linear	0.025	TRUE	300	NA	NA	0	0.5	2	sepmodel	0	-0.0081110418492181	0.007024568514589989	0	10
4	250	0	250	500	750	2	0	1	0	0	0	0	0.125	0.125	0.125	0.125	0.125	linear	0.025	TRUE	300	NA	NA	0	0.5	3	fixmodel	0	-0.017720167721469608	0.006112454479629697	0	10
4	250	0	250	500	750	2	0	1	0	0	0	0	0.125	0.125	0.125	0.125	0.125	linear	0.025	TRUE	300	NA	NA	0	0.5	3	fixmodel_cal	0	-0.01982704182838015	0.006566437110154138	0	10
4	250	0	250	500	750	2	0	1	0	0	0	0	0.125	0.125	0.125	0.125	0.125	linear	0.025	TRUE	300	NA	NA	0	0.5	3	sepmodel	0	-0.0363062167568406	0.007207249857942624	0	10
4	250	0	250	500	750	2	0	1	0	0	0	0	0.125	0.125	0.125	0.125	0.125	linear	0.025	TRUE	300	NA	NA	0	0.5	4	fixmodel	0	0.004311733495978917	0.00566393726300041	0	10
4	250	0	250	500	750	2	0	1	0	0	0	0	0.125	0.125	0.125	0.125	0.125	linear	0.025	TRUE	300	NA	NA	0	0.5	4	fixmodel_cal	0	0.0018504984997255159	0.005873854638981118	0	10
4	250	0	250	500	750	2	0	1	0	0	0	0	0.125	0.125	0.125	0.125	0.125	linear	0.025	TRUE	300	NA	NA	0	0.5	4	sepmodel	0	-0.002575363405887309	0.007905819301419903	0	10
4	250	0	250	500	750	2	0	1	0	0	0	0	0.125	0.125	0.125	0.125	0.125	linear	0.025	TRUE	325	NA	NA	0	0.5	2	fixmodel	0	0.011342466143042101	0.009409118209735307	0	10
4	250	0	250	500	750	2	0	1	0	0	0	0	0.125	0.125	0.125	0.125	0.125	linear	0.025	TRUE	325	NA	NA	0	0.5	2	fixmodel_cal	0	0.004211056105922271	0.00896858630549705	0	10
4	250	0	250	500	750	2	0	1	0	0	0	0	0.125	0.125	0.125	0.125	0.125	linear	0.025	TRUE	325	NA	NA	0	0.5	2	sepmodel	0	0.009157978646601145	0.0080306893949651445	0	10
4	250	0	250	500	750	2	0	1	0	0	0	0	0.125	0.125	0.125	0.125	0.125	linear	0.025	TRUE	325	NA	NA	0	0.5	3	fixmodel	0.3	0.06022203659367496	0.013942927343722576	0	10
4	250	0	250	500	750	2	0	1	0	0	0	0	0.125	0.125	0.125	0.125	0.125	linear	0.025	TRUE	325	NA	NA	0	0.5	3	fixmodel_cal	0.3	0.06106546368076786	0.014205229721671058	0	10
4	250	0	250	500	750	2	0	1	0	0	0	0	0.125	0.125	0.125	0.125	0.125	linear	0.025	TRUE	325	NA	NA	0	0.5	3	sepmodel	0.2	0.05958003685467423	0.012737065540087323	0	10
4	250	0	250	500	750	2	0	1	0	0	0	0	0.125	0.125	0.125	0.125	0.125	linear	0.025	TRUE	325	NA	NA	0	0.5	4	fixmodel	0	0.019056795560929457	0.0038523574183030947	0	10
4	250	0	250	500	750	2	0	1	0	0	0	0	0.125	0.125	0.125	0.125	0.125	linear	0.025	TRUE	325	NA	NA	0	0.5	4	fixmodel_cal	0.1	0.023811181874661972	0.004233899536588395	0	10
4	250	0	250	500	750	2	0	1	0	0	0	0	0.125	0.125	0.125	0.125	0.125	linear	0.025	TRUE	325	NA	NA	0	0.5	4	sepmodel	0	0.01893885800669048	0.003378386083089025	0	10
4	250	0	250	500	750	2	0	1	0	0	0	0	0.125	0.125	0.125	0.125	0.125	linear	0.025	TRUE	350	NA	NA	0	0.5	2	fixmodel	0	0.003248522705538955	0.005779533340848905	0	10
4	250	0	250	500	750	2	0	1	0	0	0	0	0.125	0.125	0.125	0.125	0.125	linear	0.025	TRUE	350	NA	NA	0	0.5	2	fixmodel_cal	0	0.005207292379303348	0.006960315704223725	0	10
4	250	0	250	500	750	2	0	1	0	0	0	0	0.125	0.125	0.125	0.125	0.125	linear	0.025	TRUE	350	NA	NA	0	0.5	2	sepmodel	0	-0.002977681095722572	0.0068514672148987325	0	10
4	250	0	250	500	750	2	0	1	0	0	0	0	0.125	0.125	0.125	0.125	0.125	linear	0.025	TRUE	350	NA	NA	0	0.5	3	fixmodel	0.1	0.025917391263113414	0.010069976089380506	0	10
4	250	0	250	500	750	2	0	1	0	0	0	0	0.125	0.125	0.125	0.125	0.125	linear	0.025	TRUE	350	NA	NA	0	0.5	3	fixmodel_cal	0.1	0.0357536766042989	0.010777057846224077	0	10
4	250	0	250	500	750	2	0	1	0	0	0	0	0.125	0.125	0.125	0.125	0.125	linear	0.025	TRUE	350	NA	NA	0	0.5	3	sepmodel	0.1	0.02975304356429313	0.010949991457602377	0	10
4	250	0	250	500	750	2	0	1	0	0	0	0	0.125	0.125	0.125	0.125	0.125	linear	0.025	TRUE	350	NA	NA	0	0.5	4	fixmodel	0	0.014609943551554407	0.003998129622056515	0	10
4	250	0	250	500	750	2	0	1	0	0	0	0	0.125	0.125	0.125	0.125	0.125	linear	0.025	TRUE	350	NA	NA	0	0.5	4	fixmodel_cal	0	0.024180420994335348	0.00396342836772603	0	10
4	250	0	250	500	750	2	0	1	0	0	0	0	0.125	0.125	0.125	0.125	0.125	linear	0.025	TRUE	350	NA	NA	0	0.5	4	sepmodel	0.1	0.024817712781929	0.0072251765594827854	0	10
4	250	0	250	500	750	2	0	1	0	0	0	0	0.125	0.125	0.125	0.125	0.125	linear	0.025	TRUE	375	NA	NA	0	0.5	2	fixmodel	0	-0.006975201807467913	0.006505003775783448	0	10
4	250	0	250	500	750	2	0	1	0	0	0	0	0.125	0.125	0.125	0.125	0.125	linear	0.025	TRUE	375	NA	NA	0	0.5	2	fixmodel_cal	0	-0.008609035514832454	0.0056864995841943615	0	10
4	250	0	250	500	750	2	0	1	0	0	0	0	0.125	0.125	0.125	0.125	0.125	linear	0.025	TRUE	375	NA	NA	0	0.5	2	sepmodel	0	-0.00217598018483851	0.006451601123146207	0	10
4	250	0	250	500	750	2	0	1	0	0	0	0	0.125	0.125	0.125	0.125	0.125	linear	0.025	TRUE	375	NA	NA	0	0.5	3	fixmodel	0	-0.033131942992922984	0.0034980367563660583	0	10
4	250	0	250	500	750	2	0	1	0	0	0	0	0.125	0.125	0.125	0.125	0.125	linear	0.025	TRUE	375	NA	NA	0	0.5	3	fixmodel_cal	0	-0.03297177318024213	0.0037581970369304145	0	10
4	250	0	250	500	750	2	0	1	0	0	0	0	0.125	0.125	0.125	0.125	0.125	linear	0.025	TRUE	375	NA	NA	0	0.5	3	sepmodel	0	-0.04268678628532005	0.004162533241855024	0	10
4	250	0	250	500	750	2	0	1	0	0	0	0	0.125	0.125	0.125	0.125	0.125	linear	0.025	TRUE	375	NA	NA	0	0.5	4	fixmodel	0	-0.006418400999193684	0.004176294920314403	0	10
4	250	0	250	500	750	2	0	1	0	0	0	0	0.125	0.125	0.125	0.125	0.125	linear	0.025	TRUE	375	NA	NA	0	0.5	4	fixmodel_cal	0	-0.007534022505062531	0.004133474938204421	0	10
4	250	0	250	500	750	2	0	1	0	0	0	0	0.125	0.125	0.125	0.125	0.125	linear	0.025	TRUE	375	NA	NA	0	0.5	4	sepmodel	0	-7.08793123249505e-4	0.006474944497472259	0	10
4	250	0	250	500	750	2	0	1	0	0	0	0	0.125	0.125	0.125	0.125	0.125	linear	0.025	TRUE	400	NA	NA	0	0.5	2	fixmodel	0	-0.01708356421782257	0.004122908552307509	0	10
4	250	0	250	500	750	2	0	1	0	0	0	0	0.125	0.125	0.125	0.125	0.125	linear	0.025	TRUE	400	NA	NA	0	0.5	2	fixmodel_cal	0	-0.0018596526695277595	0.005706548733345468	0	10
4	250	0	250	500	750	2	0	1	0	0	0	0	0.125	0.125	0.125	0.125	0.125	linear	0.025	TRUE	400	NA	NA	0	0.5	2	sepmodel	0	-0.0017279787196954881	0.004504866154157237	0	10
4	250	0	250	500	750	2	0	1	0	0	0	0	0.125	0.125	0.125	0.125	0.125	linear	0.025	TRUE	400	NA	NA	0	0.5	3	fixmodel	0	0.0049893484377472284	0.006880345414047615	0	10
4	250	0	250	500	750	2	0	1	0	0	0	0	0.125	0.125	0.125	0.125	0.125	linear	0.025	TRUE	400	NA	NA	0	0.5	3	fixmodel_cal	0	0.01667639424581742	0.005401903209887005	0	10
4	250	0	250	500	750	2	0	1	0	0	0	0	0.125	0.125	0.125	0.125	0.125	linear	0.025	TRUE	400	NA	NA	0	0.5	3	sepmodel	0	0.01601975803190628	0.007955817769626106	0	10
4	250	0	250	500	750	2	0	1	0	0	0	0	0.125	0.125	0.125	0.125	0.125	linear	0.025	TRUE	400	NA	NA	0	0.5	4	fixmodel	0	0.025996859480059635	0.005813119568124541	0	10
4	250	0	250	500	750	2	0	1	0	0	0	0	0.125	0.125	0.125	0.125	0.125	linear	0.025	TRUE	400	NA	NA	0	0.5	4	fixmodel_cal	0	0.03446562436347557	0.005964727281936391	0	10
4	250	0	250	500	750	2	0	1	0	0	0	0	0.125	0.125	0.125	0.125	0.125	linear	0.025	TRUE	400	NA	NA	0	0.5	4	sepmodel	0	0.022216537704202073	0.006081007358292201	0	10
4	250	0	250	500	750	2	0	1	0	0	0	0	0.125	0.125	0.125	0.125	0.125	linear	0.025	TRUE	425	NA	NA	0	0.5	2	fixmodel	0	-0.05899691078409628	0.007302552386407508	0	10
4	250	0	250	500	750	2	0	1	0	0	0	0	0.125	0.125	0.125	0.125	0.125	linear	0.025	TRUE	425	NA	NA	0	0.5	2	fixmodel_cal	0	-0.04703343543345411	0.004425534560475546	0	10
4	250	0	250	500	750	2	0	1	0	0	0	0	0.125	0.125	0.125	0.125	0.125	linear	0.025	TRUE	425	NA	NA	0	0.5	2	sepmodel	0	-0.0505563854847509	0.005771861894820986	0	10
4	250	0	250	500	750	2	0	1	0	0	0	0	0.125	0.125	0.125	0.125	0.125	linear	0.025	TRUE	425	NA	NA	0	0.5	3	fixmodel	0	0.015170874837078428	0.0030241917690703246	0	10
4	250	0	250	500	750	2	0	1	0	0	0	0	0.125	0.125	0.125	0.125	0.125	linear	0.025	TRUE	425	NA	NA	0	0.5	3	fixmodel_cal	0	0.009652551823679788	0.0027807909128797974	0	10
4	250	0	250	500	750	2	0	1	0	0	0	0	0.125	0.125	0.125	0.125	0.125	linear	0.025	TRUE	425	NA	NA	0	0.5	3	sepmodel	0	0.02797879281596417	0.006177762897478008	0	10
4	250	0	250	500	750	2	0	1	0	0	0	0	0.125	0.125	0.125	0.125	0.125	linear	0.025	TRUE	425	NA	NA	0	0.5	4	fixmodel	0	0.027775236004500797	0.004992572289992307	0	10
4	250	0	250	500	750	2	0	1	0	0	0	0	0.125	0.125	0.125	0.125	0.125	linear	0.025	TRUE	425	NA	NA	0	0.5	4	fixmodel_cal	0	0.023114450507793587	0.005292159303624192	0	10
4	250	0	250	500	750	2	0	1	0	0	0	0	0.125	0.125	0.125	0.125	0.125	linear	0.025	TRUE	425	NA	NA	0	0.5	4	sepmodel	0	0.058139572469868894	0.008598751672042495	0	10
4	250	0	250	500	750	2	0	1	0	0	0	0	0.125	0.125	0.125	0.125	0.125	linear	0.025	TRUE	450	NA	NA	0	0.5	2	fixmodel	0	-0.009065546687958507	0.006050540027272741	0	10
4	250	0	250	500	750	2	0	1	0	0	0	0	0.125	0.125	0.125	0.125	0.125	linear	0.025	TRUE	450	NA	NA	0	0.5	2	fixmodel_cal	0	1.2923047516865023e-4	0.0048257174692354545	0	10
4	250	0	250	500	750	2	0	1	0	0	0	0	0.125	0.125	0.125	0.125	0.125	linear	0.025	TRUE	450	NA	NA	0	0.5	2	sepmodel	0	-0.010986660809045782	0.006201039104858082	0	10
4	250	0	250	500	750	2	0	1	0	0	0	0	0.125	0.125	0.125	0.125	0.125	linear	0.025	TRUE	450	NA	NA	0	0.5	3	fixmodel	0	-0.062359191796102144	0.012274897186094574	0	10
4	250	0	250	500	750	2	0	1	0	0	0	0	0.125	0.125	0.125	0.125	0.125	linear	0.025	TRUE	450	NA	NA	0	0.5	3	fixmodel_cal	0	-0.048139328293175986	0.009234710575438234	0	10
4	250	0	250	500	750	2	0	1	0	0	0	0	0.125	0.125	0.125	0.125	0.125	linear	0.025	TRUE	450	NA	NA	0	0.5	3	sepmodel	0	-0.050353431403750364	0.00951866222031968	0	10
4	250	0	250	500	750	2	0	1	0	0	0	0	0.125	0.125	0.125	0.125	0.125	linear	0.025	TRUE	450	NA	NA	0	0.5	4	fixmodel	0	-0.026541210138817096	0.01020380354280777	0	10
4	250	0	250	500	750	2	0	1	0	0	0	0	0.125	0.125	0.125	0.125	0.125	linear	0.025	TRUE	450	NA	NA	0	0.5	4	fixmodel_cal	0	-0.00855972614877664	0.008238567200527248	0	10
4	250	0	250	500	750	2	0	1	0	0	0	0	0.125	0.125	0.125	0.125	0.125	linear	0.025	TRUE	450	NA	NA	0	0.5	4	sepmodel	0	-0.021927273217483206	0.01139980261981591	0	10
4	250	0	250	500	750	2	0	1	0	0	0	0	0.125	0.125	0.125	0.125	0.125	linear	0.025	TRUE	475	NA	NA	0	0.5	2	fixmodel	0.1	0.021879700287813546	0.010776316918568226	0	10
4	250	0	250	500	750	2	0	1	0	0	0	0	0.125	0.125	0.125	0.125	0.125	linear	0.025	TRUE	475	NA	NA	0	0.5	2	fixmodel_cal	0.1	0.03192181866299329	0.009019705401379727	0	10
4	250	0	250	500	750	2	0	1	0	0	0	0	0.125	0.125	0.125	0.125	0.125	linear	0.025	TRUE	475	NA	NA	0	0.5	2	sepmodel	0.1	0.020169983140181015	0.012246969831358425	0	10
4	250	0	250	500	750	2	0	1	0	0	0	0	0.125	0.125	0.125	0.125	0.125	linear	0.025	TRUE	475	NA	NA	0	0.5	3	fixmodel	0	-0.006682801024844591	0.003343599357454473	0	10
4	250	0	250	500	750	2	0	1	0	0	0	0	0.125	0.125	0.125	0.125	0.125	linear	0.025	TRUE	475	NA	NA	0	0.5	3	fixmodel_cal	0	0.008399590909803108	0.004127085525094367	0	10
4	250	0	250	500	750	2	0	1	0	0	0	0	0.125	0.125	0.125	0.125	0.125	linear	0.025	TRUE	475	NA	NA	0	0.5	3	sepmodel	0	-0.01307785891498835	0.003451097243196921	0	10
4	250	0	250	500	750	2	0	1	0	0	0	0	0.125	0.125	0.125	0.125	0.125	linear	0.025	TRUE	475	NA	NA	0	0.5	4	fixmodel	0	-0.004923606040028032	0.005880531947774518	0	10
4	250	0	250	500	750	2	0	1	0	0	0	0	0.125	0.125	0.125	0.125	0.125	linear	0.025	TRUE	475	NA	NA	0	0.5	4	fixmodel_cal	0.1	0.018149361042230513	0.006901298790466674	0	10
4	250	0	250	500	750	2	0	1	0	0	0	0	0.125	0.125	0.125	0.125	0.125	linear	0.025	TRUE	475	NA	NA	0	0.5	4	sepmodel	0	-0.014346703292233039	0.005454301517331789	0	10
4	250	0	250	500	750	2	0	1	0	0	0	0	0.125	0.125	0.125	0.125	0.125	linear	0.025	TRUE	500	NA	NA	0	0.5	2	fixmodel	0	-0.00964188101359251	0.006632574658061138	0	10
4	250	0	250	500	750	2	0	1	0	0	0	0	0.125	0.125	0.125	0.125	0.125	linear	0.025	TRUE	500	NA	NA	0	0.5	2	fixmodel_cal	0	0.004540256608678333	0.006509715332172843	0	10
4	250	0	250	500	750	2	0	1	0	0	0	0	0.125	0.125	0.125	0.125	0.125	linear	0.025	TRUE	500	NA	NA	0	0.5	2	sepmodel	0	0.003519803093928244	0.006877018251098483	0	10
4	250	0	250	500	750	2	0	1	0	0	0	0	0.125	0.125	0.125	0.125	0.125	linear	0.025	TRUE	500	NA	NA	0	0.5	3	fixmodel	0	0.017175826718138026	0.003474997765102724	0	10
4	250	0	250	500	750	2	0	1	0	0	0	0	0.125	0.125	0.125	0.125	0.125	linear	0.025	TRUE	500	NA	NA	0	0.5	3	fixmodel_cal	0	0.019607665163620613	0.0036885263633958886	0	10
4	250	0	250	500	750	2	0	1	0	0	0	0	0.125	0.125	0.125	0.125	0.125	linear	0.025	TRUE	500	NA	NA	0	0.5	3	sepmodel	0	0.015487591272830994	0.0038716958400599718	0	10
4	250	0	250	500	750	2	0	1	0	0	0	0	0.125	0.125	0.125	0.125	0.125	linear	0.025	TRUE	500	NA	NA	0	0.5	4	fixmodel	0	-0.031432782925651624	0.009992266880185311	0	10
4	250	0	250	500	750	2	0	1	0	0	0	0	0.125	0.125	0.125	0.125	0.125	linear	0.025	TRUE	500	NA	NA	0	0.5	4	fixmodel_cal	0	-0.02483512785734957	0.00906769448422199	0	10
4	250	0	250	500	750	2	0	1	0	0	0	0	0.125	0.125	0.125	0.125	0.125	linear	0.025	TRUE	500	NA	NA	0	0.5	4	sepmodel	0	-0.03486766298377336	0.011589868095312662	0	10
4	250	0	250	500	750	2	0	1	0	0	0	0	0.125	0.125	0.125	0.125	0.125	linear	0.025	TRUE	525	NA	NA	0	0.5	2	fixmodel	0	-0.041323646198279024	0.007458614599419813	0	10
4	250	0	250	500	750	2	0	1	0	0	0	0	0.125	0.125	0.125	0.125	0.125	linear	0.025	TRUE	525	NA	NA	0	0.5	2	fixmodel_cal	0	-0.022376306968985862	0.005645379468496888	0	10
4	250	0	250	500	750	2	0	1	0	0	0	0	0.125	0.125	0.125	0.125	0.125	linear	0.025	TRUE	525	NA	NA	0	0.5	2	sepmodel	0	-0.04738378314961135	0.009162857537992763	0	10
4	250	0	250	500	750	2	0	1	0	0	0	0	0.125	0.125	0.125	0.125	0.125	linear	0.025	TRUE	525	NA	NA	0	0.5	3	fixmodel	0	0.0032081389329649043	0.0031048141422697203	0	10
4	250	0	250	500	750	2	0	1	0	0	0	0	0.125	0.125	0.125	0.125	0.125	linear	0.025	TRUE	525	NA	NA	0	0.5	3	fixmodel_cal	0	0.012157992870167009	0.00315823560981065	0	10
4	250	0	250	500	750	2	0	1	0	0	0	0	0.125	0.125	0.125	0.125	0.125	linear	0.025	TRUE	525	NA	NA	0	0.5	3	sepmodel	0	2.090614526339095e-5	0.0033975163393784626	0	10
4	250	0	250	500	750	2	0	1	0	0	0	0	0.125	0.125	0.125	0.125	0.125	linear	0.025	TRUE	525	NA	NA	0	0.5	4	fixmodel	0.1	0.022897531267081564	0.00823124492955751	0	10
4	250	0	250	500	750	2	0	1	0	0	0	0	0.125	0.125	0.125	0.125	0.125	linear	0.025	TRUE	525	NA	NA	0	0.5	4	fixmodel_cal	0.1	0.03474818364495957	0.008823602171166369	0	10
4	250	0	250	500	750	2	0	1	0	0	0	0	0.125	0.125	0.125	0.125	0.125	linear	0.025	TRUE	525	NA	NA	0	0.5	4	sepmodel	0.1	0.021492994841946424	0.011193753783680913	0	10
4	250	0	250	500	750	2	0	1	0	0	0	0	0.125	0.125	0.125	0.125	0.125	linear	0.025	TRUE	550	NA	NA	0	0.5	2	fixmodel	0	-0.02301459598358524	0.008161855636096099	0	10
4	250	0	250	500	750	2	0	1	0	0	0	0	0.125	0.125	0.125	0.125	0.125	linear	0.025	TRUE	550	NA	NA	0	0.5	2	fixmodel_cal	0	-0.015179153446442923	0.00737564015868616	0	10
4	250	0	250	500	750	2	0	1	0	0	0	0	0.125	0.125	0.125	0.125	0.125	linear	0.025	TRUE	550	NA	NA	0	0.5	2	sepmodel	0	-0.019041595633057278	0.008672476281891777	0	10
4	250	0	250	500	750	2	0	1	0	0	0	0	0.125	0.125	0.125	0.125	0.125	linear	0.025	TRUE	550	NA	NA	0	0.5	3	fixmodel	0.1	0.02681893555260487	0.007114685470179533	0	10
4	250	0	250	500	750	2	0	1	0	0	0	0	0.125	0.125	0.125	0.125	0.125	linear	0.025	TRUE	550	NA	NA	0	0.5	3	fixmodel_cal	0.1	0.02692114814933536	0.007815254653929252	0	10
4	250	0	250	500	750	2	0	1	0	0	0	0	0.125	0.125	0.125	0.125	0.125	linear	0.025	TRUE	550	NA	NA	0	0.5	3	sepmodel	0	0.016686312566873637	0.0062055987462691685	0	10
4	250	0	250	500	750	2	0	1	0	0	0	0	0.125	0.125	0.125	0.125	0.125	linear	0.025	TRUE	550	NA	NA	0	0.5	4	fixmodel	0.2	0.05198242099516822	0.009916095603200021	0	10
4	250	0	250	500	750	2	0	1	0	0	0	0	0.125	0.125	0.125	0.125	0.125	linear	0.025	TRUE	550	NA	NA	0	0.5	4	fixmodel_cal	0.2	0.05919067373846378	0.009711907252131434	0	10
4	250	0	250	500	750	2	0	1	0	0	0	0	0.125	0.125	0.125	0.125	0.125	linear	0.025	TRUE	550	NA	NA	0	0.5	4	sepmodel	0.1	0.035148689839622396	0.00837852820987853	0	10
4	250	0	250	500	750	2	0	1	0	0	0	0	0.125	0.125	0.125	0.125	0.125	linear	0.025	TRUE	575	NA	NA	0	0.5	2	fixmodel	0	-0.041896202690543546	0.012012613427460296	0	10
4	250	0	250	500	750	2	0	1	0	0	0	0	0.125	0.125	0.125	0.125	0.125	linear	0.025	TRUE	575	NA	NA	0	0.5	2	fixmodel_cal	0.1	-0.03534506775691608	0.012012411077040902	0	10
4	250	0	250	500	750	2	0	1	0	0	0	0	0.125	0.125	0.125	0.125	0.125	linear	0.025	TRUE	575	NA	NA	0	0.5	2	sepmodel	0.1	-0.051350398398240696	0.014430806613499542	0	10
4	250	0	250	500	750	2	0	1	0	0	0	0	0.125	0.125	0.125	0.125	0.125	linear	0.025	TRUE	575	NA	NA	0	0.5	3	fixmodel	0	-0.016832924958222067	0.007477545060612294	0	10
4	250	0	250	500	750	2	0	1	0	0	0	0	0.125	0.125	0.125	0.125	0.125	linear	0.025	TRUE	575	NA	NA	0	0.5	3	fixmodel_cal	0	-0.018394080288089452	0.006446891274890717	0	10
4	250	0	250	500	750	2	0	1	0	0	0	0	0.125	0.125	0.125	0.125	0.125	linear	0.025	TRUE	575	NA	NA	0	0.5	3	sepmodel	0	-0.028039228893241452	0.011078181323921287	0	10
4	250	0	250	500	750	2	0	1	0	0	0	0	0.125	0.125	0.125	0.125	0.125	linear	0.025	TRUE	575	NA	NA	0	0.5	4	fixmodel	0.1	-0.0013727981395910687	0.01000840681031752	0	10
4	250	0	250	500	750	2	0	1	0	0	0	0	0.125	0.125	0.125	0.125	0.125	linear	0.025	TRUE	575	NA	NA	0	0.5	4	fixmodel_cal	0.1	-0.004886245644087009	0.008807114939890885	0	10
4	250	0	250	500	750	2	0	1	0	0	0	0	0.125	0.125	0.125	0.125	0.125	linear	0.025	TRUE	575	NA	NA	0	0.5	4	sepmodel	0.1	-0.010824754378423384	0.011004312379323738	0	10
4	250	0	250	500	750	2	0	1	0	0	0	0	0.125	0.125	0.125	0.125	0.125	linear	0.025	TRUE	600	NA	NA	0	0.5	2	fixmodel	0	-0.004532275851563737	0.0020888332481836702	0	10
4	250	0	250	500	750	2	0	1	0	0	0	0	0.125	0.125	0.125	0.125	0.125	linear	0.025	TRUE	600	NA	NA	0	0.5	2	fixmodel_cal	0	-0.001535461050573537	0.0030548420578464523	0	10
4	250	0	250	500	750	2	0	1	0	0	0	0	0.125	0.125	0.125	0.125	0.125	linear	0.025	TRUE	600	NA	NA	0	0.5	2	sepmodel	0	-0.004210132685979745	0.0032497363984856018	0	10
4	250	0	250	500	750	2	0	1	0	0	0	0	0.125	0.125	0.125	0.125	0.125	linear	0.025	TRUE	600	NA	NA	0	0.5	3	fixmodel	0	-0.02756082519304094	0.008756896893506142	0	10
4	250	0	250	500	750	2	0	1	0	0	0	0	0.125	0.125	0.125	0.125	0.125	linear	0.025	TRUE	600	NA	NA	0	0.5	3	fixmodel_cal	0.1	-0.02629133696931945	0.008763589435643484	0	10
4	250	0	250	500	750	2	0	1	0	0	0	0	0.125	0.125	0.125	0.125	0.125	linear	0.025	TRUE	600	NA	NA	0	0.5	3	sepmodel	0	-0.039844124782027826	0.010333845834992294	0	10
4	250	0	250	500	750	2	0	1	0	0	0	0	0.125	0.125	0.125	0.125	0.125	linear	0.025	TRUE	600	NA	NA	0	0.5	4	fixmodel	0	-0.009565623195718355	0.007773852244588464	0	10
4	250	0	250	500	750	2	0	1	0	0	0	0	0.125	0.125	0.125	0.125	0.125	linear	0.025	TRUE	600	NA	NA	0	0.5	4	fixmodel_cal	0	-0.005100240527923511	0.006683226605185357	0	10
4	250	0	250	500	750	2	0	1	0	0	0	0	0.125	0.125	0.125	0.125	0.125	linear	0.025	TRUE	600	NA	NA	0	0.5	4	sepmodel	0	-0.02134386865288397	0.009754285758714955	0	10
4	250	0	250	500	750	2	0	1	0	0	0	0	0.125	0.125	0.125	0.125	0.125	linear	0.025	TRUE	625	NA	NA	0	0.5	2	fixmodel	0	-0.02299254682293699	0.0025113348157112434	0	10
4	250	0	250	500	750	2	0	1	0	0	0	0	0.125	0.125	0.125	0.125	0.125	linear	0.025	TRUE	625	NA	NA	0	0.5	2	fixmodel_cal	0	-0.009591959671544166	0.002361386154301399	0	10
4	250	0	250	500	750	2	0	1	0	0	0	0	0.125	0.125	0.125	0.125	0.125	linear	0.025	TRUE	625	NA	NA	0	0.5	2	sepmodel	0	-0.009914853232071204	0.003340568560646707	0	10
4	250	0	250	500	750	2	0	1	0	0	0	0	0.125	0.125	0.125	0.125	0.125	linear	0.025	TRUE	625	NA	NA	0	0.5	3	fixmodel	0	-0.012529361965158197	0.00476960720425971	0	10
4	250	0	250	500	750	2	0	1	0	0	0	0	0.125	0.125	0.125	0.125	0.125	linear	0.025	TRUE	625	NA	NA	0	0.5	3	fixmodel_cal	0	6.017748615699285e-4	0.0032081863876751945	0	10
4	250	0	250	500	750	2	0	1	0	0	0	0	0.125	0.125	0.125	0.125	0.125	linear	0.025	TRUE	625	NA	NA	0	0.5	3	sepmodel	0	-0.004769269439112537	0.004636651274145608	0	10
4	250	0	250	500	750	2	0	1	0	0	0	0	0.125	0.125	0.125	0.125	0.125	linear	0.025	TRUE	625	NA	NA	0	0.5	4	fixmodel	0	-0.04032889524714981	0.009269688957636774	0	10
4	250	0	250	500	750	2	0	1	0	0	0	0	0.125	0.125	0.125	0.125	0.125	linear	0.025	TRUE	625	NA	NA	0	0.5	4	fixmodel_cal	0	-0.02798405853355338	0.007437442648254449	0	10
4	250	0	250	500	750	2	0	1	0	0	0	0	0.125	0.125	0.125	0.125	0.125	linear	0.025	TRUE	625	NA	NA	0	0.5	4	sepmodel	0	-0.0360016227300094	0.009094823974258587	0	10
4	250	0	250	500	750	2	0	1	0	0	0	0	0.125	0.125	0.125	0.125	0.125	linear	0.025	TRUE	650	NA	NA	0	0.5	2	fixmodel	0.1	0.03023092363737381	0.011552377453228088	0	10
4	250	0	250	500	750	2	0	1	0	0	0	0	0.125	0.125	0.125	0.125	0.125	linear	0.025	TRUE	650	NA	NA	0	0.5	2	fixmodel_cal	0.1	0.013083962403027838	0.009918426815586827	0	10
4	250	0	250	500	750	2	0	1	0	0	0	0	0.125	0.125	0.125	0.125	0.125	linear	0.025	TRUE	650	NA	NA	0	0.5	2	sepmodel	0.1	0.03595051951630751	0.01289600910961506	0	10
4	250	0	250	500	750	2	0	1	0	0	0	0	0.125	0.125	0.125	0.125	0.125	linear	0.025	TRUE	650	NA	NA	0	0.5	3	fixmodel	0.2	0.07388785959422037	0.013348463235498093	0	10
4	250	0	250	500	750	2	0	1	0	0	0	0	0.125	0.125	0.125	0.125	0.125	linear	0.025	TRUE	650	NA	NA	0	0.5	3	fixmodel_cal	0.2	0.06666429624871764	0.012846204272311866	0	10
4	250	0	250	500	750	2	0	1	0	0	0	0	0.125	0.125	0.125	0.125	0.125	linear	0.025	TRUE	650	NA	NA	0	0.5	3	sepmodel	0.3	0.08554713309770119	0.015617354048186536	0	10
4	250	0	250	500	750	2	0	1	0	0	0	0	0.125	0.125	0.125	0.125	0.125	linear	0.025	TRUE	650	NA	NA	0	0.5	4	fixmodel	0	0.050186683775369216	0.005127689451207877	0	10
4	250	0	250	500	750	2	0	1	0	0	0	0	0.125	0.125	0.125	0.125	0.125	linear	0.025	TRUE	650	NA	NA	0	0.5	4	fixmodel_cal	0	0.04973276174149984	0.005418974777087171	0	10
4	250	0	250	500	750	2	0	1	0	0	0	0	0.125	0.125	0.125	0.125	0.125	linear	0.025	TRUE	650	NA	NA	0	0.5	4	sepmodel	0	0.05155041756503258	0.004429038530445047	0	10
4	250	0	250	500	750	2	0	1	0	0	0	0	0.125	0.125	0.125	0.125	0.125	linear	0.025	TRUE	675	NA	NA	0	0.5	2	fixmodel	0	-0.059937805182875295	0.016997332010443685	0	10
4	250	0	250	500	750	2	0	1	0	0	0	0	0.125	0.125	0.125	0.125	0.125	linear	0.025	TRUE	675	NA	NA	0	0.5	2	fixmodel_cal	0	-0.028648369358869406	0.011200336070582847	0	10
4	250	0	250	500	750	2	0	1	0	0	0	0	0.125	0.125	0.125	0.125	0.125	linear	0.025	TRUE	675	NA	NA	0	0.5	2	sepmodel	0	-0.05059041580960535	0.012473340904132303	0	10
4	250	0	250	500	750	2	0	1	0	0	0	0	0.125	0.125	0.125	0.125	0.125	linear	0.025	TRUE	675	NA	NA	0	0.5	3	fixmodel	0	-0.008953805306854242	0.008447061528547269	0	10
4	250	0	250	500	750	2	0	1	0	0	0	0	0.125	0.125	0.125	0.125	0.125	linear	0.025	TRUE	675	NA	NA	0	0.5	3	fixmodel_cal	0	0.006784820848867303	0.00768026424165255	0	10
4	250	0	250	500	750	2	0	1	0	0	0	0	0.125	0.125	0.125	0.125	0.125	linear	0.025	TRUE	675	NA	NA	0	0.5	3	sepmodel	0	0.005417428662955701	0.008329870903592145	0	10
4	250	0	250	500	750	2	0	1	0	0	0	0	0.125	0.125	0.125	0.125	0.125	linear	0.025	TRUE	675	NA	NA	0	0.5	4	fixmodel	0	-0.026974373875106324	0.007926811289964773	0	10
4	250	0	250	500	750	2	0	1	0	0	0	0	0.125	0.125	0.125	0.125	0.125	linear	0.025	TRUE	675	NA	NA	0	0.5	4	fixmodel_cal	0	-0.015359500686615199	0.006453766528504654	0	10
4	250	0	250	500	750	2	0	1	0	0	0	0	0.125	0.125	0.125	0.125	0.125	linear	0.025	TRUE	675	NA	NA	0	0.5	4	sepmodel	0	-0.031191225910289114	0.011534352264035552	0	10
4	250	0	250	500	750	2	0	1	0	0	0	0	0.125	0.125	0.125	0.125	0.125	linear	0.025	TRUE	700	NA	NA	0	0.5	2	fixmodel	0	0.00943377664782813	0.004269760710659212	0	10
4	250	0	250	500	750	2	0	1	0	0	0	0	0.125	0.125	0.125	0.125	0.125	linear	0.025	TRUE	700	NA	NA	0	0.5	2	fixmodel_cal	0	0.019519559786844238	0.004433882512229838	0	10
4	250	0	250	500	750	2	0	1	0	0	0	0	0.125	0.125	0.125	0.125	0.125	linear	0.025	TRUE	700	NA	NA	0	0.5	2	sepmodel	0	5.9186411122119806e-5	0.003801764274532307	0	10
4	250	0	250	500	750	2	0	1	0	0	0	0	0.125	0.125	0.125	0.125	0.125	linear	0.025	TRUE	700	NA	NA	0	0.5	3	fixmodel	0	-0.010530965158291142	0.003142791989397822	0	10
4	250	0	250	500	750	2	0	1	0	0	0	0	0.125	0.125	0.125	0.125	0.125	linear	0.025	TRUE	700	NA	NA	0	0.5	3	fixmodel_cal	0	-0.0010768109822962442	0.003935282958047229	0	10
4	250	0	250	500	750	2	0	1	0	0	0	0	0.125	0.125	0.125	0.125	0.125	linear	0.025	TRUE	700	NA	NA	0	0.5	3	sepmodel	0	-0.008890970655739466	0.004011613785911514	0	10
4	250	0	250	500	750	2	0	1	0	0	0	0	0.125	0.125	0.125	0.125	0.125	linear	0.025	TRUE	700	NA	NA	0	0.5	4	fixmodel	0	0.03277466818084518	0.003993685794625282	0	10
4	250	0	250	500	750	2	0	1	0	0	0	0	0.125	0.125	0.125	0.125	0.125	linear	0.025	TRUE	700	NA	NA	0	0.5	4	fixmodel_cal	0	0.03845302500164691	0.004810298972100945	0	10
4	250	0	250	500	750	2	0	1	0	0	0	0	0.125	0.125	0.125	0.125	0.125	linear	0.025	TRUE	700	NA	NA	0	0.5	4	sepmodel	0	0.04349460617681417	0.005889220874092499	0	10
4	250	0	250	500	750	2	0	1	0	0	0	0	0.125	0.125	0.125	0.125	0.125	linear	0.025	TRUE	725	NA	NA	0	0.5	2	fixmodel	0	-0.006163375271140361	0.0035327468494331846	0	10
4	250	0	250	500	750	2	0	1	0	0	0	0	0.125	0.125	0.125	0.125	0.125	linear	0.025	TRUE	725	NA	NA	0	0.5	2	fixmodel_cal	0	0.01935124479262124	0.0036381750988011396	0	10
4	250	0	250	500	750	2	0	1	0	0	0	0	0.125	0.125	0.125	0.125	0.125	linear	0.025	TRUE	725	NA	NA	0	0.5	2	sepmodel	0	-0.0041586908897544355	0.003233781479979709	0	10
4	250	0	250	500	750	2	0	1	0	0	0	0	0.125	0.125	0.125	0.125	0.125	linear	0.025	TRUE	725	NA	NA	0	0.5	3	fixmodel	0	-0.007400337183041682	0.006211296246937999	0	10
4	250	0	250	500	750	2	0	1	0	0	0	0	0.125	0.125	0.125	0.125	0.125	linear	0.025	TRUE	725	NA	NA	0	0.5	3	fixmodel_cal	0.1	0.022868135436302672	0.004740906222686413	0	10
4	250	0	250	500	750	2	0	1	0	0	0	0	0.125	0.125	0.125	0.125	0.125	linear	0.025	TRUE	725	NA	NA	0	0.5	3	sepmodel	0	-6.79509471326957e-4	0.008008500407028668	0	10
4	250	0	250	500	750	2	0	1	0	0	0	0	0.125	0.125	0.125	0.125	0.125	linear	0.025	TRUE	725	NA	NA	0	0.5	4	fixmodel	0.1	0.0024580326462847113	0.009338808144164159	0	10
4	250	0	250	500	750	2	0	1	0	0	0	0	0.125	0.125	0.125	0.125	0.125	linear	0.025	TRUE	725	NA	NA	0	0.5	4	fixmodel_cal	0.2	0.015301585904753487	0.008792861386935113	0	10
4	250	0	250	500	750	2	0	1	0	0	0	0	0.125	0.125	0.125	0.125	0.125	linear	0.025	TRUE	725	NA	NA	0	0.5	4	sepmodel	0.1	-0.007548047162385047	0.009375624335425095	0	10
4	250	0	250	500	750	2	0	1	0	0	0	0	0.125	0.125	0.125	0.125	0.125	linear	0.025	TRUE	750	NA	NA	0	0.5	2	fixmodel	0	-0.003474350602470754	0.008107116958322143	0	10
4	250	0	250	500	750	2	0	1	0	0	0	0	0.125	0.125	0.125	0.125	0.125	linear	0.025	TRUE	750	NA	NA	0	0.5	2	fixmodel_cal	0.1	0.010536068694631797	0.006570769238180289	0	10
4	250	0	250	500	750	2	0	1	0	0	0	0	0.125	0.125	0.125	0.125	0.125	linear	0.025	TRUE	750	NA	NA	0	0.5	2	sepmodel	0	-0.0020691186101007304	0.006569950034559285	0	10
4	250	0	250	500	750	2	0	1	0	0	0	0	0.125	0.125	0.125	0.125	0.125	linear	0.025	TRUE	750	NA	NA	0	0.5	3	fixmodel	0	9.589565383591178e-4	0.0024045289185435923	0	10
4	250	0	250	500	750	2	0	1	0	0	0	0	0.125	0.125	0.125	0.125	0.125	linear	0.025	TRUE	750	NA	NA	0	0.5	3	fixmodel_cal	0	0.011005219297939574	0.003494736841214037	0	10
4	250	0	250	500	750	2	0	1	0	0	0	0	0.125	0.125	0.125	0.125	0.125	linear	0.025	TRUE	750	NA	NA	0	0.5	3	sepmodel	0	-0.007251909586952871	0.0029105215096691056	0	10
4	250	0	250	500	750	2	0	1	0	0	0	0	0.125	0.125	0.125	0.125	0.125	linear	0.025	TRUE	750	NA	NA	0	0.5	4	fixmodel	0.1	0.042249924100139856	0.007407590424381194	0	10
4	250	0	250	500	750	2	0	1	0	0	0	0	0.125	0.125	0.125	0.125	0.125	linear	0.025	TRUE	750	NA	NA	0	0.5	4	fixmodel_cal	0.1	0.0508676880615032	0.008675844555144283	0	10
4	250	0	250	500	750	2	0	1	0	0	0	0	0.125	0.125	0.125	0.125	0.125	linear	0.025	TRUE	750	NA	NA	0	0.5	4	sepmodel	0.1	0.0333182803585506	0.008462371178605573	0	10
4	250	0	250	500	750	2	0	1	0	0	0	0	0.25	0.25	0.25	0.25	0.25	linear	0.025	TRUE	25	NA	NA	0	0.5	2	fixmodel	0	0.032924743788403606	0.006339611096819427	0	10
4	250	0	250	500	750	2	0	1	0	0	0	0	0.25	0.25	0.25	0.25	0.25	linear	0.025	TRUE	25	NA	NA	0	0.5	2	fixmodel_cal	0	0.03525936378300401	0.006144833659879398	0	10
4	250	0	250	500	750	2	0	1	0	0	0	0	0.25	0.25	0.25	0.25	0.25	linear	0.025	TRUE	25	NA	NA	0	0.5	2	sepmodel	0	0.04256236776304178	0.006548370259665619	0	10
4	250	0	250	500	750	2	0	1	0	0	0	0	0.25	0.25	0.25	0.25	0.25	linear	0.025	TRUE	25	NA	NA	0	0.5	3	fixmodel	0.1	0.016491950050325294	0.010015660173380328	0	10
4	250	0	250	500	750	2	0	1	0	0	0	0	0.25	0.25	0.25	0.25	0.25	linear	0.025	TRUE	25	NA	NA	0	0.5	3	fixmodel_cal	0.1	0.018192578308697697	0.009952331726322235	0	10
4	250	0	250	500	750	2	0	1	0	0	0	0	0.25	0.25	0.25	0.25	0.25	linear	0.025	TRUE	25	NA	NA	0	0.5	3	sepmodel	0.1	0.025219641262511756	0.010575851123411506	0	10
4	250	0	250	500	750	2	0	1	0	0	0	0	0.25	0.25	0.25	0.25	0.25	linear	0.025	TRUE	25	NA	NA	0	0.5	4	fixmodel	0.2	0.0319177408287013	0.009942856107022233	0	10
4	250	0	250	500	750	2	0	1	0	0	0	0	0.25	0.25	0.25	0.25	0.25	linear	0.025	TRUE	25	NA	NA	0	0.5	4	fixmodel_cal	0.2	0.03195557809000507	0.009788760380696508	0	10
4	250	0	250	500	750	2	0	1	0	0	0	0	0.25	0.25	0.25	0.25	0.25	linear	0.025	TRUE	25	NA	NA	0	0.5	4	sepmodel	0.1	0.03595342826085218	0.010245937698648342	0	10
4	250	0	250	500	750	2	0	1	0	0	0	0	0.25	0.25	0.25	0.25	0.25	linear	0.025	TRUE	50	NA	NA	0	0.5	2	fixmodel	0	0.0012172128072013215	0.004082147117115918	0	10
4	250	0	250	500	750	2	0	1	0	0	0	0	0.25	0.25	0.25	0.25	0.25	linear	0.025	TRUE	50	NA	NA	0	0.5	2	fixmodel_cal	0	3.2061512866882137e-4	0.004266813465128106	0	10
4	250	0	250	500	750	2	0	1	0	0	0	0	0.25	0.25	0.25	0.25	0.25	linear	0.025	TRUE	50	NA	NA	0	0.5	2	sepmodel	0	0.009838923117607697	0.005279072235340919	0	10
4	250	0	250	500	750	2	0	1	0	0	0	0	0.25	0.25	0.25	0.25	0.25	linear	0.025	TRUE	50	NA	NA	0	0.5	3	fixmodel	0	0.03840445967422643	0.005942239073692234	0	10
4	250	0	250	500	750	2	0	1	0	0	0	0	0.25	0.25	0.25	0.25	0.25	linear	0.025	TRUE	50	NA	NA	0	0.5	3	fixmodel_cal	0	0.03887209223460974	0.0060445950670642125	0	10
4	250	0	250	500	750	2	0	1	0	0	0	0	0.25	0.25	0.25	0.25	0.25	linear	0.025	TRUE	50	NA	NA	0	0.5	3	sepmodel	0.1	0.05085126976919695	0.007656653467864676	0	10
4	250	0	250	500	750	2	0	1	0	0	0	0	0.25	0.25	0.25	0.25	0.25	linear	0.025	TRUE	50	NA	NA	0	0.5	4	fixmodel	0	0.01509275452877896	0.008056398935044536	0	10
4	250	0	250	500	750	2	0	1	0	0	0	0	0.25	0.25	0.25	0.25	0.25	linear	0.025	TRUE	50	NA	NA	0	0.5	4	fixmodel_cal	0	0.015163055973776297	0.008282466481412608	0	10
4	250	0	250	500	750	2	0	1	0	0	0	0	0.25	0.25	0.25	0.25	0.25	linear	0.025	TRUE	50	NA	NA	0	0.5	4	sepmodel	0	0.025925830146496267	0.007995797582524548	0	10
4	250	0	250	500	750	2	0	1	0	0	0	0	0.25	0.25	0.25	0.25	0.25	linear	0.025	TRUE	75	NA	NA	0	0.5	2	fixmodel	0	0.05441484164407372	0.0060346536997046415	0	10
4	250	0	250	500	750	2	0	1	0	0	0	0	0.25	0.25	0.25	0.25	0.25	linear	0.025	TRUE	75	NA	NA	0	0.5	2	fixmodel_cal	0	0.05321904720808307	0.005591450577147972	0	10
4	250	0	250	500	750	2	0	1	0	0	0	0	0.25	0.25	0.25	0.25	0.25	linear	0.025	TRUE	75	NA	NA	0	0.5	2	sepmodel	0	0.046111364771837623	0.006181971140783749	0	10
4	250	0	250	500	750	2	0	1	0	0	0	0	0.25	0.25	0.25	0.25	0.25	linear	0.025	TRUE	75	NA	NA	0	0.5	3	fixmodel	0	0.00936252445969045	0.008173447005235429	0	10
4	250	0	250	500	750	2	0	1	0	0	0	0	0.25	0.25	0.25	0.25	0.25	linear	0.025	TRUE	75	NA	NA	0	0.5	3	fixmodel_cal	0.1	0.011154584400633012	0.00866311049112914	0	10
4	250	0	250	500	750	2	0	1	0	0	0	0	0.25	0.25	0.25	0.25	0.25	linear	0.025	TRUE	75	NA	NA	0	0.5	3	sepmodel	0	-0.0011313635956689716	0.008849687145880008	0	10
4	250	0	250	500	750	2	0	1	0	0	0	0	0.25	0.25	0.25	0.25	0.25	linear	0.025	TRUE	75	NA	NA	0	0.5	4	fixmodel	0	0.0844261411950188	0.008725269489841429	0	10
4	250	0	250	500	750	2	0	1	0	0	0	0	0.25	0.25	0.25	0.25	0.25	linear	0.025	TRUE	75	NA	NA	0	0.5	4	fixmodel_cal	0	0.08260835052847304	0.008509077823606263	0	10
4	250	0	250	500	750	2	0	1	0	0	0	0	0.25	0.25	0.25	0.25	0.25	linear	0.025	TRUE	75	NA	NA	0	0.5	4	sepmodel	0	0.08306240107358505	0.008975010865373813	0	10
4	250	0	250	500	750	2	0	1	0	0	0	0	0.25	0.25	0.25	0.25	0.25	linear	0.025	TRUE	100	NA	NA	0	0.5	2	fixmodel	0	-0.027610287493358594	0.004979258277127066	0	10
4	250	0	250	500	750	2	0	1	0	0	0	0	0.25	0.25	0.25	0.25	0.25	linear	0.025	TRUE	100	NA	NA	0	0.5	2	fixmodel_cal	0	-0.03128282797463709	0.0061465390675647545	0	10
4	250	0	250	500	750	2	0	1	0	0	0	0	0.25	0.25	0.25	0.25	0.25	linear	0.025	TRUE	100	NA	NA	0	0.5	2	sepmodel	0	-0.023983598143451308	0.004991057788009039	0	10
4	250	0	250	500	750	2	0	1	0	0	0	0	0.25	0.25	0.25	0.25	0.25	linear	0.025	TRUE	100	NA	NA	0	0.5	3	fixmodel	0	0.04085675464896497	0.010258109514619519	0	10
4	250	0	250	500	750	2	0	1	0	0	0	0	0.25	0.25	0.25	0.25	0.25	linear	0.025	TRUE	100	NA	NA	0	0.5	3	fixmodel_cal	0	0.03811000173273113	0.010097620713038978	0	10
4	250	0	250	500	750	2	0	1	0	0	0	0	0.25	0.25	0.25	0.25	0.25	linear	0.025	TRUE	100	NA	NA	0	0.5	3	sepmodel	0	0.04179448973995234	0.011820002065275878	0	10
4	250	0	250	500	750	2	0	1	0	0	0	0	0.25	0.25	0.25	0.25	0.25	linear	0.025	TRUE	100	NA	NA	0	0.5	4	fixmodel	0	0.007561260506959155	0.005823322057854636	0	10
4	250	0	250	500	750	2	0	1	0	0	0	0	0.25	0.25	0.25	0.25	0.25	linear	0.025	TRUE	100	NA	NA	0	0.5	4	fixmodel_cal	0	0.00587756020493914	0.006200635879194116	0	10
4	250	0	250	500	750	2	0	1	0	0	0	0	0.25	0.25	0.25	0.25	0.25	linear	0.025	TRUE	100	NA	NA	0	0.5	4	sepmodel	0	0.011396679196639923	0.0052680840699657425	0	10
4	250	0	250	500	750	2	0	1	0	0	0	0	0.25	0.25	0.25	0.25	0.25	linear	0.025	TRUE	125	NA	NA	0	0.5	2	fixmodel	0	-0.012542578654720356	0.004076570920402439	0	10
4	250	0	250	500	750	2	0	1	0	0	0	0	0.25	0.25	0.25	0.25	0.25	linear	0.025	TRUE	125	NA	NA	0	0.5	2	fixmodel_cal	0	-0.013248599412003173	0.003864612969736627	0	10
4	250	0	250	500	750	2	0	1	0	0	0	0	0.25	0.25	0.25	0.25	0.25	linear	0.025	TRUE	125	NA	NA	0	0.5	2	sepmodel	0	-0.023348266170250806	0.005718267667048617	0	10
4	250	0	250	500	750	2	0	1	0	0	0	0	0.25	0.25	0.25	0.25	0.25	linear	0.025	TRUE	125	NA	NA	0	0.5	3	fixmodel	0	0.003988014083928758	0.006022261841908214	0	10
4	250	0	250	500	750	2	0	1	0	0	0	0	0.25	0.25	0.25	0.25	0.25	linear	0.025	TRUE	125	NA	NA	0	0.5	3	fixmodel_cal	0	0.004809937557246938	0.0058724492462502885	0	10
4	250	0	250	500	750	2	0	1	0	0	0	0	0.25	0.25	0.25	0.25	0.25	linear	0.025	TRUE	125	NA	NA	0	0.5	3	sepmodel	0	0.006297834849338952	0.008982755889747798	0	10
4	250	0	250	500	750	2	0	1	0	0	0	0	0.25	0.25	0.25	0.25	0.25	linear	0.025	TRUE	125	NA	NA	0	0.5	4	fixmodel	0	-0.025356507797121314	0.004037037377382588	0	10
4	250	0	250	500	750	2	0	1	0	0	0	0	0.25	0.25	0.25	0.25	0.25	linear	0.025	TRUE	125	NA	NA	0	0.5	4	fixmodel_cal	0	-0.02448628711801016	0.003957226757419665	0	10
4	250	0	250	500	750	2	0	1	0	0	0	0	0.25	0.25	0.25	0.25	0.25	linear	0.025	TRUE	125	NA	NA	0	0.5	4	sepmodel	0	-0.023984157050883102	0.006638545721988027	0	10
4	250	0	250	500	750	2	0	1	0	0	0	0	0.25	0.25	0.25	0.25	0.25	linear	0.025	TRUE	150	NA	NA	0	0.5	2	fixmodel	0	-0.029077303476859738	0.004208031811301839	0	10
4	250	0	250	500	750	2	0	1	0	0	0	0	0.25	0.25	0.25	0.25	0.25	linear	0.025	TRUE	150	NA	NA	0	0.5	2	fixmodel_cal	0	-0.030074826318407664	0.004239472305279646	0	10
4	250	0	250	500	750	2	0	1	0	0	0	0	0.25	0.25	0.25	0.25	0.25	linear	0.025	TRUE	150	NA	NA	0	0.5	2	sepmodel	0	-0.03509949629315314	0.005574024803586105	0	10
4	250	0	250	500	750	2	0	1	0	0	0	0	0.25	0.25	0.25	0.25	0.25	linear	0.025	TRUE	150	NA	NA	0	0.5	3	fixmodel	0	-0.021308784409610718	0.0036664563273016383	0	10
4	250	0	250	500	750	2	0	1	0	0	0	0	0.25	0.25	0.25	0.25	0.25	linear	0.025	TRUE	150	NA	NA	0	0.5	3	fixmodel_cal	0	-0.02165285831133742	0.003706007139649405	0	10
4	250	0	250	500	750	2	0	1	0	0	0	0	0.25	0.25	0.25	0.25	0.25	linear	0.025	TRUE	150	NA	NA	0	0.5	3	sepmodel	0	-0.02948215927330488	0.003127691890236848	0	10
4	250	0	250	500	750	2	0	1	0	0	0	0	0.25	0.25	0.25	0.25	0.25	linear	0.025	TRUE	150	NA	NA	0	0.5	4	fixmodel	0	-0.038297341600849175	0.012470052662706501	0	10
4	250	0	250	500	750	2	0	1	0	0	0	0	0.25	0.25	0.25	0.25	0.25	linear	0.025	TRUE	150	NA	NA	0	0.5	4	fixmodel_cal	0	-0.036952749893758775	0.0126704896729859	0	10
4	250	0	250	500	750	2	0	1	0	0	0	0	0.25	0.25	0.25	0.25	0.25	linear	0.025	TRUE	150	NA	NA	0	0.5	4	sepmodel	0	-0.04319245893830114	0.01300723338552966	0	10
4	250	0	250	500	750	2	0	1	0	0	0	0	0.25	0.25	0.25	0.25	0.25	linear	0.025	TRUE	175	NA	NA	0	0.5	2	fixmodel	0	4.917810592919361e-4	0.007639788375623962	0	10
4	250	0	250	500	750	2	0	1	0	0	0	0	0.25	0.25	0.25	0.25	0.25	linear	0.025	TRUE	175	NA	NA	0	0.5	2	fixmodel_cal	0	0.004990824997009911	0.0076956656693210395	0	10
4	250	0	250	500	750	2	0	1	0	0	0	0	0.25	0.25	0.25	0.25	0.25	linear	0.025	TRUE	175	NA	NA	0	0.5	2	sepmodel	0	-0.00975141468147557	0.00964552834812318	0	10
4	250	0	250	500	750	2	0	1	0	0	0	0	0.25	0.25	0.25	0.25	0.25	linear	0.025	TRUE	175	NA	NA	0	0.5	3	fixmodel	0	0.014972137219261617	0.004044602216850392	0	10
4	250	0	250	500	750	2	0	1	0	0	0	0	0.25	0.25	0.25	0.25	0.25	linear	0.025	TRUE	175	NA	NA	0	0.5	3	fixmodel_cal	0	0.017591677054410577	0.00425862562707155	0	10
4	250	0	250	500	750	2	0	1	0	0	0	0	0.25	0.25	0.25	0.25	0.25	linear	0.025	TRUE	175	NA	NA	0	0.5	3	sepmodel	0	0.01675144139232291	0.006608395725977696	0	10
4	250	0	250	500	750	2	0	1	0	0	0	0	0.25	0.25	0.25	0.25	0.25	linear	0.025	TRUE	175	NA	NA	0	0.5	4	fixmodel	0	0.0057136838489943945	0.004261656071699984	0	10
4	250	0	250	500	750	2	0	1	0	0	0	0	0.25	0.25	0.25	0.25	0.25	linear	0.025	TRUE	175	NA	NA	0	0.5	4	fixmodel_cal	0	0.01286685637876483	0.004954475598015197	0	10
4	250	0	250	500	750	2	0	1	0	0	0	0	0.25	0.25	0.25	0.25	0.25	linear	0.025	TRUE	175	NA	NA	0	0.5	4	sepmodel	0	0.010039582069262922	0.005636726967563974	0	10
4	250	0	250	500	750	2	0	1	0	0	0	0	0.25	0.25	0.25	0.25	0.25	linear	0.025	TRUE	200	NA	NA	0	0.5	2	fixmodel	0.1	0.042469339303547494	0.009419099990187854	0	10
4	250	0	250	500	750	2	0	1	0	0	0	0	0.25	0.25	0.25	0.25	0.25	linear	0.025	TRUE	200	NA	NA	0	0.5	2	fixmodel_cal	0.1	0.03713109396024207	0.008871721373264007	0	10
4	250	0	250	500	750	2	0	1	0	0	0	0	0.25	0.25	0.25	0.25	0.25	linear	0.025	TRUE	200	NA	NA	0	0.5	2	sepmodel	0.1	0.04241148821082893	0.008703623933227893	0	10
4	250	0	250	500	750	2	0	1	0	0	0	0	0.25	0.25	0.25	0.25	0.25	linear	0.025	TRUE	200	NA	NA	0	0.5	3	fixmodel	0.2	0.03143351938363405	0.014416056723949964	0	10
4	250	0	250	500	750	2	0	1	0	0	0	0	0.25	0.25	0.25	0.25	0.25	linear	0.025	TRUE	200	NA	NA	0	0.5	3	fixmodel_cal	0.2	0.034089253766814584	0.014208028591644797	0	10
4	250	0	250	500	750	2	0	1	0	0	0	0	0.25	0.25	0.25	0.25	0.25	linear	0.025	TRUE	200	NA	NA	0	0.5	3	sepmodel	0	0.024248706515992344	0.014785592522847614	0	10
4	250	0	250	500	750	2	0	1	0	0	0	0	0.25	0.25	0.25	0.25	0.25	linear	0.025	TRUE	200	NA	NA	0	0.5	4	fixmodel	0.1	0.01614395691260736	0.019643237842908032	0	10
4	250	0	250	500	750	2	0	1	0	0	0	0	0.25	0.25	0.25	0.25	0.25	linear	0.025	TRUE	200	NA	NA	0	0.5	4	fixmodel_cal	0.1	0.014140325082425484	0.01999033117459915	0	10
4	250	0	250	500	750	2	0	1	0	0	0	0	0.25	0.25	0.25	0.25	0.25	linear	0.025	TRUE	200	NA	NA	0	0.5	4	sepmodel	0.1	0.005923594250361442	0.02230996062875769	0	10
4	250	0	250	500	750	2	0	1	0	0	0	0	0.25	0.25	0.25	0.25	0.25	linear	0.025	TRUE	225	NA	NA	0	0.5	2	fixmodel	0	0.03329776243566927	0.0041194907713820806	0	10
4	250	0	250	500	750	2	0	1	0	0	0	0	0.25	0.25	0.25	0.25	0.25	linear	0.025	TRUE	225	NA	NA	0	0.5	2	fixmodel_cal	0	0.03018797262812343	0.0036680100129302035	0	10
4	250	0	250	500	750	2	0	1	0	0	0	0	0.25	0.25	0.25	0.25	0.25	linear	0.025	TRUE	225	NA	NA	0	0.5	2	sepmodel	0	0.039804885220762004	0.004998119947294708	0	10
4	250	0	250	500	750	2	0	1	0	0	0	0	0.25	0.25	0.25	0.25	0.25	linear	0.025	TRUE	225	NA	NA	0	0.5	3	fixmodel	0.1	0.038321084045587955	0.012277476318159893	0	10
4	250	0	250	500	750	2	0	1	0	0	0	0	0.25	0.25	0.25	0.25	0.25	linear	0.025	TRUE	225	NA	NA	0	0.5	3	fixmodel_cal	0.1	0.03837033319186183	0.012500950684657742	0	10
4	250	0	250	500	750	2	0	1	0	0	0	0	0.25	0.25	0.25	0.25	0.25	linear	0.025	TRUE	225	NA	NA	0	0.5	3	sepmodel	0.1	0.04024769079068222	0.011374791977956131	0	10
4	250	0	250	500	750	2	0	1	0	0	0	0	0.25	0.25	0.25	0.25	0.25	linear	0.025	TRUE	225	NA	NA	0	0.5	4	fixmodel	0	0.02095651272771769	0.004924937475956081	0	10
4	250	0	250	500	750	2	0	1	0	0	0	0	0.25	0.25	0.25	0.25	0.25	linear	0.025	TRUE	225	NA	NA	0	0.5	4	fixmodel_cal	0	0.020042937978182254	0.004861073547891457	0	10
4	250	0	250	500	750	2	0	1	0	0	0	0	0.25	0.25	0.25	0.25	0.25	linear	0.025	TRUE	225	NA	NA	0	0.5	4	sepmodel	0	0.02731328936713713	0.005658912628640607	0	10
4	250	0	250	500	750	2	0	1	0	0	0	0	0.25	0.25	0.25	0.25	0.25	linear	0.025	TRUE	250	NA	NA	0	0.5	2	fixmodel	0	-0.008097079290637346	0.009445068261798834	0	10
4	250	0	250	500	750	2	0	1	0	0	0	0	0.25	0.25	0.25	0.25	0.25	linear	0.025	TRUE	250	NA	NA	0	0.5	2	fixmodel_cal	0	-0.009434980961706942	0.00977030064064306	0	10
4	250	0	250	500	750	2	0	1	0	0	0	0	0.25	0.25	0.25	0.25	0.25	linear	0.025	TRUE	250	NA	NA	0	0.5	2	sepmodel	0	-0.009331448786763303	0.00925094649919332	0	10
4	250	0	250	500	750	2	0	1	0	0	0	0	0.25	0.25	0.25	0.25	0.25	linear	0.025	TRUE	250	NA	NA	0	0.5	3	fixmodel	0.1	0.039653425429344594	0.017997341590559737	0	10
4	250	0	250	500	750	2	0	1	0	0	0	0	0.25	0.25	0.25	0.25	0.25	linear	0.025	TRUE	250	NA	NA	0	0.5	3	fixmodel_cal	0.1	0.038621856633966015	0.017093124780124067	0	10
4	250	0	250	500	750	2	0	1	0	0	0	0	0.25	0.25	0.25	0.25	0.25	linear	0.025	TRUE	250	NA	NA	0	0.5	3	sepmodel	0.1	0.03834659871002948	0.01904631667128172	0	10
4	250	0	250	500	750	2	0	1	0	0	0	0	0.25	0.25	0.25	0.25	0.25	linear	0.025	TRUE	250	NA	NA	0	0.5	4	fixmodel	0.1	0.05111853458421461	0.00901901770106691	0	10
4	250	0	250	500	750	2	0	1	0	0	0	0	0.25	0.25	0.25	0.25	0.25	linear	0.025	TRUE	250	NA	NA	0	0.5	4	fixmodel_cal	0.1	0.05131800036224407	0.009248323260363732	0	10
4	250	0	250	500	750	2	0	1	0	0	0	0	0.25	0.25	0.25	0.25	0.25	linear	0.025	TRUE	250	NA	NA	0	0.5	4	sepmodel	0.1	0.0402849057873859	0.006410227110197407	0	10
4	250	0	250	500	750	2	0	1	0	0	0	0	0.25	0.25	0.25	0.25	0.25	linear	0.025	TRUE	275	NA	NA	0	0.5	2	fixmodel	0	-0.012829399429363555	0.003064681169467285	0	10
4	250	0	250	500	750	2	0	1	0	0	0	0	0.25	0.25	0.25	0.25	0.25	linear	0.025	TRUE	275	NA	NA	0	0.5	2	fixmodel_cal	0	-0.013315124119062749	0.002983734867548266	0	10
4	250	0	250	500	750	2	0	1	0	0	0	0	0.25	0.25	0.25	0.25	0.25	linear	0.025	TRUE	275	NA	NA	0	0.5	2	sepmodel	0	-0.009232713724445136	0.0023152601208023234	0	10
4	250	0	250	500	750	2	0	1	0	0	0	0	0.25	0.25	0.25	0.25	0.25	linear	0.025	TRUE	275	NA	NA	0	0.5	3	fixmodel	0	-0.024949724070298208	0.006360758110188142	0	10
4	250	0	250	500	750	2	0	1	0	0	0	0	0.25	0.25	0.25	0.25	0.25	linear	0.025	TRUE	275	NA	NA	0	0.5	3	fixmodel_cal	0	-0.02635925499178995	0.006646707405991695	0	10
4	250	0	250	500	750	2	0	1	0	0	0	0	0.25	0.25	0.25	0.25	0.25	linear	0.025	TRUE	275	NA	NA	0	0.5	3	sepmodel	0	-0.02406475114730643	0.007095630614679462	0	10
4	250	0	250	500	750	2	0	1	0	0	0	0	0.25	0.25	0.25	0.25	0.25	linear	0.025	TRUE	275	NA	NA	0	0.5	4	fixmodel	0	0.02181325166198078	0.0024345921730646045	0	10
4	250	0	250	500	750	2	0	1	0	0	0	0	0.25	0.25	0.25	0.25	0.25	linear	0.025	TRUE	275	NA	NA	0	0.5	4	fixmodel_cal	0	0.02332023745913632	0.001853312487926524	0	10
4	250	0	250	500	750	2	0	1	0	0	0	0	0.25	0.25	0.25	0.25	0.25	linear	0.025	TRUE	275	NA	NA	0	0.5	4	sepmodel	0	0.03354184724652816	0.003413346235022925	0	10
4	250	0	250	500	750	2	0	1	0	0	0	0	0.25	0.25	0.25	0.25	0.25	linear	0.025	TRUE	300	NA	NA	0	0.5	2	fixmodel	0	-0.02127533228610681	0.0046935496791855255	0	10
4	250	0	250	500	750	2	0	1	0	0	0	0	0.25	0.25	0.25	0.25	0.25	linear	0.025	TRUE	300	NA	NA	0	0.5	2	fixmodel_cal	0	-0.02096477452516036	0.004704178677744257	0	10
4	250	0	250	500	750	2	0	1	0	0	0	0	0.25	0.25	0.25	0.25	0.25	linear	0.025	TRUE	300	NA	NA	0	0.5	2	sepmodel	0	-0.032147431898979215	0.005761458047154339	0	10
4	250	0	250	500	750	2	0	1	0	0	0	0	0.25	0.25	0.25	0.25	0.25	linear	0.025	TRUE	300	NA	NA	0	0.5	3	fixmodel	0	-0.011616263907946909	0.0034022589330055626	0	10
4	250	0	250	500	750	2	0	1	0	0	0	0	0.25	0.25	0.25	0.25	0.25	linear	0.025	TRUE	300	NA	NA	0	0.5	3	fixmodel_cal	0	-0.012752991449035824	0.003340558790860927	0	10
4	250	0	250	500	750	2	0	1	0	0	0	0	0.25	0.25	0.25	0.25	0.25	linear	0.025	TRUE	300	NA	NA	0	0.5	3	sepmodel	0	-0.011324110380538264	0.003406462370651899	0	10
4	250	0	250	500	750	2	0	1	0	0	0	0	0.25	0.25	0.25	0.25	0.25	linear	0.025	TRUE	300	NA	NA	0	0.5	4	fixmodel	0	-0.038644131694228964	0.006546781587799082	0	10
4	250	0	250	500	750	2	0	1	0	0	0	0	0.25	0.25	0.25	0.25	0.25	linear	0.025	TRUE	300	NA	NA	0	0.5	4	fixmodel_cal	0	-0.03467984570423156	0.005662519772352445	0	10
4	250	0	250	500	750	2	0	1	0	0	0	0	0.25	0.25	0.25	0.25	0.25	linear	0.025	TRUE	300	NA	NA	0	0.5	4	sepmodel	0	-0.048370417035252224	0.009870786847169022	0	10
4	250	0	250	500	750	2	0	1	0	0	0	0	0.25	0.25	0.25	0.25	0.25	linear	0.025	TRUE	325	NA	NA	0	0.5	2	fixmodel	0	0.02264551165749078	0.004646107237341552	0	10
4	250	0	250	500	750	2	0	1	0	0	0	0	0.25	0.25	0.25	0.25	0.25	linear	0.025	TRUE	325	NA	NA	0	0.5	2	fixmodel_cal	0	0.021112085649484306	0.004295633815107492	0	10
4	250	0	250	500	750	2	0	1	0	0	0	0	0.25	0.25	0.25	0.25	0.25	linear	0.025	TRUE	325	NA	NA	0	0.5	2	sepmodel	0	0.02053164585085975	0.006055774290642238	0	10
4	250	0	250	500	750	2	0	1	0	0	0	0	0.25	0.25	0.25	0.25	0.25	linear	0.025	TRUE	325	NA	NA	0	0.5	3	fixmodel	0	-0.020921945103644	0.0068267045079670316	0	10
4	250	0	250	500	750	2	0	1	0	0	0	0	0.25	0.25	0.25	0.25	0.25	linear	0.025	TRUE	325	NA	NA	0	0.5	3	fixmodel_cal	0	-0.01690234460397801	0.006504818019302932	0	10
4	250	0	250	500	750	2	0	1	0	0	0	0	0.25	0.25	0.25	0.25	0.25	linear	0.025	TRUE	325	NA	NA	0	0.5	3	sepmodel	0	-0.029900916372420247	0.006379435475919004	0	10
4	250	0	250	500	750	2	0	1	0	0	0	0	0.25	0.25	0.25	0.25	0.25	linear	0.025	TRUE	325	NA	NA	0	0.5	4	fixmodel	0	-0.01621451275886303	0.009241968232147362	0	10
4	250	0	250	500	750	2	0	1	0	0	0	0	0.25	0.25	0.25	0.25	0.25	linear	0.025	TRUE	325	NA	NA	0	0.5	4	fixmodel_cal	0	-0.015038752325663743	0.008696410786232211	0	10
4	250	0	250	500	750	2	0	1	0	0	0	0	0.25	0.25	0.25	0.25	0.25	linear	0.025	TRUE	325	NA	NA	0	0.5	4	sepmodel	0	-0.02641037889974632	0.009633991539598676	0	10
4	250	0	250	500	750	2	0	1	0	0	0	0	0.25	0.25	0.25	0.25	0.25	linear	0.025	TRUE	350	NA	NA	0	0.5	2	fixmodel	0	-0.02002837705504757	0.005688576299269201	0	10
4	250	0	250	500	750	2	0	1	0	0	0	0	0.25	0.25	0.25	0.25	0.25	linear	0.025	TRUE	350	NA	NA	0	0.5	2	fixmodel_cal	0	-0.014743034272888741	0.004380390253821834	0	10
4	250	0	250	500	750	2	0	1	0	0	0	0	0.25	0.25	0.25	0.25	0.25	linear	0.025	TRUE	350	NA	NA	0	0.5	2	sepmodel	0	-0.022601001935527512	0.00595219471219976	0	10
4	250	0	250	500	750	2	0	1	0	0	0	0	0.25	0.25	0.25	0.25	0.25	linear	0.025	TRUE	350	NA	NA	0	0.5	3	fixmodel	0	0.0318707873064267	0.0034031490699198	0	10
4	250	0	250	500	750	2	0	1	0	0	0	0	0.25	0.25	0.25	0.25	0.25	linear	0.025	TRUE	350	NA	NA	0	0.5	3	fixmodel_cal	0	0.034635053800956786	0.004415073895169429	0	10
4	250	0	250	500	750	2	0	1	0	0	0	0	0.25	0.25	0.25	0.25	0.25	linear	0.025	TRUE	350	NA	NA	0	0.5	3	sepmodel	0	0.034498929801113326	0.0036369218350813044	0	10
4	250	0	250	500	750	2	0	1	0	0	0	0	0.25	0.25	0.25	0.25	0.25	linear	0.025	TRUE	350	NA	NA	0	0.5	4	fixmodel	0	0.00208867258274898	0.0061666919093111	0	10
4	250	0	250	500	750	2	0	1	0	0	0	0	0.25	0.25	0.25	0.25	0.25	linear	0.025	TRUE	350	NA	NA	0	0.5	4	fixmodel_cal	0	0.0026644656111818703	0.006855857460932877	0	10
4	250	0	250	500	750	2	0	1	0	0	0	0	0.25	0.25	0.25	0.25	0.25	linear	0.025	TRUE	350	NA	NA	0	0.5	4	sepmodel	0.1	0.001447086950020981	0.011407306305362892	0	10
4	250	0	250	500	750	2	0	1	0	0	0	0	0.25	0.25	0.25	0.25	0.25	linear	0.025	TRUE	375	NA	NA	0	0.5	2	fixmodel	0	-0.0117452157998979	0.007975861820302542	0	10
4	250	0	250	500	750	2	0	1	0	0	0	0	0.25	0.25	0.25	0.25	0.25	linear	0.025	TRUE	375	NA	NA	0	0.5	2	fixmodel_cal	0	-0.002110821412597645	0.007249165767494995	0	10
4	250	0	250	500	750	2	0	1	0	0	0	0	0.25	0.25	0.25	0.25	0.25	linear	0.025	TRUE	375	NA	NA	0	0.5	2	sepmodel	0	-0.009119710524983945	0.007778593290423779	0	10
4	250	0	250	500	750	2	0	1	0	0	0	0	0.25	0.25	0.25	0.25	0.25	linear	0.025	TRUE	375	NA	NA	0	0.5	3	fixmodel	0	-0.0076113185182640685	0.002781275476659862	0	10
4	250	0	250	500	750	2	0	1	0	0	0	0	0.25	0.25	0.25	0.25	0.25	linear	0.025	TRUE	375	NA	NA	0	0.5	3	fixmodel_cal	0	0.0031424192879093197	0.0024330931229829007	0	10
4	250	0	250	500	750	2	0	1	0	0	0	0	0.25	0.25	0.25	0.25	0.25	linear	0.025	TRUE	375	NA	NA	0	0.5	3	sepmodel	0	-0.014728061686531051	0.003487460311098867	0	10
4	250	0	250	500	750	2	0	1	0	0	0	0	0.25	0.25	0.25	0.25	0.25	linear	0.025	TRUE	375	NA	NA	0	0.5	4	fixmodel	0	0.016238996657373005	0.006663458262060038	0	10
4	250	0	250	500	750	2	0	1	0	0	0	0	0.25	0.25	0.25	0.25	0.25	linear	0.025	TRUE	375	NA	NA	0	0.5	4	fixmodel_cal	0	0.021509142377791085	0.006748570643431794	0	10
4	250	0	250	500	750	2	0	1	0	0	0	0	0.25	0.25	0.25	0.25	0.25	linear	0.025	TRUE	375	NA	NA	0	0.5	4	sepmodel	0	0.007750359762804429	0.009400628198794413	0	10
4	250	0	250	500	750	2	0	1	0	0	0	0	0.25	0.25	0.25	0.25	0.25	linear	0.025	TRUE	400	NA	NA	0	0.5	2	fixmodel	0.1	-0.012013445415310025	0.008941598075244184	0	10
4	250	0	250	500	750	2	0	1	0	0	0	0	0.25	0.25	0.25	0.25	0.25	linear	0.025	TRUE	400	NA	NA	0	0.5	2	fixmodel_cal	0.1	0.002365685992854647	0.007067258068993991	0	10
4	250	0	250	500	750	2	0	1	0	0	0	0	0.25	0.25	0.25	0.25	0.25	linear	0.025	TRUE	400	NA	NA	0	0.5	2	sepmodel	0.1	2.601933936228954e-4	0.00992899047124259	0	10
4	250	0	250	500	750	2	0	1	0	0	0	0	0.25	0.25	0.25	0.25	0.25	linear	0.025	TRUE	400	NA	NA	0	0.5	3	fixmodel	0	-0.044558622929145766	0.009184038478360267	0	10
4	250	0	250	500	750	2	0	1	0	0	0	0	0.25	0.25	0.25	0.25	0.25	linear	0.025	TRUE	400	NA	NA	0	0.5	3	fixmodel_cal	0	-0.02858527417142145	0.007917129471607288	0	10
4	250	0	250	500	750	2	0	1	0	0	0	0	0.25	0.25	0.25	0.25	0.25	linear	0.025	TRUE	400	NA	NA	0	0.5	3	sepmodel	0	-0.03450599226667772	0.00854399444970424	0	10
4	250	0	250	500	750	2	0	1	0	0	0	0	0.25	0.25	0.25	0.25	0.25	linear	0.025	TRUE	400	NA	NA	0	0.5	4	fixmodel	0	-0.02002544124861587	0.0038625355927372107	0	10
4	250	0	250	500	750	2	0	1	0	0	0	0	0.25	0.25	0.25	0.25	0.25	linear	0.025	TRUE	400	NA	NA	0	0.5	4	fixmodel_cal	0	-0.004558257162792021	0.003052354617939382	0	10
4	250	0	250	500	750	2	0	1	0	0	0	0	0.25	0.25	0.25	0.25	0.25	linear	0.025	TRUE	400	NA	NA	0	0.5	4	sepmodel	0	-0.02426275003567046	0.006647793176161228	0	10
4	250	0	250	500	750	2	0	1	0	0	0	0	0.25	0.25	0.25	0.25	0.25	linear	0.025	TRUE	425	NA	NA	0	0.5	2	fixmodel	0	-0.003392273845112034	0.005799927594675067	0	10
4	250	0	250	500	750	2	0	1	0	0	0	0	0.25	0.25	0.25	0.25	0.25	linear	0.025	TRUE	425	NA	NA	0	0.5	2	fixmodel_cal	0	0.009992583643462954	0.004139803071984793	0	10
4	250	0	250	500	750	2	0	1	0	0	0	0	0.25	0.25	0.25	0.25	0.25	linear	0.025	TRUE	425	NA	NA	0	0.5	2	sepmodel	0	-0.0031210194617419126	0.0051259659105456394	0	10
4	250	0	250	500	750	2	0	1	0	0	0	0	0.25	0.25	0.25	0.25	0.25	linear	0.025	TRUE	425	NA	NA	0	0.5	3	fixmodel	0.1	0.04946276636899535	0.01083153195105278	0	10
4	250	0	250	500	750	2	0	1	0	0	0	0	0.25	0.25	0.25	0.25	0.25	linear	0.025	TRUE	425	NA	NA	0	0.5	3	fixmodel_cal	0.1	0.06227829797674633	0.013097753283415906	0	10
4	250	0	250	500	750	2	0	1	0	0	0	0	0.25	0.25	0.25	0.25	0.25	linear	0.025	TRUE	425	NA	NA	0	0.5	3	sepmodel	0	0.04768494385044401	0.008435597800950061	0	10
4	250	0	250	500	750	2	0	1	0	0	0	0	0.25	0.25	0.25	0.25	0.25	linear	0.025	TRUE	425	NA	NA	0	0.5	4	fixmodel	0	-0.027360433379435202	0.0049059802834651636	0	10
4	250	0	250	500	750	2	0	1	0	0	0	0	0.25	0.25	0.25	0.25	0.25	linear	0.025	TRUE	425	NA	NA	0	0.5	4	fixmodel_cal	0	-0.008556155227118398	0.004173642010610771	0	10
4	250	0	250	500	750	2	0	1	0	0	0	0	0.25	0.25	0.25	0.25	0.25	linear	0.025	TRUE	425	NA	NA	0	0.5	4	sepmodel	0	-0.026411677355591856	0.005710280471945993	0	10
4	250	0	250	500	750	2	0	1	0	0	0	0	0.25	0.25	0.25	0.25	0.25	linear	0.025	TRUE	450	NA	NA	0	0.5	2	fixmodel	0	0.008206735314519108	0.0031295932095805903	0	10
4	250	0	250	500	750	2	0	1	0	0	0	0	0.25	0.25	0.25	0.25	0.25	linear	0.025	TRUE	450	NA	NA	0	0.5	2	fixmodel_cal	0	0.013152593543984334	0.003010466407525191	0	10
4	250	0	250	500	750	2	0	1	0	0	0	0	0.25	0.25	0.25	0.25	0.25	linear	0.025	TRUE	450	NA	NA	0	0.5	2	sepmodel	0	0.0173076784355338	0.003939145262598929	0	10
4	250	0	250	500	750	2	0	1	0	0	0	0	0.25	0.25	0.25	0.25	0.25	linear	0.025	TRUE	450	NA	NA	0	0.5	3	fixmodel	0	0.02673500729006817	0.004287673222856121	0	10
4	250	0	250	500	750	2	0	1	0	0	0	0	0.25	0.25	0.25	0.25	0.25	linear	0.025	TRUE	450	NA	NA	0	0.5	3	fixmodel_cal	0	0.030557128399019768	0.0032826036344221882	0	10
4	250	0	250	500	750	2	0	1	0	0	0	0	0.25	0.25	0.25	0.25	0.25	linear	0.025	TRUE	450	NA	NA	0	0.5	3	sepmodel	0	0.036718970374874794	0.006396945312550295	0	10
4	250	0	250	500	750	2	0	1	0	0	0	0	0.25	0.25	0.25	0.25	0.25	linear	0.025	TRUE	450	NA	NA	0	0.5	4	fixmodel	0	0.020980565714500445	0.009433595613860164	0	10
4	250	0	250	500	750	2	0	1	0	0	0	0	0.25	0.25	0.25	0.25	0.25	linear	0.025	TRUE	450	NA	NA	0	0.5	4	fixmodel_cal	0	0.029277988214717617	0.009579004743570676	0	10
4	250	0	250	500	750	2	0	1	0	0	0	0	0.25	0.25	0.25	0.25	0.25	linear	0.025	TRUE	450	NA	NA	0	0.5	4	sepmodel	0.1	0.041605601333527545	0.012479320783083465	0	10
4	250	0	250	500	750	2	0	1	0	0	0	0	0.25	0.25	0.25	0.25	0.25	linear	0.025	TRUE	475	NA	NA	0	0.5	2	fixmodel	0	-0.023706915106681697	0.008280725820702372	0	10
4	250	0	250	500	750	2	0	1	0	0	0	0	0.25	0.25	0.25	0.25	0.25	linear	0.025	TRUE	475	NA	NA	0	0.5	2	fixmodel_cal	0	-0.00108241865387372	0.006530339497321004	0	10
4	250	0	250	500	750	2	0	1	0	0	0	0	0.25	0.25	0.25	0.25	0.25	linear	0.025	TRUE	475	NA	NA	0	0.5	2	sepmodel	0	-0.026826056800599574	0.009976832468393048	0	10
4	250	0	250	500	750	2	0	1	0	0	0	0	0.25	0.25	0.25	0.25	0.25	linear	0.025	TRUE	475	NA	NA	0	0.5	3	fixmodel	0.1	-0.004304412920871507	0.010225205504534894	0	10
4	250	0	250	500	750	2	0	1	0	0	0	0	0.25	0.25	0.25	0.25	0.25	linear	0.025	TRUE	475	NA	NA	0	0.5	3	fixmodel_cal	0.1	0.007348193382373069	0.010577404655767593	0	10
4	250	0	250	500	750	2	0	1	0	0	0	0	0.25	0.25	0.25	0.25	0.25	linear	0.025	TRUE	475	NA	NA	0	0.5	3	sepmodel	0.1	-9.711910589954663e-4	0.011072330988838948	0	10
4	250	0	250	500	750	2	0	1	0	0	0	0	0.25	0.25	0.25	0.25	0.25	linear	0.025	TRUE	475	NA	NA	0	0.5	4	fixmodel	0	-0.03879589617137331	0.004308058503812796	0	10
4	250	0	250	500	750	2	0	1	0	0	0	0	0.25	0.25	0.25	0.25	0.25	linear	0.025	TRUE	475	NA	NA	0	0.5	4	fixmodel_cal	0	-0.02253347019732088	0.0032033041506437064	0	10
4	250	0	250	500	750	2	0	1	0	0	0	0	0.25	0.25	0.25	0.25	0.25	linear	0.025	TRUE	475	NA	NA	0	0.5	4	sepmodel	0	-0.03748568463101131	0.005123033415014896	0	10
4	250	0	250	500	750	2	0	1	0	0	0	0	0.25	0.25	0.25	0.25	0.25	linear	0.025	TRUE	500	NA	NA	0	0.5	2	fixmodel	0.1	-0.005950273434060238	0.007652099436627674	0	10
4	250	0	250	500	750	2	0	1	0	0	0	0	0.25	0.25	0.25	0.25	0.25	linear	0.025	TRUE	500	NA	NA	0	0.5	2	fixmodel_cal	0	-0.003780342477582194	0.005903473518829942	0	10
4	250	0	250	500	750	2	0	1	0	0	0	0	0.25	0.25	0.25	0.25	0.25	linear	0.025	TRUE	500	NA	NA	0	0.5	2	sepmodel	0.1	-7.656711746931125e-4	0.007297879613491662	0	10
4	250	0	250	500	750	2	0	1	0	0	0	0	0.25	0.25	0.25	0.25	0.25	linear	0.025	TRUE	500	NA	NA	0	0.5	3	fixmodel	0	0.011608165946679098	0.0032430801974109736	0	10
4	250	0	250	500	750	2	0	1	0	0	0	0	0.25	0.25	0.25	0.25	0.25	linear	0.025	TRUE	500	NA	NA	0	0.5	3	fixmodel_cal	0	0.01206792295828374	0.0031282700030689586	0	10
4	250	0	250	500	750	2	0	1	0	0	0	0	0.25	0.25	0.25	0.25	0.25	linear	0.025	TRUE	500	NA	NA	0	0.5	3	sepmodel	0	0.02135612050506706	0.002569652556808997	0	10
4	250	0	250	500	750	2	0	1	0	0	0	0	0.25	0.25	0.25	0.25	0.25	linear	0.025	TRUE	500	NA	NA	0	0.5	4	fixmodel	0.1	-0.0071356738973950146	0.014056276406540214	0	10
4	250	0	250	500	750	2	0	1	0	0	0	0	0.25	0.25	0.25	0.25	0.25	linear	0.025	TRUE	500	NA	NA	0	0.5	4	fixmodel_cal	0.1	-0.004227277222927085	0.01330161628494463	0	10
4	250	0	250	500	750	2	0	1	0	0	0	0	0.25	0.25	0.25	0.25	0.25	linear	0.025	TRUE	500	NA	NA	0	0.5	4	sepmodel	0.1	-0.01210353881396722	0.012438495679507933	0	10
4	250	0	250	500	750	2	0	1	0	0	0	0	0.25	0.25	0.25	0.25	0.25	linear	0.025	TRUE	525	NA	NA	0	0.5	2	fixmodel	0	-0.003907315830420203	0.006146655700489845	0	10
4	250	0	250	500	750	2	0	1	0	0	0	0	0.25	0.25	0.25	0.25	0.25	linear	0.025	TRUE	525	NA	NA	0	0.5	2	fixmodel_cal	0.1	0.001808450229167376	0.0052445922837312435	0	10
4	250	0	250	500	750	2	0	1	0	0	0	0	0.25	0.25	0.25	0.25	0.25	linear	0.025	TRUE	525	NA	NA	0	0.5	2	sepmodel	0	-0.004497463607515845	0.008344041131769562	0	10
4	250	0	250	500	750	2	0	1	0	0	0	0	0.25	0.25	0.25	0.25	0.25	linear	0.025	TRUE	525	NA	NA	0	0.5	3	fixmodel	0.1	0.02662579267779347	0.005380910187850208	0	10
4	250	0	250	500	750	2	0	1	0	0	0	0	0.25	0.25	0.25	0.25	0.25	linear	0.025	TRUE	525	NA	NA	0	0.5	3	fixmodel_cal	0.1	0.033885656670503556	0.005636416603439777	0	10
4	250	0	250	500	750	2	0	1	0	0	0	0	0.25	0.25	0.25	0.25	0.25	linear	0.025	TRUE	525	NA	NA	0	0.5	3	sepmodel	0.1	0.032362527530850595	0.007670980590594036	0	10
4	250	0	250	500	750	2	0	1	0	0	0	0	0.25	0.25	0.25	0.25	0.25	linear	0.025	TRUE	525	NA	NA	0	0.5	4	fixmodel	0.2	0.05370856302434076	0.015143104485840504	0	10
4	250	0	250	500	750	2	0	1	0	0	0	0	0.25	0.25	0.25	0.25	0.25	linear	0.025	TRUE	525	NA	NA	0	0.5	4	fixmodel_cal	0.2	0.057507608362634174	0.014325820095656413	0	10
4	250	0	250	500	750	2	0	1	0	0	0	0	0.25	0.25	0.25	0.25	0.25	linear	0.025	TRUE	525	NA	NA	0	0.5	4	sepmodel	0.2	0.07181955726704195	0.02227778710624558	0	10
4	250	0	250	500	750	2	0	1	0	0	0	0	0.25	0.25	0.25	0.25	0.25	linear	0.025	TRUE	550	NA	NA	0	0.5	2	fixmodel	0	-0.014540603930957739	0.009577746900050584	0	10
4	250	0	250	500	750	2	0	1	0	0	0	0	0.25	0.25	0.25	0.25	0.25	linear	0.025	TRUE	550	NA	NA	0	0.5	2	fixmodel_cal	0	-0.004368313940922139	0.007665476833285988	0	10
4	250	0	250	500	750	2	0	1	0	0	0	0	0.25	0.25	0.25	0.25	0.25	linear	0.025	TRUE	550	NA	NA	0	0.5	2	sepmodel	0	-0.009405794497640051	0.009016916861016652	0	10
4	250	0	250	500	750	2	0	1	0	0	0	0	0.25	0.25	0.25	0.25	0.25	linear	0.025	TRUE	550	NA	NA	0	0.5	3	fixmodel	0	-0.015830316064896557	0.004095065283498734	0	10
4	250	0	250	500	750	2	0	1	0	0	0	0	0.25	0.25	0.25	0.25	0.25	linear	0.025	TRUE	550	NA	NA	0	0.5	3	fixmodel_cal	0	-0.011047094426442755	0.003239049751797345	0	10
4	250	0	250	500	750	2	0	1	0	0	0	0	0.25	0.25	0.25	0.25	0.25	linear	0.025	TRUE	550	NA	NA	0	0.5	3	sepmodel	0	-8.125264093669259e-4	0.002535149991444922	0	10
4	250	0	250	500	750	2	0	1	0	0	0	0	0.25	0.25	0.25	0.25	0.25	linear	0.025	TRUE	550	NA	NA	0	0.5	4	fixmodel	0	-0.0011756272340048104	0.010092591674586844	0	10
4	250	0	250	500	750	2	0	1	0	0	0	0	0.25	0.25	0.25	0.25	0.25	linear	0.025	TRUE	550	NA	NA	0	0.5	4	fixmodel_cal	0	0.016509684095852344	0.010637612342351591	0	10
4	250	0	250	500	750	2	0	1	0	0	0	0	0.25	0.25	0.25	0.25	0.25	linear	0.025	TRUE	550	NA	NA	0	0.5	4	sepmodel	0	0.013058739163834035	0.013527921764589291	0	10
4	250	0	250	500	750	2	0	1	0	0	0	0	0.25	0.25	0.25	0.25	0.25	linear	0.025	TRUE	575	NA	NA	0	0.5	2	fixmodel	0	0.03181497357650009	0.005993125350785117	0	10
4	250	0	250	500	750	2	0	1	0	0	0	0	0.25	0.25	0.25	0.25	0.25	linear	0.025	TRUE	575	NA	NA	0	0.5	2	fixmodel_cal	0	0.039335597003099465	0.005525256608339254	0	10
4	250	0	250	500	750	2	0	1	0	0	0	0	0.25	0.25	0.25	0.25	0.25	linear	0.025	TRUE	575	NA	NA	0	0.5	2	sepmodel	0	0.021388991394237347	0.004874464491917398	0	10
4	250	0	250	500	750	2	0	1	0	0	0	0	0.25	0.25	0.25	0.25	0.25	linear	0.025	TRUE	575	NA	NA	0	0.5	3	fixmodel	0	0.011096845851344838	0.0036371146267273643	0	10
4	250	0	250	500	750	2	0	1	0	0	0	0	0.25	0.25	0.25	0.25	0.25	linear	0.025	TRUE	575	NA	NA	0	0.5	3	fixmodel_cal	0	0.019751720982053217	0.0029277078825562432	0	10
4	250	0	250	500	750	2	0	1	0	0	0	0	0.25	0.25	0.25	0.25	0.25	linear	0.025	TRUE	575	NA	NA	0	0.5	3	sepmodel	0	0.011197689477799866	0.004614336602289574	0	10
4	250	0	250	500	750	2	0	1	0	0	0	0	0.25	0.25	0.25	0.25	0.25	linear	0.025	TRUE	575	NA	NA	0	0.5	4	fixmodel	0	0.04158963230026203	0.0028859065542398976	0	10
4	250	0	250	500	750	2	0	1	0	0	0	0	0.25	0.25	0.25	0.25	0.25	linear	0.025	TRUE	575	NA	NA	0	0.5	4	fixmodel_cal	0	0.048402592921208375	0.0031575035411223946	0	10
4	250	0	250	500	750	2	0	1	0	0	0	0	0.25	0.25	0.25	0.25	0.25	linear	0.025	TRUE	575	NA	NA	0	0.5	4	sepmodel	0	0.022498238079480818	0.004607819339247419	0	10
4	250	0	250	500	750	2	0	1	0	0	0	0	0.25	0.25	0.25	0.25	0.25	linear	0.025	TRUE	600	NA	NA	0	0.5	2	fixmodel	0	0.004053352473867304	0.005811706044372814	0	10
4	250	0	250	500	750	2	0	1	0	0	0	0	0.25	0.25	0.25	0.25	0.25	linear	0.025	TRUE	600	NA	NA	0	0.5	2	fixmodel_cal	0	0.016964432945906868	0.006931402291168107	0	10
4	250	0	250	500	750	2	0	1	0	0	0	0	0.25	0.25	0.25	0.25	0.25	linear	0.025	TRUE	600	NA	NA	0	0.5	2	sepmodel	0	0.0035620338732419376	0.006996312205647604	0	10
4	250	0	250	500	750	2	0	1	0	0	0	0	0.25	0.25	0.25	0.25	0.25	linear	0.025	TRUE	600	NA	NA	0	0.5	3	fixmodel	0	-0.028453977418809322	0.005360311562837617	0	10
4	250	0	250	500	750	2	0	1	0	0	0	0	0.25	0.25	0.25	0.25	0.25	linear	0.025	TRUE	600	NA	NA	0	0.5	3	fixmodel_cal	0	-0.010122345811492768	0.00566739249056962	0	10
4	250	0	250	500	750	2	0	1	0	0	0	0	0.25	0.25	0.25	0.25	0.25	linear	0.025	TRUE	600	NA	NA	0	0.5	3	sepmodel	0	-0.034080440912638295	0.006496909187292511	0	10
4	250	0	250	500	750	2	0	1	0	0	0	0	0.25	0.25	0.25	0.25	0.25	linear	0.025	TRUE	600	NA	NA	0	0.5	4	fixmodel	0.1	0.016107447505788564	0.010303472382550133	0	10
4	250	0	250	500	750	2	0	1	0	0	0	0	0.25	0.25	0.25	0.25	0.25	linear	0.025	TRUE	600	NA	NA	0	0.5	4	fixmodel_cal	0.1	0.030620941996346757	0.010021296351776923	0	10
4	250	0	250	500	750	2	0	1	0	0	0	0	0.25	0.25	0.25	0.25	0.25	linear	0.025	TRUE	600	NA	NA	0	0.5	4	sepmodel	0.1	-0.002207974190828548	0.011546617697722156	0	10
4	250	0	250	500	750	2	0	1	0	0	0	0	0.25	0.25	0.25	0.25	0.25	linear	0.025	TRUE	625	NA	NA	0	0.5	2	fixmodel	0.1	-0.008386318580701095	0.009274846123440539	0	10
4	250	0	250	500	750	2	0	1	0	0	0	0	0.25	0.25	0.25	0.25	0.25	linear	0.025	TRUE	625	NA	NA	0	0.5	2	fixmodel_cal	0.1	0.003141663047436928	0.008424029840527822	0	10
4	250	0	250	500	750	2	0	1	0	0	0	0	0.25	0.25	0.25	0.25	0.25	linear	0.025	TRUE	625	NA	NA	0	0.5	2	sepmodel	0.1	-0.011580947400548929	0.009689308291610344	0	10
4	250	0	250	500	750	2	0	1	0	0	0	0	0.25	0.25	0.25	0.25	0.25	linear	0.025	TRUE	625	NA	NA	0	0.5	3	fixmodel	0	0.037569987174198086	0.00704864984819893	0	10
4	250	0	250	500	750	2	0	1	0	0	0	0	0.25	0.25	0.25	0.25	0.25	linear	0.025	TRUE	625	NA	NA	0	0.5	3	fixmodel_cal	0	0.0474089743980289	0.006831736810479893	0	10
4	250	0	250	500	750	2	0	1	0	0	0	0	0.25	0.25	0.25	0.25	0.25	linear	0.025	TRUE	625	NA	NA	0	0.5	3	sepmodel	0	0.03423940040500777	0.008332307334004066	0	10
4	250	0	250	500	750	2	0	1	0	0	0	0	0.25	0.25	0.25	0.25	0.25	linear	0.025	TRUE	625	NA	NA	0	0.5	4	fixmodel	0.1	0.07132701750268695	0.010225313142906428	0	10
4	250	0	250	500	750	2	0	1	0	0	0	0	0.25	0.25	0.25	0.25	0.25	linear	0.025	TRUE	625	NA	NA	0	0.5	4	fixmodel_cal	0.1	0.07831543049202332	0.010689364711143151	0	10
4	250	0	250	500	750	2	0	1	0	0	0	0	0.25	0.25	0.25	0.25	0.25	linear	0.025	TRUE	625	NA	NA	0	0.5	4	sepmodel	0.1	0.07435151215301464	0.010605397906087837	0	10
4	250	0	250	500	750	2	0	1	0	0	0	0	0.25	0.25	0.25	0.25	0.25	linear	0.025	TRUE	650	NA	NA	0	0.5	2	fixmodel	0	0.021227507658340278	0.0067518396018047076	0	10
4	250	0	250	500	750	2	0	1	0	0	0	0	0.25	0.25	0.25	0.25	0.25	linear	0.025	TRUE	650	NA	NA	0	0.5	2	fixmodel_cal	0	0.04905746890363466	0.00851449585551786	0	10
4	250	0	250	500	750	2	0	1	0	0	0	0	0.25	0.25	0.25	0.25	0.25	linear	0.025	TRUE	650	NA	NA	0	0.5	2	sepmodel	0	0.03404774349252286	0.007758400940728528	0	10
4	250	0	250	500	750	2	0	1	0	0	0	0	0.25	0.25	0.25	0.25	0.25	linear	0.025	TRUE	650	NA	NA	0	0.5	3	fixmodel	0	-0.002089649565281089	0.006753987702728626	0	10
4	250	0	250	500	750	2	0	1	0	0	0	0	0.25	0.25	0.25	0.25	0.25	linear	0.025	TRUE	650	NA	NA	0	0.5	3	fixmodel_cal	0	0.0210997725740521	0.006306766644537724	0	10
4	250	0	250	500	750	2	0	1	0	0	0	0	0.25	0.25	0.25	0.25	0.25	linear	0.025	TRUE	650	NA	NA	0	0.5	3	sepmodel	0	0.009290511156239412	0.007002807193243723	0	10
4	250	0	250	500	750	2	0	1	0	0	0	0	0.25	0.25	0.25	0.25	0.25	linear	0.025	TRUE	650	NA	NA	0	0.5	4	fixmodel	0	0.026417574339725473	0.005325834825035576	0	10
4	250	0	250	500	750	2	0	1	0	0	0	0	0.25	0.25	0.25	0.25	0.25	linear	0.025	TRUE	650	NA	NA	0	0.5	4	fixmodel_cal	0.1	0.05241670651731005	0.007397091622348443	0	10
4	250	0	250	500	750	2	0	1	0	0	0	0	0.25	0.25	0.25	0.25	0.25	linear	0.025	TRUE	650	NA	NA	0	0.5	4	sepmodel	0	0.03935891623136843	0.007628098874479612	0	10
4	250	0	250	500	750	2	0	1	0	0	0	0	0.25	0.25	0.25	0.25	0.25	linear	0.025	TRUE	675	NA	NA	0	0.5	2	fixmodel	0	0.010024324804534145	0.007306207362178784	0	10
4	250	0	250	500	750	2	0	1	0	0	0	0	0.25	0.25	0.25	0.25	0.25	linear	0.025	TRUE	675	NA	NA	0	0.5	2	fixmodel_cal	0	0.023162428482529085	0.0068318915014396586	0	10
4	250	0	250	500	750	2	0	1	0	0	0	0	0.25	0.25	0.25	0.25	0.25	linear	0.025	TRUE	675	NA	NA	0	0.5	2	sepmodel	0	-0.001978009153658195	0.007931655055212315	0	10
4	250	0	250	500	750	2	0	1	0	0	0	0	0.25	0.25	0.25	0.25	0.25	linear	0.025	TRUE	675	NA	NA	0	0.5	3	fixmodel	0	0.008067533096251146	0.0031481274333770458	0	10
4	250	0	250	500	750	2	0	1	0	0	0	0	0.25	0.25	0.25	0.25	0.25	linear	0.025	TRUE	675	NA	NA	0	0.5	3	fixmodel_cal	0	0.02390539916590626	0.003962703400037195	0	10
4	250	0	250	500	750	2	0	1	0	0	0	0	0.25	0.25	0.25	0.25	0.25	linear	0.025	TRUE	675	NA	NA	0	0.5	3	sepmodel	0	0.01384223073284865	0.004679721641391068	0	10
4	250	0	250	500	750	2	0	1	0	0	0	0	0.25	0.25	0.25	0.25	0.25	linear	0.025	TRUE	675	NA	NA	0	0.5	4	fixmodel	0	-0.022257663148653323	0.011631135504278692	0	10
4	250	0	250	500	750	2	0	1	0	0	0	0	0.25	0.25	0.25	0.25	0.25	linear	0.025	TRUE	675	NA	NA	0	0.5	4	fixmodel_cal	0	-0.00769848074874736	0.00993044850748561	0	10
4	250	0	250	500	750	2	0	1	0	0	0	0	0.25	0.25	0.25	0.25	0.25	linear	0.025	TRUE	675	NA	NA	0	0.5	4	sepmodel	0	-0.019005194868790633	0.011774712592729981	0	10
4	250	0	250	500	750	2	0	1	0	0	0	0	0.25	0.25	0.25	0.25	0.25	linear	0.025	TRUE	700	NA	NA	0	0.5	2	fixmodel	0	-0.009332203026785894	0.005569082788215747	0	10
4	250	0	250	500	750	2	0	1	0	0	0	0	0.25	0.25	0.25	0.25	0.25	linear	0.025	TRUE	700	NA	NA	0	0.5	2	fixmodel_cal	0.1	0.023840025940802482	0.00607032415973852	0	10
4	250	0	250	500	750	2	0	1	0	0	0	0	0.25	0.25	0.25	0.25	0.25	linear	0.025	TRUE	700	NA	NA	0	0.5	2	sepmodel	0	-0.015524058597439248	0.006148864411644446	0	10
4	250	0	250	500	750	2	0	1	0	0	0	0	0.25	0.25	0.25	0.25	0.25	linear	0.025	TRUE	700	NA	NA	0	0.5	3	fixmodel	0	-0.02433862498044848	0.007006539467350792	0	10
4	250	0	250	500	750	2	0	1	0	0	0	0	0.25	0.25	0.25	0.25	0.25	linear	0.025	TRUE	700	NA	NA	0	0.5	3	fixmodel_cal	0	-4.922601245300097e-4	0.0065114722434030945	0	10
4	250	0	250	500	750	2	0	1	0	0	0	0	0.25	0.25	0.25	0.25	0.25	linear	0.025	TRUE	700	NA	NA	0	0.5	3	sepmodel	0	-0.033500629593549026	0.009344832389893512	0	10
4	250	0	250	500	750	2	0	1	0	0	0	0	0.25	0.25	0.25	0.25	0.25	linear	0.025	TRUE	700	NA	NA	0	0.5	4	fixmodel	0	-0.027534308977498	0.0076549915696414814	0	10
4	250	0	250	500	750	2	0	1	0	0	0	0	0.25	0.25	0.25	0.25	0.25	linear	0.025	TRUE	700	NA	NA	0	0.5	4	fixmodel_cal	0	-0.01037736848236212	0.007298298586879745	0	10
4	250	0	250	500	750	2	0	1	0	0	0	0	0.25	0.25	0.25	0.25	0.25	linear	0.025	TRUE	700	NA	NA	0	0.5	4	sepmodel	0	-0.043824111567330286	0.011311205628378286	0	10
4	250	0	250	500	750	2	0	1	0	0	0	0	0.25	0.25	0.25	0.25	0.25	linear	0.025	TRUE	725	NA	NA	0	0.5	2	fixmodel	0.1	0.014327747333698576	0.007763394689080245	0	10
4	250	0	250	500	750	2	0	1	0	0	0	0	0.25	0.25	0.25	0.25	0.25	linear	0.025	TRUE	725	NA	NA	0	0.5	2	fixmodel_cal	0.1	0.03466742495298015	0.008772819151278744	0	10
4	250	0	250	500	750	2	0	1	0	0	0	0	0.25	0.25	0.25	0.25	0.25	linear	0.025	TRUE	725	NA	NA	0	0.5	2	sepmodel	0.1	0.0020420209114648275	0.0101903516836037	0	10
4	250	0	250	500	750	2	0	1	0	0	0	0	0.25	0.25	0.25	0.25	0.25	linear	0.025	TRUE	725	NA	NA	0	0.5	3	fixmodel	0.1	0.013542432574230361	0.010502801941316654	0	10
4	250	0	250	500	750	2	0	1	0	0	0	0	0.25	0.25	0.25	0.25	0.25	linear	0.025	TRUE	725	NA	NA	0	0.5	3	fixmodel_cal	0.1	0.042149923933860974	0.011155919750684234	0	10
4	250	0	250	500	750	2	0	1	0	0	0	0	0.25	0.25	0.25	0.25	0.25	linear	0.025	TRUE	725	NA	NA	0	0.5	3	sepmodel	0	0.016629475470480815	0.008899301386524285	0	10
4	250	0	250	500	750	2	0	1	0	0	0	0	0.25	0.25	0.25	0.25	0.25	linear	0.025	TRUE	725	NA	NA	0	0.5	4	fixmodel	0.1	0.03176840062606655	0.013865642354680425	0	10
4	250	0	250	500	750	2	0	1	0	0	0	0	0.25	0.25	0.25	0.25	0.25	linear	0.025	TRUE	725	NA	NA	0	0.5	4	fixmodel_cal	0.1	0.04374217225574429	0.014676452687198674	0	10
4	250	0	250	500	750	2	0	1	0	0	0	0	0.25	0.25	0.25	0.25	0.25	linear	0.025	TRUE	725	NA	NA	0	0.5	4	sepmodel	0.1	0.038560955527450355	0.012529526734549152	0	10
4	250	0	250	500	750	2	0	1	0	0	0	0	0.25	0.25	0.25	0.25	0.25	linear	0.025	TRUE	750	NA	NA	0	0.5	2	fixmodel	0	-0.00829226409292184	0.005618691225405625	0	10
4	250	0	250	500	750	2	0	1	0	0	0	0	0.25	0.25	0.25	0.25	0.25	linear	0.025	TRUE	750	NA	NA	0	0.5	2	fixmodel_cal	0.1	0.010776305056993533	0.00675186981412535	0	10
4	250	0	250	500	750	2	0	1	0	0	0	0	0.25	0.25	0.25	0.25	0.25	linear	0.025	TRUE	750	NA	NA	0	0.5	2	sepmodel	0	-0.010625367023183506	0.00813804041452128	0	10
4	250	0	250	500	750	2	0	1	0	0	0	0	0.25	0.25	0.25	0.25	0.25	linear	0.025	TRUE	750	NA	NA	0	0.5	3	fixmodel	0	-0.022859850747663713	0.006107306860973814	0	10
4	250	0	250	500	750	2	0	1	0	0	0	0	0.25	0.25	0.25	0.25	0.25	linear	0.025	TRUE	750	NA	NA	0	0.5	3	fixmodel_cal	0	-0.0051164178397140065	0.006082174191193267	0	10
4	250	0	250	500	750	2	0	1	0	0	0	0	0.25	0.25	0.25	0.25	0.25	linear	0.025	TRUE	750	NA	NA	0	0.5	3	sepmodel	0	-0.0289189419040863	0.00892351920778108	0	10
4	250	0	250	500	750	2	0	1	0	0	0	0	0.25	0.25	0.25	0.25	0.25	linear	0.025	TRUE	750	NA	NA	0	0.5	4	fixmodel	0	-0.006095429925578087	0.005604208090409519	0	10
4	250	0	250	500	750	2	0	1	0	0	0	0	0.25	0.25	0.25	0.25	0.25	linear	0.025	TRUE	750	NA	NA	0	0.5	4	fixmodel_cal	0	0.008811813152010607	0.00617402527428366	0	10
4	250	0	250	500	750	2	0	1	0	0	0	0	0.25	0.25	0.25	0.25	0.25	linear	0.025	TRUE	750	NA	NA	0	0.5	4	sepmodel	0	-0.011908178142256053	0.005117060699861673	0	10
4	250	0	250	500	750	2	0	1	0	0	0	0	0.375	0.375	0.375	0.375	0.375	linear	0.025	TRUE	25	NA	NA	0	0.5	2	fixmodel	0.1	0.01750355160896686	0.010006204342872315	0	10
4	250	0	250	500	750	2	0	1	0	0	0	0	0.375	0.375	0.375	0.375	0.375	linear	0.025	TRUE	25	NA	NA	0	0.5	2	fixmodel_cal	0.1	0.015975337297690396	0.009973364321525607	0	10
4	250	0	250	500	750	2	0	1	0	0	0	0	0.375	0.375	0.375	0.375	0.375	linear	0.025	TRUE	25	NA	NA	0	0.5	2	sepmodel	0.1	0.0301648903848707	0.011319961740544159	0	10
4	250	0	250	500	750	2	0	1	0	0	0	0	0.375	0.375	0.375	0.375	0.375	linear	0.025	TRUE	25	NA	NA	0	0.5	3	fixmodel	0	-0.007179041965822742	0.007735408995037232	0	10
4	250	0	250	500	750	2	0	1	0	0	0	0	0.375	0.375	0.375	0.375	0.375	linear	0.025	TRUE	25	NA	NA	0	0.5	3	fixmodel_cal	0	-0.009636472346504157	0.0076871658877403866	0	10
4	250	0	250	500	750	2	0	1	0	0	0	0	0.375	0.375	0.375	0.375	0.375	linear	0.025	TRUE	25	NA	NA	0	0.5	3	sepmodel	0	-0.003357003302474929	0.008082069181703622	0	10
4	250	0	250	500	750	2	0	1	0	0	0	0	0.375	0.375	0.375	0.375	0.375	linear	0.025	TRUE	25	NA	NA	0	0.5	4	fixmodel	0	0.02019308362198376	0.004889748720527521	0	10
4	250	0	250	500	750	2	0	1	0	0	0	0	0.375	0.375	0.375	0.375	0.375	linear	0.025	TRUE	25	NA	NA	0	0.5	4	fixmodel_cal	0	0.016910565120020808	0.004797314882717433	0	10
4	250	0	250	500	750	2	0	1	0	0	0	0	0.375	0.375	0.375	0.375	0.375	linear	0.025	TRUE	25	NA	NA	0	0.5	4	sepmodel	0	0.021109177799045708	0.004875720473271723	0	10
4	250	0	250	500	750	2	0	1	0	0	0	0	0.375	0.375	0.375	0.375	0.375	linear	0.025	TRUE	50	NA	NA	0	0.5	2	fixmodel	0	7.926429764521341e-4	0.004441375775230089	0	10
4	250	0	250	500	750	2	0	1	0	0	0	0	0.375	0.375	0.375	0.375	0.375	linear	0.025	TRUE	50	NA	NA	0	0.5	2	fixmodel_cal	0	7.855584386657433e-4	0.0042573913464930046	0	10
4	250	0	250	500	750	2	0	1	0	0	0	0	0.375	0.375	0.375	0.375	0.375	linear	0.025	TRUE	50	NA	NA	0	0.5	2	sepmodel	0	0.013914193756806695	0.0030491754223561274	0	10
4	250	0	250	500	750	2	0	1	0	0	0	0	0.375	0.375	0.375	0.375	0.375	linear	0.025	TRUE	50	NA	NA	0	0.5	3	fixmodel	0	-0.01781614647283733	0.005177623578652315	0	10
4	250	0	250	500	750	2	0	1	0	0	0	0	0.375	0.375	0.375	0.375	0.375	linear	0.025	TRUE	50	NA	NA	0	0.5	3	fixmodel_cal	0	-0.01667124618238199	0.004951487685370694	0	10
4	250	0	250	500	750	2	0	1	0	0	0	0	0.375	0.375	0.375	0.375	0.375	linear	0.025	TRUE	50	NA	NA	0	0.5	3	sepmodel	0	-0.021998944098293956	0.005706662854224032	0	10
4	250	0	250	500	750	2	0	1	0	0	0	0	0.375	0.375	0.375	0.375	0.375	linear	0.025	TRUE	50	NA	NA	0	0.5	4	fixmodel	0	0.0034337356843139205	0.003508768144865109	0	10
4	250	0	250	500	750	2	0	1	0	0	0	0	0.375	0.375	0.375	0.375	0.375	linear	0.025	TRUE	50	NA	NA	0	0.5	4	fixmodel_cal	0	0.004145794639684765	0.0034863011075230623	0	10
4	250	0	250	500	750	2	0	1	0	0	0	0	0.375	0.375	0.375	0.375	0.375	linear	0.025	TRUE	50	NA	NA	0	0.5	4	sepmodel	0	-0.0066588567347210335	0.004673550382719242	0	10
4	250	0	250	500	750	2	0	1	0	0	0	0	0.375	0.375	0.375	0.375	0.375	linear	0.025	TRUE	75	NA	NA	0	0.5	2	fixmodel	0	-0.04607214537790652	0.014041257459324486	0	10
4	250	0	250	500	750	2	0	1	0	0	0	0	0.375	0.375	0.375	0.375	0.375	linear	0.025	TRUE	75	NA	NA	0	0.5	2	fixmodel_cal	0	-0.045191493080738936	0.014339824873762822	0	10
4	250	0	250	500	750	2	0	1	0	0	0	0	0.375	0.375	0.375	0.375	0.375	linear	0.025	TRUE	75	NA	NA	0	0.5	2	sepmodel	0	-0.04932845725685997	0.014219814490240082	0	10
4	250	0	250	500	750	2	0	1	0	0	0	0	0.375	0.375	0.375	0.375	0.375	linear	0.025	TRUE	75	NA	NA	0	0.5	3	fixmodel	0	-0.02635430834525252	0.004587324119588117	0	10
4	250	0	250	500	750	2	0	1	0	0	0	0	0.375	0.375	0.375	0.375	0.375	linear	0.025	TRUE	75	NA	NA	0	0.5	3	fixmodel_cal	0	-0.020248339471967698	0.00432519698412919	0	10
4	250	0	250	500	750	2	0	1	0	0	0	0	0.375	0.375	0.375	0.375	0.375	linear	0.025	TRUE	75	NA	NA	0	0.5	3	sepmodel	0	-0.04068953466866004	0.008031930228903228	0	10
4	250	0	250	500	750	2	0	1	0	0	0	0	0.375	0.375	0.375	0.375	0.375	linear	0.025	TRUE	75	NA	NA	0	0.5	4	fixmodel	0	-0.01171148675995168	0.006283025753904001	0	10
4	250	0	250	500	750	2	0	1	0	0	0	0	0.375	0.375	0.375	0.375	0.375	linear	0.025	TRUE	75	NA	NA	0	0.5	4	fixmodel_cal	0	-0.009856884513945915	0.006340695983553435	0	10
4	250	0	250	500	750	2	0	1	0	0	0	0	0.375	0.375	0.375	0.375	0.375	linear	0.025	TRUE	75	NA	NA	0	0.5	4	sepmodel	0	-0.00988358254650647	0.00645255159341589	0	10
4	250	0	250	500	750	2	0	1	0	0	0	0	0.375	0.375	0.375	0.375	0.375	linear	0.025	TRUE	100	NA	NA	0	0.5	2	fixmodel	0	0.010877357326132615	0.007581890564410292	0	10
4	250	0	250	500	750	2	0	1	0	0	0	0	0.375	0.375	0.375	0.375	0.375	linear	0.025	TRUE	100	NA	NA	0	0.5	2	fixmodel_cal	0	0.012853593470117736	0.008415864358747915	0	10
4	250	0	250	500	750	2	0	1	0	0	0	0	0.375	0.375	0.375	0.375	0.375	linear	0.025	TRUE	100	NA	NA	0	0.5	2	sepmodel	0	0.010384592923693085	0.006711491414008981	0	10
4	250	0	250	500	750	2	0	1	0	0	0	0	0.375	0.375	0.375	0.375	0.375	linear	0.025	TRUE	100	NA	NA	0	0.5	3	fixmodel	0	0.01788350358366138	0.007011926000349658	0	10
4	250	0	250	500	750	2	0	1	0	0	0	0	0.375	0.375	0.375	0.375	0.375	linear	0.025	TRUE	100	NA	NA	0	0.5	3	fixmodel_cal	0	0.0181679736336698	0.006894229752383265	0	10
4	250	0	250	500	750	2	0	1	0	0	0	0	0.375	0.375	0.375	0.375	0.375	linear	0.025	TRUE	100	NA	NA	0	0.5	3	sepmodel	0	0.01698507478104493	0.006996108693079767	0	10
4	250	0	250	500	750	2	0	1	0	0	0	0	0.375	0.375	0.375	0.375	0.375	linear	0.025	TRUE	100	NA	NA	0	0.5	4	fixmodel	0	0.02073541275903029	0.007072265870952558	0	10
4	250	0	250	500	750	2	0	1	0	0	0	0	0.375	0.375	0.375	0.375	0.375	linear	0.025	TRUE	100	NA	NA	0	0.5	4	fixmodel_cal	0	0.01837830974606747	0.007543209844437371	0	10
4	250	0	250	500	750	2	0	1	0	0	0	0	0.375	0.375	0.375	0.375	0.375	linear	0.025	TRUE	100	NA	NA	0	0.5	4	sepmodel	0	0.018941326918945612	0.007458429794154054	0	10
4	250	0	250	500	750	2	0	1	0	0	0	0	0.375	0.375	0.375	0.375	0.375	linear	0.025	TRUE	125	NA	NA	0	0.5	2	fixmodel	0	0.009896680600022866	0.008894745182165669	0	10
4	250	0	250	500	750	2	0	1	0	0	0	0	0.375	0.375	0.375	0.375	0.375	linear	0.025	TRUE	125	NA	NA	0	0.5	2	fixmodel_cal	0	0.007884416545641251	0.008730308174584535	0	10
4	250	0	250	500	750	2	0	1	0	0	0	0	0.375	0.375	0.375	0.375	0.375	linear	0.025	TRUE	125	NA	NA	0	0.5	2	sepmodel	0.1	0.024014332978702875	0.010934728612962507	0	10
4	250	0	250	500	750	2	0	1	0	0	0	0	0.375	0.375	0.375	0.375	0.375	linear	0.025	TRUE	125	NA	NA	0	0.5	3	fixmodel	0.1	-0.011663267879869764	0.011883779122731166	0	10
4	250	0	250	500	750	2	0	1	0	0	0	0	0.375	0.375	0.375	0.375	0.375	linear	0.025	TRUE	125	NA	NA	0	0.5	3	fixmodel_cal	0.1	-0.010120291339780558	0.011713580069466824	0	10
4	250	0	250	500	750	2	0	1	0	0	0	0	0.375	0.375	0.375	0.375	0.375	linear	0.025	TRUE	125	NA	NA	0	0.5	3	sepmodel	0.1	-0.011477670186501391	0.014496150395755096	0	10
4	250	0	250	500	750	2	0	1	0	0	0	0	0.375	0.375	0.375	0.375	0.375	linear	0.025	TRUE	125	NA	NA	0	0.5	4	fixmodel	0	1.7557169146132463e-4	0.004374269802835515	0	10
4	250	0	250	500	750	2	0	1	0	0	0	0	0.375	0.375	0.375	0.375	0.375	linear	0.025	TRUE	125	NA	NA	0	0.5	4	fixmodel_cal	0	8.552053469790542e-4	0.0044694277886931436	0	10
4	250	0	250	500	750	2	0	1	0	0	0	0	0.375	0.375	0.375	0.375	0.375	linear	0.025	TRUE	125	NA	NA	0	0.5	4	sepmodel	0	-0.010927434528640161	0.004182028255070646	0	10
4	250	0	250	500	750	2	0	1	0	0	0	0	0.375	0.375	0.375	0.375	0.375	linear	0.025	TRUE	150	NA	NA	0	0.5	2	fixmodel	0	-0.00709167750165504	0.0047530559145265595	0	10
4	250	0	250	500	750	2	0	1	0	0	0	0	0.375	0.375	0.375	0.375	0.375	linear	0.025	TRUE	150	NA	NA	0	0.5	2	fixmodel_cal	0	-0.005345670175614635	0.005402565028738406	0	10
4	250	0	250	500	750	2	0	1	0	0	0	0	0.375	0.375	0.375	0.375	0.375	linear	0.025	TRUE	150	NA	NA	0	0.5	2	sepmodel	0	-0.0049426890263185004	0.004747384351685214	0	10
4	250	0	250	500	750	2	0	1	0	0	0	0	0.375	0.375	0.375	0.375	0.375	linear	0.025	TRUE	150	NA	NA	0	0.5	3	fixmodel	0	-0.03412919023187746	0.004783520026732441	0	10
4	250	0	250	500	750	2	0	1	0	0	0	0	0.375	0.375	0.375	0.375	0.375	linear	0.025	TRUE	150	NA	NA	0	0.5	3	fixmodel_cal	0	-0.02956406187909902	0.004198378260103482	0	10
4	250	0	250	500	750	2	0	1	0	0	0	0	0.375	0.375	0.375	0.375	0.375	linear	0.025	TRUE	150	NA	NA	0	0.5	3	sepmodel	0	-0.03696037154743458	0.004603592764140873	0	10
4	250	0	250	500	750	2	0	1	0	0	0	0	0.375	0.375	0.375	0.375	0.375	linear	0.025	TRUE	150	NA	NA	0	0.5	4	fixmodel	0	-0.03849515398276943	0.010193454558007378	0	10
4	250	0	250	500	750	2	0	1	0	0	0	0	0.375	0.375	0.375	0.375	0.375	linear	0.025	TRUE	150	NA	NA	0	0.5	4	fixmodel_cal	0	-0.031850881131057024	0.009705000319733167	0	10
4	250	0	250	500	750	2	0	1	0	0	0	0	0.375	0.375	0.375	0.375	0.375	linear	0.025	TRUE	150	NA	NA	0	0.5	4	sepmodel	0	-0.030402572191943224	0.009504420858257676	0	10
4	250	0	250	500	750	2	0	1	0	0	0	0	0.375	0.375	0.375	0.375	0.375	linear	0.025	TRUE	175	NA	NA	0	0.5	2	fixmodel	0.1	0.03990079483854581	0.006367731345143117	0	10
4	250	0	250	500	750	2	0	1	0	0	0	0	0.375	0.375	0.375	0.375	0.375	linear	0.025	TRUE	175	NA	NA	0	0.5	2	fixmodel_cal	0.1	0.04827078518678918	0.007309625616024477	0	10
4	250	0	250	500	750	2	0	1	0	0	0	0	0.375	0.375	0.375	0.375	0.375	linear	0.025	TRUE	175	NA	NA	0	0.5	2	sepmodel	0	0.04530592640782666	0.007205780457858022	0	10
4	250	0	250	500	750	2	0	1	0	0	0	0	0.375	0.375	0.375	0.375	0.375	linear	0.025	TRUE	175	NA	NA	0	0.5	3	fixmodel	0	-0.041647114200367076	0.009684639356385855	0	10
4	250	0	250	500	750	2	0	1	0	0	0	0	0.375	0.375	0.375	0.375	0.375	linear	0.025	TRUE	175	NA	NA	0	0.5	3	fixmodel_cal	0	-0.03617220052103551	0.010205565428905185	0	10
4	250	0	250	500	750	2	0	1	0	0	0	0	0.375	0.375	0.375	0.375	0.375	linear	0.025	TRUE	175	NA	NA	0	0.5	3	sepmodel	0	-0.0362587611193438	0.009940177660631176	0	10
4	250	0	250	500	750	2	0	1	0	0	0	0	0.375	0.375	0.375	0.375	0.375	linear	0.025	TRUE	175	NA	NA	0	0.5	4	fixmodel	0	0.01915297695135066	0.004728289314801984	0	10
4	250	0	250	500	750	2	0	1	0	0	0	0	0.375	0.375	0.375	0.375	0.375	linear	0.025	TRUE	175	NA	NA	0	0.5	4	fixmodel_cal	0	0.019549982921919097	0.004717790734682851	0	10
4	250	0	250	500	750	2	0	1	0	0	0	0	0.375	0.375	0.375	0.375	0.375	linear	0.025	TRUE	175	NA	NA	0	0.5	4	sepmodel	0	0.019112995156240816	0.004256135511017007	0	10
4	250	0	250	500	750	2	0	1	0	0	0	0	0.375	0.375	0.375	0.375	0.375	linear	0.025	TRUE	200	NA	NA	0	0.5	2	fixmodel	0.1	0.046781726410957146	0.010066413533230335	0	10
4	250	0	250	500	750	2	0	1	0	0	0	0	0.375	0.375	0.375	0.375	0.375	linear	0.025	TRUE	200	NA	NA	0	0.5	2	fixmodel_cal	0.1	0.047654183132409565	0.009737331267620037	0	10
4	250	0	250	500	750	2	0	1	0	0	0	0	0.375	0.375	0.375	0.375	0.375	linear	0.025	TRUE	200	NA	NA	0	0.5	2	sepmodel	0.1	0.05208631127987191	0.010595753749103895	0	10
4	250	0	250	500	750	2	0	1	0	0	0	0	0.375	0.375	0.375	0.375	0.375	linear	0.025	TRUE	200	NA	NA	0	0.5	3	fixmodel	0.1	0.022347445798570512	0.011697029067726093	0	10
4	250	0	250	500	750	2	0	1	0	0	0	0	0.375	0.375	0.375	0.375	0.375	linear	0.025	TRUE	200	NA	NA	0	0.5	3	fixmodel_cal	0.1	0.029399102226449442	0.009410306599613191	0	10
4	250	0	250	500	750	2	0	1	0	0	0	0	0.375	0.375	0.375	0.375	0.375	linear	0.025	TRUE	200	NA	NA	0	0.5	3	sepmodel	0.1	0.019492934115879677	0.010919433685417661	0	10
4	250	0	250	500	750	2	0	1	0	0	0	0	0.375	0.375	0.375	0.375	0.375	linear	0.025	TRUE	200	NA	NA	0	0.5	4	fixmodel	0	0.05136282729689794	0.007461802792613985	0	10
4	250	0	250	500	750	2	0	1	0	0	0	0	0.375	0.375	0.375	0.375	0.375	linear	0.025	TRUE	200	NA	NA	0	0.5	4	fixmodel_cal	0	0.05374140815040001	0.006881542490183461	0	10
4	250	0	250	500	750	2	0	1	0	0	0	0	0.375	0.375	0.375	0.375	0.375	linear	0.025	TRUE	200	NA	NA	0	0.5	4	sepmodel	0	0.057891345994946476	0.008077383191855782	0	10
4	250	0	250	500	750	2	0	1	0	0	0	0	0.375	0.375	0.375	0.375	0.375	linear	0.025	TRUE	225	NA	NA	0	0.5	2	fixmodel	0	0.02111353521610938	0.0072451300205258	0	10
4	250	0	250	500	750	2	0	1	0	0	0	0	0.375	0.375	0.375	0.375	0.375	linear	0.025	TRUE	225	NA	NA	0	0.5	2	fixmodel_cal	0.1	0.02369175025308825	0.006750664319063367	0	10
4	250	0	250	500	750	2	0	1	0	0	0	0	0.375	0.375	0.375	0.375	0.375	linear	0.025	TRUE	225	NA	NA	0	0.5	2	sepmodel	0	0.019172177932337626	0.006949405922674175	0	10
4	250	0	250	500	750	2	0	1	0	0	0	0	0.375	0.375	0.375	0.375	0.375	linear	0.025	TRUE	225	NA	NA	0	0.5	3	fixmodel	0.1	0.04168771513796831	0.013404701770641458	0	10
4	250	0	250	500	750	2	0	1	0	0	0	0	0.375	0.375	0.375	0.375	0.375	linear	0.025	TRUE	225	NA	NA	0	0.5	3	fixmodel_cal	0.1	0.041742847342991884	0.012609024794473478	0	10
4	250	0	250	500	750	2	0	1	0	0	0	0	0.375	0.375	0.375	0.375	0.375	linear	0.025	TRUE	225	NA	NA	0	0.5	3	sepmodel	0.1	0.03727513423444169	0.016400910718660133	0	10
4	250	0	250	500	750	2	0	1	0	0	0	0	0.375	0.375	0.375	0.375	0.375	linear	0.025	TRUE	225	NA	NA	0	0.5	4	fixmodel	0	0.02254910834684841	0.005898295869141831	0	10
4	250	0	250	500	750	2	0	1	0	0	0	0	0.375	0.375	0.375	0.375	0.375	linear	0.025	TRUE	225	NA	NA	0	0.5	4	fixmodel_cal	0.1	0.021819588079080944	0.005670054746177363	0	10
4	250	0	250	500	750	2	0	1	0	0	0	0	0.375	0.375	0.375	0.375	0.375	linear	0.025	TRUE	225	NA	NA	0	0.5	4	sepmodel	0	0.024691944649970016	0.005901033635119212	0	10
4	250	0	250	500	750	2	0	1	0	0	0	0	0.375	0.375	0.375	0.375	0.375	linear	0.025	TRUE	250	NA	NA	0	0.5	2	fixmodel	0	0.015152220067592242	0.004097581092689205	0	10
4	250	0	250	500	750	2	0	1	0	0	0	0	0.375	0.375	0.375	0.375	0.375	linear	0.025	TRUE	250	NA	NA	0	0.5	2	fixmodel_cal	0	0.01483176439690092	0.004298193027430587	0	10
4	250	0	250	500	750	2	0	1	0	0	0	0	0.375	0.375	0.375	0.375	0.375	linear	0.025	TRUE	250	NA	NA	0	0.5	2	sepmodel	0	0.0021202286215077954	0.004329079608826471	0	10
4	250	0	250	500	750	2	0	1	0	0	0	0	0.375	0.375	0.375	0.375	0.375	linear	0.025	TRUE	250	NA	NA	0	0.5	3	fixmodel	0	0.00593063395642268	0.007032615674812941	0	10
4	250	0	250	500	750	2	0	1	0	0	0	0	0.375	0.375	0.375	0.375	0.375	linear	0.025	TRUE	250	NA	NA	0	0.5	3	fixmodel_cal	0	0.007648208201650706	0.007037444295017284	0	10
4	250	0	250	500	750	2	0	1	0	0	0	0	0.375	0.375	0.375	0.375	0.375	linear	0.025	TRUE	250	NA	NA	0	0.5	3	sepmodel	0	0.004000712937456846	0.006059106529279776	0	10
4	250	0	250	500	750	2	0	1	0	0	0	0	0.375	0.375	0.375	0.375	0.375	linear	0.025	TRUE	250	NA	NA	0	0.5	4	fixmodel	0	0.03228898293440738	0.007988173764708712	0	10
4	250	0	250	500	750	2	0	1	0	0	0	0	0.375	0.375	0.375	0.375	0.375	linear	0.025	TRUE	250	NA	NA	0	0.5	4	fixmodel_cal	0	0.035004872289959243	0.00864300223125991	0	10
4	250	0	250	500	750	2	0	1	0	0	0	0	0.375	0.375	0.375	0.375	0.375	linear	0.025	TRUE	250	NA	NA	0	0.5	4	sepmodel	0	0.026055300702361797	0.008201506511152215	0	10
4	250	0	250	500	750	2	0	1	0	0	0	0	0.375	0.375	0.375	0.375	0.375	linear	0.025	TRUE	275	NA	NA	0	0.5	2	fixmodel	0	0.02353836116109269	0.006783547601454934	0	10
4	250	0	250	500	750	2	0	1	0	0	0	0	0.375	0.375	0.375	0.375	0.375	linear	0.025	TRUE	275	NA	NA	0	0.5	2	fixmodel_cal	0	0.028302973124395187	0.006651098627110891	0	10
4	250	0	250	500	750	2	0	1	0	0	0	0	0.375	0.375	0.375	0.375	0.375	linear	0.025	TRUE	275	NA	NA	0	0.5	2	sepmodel	0	0.023414043650491777	0.007605019754965998	0	10
4	250	0	250	500	750	2	0	1	0	0	0	0	0.375	0.375	0.375	0.375	0.375	linear	0.025	TRUE	275	NA	NA	0	0.5	3	fixmodel	0.1	0.01871629071945335	0.009133129367445855	0	10
4	250	0	250	500	750	2	0	1	0	0	0	0	0.375	0.375	0.375	0.375	0.375	linear	0.025	TRUE	275	NA	NA	0	0.5	3	fixmodel_cal	0.1	0.021495618645933273	0.00952700543595612	0	10
4	250	0	250	500	750	2	0	1	0	0	0	0	0.375	0.375	0.375	0.375	0.375	linear	0.025	TRUE	275	NA	NA	0	0.5	3	sepmodel	0.1	0.020487953560162857	0.007983960918747588	0	10
4	250	0	250	500	750	2	0	1	0	0	0	0	0.375	0.375	0.375	0.375	0.375	linear	0.025	TRUE	275	NA	NA	0	0.5	4	fixmodel	0	-0.030395131357117144	0.005822558630637183	0	10
4	250	0	250	500	750	2	0	1	0	0	0	0	0.375	0.375	0.375	0.375	0.375	linear	0.025	TRUE	275	NA	NA	0	0.5	4	fixmodel_cal	0	-0.020472818293460638	0.005041760524055431	0	10
4	250	0	250	500	750	2	0	1	0	0	0	0	0.375	0.375	0.375	0.375	0.375	linear	0.025	TRUE	275	NA	NA	0	0.5	4	sepmodel	0	-0.022191516835500618	0.0041006942303071295	0	10
4	250	0	250	500	750	2	0	1	0	0	0	0	0.375	0.375	0.375	0.375	0.375	linear	0.025	TRUE	300	NA	NA	0	0.5	2	fixmodel	0	-0.05716280532644812	0.01598054026215715	0	10
4	250	0	250	500	750	2	0	1	0	0	0	0	0.375	0.375	0.375	0.375	0.375	linear	0.025	TRUE	300	NA	NA	0	0.5	2	fixmodel_cal	0	-0.05186590278233257	0.0164863087801771	0	10
4	250	0	250	500	750	2	0	1	0	0	0	0	0.375	0.375	0.375	0.375	0.375	linear	0.025	TRUE	300	NA	NA	0	0.5	2	sepmodel	0	-0.048092838518249234	0.013264477171966759	0	10
4	250	0	250	500	750	2	0	1	0	0	0	0	0.375	0.375	0.375	0.375	0.375	linear	0.025	TRUE	300	NA	NA	0	0.5	3	fixmodel	0	-0.013204159674021401	0.0026396559361366295	0	10
4	250	0	250	500	750	2	0	1	0	0	0	0	0.375	0.375	0.375	0.375	0.375	linear	0.025	TRUE	300	NA	NA	0	0.5	3	fixmodel_cal	0	-0.0075615731708081725	0.0033483126508641343	0	10
4	250	0	250	500	750	2	0	1	0	0	0	0	0.375	0.375	0.375	0.375	0.375	linear	0.025	TRUE	300	NA	NA	0	0.5	3	sepmodel	0	-0.012767749999735773	0.002941282026433259	0	10
4	250	0	250	500	750	2	0	1	0	0	0	0	0.375	0.375	0.375	0.375	0.375	linear	0.025	TRUE	300	NA	NA	0	0.5	4	fixmodel	0	-0.018523775664144836	0.005009533504500463	0	10
4	250	0	250	500	750	2	0	1	0	0	0	0	0.375	0.375	0.375	0.375	0.375	linear	0.025	TRUE	300	NA	NA	0	0.5	4	fixmodel_cal	0	-0.009440140877211168	0.005126740596485672	0	10
4	250	0	250	500	750	2	0	1	0	0	0	0	0.375	0.375	0.375	0.375	0.375	linear	0.025	TRUE	300	NA	NA	0	0.5	4	sepmodel	0	-0.032213017380203435	0.007314051421182345	0	10
4	250	0	250	500	750	2	0	1	0	0	0	0	0.375	0.375	0.375	0.375	0.375	linear	0.025	TRUE	325	NA	NA	0	0.5	2	fixmodel	0	-0.042942332811897924	0.008802210264621645	0	10
[truncated: 10,151 more rows]
