# Supplementary material for: Statistical Modeling to Adjust for Time Trends in Adaptive Platform Trials Utilizing Non‐Concurrent Controls
Source: Biom J. 2025 Jun 10;67(3):e70059. doi: 10.1002/bimj.70059 (PMC12150008; doi:10.1002/bimj.70059)
Supplement: Supplementary file 1 — Supporting Information [file BIMJ-67-e70059-s002.zip › simulations/results_intermediate/results_setting_2_mix_alpha.csv]

num_arms	n_arm	d1	d2	d3	d4	period_blocks	mu0	sigma	theta1	theta2	theta3	theta4	lambda0	lambda1	lambda2	lambda3	lambda4	trend	alpha	ncc	unit_size	n_wave	N_peak	trend_mean	trend_var	ci	study_arm	model	reject_h0	bias	MSE	failed	nsim
4	250	0	250	500	750	2	0	1	0	0	0	0	-0.5	-0.5	-0.5	-0.5	-0.5	linear	0.025	TRUE	25	NA	NA	0	0.5	FALSE	2	fixmodel	0	-0.015087766978981098	0.007793862655711489	0	10
4	250	0	250	500	750	2	0	1	0	0	0	0	-0.5	-0.5	-0.5	-0.5	-0.5	linear	0.025	TRUE	25	NA	NA	0	0.5	FALSE	2	mixmodel	0	-0.03591063134189297	0.009818888632844365	0	10
4	250	0	250	500	750	2	0	1	0	0	0	0	-0.5	-0.5	-0.5	-0.5	-0.5	linear	0.025	TRUE	25	NA	NA	0	0.5	FALSE	2	mixmodel_AR1	0	-0.04194168201871869	0.010388067412008734	0	10
4	250	0	250	500	750	2	0	1	0	0	0	0	-0.5	-0.5	-0.5	-0.5	-0.5	linear	0.025	TRUE	25	NA	NA	0	0.5	FALSE	2	mixmodel_AR1_cal	0	-0.05431448762650201	0.011776690427571441	0	10
4	250	0	250	500	750	2	0	1	0	0	0	0	-0.5	-0.5	-0.5	-0.5	-0.5	linear	0.025	TRUE	25	NA	NA	0	0.5	FALSE	2	mixmodel_cal	0	-0.061750072577411136	0.012112789162700444	0	10
4	250	0	250	500	750	2	0	1	0	0	0	0	-0.5	-0.5	-0.5	-0.5	-0.5	linear	0.025	TRUE	25	NA	NA	0	0.5	FALSE	2	sepmodel	0	-0.005820370885839047	0.007116097164652424	0	10
4	250	0	250	500	750	2	0	1	0	0	0	0	-0.5	-0.5	-0.5	-0.5	-0.5	linear	0.025	TRUE	25	NA	NA	0	0.5	FALSE	3	fixmodel	0	-0.01536662033511508	0.006448107076364853	0	10
4	250	0	250	500	750	2	0	1	0	0	0	0	-0.5	-0.5	-0.5	-0.5	-0.5	linear	0.025	TRUE	25	NA	NA	0	0.5	FALSE	3	mixmodel	0	-0.045554063115587996	0.007984167663224882	0	10
4	250	0	250	500	750	2	0	1	0	0	0	0	-0.5	-0.5	-0.5	-0.5	-0.5	linear	0.025	TRUE	25	NA	NA	0	0.5	FALSE	3	mixmodel_AR1	0	-0.044400442813217984	0.007641877019244233	0	10
4	250	0	250	500	750	2	0	1	0	0	0	0	-0.5	-0.5	-0.5	-0.5	-0.5	linear	0.025	TRUE	25	NA	NA	0	0.5	FALSE	3	mixmodel_AR1_cal	0	-0.04250670462707128	0.008264625523722386	0	10
4	250	0	250	500	750	2	0	1	0	0	0	0	-0.5	-0.5	-0.5	-0.5	-0.5	linear	0.025	TRUE	25	NA	NA	0	0.5	FALSE	3	mixmodel_cal	0	-0.10142925987044647	0.016975359111524646	0	10
4	250	0	250	500	750	2	0	1	0	0	0	0	-0.5	-0.5	-0.5	-0.5	-0.5	linear	0.025	TRUE	25	NA	NA	0	0.5	FALSE	3	sepmodel	0	-0.005831502535165443	0.006602404760034568	0	10
4	250	0	250	500	750	2	0	1	0	0	0	0	-0.5	-0.5	-0.5	-0.5	-0.5	linear	0.025	TRUE	25	NA	NA	0	0.5	FALSE	4	fixmodel	0.1	-0.01492430904295882	0.00832283025906085	0	10
4	250	0	250	500	750	2	0	1	0	0	0	0	-0.5	-0.5	-0.5	-0.5	-0.5	linear	0.025	TRUE	25	NA	NA	0	0.5	FALSE	4	mixmodel	0.1	-0.05943798827743121	0.011639236332464418	0	10
4	250	0	250	500	750	2	0	1	0	0	0	0	-0.5	-0.5	-0.5	-0.5	-0.5	linear	0.025	TRUE	25	NA	NA	0	0.5	FALSE	4	mixmodel_AR1	0.1	-0.05108353957056115	0.010992695767429485	0	10
4	250	0	250	500	750	2	0	1	0	0	0	0	-0.5	-0.5	-0.5	-0.5	-0.5	linear	0.025	TRUE	25	NA	NA	0	0.5	FALSE	4	mixmodel_AR1_cal	0.1	-0.04987806610217287	0.012199738231211635	0	10
4	250	0	250	500	750	2	0	1	0	0	0	0	-0.5	-0.5	-0.5	-0.5	-0.5	linear	0.025	TRUE	25	NA	NA	0	0.5	FALSE	4	mixmodel_cal	0	-0.14039691472104956	0.0280434874679766	0	10
4	250	0	250	500	750	2	0	1	0	0	0	0	-0.5	-0.5	-0.5	-0.5	-0.5	linear	0.025	TRUE	25	NA	NA	0	0.5	FALSE	4	sepmodel	0.1	-0.019065105208892395	0.009204036225866585	0	10
4	250	0	250	500	750	2	0	1	0	0	0	0	-0.5	-0.5	-0.5	-0.5	-0.5	linear	0.025	TRUE	50	NA	NA	0	0.5	FALSE	2	fixmodel	0.1	0.026755634813408077	0.00957108248814912	0	10
4	250	0	250	500	750	2	0	1	0	0	0	0	-0.5	-0.5	-0.5	-0.5	-0.5	linear	0.025	TRUE	50	NA	NA	0	0.5	FALSE	2	mixmodel	0.1	0.003554673487337309	0.009098570309217928	0	10
4	250	0	250	500	750	2	0	1	0	0	0	0	-0.5	-0.5	-0.5	-0.5	-0.5	linear	0.025	TRUE	50	NA	NA	0	0.5	FALSE	2	mixmodel_AR1	0	-0.0026230298216877532	0.008704962514875882	0	10
4	250	0	250	500	750	2	0	1	0	0	0	0	-0.5	-0.5	-0.5	-0.5	-0.5	linear	0.025	TRUE	50	NA	NA	0	0.5	FALSE	2	mixmodel_AR1_cal	0	-0.004246228596544528	0.008810648217361891	0	10
4	250	0	250	500	750	2	0	1	0	0	0	0	-0.5	-0.5	-0.5	-0.5	-0.5	linear	0.025	TRUE	50	NA	NA	0	0.5	FALSE	2	mixmodel_cal	0	-0.024703567441964617	0.007980076843772553	0	10
4	250	0	250	500	750	2	0	1	0	0	0	0	-0.5	-0.5	-0.5	-0.5	-0.5	linear	0.025	TRUE	50	NA	NA	0	0.5	FALSE	2	sepmodel	0	0.01584245619118076	0.007591493778242448	0	10
4	250	0	250	500	750	2	0	1	0	0	0	0	-0.5	-0.5	-0.5	-0.5	-0.5	linear	0.025	TRUE	50	NA	NA	0	0.5	FALSE	3	fixmodel	0	0.046148635045810384	0.0073462001011814285	0	10
4	250	0	250	500	750	2	0	1	0	0	0	0	-0.5	-0.5	-0.5	-0.5	-0.5	linear	0.025	TRUE	50	NA	NA	0	0.5	FALSE	3	mixmodel	0	0.00898137348973649	0.006211519069352839	0	10
4	250	0	250	500	750	2	0	1	0	0	0	0	-0.5	-0.5	-0.5	-0.5	-0.5	linear	0.025	TRUE	50	NA	NA	0	0.5	FALSE	3	mixmodel_AR1	0	0.003828118123603928	0.006883156877741712	0	10
4	250	0	250	500	750	2	0	1	0	0	0	0	-0.5	-0.5	-0.5	-0.5	-0.5	linear	0.025	TRUE	50	NA	NA	0	0.5	FALSE	3	mixmodel_AR1_cal	0	0.010817217455004273	0.006901900232080456	0	10
4	250	0	250	500	750	2	0	1	0	0	0	0	-0.5	-0.5	-0.5	-0.5	-0.5	linear	0.025	TRUE	50	NA	NA	0	0.5	FALSE	3	mixmodel_cal	0	-0.03813206584372397	0.005091276852833099	0	10
4	250	0	250	500	750	2	0	1	0	0	0	0	-0.5	-0.5	-0.5	-0.5	-0.5	linear	0.025	TRUE	50	NA	NA	0	0.5	FALSE	3	sepmodel	0.1	0.053722283850734055	0.010350278909316715	0	10
4	250	0	250	500	750	2	0	1	0	0	0	0	-0.5	-0.5	-0.5	-0.5	-0.5	linear	0.025	TRUE	50	NA	NA	0	0.5	FALSE	4	fixmodel	0.1	0.027332018947358865	0.012567300481565196	0	10
4	250	0	250	500	750	2	0	1	0	0	0	0	-0.5	-0.5	-0.5	-0.5	-0.5	linear	0.025	TRUE	50	NA	NA	0	0.5	FALSE	4	mixmodel	0.1	-0.019758982055479164	0.013934280230072156	0	10
4	250	0	250	500	750	2	0	1	0	0	0	0	-0.5	-0.5	-0.5	-0.5	-0.5	linear	0.025	TRUE	50	NA	NA	0	0.5	FALSE	4	mixmodel_AR1	0.1	-0.014504443207671134	0.01331558910805509	0	10
4	250	0	250	500	750	2	0	1	0	0	0	0	-0.5	-0.5	-0.5	-0.5	-0.5	linear	0.025	TRUE	50	NA	NA	0	0.5	FALSE	4	mixmodel_AR1_cal	0.1	-0.018366603287749594	0.013144682556604616	0	10
4	250	0	250	500	750	2	0	1	0	0	0	0	-0.5	-0.5	-0.5	-0.5	-0.5	linear	0.025	TRUE	50	NA	NA	0	0.5	FALSE	4	mixmodel_cal	0	-0.0795177158467755	0.018022830275634564	0	10
4	250	0	250	500	750	2	0	1	0	0	0	0	-0.5	-0.5	-0.5	-0.5	-0.5	linear	0.025	TRUE	50	NA	NA	0	0.5	FALSE	4	sepmodel	0.1	0.019759293619672318	0.010338942050907851	0	10
4	250	0	250	500	750	2	0	1	0	0	0	0	-0.5	-0.5	-0.5	-0.5	-0.5	linear	0.025	TRUE	100	NA	NA	0	0.5	FALSE	2	fixmodel	0	0.01686935972288056	0.0063035570874035276	0	10
4	250	0	250	500	750	2	0	1	0	0	0	0	-0.5	-0.5	-0.5	-0.5	-0.5	linear	0.025	TRUE	100	NA	NA	0	0.5	FALSE	2	mixmodel	0	-0.008703761400609921	0.005936157782778076	0	10
4	250	0	250	500	750	2	0	1	0	0	0	0	-0.5	-0.5	-0.5	-0.5	-0.5	linear	0.025	TRUE	100	NA	NA	0	0.5	FALSE	2	mixmodel_AR1	0	-0.016005554298883902	0.0065455439623175035	0	10
4	250	0	250	500	750	2	0	1	0	0	0	0	-0.5	-0.5	-0.5	-0.5	-0.5	linear	0.025	TRUE	100	NA	NA	0	0.5	FALSE	2	mixmodel_AR1_cal	0	-0.014155130851922612	0.0067528041544923124	0	10
4	250	0	250	500	750	2	0	1	0	0	0	0	-0.5	-0.5	-0.5	-0.5	-0.5	linear	0.025	TRUE	100	NA	NA	0	0.5	FALSE	2	mixmodel_cal	0	-0.021254373768967105	0.0067314337638141545	0	10
4	250	0	250	500	750	2	0	1	0	0	0	0	-0.5	-0.5	-0.5	-0.5	-0.5	linear	0.025	TRUE	100	NA	NA	0	0.5	FALSE	2	sepmodel	0	0.01640854159795881	0.006980241541626038	0	10
4	250	0	250	500	750	2	0	1	0	0	0	0	-0.5	-0.5	-0.5	-0.5	-0.5	linear	0.025	TRUE	100	NA	NA	0	0.5	FALSE	3	fixmodel	0	0.022856631011210802	0.0077395226106051936	0	10
4	250	0	250	500	750	2	0	1	0	0	0	0	-0.5	-0.5	-0.5	-0.5	-0.5	linear	0.025	TRUE	100	NA	NA	0	0.5	FALSE	3	mixmodel	0	-0.01620694701469649	0.008820695793507416	0	10
4	250	0	250	500	750	2	0	1	0	0	0	0	-0.5	-0.5	-0.5	-0.5	-0.5	linear	0.025	TRUE	100	NA	NA	0	0.5	FALSE	3	mixmodel_AR1	0	-0.019184258404505147	0.009490414122901188	0	10
4	250	0	250	500	750	2	0	1	0	0	0	0	-0.5	-0.5	-0.5	-0.5	-0.5	linear	0.025	TRUE	100	NA	NA	0	0.5	FALSE	3	mixmodel_AR1_cal	0	-0.016332378696509567	0.00829413244125919	0	10
4	250	0	250	500	750	2	0	1	0	0	0	0	-0.5	-0.5	-0.5	-0.5	-0.5	linear	0.025	TRUE	100	NA	NA	0	0.5	FALSE	3	mixmodel_cal	0	-0.04511555990621842	0.009625710135747013	0	10
4	250	0	250	500	750	2	0	1	0	0	0	0	-0.5	-0.5	-0.5	-0.5	-0.5	linear	0.025	TRUE	100	NA	NA	0	0.5	FALSE	3	sepmodel	0	0.03331076902326714	0.00832517971488325	0	10
4	250	0	250	500	750	2	0	1	0	0	0	0	-0.5	-0.5	-0.5	-0.5	-0.5	linear	0.025	TRUE	100	NA	NA	0	0.5	FALSE	4	fixmodel	0	0.015214070177216654	0.005049327913428738	0	10
4	250	0	250	500	750	2	0	1	0	0	0	0	-0.5	-0.5	-0.5	-0.5	-0.5	linear	0.025	TRUE	100	NA	NA	0	0.5	FALSE	4	mixmodel	0	-0.02933818293420708	0.00617358185933211	0	10
4	250	0	250	500	750	2	0	1	0	0	0	0	-0.5	-0.5	-0.5	-0.5	-0.5	linear	0.025	TRUE	100	NA	NA	0	0.5	FALSE	4	mixmodel_AR1	0	-0.020445616836211513	0.005542109743941006	0	10
4	250	0	250	500	750	2	0	1	0	0	0	0	-0.5	-0.5	-0.5	-0.5	-0.5	linear	0.025	TRUE	100	NA	NA	0	0.5	FALSE	4	mixmodel_AR1_cal	0	-0.02444820445549525	0.004486897105688531	0	10
4	250	0	250	500	750	2	0	1	0	0	0	0	-0.5	-0.5	-0.5	-0.5	-0.5	linear	0.025	TRUE	100	NA	NA	0	0.5	FALSE	4	mixmodel_cal	0	-0.06834173834748292	0.00922022626850959	0	10
4	250	0	250	500	750	2	0	1	0	0	0	0	-0.5	-0.5	-0.5	-0.5	-0.5	linear	0.025	TRUE	100	NA	NA	0	0.5	FALSE	4	sepmodel	0	0.020138240136465473	0.007195421499884955	0	10
4	250	0	250	500	750	2	0	1	0	0	0	0	-0.375	-0.375	-0.375	-0.375	-0.375	linear	0.025	TRUE	25	NA	NA	0	0.5	FALSE	2	fixmodel	0.1	0.010334068436098793	0.009785320267150179	0	10
4	250	0	250	500	750	2	0	1	0	0	0	0	-0.375	-0.375	-0.375	-0.375	-0.375	linear	0.025	TRUE	25	NA	NA	0	0.5	FALSE	2	mixmodel	0	-0.00864126383058236	0.007450541119806469	0	10
4	250	0	250	500	750	2	0	1	0	0	0	0	-0.375	-0.375	-0.375	-0.375	-0.375	linear	0.025	TRUE	25	NA	NA	0	0.5	FALSE	2	mixmodel_AR1	0	-0.012909884890166944	0.007445236699766975	0	10
4	250	0	250	500	750	2	0	1	0	0	0	0	-0.375	-0.375	-0.375	-0.375	-0.375	linear	0.025	TRUE	25	NA	NA	0	0.5	FALSE	2	mixmodel_AR1_cal	0	-0.010225599921787353	0.007112123241891092	0	10
4	250	0	250	500	750	2	0	1	0	0	0	0	-0.375	-0.375	-0.375	-0.375	-0.375	linear	0.025	TRUE	25	NA	NA	0	0.5	FALSE	2	mixmodel_cal	0	-0.01395550362350367	0.005953832502963121	0	10
4	250	0	250	500	750	2	0	1	0	0	0	0	-0.375	-0.375	-0.375	-0.375	-0.375	linear	0.025	TRUE	25	NA	NA	0	0.5	FALSE	2	sepmodel	0.1	0.011844499357460533	0.012961905955294176	0	10
4	250	0	250	500	750	2	0	1	0	0	0	0	-0.375	-0.375	-0.375	-0.375	-0.375	linear	0.025	TRUE	25	NA	NA	0	0.5	FALSE	3	fixmodel	0	-0.008354349503704884	0.00317994100466295	0	10
4	250	0	250	500	750	2	0	1	0	0	0	0	-0.375	-0.375	-0.375	-0.375	-0.375	linear	0.025	TRUE	25	NA	NA	0	0.5	FALSE	3	mixmodel	0	-0.04434396516538782	0.005100446809380547	0	10
4	250	0	250	500	750	2	0	1	0	0	0	0	-0.375	-0.375	-0.375	-0.375	-0.375	linear	0.025	TRUE	25	NA	NA	0	0.5	FALSE	3	mixmodel_AR1	0	-0.05094596586873687	0.005581263274348355	0	10
4	250	0	250	500	750	2	0	1	0	0	0	0	-0.375	-0.375	-0.375	-0.375	-0.375	linear	0.025	TRUE	25	NA	NA	0	0.5	FALSE	3	mixmodel_AR1_cal	0	-0.0500460200670306	0.005606247993343528	0	10
4	250	0	250	500	750	2	0	1	0	0	0	0	-0.375	-0.375	-0.375	-0.375	-0.375	linear	0.025	TRUE	25	NA	NA	0	0.5	FALSE	3	mixmodel_cal	0	-0.06637957548727476	0.007354732003771617	0	10
4	250	0	250	500	750	2	0	1	0	0	0	0	-0.375	-0.375	-0.375	-0.375	-0.375	linear	0.025	TRUE	25	NA	NA	0	0.5	FALSE	3	sepmodel	0	-0.010486713073914626	0.0024369950073519497	0	10
4	250	0	250	500	750	2	0	1	0	0	0	0	-0.375	-0.375	-0.375	-0.375	-0.375	linear	0.025	TRUE	25	NA	NA	0	0.5	FALSE	4	fixmodel	0	0.009212355678580305	0.005332346724861129	0	10
4	250	0	250	500	750	2	0	1	0	0	0	0	-0.375	-0.375	-0.375	-0.375	-0.375	linear	0.025	TRUE	25	NA	NA	0	0.5	FALSE	4	mixmodel	0	-0.042314877143891344	0.007170900670628013	0	10
4	250	0	250	500	750	2	0	1	0	0	0	0	-0.375	-0.375	-0.375	-0.375	-0.375	linear	0.025	TRUE	25	NA	NA	0	0.5	FALSE	4	mixmodel_AR1	0	-0.039468435650789585	0.008309021695978447	0	10
4	250	0	250	500	750	2	0	1	0	0	0	0	-0.375	-0.375	-0.375	-0.375	-0.375	linear	0.025	TRUE	25	NA	NA	0	0.5	FALSE	4	mixmodel_AR1_cal	0	-0.04617787365765835	0.009267616100238713	0	10
4	250	0	250	500	750	2	0	1	0	0	0	0	-0.375	-0.375	-0.375	-0.375	-0.375	linear	0.025	TRUE	25	NA	NA	0	0.5	FALSE	4	mixmodel_cal	0	-0.07498425178919621	0.010317427406129898	0	10
4	250	0	250	500	750	2	0	1	0	0	0	0	-0.375	-0.375	-0.375	-0.375	-0.375	linear	0.025	TRUE	25	NA	NA	0	0.5	FALSE	4	sepmodel	0	0.01059080132594649	0.005340085390618957	0	10
4	250	0	250	500	750	2	0	1	0	0	0	0	-0.375	-0.375	-0.375	-0.375	-0.375	linear	0.025	TRUE	50	NA	NA	0	0.5	FALSE	2	fixmodel	0.1	0.006737258167080994	0.008991344367048822	0	10
4	250	0	250	500	750	2	0	1	0	0	0	0	-0.375	-0.375	-0.375	-0.375	-0.375	linear	0.025	TRUE	50	NA	NA	0	0.5	FALSE	2	mixmodel	0.1	-0.016247631984488236	0.009440552838663234	0	10
4	250	0	250	500	750	2	0	1	0	0	0	0	-0.375	-0.375	-0.375	-0.375	-0.375	linear	0.025	TRUE	50	NA	NA	0	0.5	FALSE	2	mixmodel_AR1	0.1	-0.02700919185990565	0.010367140670932458	0	10
4	250	0	250	500	750	2	0	1	0	0	0	0	-0.375	-0.375	-0.375	-0.375	-0.375	linear	0.025	TRUE	50	NA	NA	0	0.5	FALSE	2	mixmodel_AR1_cal	0.1	-0.024086191637222486	0.01002179402020102	0	10
4	250	0	250	500	750	2	0	1	0	0	0	0	-0.375	-0.375	-0.375	-0.375	-0.375	linear	0.025	TRUE	50	NA	NA	0	0.5	FALSE	2	mixmodel_cal	0.1	-0.030906273475104794	0.010731206116686555	0	10
4	250	0	250	500	750	2	0	1	0	0	0	0	-0.375	-0.375	-0.375	-0.375	-0.375	linear	0.025	TRUE	50	NA	NA	0	0.5	FALSE	2	sepmodel	0.1	-0.003982136244331305	0.010714872528319756	0	10
4	250	0	250	500	750	2	0	1	0	0	0	0	-0.375	-0.375	-0.375	-0.375	-0.375	linear	0.025	TRUE	50	NA	NA	0	0.5	FALSE	3	fixmodel	0	-0.02795495491894933	0.008469261460663338	0	10
4	250	0	250	500	750	2	0	1	0	0	0	0	-0.375	-0.375	-0.375	-0.375	-0.375	linear	0.025	TRUE	50	NA	NA	0	0.5	FALSE	3	mixmodel	0	-0.06514456023102516	0.01272801724330809	0	10
4	250	0	250	500	750	2	0	1	0	0	0	0	-0.375	-0.375	-0.375	-0.375	-0.375	linear	0.025	TRUE	50	NA	NA	0	0.5	FALSE	3	mixmodel_AR1	0	-0.06768803985324398	0.013298808639989605	0	10
4	250	0	250	500	750	2	0	1	0	0	0	0	-0.375	-0.375	-0.375	-0.375	-0.375	linear	0.025	TRUE	50	NA	NA	0	0.5	FALSE	3	mixmodel_AR1_cal	0	-0.06907794001059181	0.014360071486378504	0	10
4	250	0	250	500	750	2	0	1	0	0	0	0	-0.375	-0.375	-0.375	-0.375	-0.375	linear	0.025	TRUE	50	NA	NA	0	0.5	FALSE	3	mixmodel_cal	0	-0.10185427145877665	0.019635863383692508	0	10
4	250	0	250	500	750	2	0	1	0	0	0	0	-0.375	-0.375	-0.375	-0.375	-0.375	linear	0.025	TRUE	50	NA	NA	0	0.5	FALSE	3	sepmodel	0	-0.025392068038597903	0.007152050131705201	0	10
4	250	0	250	500	750	2	0	1	0	0	0	0	-0.375	-0.375	-0.375	-0.375	-0.375	linear	0.025	TRUE	50	NA	NA	0	0.5	FALSE	4	fixmodel	0	0.002710895235422021	0.006456211148539374	0	10
4	250	0	250	500	750	2	0	1	0	0	0	0	-0.375	-0.375	-0.375	-0.375	-0.375	linear	0.025	TRUE	50	NA	NA	0	0.5	FALSE	4	mixmodel	0	-0.046942766258828324	0.009346623385514941	0	10
4	250	0	250	500	750	2	0	1	0	0	0	0	-0.375	-0.375	-0.375	-0.375	-0.375	linear	0.025	TRUE	50	NA	NA	0	0.5	FALSE	4	mixmodel_AR1	0	-0.039539514391100726	0.009154253838936746	0	10
4	250	0	250	500	750	2	0	1	0	0	0	0	-0.375	-0.375	-0.375	-0.375	-0.375	linear	0.025	TRUE	50	NA	NA	0	0.5	FALSE	4	mixmodel_AR1_cal	0	-0.037887925648372206	0.010207848007448157	0	10
4	250	0	250	500	750	2	0	1	0	0	0	0	-0.375	-0.375	-0.375	-0.375	-0.375	linear	0.025	TRUE	50	NA	NA	0	0.5	FALSE	4	mixmodel_cal	0	-0.09517369806732413	0.01571910889913953	0	10
4	250	0	250	500	750	2	0	1	0	0	0	0	-0.375	-0.375	-0.375	-0.375	-0.375	linear	0.025	TRUE	50	NA	NA	0	0.5	FALSE	4	sepmodel	0	0.013020937241994992	0.006640290331132696	0	10
4	250	0	250	500	750	2	0	1	0	0	0	0	-0.375	-0.375	-0.375	-0.375	-0.375	linear	0.025	TRUE	100	NA	NA	0	0.5	FALSE	2	fixmodel	0.1	0.023349788882223135	0.014703739567540114	0	10
4	250	0	250	500	750	2	0	1	0	0	0	0	-0.375	-0.375	-0.375	-0.375	-0.375	linear	0.025	TRUE	100	NA	NA	0	0.5	FALSE	2	mixmodel	0.1	0.0033283590225220436	0.014038703407508724	0	10
4	250	0	250	500	750	2	0	1	0	0	0	0	-0.375	-0.375	-0.375	-0.375	-0.375	linear	0.025	TRUE	100	NA	NA	0	0.5	FALSE	2	mixmodel_AR1	0.1	-7.811230748011267e-4	0.013691194787136084	0	10
4	250	0	250	500	750	2	0	1	0	0	0	0	-0.375	-0.375	-0.375	-0.375	-0.375	linear	0.025	TRUE	100	NA	NA	0	0.5	FALSE	2	mixmodel_AR1_cal	0.1	-0.006297046375626927	0.012644130276314334	0	10
4	250	0	250	500	750	2	0	1	0	0	0	0	-0.375	-0.375	-0.375	-0.375	-0.375	linear	0.025	TRUE	100	NA	NA	0	0.5	FALSE	2	mixmodel_cal	0.1	-0.010395082968407647	0.01172318109203681	0	10
4	250	0	250	500	750	2	0	1	0	0	0	0	-0.375	-0.375	-0.375	-0.375	-0.375	linear	0.025	TRUE	100	NA	NA	0	0.5	FALSE	2	sepmodel	0.1	0.021498920295137506	0.015481187119144058	0	10
4	250	0	250	500	750	2	0	1	0	0	0	0	-0.375	-0.375	-0.375	-0.375	-0.375	linear	0.025	TRUE	100	NA	NA	0	0.5	FALSE	3	fixmodel	0	0.0036085802833120627	0.005689448999637591	0	10
4	250	0	250	500	750	2	0	1	0	0	0	0	-0.375	-0.375	-0.375	-0.375	-0.375	linear	0.025	TRUE	100	NA	NA	0	0.5	FALSE	3	mixmodel	0	-0.03189978021895062	0.005659140375756378	0	10
4	250	0	250	500	750	2	0	1	0	0	0	0	-0.375	-0.375	-0.375	-0.375	-0.375	linear	0.025	TRUE	100	NA	NA	0	0.5	FALSE	3	mixmodel_AR1	0	-0.031610335653225456	0.006125353798103679	0	10
4	250	0	250	500	750	2	0	1	0	0	0	0	-0.375	-0.375	-0.375	-0.375	-0.375	linear	0.025	TRUE	100	NA	NA	0	0.5	FALSE	3	mixmodel_AR1_cal	0	-0.03496279652372571	0.005700557399862705	0	10
4	250	0	250	500	750	2	0	1	0	0	0	0	-0.375	-0.375	-0.375	-0.375	-0.375	linear	0.025	TRUE	100	NA	NA	0	0.5	FALSE	3	mixmodel_cal	0	-0.06094446840723401	0.006796706085409789	0	10
4	250	0	250	500	750	2	0	1	0	0	0	0	-0.375	-0.375	-0.375	-0.375	-0.375	linear	0.025	TRUE	100	NA	NA	0	0.5	FALSE	3	sepmodel	0	-0.009299237401602623	0.005435842911900345	0	10
4	250	0	250	500	750	2	0	1	0	0	0	0	-0.375	-0.375	-0.375	-0.375	-0.375	linear	0.025	TRUE	100	NA	NA	0	0.5	FALSE	4	fixmodel	0	0.007665573639317629	0.005834147653117104	0	10
4	250	0	250	500	750	2	0	1	0	0	0	0	-0.375	-0.375	-0.375	-0.375	-0.375	linear	0.025	TRUE	100	NA	NA	0	0.5	FALSE	4	mixmodel	0	-0.04084997435984715	0.007250232102242876	0	10
4	250	0	250	500	750	2	0	1	0	0	0	0	-0.375	-0.375	-0.375	-0.375	-0.375	linear	0.025	TRUE	100	NA	NA	0	0.5	FALSE	4	mixmodel_AR1	0	-0.030587433095316273	0.006489832871276061	0	10
4	250	0	250	500	750	2	0	1	0	0	0	0	-0.375	-0.375	-0.375	-0.375	-0.375	linear	0.025	TRUE	100	NA	NA	0	0.5	FALSE	4	mixmodel_AR1_cal	0	-0.03541922181961883	0.006775133194446836	0	10
4	250	0	250	500	750	2	0	1	0	0	0	0	-0.375	-0.375	-0.375	-0.375	-0.375	linear	0.025	TRUE	100	NA	NA	0	0.5	FALSE	4	mixmodel_cal	0	-0.0812828126418287	0.011020176175493565	0	10
4	250	0	250	500	750	2	0	1	0	0	0	0	-0.375	-0.375	-0.375	-0.375	-0.375	linear	0.025	TRUE	100	NA	NA	0	0.5	FALSE	4	sepmodel	0	-0.006230815750180115	0.007412739472832298	0	10
4	250	0	250	500	750	2	0	1	0	0	0	0	-0.25	-0.25	-0.25	-0.25	-0.25	linear	0.025	TRUE	25	NA	NA	0	0.5	FALSE	2	fixmodel	0.1	0.03999859838653913	0.006913672693026867	0	10
4	250	0	250	500	750	2	0	1	0	0	0	0	-0.25	-0.25	-0.25	-0.25	-0.25	linear	0.025	TRUE	25	NA	NA	0	0.5	FALSE	2	mixmodel	0.1	0.02496922216193128	0.005472530724930626	0	10
4	250	0	250	500	750	2	0	1	0	0	0	0	-0.25	-0.25	-0.25	-0.25	-0.25	linear	0.025	TRUE	25	NA	NA	0	0.5	FALSE	2	mixmodel_AR1	0.1	0.023251641862262824	0.005595684546144038	0	10
4	250	0	250	500	750	2	0	1	0	0	0	0	-0.25	-0.25	-0.25	-0.25	-0.25	linear	0.025	TRUE	25	NA	NA	0	0.5	FALSE	2	mixmodel_AR1_cal	0.1	0.022356106245977895	0.005899942196363034	0	10
4	250	0	250	500	750	2	0	1	0	0	0	0	-0.25	-0.25	-0.25	-0.25	-0.25	linear	0.025	TRUE	25	NA	NA	0	0.5	FALSE	2	mixmodel_cal	0.1	0.01978388639631524	0.006227816980456721	0	10
4	250	0	250	500	750	2	0	1	0	0	0	0	-0.25	-0.25	-0.25	-0.25	-0.25	linear	0.025	TRUE	25	NA	NA	0	0.5	FALSE	2	sepmodel	0	0.040103152201869864	0.0070623659848607695	0	10
4	250	0	250	500	750	2	0	1	0	0	0	0	-0.25	-0.25	-0.25	-0.25	-0.25	linear	0.025	TRUE	25	NA	NA	0	0.5	FALSE	3	fixmodel	0	0.03305428866475093	0.004037460377939475	0	10
4	250	0	250	500	750	2	0	1	0	0	0	0	-0.25	-0.25	-0.25	-0.25	-0.25	linear	0.025	TRUE	25	NA	NA	0	0.5	FALSE	3	mixmodel	0	-0.0011294980968856022	0.0018931123616641023	0	10
4	250	0	250	500	750	2	0	1	0	0	0	0	-0.25	-0.25	-0.25	-0.25	-0.25	linear	0.025	TRUE	25	NA	NA	0	0.5	FALSE	3	mixmodel_AR1	0	-0.0018484493900226564	0.0018785317990695756	0	10
4	250	0	250	500	750	2	0	1	0	0	0	0	-0.25	-0.25	-0.25	-0.25	-0.25	linear	0.025	TRUE	25	NA	NA	0	0.5	FALSE	3	mixmodel_AR1_cal	0	-0.014840671060659918	0.0013953969433531074	0	10
4	250	0	250	500	750	2	0	1	0	0	0	0	-0.25	-0.25	-0.25	-0.25	-0.25	linear	0.025	TRUE	25	NA	NA	0	0.5	FALSE	3	mixmodel_cal	0	-0.014277602388640577	0.0013969412053799217	0	10
4	250	0	250	500	750	2	0	1	0	0	0	0	-0.25	-0.25	-0.25	-0.25	-0.25	linear	0.025	TRUE	25	NA	NA	0	0.5	FALSE	3	sepmodel	0	0.027900253491890282	0.004432707149773358	0	10
4	250	0	250	500	750	2	0	1	0	0	0	0	-0.25	-0.25	-0.25	-0.25	-0.25	linear	0.025	TRUE	25	NA	NA	0	0.5	FALSE	4	fixmodel	0	-0.0025808589121523325	0.004726910736864106	0	10
4	250	0	250	500	750	2	0	1	0	0	0	0	-0.25	-0.25	-0.25	-0.25	-0.25	linear	0.025	TRUE	25	NA	NA	0	0.5	FALSE	4	mixmodel	0	-0.049349329875956034	0.006255906759041048	0	10
4	250	0	250	500	750	2	0	1	0	0	0	0	-0.25	-0.25	-0.25	-0.25	-0.25	linear	0.025	TRUE	25	NA	NA	0	0.5	FALSE	4	mixmodel_AR1	0	-0.0451031154783459	0.006410148366303292	0	10
4	250	0	250	500	750	2	0	1	0	0	0	0	-0.25	-0.25	-0.25	-0.25	-0.25	linear	0.025	TRUE	25	NA	NA	0	0.5	FALSE	4	mixmodel_AR1_cal	0	-0.058790834898565576	0.005955281163044116	0	10
4	250	0	250	500	750	2	0	1	0	0	0	0	-0.25	-0.25	-0.25	-0.25	-0.25	linear	0.025	TRUE	25	NA	NA	0	0.5	FALSE	4	mixmodel_cal	0	-0.06814058725828864	0.006929876216915697	0	10
4	250	0	250	500	750	2	0	1	0	0	0	0	-0.25	-0.25	-0.25	-0.25	-0.25	linear	0.025	TRUE	25	NA	NA	0	0.5	FALSE	4	sepmodel	0	-0.006007955770396736	0.006768358362403305	0	10
4	250	0	250	500	750	2	0	1	0	0	0	0	-0.25	-0.25	-0.25	-0.25	-0.25	linear	0.025	TRUE	50	NA	NA	0	0.5	FALSE	2	fixmodel	0	-0.006425050881274085	0.0024651989365109326	0	10
4	250	0	250	500	750	2	0	1	0	0	0	0	-0.25	-0.25	-0.25	-0.25	-0.25	linear	0.025	TRUE	50	NA	NA	0	0.5	FALSE	2	mixmodel	0	-0.022276975041668395	0.0024484838765385683	0	10
4	250	0	250	500	750	2	0	1	0	0	0	0	-0.25	-0.25	-0.25	-0.25	-0.25	linear	0.025	TRUE	50	NA	NA	0	0.5	FALSE	2	mixmodel_AR1	0	-0.024903493945829278	0.0027457827545588564	0	10
4	250	0	250	500	750	2	0	1	0	0	0	0	-0.25	-0.25	-0.25	-0.25	-0.25	linear	0.025	TRUE	50	NA	NA	0	0.5	FALSE	2	mixmodel_AR1_cal	0	-0.025197905932501753	0.003206318898196254	0	10
4	250	0	250	500	750	2	0	1	0	0	0	0	-0.25	-0.25	-0.25	-0.25	-0.25	linear	0.025	TRUE	50	NA	NA	0	0.5	FALSE	2	mixmodel_cal	0	-0.029531878803315384	0.0033746152148950398	0	10
4	250	0	250	500	750	2	0	1	0	0	0	0	-0.25	-0.25	-0.25	-0.25	-0.25	linear	0.025	TRUE	50	NA	NA	0	0.5	FALSE	2	sepmodel	0	-0.002716555572635714	0.002046144769429346	0	10
4	250	0	250	500	750	2	0	1	0	0	0	0	-0.25	-0.25	-0.25	-0.25	-0.25	linear	0.025	TRUE	50	NA	NA	0	0.5	FALSE	3	fixmodel	0	0.0283804918379506	0.0038383901042047075	0	10
4	250	0	250	500	750	2	0	1	0	0	0	0	-0.25	-0.25	-0.25	-0.25	-0.25	linear	0.025	TRUE	50	NA	NA	0	0.5	FALSE	3	mixmodel	0	-2.5807578126770485e-4	0.0029998812756979482	0	10
4	250	0	250	500	750	2	0	1	0	0	0	0	-0.25	-0.25	-0.25	-0.25	-0.25	linear	0.025	TRUE	50	NA	NA	0	0.5	FALSE	3	mixmodel_AR1	0	-0.006563008334178394	0.0028105414294361452	0	10
4	250	0	250	500	750	2	0	1	0	0	0	0	-0.25	-0.25	-0.25	-0.25	-0.25	linear	0.025	TRUE	50	NA	NA	0	0.5	FALSE	3	mixmodel_AR1_cal	0	-0.006288630879875484	0.0031774084053179307	0	10
4	250	0	250	500	750	2	0	1	0	0	0	0	-0.25	-0.25	-0.25	-0.25	-0.25	linear	0.025	TRUE	50	NA	NA	0	0.5	FALSE	3	mixmodel_cal	0	-0.01856673949201828	0.004023836528718794	0	10
4	250	0	250	500	750	2	0	1	0	0	0	0	-0.25	-0.25	-0.25	-0.25	-0.25	linear	0.025	TRUE	50	NA	NA	0	0.5	FALSE	3	sepmodel	0	0.0408276026567568	0.00371281181119383	0	10
4	250	0	250	500	750	2	0	1	0	0	0	0	-0.25	-0.25	-0.25	-0.25	-0.25	linear	0.025	TRUE	50	NA	NA	0	0.5	FALSE	4	fixmodel	0	0.02610004272885556	0.0066653292273565	0	10
4	250	0	250	500	750	2	0	1	0	0	0	0	-0.25	-0.25	-0.25	-0.25	-0.25	linear	0.025	TRUE	50	NA	NA	0	0.5	FALSE	4	mixmodel	0	-0.01945969403902967	0.005115965748512534	0	10
4	250	0	250	500	750	2	0	1	0	0	0	0	-0.25	-0.25	-0.25	-0.25	-0.25	linear	0.025	TRUE	50	NA	NA	0	0.5	FALSE	4	mixmodel_AR1	0	-0.019808584254042173	0.0059363422230055436	0	10
4	250	0	250	500	750	2	0	1	0	0	0	0	-0.25	-0.25	-0.25	-0.25	-0.25	linear	0.025	TRUE	50	NA	NA	0	0.5	FALSE	4	mixmodel_AR1_cal	0	-0.019959209118353187	0.005054433105499915	0	10
4	250	0	250	500	750	2	0	1	0	0	0	0	-0.25	-0.25	-0.25	-0.25	-0.25	linear	0.025	TRUE	50	NA	NA	0	0.5	FALSE	4	mixmodel_cal	0	-0.0474587282225117	0.006790829411804957	0	10
4	250	0	250	500	750	2	0	1	0	0	0	0	-0.25	-0.25	-0.25	-0.25	-0.25	linear	0.025	TRUE	50	NA	NA	0	0.5	FALSE	4	sepmodel	0	0.027879307572402066	0.006574565153994647	0	10
4	250	0	250	500	750	2	0	1	0	0	0	0	-0.25	-0.25	-0.25	-0.25	-0.25	linear	0.025	TRUE	100	NA	NA	0	0.5	FALSE	2	fixmodel	0	0.010342888357123258	0.010025836462623432	0	10
4	250	0	250	500	750	2	0	1	0	0	0	0	-0.25	-0.25	-0.25	-0.25	-0.25	linear	0.025	TRUE	100	NA	NA	0	0.5	FALSE	2	mixmodel	0.1	-0.011522568589380134	0.010124484018896304	0	10
4	250	0	250	500	750	2	0	1	0	0	0	0	-0.25	-0.25	-0.25	-0.25	-0.25	linear	0.025	TRUE	100	NA	NA	0	0.5	FALSE	2	mixmodel_AR1	0.1	-0.01402290015370315	0.010183950184873652	0	10
4	250	0	250	500	750	2	0	1	0	0	0	0	-0.25	-0.25	-0.25	-0.25	-0.25	linear	0.025	TRUE	100	NA	NA	0	0.5	FALSE	2	mixmodel_AR1_cal	0.1	-0.01569532009212117	0.010323464541718062	0	10
4	250	0	250	500	750	2	0	1	0	0	0	0	-0.25	-0.25	-0.25	-0.25	-0.25	linear	0.025	TRUE	100	NA	NA	0	0.5	FALSE	2	mixmodel_cal	0.1	-0.01620299597289598	0.010304920612008467	0	10
4	250	0	250	500	750	2	0	1	0	0	0	0	-0.25	-0.25	-0.25	-0.25	-0.25	linear	0.025	TRUE	100	NA	NA	0	0.5	FALSE	2	sepmodel	0	0.007831368045603854	0.008593913643051178	0	10
4	250	0	250	500	750	2	0	1	0	0	0	0	-0.25	-0.25	-0.25	-0.25	-0.25	linear	0.025	TRUE	100	NA	NA	0	0.5	FALSE	3	fixmodel	0	0.007578404765006998	0.007462009445284241	0	10
4	250	0	250	500	750	2	0	1	0	0	0	0	-0.25	-0.25	-0.25	-0.25	-0.25	linear	0.025	TRUE	100	NA	NA	0	0.5	FALSE	3	mixmodel	0	-0.03438132501247809	0.010118626070152835	0	10
4	250	0	250	500	750	2	0	1	0	0	0	0	-0.25	-0.25	-0.25	-0.25	-0.25	linear	0.025	TRUE	100	NA	NA	0	0.5	FALSE	3	mixmodel_AR1	0	-0.03787225177445212	0.010178160828405015	0	10
4	250	0	250	500	750	2	0	1	0	0	0	0	-0.25	-0.25	-0.25	-0.25	-0.25	linear	0.025	TRUE	100	NA	NA	0	0.5	FALSE	3	mixmodel_AR1_cal	0	-0.04346416564955735	0.009513130534725885	0	10
4	250	0	250	500	750	2	0	1	0	0	0	0	-0.25	-0.25	-0.25	-0.25	-0.25	linear	0.025	TRUE	100	NA	NA	0	0.5	FALSE	3	mixmodel_cal	0	-0.0483799617845655	0.009869505996726993	0	10
4	250	0	250	500	750	2	0	1	0	0	0	0	-0.25	-0.25	-0.25	-0.25	-0.25	linear	0.025	TRUE	100	NA	NA	0	0.5	FALSE	3	sepmodel	0	0.004121804035426299	0.006963368442977577	0	10
4	250	0	250	500	750	2	0	1	0	0	0	0	-0.25	-0.25	-0.25	-0.25	-0.25	linear	0.025	TRUE	100	NA	NA	0	0.5	FALSE	4	fixmodel	0	0.0033201754811434904	0.006001487663761756	0	10
4	250	0	250	500	750	2	0	1	0	0	0	0	-0.25	-0.25	-0.25	-0.25	-0.25	linear	0.025	TRUE	100	NA	NA	0	0.5	FALSE	4	mixmodel	0	-0.04525611394723475	0.005951781919186085	0	10
4	250	0	250	500	750	2	0	1	0	0	0	0	-0.25	-0.25	-0.25	-0.25	-0.25	linear	0.025	TRUE	100	NA	NA	0	0.5	FALSE	4	mixmodel_AR1	0	-0.04358468593120964	0.006567808909546284	0	10
4	250	0	250	500	750	2	0	1	0	0	0	0	-0.25	-0.25	-0.25	-0.25	-0.25	linear	0.025	TRUE	100	NA	NA	0	0.5	FALSE	4	mixmodel_AR1_cal	0	-0.05027447714000331	0.006593657747142954	0	10
4	250	0	250	500	750	2	0	1	0	0	0	0	-0.25	-0.25	-0.25	-0.25	-0.25	linear	0.025	TRUE	100	NA	NA	0	0.5	FALSE	4	mixmodel_cal	0	-0.06208388661951605	0.007250514325570363	0	10
4	250	0	250	500	750	2	0	1	0	0	0	0	-0.25	-0.25	-0.25	-0.25	-0.25	linear	0.025	TRUE	100	NA	NA	0	0.5	FALSE	4	sepmodel	0	-0.016013853498667893	0.008941641268352049	0	10
4	250	0	250	500	750	2	0	1	0	0	0	0	-0.125	-0.125	-0.125	-0.125	-0.125	linear	0.025	TRUE	25	NA	NA	0	0.5	FALSE	2	fixmodel	0	0.03478250195077423	0.007376026257982675	0	10
4	250	0	250	500	750	2	0	1	0	0	0	0	-0.125	-0.125	-0.125	-0.125	-0.125	linear	0.025	TRUE	25	NA	NA	0	0.5	FALSE	2	mixmodel	0	0.03143474515327714	0.006416359712345694	0	10
4	250	0	250	500	750	2	0	1	0	0	0	0	-0.125	-0.125	-0.125	-0.125	-0.125	linear	0.025	TRUE	25	NA	NA	0	0.5	FALSE	2	mixmodel_AR1	0	0.03021936739571634	0.006221420259909339	0	10
4	250	0	250	500	750	2	0	1	0	0	0	0	-0.125	-0.125	-0.125	-0.125	-0.125	linear	0.025	TRUE	25	NA	NA	0	0.5	FALSE	2	mixmodel_AR1_cal	0	0.02962351131050557	0.005922688324919626	0	10
4	250	0	250	500	750	2	0	1	0	0	0	0	-0.125	-0.125	-0.125	-0.125	-0.125	linear	0.025	TRUE	25	NA	NA	0	0.5	FALSE	2	mixmodel_cal	0	0.03028995027547058	0.006074613657607407	0	10
4	250	0	250	500	750	2	0	1	0	0	0	0	-0.125	-0.125	-0.125	-0.125	-0.125	linear	0.025	TRUE	25	NA	NA	0	0.5	FALSE	2	sepmodel	0	0.028255903450442092	0.006725023528122582	0	10
4	250	0	250	500	750	2	0	1	0	0	0	0	-0.125	-0.125	-0.125	-0.125	-0.125	linear	0.025	TRUE	25	NA	NA	0	0.5	FALSE	3	fixmodel	0	8.727030405028457e-4	0.006515386979743968	0	10
4	250	0	250	500	750	2	0	1	0	0	0	0	-0.125	-0.125	-0.125	-0.125	-0.125	linear	0.025	TRUE	25	NA	NA	0	0.5	FALSE	3	mixmodel	0	-0.007013831099216962	0.004581229366045124	0	10
4	250	0	250	500	750	2	0	1	0	0	0	0	-0.125	-0.125	-0.125	-0.125	-0.125	linear	0.025	TRUE	25	NA	NA	0	0.5	FALSE	3	mixmodel_AR1	0	-0.008202347356161776	0.004565037938358934	0	10
4	250	0	250	500	750	2	0	1	0	0	0	0	-0.125	-0.125	-0.125	-0.125	-0.125	linear	0.025	TRUE	25	NA	NA	0	0.5	FALSE	3	mixmodel_AR1_cal	0	-0.007481405562937696	0.0046392174412788435	0	10
4	250	0	250	500	750	2	0	1	0	0	0	0	-0.125	-0.125	-0.125	-0.125	-0.125	linear	0.025	TRUE	25	NA	NA	0	0.5	FALSE	3	mixmodel_cal	0	-0.007548383016879636	0.004625611567667581	0	10
4	250	0	250	500	750	2	0	1	0	0	0	0	-0.125	-0.125	-0.125	-0.125	-0.125	linear	0.025	TRUE	25	NA	NA	0	0.5	FALSE	3	sepmodel	0	-0.021579573688600237	0.00613982422714258	0	10
4	250	0	250	500	750	2	0	1	0	0	0	0	-0.125	-0.125	-0.125	-0.125	-0.125	linear	0.025	TRUE	25	NA	NA	0	0.5	FALSE	4	fixmodel	0	-0.002510038068449229	0.0027242849774119626	0	10
4	250	0	250	500	750	2	0	1	0	0	0	0	-0.125	-0.125	-0.125	-0.125	-0.125	linear	0.025	TRUE	25	NA	NA	0	0.5	FALSE	4	mixmodel	0	-0.017118099066509296	0.003095881625519618	0	10
4	250	0	250	500	750	2	0	1	0	0	0	0	-0.125	-0.125	-0.125	-0.125	-0.125	linear	0.025	TRUE	25	NA	NA	0	0.5	FALSE	4	mixmodel_AR1	0	-0.017316747347114594	0.003098046113940444	0	10
4	250	0	250	500	750	2	0	1	0	0	0	0	-0.125	-0.125	-0.125	-0.125	-0.125	linear	0.025	TRUE	25	NA	NA	0	0.5	FALSE	4	mixmodel_AR1_cal	0	-0.018213554176295617	0.003171582514330306	0	10
4	250	0	250	500	750	2	0	1	0	0	0	0	-0.125	-0.125	-0.125	-0.125	-0.125	linear	0.025	TRUE	25	NA	NA	0	0.5	FALSE	4	mixmodel_cal	0	-0.017717232768062634	0.0031185283961401404	0	10
4	250	0	250	500	750	2	0	1	0	0	0	0	-0.125	-0.125	-0.125	-0.125	-0.125	linear	0.025	TRUE	25	NA	NA	0	0.5	FALSE	4	sepmodel	0	-0.02542014296968573	0.004251783332042135	0	10
4	250	0	250	500	750	2	0	1	0	0	0	0	-0.125	-0.125	-0.125	-0.125	-0.125	linear	0.025	TRUE	50	NA	NA	0	0.5	FALSE	2	fixmodel	0	0.040526776538783595	0.0075282379858168675	0	10
4	250	0	250	500	750	2	0	1	0	0	0	0	-0.125	-0.125	-0.125	-0.125	-0.125	linear	0.025	TRUE	50	NA	NA	0	0.5	FALSE	2	mixmodel	0	0.026745288894320974	0.005525685740142578	0	10
4	250	0	250	500	750	2	0	1	0	0	0	0	-0.125	-0.125	-0.125	-0.125	-0.125	linear	0.025	TRUE	50	NA	NA	0	0.5	FALSE	2	mixmodel_AR1	0	0.024812443527003323	0.005492437502422223	0	10
4	250	0	250	500	750	2	0	1	0	0	0	0	-0.125	-0.125	-0.125	-0.125	-0.125	linear	0.025	TRUE	50	NA	NA	0	0.5	FALSE	2	mixmodel_AR1_cal	0	0.024596693355145763	0.005594324938310913	0	10
4	250	0	250	500	750	2	0	1	0	0	0	0	-0.125	-0.125	-0.125	-0.125	-0.125	linear	0.025	TRUE	50	NA	NA	0	0.5	FALSE	2	mixmodel_cal	0	0.02413945288454509	0.005483998733710939	0	10
4	250	0	250	500	750	2	0	1	0	0	0	0	-0.125	-0.125	-0.125	-0.125	-0.125	linear	0.025	TRUE	50	NA	NA	0	0.5	FALSE	2	sepmodel	0	0.033721464495115906	0.006214889431606897	0	10
4	250	0	250	500	750	2	0	1	0	0	0	0	-0.125	-0.125	-0.125	-0.125	-0.125	linear	0.025	TRUE	50	NA	NA	0	0.5	FALSE	3	fixmodel	0.1	0.05570888208127158	0.016498090966003822	0	10
4	250	0	250	500	750	2	0	1	0	0	0	0	-0.125	-0.125	-0.125	-0.125	-0.125	linear	0.025	TRUE	50	NA	NA	0	0.5	FALSE	3	mixmodel	0.1	0.03756630311039312	0.013222713524952545	0	10
4	250	0	250	500	750	2	0	1	0	0	0	0	-0.125	-0.125	-0.125	-0.125	-0.125	linear	0.025	TRUE	50	NA	NA	0	0.5	FALSE	3	mixmodel_AR1	0.1	0.03428637207920119	0.01279100641571852	0	10
4	250	0	250	500	750	2	0	1	0	0	0	0	-0.125	-0.125	-0.125	-0.125	-0.125	linear	0.025	TRUE	50	NA	NA	0	0.5	FALSE	3	mixmodel_AR1_cal	0.1	0.03545768380383818	0.013055794187255948	0	10
4	250	0	250	500	750	2	0	1	0	0	0	0	-0.125	-0.125	-0.125	-0.125	-0.125	linear	0.025	TRUE	50	NA	NA	0	0.5	FALSE	3	mixmodel_cal	0.1	0.03439911077187231	0.012972502722335877	0	10
4	250	0	250	500	750	2	0	1	0	0	0	0	-0.125	-0.125	-0.125	-0.125	-0.125	linear	0.025	TRUE	50	NA	NA	0	0.5	FALSE	3	sepmodel	0.2	0.055930217251818404	0.015698751669287168	0	10
4	250	0	250	500	750	2	0	1	0	0	0	0	-0.125	-0.125	-0.125	-0.125	-0.125	linear	0.025	TRUE	50	NA	NA	0	0.5	FALSE	4	fixmodel	0	-0.02944142012567584	0.007509350098932105	0	10
4	250	0	250	500	750	2	0	1	0	0	0	0	-0.125	-0.125	-0.125	-0.125	-0.125	linear	0.025	TRUE	50	NA	NA	0	0.5	FALSE	4	mixmodel	0	-0.047143991417334344	0.009784670378390389	0	10
4	250	0	250	500	750	2	0	1	0	0	0	0	-0.125	-0.125	-0.125	-0.125	-0.125	linear	0.025	TRUE	50	NA	NA	0	0.5	FALSE	4	mixmodel_AR1	0	-0.05198818665157453	0.011034496727996472	0	10
4	250	0	250	500	750	2	0	1	0	0	0	0	-0.125	-0.125	-0.125	-0.125	-0.125	linear	0.025	TRUE	50	NA	NA	0	0.5	FALSE	4	mixmodel_AR1_cal	0	-0.04732300689432156	0.009526341904116385	0	10
4	250	0	250	500	750	2	0	1	0	0	0	0	-0.125	-0.125	-0.125	-0.125	-0.125	linear	0.025	TRUE	50	NA	NA	0	0.5	FALSE	4	mixmodel_cal	0	-0.05154402394794464	0.010398559179857204	0	10
4	250	0	250	500	750	2	0	1	0	0	0	0	-0.125	-0.125	-0.125	-0.125	-0.125	linear	0.025	TRUE	50	NA	NA	0	0.5	FALSE	4	sepmodel	0	-0.02742214180691311	0.00706652181461337	0	10
4	250	0	250	500	750	2	0	1	0	0	0	0	-0.125	-0.125	-0.125	-0.125	-0.125	linear	0.025	TRUE	100	NA	NA	0	0.5	FALSE	2	fixmodel	0.1	-0.011748390039367939	0.011882569611836693	0	10
4	250	0	250	500	750	2	0	1	0	0	0	0	-0.125	-0.125	-0.125	-0.125	-0.125	linear	0.025	TRUE	100	NA	NA	0	0.5	FALSE	2	mixmodel	0.1	-0.021992469119132056	0.010362213688934419	0	10
4	250	0	250	500	750	2	0	1	0	0	0	0	-0.125	-0.125	-0.125	-0.125	-0.125	linear	0.025	TRUE	100	NA	NA	0	0.5	FALSE	2	mixmodel_AR1	0.1	-0.022340174799374227	0.010279899779918247	0	10
4	250	0	250	500	750	2	0	1	0	0	0	0	-0.125	-0.125	-0.125	-0.125	-0.125	linear	0.025	TRUE	100	NA	NA	0	0.5	FALSE	2	mixmodel_AR1_cal	0.1	-0.02143810096662766	0.009975243884719234	0	10
4	250	0	250	500	750	2	0	1	0	0	0	0	-0.125	-0.125	-0.125	-0.125	-0.125	linear	0.025	TRUE	100	NA	NA	0	0.5	FALSE	2	mixmodel_cal	0.1	-0.02225697160322113	0.009807002442292406	0	10
4	250	0	250	500	750	2	0	1	0	0	0	0	-0.125	-0.125	-0.125	-0.125	-0.125	linear	0.025	TRUE	100	NA	NA	0	0.5	FALSE	2	sepmodel	0.1	-0.01264928083924715	0.01056614954556044	0	10
4	250	0	250	500	750	2	0	1	0	0	0	0	-0.125	-0.125	-0.125	-0.125	-0.125	linear	0.025	TRUE	100	NA	NA	0	0.5	FALSE	3	fixmodel	0	-0.06474697874112265	0.009596087402132357	0	10
4	250	0	250	500	750	2	0	1	0	0	0	0	-0.125	-0.125	-0.125	-0.125	-0.125	linear	0.025	TRUE	100	NA	NA	0	0.5	FALSE	3	mixmodel	0	-0.07251953502946325	0.010449299116395444	0	10
4	250	0	250	500	750	2	0	1	0	0	0	0	-0.125	-0.125	-0.125	-0.125	-0.125	linear	0.025	TRUE	100	NA	NA	0	0.5	FALSE	3	mixmodel_AR1	0	-0.07173403100915791	0.010392876136760343	0	10
4	250	0	250	500	750	2	0	1	0	0	0	0	-0.125	-0.125	-0.125	-0.125	-0.125	linear	0.025	TRUE	100	NA	NA	0	0.5	FALSE	3	mixmodel_AR1_cal	0	-0.06941904842741946	0.009914931429732075	0	10
4	250	0	250	500	750	2	0	1	0	0	0	0	-0.125	-0.125	-0.125	-0.125	-0.125	linear	0.025	TRUE	100	NA	NA	0	0.5	FALSE	3	mixmodel_cal	0	-0.07227830948756575	0.010167987268230408	0	10
4	250	0	250	500	750	2	0	1	0	0	0	0	-0.125	-0.125	-0.125	-0.125	-0.125	linear	0.025	TRUE	100	NA	NA	0	0.5	FALSE	3	sepmodel	0	-0.062265140744831166	0.008321978520023464	0	10
4	250	0	250	500	750	2	0	1	0	0	0	0	-0.125	-0.125	-0.125	-0.125	-0.125	linear	0.025	TRUE	100	NA	NA	0	0.5	FALSE	4	fixmodel	0	-0.017413724822385315	0.0067215672739486905	0	10
4	250	0	250	500	750	2	0	1	0	0	0	0	-0.125	-0.125	-0.125	-0.125	-0.125	linear	0.025	TRUE	100	NA	NA	0	0.5	FALSE	4	mixmodel	0	-0.04832277240677888	0.006820595472237353	0	10
4	250	0	250	500	750	2	0	1	0	0	0	0	-0.125	-0.125	-0.125	-0.125	-0.125	linear	0.025	TRUE	100	NA	NA	0	0.5	FALSE	4	mixmodel_AR1	0	-0.04695032253668975	0.006905545072798215	0	10
4	250	0	250	500	750	2	0	1	0	0	0	0	-0.125	-0.125	-0.125	-0.125	-0.125	linear	0.025	TRUE	100	NA	NA	0	0.5	FALSE	4	mixmodel_AR1_cal	0	-0.04231842723107385	0.007242857800483877	0	10
4	250	0	250	500	750	2	0	1	0	0	0	0	-0.125	-0.125	-0.125	-0.125	-0.125	linear	0.025	TRUE	100	NA	NA	0	0.5	FALSE	4	mixmodel_cal	0	-0.05126858131782792	0.0071600469132378055	0	10
4	250	0	250	500	750	2	0	1	0	0	0	0	-0.125	-0.125	-0.125	-0.125	-0.125	linear	0.025	TRUE	100	NA	NA	0	0.5	FALSE	4	sepmodel	0	-0.012468820455978295	0.0056851470215381625	0	10
4	250	0	250	500	750	2	0	1	0	0	0	0	0	0	0	0	0	linear	0.025	TRUE	25	NA	NA	0	0.5	FALSE	2	fixmodel	0	-0.035373089658404404	0.0027446097745642017	0	10
4	250	0	250	500	750	2	0	1	0	0	0	0	0	0	0	0	0	linear	0.025	TRUE	25	NA	NA	0	0.5	FALSE	2	mixmodel	0	-0.03353703189913564	0.002793258200662489	0	10
4	250	0	250	500	750	2	0	1	0	0	0	0	0	0	0	0	0	linear	0.025	TRUE	25	NA	NA	0	0.5	FALSE	2	mixmodel_AR1	0	-0.03129975269692778	0.0026764800154215765	0	10
4	250	0	250	500	750	2	0	1	0	0	0	0	0	0	0	0	0	linear	0.025	TRUE	25	NA	NA	0	0.5	FALSE	2	mixmodel_AR1_cal	0	-0.032349565085672494	0.0027125209538973218	0	10
4	250	0	250	500	750	2	0	1	0	0	0	0	0	0	0	0	0	linear	0.025	TRUE	25	NA	NA	0	0.5	FALSE	2	mixmodel_cal	0	-0.03261162556035454	0.002658113960539651	0	10
4	250	0	250	500	750	2	0	1	0	0	0	0	0	0	0	0	0	linear	0.025	TRUE	25	NA	NA	0	0.5	FALSE	2	sepmodel	0	-0.03483896846705511	0.0034298427004305844	0	10
4	250	0	250	500	750	2	0	1	0	0	0	0	0	0	0	0	0	linear	0.025	TRUE	25	NA	NA	0	0.5	FALSE	3	fixmodel	0.1	-0.01968054066203657	0.010376811527312986	0	10
4	250	0	250	500	750	2	0	1	0	0	0	0	0	0	0	0	0	linear	0.025	TRUE	25	NA	NA	0	0.5	FALSE	3	mixmodel	0.1	-0.014957198085474875	0.008743392819734358	0	10
4	250	0	250	500	750	2	0	1	0	0	0	0	0	0	0	0	0	linear	0.025	TRUE	25	NA	NA	0	0.5	FALSE	3	mixmodel_AR1	0.1	-0.014522204269022192	0.008666067391266076	0	10
4	250	0	250	500	750	2	0	1	0	0	0	0	0	0	0	0	0	linear	0.025	TRUE	25	NA	NA	0	0.5	FALSE	3	mixmodel_AR1_cal	0.1	-0.01448767484113424	0.008685285269805441	0	10
4	250	0	250	500	750	2	0	1	0	0	0	0	0	0	0	0	0	linear	0.025	TRUE	25	NA	NA	0	0.5	FALSE	3	mixmodel_cal	0.1	-0.014797398211535235	0.008763836431013512	0	10
4	250	0	250	500	750	2	0	1	0	0	0	0	0	0	0	0	0	linear	0.025	TRUE	25	NA	NA	0	0.5	FALSE	3	sepmodel	0	-0.022585860512880918	0.009635461872497135	0	10
4	250	0	250	500	750	2	0	1	0	0	0	0	0	0	0	0	0	linear	0.025	TRUE	25	NA	NA	0	0.5	FALSE	4	fixmodel	0	0.03207468221361795	0.003446748438605744	0	10
4	250	0	250	500	750	2	0	1	0	0	0	0	0	0	0	0	0	linear	0.025	TRUE	25	NA	NA	0	0.5	FALSE	4	mixmodel	0	0.028568901348693866	0.0033270142708484427	0	10
4	250	0	250	500	750	2	0	1	0	0	0	0	0	0	0	0	0	linear	0.025	TRUE	25	NA	NA	0	0.5	FALSE	4	mixmodel_AR1	0	0.027325759683549215	0.0033657748800213494	0	10
4	250	0	250	500	750	2	0	1	0	0	0	0	0	0	0	0	0	linear	0.025	TRUE	25	NA	NA	0	0.5	FALSE	4	mixmodel_AR1_cal	0	0.027763132756375493	0.003325847891518324	0	10
4	250	0	250	500	750	2	0	1	0	0	0	0	0	0	0	0	0	linear	0.025	TRUE	25	NA	NA	0	0.5	FALSE	4	mixmodel_cal	0	0.027820867047853335	0.0033067575502536382	0	10
4	250	0	250	500	750	2	0	1	0	0	0	0	0	0	0	0	0	linear	0.025	TRUE	25	NA	NA	0	0.5	FALSE	4	sepmodel	0	0.0412086995671263	0.0037620365449605522	0	10
4	250	0	250	500	750	2	0	1	0	0	0	0	0	0	0	0	0	linear	0.025	TRUE	50	NA	NA	0	0.5	FALSE	2	fixmodel	0.1	0.034098746080654024	0.010109612900467177	0	10
4	250	0	250	500	750	2	0	1	0	0	0	0	0	0	0	0	0	linear	0.025	TRUE	50	NA	NA	0	0.5	FALSE	2	mixmodel	0.1	0.04087359348183494	0.010126278827311923	0	10
4	250	0	250	500	750	2	0	1	0	0	0	0	0	0	0	0	0	linear	0.025	TRUE	50	NA	NA	0	0.5	FALSE	2	mixmodel_AR1	0.1	0.04277965868324067	0.010031498349328245	0	10
4	250	0	250	500	750	2	0	1	0	0	0	0	0	0	0	0	0	linear	0.025	TRUE	50	NA	NA	0	0.5	FALSE	2	mixmodel_AR1_cal	0.1	0.043648821606320554	0.009823724520438337	0	10
4	250	0	250	500	750	2	0	1	0	0	0	0	0	0	0	0	0	linear	0.025	TRUE	50	NA	NA	0	0.5	FALSE	2	mixmodel_cal	0.1	0.044068533630941396	0.009945514419456906	0	10
4	250	0	250	500	750	2	0	1	0	0	0	0	0	0	0	0	0	linear	0.025	TRUE	50	NA	NA	0	0.5	FALSE	2	sepmodel	0	0.05332822078307667	0.012469022022371526	0	10
4	250	0	250	500	750	2	0	1	0	0	0	0	0	0	0	0	0	linear	0.025	TRUE	50	NA	NA	0	0.5	FALSE	3	fixmodel	0	-0.0071569646028877415	0.008552629260734777	0	10
4	250	0	250	500	750	2	0	1	0	0	0	0	0	0	0	0	0	linear	0.025	TRUE	50	NA	NA	0	0.5	FALSE	3	mixmodel	0	0.009027307985069963	0.00901715843407711	0	10
4	250	0	250	500	750	2	0	1	0	0	0	0	0	0	0	0	0	linear	0.025	TRUE	50	NA	NA	0	0.5	FALSE	3	mixmodel_AR1	0	0.010615921157063533	0.009239901553868834	0	10
4	250	0	250	500	750	2	0	1	0	0	0	0	0	0	0	0	0	linear	0.025	TRUE	50	NA	NA	0	0.5	FALSE	3	mixmodel_AR1_cal	0	0.008513754490976083	0.008971677618714188	0	10
4	250	0	250	500	750	2	0	1	0	0	0	0	0	0	0	0	0	linear	0.025	TRUE	50	NA	NA	0	0.5	FALSE	3	mixmodel_cal	0	0.009280201532289858	0.009055667043017673	0	10
4	250	0	250	500	750	2	0	1	0	0	0	0	0	0	0	0	0	linear	0.025	TRUE	50	NA	NA	0	0.5	FALSE	3	sepmodel	0	0.008073585321269278	0.008578443283749437	0	10
4	250	0	250	500	750	2	0	1	0	0	0	0	0	0	0	0	0	linear	0.025	TRUE	50	NA	NA	0	0.5	FALSE	4	fixmodel	0	-0.014105458342204715	0.004908083365407533	0	10
4	250	0	250	500	750	2	0	1	0	0	0	0	0	0	0	0	0	linear	0.025	TRUE	50	NA	NA	0	0.5	FALSE	4	mixmodel	0	0.003589828143057785	0.004206586575355883	0	10
4	250	0	250	500	750	2	0	1	0	0	0	0	0	0	0	0	0	linear	0.025	TRUE	50	NA	NA	0	0.5	FALSE	4	mixmodel_AR1	0	0.004150053585045837	0.004145795286617547	0	10
4	250	0	250	500	750	2	0	1	0	0	0	0	0	0	0	0	0	linear	0.025	TRUE	50	NA	NA	0	0.5	FALSE	4	mixmodel_AR1_cal	0	0.0022324835020680407	0.0038261382591881837	0	10
4	250	0	250	500	750	2	0	1	0	0	0	0	0	0	0	0	0	linear	0.025	TRUE	50	NA	NA	0	0.5	FALSE	4	mixmodel_cal	0	0.0031317474741757536	0.003933160058955003	0	10
4	250	0	250	500	750	2	0	1	0	0	0	0	0	0	0	0	0	linear	0.025	TRUE	50	NA	NA	0	0.5	FALSE	4	sepmodel	0	-0.0033985357720311307	0.00578479410908989	0	10
4	250	0	250	500	750	2	0	1	0	0	0	0	0	0	0	0	0	linear	0.025	TRUE	100	NA	NA	0	0.5	FALSE	2	fixmodel	0	0.014421848960425854	0.005061771637685335	0	10
4	250	0	250	500	750	2	0	1	0	0	0	0	0	0	0	0	0	linear	0.025	TRUE	100	NA	NA	0	0.5	FALSE	2	mixmodel	0.1	0.009740609806346973	0.006368490666480626	0	10
4	250	0	250	500	750	2	0	1	0	0	0	0	0	0	0	0	0	linear	0.025	TRUE	100	NA	NA	0	0.5	FALSE	2	mixmodel_AR1	0.1	0.011595052830064614	0.0065852478992853136	0	10
4	250	0	250	500	750	2	0	1	0	0	0	0	0	0	0	0	0	linear	0.025	TRUE	100	NA	NA	0	0.5	FALSE	2	mixmodel_AR1_cal	0.1	0.011118970962256355	0.006604813395720123	0	10
4	250	0	250	500	750	2	0	1	0	0	0	0	0	0	0	0	0	linear	0.025	TRUE	100	NA	NA	0	0.5	FALSE	2	mixmodel_cal	0.1	0.01098442136719104	0.006486974754823482	0	10
4	250	0	250	500	750	2	0	1	0	0	0	0	0	0	0	0	0	linear	0.025	TRUE	100	NA	NA	0	0.5	FALSE	2	sepmodel	0	0.011632526798372714	0.00582480672898351	0	10
4	250	0	250	500	750	2	0	1	0	0	0	0	0	0	0	0	0	linear	0.025	TRUE	100	NA	NA	0	0.5	FALSE	3	fixmodel	0	-0.00571216834936264	0.0024695933077124805	0	10
4	250	0	250	500	750	2	0	1	0	0	0	0	0	0	0	0	0	linear	0.025	TRUE	100	NA	NA	0	0.5	FALSE	3	mixmodel	0	-0.01690329760443853	0.002955208160930167	0	10
4	250	0	250	500	750	2	0	1	0	0	0	0	0	0	0	0	0	linear	0.025	TRUE	100	NA	NA	0	0.5	FALSE	3	mixmodel_AR1	0	-0.016654344275082264	0.00294583495198634	0	10
4	250	0	250	500	750	2	0	1	0	0	0	0	0	0	0	0	0	linear	0.025	TRUE	100	NA	NA	0	0.5	FALSE	3	mixmodel_AR1_cal	0	-0.018039356358712233	0.002926337236640992	0	10
4	250	0	250	500	750	2	0	1	0	0	0	0	0	0	0	0	0	linear	0.025	TRUE	100	NA	NA	0	0.5	FALSE	3	mixmodel_cal	0	-0.015910332547163123	0.0030256776498477126	0	10
4	250	0	250	500	750	2	0	1	0	0	0	0	0	0	0	0	0	linear	0.025	TRUE	100	NA	NA	0	0.5	FALSE	3	sepmodel	0	-0.020197940869217567	0.00460406487552925	0	10
4	250	0	250	500	750	2	0	1	0	0	0	0	0	0	0	0	0	linear	0.025	TRUE	100	NA	NA	0	0.5	FALSE	4	fixmodel	0	-0.02183086577500627	0.004081844828180765	0	10
4	250	0	250	500	750	2	0	1	0	0	0	0	0	0	0	0	0	linear	0.025	TRUE	100	NA	NA	0	0.5	FALSE	4	mixmodel	0	-0.028375340722197398	0.003736164658707385	0	10
4	250	0	250	500	750	2	0	1	0	0	0	0	0	0	0	0	0	linear	0.025	TRUE	100	NA	NA	0	0.5	FALSE	4	mixmodel_AR1	0	-0.027694025004998277	0.0036147348723904573	0	10
4	250	0	250	500	750	2	0	1	0	0	0	0	0	0	0	0	0	linear	0.025	TRUE	100	NA	NA	0	0.5	FALSE	4	mixmodel_AR1_cal	0	-0.027149954826145378	0.00346059402817701	0	10
4	250	0	250	500	750	2	0	1	0	0	0	0	0	0	0	0	0	linear	0.025	TRUE	100	NA	NA	0	0.5	FALSE	4	mixmodel_cal	0	-0.029388851716131027	0.0037953158122248625	0	10
4	250	0	250	500	750	2	0	1	0	0	0	0	0	0	0	0	0	linear	0.025	TRUE	100	NA	NA	0	0.5	FALSE	4	sepmodel	0	-0.02601762332099564	0.004762907288487202	0	10
4	250	0	250	500	750	2	0	1	0	0	0	0	0.125	0.125	0.125	0.125	0.125	linear	0.025	TRUE	25	NA	NA	0	0.5	FALSE	2	fixmodel	0	-0.02480376359656602	0.007061548660525066	0	10
4	250	0	250	500	750	2	0	1	0	0	0	0	0.125	0.125	0.125	0.125	0.125	linear	0.025	TRUE	25	NA	NA	0	0.5	FALSE	2	mixmodel	0	-0.007032403878060875	0.005445125904369394	0	10
4	250	0	250	500	750	2	0	1	0	0	0	0	0.125	0.125	0.125	0.125	0.125	linear	0.025	TRUE	25	NA	NA	0	0.5	FALSE	2	mixmodel_AR1	0	-0.005011462976496159	0.0052639831160998015	0	10
4	250	0	250	500	750	2	0	1	0	0	0	0	0.125	0.125	0.125	0.125	0.125	linear	0.025	TRUE	25	NA	NA	0	0.5	FALSE	2	mixmodel_AR1_cal	0	-0.0021975578492391622	0.0051285459939768826	0	10
4	250	0	250	500	750	2	0	1	0	0	0	0	0.125	0.125	0.125	0.125	0.125	linear	0.025	TRUE	25	NA	NA	0	0.5	FALSE	2	mixmodel_cal	0	-9.610560598721917e-4	0.005214862147880959	0	10
4	250	0	250	500	750	2	0	1	0	0	0	0	0.125	0.125	0.125	0.125	0.125	linear	0.025	TRUE	25	NA	NA	0	0.5	FALSE	2	sepmodel	0	-0.0352096741157883	0.008307727737773133	0	10
4	250	0	250	500	750	2	0	1	0	0	0	0	0.125	0.125	0.125	0.125	0.125	linear	0.025	TRUE	25	NA	NA	0	0.5	FALSE	3	fixmodel	0	-0.008674916767803777	0.005736232573038573	0	10
4	250	0	250	500	750	2	0	1	0	0	0	0	0.125	0.125	0.125	0.125	0.125	linear	0.025	TRUE	25	NA	NA	0	0.5	FALSE	3	mixmodel	0.1	0.019215571009034645	0.006673240559159422	0	10
4	250	0	250	500	750	2	0	1	0	0	0	0	0.125	0.125	0.125	0.125	0.125	linear	0.025	TRUE	25	NA	NA	0	0.5	FALSE	3	mixmodel_AR1	0.2	0.024768115115503194	0.007415025722941486	0	10
4	250	0	250	500	750	2	0	1	0	0	0	0	0.125	0.125	0.125	0.125	0.125	linear	0.025	TRUE	25	NA	NA	0	0.5	FALSE	3	mixmodel_AR1_cal	0.1	0.024620219311107326	0.007284829548372269	0	10
4	250	0	250	500	750	2	0	1	0	0	0	0	0.125	0.125	0.125	0.125	0.125	linear	0.025	TRUE	25	NA	NA	0	0.5	FALSE	3	mixmodel_cal	0.1	0.024619755752672702	0.007245033343932261	0	10
4	250	0	250	500	750	2	0	1	0	0	0	0	0.125	0.125	0.125	0.125	0.125	linear	0.025	TRUE	25	NA	NA	0	0.5	FALSE	3	sepmodel	0	-0.013240196269817699	0.00734741575866118	0	10
4	250	0	250	500	750	2	0	1	0	0	0	0	0.125	0.125	0.125	0.125	0.125	linear	0.025	TRUE	25	NA	NA	0	0.5	FALSE	4	fixmodel	0	-0.005777144377039613	0.004222090762277878	0	10
4	250	0	250	500	750	2	0	1	0	0	0	0	0.125	0.125	0.125	0.125	0.125	linear	0.025	TRUE	25	NA	NA	0	0.5	FALSE	4	mixmodel	0.1	0.026408399712265714	0.004723719160561014	0	10
4	250	0	250	500	750	2	0	1	0	0	0	0	0.125	0.125	0.125	0.125	0.125	linear	0.025	TRUE	25	NA	NA	0	0.5	FALSE	4	mixmodel_AR1	0.1	0.03262941404830932	0.005079159496375447	0	10
4	250	0	250	500	750	2	0	1	0	0	0	0	0.125	0.125	0.125	0.125	0.125	linear	0.025	TRUE	25	NA	NA	0	0.5	FALSE	4	mixmodel_AR1_cal	0.1	0.031055509984861642	0.0049491724083268384	0	10
4	250	0	250	500	750	2	0	1	0	0	0	0	0.125	0.125	0.125	0.125	0.125	linear	0.025	TRUE	25	NA	NA	0	0.5	FALSE	4	mixmodel_cal	0.1	0.030724366410163243	0.004936142655212842	0	10
4	250	0	250	500	750	2	0	1	0	0	0	0	0.125	0.125	0.125	0.125	0.125	linear	0.025	TRUE	25	NA	NA	0	0.5	FALSE	4	sepmodel	0	-0.01503562776319117	0.004814001322230659	0	10
4	250	0	250	500	750	2	0	1	0	0	0	0	0.125	0.125	0.125	0.125	0.125	linear	0.025	TRUE	50	NA	NA	0	0.5	FALSE	2	fixmodel	0	0.016789322209337425	0.006869896740453241	0	10
4	250	0	250	500	750	2	0	1	0	0	0	0	0.125	0.125	0.125	0.125	0.125	linear	0.025	TRUE	50	NA	NA	0	0.5	FALSE	2	mixmodel	0.1	0.02102802788345378	0.008313371210069885	0	10
4	250	0	250	500	750	2	0	1	0	0	0	0	0.125	0.125	0.125	0.125	0.125	linear	0.025	TRUE	50	NA	NA	0	0.5	FALSE	2	mixmodel_AR1	0	0.02406221007346604	0.008364501130871971	0	10
4	250	0	250	500	750	2	0	1	0	0	0	0	0.125	0.125	0.125	0.125	0.125	linear	0.025	TRUE	50	NA	NA	0	0.5	FALSE	2	mixmodel_AR1_cal	0.1	0.025464615472290456	0.008573800362982052	0	10
4	250	0	250	500	750	2	0	1	0	0	0	0	0.125	0.125	0.125	0.125	0.125	linear	0.025	TRUE	50	NA	NA	0	0.5	FALSE	2	mixmodel_cal	0.1	0.025621417291900796	0.008915751397705837	0	10
4	250	0	250	500	750	2	0	1	0	0	0	0	0.125	0.125	0.125	0.125	0.125	linear	0.025	TRUE	50	NA	NA	0	0.5	FALSE	2	sepmodel	0	0.014873053143909286	0.008166566018066793	0	10
4	250	0	250	500	750	2	0	1	0	0	0	0	0.125	0.125	0.125	0.125	0.125	linear	0.025	TRUE	50	NA	NA	0	0.5	FALSE	3	fixmodel	0.1	-0.01767838529264247	0.009431309365901077	0	10
4	250	0	250	500	750	2	0	1	0	0	0	0	0.125	0.125	0.125	0.125	0.125	linear	0.025	TRUE	50	NA	NA	0	0.5	FALSE	3	mixmodel	0	-0.009774971396827625	0.006638941961431153	0	10
4	250	0	250	500	750	2	0	1	0	0	0	0	0.125	0.125	0.125	0.125	0.125	linear	0.025	TRUE	50	NA	NA	0	0.5	FALSE	3	mixmodel_AR1	0	-0.005442791448390368	0.006200809363920744	0	10
4	250	0	250	500	750	2	0	1	0	0	0	0	0.125	0.125	0.125	0.125	0.125	linear	0.025	TRUE	50	NA	NA	0	0.5	FALSE	3	mixmodel_AR1_cal	0	-0.006439466678044456	0.006835000000071505	0	10
4	250	0	250	500	750	2	0	1	0	0	0	0	0.125	0.125	0.125	0.125	0.125	linear	0.025	TRUE	50	NA	NA	0	0.5	FALSE	3	mixmodel_cal	0	-0.003778282221472942	0.006590489568029418	0	10
4	250	0	250	500	750	2	0	1	0	0	0	0	0.125	0.125	0.125	0.125	0.125	linear	0.025	TRUE	50	NA	NA	0	0.5	FALSE	3	sepmodel	0.1	-0.012333768456576097	0.0100031108937391	0	10
4	250	0	250	500	750	2	0	1	0	0	0	0	0.125	0.125	0.125	0.125	0.125	linear	0.025	TRUE	50	NA	NA	0	0.5	FALSE	4	fixmodel	0	-0.019182596125261398	0.009101095693534608	0	10
4	250	0	250	500	750	2	0	1	0	0	0	0	0.125	0.125	0.125	0.125	0.125	linear	0.025	TRUE	50	NA	NA	0	0.5	FALSE	4	mixmodel	0	-6.624032501818481e-5	0.011969144977624307	0	10
4	250	0	250	500	750	2	0	1	0	0	0	0	0.125	0.125	0.125	0.125	0.125	linear	0.025	TRUE	50	NA	NA	0	0.5	FALSE	4	mixmodel_AR1	0	0.0077249357454992566	0.013036925714050006	0	10
4	250	0	250	500	750	2	0	1	0	0	0	0	0.125	0.125	0.125	0.125	0.125	linear	0.025	TRUE	50	NA	NA	0	0.5	FALSE	4	mixmodel_AR1_cal	0	0.0015146674683959493	0.012159430963134451	0	10
4	250	0	250	500	750	2	0	1	0	0	0	0	0.125	0.125	0.125	0.125	0.125	linear	0.025	TRUE	50	NA	NA	0	0.5	FALSE	4	mixmodel_cal	0	0.006748631248599942	0.012899922388172837	0	10
4	250	0	250	500	750	2	0	1	0	0	0	0	0.125	0.125	0.125	0.125	0.125	linear	0.025	TRUE	50	NA	NA	0	0.5	FALSE	4	sepmodel	0	-0.024826603436069062	0.007369719772895844	0	10
4	250	0	250	500	750	2	0	1	0	0	0	0	0.125	0.125	0.125	0.125	0.125	linear	0.025	TRUE	100	NA	NA	0	0.5	FALSE	2	fixmodel	0	-0.01428466635439634	0.007319142748039868	0	10
4	250	0	250	500	750	2	0	1	0	0	0	0	0.125	0.125	0.125	0.125	0.125	linear	0.025	TRUE	100	NA	NA	0	0.5	FALSE	2	mixmodel	0	0.007230244453277775	0.006744710340653833	0	10
4	250	0	250	500	750	2	0	1	0	0	0	0	0.125	0.125	0.125	0.125	0.125	linear	0.025	TRUE	100	NA	NA	0	0.5	FALSE	2	mixmodel_AR1	0	0.012211669324983758	0.007239265618908747	0	10
4	250	0	250	500	750	2	0	1	0	0	0	0	0.125	0.125	0.125	0.125	0.125	linear	0.025	TRUE	100	NA	NA	0	0.5	FALSE	2	mixmodel_AR1_cal	0	0.014212126495325538	0.007036055454280605	0	10
4	250	0	250	500	750	2	0	1	0	0	0	0	0.125	0.125	0.125	0.125	0.125	linear	0.025	TRUE	100	NA	NA	0	0.5	FALSE	2	mixmodel_cal	0	0.014851243859820739	0.007224177602765055	0	10
4	250	0	250	500	750	2	0	1	0	0	0	0	0.125	0.125	0.125	0.125	0.125	linear	0.025	TRUE	100	NA	NA	0	0.5	FALSE	2	sepmodel	0	-0.01798427250746452	0.008412686355695554	0	10
4	250	0	250	500	750	2	0	1	0	0	0	0	0.125	0.125	0.125	0.125	0.125	linear	0.025	TRUE	100	NA	NA	0	0.5	FALSE	3	fixmodel	0	-0.004137410298148993	0.004577745114510449	0	10
4	250	0	250	500	750	2	0	1	0	0	0	0	0.125	0.125	0.125	0.125	0.125	linear	0.025	TRUE	100	NA	NA	0	0.5	FALSE	3	mixmodel	0	0.014772027952610508	0.003872928199895277	0	10
4	250	0	250	500	750	2	0	1	0	0	0	0	0.125	0.125	0.125	0.125	0.125	linear	0.025	TRUE	100	NA	NA	0	0.5	FALSE	3	mixmodel_AR1	0	0.01627843317517952	0.003947538250792437	0	10
4	250	0	250	500	750	2	0	1	0	0	0	0	0.125	0.125	0.125	0.125	0.125	linear	0.025	TRUE	100	NA	NA	0	0.5	FALSE	3	mixmodel_AR1_cal	0	0.016141049534434838	0.004191038456468854	0	10
4	250	0	250	500	750	2	0	1	0	0	0	0	0.125	0.125	0.125	0.125	0.125	linear	0.025	TRUE	100	NA	NA	0	0.5	FALSE	3	mixmodel_cal	0	0.021502356631480677	0.00392477245612147	0	10
4	250	0	250	500	750	2	0	1	0	0	0	0	0.125	0.125	0.125	0.125	0.125	linear	0.025	TRUE	100	NA	NA	0	0.5	FALSE	3	sepmodel	0	-0.010360694146618603	0.00579292921953384	0	10
4	250	0	250	500	750	2	0	1	0	0	0	0	0.125	0.125	0.125	0.125	0.125	linear	0.025	TRUE	100	NA	NA	0	0.5	FALSE	4	fixmodel	0	-0.014138569595847889	0.006918176858607366	0	10
4	250	0	250	500	750	2	0	1	0	0	0	0	0.125	0.125	0.125	0.125	0.125	linear	0.025	TRUE	100	NA	NA	0	0.5	FALSE	4	mixmodel	0	0.019310770620077522	0.007644347109501381	0	10
4	250	0	250	500	750	2	0	1	0	0	0	0	0.125	0.125	0.125	0.125	0.125	linear	0.025	TRUE	100	NA	NA	0	0.5	FALSE	4	mixmodel_AR1	0	0.020529213264560028	0.007964802432808126	0	10
4	250	0	250	500	750	2	0	1	0	0	0	0	0.125	0.125	0.125	0.125	0.125	linear	0.025	TRUE	100	NA	NA	0	0.5	FALSE	4	mixmodel_AR1_cal	0	0.019884168774316004	0.007045864448562186	0	10
4	250	0	250	500	750	2	0	1	0	0	0	0	0.125	0.125	0.125	0.125	0.125	linear	0.025	TRUE	100	NA	NA	0	0.5	FALSE	4	mixmodel_cal	0.1	0.024680974484088448	0.008396196108540584	0	10
4	250	0	250	500	750	2	0	1	0	0	0	0	0.125	0.125	0.125	0.125	0.125	linear	0.025	TRUE	100	NA	NA	0	0.5	FALSE	4	sepmodel	0	-0.024105676612664394	0.00854721573431876	0	10
4	250	0	250	500	750	2	0	1	0	0	0	0	0.25	0.25	0.25	0.25	0.25	linear	0.025	TRUE	25	NA	NA	0	0.5	FALSE	2	fixmodel	0	0.004821645362646422	0.0040557329723125675	0	10
4	250	0	250	500	750	2	0	1	0	0	0	0	0.25	0.25	0.25	0.25	0.25	linear	0.025	TRUE	25	NA	NA	0	0.5	FALSE	2	mixmodel	0	0.03122942670396558	0.0048512743581031175	0	10
4	250	0	250	500	750	2	0	1	0	0	0	0	0.25	0.25	0.25	0.25	0.25	linear	0.025	TRUE	25	NA	NA	0	0.5	FALSE	2	mixmodel_AR1	0	0.035394888661790934	0.005023039040764322	0	10
4	250	0	250	500	750	2	0	1	0	0	0	0	0.25	0.25	0.25	0.25	0.25	linear	0.025	TRUE	25	NA	NA	0	0.5	FALSE	2	mixmodel_AR1_cal	0	0.041067868785059365	0.00556167111890183	0	10
4	250	0	250	500	750	2	0	1	0	0	0	0	0.25	0.25	0.25	0.25	0.25	linear	0.025	TRUE	25	NA	NA	0	0.5	FALSE	2	mixmodel_cal	0	0.047778686241530914	0.0049778201195828636	0	10
4	250	0	250	500	750	2	0	1	0	0	0	0	0.25	0.25	0.25	0.25	0.25	linear	0.025	TRUE	25	NA	NA	0	0.5	FALSE	2	sepmodel	0	0.012716555887362301	0.004899342199136312	0	10
4	250	0	250	500	750	2	0	1	0	0	0	0	0.25	0.25	0.25	0.25	0.25	linear	0.025	TRUE	25	NA	NA	0	0.5	FALSE	3	fixmodel	0	0.007384543156623975	0.004756745741814097	0	10
4	250	0	250	500	750	2	0	1	0	0	0	0	0.25	0.25	0.25	0.25	0.25	linear	0.025	TRUE	25	NA	NA	0	0.5	FALSE	3	mixmodel	0	0.05300775326674739	0.00697844227110168	0	10
4	250	0	250	500	750	2	0	1	0	0	0	0	0.25	0.25	0.25	0.25	0.25	linear	0.025	TRUE	25	NA	NA	0	0.5	FALSE	3	mixmodel_AR1	0	0.05593563374161954	0.007125468307096861	0	10
4	250	0	250	500	750	2	0	1	0	0	0	0	0.25	0.25	0.25	0.25	0.25	linear	0.025	TRUE	25	NA	NA	0	0.5	FALSE	3	mixmodel_AR1_cal	0.1	0.06546289799969823	0.008804052290763188	0	10
4	250	0	250	500	750	2	0	1	0	0	0	0	0.25	0.25	0.25	0.25	0.25	linear	0.025	TRUE	25	NA	NA	0	0.5	FALSE	3	mixmodel_cal	0.1	0.08135389131340008	0.010464486900372046	0	10
4	250	0	250	500	750	2	0	1	0	0	0	0	0.25	0.25	0.25	0.25	0.25	linear	0.025	TRUE	25	NA	NA	0	0.5	FALSE	3	sepmodel	0	0.018230140945393634	0.005497012766599333	0	10
4	250	0	250	500	750	2	0	1	0	0	0	0	0.25	0.25	0.25	0.25	0.25	linear	0.025	TRUE	25	NA	NA	0	0.5	FALSE	4	fixmodel	0	-0.002073613222177932	0.006711481688805734	0	10
4	250	0	250	500	750	2	0	1	0	0	0	0	0.25	0.25	0.25	0.25	0.25	linear	0.025	TRUE	25	NA	NA	0	0.5	FALSE	4	mixmodel	0	0.053695238975160126	0.010191430855589273	0	10
4	250	0	250	500	750	2	0	1	0	0	0	0	0.25	0.25	0.25	0.25	0.25	linear	0.025	TRUE	25	NA	NA	0	0.5	FALSE	4	mixmodel_AR1	0	0.05041189302247301	0.010336137966175812	0	10
4	250	0	250	500	750	2	0	1	0	0	0	0	0.25	0.25	0.25	0.25	0.25	linear	0.025	TRUE	25	NA	NA	0	0.5	FALSE	4	mixmodel_AR1_cal	0.3	0.061781783901136665	0.012996938301675308	0	10
4	250	0	250	500	750	2	0	1	0	0	0	0	0.25	0.25	0.25	0.25	0.25	linear	0.025	TRUE	25	NA	NA	0	0.5	FALSE	4	mixmodel_cal	0.3	0.08898000954448158	0.012864187882555368	0	10
4	250	0	250	500	750	2	0	1	0	0	0	0	0.25	0.25	0.25	0.25	0.25	linear	0.025	TRUE	25	NA	NA	0	0.5	FALSE	4	sepmodel	0	0.0054754575136039705	0.007905670085280252	0	10
4	250	0	250	500	750	2	0	1	0	0	0	0	0.25	0.25	0.25	0.25	0.25	linear	0.025	TRUE	50	NA	NA	0	0.5	FALSE	2	fixmodel	0	-0.04541205373545589	0.005230098116865834	0	10
4	250	0	250	500	750	2	0	1	0	0	0	0	0.25	0.25	0.25	0.25	0.25	linear	0.025	TRUE	50	NA	NA	0	0.5	FALSE	2	mixmodel	0	-0.02110809869721425	0.003354082218410612	0	10
4	250	0	250	500	750	2	0	1	0	0	0	0	0.25	0.25	0.25	0.25	0.25	linear	0.025	TRUE	50	NA	NA	0	0.5	FALSE	2	mixmodel_AR1	0	-0.015607945651839929	0.0032379536478732	0	10
4	250	0	250	500	750	2	0	1	0	0	0	0	0.25	0.25	0.25	0.25	0.25	linear	0.025	TRUE	50	NA	NA	0	0.5	FALSE	2	mixmodel_AR1_cal	0	-0.010884109555512833	0.0023990955792307315	0	10
4	250	0	250	500	750	2	0	1	0	0	0	0	0.25	0.25	0.25	0.25	0.25	linear	0.025	TRUE	50	NA	NA	0	0.5	FALSE	2	mixmodel_cal	0	-0.0016166254473459988	0.0025340131047140325	0	10
4	250	0	250	500	750	2	0	1	0	0	0	0	0.25	0.25	0.25	0.25	0.25	linear	0.025	TRUE	50	NA	NA	0	0.5	FALSE	2	sepmodel	0	-0.03586864692559141	0.004014841242243347	0	10
4	250	0	250	500	750	2	0	1	0	0	0	0	0.25	0.25	0.25	0.25	0.25	linear	0.025	TRUE	50	NA	NA	0	0.5	FALSE	3	fixmodel	0	-0.07789983815919828	0.01407746114098769	0	10
4	250	0	250	500	750	2	0	1	0	0	0	0	0.25	0.25	0.25	0.25	0.25	linear	0.025	TRUE	50	NA	NA	0	0.5	FALSE	3	mixmodel	0	-0.03585622075989724	0.010023169265276282	0	10
4	250	0	250	500	750	2	0	1	0	0	0	0	0.25	0.25	0.25	0.25	0.25	linear	0.025	TRUE	50	NA	NA	0	0.5	FALSE	3	mixmodel_AR1	0	-0.028369648244535247	0.01024938863338809	0	10
4	250	0	250	500	750	2	0	1	0	0	0	0	0.25	0.25	0.25	0.25	0.25	linear	0.025	TRUE	50	NA	NA	0	0.5	FALSE	3	mixmodel_AR1_cal	0	-0.025879492887346835	0.008810296084421245	0	10
4	250	0	250	500	750	2	0	1	0	0	0	0	0.25	0.25	0.25	0.25	0.25	linear	0.025	TRUE	50	NA	NA	0	0.5	FALSE	3	mixmodel_cal	0	-0.011253906614068953	0.005730797215766944	0	10
4	250	0	250	500	750	2	0	1	0	0	0	0	0.25	0.25	0.25	0.25	0.25	linear	0.025	TRUE	50	NA	NA	0	0.5	FALSE	3	sepmodel	0	-0.0821654869471127	0.015991128804121638	0	10
4	250	0	250	500	750	2	0	1	0	0	0	0	0.25	0.25	0.25	0.25	0.25	linear	0.025	TRUE	50	NA	NA	0	0.5	FALSE	4	fixmodel	0	-0.01789705234575633	0.005553847891630494	0	10
4	250	0	250	500	750	2	0	1	0	0	0	0	0.25	0.25	0.25	0.25	0.25	linear	0.025	TRUE	50	NA	NA	0	0.5	FALSE	4	mixmodel	0.1	0.02262676469823947	0.0050651408433497755	0	10
4	250	0	250	500	750	2	0	1	0	0	0	0	0.25	0.25	0.25	0.25	0.25	linear	0.025	TRUE	50	NA	NA	0	0.5	FALSE	4	mixmodel_AR1	0.1	0.026557015129435257	0.005370021868678444	0	10
4	250	0	250	500	750	2	0	1	0	0	0	0	0.25	0.25	0.25	0.25	0.25	linear	0.025	TRUE	50	NA	NA	0	0.5	FALSE	4	mixmodel_AR1_cal	0.1	0.02555238334706513	0.0053105135132832364	0	10
4	250	0	250	500	750	2	0	1	0	0	0	0	0.25	0.25	0.25	0.25	0.25	linear	0.025	TRUE	50	NA	NA	0	0.5	FALSE	4	mixmodel_cal	0.1	0.04678936411394442	0.007138206397277303	0	10
4	250	0	250	500	750	2	0	1	0	0	0	0	0.25	0.25	0.25	0.25	0.25	linear	0.025	TRUE	50	NA	NA	0	0.5	FALSE	4	sepmodel	0	-0.014932514854649165	0.003519343149612257	0	10
4	250	0	250	500	750	2	0	1	0	0	0	0	0.25	0.25	0.25	0.25	0.25	linear	0.025	TRUE	100	NA	NA	0	0.5	FALSE	2	fixmodel	0	0.012337865390057792	0.008808714861659619	0	10
4	250	0	250	500	750	2	0	1	0	0	0	0	0.25	0.25	0.25	0.25	0.25	linear	0.025	TRUE	100	NA	NA	0	0.5	FALSE	2	mixmodel	0.1	0.03428811887868847	0.010287883163963339	0	10
4	250	0	250	500	750	2	0	1	0	0	0	0	0.25	0.25	0.25	0.25	0.25	linear	0.025	TRUE	100	NA	NA	0	0.5	FALSE	2	mixmodel_AR1	0.1	0.04241322189673989	0.011396421084158016	0	10
4	250	0	250	500	750	2	0	1	0	0	0	0	0.25	0.25	0.25	0.25	0.25	linear	0.025	TRUE	100	NA	NA	0	0.5	FALSE	2	mixmodel_AR1_cal	0.1	0.040508843978999474	0.011019697208133485	0	10
4	250	0	250	500	750	2	0	1	0	0	0	0	0.25	0.25	0.25	0.25	0.25	linear	0.025	TRUE	100	NA	NA	0	0.5	FALSE	2	mixmodel_cal	0.1	0.04073336014179395	0.010160335042513539	0	10
4	250	0	250	500	750	2	0	1	0	0	0	0	0.25	0.25	0.25	0.25	0.25	linear	0.025	TRUE	100	NA	NA	0	0.5	FALSE	2	sepmodel	0.1	0.013704400824398312	0.009391981321709137	0	10
4	250	0	250	500	750	2	0	1	0	0	0	0	0.25	0.25	0.25	0.25	0.25	linear	0.025	TRUE	100	NA	NA	0	0.5	FALSE	3	fixmodel	0	0.014107035995892525	0.0048880832834150125	0	10
4	250	0	250	500	750	2	0	1	0	0	0	0	0.25	0.25	0.25	0.25	0.25	linear	0.025	TRUE	100	NA	NA	0	0.5	FALSE	3	mixmodel	0	0.05157841133835572	0.006951948804797141	0	10
4	250	0	250	500	750	2	0	1	0	0	0	0	0.25	0.25	0.25	0.25	0.25	linear	0.025	TRUE	100	NA	NA	0	0.5	FALSE	3	mixmodel_AR1	0.1	0.05845120727135325	0.008128586614676988	0	10
4	250	0	250	500	750	2	0	1	0	0	0	0	0.25	0.25	0.25	0.25	0.25	linear	0.025	TRUE	100	NA	NA	0	0.5	FALSE	3	mixmodel_AR1_cal	0.2	0.06226528022812693	0.009033658980636745	0	10
4	250	0	250	500	750	2	0	1	0	0	0	0	0.25	0.25	0.25	0.25	0.25	linear	0.025	TRUE	100	NA	NA	0	0.5	FALSE	3	mixmodel_cal	0.2	0.07362317582696123	0.01056246287414582	0	10
4	250	0	250	500	750	2	0	1	0	0	0	0	0.25	0.25	0.25	0.25	0.25	linear	0.025	TRUE	100	NA	NA	0	0.5	FALSE	3	sepmodel	0	0.012881400241723366	0.004667751643548717	0	10
4	250	0	250	500	750	2	0	1	0	0	0	0	0.25	0.25	0.25	0.25	0.25	linear	0.025	TRUE	100	NA	NA	0	0.5	FALSE	4	fixmodel	0	0.004902726345003296	0.0036394126772383907	0	10
4	250	0	250	500	750	2	0	1	0	0	0	0	0.25	0.25	0.25	0.25	0.25	linear	0.025	TRUE	100	NA	NA	0	0.5	FALSE	4	mixmodel	0	0.057160960110969994	0.006707868922648384	0	10
4	250	0	250	500	750	2	0	1	0	0	0	0	0.25	0.25	0.25	0.25	0.25	linear	0.025	TRUE	100	NA	NA	0	0.5	FALSE	4	mixmodel_AR1	0.2	0.05609946547297333	0.007338218726634686	0	10
4	250	0	250	500	750	2	0	1	0	0	0	0	0.25	0.25	0.25	0.25	0.25	linear	0.025	TRUE	100	NA	NA	0	0.5	FALSE	4	mixmodel_AR1_cal	0.2	0.05871964924228819	0.007289144703717027	0	10
4	250	0	250	500	750	2	0	1	0	0	0	0	0.25	0.25	0.25	0.25	0.25	linear	0.025	TRUE	100	NA	NA	0	0.5	FALSE	4	mixmodel_cal	0.2	0.08202321629215865	0.010838216719463136	0	10
4	250	0	250	500	750	2	0	1	0	0	0	0	0.25	0.25	0.25	0.25	0.25	linear	0.025	TRUE	100	NA	NA	0	0.5	FALSE	4	sepmodel	0	2.72518211638078e-4	0.002589384689191371	0	10
4	250	0	250	500	750	2	0	1	0	0	0	0	0.375	0.375	0.375	0.375	0.375	linear	0.025	TRUE	25	NA	NA	0	0.5	FALSE	2	fixmodel	0.1	0.012728093942044336	0.013320291212589664	0	10
4	250	0	250	500	750	2	0	1	0	0	0	0	0.375	0.375	0.375	0.375	0.375	linear	0.025	TRUE	25	NA	NA	0	0.5	FALSE	2	mixmodel	0.1	0.03308715023064604	0.012781650771822918	0	10
4	250	0	250	500	750	2	0	1	0	0	0	0	0.375	0.375	0.375	0.375	0.375	linear	0.025	TRUE	25	NA	NA	0	0.5	FALSE	2	mixmodel_AR1	0.1	0.039565468814302035	0.012794017343513616	0	10
4	250	0	250	500	750	2	0	1	0	0	0	0	0.375	0.375	0.375	0.375	0.375	linear	0.025	TRUE	25	NA	NA	0	0.5	FALSE	2	mixmodel_AR1_cal	0.1	0.03708478405171439	0.013232982461787212	0	10
4	250	0	250	500	750	2	0	1	0	0	0	0	0.375	0.375	0.375	0.375	0.375	linear	0.025	TRUE	25	NA	NA	0	0.5	FALSE	2	mixmodel_cal	0.1	0.04294215573422089	0.013256297036633394	0	10
4	250	0	250	500	750	2	0	1	0	0	0	0	0.375	0.375	0.375	0.375	0.375	linear	0.025	TRUE	25	NA	NA	0	0.5	FALSE	2	sepmodel	0.1	0.015168313228173464	0.013875065691936753	0	10
4	250	0	250	500	750	2	0	1	0	0	0	0	0.375	0.375	0.375	0.375	0.375	linear	0.025	TRUE	25	NA	NA	0	0.5	FALSE	3	fixmodel	0	0.012067508494818815	0.004036741727642244	0	10
4	250	0	250	500	750	2	0	1	0	0	0	0	0.375	0.375	0.375	0.375	0.375	linear	0.025	TRUE	25	NA	NA	0	0.5	FALSE	3	mixmodel	0.1	0.04716857541081241	0.006103197299671758	0	10
4	250	0	250	500	750	2	0	1	0	0	0	0	0.375	0.375	0.375	0.375	0.375	linear	0.025	TRUE	25	NA	NA	0	0.5	FALSE	3	mixmodel_AR1	0.1	0.05625556754913492	0.006661171299418164	0	10
4	250	0	250	500	750	2	0	1	0	0	0	0	0.375	0.375	0.375	0.375	0.375	linear	0.025	TRUE	25	NA	NA	0	0.5	FALSE	3	mixmodel_AR1_cal	0.1	0.05532326122405615	0.007458082558489946	0	10
4	250	0	250	500	750	2	0	1	0	0	0	0	0.375	0.375	0.375	0.375	0.375	linear	0.025	TRUE	25	NA	NA	0	0.5	FALSE	3	mixmodel_cal	0.2	0.07423380196284454	0.009654958995634285	0	10
4	250	0	250	500	750	2	0	1	0	0	0	0	0.375	0.375	0.375	0.375	0.375	linear	0.025	TRUE	25	NA	NA	0	0.5	FALSE	3	sepmodel	0.1	0.013392379416705633	0.00570381716091246	0	10
4	250	0	250	500	750	2	0	1	0	0	0	0	0.375	0.375	0.375	0.375	0.375	linear	0.025	TRUE	25	NA	NA	0	0.5	FALSE	4	fixmodel	0	-0.009463703162025742	0.007799101045115746	0	10
4	250	0	250	500	750	2	0	1	0	0	0	0	0.375	0.375	0.375	0.375	0.375	linear	0.025	TRUE	25	NA	NA	0	0.5	FALSE	4	mixmodel	0.1	0.04322010995375906	0.0095304768165656	0	10
4	250	0	250	500	750	2	0	1	0	0	0	0	0.375	0.375	0.375	0.375	0.375	linear	0.025	TRUE	25	NA	NA	0	0.5	FALSE	4	mixmodel_AR1	0.1	0.049253071268807715	0.010685623246476619	0	10
4	250	0	250	500	750	2	0	1	0	0	0	0	0.375	0.375	0.375	0.375	0.375	linear	0.025	TRUE	25	NA	NA	0	0.5	FALSE	4	mixmodel_AR1_cal	0.1	0.04943385538998081	0.009829945933599142	0	10
4	250	0	250	500	750	2	0	1	0	0	0	0	0.375	0.375	0.375	0.375	0.375	linear	0.025	TRUE	25	NA	NA	0	0.5	FALSE	4	mixmodel_cal	0.2	0.08113136780540962	0.012777020934527077	0	10
4	250	0	250	500	750	2	0	1	0	0	0	0	0.375	0.375	0.375	0.375	0.375	linear	0.025	TRUE	25	NA	NA	0	0.5	FALSE	4	sepmodel	0	-0.016376856347144076	0.007309624928498734	0	10
4	250	0	250	500	750	2	0	1	0	0	0	0	0.375	0.375	0.375	0.375	0.375	linear	0.025	TRUE	50	NA	NA	0	0.5	FALSE	2	fixmodel	0	0.0015543179992993073	0.005983513263113112	0	10
4	250	0	250	500	750	2	0	1	0	0	0	0	0.375	0.375	0.375	0.375	0.375	linear	0.025	TRUE	50	NA	NA	0	0.5	FALSE	2	mixmodel	0.1	0.02575211592532396	0.007274396655647491	0	10
4	250	0	250	500	750	2	0	1	0	0	0	0	0.375	0.375	0.375	0.375	0.375	linear	0.025	TRUE	50	NA	NA	0	0.5	FALSE	2	mixmodel_AR1	0.1	0.03008279700549499	0.007221668875023752	0	10
4	250	0	250	500	750	2	0	1	0	0	0	0	0.375	0.375	0.375	0.375	0.375	linear	0.025	TRUE	50	NA	NA	0	0.5	FALSE	2	mixmodel_AR1_cal	0.1	0.027907907949752137	0.007099139957338483	0	10
4	250	0	250	500	750	2	0	1	0	0	0	0	0.375	0.375	0.375	0.375	0.375	linear	0.025	TRUE	50	NA	NA	0	0.5	FALSE	2	mixmodel_cal	0.1	0.04300059962482298	0.006823862542156179	0	10
4	250	0	250	500	750	2	0	1	0	0	0	0	0.375	0.375	0.375	0.375	0.375	linear	0.025	TRUE	50	NA	NA	0	0.5	FALSE	2	sepmodel	0	-0.009161958052973622	0.004893333693285894	0	10
4	250	0	250	500	750	2	0	1	0	0	0	0	0.375	0.375	0.375	0.375	0.375	linear	0.025	TRUE	50	NA	NA	0	0.5	FALSE	3	fixmodel	0	-0.01838264335767263	0.010517060688689659	0	10
4	250	0	250	500	750	2	0	1	0	0	0	0	0.375	0.375	0.375	0.375	0.375	linear	0.025	TRUE	50	NA	NA	0	0.5	FALSE	3	mixmodel	0	0.024699972391803125	0.01152866213851147	0	10
4	250	0	250	500	750	2	0	1	0	0	0	0	0.375	0.375	0.375	0.375	0.375	linear	0.025	TRUE	50	NA	NA	0	0.5	FALSE	3	mixmodel_AR1	0	0.027303366675917103	0.012225735509459896	0	10
4	250	0	250	500	750	2	0	1	0	0	0	0	0.375	0.375	0.375	0.375	0.375	linear	0.025	TRUE	50	NA	NA	0	0.5	FALSE	3	mixmodel_AR1_cal	0	0.029227920172673477	0.011020664743774295	0	10
4	250	0	250	500	750	2	0	1	0	0	0	0	0.375	0.375	0.375	0.375	0.375	linear	0.025	TRUE	50	NA	NA	0	0.5	FALSE	3	mixmodel_cal	0	0.05847885139780353	0.009410727618359154	0	10
4	250	0	250	500	750	2	0	1	0	0	0	0	0.375	0.375	0.375	0.375	0.375	linear	0.025	TRUE	50	NA	NA	0	0.5	FALSE	3	sepmodel	0	-0.015423424993793828	0.010755609153637227	0	10
4	250	0	250	500	750	2	0	1	0	0	0	0	0.375	0.375	0.375	0.375	0.375	linear	0.025	TRUE	50	NA	NA	0	0.5	FALSE	4	fixmodel	0	0.013119315971978806	0.005781120287414096	0	10
4	250	0	250	500	750	2	0	1	0	0	0	0	0.375	0.375	0.375	0.375	0.375	linear	0.025	TRUE	50	NA	NA	0	0.5	FALSE	4	mixmodel	0.2	0.06601814481627083	0.009918577261674194	0	10
4	250	0	250	500	750	2	0	1	0	0	0	0	0.375	0.375	0.375	0.375	0.375	linear	0.025	TRUE	50	NA	NA	0	0.5	FALSE	4	mixmodel_AR1	0.2	0.06838999921764378	0.011027613512441806	0	10
4	250	0	250	500	750	2	0	1	0	0	0	0	0.375	0.375	0.375	0.375	0.375	linear	0.025	TRUE	50	NA	NA	0	0.5	FALSE	4	mixmodel_AR1_cal	0.2	0.06513020095881107	0.010004959297738095	0	10
4	250	0	250	500	750	2	0	1	0	0	0	0	0.375	0.375	0.375	0.375	0.375	linear	0.025	TRUE	50	NA	NA	0	0.5	FALSE	4	mixmodel_cal	0.2	0.12032454033962929	0.0195135566459746	0	10
4	250	0	250	500	750	2	0	1	0	0	0	0	0.375	0.375	0.375	0.375	0.375	linear	0.025	TRUE	50	NA	NA	0	0.5	FALSE	4	sepmodel	0	0.009201558238198923	0.005025615273132703	0	10
4	250	0	250	500	750	2	0	1	0	0	0	0	0.375	0.375	0.375	0.375	0.375	linear	0.025	TRUE	100	NA	NA	0	0.5	FALSE	2	fixmodel	0	-0.031925322653535836	0.008755405497823133	0	10
4	250	0	250	500	750	2	0	1	0	0	0	0	0.375	0.375	0.375	0.375	0.375	linear	0.025	TRUE	100	NA	NA	0	0.5	FALSE	2	mixmodel	0	-0.0044082003951072535	0.007358254817163703	0	10
4	250	0	250	500	750	2	0	1	0	0	0	0	0.375	0.375	0.375	0.375	0.375	linear	0.025	TRUE	100	NA	NA	0	0.5	FALSE	2	mixmodel_AR1	0	0.004237517361941864	0.007491743947260356	0	10
4	250	0	250	500	750	2	0	1	0	0	0	0	0.375	0.375	0.375	0.375	0.375	linear	0.025	TRUE	100	NA	NA	0	0.5	FALSE	2	mixmodel_AR1_cal	0	0.0072088294834946	0.006239884362291469	0	10
4	250	0	250	500	750	2	0	1	0	0	0	0	0.375	0.375	0.375	0.375	0.375	linear	0.025	TRUE	100	NA	NA	0	0.5	FALSE	2	mixmodel_cal	0	0.01229840969300167	0.0066867965115928315	0	10
4	250	0	250	500	750	2	0	1	0	0	0	0	0.375	0.375	0.375	0.375	0.375	linear	0.025	TRUE	100	NA	NA	0	0.5	FALSE	2	sepmodel	0	-0.02882880511382869	0.011150774373153047	0	10
4	250	0	250	500	750	2	0	1	0	0	0	0	0.375	0.375	0.375	0.375	0.375	linear	0.025	TRUE	100	NA	NA	0	0.5	FALSE	3	fixmodel	0	-0.010188332021258286	0.0059188095219253525	0	10
4	250	0	250	500	750	2	0	1	0	0	0	0	0.375	0.375	0.375	0.375	0.375	linear	0.025	TRUE	100	NA	NA	0	0.5	FALSE	3	mixmodel	0.1	0.02892988376815977	0.006723720960919256	0	10
4	250	0	250	500	750	2	0	1	0	0	0	0	0.375	0.375	0.375	0.375	0.375	linear	0.025	TRUE	100	NA	NA	0	0.5	FALSE	3	mixmodel_AR1	0.1	0.037051040807083914	0.008180685629841918	0	10
4	250	0	250	500	750	2	0	1	0	0	0	0	0.375	0.375	0.375	0.375	0.375	linear	0.025	TRUE	100	NA	NA	0	0.5	FALSE	3	mixmodel_AR1_cal	0	0.03521945280643428	0.00604164392415076	0	10
4	250	0	250	500	750	2	0	1	0	0	0	0	0.375	0.375	0.375	0.375	0.375	linear	0.025	TRUE	100	NA	NA	0	0.5	FALSE	3	mixmodel_cal	0.1	0.06189851047145368	0.008547200757307742	0	10
4	250	0	250	500	750	2	0	1	0	0	0	0	0.375	0.375	0.375	0.375	0.375	linear	0.025	TRUE	100	NA	NA	0	0.5	FALSE	3	sepmodel	0	-0.012652722967096672	0.006063994613404918	0	10
4	250	0	250	500	750	2	0	1	0	0	0	0	0.375	0.375	0.375	0.375	0.375	linear	0.025	TRUE	100	NA	NA	0	0.5	FALSE	4	fixmodel	0	-0.004071361966716396	0.004725413792455647	0	10
4	250	0	250	500	750	2	0	1	0	0	0	0	0.375	0.375	0.375	0.375	0.375	linear	0.025	TRUE	100	NA	NA	0	0.5	FALSE	4	mixmodel	0.1	0.04720462166572635	0.008493824574389318	0	10
4	250	0	250	500	750	2	0	1	0	0	0	0	0.375	0.375	0.375	0.375	0.375	linear	0.025	TRUE	100	NA	NA	0	0.5	FALSE	4	mixmodel_AR1	0.1	0.04469044391003631	0.008703761935685263	0	10
4	250	0	250	500	750	2	0	1	0	0	0	0	0.375	0.375	0.375	0.375	0.375	linear	0.025	TRUE	100	NA	NA	0	0.5	FALSE	4	mixmodel_AR1_cal	0.1	0.04476153327774632	0.007849317825095408	0	10
4	250	0	250	500	750	2	0	1	0	0	0	0	0.375	0.375	0.375	0.375	0.375	linear	0.025	TRUE	100	NA	NA	0	0.5	FALSE	4	mixmodel_cal	0.1	0.08965216878106484	0.012439642358307565	0	10
4	250	0	250	500	750	2	0	1	0	0	0	0	0.375	0.375	0.375	0.375	0.375	linear	0.025	TRUE	100	NA	NA	0	0.5	FALSE	4	sepmodel	0	-0.0070882073256828566	0.006300242244351749	0	10
4	250	0	250	500	750	2	0	1	0	0	0	0	0.5	0.5	0.5	0.5	0.5	linear	0.025	TRUE	25	NA	NA	0	0.5	FALSE	2	fixmodel	0	-0.0146424626118436	0.00939404452480259	0	10
4	250	0	250	500	750	2	0	1	0	0	0	0	0.5	0.5	0.5	0.5	0.5	linear	0.025	TRUE	25	NA	NA	0	0.5	FALSE	2	mixmodel	0	0.005296222737516816	0.00814546925885823	0	10
4	250	0	250	500	750	2	0	1	0	0	0	0	0.5	0.5	0.5	0.5	0.5	linear	0.025	TRUE	25	NA	NA	0	0.5	FALSE	2	mixmodel_AR1	0	0.011539107547831096	0.007696955820552297	0	10
4	250	0	250	500	750	2	0	1	0	0	0	0	0.5	0.5	0.5	0.5	0.5	linear	0.025	TRUE	25	NA	NA	0	0.5	FALSE	2	mixmodel_AR1_cal	0	0.015969225549539535	0.007330629237554469	0	10
4	250	0	250	500	750	2	0	1	0	0	0	0	0.5	0.5	0.5	0.5	0.5	linear	0.025	TRUE	25	NA	NA	0	0.5	FALSE	2	mixmodel_cal	0	0.035030996836861214	0.006641895298736153	0	10
4	250	0	250	500	750	2	0	1	0	0	0	0	0.5	0.5	0.5	0.5	0.5	linear	0.025	TRUE	25	NA	NA	0	0.5	FALSE	2	sepmodel	0	-0.00676273351313856	0.008745684962016801	0	10
4	250	0	250	500	750	2	0	1	0	0	0	0	0.5	0.5	0.5	0.5	0.5	linear	0.025	TRUE	25	NA	NA	0	0.5	FALSE	3	fixmodel	0.1	0.045376036974122055	0.012512457761921255	0	10
4	250	0	250	500	750	2	0	1	0	0	0	0	0.5	0.5	0.5	0.5	0.5	linear	0.025	TRUE	25	NA	NA	0	0.5	FALSE	3	mixmodel	0.2	0.0699646110251746	0.013912916721567145	0	10
4	250	0	250	500	750	2	0	1	0	0	0	0	0.5	0.5	0.5	0.5	0.5	linear	0.025	TRUE	25	NA	NA	0	0.5	FALSE	3	mixmodel_AR1	0.2	0.07142333555166536	0.01430947785834623	0	10
4	250	0	250	500	750	2	0	1	0	0	0	0	0.5	0.5	0.5	0.5	0.5	linear	0.025	TRUE	25	NA	NA	0	0.5	FALSE	3	mixmodel_AR1_cal	0.2	0.07422611234538543	0.014686133860663846	0	10
4	250	0	250	500	750	2	0	1	0	0	0	0	0.5	0.5	0.5	0.5	0.5	linear	0.025	TRUE	25	NA	NA	0	0.5	FALSE	3	mixmodel_cal	0.3	0.12759202685684878	0.020856393300819433	0	10
4	250	0	250	500	750	2	0	1	0	0	0	0	0.5	0.5	0.5	0.5	0.5	linear	0.025	TRUE	25	NA	NA	0	0.5	FALSE	3	sepmodel	0	0.03382004430161976	0.010420462343041212	0	10
4	250	0	250	500	750	2	0	1	0	0	0	0	0.5	0.5	0.5	0.5	0.5	linear	0.025	TRUE	25	NA	NA	0	0.5	FALSE	4	fixmodel	0	-0.0378945136610181	0.011997308424349115	0	10
4	250	0	250	500	750	2	0	1	0	0	0	0	0.5	0.5	0.5	0.5	0.5	linear	0.025	TRUE	25	NA	NA	0	0.5	FALSE	4	mixmodel	0	-0.005279273042311655	0.008539668413747939	0	10
4	250	0	250	500	750	2	0	1	0	0	0	0	0.5	0.5	0.5	0.5	0.5	linear	0.025	TRUE	25	NA	NA	0	0.5	FALSE	4	mixmodel_AR1	0	-0.012497760025673604	0.009571008110168916	0	10
4	250	0	250	500	750	2	0	1	0	0	0	0	0.5	0.5	0.5	0.5	0.5	linear	0.025	TRUE	25	NA	NA	0	0.5	FALSE	4	mixmodel_AR1_cal	0.1	7.759272703790749e-4	0.01314636100705107	0	10
4	250	0	250	500	750	2	0	1	0	0	0	0	0.5	0.5	0.5	0.5	0.5	linear	0.025	TRUE	25	NA	NA	0	0.5	FALSE	4	mixmodel_cal	0.2	0.07575740099148169	0.011108181045548867	0	10
4	250	0	250	500	750	2	0	1	0	0	0	0	0.5	0.5	0.5	0.5	0.5	linear	0.025	TRUE	25	NA	NA	0	0.5	FALSE	4	sepmodel	0	-0.05041966553808829	0.010722288738992456	0	10
4	250	0	250	500	750	2	0	1	0	0	0	0	0.5	0.5	0.5	0.5	0.5	linear	0.025	TRUE	50	NA	NA	0	0.5	FALSE	2	fixmodel	0	-0.028304271296380232	0.0045717751986363376	0	10
4	250	0	250	500	750	2	0	1	0	0	0	0	0.5	0.5	0.5	0.5	0.5	linear	0.025	TRUE	50	NA	NA	0	0.5	FALSE	2	mixmodel	0	-0.010186269141010635	0.0036542228902306157	0	10
4	250	0	250	500	750	2	0	1	0	0	0	0	0.5	0.5	0.5	0.5	0.5	linear	0.025	TRUE	50	NA	NA	0	0.5	FALSE	2	mixmodel_AR1	0	-0.0018445759182690155	0.004246832491988927	0	10
4	250	0	250	500	750	2	0	1	0	0	0	0	0.5	0.5	0.5	0.5	0.5	linear	0.025	TRUE	50	NA	NA	0	0.5	FALSE	2	mixmodel_AR1_cal	0	-0.0029309163675553256	0.004212278254043874	0	10
4	250	0	250	500	750	2	0	1	0	0	0	0	0.5	0.5	0.5	0.5	0.5	linear	0.025	TRUE	50	NA	NA	0	0.5	FALSE	2	mixmodel_cal	0	0.004421239162261567	0.0036345295610968513	0	10
4	250	0	250	500	750	2	0	1	0	0	0	0	0.5	0.5	0.5	0.5	0.5	linear	0.025	TRUE	50	NA	NA	0	0.5	FALSE	2	sepmodel	0	-0.04079248623089166	0.007774932321285995	0	10
4	250	0	250	500	750	2	0	1	0	0	0	0	0.5	0.5	0.5	0.5	0.5	linear	0.025	TRUE	50	NA	NA	0	0.5	FALSE	3	fixmodel	0.1	-0.03215360015475722	0.010409210842562614	0	10
4	250	0	250	500	750	2	0	1	0	0	0	0	0.5	0.5	0.5	0.5	0.5	linear	0.025	TRUE	50	NA	NA	0	0.5	FALSE	3	mixmodel	0.1	0.0023305197238531693	0.009692653129870625	0	10
4	250	0	250	500	750	2	0	1	0	0	0	0	0.5	0.5	0.5	0.5	0.5	linear	0.025	TRUE	50	NA	NA	0	0.5	FALSE	3	mixmodel_AR1	0.1	0.007984057080687005	0.010338771237025299	0	10
4	250	0	250	500	750	2	0	1	0	0	0	0	0.5	0.5	0.5	0.5	0.5	linear	0.025	TRUE	50	NA	NA	0	0.5	FALSE	3	mixmodel_AR1_cal	0.1	0.00241085180136335	0.00911513133767667	0	10
4	250	0	250	500	750	2	0	1	0	0	0	0	0.5	0.5	0.5	0.5	0.5	linear	0.025	TRUE	50	NA	NA	0	0.5	FALSE	3	mixmodel_cal	0.1	0.03926734278585583	0.006729537778621098	0	10
4	250	0	250	500	750	2	0	1	0	0	0	0	0.5	0.5	0.5	0.5	0.5	linear	0.025	TRUE	50	NA	NA	0	0.5	FALSE	3	sepmodel	0	-0.035382626996833096	0.009784165363802026	0	10
4	250	0	250	500	750	2	0	1	0	0	0	0	0.5	0.5	0.5	0.5	0.5	linear	0.025	TRUE	50	NA	NA	0	0.5	FALSE	4	fixmodel	0	-0.006729039759800452	0.007585616700494323	0	10
4	250	0	250	500	750	2	0	1	0	0	0	0	0.5	0.5	0.5	0.5	0.5	linear	0.025	TRUE	50	NA	NA	0	0.5	FALSE	4	mixmodel	0.1	0.04509986091893981	0.010121199920465519	0	10
4	250	0	250	500	750	2	0	1	0	0	0	0	0.5	0.5	0.5	0.5	0.5	linear	0.025	TRUE	50	NA	NA	0	0.5	FALSE	4	mixmodel_AR1	0	0.044238589123666655	0.010741892060172497	0	10
4	250	0	250	500	750	2	0	1	0	0	0	0	0.5	0.5	0.5	0.5	0.5	linear	0.025	TRUE	50	NA	NA	0	0.5	FALSE	4	mixmodel_AR1_cal	0	0.03732472873965746	0.00884738506823655	0	10
4	250	0	250	500	750	2	0	1	0	0	0	0	0.5	0.5	0.5	0.5	0.5	linear	0.025	TRUE	50	NA	NA	0	0.5	FALSE	4	mixmodel_cal	0.2	0.09770619196701887	0.01380658312311648	0	10
4	250	0	250	500	750	2	0	1	0	0	0	0	0.5	0.5	0.5	0.5	0.5	linear	0.025	TRUE	50	NA	NA	0	0.5	FALSE	4	sepmodel	0	-0.00164640905266178	0.009234351300457985	0	10
4	250	0	250	500	750	2	0	1	0	0	0	0	0.5	0.5	0.5	0.5	0.5	linear	0.025	TRUE	100	NA	NA	0	0.5	FALSE	2	fixmodel	0	-0.018107155548672052	0.0053496952718204505	0	10
4	250	0	250	500	750	2	0	1	0	0	0	0	0.5	0.5	0.5	0.5	0.5	linear	0.025	TRUE	100	NA	NA	0	0.5	FALSE	2	mixmodel	0	0.007964349825713304	0.005139589093848428	0	10
4	250	0	250	500	750	2	0	1	0	0	0	0	0.5	0.5	0.5	0.5	0.5	linear	0.025	TRUE	100	NA	NA	0	0.5	FALSE	2	mixmodel_AR1	0	0.015632737715942802	0.005460962008813062	0	10
4	250	0	250	500	750	2	0	1	0	0	0	0	0.5	0.5	0.5	0.5	0.5	linear	0.025	TRUE	100	NA	NA	0	0.5	FALSE	2	mixmodel_AR1_cal	0	0.02236058353963165	0.005484051518590333	0	10
4	250	0	250	500	750	2	0	1	0	0	0	0	0.5	0.5	0.5	0.5	0.5	linear	0.025	TRUE	100	NA	NA	0	0.5	FALSE	2	mixmodel_cal	0	0.02514181157130535	0.004733442866001863	0	10
4	250	0	250	500	750	2	0	1	0	0	0	0	0.5	0.5	0.5	0.5	0.5	linear	0.025	TRUE	100	NA	NA	0	0.5	FALSE	2	sepmodel	0	-0.006141566056486266	0.006680698111144971	0	10
4	250	0	250	500	750	2	0	1	0	0	0	0	0.5	0.5	0.5	0.5	0.5	linear	0.025	TRUE	100	NA	NA	0	0.5	FALSE	3	fixmodel	0.1	0.013544079038149656	0.007659105642711239	0	10
4	250	0	250	500	750	2	0	1	0	0	0	0	0.5	0.5	0.5	0.5	0.5	linear	0.025	TRUE	100	NA	NA	0	0.5	FALSE	3	mixmodel	0.1	0.046418122468080365	0.009699859875608806	0	10
4	250	0	250	500	750	2	0	1	0	0	0	0	0.5	0.5	0.5	0.5	0.5	linear	0.025	TRUE	100	NA	NA	0	0.5	FALSE	3	mixmodel_AR1	0.1	0.047490912448028666	0.010763519848970142	0	10
4	250	0	250	500	750	2	0	1	0	0	0	0	0.5	0.5	0.5	0.5	0.5	linear	0.025	TRUE	100	NA	NA	0	0.5	FALSE	3	mixmodel_AR1_cal	0.1	0.04701780545449542	0.010437507931566475	0	10
4	250	0	250	500	750	2	0	1	0	0	0	0	0.5	0.5	0.5	0.5	0.5	linear	0.025	TRUE	100	NA	NA	0	0.5	FALSE	3	mixmodel_cal	0.1	0.07588495866829224	0.01224509553274822	0	10
4	250	0	250	500	750	2	0	1	0	0	0	0	0.5	0.5	0.5	0.5	0.5	linear	0.025	TRUE	100	NA	NA	0	0.5	FALSE	3	sepmodel	0.1	0.013476150695020978	0.012049215427195064	0	10
4	250	0	250	500	750	2	0	1	0	0	0	0	0.5	0.5	0.5	0.5	0.5	linear	0.025	TRUE	100	NA	NA	0	0.5	FALSE	4	fixmodel	0	-0.023942147335462467	0.0063238425796541195	0	10
4	250	0	250	500	750	2	0	1	0	0	0	0	0.5	0.5	0.5	0.5	0.5	linear	0.025	TRUE	100	NA	NA	0	0.5	FALSE	4	mixmodel	0.1	0.02356996399817604	0.006685850856162872	0	10
4	250	0	250	500	750	2	0	1	0	0	0	0	0.5	0.5	0.5	0.5	0.5	linear	0.025	TRUE	100	NA	NA	0	0.5	FALSE	4	mixmodel_AR1	0.1	0.0156857719004976	0.006412103653837584	0	10
4	250	0	250	500	750	2	0	1	0	0	0	0	0.5	0.5	0.5	0.5	0.5	linear	0.025	TRUE	100	NA	NA	0	0.5	FALSE	4	mixmodel_AR1_cal	0.1	0.015090512219641647	0.00665395373815096	0	10
4	250	0	250	500	750	2	0	1	0	0	0	0	0.5	0.5	0.5	0.5	0.5	linear	0.025	TRUE	100	NA	NA	0	0.5	FALSE	4	mixmodel_cal	0.1	0.06011351073527206	0.010501118953750343	0	10
4	250	0	250	500	750	2	0	1	0	0	0	0	0.5	0.5	0.5	0.5	0.5	linear	0.025	TRUE	100	NA	NA	0	0.5	FALSE	4	sepmodel	0.1	-0.026466395362958188	0.008616607473705976	0	10
4	250	0	250	500	750	2	0	1	0	0	0	0	-0.5	-0.5	-0.5	-0.5	-0.5	stepwise_2	0.025	TRUE	25	NA	NA	0	0.5	FALSE	2	fixmodel	0	-0.02121716207981986	0.004826344812976048	0	10
4	250	0	250	500	750	2	0	1	0	0	0	0	-0.5	-0.5	-0.5	-0.5	-0.5	stepwise_2	0.025	TRUE	25	NA	NA	0	0.5	FALSE	2	mixmodel	0	-0.02766297699414883	0.005158778719616506	0	10
4	250	0	250	500	750	2	0	1	0	0	0	0	-0.5	-0.5	-0.5	-0.5	-0.5	stepwise_2	0.025	TRUE	25	NA	NA	0	0.5	FALSE	2	mixmodel_AR1	0	-0.029077580504183586	0.005260441462509017	0	10
4	250	0	250	500	750	2	0	1	0	0	0	0	-0.5	-0.5	-0.5	-0.5	-0.5	stepwise_2	0.025	TRUE	25	NA	NA	0	0.5	FALSE	2	mixmodel_AR1_cal	0	-0.042710998792243014	0.006365918426083106	0	10
4	250	0	250	500	750	2	0	1	0	0	0	0	-0.5	-0.5	-0.5	-0.5	-0.5	stepwise_2	0.025	TRUE	25	NA	NA	0	0.5	FALSE	2	mixmodel_cal	0	-0.0836043157025787	0.011568687724579352	0	10
4	250	0	250	500	750	2	0	1	0	0	0	0	-0.5	-0.5	-0.5	-0.5	-0.5	stepwise_2	0.025	TRUE	25	NA	NA	0	0.5	FALSE	2	sepmodel	0	-0.027385239526169294	0.004747490218617788	0	10
4	250	0	250	500	750	2	0	1	0	0	0	0	-0.5	-0.5	-0.5	-0.5	-0.5	stepwise_2	0.025	TRUE	25	NA	NA	0	0.5	FALSE	3	fixmodel	0	0.05062977955085204	0.005610004101327721	0	10
4	250	0	250	500	750	2	0	1	0	0	0	0	-0.5	-0.5	-0.5	-0.5	-0.5	stepwise_2	0.025	TRUE	25	NA	NA	0	0.5	FALSE	3	mixmodel	0	0.04084839094044409	0.004707104018279125	0	10
4	250	0	250	500	750	2	0	1	0	0	0	0	-0.5	-0.5	-0.5	-0.5	-0.5	stepwise_2	0.025	TRUE	25	NA	NA	0	0.5	FALSE	3	mixmodel_AR1	0	0.041424384834152214	0.004737124114613016	0	10
4	250	0	250	500	750	2	0	1	0	0	0	0	-0.5	-0.5	-0.5	-0.5	-0.5	stepwise_2	0.025	TRUE	25	NA	NA	0	0.5	FALSE	3	mixmodel_AR1_cal	0	0.026049080919263543	0.0036855595016005707	0	10
4	250	0	250	500	750	2	0	1	0	0	0	0	-0.5	-0.5	-0.5	-0.5	-0.5	stepwise_2	0.025	TRUE	25	NA	NA	0	0.5	FALSE	3	mixmodel_cal	0	-0.051108284138193114	0.006036225247906934	0	10
4	250	0	250	500	750	2	0	1	0	0	0	0	-0.5	-0.5	-0.5	-0.5	-0.5	stepwise_2	0.025	TRUE	25	NA	NA	0	0.5	FALSE	3	sepmodel	0	0.03902590513543469	0.005418735300369961	0	10
4	250	0	250	500	750	2	0	1	0	0	0	0	-0.5	-0.5	-0.5	-0.5	-0.5	stepwise_2	0.025	TRUE	25	NA	NA	0	0.5	FALSE	4	fixmodel	0	0.06535450816067367	0.008566315681082194	0	10
4	250	0	250	500	750	2	0	1	0	0	0	0	-0.5	-0.5	-0.5	-0.5	-0.5	stepwise_2	0.025	TRUE	25	NA	NA	0	0.5	FALSE	4	mixmodel	0	0.05310519109287394	0.0071298881531445596	0	10
4	250	0	250	500	750	2	0	1	0	0	0	0	-0.5	-0.5	-0.5	-0.5	-0.5	stepwise_2	0.025	TRUE	25	NA	NA	0	0.5	FALSE	4	mixmodel_AR1	0	0.053955510315391385	0.007202582569279921	0	10
4	250	0	250	500	750	2	0	1	0	0	0	0	-0.5	-0.5	-0.5	-0.5	-0.5	stepwise_2	0.025	TRUE	25	NA	NA	0	0.5	FALSE	4	mixmodel_AR1_cal	0	0.038435170390683865	0.0058720950292975695	0	10
4	250	0	250	500	750	2	0	1	0	0	0	0	-0.5	-0.5	-0.5	-0.5	-0.5	stepwise_2	0.025	TRUE	25	NA	NA	0	0.5	FALSE	4	mixmodel_cal	0	-0.05121421074574149	0.007079518104619943	0	10
4	250	0	250	500	750	2	0	1	0	0	0	0	-0.5	-0.5	-0.5	-0.5	-0.5	stepwise_2	0.025	TRUE	25	NA	NA	0	0.5	FALSE	4	sepmodel	0.1	0.05520953376952958	0.008474947532733925	0	10
4	250	0	250	500	750	2	0	1	0	0	0	0	-0.5	-0.5	-0.5	-0.5	-0.5	stepwise_2	0.025	TRUE	50	NA	NA	0	0.5	FALSE	2	fixmodel	0	0.0086779833452913	0.013466947469850376	0	10
4	250	0	250	500	750	2	0	1	0	0	0	0	-0.5	-0.5	-0.5	-0.5	-0.5	stepwise_2	0.025	TRUE	50	NA	NA	0	0.5	FALSE	2	mixmodel	0	0.002197947371214893	0.01342215818844013	0	10
4	250	0	250	500	750	2	0	1	0	0	0	0	-0.5	-0.5	-0.5	-0.5	-0.5	stepwise_2	0.025	TRUE	50	NA	NA	0	0.5	FALSE	2	mixmodel_AR1	0	8.155343685948172e-4	0.013421604028116454	0	10
4	250	0	250	500	750	2	0	1	0	0	0	0	-0.5	-0.5	-0.5	-0.5	-0.5	stepwise_2	0.025	TRUE	50	NA	NA	0	0.5	FALSE	2	mixmodel_AR1_cal	0	-0.014123243142491979	0.014042918873261648	0	10
4	250	0	250	500	750	2	0	1	0	0	0	0	-0.5	-0.5	-0.5	-0.5	-0.5	stepwise_2	0.025	TRUE	50	NA	NA	0	0.5	FALSE	2	mixmodel_cal	0	-0.02631857172876467	0.015272999997014319	0	10
4	250	0	250	500	750	2	0	1	0	0	0	0	-0.5	-0.5	-0.5	-0.5	-0.5	stepwise_2	0.025	TRUE	50	NA	NA	0	0.5	FALSE	2	sepmodel	0	0.0054993146154283445	0.010447751700471833	0	10
4	250	0	250	500	750	2	0	1	0	0	0	0	-0.5	-0.5	-0.5	-0.5	-0.5	stepwise_2	0.025	TRUE	50	NA	NA	0	0.5	FALSE	3	fixmodel	0	0.02589185626740557	0.004830272199746232	0	10
4	250	0	250	500	750	2	0	1	0	0	0	0	-0.5	-0.5	-0.5	-0.5	-0.5	stepwise_2	0.025	TRUE	50	NA	NA	0	0.5	FALSE	3	mixmodel	0	0.015995079884971473	0.004376188498342716	0	10
4	250	0	250	500	750	2	0	1	0	0	0	0	-0.5	-0.5	-0.5	-0.5	-0.5	stepwise_2	0.025	TRUE	50	NA	NA	0	0.5	FALSE	3	mixmodel_AR1	0	0.0160095643848545	0.004335215895228745	0	10
4	250	0	250	500	750	2	0	1	0	0	0	0	-0.5	-0.5	-0.5	-0.5	-0.5	stepwise_2	0.025	TRUE	50	NA	NA	0	0.5	FALSE	3	mixmodel_AR1_cal	0	0.0032852029266552214	0.003988262695829727	0	10
4	250	0	250	500	750	2	0	1	0	0	0	0	-0.5	-0.5	-0.5	-0.5	-0.5	stepwise_2	0.025	TRUE	50	NA	NA	0	0.5	FALSE	3	mixmodel_cal	0	-0.02691576187413304	0.0048295088356847754	0	10
4	250	0	250	500	750	2	0	1	0	0	0	0	-0.5	-0.5	-0.5	-0.5	-0.5	stepwise_2	0.025	TRUE	50	NA	NA	0	0.5	FALSE	3	sepmodel	0	0.014760831518534934	0.003438229738658296	0	10
4	250	0	250	500	750	2	0	1	0	0	0	0	-0.5	-0.5	-0.5	-0.5	-0.5	stepwise_2	0.025	TRUE	50	NA	NA	0	0.5	FALSE	4	fixmodel	0	0.008844994682093474	0.010993630030571114	0	10
4	250	0	250	500	750	2	0	1	0	0	0	0	-0.5	-0.5	-0.5	-0.5	-0.5	stepwise_2	0.025	TRUE	50	NA	NA	0	0.5	FALSE	4	mixmodel	0	-0.0033650635458704558	0.010969876868681123	0	10
4	250	0	250	500	750	2	0	1	0	0	0	0	-0.5	-0.5	-0.5	-0.5	-0.5	stepwise_2	0.025	TRUE	50	NA	NA	0	0.5	FALSE	4	mixmodel_AR1	0	-0.00236735052113716	0.011014491335146391	0	10
4	250	0	250	500	750	2	0	1	0	0	0	0	-0.5	-0.5	-0.5	-0.5	-0.5	stepwise_2	0.025	TRUE	50	NA	NA	0	0.5	FALSE	4	mixmodel_AR1_cal	0	-0.0177159337618523	0.011614644228167562	0	10
4	250	0	250	500	750	2	0	1	0	0	0	0	-0.5	-0.5	-0.5	-0.5	-0.5	stepwise_2	0.025	TRUE	50	NA	NA	0	0.5	FALSE	4	mixmodel_cal	0	-0.05316786978918297	0.014057376979515505	0	10
4	250	0	250	500	750	2	0	1	0	0	0	0	-0.5	-0.5	-0.5	-0.5	-0.5	stepwise_2	0.025	TRUE	50	NA	NA	0	0.5	FALSE	4	sepmodel	0	-2.318663808815743e-4	0.010222578009912985	0	10
4	250	0	250	500	750	2	0	1	0	0	0	0	-0.5	-0.5	-0.5	-0.5	-0.5	stepwise_2	0.025	TRUE	100	NA	NA	0	0.5	FALSE	2	fixmodel	0	0.010955294829368129	0.007189022883774615	0	10
4	250	0	250	500	750	2	0	1	0	0	0	0	-0.5	-0.5	-0.5	-0.5	-0.5	stepwise_2	0.025	TRUE	100	NA	NA	0	0.5	FALSE	2	mixmodel	0	0.004758106548743897	0.007093666967098864	0	10
4	250	0	250	500	750	2	0	1	0	0	0	0	-0.5	-0.5	-0.5	-0.5	-0.5	stepwise_2	0.025	TRUE	100	NA	NA	0	0.5	FALSE	2	mixmodel_AR1	0	0.0036578198018919635	0.007024388224583262	0	10
4	250	0	250	500	750	2	0	1	0	0	0	0	-0.5	-0.5	-0.5	-0.5	-0.5	stepwise_2	0.025	TRUE	100	NA	NA	0	0.5	FALSE	2	mixmodel_AR1_cal	0	-0.025786980452106936	0.007050073076778309	0	10
4	250	0	250	500	750	2	0	1	0	0	0	0	-0.5	-0.5	-0.5	-0.5	-0.5	stepwise_2	0.025	TRUE	100	NA	NA	0	0.5	FALSE	2	mixmodel_cal	0	-0.030064138847365633	0.00743716503452606	0	10
4	250	0	250	500	750	2	0	1	0	0	0	0	-0.5	-0.5	-0.5	-0.5	-0.5	stepwise_2	0.025	TRUE	100	NA	NA	0	0.5	FALSE	2	sepmodel	0.1	0.01104899137842356	0.010304838678796962	0	10
4	250	0	250	500	750	2	0	1	0	0	0	0	-0.5	-0.5	-0.5	-0.5	-0.5	stepwise_2	0.025	TRUE	100	NA	NA	0	0.5	FALSE	3	fixmodel	0	-0.01865022015804868	0.0014889205357551856	0	10
4	250	0	250	500	750	2	0	1	0	0	0	0	-0.5	-0.5	-0.5	-0.5	-0.5	stepwise_2	0.025	TRUE	100	NA	NA	0	0.5	FALSE	3	mixmodel	0	-0.02852438170793272	0.001976369379789164	0	10
4	250	0	250	500	750	2	0	1	0	0	0	0	-0.5	-0.5	-0.5	-0.5	-0.5	stepwise_2	0.025	TRUE	100	NA	NA	0	0.5	FALSE	3	mixmodel_AR1	0	-0.028301362677045784	0.0019558711947323657	0	10
4	250	0	250	500	750	2	0	1	0	0	0	0	-0.5	-0.5	-0.5	-0.5	-0.5	stepwise_2	0.025	TRUE	100	NA	NA	0	0.5	FALSE	3	mixmodel_AR1_cal	0	-0.04705917241255261	0.0034623933435411793	0	10
4	250	0	250	500	750	2	0	1	0	0	0	0	-0.5	-0.5	-0.5	-0.5	-0.5	stepwise_2	0.025	TRUE	100	NA	NA	0	0.5	FALSE	3	mixmodel_cal	0	-0.05310857691046922	0.004123545908465261	0	10
4	250	0	250	500	750	2	0	1	0	0	0	0	-0.5	-0.5	-0.5	-0.5	-0.5	stepwise_2	0.025	TRUE	100	NA	NA	0	0.5	FALSE	3	sepmodel	0	-0.026177448160413917	0.003210461448015226	0	10
4	250	0	250	500	750	2	0	1	0	0	0	0	-0.5	-0.5	-0.5	-0.5	-0.5	stepwise_2	0.025	TRUE	100	NA	NA	0	0.5	FALSE	4	fixmodel	0	0.009145184569443573	0.013480329855444107	0	10
4	250	0	250	500	750	2	0	1	0	0	0	0	-0.5	-0.5	-0.5	-0.5	-0.5	stepwise_2	0.025	TRUE	100	NA	NA	0	0.5	FALSE	4	mixmodel	0	-0.0029364372544836872	0.013539829303651052	0	10
4	250	0	250	500	750	2	0	1	0	0	0	0	-0.5	-0.5	-0.5	-0.5	-0.5	stepwise_2	0.025	TRUE	100	NA	NA	0	0.5	FALSE	4	mixmodel_AR1	0	-0.0017715546218922313	0.013525735286583825	0	10
4	250	0	250	500	750	2	0	1	0	0	0	0	-0.5	-0.5	-0.5	-0.5	-0.5	stepwise_2	0.025	TRUE	100	NA	NA	0	0.5	FALSE	4	mixmodel_AR1_cal	0	-0.02764195232452861	0.014235075711680716	0	10
4	250	0	250	500	750	2	0	1	0	0	0	0	-0.5	-0.5	-0.5	-0.5	-0.5	stepwise_2	0.025	TRUE	100	NA	NA	0	0.5	FALSE	4	mixmodel_cal	0	-0.04108659959248692	0.015465642330412192	0	10
4	250	0	250	500	750	2	0	1	0	0	0	0	-0.5	-0.5	-0.5	-0.5	-0.5	stepwise_2	0.025	TRUE	100	NA	NA	0	0.5	FALSE	4	sepmodel	0	0.004844232553068342	0.019219676883064276	0	10
4	250	0	250	500	750	2	0	1	0	0	0	0	-0.375	-0.375	-0.375	-0.375	-0.375	stepwise_2	0.025	TRUE	25	NA	NA	0	0.5	FALSE	2	fixmodel	0	-0.004583455473531326	0.0015162565168860814	0	10
4	250	0	250	500	750	2	0	1	0	0	0	0	-0.375	-0.375	-0.375	-0.375	-0.375	stepwise_2	0.025	TRUE	25	NA	NA	0	0.5	FALSE	2	mixmodel	0	-0.013267763936627715	0.0016759333685092193	0	10
4	250	0	250	500	750	2	0	1	0	0	0	0	-0.375	-0.375	-0.375	-0.375	-0.375	stepwise_2	0.025	TRUE	25	NA	NA	0	0.5	FALSE	2	mixmodel_AR1	0	-0.015168151041416215	0.0017370748581136517	0	10
4	250	0	250	500	750	2	0	1	0	0	0	0	-0.375	-0.375	-0.375	-0.375	-0.375	stepwise_2	0.025	TRUE	25	NA	NA	0	0.5	FALSE	2	mixmodel_AR1_cal	0	-0.026997066729560787	0.0025302931213632206	0	10
4	250	0	250	500	750	2	0	1	0	0	0	0	-0.375	-0.375	-0.375	-0.375	-0.375	stepwise_2	0.025	TRUE	25	NA	NA	0	0.5	FALSE	2	mixmodel_cal	0	-0.08984405260525317	0.009932736296926984	0	10
4	250	0	250	500	750	2	0	1	0	0	0	0	-0.375	-0.375	-0.375	-0.375	-0.375	stepwise_2	0.025	TRUE	25	NA	NA	0	0.5	FALSE	2	sepmodel	0	-0.013884732825521015	0.001748295688901345	0	10
4	250	0	250	500	750	2	0	1	0	0	0	0	-0.375	-0.375	-0.375	-0.375	-0.375	stepwise_2	0.025	TRUE	25	NA	NA	0	0.5	FALSE	3	fixmodel	0	-0.04282618043950774	0.00747087602403991	0	10
4	250	0	250	500	750	2	0	1	0	0	0	0	-0.375	-0.375	-0.375	-0.375	-0.375	stepwise_2	0.025	TRUE	25	NA	NA	0	0.5	FALSE	3	mixmodel	0	-0.056406184874885905	0.008854420684877243	0	10
4	250	0	250	500	750	2	0	1	0	0	0	0	-0.375	-0.375	-0.375	-0.375	-0.375	stepwise_2	0.025	TRUE	25	NA	NA	0	0.5	FALSE	3	mixmodel_AR1	0	-0.055879653257279824	0.008732747594870005	0	10
4	250	0	250	500	750	2	0	1	0	0	0	0	-0.375	-0.375	-0.375	-0.375	-0.375	stepwise_2	0.025	TRUE	25	NA	NA	0	0.5	FALSE	3	mixmodel_AR1_cal	0	-0.07028563671227622	0.010218150839568209	0	10
4	250	0	250	500	750	2	0	1	0	0	0	0	-0.375	-0.375	-0.375	-0.375	-0.375	stepwise_2	0.025	TRUE	25	NA	NA	0	0.5	FALSE	3	mixmodel_cal	0	-0.180893598959569	0.0392673564034811	0	10
4	250	0	250	500	750	2	0	1	0	0	0	0	-0.375	-0.375	-0.375	-0.375	-0.375	stepwise_2	0.025	TRUE	25	NA	NA	0	0.5	FALSE	3	sepmodel	0	-0.045881024333267996	0.007934240856029869	0	10
4	250	0	250	500	750	2	0	1	0	0	0	0	-0.375	-0.375	-0.375	-0.375	-0.375	stepwise_2	0.025	TRUE	25	NA	NA	0	0.5	FALSE	4	fixmodel	0	-0.02774652069248304	0.0039021699270266903	0	10
4	250	0	250	500	750	2	0	1	0	0	0	0	-0.375	-0.375	-0.375	-0.375	-0.375	stepwise_2	0.025	TRUE	25	NA	NA	0	0.5	FALSE	4	mixmodel	0	-0.04447352887061257	0.00521226241725507	0	10
4	250	0	250	500	750	2	0	1	0	0	0	0	-0.375	-0.375	-0.375	-0.375	-0.375	stepwise_2	0.025	TRUE	25	NA	NA	0	0.5	FALSE	4	mixmodel_AR1	0	-0.04271948780678582	0.0050392583086177984	0	10
4	250	0	250	500	750	2	0	1	0	0	0	0	-0.375	-0.375	-0.375	-0.375	-0.375	stepwise_2	0.025	TRUE	25	NA	NA	0	0.5	FALSE	4	mixmodel_AR1_cal	0	-0.056531435959544366	0.00643046578176067	0	10
4	250	0	250	500	750	2	0	1	0	0	0	0	-0.375	-0.375	-0.375	-0.375	-0.375	stepwise_2	0.025	TRUE	25	NA	NA	0	0.5	FALSE	4	mixmodel_cal	0	-0.18070753012114343	0.036818453344038375	0	10
4	250	0	250	500	750	2	0	1	0	0	0	0	-0.375	-0.375	-0.375	-0.375	-0.375	stepwise_2	0.025	TRUE	25	NA	NA	0	0.5	FALSE	4	sepmodel	0	-0.03604083186933818	0.004255630950092255	0	10
4	250	0	250	500	750	2	0	1	0	0	0	0	-0.375	-0.375	-0.375	-0.375	-0.375	stepwise_2	0.025	TRUE	50	NA	NA	0	0.5	FALSE	2	fixmodel	0	-0.025892659906127654	0.003870087852233121	0	10
4	250	0	250	500	750	2	0	1	0	0	0	0	-0.375	-0.375	-0.375	-0.375	-0.375	stepwise_2	0.025	TRUE	50	NA	NA	0	0.5	FALSE	2	mixmodel	0	-0.03484259964518085	0.004472792221849064	0	10
4	250	0	250	500	750	2	0	1	0	0	0	0	-0.375	-0.375	-0.375	-0.375	-0.375	stepwise_2	0.025	TRUE	50	NA	NA	0	0.5	FALSE	2	mixmodel_AR1	0	-0.03641225538407175	0.004546909555530212	0	10
4	250	0	250	500	750	2	0	1	0	0	0	0	-0.375	-0.375	-0.375	-0.375	-0.375	stepwise_2	0.025	TRUE	50	NA	NA	0	0.5	FALSE	2	mixmodel_AR1_cal	0	-0.04514450484074381	0.004518635488823625	0	10
4	250	0	250	500	750	2	0	1	0	0	0	0	-0.375	-0.375	-0.375	-0.375	-0.375	stepwise_2	0.025	TRUE	50	NA	NA	0	0.5	FALSE	2	mixmodel_cal	0	-0.06983953326349182	0.008019504319720197	0	10
4	250	0	250	500	750	2	0	1	0	0	0	0	-0.375	-0.375	-0.375	-0.375	-0.375	stepwise_2	0.025	TRUE	50	NA	NA	0	0.5	FALSE	2	sepmodel	0	-0.033891836537855935	0.004191988085109126	0	10
4	250	0	250	500	750	2	0	1	0	0	0	0	-0.375	-0.375	-0.375	-0.375	-0.375	stepwise_2	0.025	TRUE	50	NA	NA	0	0.5	FALSE	3	fixmodel	0.1	-0.004209118557263327	0.01155071164082974	0	10
4	250	0	250	500	750	2	0	1	0	0	0	0	-0.375	-0.375	-0.375	-0.375	-0.375	stepwise_2	0.025	TRUE	50	NA	NA	0	0.5	FALSE	3	mixmodel	0.1	-0.017452634108711205	0.011941167221010402	0	10
4	250	0	250	500	750	2	0	1	0	0	0	0	-0.375	-0.375	-0.375	-0.375	-0.375	stepwise_2	0.025	TRUE	50	NA	NA	0	0.5	FALSE	3	mixmodel_AR1	0.1	-0.01690999662415614	0.011822573107230908	0	10
4	250	0	250	500	750	2	0	1	0	0	0	0	-0.375	-0.375	-0.375	-0.375	-0.375	stepwise_2	0.025	TRUE	50	NA	NA	0	0.5	FALSE	3	mixmodel_AR1_cal	0	-0.02823523065919693	0.012152997142035193	0	10
4	250	0	250	500	750	2	0	1	0	0	0	0	-0.375	-0.375	-0.375	-0.375	-0.375	stepwise_2	0.025	TRUE	50	NA	NA	0	0.5	FALSE	3	mixmodel_cal	0	-0.07351465520248215	0.01780752745333476	0	10
4	250	0	250	500	750	2	0	1	0	0	0	0	-0.375	-0.375	-0.375	-0.375	-0.375	stepwise_2	0.025	TRUE	50	NA	NA	0	0.5	FALSE	3	sepmodel	0	-0.017985093093944082	0.01373294810655959	0	10
4	250	0	250	500	750	2	0	1	0	0	0	0	-0.375	-0.375	-0.375	-0.375	-0.375	stepwise_2	0.025	TRUE	50	NA	NA	0	0.5	FALSE	4	fixmodel	0.2	0.0438773657339951	0.00895195813141795	0	10
4	250	0	250	500	750	2	0	1	0	0	0	0	-0.375	-0.375	-0.375	-0.375	-0.375	stepwise_2	0.025	TRUE	50	NA	NA	0	0.5	FALSE	4	mixmodel	0.1	0.027299621889448563	0.007837313843692933	0	10
4	250	0	250	500	750	2	0	1	0	0	0	0	-0.375	-0.375	-0.375	-0.375	-0.375	stepwise_2	0.025	TRUE	50	NA	NA	0	0.5	FALSE	4	mixmodel_AR1	0.1	0.028675886318451208	0.007891106351849654	0	10
4	250	0	250	500	750	2	0	1	0	0	0	0	-0.375	-0.375	-0.375	-0.375	-0.375	stepwise_2	0.025	TRUE	50	NA	NA	0	0.5	FALSE	4	mixmodel_AR1_cal	0	0.014168192518980272	0.0071327176230384665	0	10
4	250	0	250	500	750	2	0	1	0	0	0	0	-0.375	-0.375	-0.375	-0.375	-0.375	stepwise_2	0.025	TRUE	50	NA	NA	0	0.5	FALSE	4	mixmodel_cal	0	-0.03869181461897958	0.008747197178441503	0	10
4	250	0	250	500	750	2	0	1	0	0	0	0	-0.375	-0.375	-0.375	-0.375	-0.375	stepwise_2	0.025	TRUE	50	NA	NA	0	0.5	FALSE	4	sepmodel	0	0.0427664626156407	0.005725637721198675	0	10
4	250	0	250	500	750	2	0	1	0	0	0	0	-0.375	-0.375	-0.375	-0.375	-0.375	stepwise_2	0.025	TRUE	100	NA	NA	0	0.5	FALSE	2	fixmodel	0.1	0.041409663293842804	0.011725790496643407	0	10
4	250	0	250	500	750	2	0	1	0	0	0	0	-0.375	-0.375	-0.375	-0.375	-0.375	stepwise_2	0.025	TRUE	100	NA	NA	0	0.5	FALSE	2	mixmodel	0.1	0.033143454301704615	0.011179336994371894	0	10
4	250	0	250	500	750	2	0	1	0	0	0	0	-0.375	-0.375	-0.375	-0.375	-0.375	stepwise_2	0.025	TRUE	100	NA	NA	0	0.5	FALSE	2	mixmodel_AR1	0.1	0.031544509277473674	0.011165683618127907	0	10
4	250	0	250	500	750	2	0	1	0	0	0	0	-0.375	-0.375	-0.375	-0.375	-0.375	stepwise_2	0.025	TRUE	100	NA	NA	0	0.5	FALSE	2	mixmodel_AR1_cal	0.1	0.006989439570851182	0.009545384562704361	0	10
4	250	0	250	500	750	2	0	1	0	0	0	0	-0.375	-0.375	-0.375	-0.375	-0.375	stepwise_2	0.025	TRUE	100	NA	NA	0	0.5	FALSE	2	mixmodel_cal	0.1	6.402947735400402e-4	0.009188268503222576	0	10
4	250	0	250	500	750	2	0	1	0	0	0	0	-0.375	-0.375	-0.375	-0.375	-0.375	stepwise_2	0.025	TRUE	100	NA	NA	0	0.5	FALSE	2	sepmodel	0.1	0.044649625977407494	0.012526922081481312	0	10
4	250	0	250	500	750	2	0	1	0	0	0	0	-0.375	-0.375	-0.375	-0.375	-0.375	stepwise_2	0.025	TRUE	100	NA	NA	0	0.5	FALSE	3	fixmodel	0.3	0.06765482298755647	0.014425482504131917	0	10
4	250	0	250	500	750	2	0	1	0	0	0	0	-0.375	-0.375	-0.375	-0.375	-0.375	stepwise_2	0.025	TRUE	100	NA	NA	0	0.5	FALSE	3	mixmodel	0.3	0.05454780840872457	0.012924621894456003	0	10
4	250	0	250	500	750	2	0	1	0	0	0	0	-0.375	-0.375	-0.375	-0.375	-0.375	stepwise_2	0.025	TRUE	100	NA	NA	0	0.5	FALSE	3	mixmodel_AR1	0.3	0.05456204948073504	0.012885522987841215	0	10
4	250	0	250	500	750	2	0	1	0	0	0	0	-0.375	-0.375	-0.375	-0.375	-0.375	stepwise_2	0.025	TRUE	100	NA	NA	0	0.5	FALSE	3	mixmodel_AR1_cal	0.2	0.03588439415761007	0.011341428989708066	0	10
4	250	0	250	500	750	2	0	1	0	0	0	0	-0.375	-0.375	-0.375	-0.375	-0.375	stepwise_2	0.025	TRUE	100	NA	NA	0	0.5	FALSE	3	mixmodel_cal	0	0.024346834850480597	0.010998786609082658	0	10
4	250	0	250	500	750	2	0	1	0	0	0	0	-0.375	-0.375	-0.375	-0.375	-0.375	stepwise_2	0.025	TRUE	100	NA	NA	0	0.5	FALSE	3	sepmodel	0.3	0.06376065477697145	0.014587422919392927	0	10
4	250	0	250	500	750	2	0	1	0	0	0	0	-0.375	-0.375	-0.375	-0.375	-0.375	stepwise_2	0.025	TRUE	100	NA	NA	0	0.5	FALSE	4	fixmodel	0.1	0.005315557409859543	0.005803269740568489	0	10
4	250	0	250	500	750	2	0	1	0	0	0	0	-0.375	-0.375	-0.375	-0.375	-0.375	stepwise_2	0.025	TRUE	100	NA	NA	0	0.5	FALSE	4	mixmodel	0	-0.010395385100544557	0.005910147789514322	0	10
4	250	0	250	500	750	2	0	1	0	0	0	0	-0.375	-0.375	-0.375	-0.375	-0.375	stepwise_2	0.025	TRUE	100	NA	NA	0	0.5	FALSE	4	mixmodel_AR1	0.1	-0.008514907848768134	0.0058700541332732765	0	10
4	250	0	250	500	750	2	0	1	0	0	0	0	-0.375	-0.375	-0.375	-0.375	-0.375	stepwise_2	0.025	TRUE	100	NA	NA	0	0.5	FALSE	4	mixmodel_AR1_cal	0	-0.0327549399142679	0.007052635231683632	0	10
4	250	0	250	500	750	2	0	1	0	0	0	0	-0.375	-0.375	-0.375	-0.375	-0.375	stepwise_2	0.025	TRUE	100	NA	NA	0	0.5	FALSE	4	mixmodel_cal	0	-0.052320421125682914	0.008623925550870692	0	10
4	250	0	250	500	750	2	0	1	0	0	0	0	-0.375	-0.375	-0.375	-0.375	-0.375	stepwise_2	0.025	TRUE	100	NA	NA	0	0.5	FALSE	4	sepmodel	0.1	-0.0061660457748774836	0.008570889085771296	0	10
4	250	0	250	500	750	2	0	1	0	0	0	0	-0.25	-0.25	-0.25	-0.25	-0.25	stepwise_2	0.025	TRUE	25	NA	NA	0	0.5	FALSE	2	fixmodel	0	-0.011328478816905612	0.007457824944330826	0	10
4	250	0	250	500	750	2	0	1	0	0	0	0	-0.25	-0.25	-0.25	-0.25	-0.25	stepwise_2	0.025	TRUE	25	NA	NA	0	0.5	FALSE	2	mixmodel	0	-0.02345212490804184	0.008028672364554276	0	10
4	250	0	250	500	750	2	0	1	0	0	0	0	-0.25	-0.25	-0.25	-0.25	-0.25	stepwise_2	0.025	TRUE	25	NA	NA	0	0.5	FALSE	2	mixmodel_AR1	0	-0.026035815094775275	0.00829945159083503	0	10
4	250	0	250	500	750	2	0	1	0	0	0	0	-0.25	-0.25	-0.25	-0.25	-0.25	stepwise_2	0.025	TRUE	25	NA	NA	0	0.5	FALSE	2	mixmodel_AR1_cal	0	-0.03727670966681284	0.008858835382161543	0	10
4	250	0	250	500	750	2	0	1	0	0	0	0	-0.25	-0.25	-0.25	-0.25	-0.25	stepwise_2	0.025	TRUE	25	NA	NA	0	0.5	FALSE	2	mixmodel_cal	0	-0.1101413819865484	0.019636840786305194	0	10
4	250	0	250	500	750	2	0	1	0	0	0	0	-0.25	-0.25	-0.25	-0.25	-0.25	stepwise_2	0.025	TRUE	25	NA	NA	0	0.5	FALSE	2	sepmodel	0	-0.00990600981595519	0.007948302964383017	0	10
4	250	0	250	500	750	2	0	1	0	0	0	0	-0.25	-0.25	-0.25	-0.25	-0.25	stepwise_2	0.025	TRUE	25	NA	NA	0	0.5	FALSE	3	fixmodel	0	1.3098118512601043e-4	0.006226033247699468	0	10
4	250	0	250	500	750	2	0	1	0	0	0	0	-0.25	-0.25	-0.25	-0.25	-0.25	stepwise_2	0.025	TRUE	25	NA	NA	0	0.5	FALSE	3	mixmodel	0	-0.018843329795633728	0.006617475931182249	0	10
4	250	0	250	500	750	2	0	1	0	0	0	0	-0.25	-0.25	-0.25	-0.25	-0.25	stepwise_2	0.025	TRUE	25	NA	NA	0	0.5	FALSE	3	mixmodel_AR1	0	-0.01839723235770859	0.006592974542571566	0	10
4	250	0	250	500	750	2	0	1	0	0	0	0	-0.25	-0.25	-0.25	-0.25	-0.25	stepwise_2	0.025	TRUE	25	NA	NA	0	0.5	FALSE	3	mixmodel_AR1_cal	0	-0.029334449377272455	0.0071514387268204254	0	10
4	250	0	250	500	750	2	0	1	0	0	0	0	-0.25	-0.25	-0.25	-0.25	-0.25	stepwise_2	0.025	TRUE	25	NA	NA	0	0.5	FALSE	3	mixmodel_cal	0	-0.15403010149829202	0.02881204870119232	0	10
4	250	0	250	500	750	2	0	1	0	0	0	0	-0.25	-0.25	-0.25	-0.25	-0.25	stepwise_2	0.025	TRUE	25	NA	NA	0	0.5	FALSE	3	sepmodel	0	-0.016967630729604995	0.008006586267920324	0	10
4	250	0	250	500	750	2	0	1	0	0	0	0	-0.25	-0.25	-0.25	-0.25	-0.25	stepwise_2	0.025	TRUE	25	NA	NA	0	0.5	FALSE	4	fixmodel	0	-0.018331591200995853	0.008518071389518425	0	10
4	250	0	250	500	750	2	0	1	0	0	0	0	-0.25	-0.25	-0.25	-0.25	-0.25	stepwise_2	0.025	TRUE	25	NA	NA	0	0.5	FALSE	4	mixmodel	0	-0.04044837072130843	0.010011835499200832	0	10
4	250	0	250	500	750	2	0	1	0	0	0	0	-0.25	-0.25	-0.25	-0.25	-0.25	stepwise_2	0.025	TRUE	25	NA	NA	0	0.5	FALSE	4	mixmodel_AR1	0	-0.03607154036804068	0.009446063030501911	0	10
4	250	0	250	500	750	2	0	1	0	0	0	0	-0.25	-0.25	-0.25	-0.25	-0.25	stepwise_2	0.025	TRUE	25	NA	NA	0	0.5	FALSE	4	mixmodel_AR1_cal	0	-0.0470151768076531	0.009944300814250089	0	10
4	250	0	250	500	750	2	0	1	0	0	0	0	-0.25	-0.25	-0.25	-0.25	-0.25	stepwise_2	0.025	TRUE	25	NA	NA	0	0.5	FALSE	4	mixmodel_cal	0	-0.181479237658564	0.04073220661739153	0	10
4	250	0	250	500	750	2	0	1	0	0	0	0	-0.25	-0.25	-0.25	-0.25	-0.25	stepwise_2	0.025	TRUE	25	NA	NA	0	0.5	FALSE	4	sepmodel	0	-0.03239320052762883	0.011121786444659608	0	10
4	250	0	250	500	750	2	0	1	0	0	0	0	-0.25	-0.25	-0.25	-0.25	-0.25	stepwise_2	0.025	TRUE	50	NA	NA	0	0.5	FALSE	2	fixmodel	0	-0.016501341752130572	0.009905907099846678	0	10
4	250	0	250	500	750	2	0	1	0	0	0	0	-0.25	-0.25	-0.25	-0.25	-0.25	stepwise_2	0.025	TRUE	50	NA	NA	0	0.5	FALSE	2	mixmodel	0	-0.029407714823938808	0.010572694999047406	0	10
4	250	0	250	500	750	2	0	1	0	0	0	0	-0.25	-0.25	-0.25	-0.25	-0.25	stepwise_2	0.025	TRUE	50	NA	NA	0	0.5	FALSE	2	mixmodel_AR1	0	-0.032129939342665496	0.010765412490981983	0	10
4	250	0	250	500	750	2	0	1	0	0	0	0	-0.25	-0.25	-0.25	-0.25	-0.25	stepwise_2	0.025	TRUE	50	NA	NA	0	0.5	FALSE	2	mixmodel_AR1_cal	0	-0.042594954145589746	0.010868858338982304	0	10
4	250	0	250	500	750	2	0	1	0	0	0	0	-0.25	-0.25	-0.25	-0.25	-0.25	stepwise_2	0.025	TRUE	50	NA	NA	0	0.5	FALSE	2	mixmodel_cal	0	-0.07763977784860979	0.015305493957631392	0	10
4	250	0	250	500	750	2	0	1	0	0	0	0	-0.25	-0.25	-0.25	-0.25	-0.25	stepwise_2	0.025	TRUE	50	NA	NA	0	0.5	FALSE	2	sepmodel	0	-0.01656889655584299	0.009630857968437387	0	10
4	250	0	250	500	750	2	0	1	0	0	0	0	-0.25	-0.25	-0.25	-0.25	-0.25	stepwise_2	0.025	TRUE	50	NA	NA	0	0.5	FALSE	3	fixmodel	0	-0.0374224115519127	0.01532807824948559	0	10
4	250	0	250	500	750	2	0	1	0	0	0	0	-0.25	-0.25	-0.25	-0.25	-0.25	stepwise_2	0.025	TRUE	50	NA	NA	0	0.5	FALSE	3	mixmodel	0	-0.05700840014378877	0.017004507727034008	0	10
4	250	0	250	500	750	2	0	1	0	0	0	0	-0.25	-0.25	-0.25	-0.25	-0.25	stepwise_2	0.025	TRUE	50	NA	NA	0	0.5	FALSE	3	mixmodel_AR1	0	-0.055914036401490175	0.016597878561719945	0	10
4	250	0	250	500	750	2	0	1	0	0	0	0	-0.25	-0.25	-0.25	-0.25	-0.25	stepwise_2	0.025	TRUE	50	NA	NA	0	0.5	FALSE	3	mixmodel_AR1_cal	0	-0.061632873752211874	0.01723320935702959	0	10
4	250	0	250	500	750	2	0	1	0	0	0	0	-0.25	-0.25	-0.25	-0.25	-0.25	stepwise_2	0.025	TRUE	50	NA	NA	0	0.5	FALSE	3	mixmodel_cal	0	-0.13100558031433512	0.029969079040362775	0	10
4	250	0	250	500	750	2	0	1	0	0	0	0	-0.25	-0.25	-0.25	-0.25	-0.25	stepwise_2	0.025	TRUE	50	NA	NA	0	0.5	FALSE	3	sepmodel	0	-0.03186521448023715	0.013642486568191423	0	10
4	250	0	250	500	750	2	0	1	0	0	0	0	-0.25	-0.25	-0.25	-0.25	-0.25	stepwise_2	0.025	TRUE	50	NA	NA	0	0.5	FALSE	4	fixmodel	0	-0.047715938949305516	0.009320459468684074	0	10
4	250	0	250	500	750	2	0	1	0	0	0	0	-0.25	-0.25	-0.25	-0.25	-0.25	stepwise_2	0.025	TRUE	50	NA	NA	0	0.5	FALSE	4	mixmodel	0	-0.07144437585401113	0.012228938234839103	0	10
4	250	0	250	500	750	2	0	1	0	0	0	0	-0.25	-0.25	-0.25	-0.25	-0.25	stepwise_2	0.025	TRUE	50	NA	NA	0	0.5	FALSE	4	mixmodel_AR1	0	-0.06728442743672151	0.011711704233561734	0	10
4	250	0	250	500	750	2	0	1	0	0	0	0	-0.25	-0.25	-0.25	-0.25	-0.25	stepwise_2	0.025	TRUE	50	NA	NA	0	0.5	FALSE	4	mixmodel_AR1_cal	0	-0.07349681034608492	0.013145501040731027	0	10
4	250	0	250	500	750	2	0	1	0	0	0	0	-0.25	-0.25	-0.25	-0.25	-0.25	stepwise_2	0.025	TRUE	50	NA	NA	0	0.5	FALSE	4	mixmodel_cal	0	-0.1493548747668465	0.03020371296932843	0	10
4	250	0	250	500	750	2	0	1	0	0	0	0	-0.25	-0.25	-0.25	-0.25	-0.25	stepwise_2	0.025	TRUE	50	NA	NA	0	0.5	FALSE	4	sepmodel	0	-0.050907903857876344	0.008721519445303421	0	10
4	250	0	250	500	750	2	0	1	0	0	0	0	-0.25	-0.25	-0.25	-0.25	-0.25	stepwise_2	0.025	TRUE	100	NA	NA	0	0.5	FALSE	2	fixmodel	0	-0.002247102274969193	0.004323440749399701	0	10
4	250	0	250	500	750	2	0	1	0	0	0	0	-0.25	-0.25	-0.25	-0.25	-0.25	stepwise_2	0.025	TRUE	100	NA	NA	0	0.5	FALSE	2	mixmodel	0	-0.014831112661177566	0.004524115972682835	0	10
4	250	0	250	500	750	2	0	1	0	0	0	0	-0.25	-0.25	-0.25	-0.25	-0.25	stepwise_2	0.025	TRUE	100	NA	NA	0	0.5	FALSE	2	mixmodel_AR1	0	-0.0182727006118124	0.004633077128272529	0	10
4	250	0	250	500	750	2	0	1	0	0	0	0	-0.25	-0.25	-0.25	-0.25	-0.25	stepwise_2	0.025	TRUE	100	NA	NA	0	0.5	FALSE	2	mixmodel_AR1_cal	0	-0.031760742687225854	0.00581261461116295	0	10
4	250	0	250	500	750	2	0	1	0	0	0	0	-0.25	-0.25	-0.25	-0.25	-0.25	stepwise_2	0.025	TRUE	100	NA	NA	0	0.5	FALSE	2	mixmodel_cal	0	-0.042488852912365496	0.006571209554776813	0	10
4	250	0	250	500	750	2	0	1	0	0	0	0	-0.25	-0.25	-0.25	-0.25	-0.25	stepwise_2	0.025	TRUE	100	NA	NA	0	0.5	FALSE	2	sepmodel	0	-0.004889023776653874	0.0049714261005437636	0	10
4	250	0	250	500	750	2	0	1	0	0	0	0	-0.25	-0.25	-0.25	-0.25	-0.25	stepwise_2	0.025	TRUE	100	NA	NA	0	0.5	FALSE	3	fixmodel	0	-0.009533745977263267	0.004180995020076591	0	10
4	250	0	250	500	750	2	0	1	0	0	0	0	-0.25	-0.25	-0.25	-0.25	-0.25	stepwise_2	0.025	TRUE	100	NA	NA	0	0.5	FALSE	3	mixmodel	0	-0.027966633110256385	0.005082466981465437	0	10
4	250	0	250	500	750	2	0	1	0	0	0	0	-0.25	-0.25	-0.25	-0.25	-0.25	stepwise_2	0.025	TRUE	100	NA	NA	0	0.5	FALSE	3	mixmodel_AR1	0	-0.02610052971022332	0.005005182162773282	0	10
4	250	0	250	500	750	2	0	1	0	0	0	0	-0.25	-0.25	-0.25	-0.25	-0.25	stepwise_2	0.025	TRUE	100	NA	NA	0	0.5	FALSE	3	mixmodel_AR1_cal	0	-0.03649881096370203	0.005625816265604121	0	10
4	250	0	250	500	750	2	0	1	0	0	0	0	-0.25	-0.25	-0.25	-0.25	-0.25	stepwise_2	0.025	TRUE	100	NA	NA	0	0.5	FALSE	3	mixmodel_cal	0	-0.060605629737061115	0.008221790401151686	0	10
4	250	0	250	500	750	2	0	1	0	0	0	0	-0.25	-0.25	-0.25	-0.25	-0.25	stepwise_2	0.025	TRUE	100	NA	NA	0	0.5	FALSE	3	sepmodel	0	-0.020244432522000477	0.005689516008807886	0	10
4	250	0	250	500	750	2	0	1	0	0	0	0	-0.25	-0.25	-0.25	-0.25	-0.25	stepwise_2	0.025	TRUE	100	NA	NA	0	0.5	FALSE	4	fixmodel	0	0.01197119979806574	0.003991114838982504	0	10
4	250	0	250	500	750	2	0	1	0	0	0	0	-0.25	-0.25	-0.25	-0.25	-0.25	stepwise_2	0.025	TRUE	100	NA	NA	0	0.5	FALSE	4	mixmodel	0	-0.010286899457428243	0.004047185826615451	0	10
4	250	0	250	500	750	2	0	1	0	0	0	0	-0.25	-0.25	-0.25	-0.25	-0.25	stepwise_2	0.025	TRUE	100	NA	NA	0	0.5	FALSE	4	mixmodel_AR1	0	-0.006268180497416385	0.003800954114029145	0	10
4	250	0	250	500	750	2	0	1	0	0	0	0	-0.25	-0.25	-0.25	-0.25	-0.25	stepwise_2	0.025	TRUE	100	NA	NA	0	0.5	FALSE	4	mixmodel_AR1_cal	0	-0.0219122828398603	0.004210188333355859	0	10
4	250	0	250	500	750	2	0	1	0	0	0	0	-0.25	-0.25	-0.25	-0.25	-0.25	stepwise_2	0.025	TRUE	100	NA	NA	0	0.5	FALSE	4	mixmodel_cal	0	-0.05203139113868803	0.006847156909259259	0	10
4	250	0	250	500	750	2	0	1	0	0	0	0	-0.25	-0.25	-0.25	-0.25	-0.25	stepwise_2	0.025	TRUE	100	NA	NA	0	0.5	FALSE	4	sepmodel	0	0.010334977430386858	0.005905175236006318	0	10
4	250	0	250	500	750	2	0	1	0	0	0	0	-0.125	-0.125	-0.125	-0.125	-0.125	stepwise_2	0.025	TRUE	25	NA	NA	0	0.5	FALSE	2	fixmodel	0	-0.03509813419543006	0.007595081263397991	0	10
4	250	0	250	500	750	2	0	1	0	0	0	0	-0.125	-0.125	-0.125	-0.125	-0.125	stepwise_2	0.025	TRUE	25	NA	NA	0	0.5	FALSE	2	mixmodel	0	-0.05661410508275757	0.009687954023406338	0	10
4	250	0	250	500	750	2	0	1	0	0	0	0	-0.125	-0.125	-0.125	-0.125	-0.125	stepwise_2	0.025	TRUE	25	NA	NA	0	0.5	FALSE	2	mixmodel_AR1	0	-0.0626691860366783	0.01030821052178692	0	10
4	250	0	250	500	750	2	0	1	0	0	0	0	-0.125	-0.125	-0.125	-0.125	-0.125	stepwise_2	0.025	TRUE	25	NA	NA	0	0.5	FALSE	2	mixmodel_AR1_cal	0	-0.07493303717477515	0.01191943386528168	0	10
4	250	0	250	500	750	2	0	1	0	0	0	0	-0.125	-0.125	-0.125	-0.125	-0.125	stepwise_2	0.025	TRUE	25	NA	NA	0	0.5	FALSE	2	mixmodel_cal	0	-0.10033273999740318	0.016431586712235775	0	10
4	250	0	250	500	750	2	0	1	0	0	0	0	-0.125	-0.125	-0.125	-0.125	-0.125	stepwise_2	0.025	TRUE	25	NA	NA	0	0.5	FALSE	2	sepmodel	0	-0.03698113615142087	0.007993219098566012	0	10
4	250	0	250	500	750	2	0	1	0	0	0	0	-0.125	-0.125	-0.125	-0.125	-0.125	stepwise_2	0.025	TRUE	25	NA	NA	0	0.5	FALSE	3	fixmodel	0	-0.015294053311646068	0.009693722097768982	0	10
4	250	0	250	500	750	2	0	1	0	0	0	0	-0.125	-0.125	-0.125	-0.125	-0.125	stepwise_2	0.025	TRUE	25	NA	NA	0	0.5	FALSE	3	mixmodel	0	-0.04769830703657868	0.012018709422240835	0	10
4	250	0	250	500	750	2	0	1	0	0	0	0	-0.125	-0.125	-0.125	-0.125	-0.125	stepwise_2	0.025	TRUE	25	NA	NA	0	0.5	FALSE	3	mixmodel_AR1	0	-0.05346627103222066	0.012903514363814338	0	10
4	250	0	250	500	750	2	0	1	0	0	0	0	-0.125	-0.125	-0.125	-0.125	-0.125	stepwise_2	0.025	TRUE	25	NA	NA	0	0.5	FALSE	3	mixmodel_AR1_cal	0	-0.06156384282514464	0.01497713895524087	0	10
4	250	0	250	500	750	2	0	1	0	0	0	0	-0.125	-0.125	-0.125	-0.125	-0.125	stepwise_2	0.025	TRUE	25	NA	NA	0	0.5	FALSE	3	mixmodel_cal	0	-0.11350658258302238	0.023357503868918775	0	10
4	250	0	250	500	750	2	0	1	0	0	0	0	-0.125	-0.125	-0.125	-0.125	-0.125	stepwise_2	0.025	TRUE	25	NA	NA	0	0.5	FALSE	3	sepmodel	0	-0.010667326935919775	0.008957597795094736	0	10
4	250	0	250	500	750	2	0	1	0	0	0	0	-0.125	-0.125	-0.125	-0.125	-0.125	stepwise_2	0.025	TRUE	25	NA	NA	0	0.5	FALSE	4	fixmodel	0	-0.009316041281893653	0.009489256461395059	0	10
4	250	0	250	500	750	2	0	1	0	0	0	0	-0.125	-0.125	-0.125	-0.125	-0.125	stepwise_2	0.025	TRUE	25	NA	NA	0	0.5	FALSE	4	mixmodel	0	-0.053756738736980975	0.013158484566219106	0	10
4	250	0	250	500	750	2	0	1	0	0	0	0	-0.125	-0.125	-0.125	-0.125	-0.125	stepwise_2	0.025	TRUE	25	NA	NA	0	0.5	FALSE	4	mixmodel_AR1	0	-0.05605289633961748	0.01313940563017055	0	10
4	250	0	250	500	750	2	0	1	0	0	0	0	-0.125	-0.125	-0.125	-0.125	-0.125	stepwise_2	0.025	TRUE	25	NA	NA	0	0.5	FALSE	4	mixmodel_AR1_cal	0	-0.06501141399205765	0.017513431971331157	0	10
4	250	0	250	500	750	2	0	1	0	0	0	0	-0.125	-0.125	-0.125	-0.125	-0.125	stepwise_2	0.025	TRUE	25	NA	NA	0	0.5	FALSE	4	mixmodel_cal	0	-0.12060564501439842	0.02522443959730415	0	10
4	250	0	250	500	750	2	0	1	0	0	0	0	-0.125	-0.125	-0.125	-0.125	-0.125	stepwise_2	0.025	TRUE	25	NA	NA	0	0.5	FALSE	4	sepmodel	0	-0.013016211512318153	0.008879620221622376	0	10
4	250	0	250	500	750	2	0	1	0	0	0	0	-0.125	-0.125	-0.125	-0.125	-0.125	stepwise_2	0.025	TRUE	50	NA	NA	0	0.5	FALSE	2	fixmodel	0	0.026053512425886532	0.004231592883820245	0	10
4	250	0	250	500	750	2	0	1	0	0	0	0	-0.125	-0.125	-0.125	-0.125	-0.125	stepwise_2	0.025	TRUE	50	NA	NA	0	0.5	FALSE	2	mixmodel	0	0.004299850330488573	0.003901920625571481	0	10
4	250	0	250	500	750	2	0	1	0	0	0	0	-0.125	-0.125	-0.125	-0.125	-0.125	stepwise_2	0.025	TRUE	50	NA	NA	0	0.5	FALSE	2	mixmodel_AR1	0	-0.0023403857081441388	0.004153034376455125	0	10
4	250	0	250	500	750	2	0	1	0	0	0	0	-0.125	-0.125	-0.125	-0.125	-0.125	stepwise_2	0.025	TRUE	50	NA	NA	0	0.5	FALSE	2	mixmodel_AR1_cal	0	-0.010863016821909124	0.005109637255066	0	10
4	250	0	250	500	750	2	0	1	0	0	0	0	-0.125	-0.125	-0.125	-0.125	-0.125	stepwise_2	0.025	TRUE	50	NA	NA	0	0.5	FALSE	2	mixmodel_cal	0	-0.05170690201600901	0.007090640059684905	0	10
4	250	0	250	500	750	2	0	1	0	0	0	0	-0.125	-0.125	-0.125	-0.125	-0.125	stepwise_2	0.025	TRUE	50	NA	NA	0	0.5	FALSE	2	sepmodel	0	0.008373659061217443	0.005220622168364223	0	10
4	250	0	250	500	750	2	0	1	0	0	0	0	-0.125	-0.125	-0.125	-0.125	-0.125	stepwise_2	0.025	TRUE	50	NA	NA	0	0.5	FALSE	3	fixmodel	0	-0.004470632894972553	0.0038235307846960502	0	10
4	250	0	250	500	750	2	0	1	0	0	0	0	-0.125	-0.125	-0.125	-0.125	-0.125	stepwise_2	0.025	TRUE	50	NA	NA	0	0.5	FALSE	3	mixmodel	0	-0.036663181482936305	0.00507353296453563	0	10
4	250	0	250	500	750	2	0	1	0	0	0	0	-0.125	-0.125	-0.125	-0.125	-0.125	stepwise_2	0.025	TRUE	50	NA	NA	0	0.5	FALSE	3	mixmodel_AR1	0	-0.03873284495502496	0.0056091048608603745	0	10
4	250	0	250	500	750	2	0	1	0	0	0	0	-0.125	-0.125	-0.125	-0.125	-0.125	stepwise_2	0.025	TRUE	50	NA	NA	0	0.5	FALSE	3	mixmodel_AR1_cal	0	-0.04916015460897277	0.007070431213768051	0	10
4	250	0	250	500	750	2	0	1	0	0	0	0	-0.125	-0.125	-0.125	-0.125	-0.125	stepwise_2	0.025	TRUE	50	NA	NA	0	0.5	FALSE	3	mixmodel_cal	0	-0.11964848211499073	0.019025332145675408	0	10
4	250	0	250	500	750	2	0	1	0	0	0	0	-0.125	-0.125	-0.125	-0.125	-0.125	stepwise_2	0.025	TRUE	50	NA	NA	0	0.5	FALSE	3	sepmodel	0	-0.016174187589740548	0.005867958016078827	0	10
4	250	0	250	500	750	2	0	1	0	0	0	0	-0.125	-0.125	-0.125	-0.125	-0.125	stepwise_2	0.025	TRUE	50	NA	NA	0	0.5	FALSE	4	fixmodel	0	-0.009637769893924841	0.0036347269486168097	0	10
4	250	0	250	500	750	2	0	1	0	0	0	0	-0.125	-0.125	-0.125	-0.125	-0.125	stepwise_2	0.025	TRUE	50	NA	NA	0	0.5	FALSE	4	mixmodel	0	-0.049909081984376505	0.0061487841596479026	0	10
4	250	0	250	500	750	2	0	1	0	0	0	0	-0.125	-0.125	-0.125	-0.125	-0.125	stepwise_2	0.025	TRUE	50	NA	NA	0	0.5	FALSE	4	mixmodel_AR1	0	-0.04804097250269417	0.006293947241722304	0	10
4	250	0	250	500	750	2	0	1	0	0	0	0	-0.125	-0.125	-0.125	-0.125	-0.125	stepwise_2	0.025	TRUE	50	NA	NA	0	0.5	FALSE	4	mixmodel_AR1_cal	0	-0.05638041855804237	0.007648611986776829	0	10
4	250	0	250	500	750	2	0	1	0	0	0	0	-0.125	-0.125	-0.125	-0.125	-0.125	stepwise_2	0.025	TRUE	50	NA	NA	0	0.5	FALSE	4	mixmodel_cal	0	-0.13083589909464777	0.021616249139629666	0	10
4	250	0	250	500	750	2	0	1	0	0	0	0	-0.125	-0.125	-0.125	-0.125	-0.125	stepwise_2	0.025	TRUE	50	NA	NA	0	0.5	FALSE	4	sepmodel	0	-0.026839460430838194	0.006198358445818162	0	10
4	250	0	250	500	750	2	0	1	0	0	0	0	-0.125	-0.125	-0.125	-0.125	-0.125	stepwise_2	0.025	TRUE	100	NA	NA	0	0.5	FALSE	2	fixmodel	0	-0.01298754689372965	0.008998874490959149	0	10
4	250	0	250	500	750	2	0	1	0	0	0	0	-0.125	-0.125	-0.125	-0.125	-0.125	stepwise_2	0.025	TRUE	100	NA	NA	0	0.5	FALSE	2	mixmodel	0	-0.030395531157604815	0.009429236252785465	0	10
4	250	0	250	500	750	2	0	1	0	0	0	0	-0.125	-0.125	-0.125	-0.125	-0.125	stepwise_2	0.025	TRUE	100	NA	NA	0	0.5	FALSE	2	mixmodel_AR1	0	-0.03790532048239304	0.009539530130001805	0	10
4	250	0	250	500	750	2	0	1	0	0	0	0	-0.125	-0.125	-0.125	-0.125	-0.125	stepwise_2	0.025	TRUE	100	NA	NA	0	0.5	FALSE	2	mixmodel_AR1_cal	0	-0.04552556042666936	0.009621006250438614	0	10
4	250	0	250	500	750	2	0	1	0	0	0	0	-0.125	-0.125	-0.125	-0.125	-0.125	stepwise_2	0.025	TRUE	100	NA	NA	0	0.5	FALSE	2	mixmodel_cal	0	-0.06756534294218709	0.012257331941430026	0	10
4	250	0	250	500	750	2	0	1	0	0	0	0	-0.125	-0.125	-0.125	-0.125	-0.125	stepwise_2	0.025	TRUE	100	NA	NA	0	0.5	FALSE	2	sepmodel	0	-0.017199574856580444	0.009720880048357026	0	10
4	250	0	250	500	750	2	0	1	0	0	0	0	-0.125	-0.125	-0.125	-0.125	-0.125	stepwise_2	0.025	TRUE	100	NA	NA	0	0.5	FALSE	3	fixmodel	0	-0.05777233937631683	0.008647057829353174	0	10
4	250	0	250	500	750	2	0	1	0	0	0	0	-0.125	-0.125	-0.125	-0.125	-0.125	stepwise_2	0.025	TRUE	100	NA	NA	0	0.5	FALSE	3	mixmodel	0	-0.08700569768105905	0.012690290666097687	0	10
4	250	0	250	500	750	2	0	1	0	0	0	0	-0.125	-0.125	-0.125	-0.125	-0.125	stepwise_2	0.025	TRUE	100	NA	NA	0	0.5	FALSE	3	mixmodel_AR1	0	-0.08785963820796236	0.013162543672670734	0	10
4	250	0	250	500	750	2	0	1	0	0	0	0	-0.125	-0.125	-0.125	-0.125	-0.125	stepwise_2	0.025	TRUE	100	NA	NA	0	0.5	FALSE	3	mixmodel_AR1_cal	0	-0.0987705223972331	0.015580326093318324	0	10
4	250	0	250	500	750	2	0	1	0	0	0	0	-0.125	-0.125	-0.125	-0.125	-0.125	stepwise_2	0.025	TRUE	100	NA	NA	0	0.5	FALSE	3	mixmodel_cal	0	-0.13988035600167353	0.025788998455026003	0	10
4	250	0	250	500	750	2	0	1	0	0	0	0	-0.125	-0.125	-0.125	-0.125	-0.125	stepwise_2	0.025	TRUE	100	NA	NA	0	0.5	FALSE	3	sepmodel	0	-0.056228454923999555	0.00964355184577123	0	10
4	250	0	250	500	750	2	0	1	0	0	0	0	-0.125	-0.125	-0.125	-0.125	-0.125	stepwise_2	0.025	TRUE	100	NA	NA	0	0.5	FALSE	4	fixmodel	0	-0.013585598601083852	0.007918871323661036	0	10
4	250	0	250	500	750	2	0	1	0	0	0	0	-0.125	-0.125	-0.125	-0.125	-0.125	stepwise_2	0.025	TRUE	100	NA	NA	0	0.5	FALSE	4	mixmodel	0	-0.053415900904239935	0.010834256782993624	0	10
4	250	0	250	500	750	2	0	1	0	0	0	0	-0.125	-0.125	-0.125	-0.125	-0.125	stepwise_2	0.025	TRUE	100	NA	NA	0	0.5	FALSE	4	mixmodel_AR1	0	-0.053304019590532374	0.010513691732590778	0	10
4	250	0	250	500	750	2	0	1	0	0	0	0	-0.125	-0.125	-0.125	-0.125	-0.125	stepwise_2	0.025	TRUE	100	NA	NA	0	0.5	FALSE	4	mixmodel_AR1_cal	0	-0.06377904517013068	0.012276958958169382	0	10
4	250	0	250	500	750	2	0	1	0	0	0	0	-0.125	-0.125	-0.125	-0.125	-0.125	stepwise_2	0.025	TRUE	100	NA	NA	0	0.5	FALSE	4	mixmodel_cal	0	-0.10987281178333948	0.02001092440994832	0	10
4	250	0	250	500	750	2	0	1	0	0	0	0	-0.125	-0.125	-0.125	-0.125	-0.125	stepwise_2	0.025	TRUE	100	NA	NA	0	0.5	FALSE	4	sepmodel	0.1	-0.005832562811241167	0.01076561544735218	0	10
4	250	0	250	500	750	2	0	1	0	0	0	0	0	0	0	0	0	stepwise_2	0.025	TRUE	25	NA	NA	0	0.5	FALSE	2	fixmodel	0.2	0.05736742767698476	0.011425735235890225	0	10
4	250	0	250	500	750	2	0	1	0	0	0	0	0	0	0	0	0	stepwise_2	0.025	TRUE	25	NA	NA	0	0.5	FALSE	2	mixmodel	0.1	0.04521578235704509	0.009365947105827147	0	10
4	250	0	250	500	750	2	0	1	0	0	0	0	0	0	0	0	0	stepwise_2	0.025	TRUE	25	NA	NA	0	0.5	FALSE	2	mixmodel_AR1	0.1	0.04008034170963341	0.008368645777881269	0	10
4	250	0	250	500	750	2	0	1	0	0	0	0	0	0	0	0	0	stepwise_2	0.025	TRUE	25	NA	NA	0	0.5	FALSE	2	mixmodel_AR1_cal	0.1	0.040572241565236894	0.008413082178573502	0	10
4	250	0	250	500	750	2	0	1	0	0	0	0	0	0	0	0	0	stepwise_2	0.025	TRUE	25	NA	NA	0	0.5	FALSE	2	mixmodel_cal	0.1	0.03995418425024581	0.008208805366439136	0	10
4	250	0	250	500	750	2	0	1	0	0	0	0	0	0	0	0	0	stepwise_2	0.025	TRUE	25	NA	NA	0	0.5	FALSE	2	sepmodel	0.2	0.050036516726660256	0.01251426527391462	0	10
4	250	0	250	500	750	2	0	1	0	0	0	0	0	0	0	0	0	stepwise_2	0.025	TRUE	25	NA	NA	0	0.5	FALSE	3	fixmodel	0	0.035193163406731946	0.00838589258947081	0	10
4	250	0	250	500	750	2	0	1	0	0	0	0	0	0	0	0	0	stepwise_2	0.025	TRUE	25	NA	NA	0	0.5	FALSE	3	mixmodel	0	0.025111718878781882	0.006270946820715602	0	10
4	250	0	250	500	750	2	0	1	0	0	0	0	0	0	0	0	0	stepwise_2	0.025	TRUE	25	NA	NA	0	0.5	FALSE	3	mixmodel_AR1	0	0.020395499809801782	0.006377532144092843	0	10
4	250	0	250	500	750	2	0	1	0	0	0	0	0	0	0	0	0	stepwise_2	0.025	TRUE	25	NA	NA	0	0.5	FALSE	3	mixmodel_AR1_cal	0	0.02239430912862964	0.0064375302509064375	0	10
4	250	0	250	500	750	2	0	1	0	0	0	0	0	0	0	0	0	stepwise_2	0.025	TRUE	25	NA	NA	0	0.5	FALSE	3	mixmodel_cal	0	0.0226673719956673	0.006611247199706494	0	10
4	250	0	250	500	750	2	0	1	0	0	0	0	0	0	0	0	0	stepwise_2	0.025	TRUE	25	NA	NA	0	0.5	FALSE	3	sepmodel	0	0.0137337455073041	0.007734107866151892	0	10
4	250	0	250	500	750	2	0	1	0	0	0	0	0	0	0	0	0	stepwise_2	0.025	TRUE	25	NA	NA	0	0.5	FALSE	4	fixmodel	0	0.025306468076841244	0.007201225685042224	0	10
4	250	0	250	500	750	2	0	1	0	0	0	0	0	0	0	0	0	stepwise_2	0.025	TRUE	25	NA	NA	0	0.5	FALSE	4	mixmodel	0	0.03362787964356909	0.007459034076263754	0	10
4	250	0	250	500	750	2	0	1	0	0	0	0	0	0	0	0	0	stepwise_2	0.025	TRUE	25	NA	NA	0	0.5	FALSE	4	mixmodel_AR1	0	0.03236502107129378	0.007262244253721768	0	10
4	250	0	250	500	750	2	0	1	0	0	0	0	0	0	0	0	0	stepwise_2	0.025	TRUE	25	NA	NA	0	0.5	FALSE	4	mixmodel_AR1_cal	0	0.03194896293379661	0.0071427961415839805	0	10
4	250	0	250	500	750	2	0	1	0	0	0	0	0	0	0	0	0	stepwise_2	0.025	TRUE	25	NA	NA	0	0.5	FALSE	4	mixmodel_cal	0	0.0313771001173986	0.0070102874838191215	0	10
4	250	0	250	500	750	2	0	1	0	0	0	0	0	0	0	0	0	stepwise_2	0.025	TRUE	25	NA	NA	0	0.5	FALSE	4	sepmodel	0	0.01736644488340862	0.004516609814876778	0	10
4	250	0	250	500	750	2	0	1	0	0	0	0	0	0	0	0	0	stepwise_2	0.025	TRUE	50	NA	NA	0	0.5	FALSE	2	fixmodel	0	0.03217853108076901	0.0057264596758771266	0	10
4	250	0	250	500	750	2	0	1	0	0	0	0	0	0	0	0	0	stepwise_2	0.025	TRUE	50	NA	NA	0	0.5	FALSE	2	mixmodel	0	0.03025197051418697	0.0036702324010603263	0	10
4	250	0	250	500	750	2	0	1	0	0	0	0	0	0	0	0	0	stepwise_2	0.025	TRUE	50	NA	NA	0	0.5	FALSE	2	mixmodel_AR1	0	0.02904309633646665	0.0035258228223423926	0	10
4	250	0	250	500	750	2	0	1	0	0	0	0	0	0	0	0	0	stepwise_2	0.025	TRUE	50	NA	NA	0	0.5	FALSE	2	mixmodel_AR1_cal	0	0.029789856172911792	0.003501810895231794	0	10
4	250	0	250	500	750	2	0	1	0	0	0	0	0	0	0	0	0	stepwise_2	0.025	TRUE	50	NA	NA	0	0.5	FALSE	2	mixmodel_cal	0	0.02998157080339506	0.003502561151384214	0	10
4	250	0	250	500	750	2	0	1	0	0	0	0	0	0	0	0	0	stepwise_2	0.025	TRUE	50	NA	NA	0	0.5	FALSE	2	sepmodel	0	0.03461848636729193	0.006566993568653325	0	10
4	250	0	250	500	750	2	0	1	0	0	0	0	0	0	0	0	0	stepwise_2	0.025	TRUE	50	NA	NA	0	0.5	FALSE	3	fixmodel	0	-0.024541296293569183	0.0034625718988528552	0	10
4	250	0	250	500	750	2	0	1	0	0	0	0	0	0	0	0	0	stepwise_2	0.025	TRUE	50	NA	NA	0	0.5	FALSE	3	mixmodel	0	-0.023404482681667085	0.0031034785665934625	0	10
4	250	0	250	500	750	2	0	1	0	0	0	0	0	0	0	0	0	stepwise_2	0.025	TRUE	50	NA	NA	0	0.5	FALSE	3	mixmodel_AR1	0	-0.023984899231456403	0.0032237282735809868	0	10
4	250	0	250	500	750	2	0	1	0	0	0	0	0	0	0	0	0	stepwise_2	0.025	TRUE	50	NA	NA	0	0.5	FALSE	3	mixmodel_AR1_cal	0	-0.024937146538428434	0.0032099320391510405	0	10
4	250	0	250	500	750	2	0	1	0	0	0	0	0	0	0	0	0	stepwise_2	0.025	TRUE	50	NA	NA	0	0.5	FALSE	3	mixmodel_cal	0	-0.02490285674337764	0.0032152616236756698	0	10
4	250	0	250	500	750	2	0	1	0	0	0	0	0	0	0	0	0	stepwise_2	0.025	TRUE	50	NA	NA	0	0.5	FALSE	3	sepmodel	0	-0.028815633635132915	0.004775302074488531	0	10
4	250	0	250	500	750	2	0	1	0	0	0	0	0	0	0	0	0	stepwise_2	0.025	TRUE	50	NA	NA	0	0.5	FALSE	4	fixmodel	0	0.029494323638899776	0.007243295923631373	0	10
4	250	0	250	500	750	2	0	1	0	0	0	0	0	0	0	0	0	stepwise_2	0.025	TRUE	50	NA	NA	0	0.5	FALSE	4	mixmodel	0.1	0.023931908759971088	0.006947562402087964	0	10
4	250	0	250	500	750	2	0	1	0	0	0	0	0	0	0	0	0	stepwise_2	0.025	TRUE	50	NA	NA	0	0.5	FALSE	4	mixmodel_AR1	0.1	0.024246841078757877	0.006942797784519682	0	10
4	250	0	250	500	750	2	0	1	0	0	0	0	0	0	0	0	0	stepwise_2	0.025	TRUE	50	NA	NA	0	0.5	FALSE	4	mixmodel_AR1_cal	0.1	0.02269643073346396	0.006927789023014831	0	10
4	250	0	250	500	750	2	0	1	0	0	0	0	0	0	0	0	0	stepwise_2	0.025	TRUE	50	NA	NA	0	0.5	FALSE	4	mixmodel_cal	0.1	0.022831709517250942	0.006938711587206184	0	10
4	250	0	250	500	750	2	0	1	0	0	0	0	0	0	0	0	0	stepwise_2	0.025	TRUE	50	NA	NA	0	0.5	FALSE	4	sepmodel	0	0.038760275071910974	0.007916209145166376	0	10
4	250	0	250	500	750	2	0	1	0	0	0	0	0	0	0	0	0	stepwise_2	0.025	TRUE	100	NA	NA	0	0.5	FALSE	2	fixmodel	0	0.026721302948160608	0.007613272800292605	0	10
4	250	0	250	500	750	2	0	1	0	0	0	0	0	0	0	0	0	stepwise_2	0.025	TRUE	100	NA	NA	0	0.5	FALSE	2	mixmodel	0	0.025902812006725427	0.007501593442254922	0	10
4	250	0	250	500	750	2	0	1	0	0	0	0	0	0	0	0	0	stepwise_2	0.025	TRUE	100	NA	NA	0	0.5	FALSE	2	mixmodel_AR1	0	0.026035262348805245	0.00730421438278603	0	10
4	250	0	250	500	750	2	0	1	0	0	0	0	0	0	0	0	0	stepwise_2	0.025	TRUE	100	NA	NA	0	0.5	FALSE	2	mixmodel_AR1_cal	0	0.024905797998317148	0.007159789273967555	0	10
4	250	0	250	500	750	2	0	1	0	0	0	0	0	0	0	0	0	stepwise_2	0.025	TRUE	100	NA	NA	0	0.5	FALSE	2	mixmodel_cal	0	0.02592009623165483	0.007210215185127424	0	10
4	250	0	250	500	750	2	0	1	0	0	0	0	0	0	0	0	0	stepwise_2	0.025	TRUE	100	NA	NA	0	0.5	FALSE	2	sepmodel	0.1	0.03566643904294826	0.008452659994772415	0	10
4	250	0	250	500	750	2	0	1	0	0	0	0	0	0	0	0	0	stepwise_2	0.025	TRUE	100	NA	NA	0	0.5	FALSE	3	fixmodel	0	0.027101559568425544	0.005507401678916158	0	10
4	250	0	250	500	750	2	0	1	0	0	0	0	0	0	0	0	0	stepwise_2	0.025	TRUE	100	NA	NA	0	0.5	FALSE	3	mixmodel	0	0.019560185979569034	0.004915976356990614	0	10
4	250	0	250	500	750	2	0	1	0	0	0	0	0	0	0	0	0	stepwise_2	0.025	TRUE	100	NA	NA	0	0.5	FALSE	3	mixmodel_AR1	0	0.01962397872482743	0.005027153651142144	0	10
4	250	0	250	500	750	2	0	1	0	0	0	0	0	0	0	0	0	stepwise_2	0.025	TRUE	100	NA	NA	0	0.5	FALSE	3	mixmodel_AR1_cal	0	0.0184618345921062	0.004916517005621161	0	10
4	250	0	250	500	750	2	0	1	0	0	0	0	0	0	0	0	0	stepwise_2	0.025	TRUE	100	NA	NA	0	0.5	FALSE	3	mixmodel_cal	0	0.01870479216445269	0.004877544347190529	0	10
4	250	0	250	500	750	2	0	1	0	0	0	0	0	0	0	0	0	stepwise_2	0.025	TRUE	100	NA	NA	0	0.5	FALSE	3	sepmodel	0	0.03629077552854428	0.005052236278542001	0	10
4	250	0	250	500	750	2	0	1	0	0	0	0	0	0	0	0	0	stepwise_2	0.025	TRUE	100	NA	NA	0	0.5	FALSE	4	fixmodel	0	0.00849724099660116	0.003870325539120596	0	10
4	250	0	250	500	750	2	0	1	0	0	0	0	0	0	0	0	0	stepwise_2	0.025	TRUE	100	NA	NA	0	0.5	FALSE	4	mixmodel	0	0.010968079944122914	0.003197491001467026	0	10
4	250	0	250	500	750	2	0	1	0	0	0	0	0	0	0	0	0	stepwise_2	0.025	TRUE	100	NA	NA	0	0.5	FALSE	4	mixmodel_AR1	0	0.011793286129314521	0.0034534151776816823	0	10
4	250	0	250	500	750	2	0	1	0	0	0	0	0	0	0	0	0	stepwise_2	0.025	TRUE	100	NA	NA	0	0.5	FALSE	4	mixmodel_AR1_cal	0	0.010013811794767239	0.0032555936380059053	0	10
4	250	0	250	500	750	2	0	1	0	0	0	0	0	0	0	0	0	stepwise_2	0.025	TRUE	100	NA	NA	0	0.5	FALSE	4	mixmodel_cal	0	0.010068311621052406	0.0032912724254538133	0	10
4	250	0	250	500	750	2	0	1	0	0	0	0	0	0	0	0	0	stepwise_2	0.025	TRUE	100	NA	NA	0	0.5	FALSE	4	sepmodel	0	0.016303255000848834	0.004552746286858175	0	10
4	250	0	250	500	750	2	0	1	0	0	0	0	0.125	0.125	0.125	0.125	0.125	stepwise_2	0.025	TRUE	25	NA	NA	0	0.5	FALSE	2	fixmodel	0	-0.009615561280575214	0.007230286084445037	0	10
4	250	0	250	500	750	2	0	1	0	0	0	0	0.125	0.125	0.125	0.125	0.125	stepwise_2	0.025	TRUE	25	NA	NA	0	0.5	FALSE	2	mixmodel	0	0.014479682462049587	0.007547519992911579	0	10
4	250	0	250	500	750	2	0	1	0	0	0	0	0.125	0.125	0.125	0.125	0.125	stepwise_2	0.025	TRUE	25	NA	NA	0	0.5	FALSE	2	mixmodel_AR1	0	0.021357746362319796	0.008293078646943446	0	10
4	250	0	250	500	750	2	0	1	0	0	0	0	0.125	0.125	0.125	0.125	0.125	stepwise_2	0.025	TRUE	25	NA	NA	0	0.5	FALSE	2	mixmodel_AR1_cal	0	0.0387097153708473	0.007894373877518799	0	10
4	250	0	250	500	750	2	0	1	0	0	0	0	0.125	0.125	0.125	0.125	0.125	stepwise_2	0.025	TRUE	25	NA	NA	0	0.5	FALSE	2	mixmodel_cal	0.2	0.0667850214572584	0.011891498786732305	0	10
4	250	0	250	500	750	2	0	1	0	0	0	0	0.125	0.125	0.125	0.125	0.125	stepwise_2	0.025	TRUE	25	NA	NA	0	0.5	FALSE	2	sepmodel	0	-0.010751119274736164	0.009510008609392226	0	10
4	250	0	250	500	750	2	0	1	0	0	0	0	0.125	0.125	0.125	0.125	0.125	stepwise_2	0.025	TRUE	25	NA	NA	0	0.5	FALSE	3	fixmodel	0	-0.0033249978644874917	0.0045491198767615565	0	10
4	250	0	250	500	750	2	0	1	0	0	0	0	0.125	0.125	0.125	0.125	0.125	stepwise_2	0.025	TRUE	25	NA	NA	0	0.5	FALSE	3	mixmodel	0	0.03365926688689351	0.006000812799112561	0	10
4	250	0	250	500	750	2	0	1	0	0	0	0	0.125	0.125	0.125	0.125	0.125	stepwise_2	0.025	TRUE	25	NA	NA	0	0.5	FALSE	3	mixmodel_AR1	0	0.033095013355678	0.005969148386878249	0	10
4	250	0	250	500	750	2	0	1	0	0	0	0	0.125	0.125	0.125	0.125	0.125	stepwise_2	0.025	TRUE	25	NA	NA	0	0.5	FALSE	3	mixmodel_AR1_cal	0	0.056888572906092706	0.00803049497203713	0	10
4	250	0	250	500	750	2	0	1	0	0	0	0	0.125	0.125	0.125	0.125	0.125	stepwise_2	0.025	TRUE	25	NA	NA	0	0.5	FALSE	3	mixmodel_cal	0.2	0.11607235147794147	0.016608147942052707	0	10
4	250	0	250	500	750	2	0	1	0	0	0	0	0.125	0.125	0.125	0.125	0.125	stepwise_2	0.025	TRUE	25	NA	NA	0	0.5	FALSE	3	sepmodel	0	0.00429127946178489	0.003115001604526285	0	10
4	250	0	250	500	750	2	0	1	0	0	0	0	0.125	0.125	0.125	0.125	0.125	stepwise_2	0.025	TRUE	25	NA	NA	0	0.5	FALSE	4	fixmodel	0	0.0272877506830069	0.00261266075132074	0	10
4	250	0	250	500	750	2	0	1	0	0	0	0	0.125	0.125	0.125	0.125	0.125	stepwise_2	0.025	TRUE	25	NA	NA	0	0.5	FALSE	4	mixmodel	0.1	0.06841456571185497	0.006873787063257142	0	10
4	250	0	250	500	750	2	0	1	0	0	0	0	0.125	0.125	0.125	0.125	0.125	stepwise_2	0.025	TRUE	25	NA	NA	0	0.5	FALSE	4	mixmodel_AR1	0	0.06290326178990231	0.00613221292156035	0	10
4	250	0	250	500	750	2	0	1	0	0	0	0	0.125	0.125	0.125	0.125	0.125	stepwise_2	0.025	TRUE	25	NA	NA	0	0.5	FALSE	4	mixmodel_AR1_cal	0.2	0.08324235575889613	0.010016012096409288	0	10
4	250	0	250	500	750	2	0	1	0	0	0	0	0.125	0.125	0.125	0.125	0.125	stepwise_2	0.025	TRUE	25	NA	NA	0	0.5	FALSE	4	mixmodel_cal	0.4	0.15508103058143938	0.025635891899746552	0	10
4	250	0	250	500	750	2	0	1	0	0	0	0	0.125	0.125	0.125	0.125	0.125	stepwise_2	0.025	TRUE	25	NA	NA	0	0.5	FALSE	4	sepmodel	0	0.02832335450440068	0.004299518171096462	0	10
4	250	0	250	500	750	2	0	1	0	0	0	0	0.125	0.125	0.125	0.125	0.125	stepwise_2	0.025	TRUE	50	NA	NA	0	0.5	FALSE	2	fixmodel	0	0.012723977524423984	0.00588140497327843	0	10
4	250	0	250	500	750	2	0	1	0	0	0	0	0.125	0.125	0.125	0.125	0.125	stepwise_2	0.025	TRUE	50	NA	NA	0	0.5	FALSE	2	mixmodel	0	0.03899023857851802	0.006748157313420543	0	10
4	250	0	250	500	750	2	0	1	0	0	0	0	0.125	0.125	0.125	0.125	0.125	stepwise_2	0.025	TRUE	50	NA	NA	0	0.5	FALSE	2	mixmodel_AR1	0	0.047803753009596515	0.007473287353163031	0	10
4	250	0	250	500	750	2	0	1	0	0	0	0	0.125	0.125	0.125	0.125	0.125	stepwise_2	0.025	TRUE	50	NA	NA	0	0.5	FALSE	2	mixmodel_AR1_cal	0	0.055893148123692594	0.007158477293839543	0	10
4	250	0	250	500	750	2	0	1	0	0	0	0	0.125	0.125	0.125	0.125	0.125	stepwise_2	0.025	TRUE	50	NA	NA	0	0.5	FALSE	2	mixmodel_cal	0.1	0.07533687064288862	0.010507221871616165	0	10
4	250	0	250	500	750	2	0	1	0	0	0	0	0.125	0.125	0.125	0.125	0.125	stepwise_2	0.025	TRUE	50	NA	NA	0	0.5	FALSE	2	sepmodel	0	0.02109705333552767	0.0064523636018530275	0	10
4	250	0	250	500	750	2	0	1	0	0	0	0	0.125	0.125	0.125	0.125	0.125	stepwise_2	0.025	TRUE	50	NA	NA	0	0.5	FALSE	3	fixmodel	0	0.061385320764593354	0.009277799979311541	0	10
4	250	0	250	500	750	2	0	1	0	0	0	0	0.125	0.125	0.125	0.125	0.125	stepwise_2	0.025	TRUE	50	NA	NA	0	0.5	FALSE	3	mixmodel	0.3	0.10111814309657105	0.01608931800600009	0	10
4	250	0	250	500	750	2	0	1	0	0	0	0	0.125	0.125	0.125	0.125	0.125	stepwise_2	0.025	TRUE	50	NA	NA	0	0.5	FALSE	3	mixmodel_AR1	0.3	0.10101936829900095	0.016062750888382084	0	10
4	250	0	250	500	750	2	0	1	0	0	0	0	0.125	0.125	0.125	0.125	0.125	stepwise_2	0.025	TRUE	50	NA	NA	0	0.5	FALSE	3	mixmodel_AR1_cal	0.3	0.11611313281058638	0.018847639554458867	0	10
4	250	0	250	500	750	2	0	1	0	0	0	0	0.125	0.125	0.125	0.125	0.125	stepwise_2	0.025	TRUE	50	NA	NA	0	0.5	FALSE	3	mixmodel_cal	0.6	0.1670658688546136	0.03252993744890487	0	10
4	250	0	250	500	750	2	0	1	0	0	0	0	0.125	0.125	0.125	0.125	0.125	stepwise_2	0.025	TRUE	50	NA	NA	0	0.5	FALSE	3	sepmodel	0.1	0.06075189360324712	0.010141407088871197	0	10
4	250	0	250	500	750	2	0	1	0	0	0	0	0.125	0.125	0.125	0.125	0.125	stepwise_2	0.025	TRUE	50	NA	NA	0	0.5	FALSE	4	fixmodel	0	0.02772367024761461	0.007221769120396934	0	10
4	250	0	250	500	750	2	0	1	0	0	0	0	0.125	0.125	0.125	0.125	0.125	stepwise_2	0.025	TRUE	50	NA	NA	0	0.5	FALSE	4	mixmodel	0.2	0.07466738761955187	0.012337424651478279	0	10
4	250	0	250	500	750	2	0	1	0	0	0	0	0.125	0.125	0.125	0.125	0.125	stepwise_2	0.025	TRUE	50	NA	NA	0	0.5	FALSE	4	mixmodel_AR1	0.2	0.06712583102250842	0.011540520114611312	0	10
4	250	0	250	500	750	2	0	1	0	0	0	0	0.125	0.125	0.125	0.125	0.125	stepwise_2	0.025	TRUE	50	NA	NA	0	0.5	FALSE	4	mixmodel_AR1_cal	0.2	0.07595474333796366	0.012981064478074253	0	10
4	250	0	250	500	750	2	0	1	0	0	0	0	0.125	0.125	0.125	0.125	0.125	stepwise_2	0.025	TRUE	50	NA	NA	0	0.5	FALSE	4	mixmodel_cal	0.4	0.13509070199322634	0.023945787117383505	0	10
4	250	0	250	500	750	2	0	1	0	0	0	0	0.125	0.125	0.125	0.125	0.125	stepwise_2	0.025	TRUE	50	NA	NA	0	0.5	FALSE	4	sepmodel	0.1	0.0218076879617576	0.007720367427652614	0	10
4	250	0	250	500	750	2	0	1	0	0	0	0	0.125	0.125	0.125	0.125	0.125	stepwise_2	0.025	TRUE	100	NA	NA	0	0.5	FALSE	2	fixmodel	0	0.03869856665318096	0.006716262049541737	0	10
4	250	0	250	500	750	2	0	1	0	0	0	0	0.125	0.125	0.125	0.125	0.125	stepwise_2	0.025	TRUE	100	NA	NA	0	0.5	FALSE	2	mixmodel	0	0.0590102131536575	0.00863872453816432	0	10
4	250	0	250	500	750	2	0	1	0	0	0	0	0.125	0.125	0.125	0.125	0.125	stepwise_2	0.025	TRUE	100	NA	NA	0	0.5	FALSE	2	mixmodel_AR1	0	0.06422906419663084	0.009094746690820775	0	10
4	250	0	250	500	750	2	0	1	0	0	0	0	0.125	0.125	0.125	0.125	0.125	stepwise_2	0.025	TRUE	100	NA	NA	0	0.5	FALSE	2	mixmodel_AR1_cal	0.1	0.06803527365199392	0.010430232915224094	0	10
4	250	0	250	500	750	2	0	1	0	0	0	0	0.125	0.125	0.125	0.125	0.125	stepwise_2	0.025	TRUE	100	NA	NA	0	0.5	FALSE	2	mixmodel_cal	0.1	0.08382763519521852	0.013034776626256699	0	10
4	250	0	250	500	750	2	0	1	0	0	0	0	0.125	0.125	0.125	0.125	0.125	stepwise_2	0.025	TRUE	100	NA	NA	0	0.5	FALSE	2	sepmodel	0	0.04393608196517079	0.00648010751846075	0	10
4	250	0	250	500	750	2	0	1	0	0	0	0	0.125	0.125	0.125	0.125	0.125	stepwise_2	0.025	TRUE	100	NA	NA	0	0.5	FALSE	3	fixmodel	0.1	0.007141994599033983	0.006130555520175215	0	10
4	250	0	250	500	750	2	0	1	0	0	0	0	0.125	0.125	0.125	0.125	0.125	stepwise_2	0.025	TRUE	100	NA	NA	0	0.5	FALSE	3	mixmodel	0.1	0.04315548644825217	0.008318943465531215	0	10
4	250	0	250	500	750	2	0	1	0	0	0	0	0.125	0.125	0.125	0.125	0.125	stepwise_2	0.025	TRUE	100	NA	NA	0	0.5	FALSE	3	mixmodel_AR1	0.1	0.043284288002883586	0.008394754173003501	0	10
4	250	0	250	500	750	2	0	1	0	0	0	0	0.125	0.125	0.125	0.125	0.125	stepwise_2	0.025	TRUE	100	NA	NA	0	0.5	FALSE	3	mixmodel_AR1_cal	0.1	0.049935547431094386	0.00959713131922836	0	10
4	250	0	250	500	750	2	0	1	0	0	0	0	0.125	0.125	0.125	0.125	0.125	stepwise_2	0.025	TRUE	100	NA	NA	0	0.5	FALSE	3	mixmodel_cal	0.2	0.08288732293129303	0.014895770974152357	0	10
4	250	0	250	500	750	2	0	1	0	0	0	0	0.125	0.125	0.125	0.125	0.125	stepwise_2	0.025	TRUE	100	NA	NA	0	0.5	FALSE	3	sepmodel	0	-1.8856851042594239e-4	0.007298465288402533	0	10
4	250	0	250	500	750	2	0	1	0	0	0	0	0.125	0.125	0.125	0.125	0.125	stepwise_2	0.025	TRUE	100	NA	NA	0	0.5	FALSE	4	fixmodel	0	-0.025442314688433755	0.004695272250812328	0	10
4	250	0	250	500	750	2	0	1	0	0	0	0	0.125	0.125	0.125	0.125	0.125	stepwise_2	0.025	TRUE	100	NA	NA	0	0.5	FALSE	4	mixmodel	0	0.017949591460709804	0.005190221513054043	0	10
4	250	0	250	500	750	2	0	1	0	0	0	0	0.125	0.125	0.125	0.125	0.125	stepwise_2	0.025	TRUE	100	NA	NA	0	0.5	FALSE	4	mixmodel_AR1	0	0.012869816322319724	0.005191719584753341	0	10
4	250	0	250	500	750	2	0	1	0	0	0	0	0.125	0.125	0.125	0.125	0.125	stepwise_2	0.025	TRUE	100	NA	NA	0	0.5	FALSE	4	mixmodel_AR1_cal	0	0.020855440695397288	0.0052118146054501106	0	10
4	250	0	250	500	750	2	0	1	0	0	0	0	0.125	0.125	0.125	0.125	0.125	stepwise_2	0.025	TRUE	100	NA	NA	0	0.5	FALSE	4	mixmodel_cal	0.1	0.062207455752825935	0.010156638567811613	0	10
4	250	0	250	500	750	2	0	1	0	0	0	0	0.125	0.125	0.125	0.125	0.125	stepwise_2	0.025	TRUE	100	NA	NA	0	0.5	FALSE	4	sepmodel	0	-0.038314130092865724	0.0061616980375901595	0	10
4	250	0	250	500	750	2	0	1	0	0	0	0	0.25	0.25	0.25	0.25	0.25	stepwise_2	0.025	TRUE	25	NA	NA	0	0.5	FALSE	2	fixmodel	0	-5.518968616775165e-4	0.007753619036935184	0	10
4	250	0	250	500	750	2	0	1	0	0	0	0	0.25	0.25	0.25	0.25	0.25	stepwise_2	0.025	TRUE	25	NA	NA	0	0.5	FALSE	2	mixmodel	0.1	0.011770934158111979	0.007918820109158802	0	10
4	250	0	250	500	750	2	0	1	0	0	0	0	0.25	0.25	0.25	0.25	0.25	stepwise_2	0.025	TRUE	25	NA	NA	0	0.5	FALSE	2	mixmodel_AR1	0.1	0.013682293306489875	0.007970479989077581	0	10
4	250	0	250	500	750	2	0	1	0	0	0	0	0.25	0.25	0.25	0.25	0.25	stepwise_2	0.025	TRUE	25	NA	NA	0	0.5	FALSE	2	mixmodel_AR1_cal	0.1	0.018093933220533716	0.0075875678288390746	0	10
4	250	0	250	500	750	2	0	1	0	0	0	0	0.25	0.25	0.25	0.25	0.25	stepwise_2	0.025	TRUE	25	NA	NA	0	0.5	FALSE	2	mixmodel_cal	0.2	0.10015315213555165	0.016620909233311276	0	10
4	250	0	250	500	750	2	0	1	0	0	0	0	0.25	0.25	0.25	0.25	0.25	stepwise_2	0.025	TRUE	25	NA	NA	0	0.5	FALSE	2	sepmodel	0	-0.0031564590203700437	0.007052180656659357	0	10
4	250	0	250	500	750	2	0	1	0	0	0	0	0.25	0.25	0.25	0.25	0.25	stepwise_2	0.025	TRUE	25	NA	NA	0	0.5	FALSE	3	fixmodel	0	-0.039702620172747394	0.007875998196245773	0	10
4	250	0	250	500	750	2	0	1	0	0	0	0	0.25	0.25	0.25	0.25	0.25	stepwise_2	0.025	TRUE	25	NA	NA	0	0.5	FALSE	3	mixmodel	0	-0.020009832647209392	0.006777247628405943	0	10
4	250	0	250	500	750	2	0	1	0	0	0	0	0.25	0.25	0.25	0.25	0.25	stepwise_2	0.025	TRUE	25	NA	NA	0	0.5	FALSE	3	mixmodel_AR1	0	-0.020734363114648813	0.0067927146607600205	0	10
4	250	0	250	500	750	2	0	1	0	0	0	0	0.25	0.25	0.25	0.25	0.25	stepwise_2	0.025	TRUE	25	NA	NA	0	0.5	FALSE	3	mixmodel_AR1_cal	0	-0.012243820771387144	0.0066115190925431335	0	10
4	250	0	250	500	750	2	0	1	0	0	0	0	0.25	0.25	0.25	0.25	0.25	stepwise_2	0.025	TRUE	25	NA	NA	0	0.5	FALSE	3	mixmodel_cal	0.4	0.1281247208959839	0.024407295259196143	0	10
4	250	0	250	500	750	2	0	1	0	0	0	0	0.25	0.25	0.25	0.25	0.25	stepwise_2	0.025	TRUE	25	NA	NA	0	0.5	FALSE	3	sepmodel	0	-0.04911916531419339	0.010492862107371284	0	10
4	250	0	250	500	750	2	0	1	0	0	0	0	0.25	0.25	0.25	0.25	0.25	stepwise_2	0.025	TRUE	25	NA	NA	0	0.5	FALSE	4	fixmodel	0	-0.05624984373149124	0.00829185335724311	0	10
4	250	0	250	500	750	2	0	1	0	0	0	0	0.25	0.25	0.25	0.25	0.25	stepwise_2	0.025	TRUE	25	NA	NA	0	0.5	FALSE	4	mixmodel	0	-0.033130038489075864	0.006154160097298544	0	10
4	250	0	250	500	750	2	0	1	0	0	0	0	0.25	0.25	0.25	0.25	0.25	stepwise_2	0.025	TRUE	25	NA	NA	0	0.5	FALSE	4	mixmodel_AR1	0	-0.03730303669147811	0.006400130161721746	0	10
4	250	0	250	500	750	2	0	1	0	0	0	0	0.25	0.25	0.25	0.25	0.25	stepwise_2	0.025	TRUE	25	NA	NA	0	0.5	FALSE	4	mixmodel_AR1_cal	0	-0.02927777012000595	0.005701882669822753	0	10
4	250	0	250	500	750	2	0	1	0	0	0	0	0.25	0.25	0.25	0.25	0.25	stepwise_2	0.025	TRUE	25	NA	NA	0	0.5	FALSE	4	mixmodel_cal	0.2	0.12350080601440944	0.01818806817467463	0	10
4	250	0	250	500	750	2	0	1	0	0	0	0	0.25	0.25	0.25	0.25	0.25	stepwise_2	0.025	TRUE	25	NA	NA	0	0.5	FALSE	4	sepmodel	0	-0.05738829546832498	0.009332257067334048	0	10
4	250	0	250	500	750	2	0	1	0	0	0	0	0.25	0.25	0.25	0.25	0.25	stepwise_2	0.025	TRUE	50	NA	NA	0	0.5	FALSE	2	fixmodel	0	4.746503541260966e-4	0.007427918007862762	0	10
4	250	0	250	500	750	2	0	1	0	0	0	0	0.25	0.25	0.25	0.25	0.25	stepwise_2	0.025	TRUE	50	NA	NA	0	0.5	FALSE	2	mixmodel	0	0.01539006085344544	0.007803373030140655	0	10
4	250	0	250	500	750	2	0	1	0	0	0	0	0.25	0.25	0.25	0.25	0.25	stepwise_2	0.025	TRUE	50	NA	NA	0	0.5	FALSE	2	mixmodel_AR1	0	0.018780666141627374	0.008022058709801565	0	10
4	250	0	250	500	750	2	0	1	0	0	0	0	0.25	0.25	0.25	0.25	0.25	stepwise_2	0.025	TRUE	50	NA	NA	0	0.5	FALSE	2	mixmodel_AR1_cal	0	0.0266102494736846	0.008409811487975398	0	10
4	250	0	250	500	750	2	0	1	0	0	0	0	0.25	0.25	0.25	0.25	0.25	stepwise_2	0.025	TRUE	50	NA	NA	0	0.5	FALSE	2	mixmodel_cal	0.1	0.06203550998276854	0.011299081332737285	0	10
4	250	0	250	500	750	2	0	1	0	0	0	0	0.25	0.25	0.25	0.25	0.25	stepwise_2	0.025	TRUE	50	NA	NA	0	0.5	FALSE	2	sepmodel	0	-0.010933590226704017	0.0076555217747180425	0	10
4	250	0	250	500	750	2	0	1	0	0	0	0	0.25	0.25	0.25	0.25	0.25	stepwise_2	0.025	TRUE	50	NA	NA	0	0.5	FALSE	3	fixmodel	0.1	0.04072811486246602	0.00819921104225419	0	10
4	250	0	250	500	750	2	0	1	0	0	0	0	0.25	0.25	0.25	0.25	0.25	stepwise_2	0.025	TRUE	50	NA	NA	0	0.5	FALSE	3	mixmodel	0.1	0.06122901140174499	0.010725203122237075	0	10
4	250	0	250	500	750	2	0	1	0	0	0	0	0.25	0.25	0.25	0.25	0.25	stepwise_2	0.025	TRUE	50	NA	NA	0	0.5	FALSE	3	mixmodel_AR1	0.1	0.059596662728328295	0.010430034544918337	0	10
4	250	0	250	500	750	2	0	1	0	0	0	0	0.25	0.25	0.25	0.25	0.25	stepwise_2	0.025	TRUE	50	NA	NA	0	0.5	FALSE	3	mixmodel_AR1_cal	0.1	0.07018846763268852	0.011867269549407507	0	10
4	250	0	250	500	750	2	0	1	0	0	0	0	0.25	0.25	0.25	0.25	0.25	stepwise_2	0.025	TRUE	50	NA	NA	0	0.5	FALSE	3	mixmodel_cal	0.5	0.14170799640446896	0.028544865611810043	0	10
4	250	0	250	500	750	2	0	1	0	0	0	0	0.25	0.25	0.25	0.25	0.25	stepwise_2	0.025	TRUE	50	NA	NA	0	0.5	FALSE	3	sepmodel	0.1	0.024093060699407306	0.006452712623543329	0	10
4	250	0	250	500	750	2	0	1	0	0	0	0	0.25	0.25	0.25	0.25	0.25	stepwise_2	0.025	TRUE	50	NA	NA	0	0.5	FALSE	4	fixmodel	0	-0.0059858215322981835	0.006469349207285638	0	10
4	250	0	250	500	750	2	0	1	0	0	0	0	0.25	0.25	0.25	0.25	0.25	stepwise_2	0.025	TRUE	50	NA	NA	0	0.5	FALSE	4	mixmodel	0.1	0.01921729912641335	0.007137850786646007	0	10
4	250	0	250	500	750	2	0	1	0	0	0	0	0.25	0.25	0.25	0.25	0.25	stepwise_2	0.025	TRUE	50	NA	NA	0	0.5	FALSE	4	mixmodel_AR1	0.1	0.015239103994902104	0.006717421301393187	0	10
4	250	0	250	500	750	2	0	1	0	0	0	0	0.25	0.25	0.25	0.25	0.25	stepwise_2	0.025	TRUE	50	NA	NA	0	0.5	FALSE	4	mixmodel_AR1_cal	0.1	0.024504444648173595	0.007054908633389555	0	10
4	250	0	250	500	750	2	0	1	0	0	0	0	0.25	0.25	0.25	0.25	0.25	stepwise_2	0.025	TRUE	50	NA	NA	0	0.5	FALSE	4	mixmodel_cal	0.2	0.10510217101454344	0.01950060753527504	0	10
4	250	0	250	500	750	2	0	1	0	0	0	0	0.25	0.25	0.25	0.25	0.25	stepwise_2	0.025	TRUE	50	NA	NA	0	0.5	FALSE	4	sepmodel	0	-0.020969396891797387	0.00798747410454106	0	10
4	250	0	250	500	750	2	0	1	0	0	0	0	0.25	0.25	0.25	0.25	0.25	stepwise_2	0.025	TRUE	100	NA	NA	0	0.5	FALSE	2	fixmodel	0	-0.057385910199741236	0.0183348812453278	0	10
4	250	0	250	500	750	2	0	1	0	0	0	0	0.25	0.25	0.25	0.25	0.25	stepwise_2	0.025	TRUE	100	NA	NA	0	0.5	FALSE	2	mixmodel	0.1	-0.045104948571740466	0.017376802447698018	0	10
4	250	0	250	500	750	2	0	1	0	0	0	0	0.25	0.25	0.25	0.25	0.25	stepwise_2	0.025	TRUE	100	NA	NA	0	0.5	FALSE	2	mixmodel_AR1	0.2	-0.04251516926290002	0.017218724525056486	0	10
4	250	0	250	500	750	2	0	1	0	0	0	0	0.25	0.25	0.25	0.25	0.25	stepwise_2	0.025	TRUE	100	NA	NA	0	0.5	FALSE	2	mixmodel_AR1_cal	0.2	-0.02454410688915826	0.014928074931822065	0	10
4	250	0	250	500	750	2	0	1	0	0	0	0	0.25	0.25	0.25	0.25	0.25	stepwise_2	0.025	TRUE	100	NA	NA	0	0.5	FALSE	2	mixmodel_cal	0.2	-0.011410612324196866	0.014885584953087425	0	10
4	250	0	250	500	750	2	0	1	0	0	0	0	0.25	0.25	0.25	0.25	0.25	stepwise_2	0.025	TRUE	100	NA	NA	0	0.5	FALSE	2	sepmodel	0	-0.058523836094003794	0.019056232909925967	0	10
4	250	0	250	500	750	2	0	1	0	0	0	0	0.25	0.25	0.25	0.25	0.25	stepwise_2	0.025	TRUE	100	NA	NA	0	0.5	FALSE	3	fixmodel	0	-0.08479159718779097	0.010611521317504528	0	10
4	250	0	250	500	750	2	0	1	0	0	0	0	0.25	0.25	0.25	0.25	0.25	stepwise_2	0.025	TRUE	100	NA	NA	0	0.5	FALSE	3	mixmodel	0	-0.06577984396039095	0.007968412855054709	0	10
4	250	0	250	500	750	2	0	1	0	0	0	0	0.25	0.25	0.25	0.25	0.25	stepwise_2	0.025	TRUE	100	NA	NA	0	0.5	FALSE	3	mixmodel_AR1	0	-0.0669936039033656	0.00807566355304988	0	10
4	250	0	250	500	750	2	0	1	0	0	0	0	0.25	0.25	0.25	0.25	0.25	stepwise_2	0.025	TRUE	100	NA	NA	0	0.5	FALSE	3	mixmodel_AR1_cal	0	-0.053120429119723166	0.005975876648448036	0	10
4	250	0	250	500	750	2	0	1	0	0	0	0	0.25	0.25	0.25	0.25	0.25	stepwise_2	0.025	TRUE	100	NA	NA	0	0.5	FALSE	3	mixmodel_cal	0	-0.028638742399819804	0.004385449026939051	0	10
4	250	0	250	500	750	2	0	1	0	0	0	0	0.25	0.25	0.25	0.25	0.25	stepwise_2	0.025	TRUE	100	NA	NA	0	0.5	FALSE	3	sepmodel	0	-0.09463343761805529	0.014630409657533377	0	10
4	250	0	250	500	750	2	0	1	0	0	0	0	0.25	0.25	0.25	0.25	0.25	stepwise_2	0.025	TRUE	100	NA	NA	0	0.5	FALSE	4	fixmodel	0	-0.06867248956494708	0.016941651360416497	0	10
4	250	0	250	500	750	2	0	1	0	0	0	0	0.25	0.25	0.25	0.25	0.25	stepwise_2	0.025	TRUE	100	NA	NA	0	0.5	FALSE	4	mixmodel	0	-0.0453349865598705	0.014452782920008731	0	10
4	250	0	250	500	750	2	0	1	0	0	0	0	0.25	0.25	0.25	0.25	0.25	stepwise_2	0.025	TRUE	100	NA	NA	0	0.5	FALSE	4	mixmodel_AR1	0	-0.04873742210826024	0.0147531893012407	0	10
4	250	0	250	500	750	2	0	1	0	0	0	0	0.25	0.25	0.25	0.25	0.25	stepwise_2	0.025	TRUE	100	NA	NA	0	0.5	FALSE	4	mixmodel_AR1_cal	0	-0.030703094597583153	0.012961412072667586	0	10
4	250	0	250	500	750	2	0	1	0	0	0	0	0.25	0.25	0.25	0.25	0.25	stepwise_2	0.025	TRUE	100	NA	NA	0	0.5	FALSE	4	mixmodel_cal	0.1	0.0017651834343581255	0.012618642820186203	0	10
4	250	0	250	500	750	2	0	1	0	0	0	0	0.25	0.25	0.25	0.25	0.25	stepwise_2	0.025	TRUE	100	NA	NA	0	0.5	FALSE	4	sepmodel	0	-0.07413840201458487	0.018569655686229095	0	10
4	250	0	250	500	750	2	0	1	0	0	0	0	0.375	0.375	0.375	0.375	0.375	stepwise_2	0.025	TRUE	25	NA	NA	0	0.5	FALSE	2	fixmodel	0	-0.062522271022858	0.011141493522144223	0	10
4	250	0	250	500	750	2	0	1	0	0	0	0	0.375	0.375	0.375	0.375	0.375	stepwise_2	0.025	TRUE	25	NA	NA	0	0.5	FALSE	2	mixmodel	0	-0.05377584578793072	0.010100353121081438	0	10
4	250	0	250	500	750	2	0	1	0	0	0	0	0.375	0.375	0.375	0.375	0.375	stepwise_2	0.025	TRUE	25	NA	NA	0	0.5	FALSE	2	mixmodel_AR1	0	-0.05151504507336912	0.00981595816208495	0	10
4	250	0	250	500	750	2	0	1	0	0	0	0	0.375	0.375	0.375	0.375	0.375	stepwise_2	0.025	TRUE	25	NA	NA	0	0.5	FALSE	2	mixmodel_AR1_cal	0	-0.0361631330134774	0.008607540304488175	0	10
4	250	0	250	500	750	2	0	1	0	0	0	0	0.375	0.375	0.375	0.375	0.375	stepwise_2	0.025	TRUE	25	NA	NA	0	0.5	FALSE	2	mixmodel_cal	0.1	0.026256609081775878	0.0076622836779074955	0	10
4	250	0	250	500	750	2	0	1	0	0	0	0	0.375	0.375	0.375	0.375	0.375	stepwise_2	0.025	TRUE	25	NA	NA	0	0.5	FALSE	2	sepmodel	0	-0.06343728938808779	0.014296292618313812	0	10
4	250	0	250	500	750	2	0	1	0	0	0	0	0.375	0.375	0.375	0.375	0.375	stepwise_2	0.025	TRUE	25	NA	NA	0	0.5	FALSE	3	fixmodel	0	-0.015081281461558635	0.0081454221552249	0	10
4	250	0	250	500	750	2	0	1	0	0	0	0	0.375	0.375	0.375	0.375	0.375	stepwise_2	0.025	TRUE	25	NA	NA	0	0.5	FALSE	3	mixmodel	0	-0.0019721885729571337	0.007941565953471631	0	10
4	250	0	250	500	750	2	0	1	0	0	0	0	0.375	0.375	0.375	0.375	0.375	stepwise_2	0.025	TRUE	25	NA	NA	0	0.5	FALSE	3	mixmodel_AR1	0	-0.0031576937558610674	0.007855410912941743	0	10
4	250	0	250	500	750	2	0	1	0	0	0	0	0.375	0.375	0.375	0.375	0.375	stepwise_2	0.025	TRUE	25	NA	NA	0	0.5	FALSE	3	mixmodel_AR1_cal	0	0.009641867233098454	0.008063145807243268	0	10
4	250	0	250	500	750	2	0	1	0	0	0	0	0.375	0.375	0.375	0.375	0.375	stepwise_2	0.025	TRUE	25	NA	NA	0	0.5	FALSE	3	mixmodel_cal	0.3	0.11469340833717112	0.02140865585492065	0	10
4	250	0	250	500	750	2	0	1	0	0	0	0	0.375	0.375	0.375	0.375	0.375	stepwise_2	0.025	TRUE	25	NA	NA	0	0.5	FALSE	3	sepmodel	0	-0.01614512377705142	0.007707037548290837	0	10
4	250	0	250	500	750	2	0	1	0	0	0	0	0.375	0.375	0.375	0.375	0.375	stepwise_2	0.025	TRUE	25	NA	NA	0	0.5	FALSE	4	fixmodel	0	-0.005245232127983093	0.008426630286672333	0	10
4	250	0	250	500	750	2	0	1	0	0	0	0	0.375	0.375	0.375	0.375	0.375	stepwise_2	0.025	TRUE	25	NA	NA	0	0.5	FALSE	4	mixmodel	0	0.010897412846833357	0.008600569824225005	0	10
4	250	0	250	500	750	2	0	1	0	0	0	0	0.375	0.375	0.375	0.375	0.375	stepwise_2	0.025	TRUE	25	NA	NA	0	0.5	FALSE	4	mixmodel_AR1	0	0.00873713804807615	0.008515910498175345	0	10
4	250	0	250	500	750	2	0	1	0	0	0	0	0.375	0.375	0.375	0.375	0.375	stepwise_2	0.025	TRUE	25	NA	NA	0	0.5	FALSE	4	mixmodel_AR1_cal	0	0.024609156708219577	0.009256923903472908	0	10
4	250	0	250	500	750	2	0	1	0	0	0	0	0.375	0.375	0.375	0.375	0.375	stepwise_2	0.025	TRUE	25	NA	NA	0	0.5	FALSE	4	mixmodel_cal	0.5	0.13982402541604524	0.028150134680681338	0	10
4	250	0	250	500	750	2	0	1	0	0	0	0	0.375	0.375	0.375	0.375	0.375	stepwise_2	0.025	TRUE	25	NA	NA	0	0.5	FALSE	4	sepmodel	0	-0.0023219287075429413	0.008931971002372634	0	10
4	250	0	250	500	750	2	0	1	0	0	0	0	0.375	0.375	0.375	0.375	0.375	stepwise_2	0.025	TRUE	50	NA	NA	0	0.5	FALSE	2	fixmodel	0	0.0451814516416525	0.00546754706048089	0	10
4	250	0	250	500	750	2	0	1	0	0	0	0	0.375	0.375	0.375	0.375	0.375	stepwise_2	0.025	TRUE	50	NA	NA	0	0.5	FALSE	2	mixmodel	0	0.05411027815006649	0.006396202407497343	0	10
4	250	0	250	500	750	2	0	1	0	0	0	0	0.375	0.375	0.375	0.375	0.375	stepwise_2	0.025	TRUE	50	NA	NA	0	0.5	FALSE	2	mixmodel_AR1	0	0.055829741410374695	0.006535018750315064	0	10
4	250	0	250	500	750	2	0	1	0	0	0	0	0.375	0.375	0.375	0.375	0.375	stepwise_2	0.025	TRUE	50	NA	NA	0	0.5	FALSE	2	mixmodel_AR1_cal	0.1	0.06911087476108017	0.008112793693644212	0	10
4	250	0	250	500	750	2	0	1	0	0	0	0	0.375	0.375	0.375	0.375	0.375	stepwise_2	0.025	TRUE	50	NA	NA	0	0.5	FALSE	2	mixmodel_cal	0.1	0.09036399166353985	0.011681547690631667	0	10
4	250	0	250	500	750	2	0	1	0	0	0	0	0.375	0.375	0.375	0.375	0.375	stepwise_2	0.025	TRUE	50	NA	NA	0	0.5	FALSE	2	sepmodel	0	0.054065349135331946	0.006837429963960336	0	10
4	250	0	250	500	750	2	0	1	0	0	0	0	0.375	0.375	0.375	0.375	0.375	stepwise_2	0.025	TRUE	50	NA	NA	0	0.5	FALSE	3	fixmodel	0	0.006513003967520998	0.003645218989463599	0	10
4	250	0	250	500	750	2	0	1	0	0	0	0	0.375	0.375	0.375	0.375	0.375	stepwise_2	0.025	TRUE	50	NA	NA	0	0.5	FALSE	3	mixmodel	0	0.020493862118365704	0.004156386439638342	0	10
4	250	0	250	500	750	2	0	1	0	0	0	0	0.375	0.375	0.375	0.375	0.375	stepwise_2	0.025	TRUE	50	NA	NA	0	0.5	FALSE	3	mixmodel_AR1	0	0.020318591134137257	0.004125285253361975	0	10
4	250	0	250	500	750	2	0	1	0	0	0	0	0.375	0.375	0.375	0.375	0.375	stepwise_2	0.025	TRUE	50	NA	NA	0	0.5	FALSE	3	mixmodel_AR1_cal	0	0.032878995497309334	0.004877796731759438	0	10
4	250	0	250	500	750	2	0	1	0	0	0	0	0.375	0.375	0.375	0.375	0.375	stepwise_2	0.025	TRUE	50	NA	NA	0	0.5	FALSE	3	mixmodel_cal	0.2	0.07830068477443713	0.010324755570315862	0	10
4	250	0	250	500	750	2	0	1	0	0	0	0	0.375	0.375	0.375	0.375	0.375	stepwise_2	0.025	TRUE	50	NA	NA	0	0.5	FALSE	3	sepmodel	0	0.010938586246810565	0.004101213273818433	0	10
4	250	0	250	500	750	2	0	1	0	0	0	0	0.375	0.375	0.375	0.375	0.375	stepwise_2	0.025	TRUE	50	NA	NA	0	0.5	FALSE	4	fixmodel	0	-0.0036341610441100935	0.00549632977890285	0	10
4	250	0	250	500	750	2	0	1	0	0	0	0	0.375	0.375	0.375	0.375	0.375	stepwise_2	0.025	TRUE	50	NA	NA	0	0.5	FALSE	4	mixmodel	0	0.012769004841173798	0.005744851556812776	0	10
4	250	0	250	500	750	2	0	1	0	0	0	0	0.375	0.375	0.375	0.375	0.375	stepwise_2	0.025	TRUE	50	NA	NA	0	0.5	FALSE	4	mixmodel_AR1	0	0.010908045891440652	0.005668754027851905	0	10
4	250	0	250	500	750	2	0	1	0	0	0	0	0.375	0.375	0.375	0.375	0.375	stepwise_2	0.025	TRUE	50	NA	NA	0	0.5	FALSE	4	mixmodel_AR1_cal	0	0.024726796976269776	0.005806663374088973	0	10
4	250	0	250	500	750	2	0	1	0	0	0	0	0.375	0.375	0.375	0.375	0.375	stepwise_2	0.025	TRUE	50	NA	NA	0	0.5	FALSE	4	mixmodel_cal	0.2	0.07611343581015442	0.011377902680456542	0	10
4	250	0	250	500	750	2	0	1	0	0	0	0	0.375	0.375	0.375	0.375	0.375	stepwise_2	0.025	TRUE	50	NA	NA	0	0.5	FALSE	4	sepmodel	0	-0.001737829222947888	0.008472871809883487	0	10
4	250	0	250	500	750	2	0	1	0	0	0	0	0.375	0.375	0.375	0.375	0.375	stepwise_2	0.025	TRUE	100	NA	NA	0	0.5	FALSE	2	fixmodel	0.1	-0.007654873611468932	0.0201459824797182	0	10
4	250	0	250	500	750	2	0	1	0	0	0	0	0.375	0.375	0.375	0.375	0.375	stepwise_2	0.025	TRUE	100	NA	NA	0	0.5	FALSE	2	mixmodel	0.1	0.0010222208165005203	0.020164535970973146	0	10
4	250	0	250	500	750	2	0	1	0	0	0	0	0.375	0.375	0.375	0.375	0.375	stepwise_2	0.025	TRUE	100	NA	NA	0	0.5	FALSE	2	mixmodel_AR1	0.1	0.003280661165477751	0.020135752311875102	0	10
4	250	0	250	500	750	2	0	1	0	0	0	0	0.375	0.375	0.375	0.375	0.375	stepwise_2	0.025	TRUE	100	NA	NA	0	0.5	FALSE	2	mixmodel_AR1_cal	0.1	0.03489863919446678	0.01915875398995539	0	10
4	250	0	250	500	750	2	0	1	0	0	0	0	0.375	0.375	0.375	0.375	0.375	stepwise_2	0.025	TRUE	100	NA	NA	0	0.5	FALSE	2	mixmodel_cal	0.1	0.04175348406102337	0.020075728783950093	0	10
4	250	0	250	500	750	2	0	1	0	0	0	0	0.375	0.375	0.375	0.375	0.375	stepwise_2	0.025	TRUE	100	NA	NA	0	0.5	FALSE	2	sepmodel	0.1	-0.009396497880987436	0.021442685086599363	0	10
4	250	0	250	500	750	2	0	1	0	0	0	0	0.375	0.375	0.375	0.375	0.375	stepwise_2	0.025	TRUE	100	NA	NA	0	0.5	FALSE	3	fixmodel	0	-0.008168451498507078	0.003321201395639727	0	10
4	250	0	250	500	750	2	0	1	0	0	0	0	0.375	0.375	0.375	0.375	0.375	stepwise_2	0.025	TRUE	100	NA	NA	0	0.5	FALSE	3	mixmodel	0	0.004898949194626769	0.003389986067849724	0	10
4	250	0	250	500	750	2	0	1	0	0	0	0	0.375	0.375	0.375	0.375	0.375	stepwise_2	0.025	TRUE	100	NA	NA	0	0.5	FALSE	3	mixmodel_AR1	0	0.004347902245979091	0.003451664121438872	0	10
4	250	0	250	500	750	2	0	1	0	0	0	0	0.375	0.375	0.375	0.375	0.375	stepwise_2	0.025	TRUE	100	NA	NA	0	0.5	FALSE	3	mixmodel_AR1_cal	0	0.025730714561295494	0.0039980683807606275	0	10
4	250	0	250	500	750	2	0	1	0	0	0	0	0.375	0.375	0.375	0.375	0.375	stepwise_2	0.025	TRUE	100	NA	NA	0	0.5	FALSE	3	mixmodel_cal	0	0.03672237640326007	0.004762421781337314	0	10
4	250	0	250	500	750	2	0	1	0	0	0	0	0.375	0.375	0.375	0.375	0.375	stepwise_2	0.025	TRUE	100	NA	NA	0	0.5	FALSE	3	sepmodel	0	-0.01033185250247726	0.004592816375029143	0	10
4	250	0	250	500	750	2	0	1	0	0	0	0	0.375	0.375	0.375	0.375	0.375	stepwise_2	0.025	TRUE	100	NA	NA	0	0.5	FALSE	4	fixmodel	0	0.01270578112155825	0.002193309891145953	0	10
4	250	0	250	500	750	2	0	1	0	0	0	0	0.375	0.375	0.375	0.375	0.375	stepwise_2	0.025	TRUE	100	NA	NA	0	0.5	FALSE	4	mixmodel	0	0.02852123751750979	0.002873068483884377	0	10
4	250	0	250	500	750	2	0	1	0	0	0	0	0.375	0.375	0.375	0.375	0.375	stepwise_2	0.025	TRUE	100	NA	NA	0	0.5	FALSE	4	mixmodel_AR1	0	0.026111343389938986	0.002716981636590023	0	10
4	250	0	250	500	750	2	0	1	0	0	0	0	0.375	0.375	0.375	0.375	0.375	stepwise_2	0.025	TRUE	100	NA	NA	0	0.5	FALSE	4	mixmodel_AR1_cal	0	0.050792415577787055	0.004205876661660529	0	10
4	250	0	250	500	750	2	0	1	0	0	0	0	0.375	0.375	0.375	0.375	0.375	stepwise_2	0.025	TRUE	100	NA	NA	0	0.5	FALSE	4	mixmodel_cal	0	0.07187342914800467	0.006949090151522397	0	10
4	250	0	250	500	750	2	0	1	0	0	0	0	0.375	0.375	0.375	0.375	0.375	stepwise_2	0.025	TRUE	100	NA	NA	0	0.5	FALSE	4	sepmodel	0	0.0016565471510763031	0.002308727402566023	0	10
4	250	0	250	500	750	2	0	1	0	0	0	0	0.5	0.5	0.5	0.5	0.5	stepwise_2	0.025	TRUE	25	NA	NA	0	0.5	FALSE	2	fixmodel	0.1	0.03933025693384464	0.0072215793543102345	0	10
4	250	0	250	500	750	2	0	1	0	0	0	0	0.5	0.5	0.5	0.5	0.5	stepwise_2	0.025	TRUE	25	NA	NA	0	0.5	FALSE	2	mixmodel	0.1	0.04600907489745996	0.007750149348347407	0	10
4	250	0	250	500	750	2	0	1	0	0	0	0	0.5	0.5	0.5	0.5	0.5	stepwise_2	0.025	TRUE	25	NA	NA	0	0.5	FALSE	2	mixmodel_AR1	0.1	0.04764041509874931	0.007873606837107461	0	10
4	250	0	250	500	750	2	0	1	0	0	0	0	0.5	0.5	0.5	0.5	0.5	stepwise_2	0.025	TRUE	25	NA	NA	0	0.5	FALSE	2	mixmodel_AR1_cal	0.1	0.06016396568532255	0.008805335531488167	0	10
4	250	0	250	500	750	2	0	1	0	0	0	0	0.5	0.5	0.5	0.5	0.5	stepwise_2	0.025	TRUE	25	NA	NA	0	0.5	FALSE	2	mixmodel_cal	0.2	0.10401886325346729	0.016165085137020637	0	10
4	250	0	250	500	750	2	0	1	0	0	0	0	0.5	0.5	0.5	0.5	0.5	stepwise_2	0.025	TRUE	25	NA	NA	0	0.5	FALSE	2	sepmodel	0	0.035538669313300804	0.008247566058920951	0	10
4	250	0	250	500	750	2	0	1	0	0	0	0	0.5	0.5	0.5	0.5	0.5	stepwise_2	0.025	TRUE	25	NA	NA	0	0.5	FALSE	3	fixmodel	0	-0.007111708649085443	0.002860543466010906	0	10
4	250	0	250	500	750	2	0	1	0	0	0	0	0.5	0.5	0.5	0.5	0.5	stepwise_2	0.025	TRUE	25	NA	NA	0	0.5	FALSE	3	mixmodel	0	0.0032347977108925507	0.0028419837246241625	0	10
4	250	0	250	500	750	2	0	1	0	0	0	0	0.5	0.5	0.5	0.5	0.5	stepwise_2	0.025	TRUE	25	NA	NA	0	0.5	FALSE	3	mixmodel_AR1	0	0.0027488332077199255	0.0028760560515571337	0	10
4	250	0	250	500	750	2	0	1	0	0	0	0	0.5	0.5	0.5	0.5	0.5	stepwise_2	0.025	TRUE	25	NA	NA	0	0.5	FALSE	3	mixmodel_AR1_cal	0	0.01885233173975107	0.002906909336864343	0	10
4	250	0	250	500	750	2	0	1	0	0	0	0	0.5	0.5	0.5	0.5	0.5	stepwise_2	0.025	TRUE	25	NA	NA	0	0.5	FALSE	3	mixmodel_cal	0.1	0.09799382810967106	0.012895809069820184	0	10
4	250	0	250	500	750	2	0	1	0	0	0	0	0.5	0.5	0.5	0.5	0.5	stepwise_2	0.025	TRUE	25	NA	NA	0	0.5	FALSE	3	sepmodel	0	-0.013960576800139714	0.004767044411884377	0	10
4	250	0	250	500	750	2	0	1	0	0	0	0	0.5	0.5	0.5	0.5	0.5	stepwise_2	0.025	TRUE	25	NA	NA	0	0.5	FALSE	4	fixmodel	0	-0.020229635262255342	0.0038722112753973876	0	10
4	250	0	250	500	750	2	0	1	0	0	0	0	0.5	0.5	0.5	0.5	0.5	stepwise_2	0.025	TRUE	25	NA	NA	0	0.5	FALSE	4	mixmodel	0	-0.007840673528559605	0.003587005146441345	0	10
4	250	0	250	500	750	2	0	1	0	0	0	0	0.5	0.5	0.5	0.5	0.5	stepwise_2	0.025	TRUE	25	NA	NA	0	0.5	FALSE	4	mixmodel_AR1	0	-0.009201122724150647	0.0035910686199576835	0	10
4	250	0	250	500	750	2	0	1	0	0	0	0	0.5	0.5	0.5	0.5	0.5	stepwise_2	0.025	TRUE	25	NA	NA	0	0.5	FALSE	4	mixmodel_AR1_cal	0	0.00626007337889162	0.0034358411750292327	0	10
4	250	0	250	500	750	2	0	1	0	0	0	0	0.5	0.5	0.5	0.5	0.5	stepwise_2	0.025	TRUE	25	NA	NA	0	0.5	FALSE	4	mixmodel_cal	0.2	0.09776775047850911	0.013403058702079449	0	10
4	250	0	250	500	750	2	0	1	0	0	0	0	0.5	0.5	0.5	0.5	0.5	stepwise_2	0.025	TRUE	25	NA	NA	0	0.5	FALSE	4	sepmodel	0	-0.03549273940755192	0.004079831159870233	0	10
4	250	0	250	500	750	2	0	1	0	0	0	0	0.5	0.5	0.5	0.5	0.5	stepwise_2	0.025	TRUE	50	NA	NA	0	0.5	FALSE	2	fixmodel	0	0.026585422829307783	0.005322861998695725	0	10
4	250	0	250	500	750	2	0	1	0	0	0	0	0.5	0.5	0.5	0.5	0.5	stepwise_2	0.025	TRUE	50	NA	NA	0	0.5	FALSE	2	mixmodel	0	0.033197731018785544	0.005765354576931638	0	10
4	250	0	250	500	750	2	0	1	0	0	0	0	0.5	0.5	0.5	0.5	0.5	stepwise_2	0.025	TRUE	50	NA	NA	0	0.5	FALSE	2	mixmodel_AR1	0	0.03458700518177756	0.005852220544591847	0	10
4	250	0	250	500	750	2	0	1	0	0	0	0	0.5	0.5	0.5	0.5	0.5	stepwise_2	0.025	TRUE	50	NA	NA	0	0.5	FALSE	2	mixmodel_AR1_cal	0	0.04692350997696367	0.006735775745533845	0	10
4	250	0	250	500	750	2	0	1	0	0	0	0	0.5	0.5	0.5	0.5	0.5	stepwise_2	0.025	TRUE	50	NA	NA	0	0.5	FALSE	2	mixmodel_cal	0	0.058397092584827434	0.008205771196538451	0	10
4	250	0	250	500	750	2	0	1	0	0	0	0	0.5	0.5	0.5	0.5	0.5	stepwise_2	0.025	TRUE	50	NA	NA	0	0.5	FALSE	2	sepmodel	0	0.034377581471353974	0.005096504311749222	0	10
4	250	0	250	500	750	2	0	1	0	0	0	0	0.5	0.5	0.5	0.5	0.5	stepwise_2	0.025	TRUE	50	NA	NA	0	0.5	FALSE	3	fixmodel	0	-6.529600231068095e-4	0.010559469509695291	0	10
4	250	0	250	500	750	2	0	1	0	0	0	0	0.5	0.5	0.5	0.5	0.5	stepwise_2	0.025	TRUE	50	NA	NA	0	0.5	FALSE	3	mixmodel	0	0.009317566478605476	0.010732208352627974	0	10
4	250	0	250	500	750	2	0	1	0	0	0	0	0.5	0.5	0.5	0.5	0.5	stepwise_2	0.025	TRUE	50	NA	NA	0	0.5	FALSE	3	mixmodel_AR1	0	0.009084406089253068	0.010744837194776986	0	10
4	250	0	250	500	750	2	0	1	0	0	0	0	0.5	0.5	0.5	0.5	0.5	stepwise_2	0.025	TRUE	50	NA	NA	0	0.5	FALSE	3	mixmodel_AR1_cal	0	0.023085511583337232	0.011373810756078118	0	10
4	250	0	250	500	750	2	0	1	0	0	0	0	0.5	0.5	0.5	0.5	0.5	stepwise_2	0.025	TRUE	50	NA	NA	0	0.5	FALSE	3	mixmodel_cal	0.1	0.05094917050268812	0.013927128349727551	0	10
4	250	0	250	500	750	2	0	1	0	0	0	0	0.5	0.5	0.5	0.5	0.5	stepwise_2	0.025	TRUE	50	NA	NA	0	0.5	FALSE	3	sepmodel	0	0.006747538042284989	0.010561280527818238	0	10
4	250	0	250	500	750	2	0	1	0	0	0	0	0.5	0.5	0.5	0.5	0.5	stepwise_2	0.025	TRUE	50	NA	NA	0	0.5	FALSE	4	fixmodel	0	0.0032421951429561615	0.004600797339677961	0	10
4	250	0	250	500	750	2	0	1	0	0	0	0	0.5	0.5	0.5	0.5	0.5	stepwise_2	0.025	TRUE	50	NA	NA	0	0.5	FALSE	4	mixmodel	0	0.01551926901910685	0.004860954150509689	0	10
4	250	0	250	500	750	2	0	1	0	0	0	0	0.5	0.5	0.5	0.5	0.5	stepwise_2	0.025	TRUE	50	NA	NA	0	0.5	FALSE	4	mixmodel_AR1	0	0.014603456293700004	0.004864092699955903	0	10
4	250	0	250	500	750	2	0	1	0	0	0	0	0.5	0.5	0.5	0.5	0.5	stepwise_2	0.025	TRUE	50	NA	NA	0	0.5	FALSE	4	mixmodel_AR1_cal	0	0.026440396862263814	0.005577216477685446	0	10
4	250	0	250	500	750	2	0	1	0	0	0	0	0.5	0.5	0.5	0.5	0.5	stepwise_2	0.025	TRUE	50	NA	NA	0	0.5	FALSE	4	mixmodel_cal	0.1	0.05906505172516797	0.008298967674451914	0	10
4	250	0	250	500	750	2	0	1	0	0	0	0	0.5	0.5	0.5	0.5	0.5	stepwise_2	0.025	TRUE	50	NA	NA	0	0.5	FALSE	4	sepmodel	0	-0.0021680853356359103	0.005314649470333327	0	10
4	250	0	250	500	750	2	0	1	0	0	0	0	0.5	0.5	0.5	0.5	0.5	stepwise_2	0.025	TRUE	100	NA	NA	0	0.5	FALSE	2	fixmodel	0	0.011501687260187842	0.00826742451627332	0	10
4	250	0	250	500	750	2	0	1	0	0	0	0	0.5	0.5	0.5	0.5	0.5	stepwise_2	0.025	TRUE	100	NA	NA	0	0.5	FALSE	2	mixmodel	0	0.017855408752274975	0.008473710860282951	0	10
4	250	0	250	500	750	2	0	1	0	0	0	0	0.5	0.5	0.5	0.5	0.5	stepwise_2	0.025	TRUE	100	NA	NA	0	0.5	FALSE	2	mixmodel_AR1	0	0.01917623942210154	0.008526586764236172	0	10
4	250	0	250	500	750	2	0	1	0	0	0	0	0.5	0.5	0.5	0.5	0.5	stepwise_2	0.025	TRUE	100	NA	NA	0	0.5	FALSE	2	mixmodel_AR1_cal	0	0.04761173930818506	0.009897200403160474	0	10
4	250	0	250	500	750	2	0	1	0	0	0	0	0.5	0.5	0.5	0.5	0.5	stepwise_2	0.025	TRUE	100	NA	NA	0	0.5	FALSE	2	mixmodel_cal	0	0.050638221874158534	0.010253885939368521	0	10
4	250	0	250	500	750	2	0	1	0	0	0	0	0.5	0.5	0.5	0.5	0.5	stepwise_2	0.025	TRUE	100	NA	NA	0	0.5	FALSE	2	sepmodel	0	0.02075603104727981	0.010109006213252019	0	10
4	250	0	250	500	750	2	0	1	0	0	0	0	0.5	0.5	0.5	0.5	0.5	stepwise_2	0.025	TRUE	100	NA	NA	0	0.5	FALSE	3	fixmodel	0	9.019078561322421e-4	0.006833251942532968	0	10
4	250	0	250	500	750	2	0	1	0	0	0	0	0.5	0.5	0.5	0.5	0.5	stepwise_2	0.025	TRUE	100	NA	NA	0	0.5	FALSE	3	mixmodel	0.1	0.010676920409143089	0.007001591316377156	0	10
4	250	0	250	500	750	2	0	1	0	0	0	0	0.5	0.5	0.5	0.5	0.5	stepwise_2	0.025	TRUE	100	NA	NA	0	0.5	FALSE	3	mixmodel_AR1	0.1	0.010277220623048453	0.0070011436658738635	0	10
4	250	0	250	500	750	2	0	1	0	0	0	0	0.5	0.5	0.5	0.5	0.5	stepwise_2	0.025	TRUE	100	NA	NA	0	0.5	FALSE	3	mixmodel_AR1_cal	0.2	0.026165350207682115	0.00797239178016471	0	10
4	250	0	250	500	750	2	0	1	0	0	0	0	0.5	0.5	0.5	0.5	0.5	stepwise_2	0.025	TRUE	100	NA	NA	0	0.5	FALSE	3	mixmodel_cal	0.2	0.03275745575485448	0.008411298964841156	0	10
4	250	0	250	500	750	2	0	1	0	0	0	0	0.5	0.5	0.5	0.5	0.5	stepwise_2	0.025	TRUE	100	NA	NA	0	0.5	FALSE	3	sepmodel	0	0.006448320801173264	0.005733288305165773	0	10
4	250	0	250	500	750	2	0	1	0	0	0	0	0.5	0.5	0.5	0.5	0.5	stepwise_2	0.025	TRUE	100	NA	NA	0	0.5	FALSE	4	fixmodel	0	0.023230920723671913	0.0059850710642944316	0	10
4	250	0	250	500	750	2	0	1	0	0	0	0	0.5	0.5	0.5	0.5	0.5	stepwise_2	0.025	TRUE	100	NA	NA	0	0.5	FALSE	4	mixmodel	0	0.035239282588519466	0.006754887364161226	0	10
4	250	0	250	500	750	2	0	1	0	0	0	0	0.5	0.5	0.5	0.5	0.5	stepwise_2	0.025	TRUE	100	NA	NA	0	0.5	FALSE	4	mixmodel_AR1	0	0.03405222674299224	0.006680572322490869	0	10
4	250	0	250	500	750	2	0	1	0	0	0	0	0.5	0.5	0.5	0.5	0.5	stepwise_2	0.025	TRUE	100	NA	NA	0	0.5	FALSE	4	mixmodel_AR1_cal	0.1	0.05713011809431274	0.008886822511758508	0	10
4	250	0	250	500	750	2	0	1	0	0	0	0	0.5	0.5	0.5	0.5	0.5	stepwise_2	0.025	TRUE	100	NA	NA	0	0.5	FALSE	4	mixmodel_cal	0.1	0.07075856863013207	0.010659366428544705	0	10
4	250	0	250	500	750	2	0	1	0	0	0	0	0.5	0.5	0.5	0.5	0.5	stepwise_2	0.025	TRUE	100	NA	NA	0	0.5	FALSE	4	sepmodel	0	0.03222248103362011	0.005070135661058622	0	10
4	250	0	250	500	750	2	0	1	0	0	0	0	-0.5	-0.5	-0.5	-0.5	-0.5	inv_u	0.025	TRUE	25	NA	750	0	0.5	FALSE	2	fixmodel	0	0.029416155455930137	0.012941849603826236	0	10
4	250	0	250	500	750	2	0	1	0	0	0	0	-0.5	-0.5	-0.5	-0.5	-0.5	inv_u	0.025	TRUE	25	NA	750	0	0.5	FALSE	2	mixmodel	0	-0.002102508593458521	0.011978630072713691	0	10
4	250	0	250	500	750	2	0	1	0	0	0	0	-0.5	-0.5	-0.5	-0.5	-0.5	inv_u	0.025	TRUE	25	NA	750	0	0.5	FALSE	2	mixmodel_AR1	0	-0.010455108008032085	0.011294797627755645	0	10
4	250	0	250	500	750	2	0	1	0	0	0	0	-0.5	-0.5	-0.5	-0.5	-0.5	inv_u	0.025	TRUE	25	NA	750	0	0.5	FALSE	2	mixmodel_AR1_cal	0	-0.011566443881806587	0.011333629288956903	0	10
4	250	0	250	500	750	2	0	1	0	0	0	0	-0.5	-0.5	-0.5	-0.5	-0.5	inv_u	0.025	TRUE	25	NA	750	0	0.5	FALSE	2	mixmodel_cal	0	-0.01265578273472364	0.01032118448802057	0	10
4	250	0	250	500	750	2	0	1	0	0	0	0	-0.5	-0.5	-0.5	-0.5	-0.5	inv_u	0.025	TRUE	25	NA	750	0	0.5	FALSE	2	sepmodel	0	0.019517394489252285	0.013245826219557834	0	10
4	250	0	250	500	750	2	0	1	0	0	0	0	-0.5	-0.5	-0.5	-0.5	-0.5	inv_u	0.025	TRUE	25	NA	750	0	0.5	FALSE	3	fixmodel	0	-0.026331542103646275	0.004647996497331706	0	10
4	250	0	250	500	750	2	0	1	0	0	0	0	-0.5	-0.5	-0.5	-0.5	-0.5	inv_u	0.025	TRUE	25	NA	750	0	0.5	FALSE	3	mixmodel	0	-0.04888776268672913	0.006225585477504811	0	10
4	250	0	250	500	750	2	0	1	0	0	0	0	-0.5	-0.5	-0.5	-0.5	-0.5	inv_u	0.025	TRUE	25	NA	750	0	0.5	FALSE	3	mixmodel_AR1	0	-0.053576605133923344	0.006672266873352996	0	10
4	250	0	250	500	750	2	0	1	0	0	0	0	-0.5	-0.5	-0.5	-0.5	-0.5	inv_u	0.025	TRUE	25	NA	750	0	0.5	FALSE	3	mixmodel_AR1_cal	0	-0.05614633933582887	0.007119746552215135	0	10
4	250	0	250	500	750	2	0	1	0	0	0	0	-0.5	-0.5	-0.5	-0.5	-0.5	inv_u	0.025	TRUE	25	NA	750	0	0.5	FALSE	3	mixmodel_cal	0	-0.05780430081909327	0.007119255324190525	0	10
4	250	0	250	500	750	2	0	1	0	0	0	0	-0.5	-0.5	-0.5	-0.5	-0.5	inv_u	0.025	TRUE	25	NA	750	0	0.5	FALSE	3	sepmodel	0	-0.044004140662352795	0.004262730603393793	0	10
4	250	0	250	500	750	2	0	1	0	0	0	0	-0.5	-0.5	-0.5	-0.5	-0.5	inv_u	0.025	TRUE	25	NA	750	0	0.5	FALSE	4	fixmodel	0	-8.553525115786638e-4	0.010728053956454722	0	10
4	250	0	250	500	750	2	0	1	0	0	0	0	-0.5	-0.5	-0.5	-0.5	-0.5	inv_u	0.025	TRUE	25	NA	750	0	0.5	FALSE	4	mixmodel	0	0.00418414900895929	0.010431797046395432	0	10
4	250	0	250	500	750	2	0	1	0	0	0	0	-0.5	-0.5	-0.5	-0.5	-0.5	inv_u	0.025	TRUE	25	NA	750	0	0.5	FALSE	4	mixmodel_AR1	0	0.004050488592261108	0.010596689566138663	0	10
4	250	0	250	500	750	2	0	1	0	0	0	0	-0.5	-0.5	-0.5	-0.5	-0.5	inv_u	0.025	TRUE	25	NA	750	0	0.5	FALSE	4	mixmodel_AR1_cal	0	0.0018678039860501885	0.010262781361950869	0	10
4	250	0	250	500	750	2	0	1	0	0	0	0	-0.5	-0.5	-0.5	-0.5	-0.5	inv_u	0.025	TRUE	25	NA	750	0	0.5	FALSE	4	mixmodel_cal	0	0.0017049726737369069	0.010481732755604562	0	10
4	250	0	250	500	750	2	0	1	0	0	0	0	-0.5	-0.5	-0.5	-0.5	-0.5	inv_u	0.025	TRUE	25	NA	750	0	0.5	FALSE	4	sepmodel	0	-0.016101322708657904	0.008688048603035695	0	10
4	250	0	250	500	750	2	0	1	0	0	0	0	-0.5	-0.5	-0.5	-0.5	-0.5	inv_u	0.025	TRUE	50	NA	750	0	0.5	FALSE	2	fixmodel	0	-0.034796932901767164	0.007550626971552293	0	10
4	250	0	250	500	750	2	0	1	0	0	0	0	-0.5	-0.5	-0.5	-0.5	-0.5	inv_u	0.025	TRUE	50	NA	750	0	0.5	FALSE	2	mixmodel	0	-0.057732176663066466	0.010123541081495591	0	10
4	250	0	250	500	750	2	0	1	0	0	0	0	-0.5	-0.5	-0.5	-0.5	-0.5	inv_u	0.025	TRUE	50	NA	750	0	0.5	FALSE	2	mixmodel_AR1	0	-0.06373825974666153	0.010518120802601302	0	10
4	250	0	250	500	750	2	0	1	0	0	0	0	-0.5	-0.5	-0.5	-0.5	-0.5	inv_u	0.025	TRUE	50	NA	750	0	0.5	FALSE	2	mixmodel_AR1_cal	0	-0.06224481066966477	0.009937295273421505	0	10
4	250	0	250	500	750	2	0	1	0	0	0	0	-0.5	-0.5	-0.5	-0.5	-0.5	inv_u	0.025	TRUE	50	NA	750	0	0.5	FALSE	2	mixmodel_cal	0	-0.06706214201060197	0.01034312817001866	0	10
4	250	0	250	500	750	2	0	1	0	0	0	0	-0.5	-0.5	-0.5	-0.5	-0.5	inv_u	0.025	TRUE	50	NA	750	0	0.5	FALSE	2	sepmodel	0	-0.030869540615000815	0.00813963394266334	0	10
4	250	0	250	500	750	2	0	1	0	0	0	0	-0.5	-0.5	-0.5	-0.5	-0.5	inv_u	0.025	TRUE	50	NA	750	0	0.5	FALSE	3	fixmodel	0	0.020072336356390493	0.00433397231225736	0	10
4	250	0	250	500	750	2	0	1	0	0	0	0	-0.5	-0.5	-0.5	-0.5	-0.5	inv_u	0.025	TRUE	50	NA	750	0	0.5	FALSE	3	mixmodel	0	-0.008796894309140647	0.003769038064895342	0	10
4	250	0	250	500	750	2	0	1	0	0	0	0	-0.5	-0.5	-0.5	-0.5	-0.5	inv_u	0.025	TRUE	50	NA	750	0	0.5	FALSE	3	mixmodel_AR1	0	-0.015119555034484887	0.0036407860834114978	0	10
4	250	0	250	500	750	2	0	1	0	0	0	0	-0.5	-0.5	-0.5	-0.5	-0.5	inv_u	0.025	TRUE	50	NA	750	0	0.5	FALSE	3	mixmodel_AR1_cal	0	-0.014663929643126187	0.0033734541956941797	0	10
4	250	0	250	500	750	2	0	1	0	0	0	0	-0.5	-0.5	-0.5	-0.5	-0.5	inv_u	0.025	TRUE	50	NA	750	0	0.5	FALSE	3	mixmodel_cal	0	-0.020488741806368397	0.0029889354344015727	0	10
4	250	0	250	500	750	2	0	1	0	0	0	0	-0.5	-0.5	-0.5	-0.5	-0.5	inv_u	0.025	TRUE	50	NA	750	0	0.5	FALSE	3	sepmodel	0	0.026238012146564325	0.006993667995571389	0	10
4	250	0	250	500	750	2	0	1	0	0	0	0	-0.5	-0.5	-0.5	-0.5	-0.5	inv_u	0.025	TRUE	50	NA	750	0	0.5	FALSE	4	fixmodel	0	5.664429014235449e-4	0.003901948958962333	0	10
4	250	0	250	500	750	2	0	1	0	0	0	0	-0.5	-0.5	-0.5	-0.5	-0.5	inv_u	0.025	TRUE	50	NA	750	0	0.5	FALSE	4	mixmodel	0	0.001903741678497401	0.00420733632951818	0	10
4	250	0	250	500	750	2	0	1	0	0	0	0	-0.5	-0.5	-0.5	-0.5	-0.5	inv_u	0.025	TRUE	50	NA	750	0	0.5	FALSE	4	mixmodel_AR1	0	4.403320887262589e-4	0.004303925399180203	0	10
4	250	0	250	500	750	2	0	1	0	0	0	0	-0.5	-0.5	-0.5	-0.5	-0.5	inv_u	0.025	TRUE	50	NA	750	0	0.5	FALSE	4	mixmodel_AR1_cal	0	-0.004494355236914611	0.0042871824563547965	0	10
4	250	0	250	500	750	2	0	1	0	0	0	0	-0.5	-0.5	-0.5	-0.5	-0.5	inv_u	0.025	TRUE	50	NA	750	0	0.5	FALSE	4	mixmodel_cal	0	-0.004141606958027117	0.0041678650135872	0	10
4	250	0	250	500	750	2	0	1	0	0	0	0	-0.5	-0.5	-0.5	-0.5	-0.5	inv_u	0.025	TRUE	50	NA	750	0	0.5	FALSE	4	sepmodel	0	0.00870761212662028	0.0036712446521458665	0	10
4	250	0	250	500	750	2	0	1	0	0	0	0	-0.5	-0.5	-0.5	-0.5	-0.5	inv_u	0.025	TRUE	100	NA	750	0	0.5	FALSE	2	fixmodel	0	0.00738508767409674	0.002523814065971322	0	10
4	250	0	250	500	750	2	0	1	0	0	0	0	-0.5	-0.5	-0.5	-0.5	-0.5	inv_u	0.025	TRUE	100	NA	750	0	0.5	FALSE	2	mixmodel	0	-0.021958482873459632	0.002494243443848691	0	10
4	250	0	250	500	750	2	0	1	0	0	0	0	-0.5	-0.5	-0.5	-0.5	-0.5	inv_u	0.025	TRUE	100	NA	750	0	0.5	FALSE	2	mixmodel_AR1	0	-0.0317700764146842	0.0033858220667723053	0	10
4	250	0	250	500	750	2	0	1	0	0	0	0	-0.5	-0.5	-0.5	-0.5	-0.5	inv_u	0.025	TRUE	100	NA	750	0	0.5	FALSE	2	mixmodel_AR1_cal	0	-0.029233770747410567	0.0029842046204165266	0	10
4	250	0	250	500	750	2	0	1	0	0	0	0	-0.5	-0.5	-0.5	-0.5	-0.5	inv_u	0.025	TRUE	100	NA	750	0	0.5	FALSE	2	mixmodel_cal	0	-0.03283536430544594	0.003461434032370621	0	10
4	250	0	250	500	750	2	0	1	0	0	0	0	-0.5	-0.5	-0.5	-0.5	-0.5	inv_u	0.025	TRUE	100	NA	750	0	0.5	FALSE	2	sepmodel	0	-7.368897579371736e-5	0.0027056200923130168	0	10
4	250	0	250	500	750	2	0	1	0	0	0	0	-0.5	-0.5	-0.5	-0.5	-0.5	inv_u	0.025	TRUE	100	NA	750	0	0.5	FALSE	3	fixmodel	0	0.015139312038106586	0.0011782509753327014	0	10
4	250	0	250	500	750	2	0	1	0	0	0	0	-0.5	-0.5	-0.5	-0.5	-0.5	inv_u	0.025	TRUE	100	NA	750	0	0.5	FALSE	3	mixmodel	0	-1.4615363527454008e-4	0.0013890924273514183	0	10
4	250	0	250	500	750	2	0	1	0	0	0	0	-0.5	-0.5	-0.5	-0.5	-0.5	inv_u	0.025	TRUE	100	NA	750	0	0.5	FALSE	3	mixmodel_AR1	0	-0.007429279758829881	0.001659997120212129	0	10
4	250	0	250	500	750	2	0	1	0	0	0	0	-0.5	-0.5	-0.5	-0.5	-0.5	inv_u	0.025	TRUE	100	NA	750	0	0.5	FALSE	3	mixmodel_AR1_cal	0	-0.0027307422496054374	0.0014333778894288368	0	10
4	250	0	250	500	750	2	0	1	0	0	0	0	-0.5	-0.5	-0.5	-0.5	-0.5	inv_u	0.025	TRUE	100	NA	750	0	0.5	FALSE	3	mixmodel_cal	0	-0.009035496807741178	0.001681094128687552	0	10
4	250	0	250	500	750	2	0	1	0	0	0	0	-0.5	-0.5	-0.5	-0.5	-0.5	inv_u	0.025	TRUE	100	NA	750	0	0.5	FALSE	3	sepmodel	0	0.015727567870440922	0.0015394989434811318	0	10
4	250	0	250	500	750	2	0	1	0	0	0	0	-0.5	-0.5	-0.5	-0.5	-0.5	inv_u	0.025	TRUE	100	NA	750	0	0.5	FALSE	4	fixmodel	0	-0.012161510898551902	0.007497475684420291	0	10
4	250	0	250	500	750	2	0	1	0	0	0	0	-0.5	-0.5	-0.5	-0.5	-0.5	inv_u	0.025	TRUE	100	NA	750	0	0.5	FALSE	4	mixmodel	0.1	0.0014955517291593702	0.006464544226615006	0	10
4	250	0	250	500	750	2	0	1	0	0	0	0	-0.5	-0.5	-0.5	-0.5	-0.5	inv_u	0.025	TRUE	100	NA	750	0	0.5	FALSE	4	mixmodel_AR1	0.1	0.0024328252176959663	0.0064198465245537155	0	10
4	250	0	250	500	750	2	0	1	0	0	0	0	-0.5	-0.5	-0.5	-0.5	-0.5	inv_u	0.025	TRUE	100	NA	750	0	0.5	FALSE	4	mixmodel_AR1_cal	0.1	-0.004114900221945743	0.006673048916549675	0	10
4	250	0	250	500	750	2	0	1	0	0	0	0	-0.5	-0.5	-0.5	-0.5	-0.5	inv_u	0.025	TRUE	100	NA	750	0	0.5	FALSE	4	mixmodel_cal	0.1	-0.0018977172303752796	0.006162447537371135	0	10
4	250	0	250	500	750	2	0	1	0	0	0	0	-0.5	-0.5	-0.5	-0.5	-0.5	inv_u	0.025	TRUE	100	NA	750	0	0.5	FALSE	4	sepmodel	0	-0.004189476041357743	0.00879971355561342	0	10
4	250	0	250	500	750	2	0	1	0	0	0	0	-0.375	-0.375	-0.375	-0.375	-0.375	inv_u	0.025	TRUE	25	NA	750	0	0.5	FALSE	2	fixmodel	0	-0.022981426534098532	0.005211316589726721	0	10
4	250	0	250	500	750	2	0	1	0	0	0	0	-0.375	-0.375	-0.375	-0.375	-0.375	inv_u	0.025	TRUE	25	NA	750	0	0.5	FALSE	2	mixmodel	0	-0.04894378308906475	0.00747564882878048	0	10
4	250	0	250	500	750	2	0	1	0	0	0	0	-0.375	-0.375	-0.375	-0.375	-0.375	inv_u	0.025	TRUE	25	NA	750	0	0.5	FALSE	2	mixmodel_AR1	0	-0.05325548030399456	0.007812541298895553	0	10
4	250	0	250	500	750	2	0	1	0	0	0	0	-0.375	-0.375	-0.375	-0.375	-0.375	inv_u	0.025	TRUE	25	NA	750	0	0.5	FALSE	2	mixmodel_AR1_cal	0	-0.04957777930176905	0.007632328587693064	0	10
4	250	0	250	500	750	2	0	1	0	0	0	0	-0.375	-0.375	-0.375	-0.375	-0.375	inv_u	0.025	TRUE	25	NA	750	0	0.5	FALSE	2	mixmodel_cal	0	-0.05716563669369631	0.008109412408641013	0	10
4	250	0	250	500	750	2	0	1	0	0	0	0	-0.375	-0.375	-0.375	-0.375	-0.375	inv_u	0.025	TRUE	25	NA	750	0	0.5	FALSE	2	sepmodel	0	-0.02484475571090612	0.004949927242924367	0	10
4	250	0	250	500	750	2	0	1	0	0	0	0	-0.375	-0.375	-0.375	-0.375	-0.375	inv_u	0.025	TRUE	25	NA	750	0	0.5	FALSE	3	fixmodel	0	0.03135139924842479	0.005261933526796982	0	10
4	250	0	250	500	750	2	0	1	0	0	0	0	-0.375	-0.375	-0.375	-0.375	-0.375	inv_u	0.025	TRUE	25	NA	750	0	0.5	FALSE	3	mixmodel	0	0.008232692485452317	0.004307750633050007	0	10
4	250	0	250	500	750	2	0	1	0	0	0	0	-0.375	-0.375	-0.375	-0.375	-0.375	inv_u	0.025	TRUE	25	NA	750	0	0.5	FALSE	3	mixmodel_AR1	0	0.001085457546113618	0.00418144709276871	0	10
4	250	0	250	500	750	2	0	1	0	0	0	0	-0.375	-0.375	-0.375	-0.375	-0.375	inv_u	0.025	TRUE	25	NA	750	0	0.5	FALSE	3	mixmodel_AR1_cal	0	0.0074246042895712875	0.0044285998612365865	0	10
4	250	0	250	500	750	2	0	1	0	0	0	0	-0.375	-0.375	-0.375	-0.375	-0.375	inv_u	0.025	TRUE	25	NA	750	0	0.5	FALSE	3	mixmodel_cal	0	0.001357047992865598	0.004036350695567102	0	10
4	250	0	250	500	750	2	0	1	0	0	0	0	-0.375	-0.375	-0.375	-0.375	-0.375	inv_u	0.025	TRUE	25	NA	750	0	0.5	FALSE	3	sepmodel	0	0.030012219481515605	0.005086166919183905	0	10
4	250	0	250	500	750	2	0	1	0	0	0	0	-0.375	-0.375	-0.375	-0.375	-0.375	inv_u	0.025	TRUE	25	NA	750	0	0.5	FALSE	4	fixmodel	0	-0.05250989571095228	0.008044689851583043	0	10
4	250	0	250	500	750	2	0	1	0	0	0	0	-0.375	-0.375	-0.375	-0.375	-0.375	inv_u	0.025	TRUE	25	NA	750	0	0.5	FALSE	4	mixmodel	0	-0.03995695678563186	0.006316828432649848	0	10
4	250	0	250	500	750	2	0	1	0	0	0	0	-0.375	-0.375	-0.375	-0.375	-0.375	inv_u	0.025	TRUE	25	NA	750	0	0.5	FALSE	4	mixmodel_AR1	0	-0.04129522727748777	0.006361534457878669	0	10
4	250	0	250	500	750	2	0	1	0	0	0	0	-0.375	-0.375	-0.375	-0.375	-0.375	inv_u	0.025	TRUE	25	NA	750	0	0.5	FALSE	4	mixmodel_AR1_cal	0	-0.044361911970734046	0.006214251196484166	0	10
4	250	0	250	500	750	2	0	1	0	0	0	0	-0.375	-0.375	-0.375	-0.375	-0.375	inv_u	0.025	TRUE	25	NA	750	0	0.5	FALSE	4	mixmodel_cal	0	-0.04318787732188422	0.006432693734916729	0	10
4	250	0	250	500	750	2	0	1	0	0	0	0	-0.375	-0.375	-0.375	-0.375	-0.375	inv_u	0.025	TRUE	25	NA	750	0	0.5	FALSE	4	sepmodel	0	-0.0516062815231982	0.007376452356183489	0	10
4	250	0	250	500	750	2	0	1	0	0	0	0	-0.375	-0.375	-0.375	-0.375	-0.375	inv_u	0.025	TRUE	50	NA	750	0	0.5	FALSE	2	fixmodel	0.1	0.02820133739448532	0.006090310111281071	0	10
4	250	0	250	500	750	2	0	1	0	0	0	0	-0.375	-0.375	-0.375	-0.375	-0.375	inv_u	0.025	TRUE	50	NA	750	0	0.5	FALSE	2	mixmodel	0.1	0.0034791966060861417	0.005193293102940321	0	10
4	250	0	250	500	750	2	0	1	0	0	0	0	-0.375	-0.375	-0.375	-0.375	-0.375	inv_u	0.025	TRUE	50	NA	750	0	0.5	FALSE	2	mixmodel_AR1	0.1	0.0015393251224189457	0.005255100410085909	0	10
4	250	0	250	500	750	2	0	1	0	0	0	0	-0.375	-0.375	-0.375	-0.375	-0.375	inv_u	0.025	TRUE	50	NA	750	0	0.5	FALSE	2	mixmodel_AR1_cal	0.1	-0.001524035033371692	0.0051129783017650745	0	10
4	250	0	250	500	750	2	0	1	0	0	0	0	-0.375	-0.375	-0.375	-0.375	-0.375	inv_u	0.025	TRUE	50	NA	750	0	0.5	FALSE	2	mixmodel_cal	0.1	-4.1386660402196877e-4	0.005210308834513745	0	10
4	250	0	250	500	750	2	0	1	0	0	0	0	-0.375	-0.375	-0.375	-0.375	-0.375	inv_u	0.025	TRUE	50	NA	750	0	0.5	FALSE	2	sepmodel	0	0.013751616128742719	0.004672930936691874	0	10
4	250	0	250	500	750	2	0	1	0	0	0	0	-0.375	-0.375	-0.375	-0.375	-0.375	inv_u	0.025	TRUE	50	NA	750	0	0.5	FALSE	3	fixmodel	0	-0.004895845806810094	0.008884241811398998	0	10
4	250	0	250	500	750	2	0	1	0	0	0	0	-0.375	-0.375	-0.375	-0.375	-0.375	inv_u	0.025	TRUE	50	NA	750	0	0.5	FALSE	3	mixmodel	0	-0.02014249228257686	0.007982964404782598	0	10
4	250	0	250	500	750	2	0	1	0	0	0	0	-0.375	-0.375	-0.375	-0.375	-0.375	inv_u	0.025	TRUE	50	NA	750	0	0.5	FALSE	3	mixmodel_AR1	0	-0.022752577662328317	0.00773585065472427	0	10
4	250	0	250	500	750	2	0	1	0	0	0	0	-0.375	-0.375	-0.375	-0.375	-0.375	inv_u	0.025	TRUE	50	NA	750	0	0.5	FALSE	3	mixmodel_AR1_cal	0	-0.023208249015852424	0.007626801260387837	0	10
4	250	0	250	500	750	2	0	1	0	0	0	0	-0.375	-0.375	-0.375	-0.375	-0.375	inv_u	0.025	TRUE	50	NA	750	0	0.5	FALSE	3	mixmodel_cal	0	-0.022625307041993264	0.007549207087326637	0	10
4	250	0	250	500	750	2	0	1	0	0	0	0	-0.375	-0.375	-0.375	-0.375	-0.375	inv_u	0.025	TRUE	50	NA	750	0	0.5	FALSE	3	sepmodel	0	-0.023809780431516152	0.0077227315962025925	0	10
4	250	0	250	500	750	2	0	1	0	0	0	0	-0.375	-0.375	-0.375	-0.375	-0.375	inv_u	0.025	TRUE	50	NA	750	0	0.5	FALSE	4	fixmodel	0	-0.01820829455092709	0.007739701696854406	0	10
4	250	0	250	500	750	2	0	1	0	0	0	0	-0.375	-0.375	-0.375	-0.375	-0.375	inv_u	0.025	TRUE	50	NA	750	0	0.5	FALSE	4	mixmodel	0	-0.011306049155922461	0.005228231906537111	0	10
4	250	0	250	500	750	2	0	1	0	0	0	0	-0.375	-0.375	-0.375	-0.375	-0.375	inv_u	0.025	TRUE	50	NA	750	0	0.5	FALSE	4	mixmodel_AR1	0	-0.009967201167673181	0.0051942060933390655	0	10
4	250	0	250	500	750	2	0	1	0	0	0	0	-0.375	-0.375	-0.375	-0.375	-0.375	inv_u	0.025	TRUE	50	NA	750	0	0.5	FALSE	4	mixmodel_AR1_cal	0	-0.01518658025579022	0.005530701256744556	0	10
4	250	0	250	500	750	2	0	1	0	0	0	0	-0.375	-0.375	-0.375	-0.375	-0.375	inv_u	0.025	TRUE	50	NA	750	0	0.5	FALSE	4	mixmodel_cal	0	-0.013206724369832876	0.005156098410422941	0	10
4	250	0	250	500	750	2	0	1	0	0	0	0	-0.375	-0.375	-0.375	-0.375	-0.375	inv_u	0.025	TRUE	50	NA	750	0	0.5	FALSE	4	sepmodel	0	-0.02596217793942454	0.00723706885267719	0	10
4	250	0	250	500	750	2	0	1	0	0	0	0	-0.375	-0.375	-0.375	-0.375	-0.375	inv_u	0.025	TRUE	100	NA	750	0	0.5	FALSE	2	fixmodel	0	-0.03345898446779481	0.013047641188335523	0	10
4	250	0	250	500	750	2	0	1	0	0	0	0	-0.375	-0.375	-0.375	-0.375	-0.375	inv_u	0.025	TRUE	100	NA	750	0	0.5	FALSE	2	mixmodel	0	-0.05234383116291647	0.013283143061529586	0	10
4	250	0	250	500	750	2	0	1	0	0	0	0	-0.375	-0.375	-0.375	-0.375	-0.375	inv_u	0.025	TRUE	100	NA	750	0	0.5	FALSE	2	mixmodel_AR1	0	-0.055912466792761246	0.013533860401753662	0	10
4	250	0	250	500	750	2	0	1	0	0	0	0	-0.375	-0.375	-0.375	-0.375	-0.375	inv_u	0.025	TRUE	100	NA	750	0	0.5	FALSE	2	mixmodel_AR1_cal	0	-0.05480158016998636	0.0135061606372184	0	10
4	250	0	250	500	750	2	0	1	0	0	0	0	-0.375	-0.375	-0.375	-0.375	-0.375	inv_u	0.025	TRUE	100	NA	750	0	0.5	FALSE	2	mixmodel_cal	0	-0.054630257332326286	0.0130751598293906	0	10
4	250	0	250	500	750	2	0	1	0	0	0	0	-0.375	-0.375	-0.375	-0.375	-0.375	inv_u	0.025	TRUE	100	NA	750	0	0.5	FALSE	2	sepmodel	0	-0.029769622494153044	0.010151533431849087	0	10
4	250	0	250	500	750	2	0	1	0	0	0	0	-0.375	-0.375	-0.375	-0.375	-0.375	inv_u	0.025	TRUE	100	NA	750	0	0.5	FALSE	3	fixmodel	0	-0.04671128461851359	0.0060506142175266444	0	10
4	250	0	250	500	750	2	0	1	0	0	0	0	-0.375	-0.375	-0.375	-0.375	-0.375	inv_u	0.025	TRUE	100	NA	750	0	0.5	FALSE	3	mixmodel	0	-0.05203972336709009	0.005811687497812534	0	10
4	250	0	250	500	750	2	0	1	0	0	0	0	-0.375	-0.375	-0.375	-0.375	-0.375	inv_u	0.025	TRUE	100	NA	750	0	0.5	FALSE	3	mixmodel_AR1	0	-0.05483351170744227	0.006177439739853525	0	10
4	250	0	250	500	750	2	0	1	0	0	0	0	-0.375	-0.375	-0.375	-0.375	-0.375	inv_u	0.025	TRUE	100	NA	750	0	0.5	FALSE	3	mixmodel_AR1_cal	0	-0.05232125344679932	0.00609339224608224	0	10
4	250	0	250	500	750	2	0	1	0	0	0	0	-0.375	-0.375	-0.375	-0.375	-0.375	inv_u	0.025	TRUE	100	NA	750	0	0.5	FALSE	3	mixmodel_cal	0	-0.05246252472195311	0.005932222268366648	0	10
4	250	0	250	500	750	2	0	1	0	0	0	0	-0.375	-0.375	-0.375	-0.375	-0.375	inv_u	0.025	TRUE	100	NA	750	0	0.5	FALSE	3	sepmodel	0	-0.04093963337351077	0.007927333862592586	0	10
4	250	0	250	500	750	2	0	1	0	0	0	0	-0.375	-0.375	-0.375	-0.375	-0.375	inv_u	0.025	TRUE	100	NA	750	0	0.5	FALSE	4	fixmodel	0	-0.013985610800912316	0.015519722139501105	0	10
4	250	0	250	500	750	2	0	1	0	0	0	0	-0.375	-0.375	-0.375	-0.375	-0.375	inv_u	0.025	TRUE	100	NA	750	0	0.5	FALSE	4	mixmodel	0.2	0.005249175165999503	0.011217235444041488	0	10
4	250	0	250	500	750	2	0	1	0	0	0	0	-0.375	-0.375	-0.375	-0.375	-0.375	inv_u	0.025	TRUE	100	NA	750	0	0.5	FALSE	4	mixmodel_AR1	0.2	0.0035667391431304864	0.011346038348591013	0	10
4	250	0	250	500	750	2	0	1	0	0	0	0	-0.375	-0.375	-0.375	-0.375	-0.375	inv_u	0.025	TRUE	100	NA	750	0	0.5	FALSE	4	mixmodel_AR1_cal	0.1	0.004346651854322659	0.011030296514531895	0	10
4	250	0	250	500	750	2	0	1	0	0	0	0	-0.375	-0.375	-0.375	-0.375	-0.375	inv_u	0.025	TRUE	100	NA	750	0	0.5	FALSE	4	mixmodel_cal	0.1	0.010907619091342025	0.010115551857157413	0	10
4	250	0	250	500	750	2	0	1	0	0	0	0	-0.375	-0.375	-0.375	-0.375	-0.375	inv_u	0.025	TRUE	100	NA	750	0	0.5	FALSE	4	sepmodel	0.1	-0.008687083771613459	0.017284388247513716	0	10
4	250	0	250	500	750	2	0	1	0	0	0	0	-0.25	-0.25	-0.25	-0.25	-0.25	inv_u	0.025	TRUE	25	NA	750	0	0.5	FALSE	2	fixmodel	0	-0.013410242130727194	0.003935837418247355	0	10
4	250	0	250	500	750	2	0	1	0	0	0	0	-0.25	-0.25	-0.25	-0.25	-0.25	inv_u	0.025	TRUE	25	NA	750	0	0.5	FALSE	2	mixmodel	0	-0.028521640773097247	0.005709849659135941	0	10
4	250	0	250	500	750	2	0	1	0	0	0	0	-0.25	-0.25	-0.25	-0.25	-0.25	inv_u	0.025	TRUE	25	NA	750	0	0.5	FALSE	2	mixmodel_AR1	0	-0.029699369865416124	0.005850398297827473	0	10
4	250	0	250	500	750	2	0	1	0	0	0	0	-0.25	-0.25	-0.25	-0.25	-0.25	inv_u	0.025	TRUE	25	NA	750	0	0.5	FALSE	2	mixmodel_AR1_cal	0	-0.02960390414712828	0.005828736019558667	0	10
4	250	0	250	500	750	2	0	1	0	0	0	0	-0.25	-0.25	-0.25	-0.25	-0.25	inv_u	0.025	TRUE	25	NA	750	0	0.5	FALSE	2	mixmodel_cal	0	-0.032007033732037005	0.006031784215914972	0	10
4	250	0	250	500	750	2	0	1	0	0	0	0	-0.25	-0.25	-0.25	-0.25	-0.25	inv_u	0.025	TRUE	25	NA	750	0	0.5	FALSE	2	sepmodel	0	-0.010262519542014504	0.004444168250618583	0	10
4	250	0	250	500	750	2	0	1	0	0	0	0	-0.25	-0.25	-0.25	-0.25	-0.25	inv_u	0.025	TRUE	25	NA	750	0	0.5	FALSE	3	fixmodel	0	0.001886587031642557	0.0018448850472251263	0	10
4	250	0	250	500	750	2	0	1	0	0	0	0	-0.25	-0.25	-0.25	-0.25	-0.25	inv_u	0.025	TRUE	25	NA	750	0	0.5	FALSE	3	mixmodel	0	-0.011715782584569576	0.003393794535816095	0	10
4	250	0	250	500	750	2	0	1	0	0	0	0	-0.25	-0.25	-0.25	-0.25	-0.25	inv_u	0.025	TRUE	25	NA	750	0	0.5	FALSE	3	mixmodel_AR1	0	-0.013820725661154575	0.00363098234463284	0	10
4	250	0	250	500	750	2	0	1	0	0	0	0	-0.25	-0.25	-0.25	-0.25	-0.25	inv_u	0.025	TRUE	25	NA	750	0	0.5	FALSE	3	mixmodel_AR1_cal	0	-0.013141648979741679	0.003450109728152548	0	10
4	250	0	250	500	750	2	0	1	0	0	0	0	-0.25	-0.25	-0.25	-0.25	-0.25	inv_u	0.025	TRUE	25	NA	750	0	0.5	FALSE	3	mixmodel_cal	0	-0.017760254851939595	0.00377643742760538	0	10
4	250	0	250	500	750	2	0	1	0	0	0	0	-0.25	-0.25	-0.25	-0.25	-0.25	inv_u	0.025	TRUE	25	NA	750	0	0.5	FALSE	3	sepmodel	0	0.017861711684489266	0.003068502029712901	0	10
4	250	0	250	500	750	2	0	1	0	0	0	0	-0.25	-0.25	-0.25	-0.25	-0.25	inv_u	0.025	TRUE	25	NA	750	0	0.5	FALSE	4	fixmodel	0	-0.018389694833300472	0.01084746697356193	0	10
4	250	0	250	500	750	2	0	1	0	0	0	0	-0.25	-0.25	-0.25	-0.25	-0.25	inv_u	0.025	TRUE	25	NA	750	0	0.5	FALSE	4	mixmodel	0	-0.024855993485346468	0.00886291560806362	0	10
4	250	0	250	500	750	2	0	1	0	0	0	0	-0.25	-0.25	-0.25	-0.25	-0.25	inv_u	0.025	TRUE	25	NA	750	0	0.5	FALSE	4	mixmodel_AR1	0	-0.025946205055701287	0.008944500563945874	0	10
4	250	0	250	500	750	2	0	1	0	0	0	0	-0.25	-0.25	-0.25	-0.25	-0.25	inv_u	0.025	TRUE	25	NA	750	0	0.5	FALSE	4	mixmodel_AR1_cal	0	-0.02893592196302616	0.008358316264377772	0	10
4	250	0	250	500	750	2	0	1	0	0	0	0	-0.25	-0.25	-0.25	-0.25	-0.25	inv_u	0.025	TRUE	25	NA	750	0	0.5	FALSE	4	mixmodel_cal	0	-0.030276004650500902	0.007690910226087276	0	10
4	250	0	250	500	750	2	0	1	0	0	0	0	-0.25	-0.25	-0.25	-0.25	-0.25	inv_u	0.025	TRUE	25	NA	750	0	0.5	FALSE	4	sepmodel	0	-0.013540875375374954	0.010674478349992737	0	10
4	250	0	250	500	750	2	0	1	0	0	0	0	-0.25	-0.25	-0.25	-0.25	-0.25	inv_u	0.025	TRUE	50	NA	750	0	0.5	FALSE	2	fixmodel	0.1	-0.0054800281119560725	0.007922801735206635	0	10
4	250	0	250	500	750	2	0	1	0	0	0	0	-0.25	-0.25	-0.25	-0.25	-0.25	inv_u	0.025	TRUE	50	NA	750	0	0.5	FALSE	2	mixmodel	0	-0.02131434158797783	0.0083183114712159709	0	10
4	250	0	250	500	750	2	0	1	0	0	0	0	-0.25	-0.25	-0.25	-0.25	-0.25	inv_u	0.025	TRUE	50	NA	750	0	0.5	FALSE	2	mixmodel_AR1	0	-0.02784040497962362	0.008603641084438948	0	10
4	250	0	250	500	750	2	0	1	0	0	0	0	-0.25	-0.25	-0.25	-0.25	-0.25	inv_u	0.025	TRUE	50	NA	750	0	0.5	FALSE	2	mixmodel_AR1_cal	0	-0.023112321805694964	0.008390621470910036	0	10
4	250	0	250	500	750	2	0	1	0	0	0	0	-0.25	-0.25	-0.25	-0.25	-0.25	inv_u	0.025	TRUE	50	NA	750	0	0.5	FALSE	2	mixmodel_cal	0	-0.02497403803318437	0.008597275560823521	0	10
4	250	0	250	500	750	2	0	1	0	0	0	0	-0.25	-0.25	-0.25	-0.25	-0.25	inv_u	0.025	TRUE	50	NA	750	0	0.5	FALSE	2	sepmodel	0.1	0.008986113667902232	0.009698097673590391	0	10
4	250	0	250	500	750	2	0	1	0	0	0	0	-0.25	-0.25	-0.25	-0.25	-0.25	inv_u	0.025	TRUE	50	NA	750	0	0.5	FALSE	3	fixmodel	0	0.008816417470813017	0.005888924045494304	0	10
4	250	0	250	500	750	2	0	1	0	0	0	0	-0.25	-0.25	-0.25	-0.25	-0.25	inv_u	0.025	TRUE	50	NA	750	0	0.5	FALSE	3	mixmodel	0	-0.019715659605570326	0.008701824272283228	0	10
4	250	0	250	500	750	2	0	1	0	0	0	0	-0.25	-0.25	-0.25	-0.25	-0.25	inv_u	0.025	TRUE	50	NA	750	0	0.5	FALSE	3	mixmodel_AR1	0	-0.023667569871693894	0.00887622177773949	0	10
4	250	0	250	500	750	2	0	1	0	0	0	0	-0.25	-0.25	-0.25	-0.25	-0.25	inv_u	0.025	TRUE	50	NA	750	0	0.5	FALSE	3	mixmodel_AR1_cal	0	-0.02098707123428287	0.008777133936832318	0	10
4	250	0	250	500	750	2	0	1	0	0	0	0	-0.25	-0.25	-0.25	-0.25	-0.25	inv_u	0.025	TRUE	50	NA	750	0	0.5	FALSE	3	mixmodel_cal	0	-0.023695670774593648	0.00917423779987195	0	10
4	250	0	250	500	750	2	0	1	0	0	0	0	-0.25	-0.25	-0.25	-0.25	-0.25	inv_u	0.025	TRUE	50	NA	750	0	0.5	FALSE	3	sepmodel	0	0.014779509418183444	0.007770170021886452	0	10
4	250	0	250	500	750	2	0	1	0	0	0	0	-0.25	-0.25	-0.25	-0.25	-0.25	inv_u	0.025	TRUE	50	NA	750	0	0.5	FALSE	4	fixmodel	0	0.034825594403198386	0.005581275495490158	0	10
4	250	0	250	500	750	2	0	1	0	0	0	0	-0.25	-0.25	-0.25	-0.25	-0.25	inv_u	0.025	TRUE	50	NA	750	0	0.5	FALSE	4	mixmodel	0	0.018321958098481084	0.007414450916031898	0	10
4	250	0	250	500	750	2	0	1	0	0	0	0	-0.25	-0.25	-0.25	-0.25	-0.25	inv_u	0.025	TRUE	50	NA	750	0	0.5	FALSE	4	mixmodel_AR1	0	0.01694761503372292	0.007295537189750143	0	10
4	250	0	250	500	750	2	0	1	0	0	0	0	-0.25	-0.25	-0.25	-0.25	-0.25	inv_u	0.025	TRUE	50	NA	750	0	0.5	FALSE	4	mixmodel_AR1_cal	0	0.01863384616469415	0.007523545762911869	0	10
4	250	0	250	500	750	2	0	1	0	0	0	0	-0.25	-0.25	-0.25	-0.25	-0.25	inv_u	0.025	TRUE	50	NA	750	0	0.5	FALSE	4	mixmodel_cal	0	0.019878937677322496	0.007356145701895361	0	10
4	250	0	250	500	750	2	0	1	0	0	0	0	-0.25	-0.25	-0.25	-0.25	-0.25	inv_u	0.025	TRUE	50	NA	750	0	0.5	FALSE	4	sepmodel	0	0.027050548537244236	0.006381061490097577	0	10
4	250	0	250	500	750	2	0	1	0	0	0	0	-0.25	-0.25	-0.25	-0.25	-0.25	inv_u	0.025	TRUE	100	NA	750	0	0.5	FALSE	2	fixmodel	0	-0.010570613726463673	0.007329197906739768	0	10
4	250	0	250	500	750	2	0	1	0	0	0	0	-0.25	-0.25	-0.25	-0.25	-0.25	inv_u	0.025	TRUE	100	NA	750	0	0.5	FALSE	2	mixmodel	0	-0.03396532345702757	0.006376579304347094	0	10
4	250	0	250	500	750	2	0	1	0	0	0	0	-0.25	-0.25	-0.25	-0.25	-0.25	inv_u	0.025	TRUE	100	NA	750	0	0.5	FALSE	2	mixmodel_AR1	0	-0.03400443159982632	0.006410108523955794	0	10
4	250	0	250	500	750	2	0	1	0	0	0	0	-0.25	-0.25	-0.25	-0.25	-0.25	inv_u	0.025	TRUE	100	NA	750	0	0.5	FALSE	2	mixmodel_AR1_cal	0	-0.033283570396815815	0.006212179246052641	0	10
4	250	0	250	500	750	2	0	1	0	0	0	0	-0.25	-0.25	-0.25	-0.25	-0.25	inv_u	0.025	TRUE	100	NA	750	0	0.5	FALSE	2	mixmodel_cal	0	-0.035460508262264365	0.006267546408226248	0	10
4	250	0	250	500	750	2	0	1	0	0	0	0	-0.25	-0.25	-0.25	-0.25	-0.25	inv_u	0.025	TRUE	100	NA	750	0	0.5	FALSE	2	sepmodel	0	-0.007410964940797237	0.010237998148607467	0	10
4	250	0	250	500	750	2	0	1	0	0	0	0	-0.25	-0.25	-0.25	-0.25	-0.25	inv_u	0.025	TRUE	100	NA	750	0	0.5	FALSE	3	fixmodel	0	-0.028380210491489397	0.00995639981319945	0	10
4	250	0	250	500	750	2	0	1	0	0	0	0	-0.25	-0.25	-0.25	-0.25	-0.25	inv_u	0.025	TRUE	100	NA	750	0	0.5	FALSE	3	mixmodel	0	-0.043565923135794354	0.007295534210406818	0	10
4	250	0	250	500	750	2	0	1	0	0	0	0	-0.25	-0.25	-0.25	-0.25	-0.25	inv_u	0.025	TRUE	100	NA	750	0	0.5	FALSE	3	mixmodel_AR1	0	-0.04344033372622554	0.007457796832986626	0	10
4	250	0	250	500	750	2	0	1	0	0	0	0	-0.25	-0.25	-0.25	-0.25	-0.25	inv_u	0.025	TRUE	100	NA	750	0	0.5	FALSE	3	mixmodel_AR1_cal	0	-0.04330248495097402	0.007439594345449299	0	10
4	250	0	250	500	750	2	0	1	0	0	0	0	-0.25	-0.25	-0.25	-0.25	-0.25	inv_u	0.025	TRUE	100	NA	750	0	0.5	FALSE	3	mixmodel_cal	0	-0.046768276165302394	0.006931053092341792	0	10
4	250	0	250	500	750	2	0	1	0	0	0	0	-0.25	-0.25	-0.25	-0.25	-0.25	inv_u	0.025	TRUE	100	NA	750	0	0.5	FALSE	3	sepmodel	0	-0.0316164283363927	0.010617665862828763	0	10
4	250	0	250	500	750	2	0	1	0	0	0	0	-0.25	-0.25	-0.25	-0.25	-0.25	inv_u	0.025	TRUE	100	NA	750	0	0.5	FALSE	4	fixmodel	0	-0.01735221455473174	0.009304330928953986	0	10
4	250	0	250	500	750	2	0	1	0	0	0	0	-0.25	-0.25	-0.25	-0.25	-0.25	inv_u	0.025	TRUE	100	NA	750	0	0.5	FALSE	4	mixmodel	0	-0.024161811117050482	0.008693278500255102	0	10
4	250	0	250	500	750	2	0	1	0	0	0	0	-0.25	-0.25	-0.25	-0.25	-0.25	inv_u	0.025	TRUE	100	NA	750	0	0.5	FALSE	4	mixmodel_AR1	0	-0.023831872050730774	0.008637589948132808	0	10
4	250	0	250	500	750	2	0	1	0	0	0	0	-0.25	-0.25	-0.25	-0.25	-0.25	inv_u	0.025	TRUE	100	NA	750	0	0.5	FALSE	4	mixmodel_AR1_cal	0	-0.023310564612911644	0.00878843638181493	0	10
4	250	0	250	500	750	2	0	1	0	0	0	0	-0.25	-0.25	-0.25	-0.25	-0.25	inv_u	0.025	TRUE	100	NA	750	0	0.5	FALSE	4	mixmodel_cal	0	-0.02649007553439913	0.00853238644797776	0	10
4	250	0	250	500	750	2	0	1	0	0	0	0	-0.25	-0.25	-0.25	-0.25	-0.25	inv_u	0.025	TRUE	100	NA	750	0	0.5	FALSE	4	sepmodel	0	-0.013751028633258004	0.010488684422736134	0	10
4	250	0	250	500	750	2	0	1	0	0	0	0	-0.125	-0.125	-0.125	-0.125	-0.125	inv_u	0.025	TRUE	25	NA	750	0	0.5	FALSE	2	fixmodel	0	-0.03402282718929346	0.011036768990744083	0	10
4	250	0	250	500	750	2	0	1	0	0	0	0	-0.125	-0.125	-0.125	-0.125	-0.125	inv_u	0.025	TRUE	25	NA	750	0	0.5	FALSE	2	mixmodel	0	-0.04229219482071401	0.01143096043385693	0	10
4	250	0	250	500	750	2	0	1	0	0	0	0	-0.125	-0.125	-0.125	-0.125	-0.125	inv_u	0.025	TRUE	25	NA	750	0	0.5	FALSE	2	mixmodel_AR1	0	-0.043640488515009415	0.011444756112852538	0	10
4	250	0	250	500	750	2	0	1	0	0	0	0	-0.125	-0.125	-0.125	-0.125	-0.125	inv_u	0.025	TRUE	25	NA	750	0	0.5	FALSE	2	mixmodel_AR1_cal	0	-0.04629786226974376	0.011685627876762469	0	10
4	250	0	250	500	750	2	0	1	0	0	0	0	-0.125	-0.125	-0.125	-0.125	-0.125	inv_u	0.025	TRUE	25	NA	750	0	0.5	FALSE	2	mixmodel_cal	0	-0.04888565758795892	0.012474082963196865	0	10
4	250	0	250	500	750	2	0	1	0	0	0	0	-0.125	-0.125	-0.125	-0.125	-0.125	inv_u	0.025	TRUE	25	NA	750	0	0.5	FALSE	2	sepmodel	0	-0.03705084644129393	0.011932784309186633	0	10
4	250	0	250	500	750	2	0	1	0	0	0	0	-0.125	-0.125	-0.125	-0.125	-0.125	inv_u	0.025	TRUE	25	NA	750	0	0.5	FALSE	3	fixmodel	0	-0.008251231087473106	0.004334874059035432	0	10
4	250	0	250	500	750	2	0	1	0	0	0	0	-0.125	-0.125	-0.125	-0.125	-0.125	inv_u	0.025	TRUE	25	NA	750	0	0.5	FALSE	3	mixmodel	0	-0.02274067341399989	0.0028174401577423865	0	10
4	250	0	250	500	750	2	0	1	0	0	0	0	-0.125	-0.125	-0.125	-0.125	-0.125	inv_u	0.025	TRUE	25	NA	750	0	0.5	FALSE	3	mixmodel_AR1	0	-0.024793465986521455	0.002971477430909705	0	10
4	250	0	250	500	750	2	0	1	0	0	0	0	-0.125	-0.125	-0.125	-0.125	-0.125	inv_u	0.025	TRUE	25	NA	750	0	0.5	FALSE	3	mixmodel_AR1_cal	0	-0.025476871761172953	0.002973216449014846	0	10
4	250	0	250	500	750	2	0	1	0	0	0	0	-0.125	-0.125	-0.125	-0.125	-0.125	inv_u	0.025	TRUE	25	NA	750	0	0.5	FALSE	3	mixmodel_cal	0	-0.03173170423822983	0.003179069527889696	0	10
4	250	0	250	500	750	2	0	1	0	0	0	0	-0.125	-0.125	-0.125	-0.125	-0.125	inv_u	0.025	TRUE	25	NA	750	0	0.5	FALSE	3	sepmodel	0	-0.013240165165300658	0.005933675890337078	0	10
4	250	0	250	500	750	2	0	1	0	0	0	0	-0.125	-0.125	-0.125	-0.125	-0.125	inv_u	0.025	TRUE	25	NA	750	0	0.5	FALSE	4	fixmodel	0.1	0.0313770813243406	0.011976901173708959	0	10
4	250	0	250	500	750	2	0	1	0	0	0	0	-0.125	-0.125	-0.125	-0.125	-0.125	inv_u	0.025	TRUE	25	NA	750	0	0.5	FALSE	4	mixmodel	0	0.01631710945792929	0.008173002564121172	0	10
4	250	0	250	500	750	2	0	1	0	0	0	0	-0.125	-0.125	-0.125	-0.125	-0.125	inv_u	0.025	TRUE	25	NA	750	0	0.5	FALSE	4	mixmodel_AR1	0	0.017047728000000838	0.0081656068083426	0	10
4	250	0	250	500	750	2	0	1	0	0	0	0	-0.125	-0.125	-0.125	-0.125	-0.125	inv_u	0.025	TRUE	25	NA	750	0	0.5	FALSE	4	mixmodel_AR1_cal	0	0.017758642131250845	0.008559869346661095	0	10
4	250	0	250	500	750	2	0	1	0	0	0	0	-0.125	-0.125	-0.125	-0.125	-0.125	inv_u	0.025	TRUE	25	NA	750	0	0.5	FALSE	4	mixmodel_cal	0	0.01341940789522815	0.008541887910158143	0	10
4	250	0	250	500	750	2	0	1	0	0	0	0	-0.125	-0.125	-0.125	-0.125	-0.125	inv_u	0.025	TRUE	25	NA	750	0	0.5	FALSE	4	sepmodel	0.1	0.025676292837253548	0.01600100163068085	0	10
4	250	0	250	500	750	2	0	1	0	0	0	0	-0.125	-0.125	-0.125	-0.125	-0.125	inv_u	0.025	TRUE	50	NA	750	0	0.5	FALSE	2	fixmodel	0	0.011492282679278194	0.0034136737406599217	0	10
4	250	0	250	500	750	2	0	1	0	0	0	0	-0.125	-0.125	-0.125	-0.125	-0.125	inv_u	0.025	TRUE	50	NA	750	0	0.5	FALSE	2	mixmodel	0	0.0015609648747856653	0.003306192605542152	0	10
4	250	0	250	500	750	2	0	1	0	0	0	0	-0.125	-0.125	-0.125	-0.125	-0.125	inv_u	0.025	TRUE	50	NA	750	0	0.5	FALSE	2	mixmodel_AR1	0	0.0014412855108847005	0.0033256916883690787	0	10
4	250	0	250	500	750	2	0	1	0	0	0	0	-0.125	-0.125	-0.125	-0.125	-0.125	inv_u	0.025	TRUE	50	NA	750	0	0.5	FALSE	2	mixmodel_AR1_cal	0	9.947919519551665e-4	0.0033948615047046495	0	10
4	250	0	250	500	750	2	0	1	0	0	0	0	-0.125	-0.125	-0.125	-0.125	-0.125	inv_u	0.025	TRUE	50	NA	750	0	0.5	FALSE	2	mixmodel_cal	0	-3.058461548596448e-4	0.003399827418927392	0	10
4	250	0	250	500	750	2	0	1	0	0	0	0	-0.125	-0.125	-0.125	-0.125	-0.125	inv_u	0.025	TRUE	50	NA	750	0	0.5	FALSE	2	sepmodel	0	0.0036014819447386963	0.0028271122931441857	0	10
4	250	0	250	500	750	2	0	1	0	0	0	0	-0.125	-0.125	-0.125	-0.125	-0.125	inv_u	0.025	TRUE	50	NA	750	0	0.5	FALSE	3	fixmodel	0	-0.012425232307570526	0.0037359864988902856	0	10
4	250	0	250	500	750	2	0	1	0	0	0	0	-0.125	-0.125	-0.125	-0.125	-0.125	inv_u	0.025	TRUE	50	NA	750	0	0.5	FALSE	3	mixmodel	0	-0.024510237340886264	0.0038721863853837307	0	10
4	250	0	250	500	750	2	0	1	0	0	0	0	-0.125	-0.125	-0.125	-0.125	-0.125	inv_u	0.025	TRUE	50	NA	750	0	0.5	FALSE	3	mixmodel_AR1	0	-0.025408510205055496	0.003936474988260004	0	10
4	250	0	250	500	750	2	0	1	0	0	0	0	-0.125	-0.125	-0.125	-0.125	-0.125	inv_u	0.025	TRUE	50	NA	750	0	0.5	FALSE	3	mixmodel_AR1_cal	0	-0.02455355492109467	0.0037572114550639066	0	10
4	250	0	250	500	750	2	0	1	0	0	0	0	-0.125	-0.125	-0.125	-0.125	-0.125	inv_u	0.025	TRUE	50	NA	750	0	0.5	FALSE	3	mixmodel_cal	0	-0.026223080079434583	0.004030470941911502	0	10
4	250	0	250	500	750	2	0	1	0	0	0	0	-0.125	-0.125	-0.125	-0.125	-0.125	inv_u	0.025	TRUE	50	NA	750	0	0.5	FALSE	3	sepmodel	0	-0.0141105226114108	0.003090695168285997	0	10
4	250	0	250	500	750	2	0	1	0	0	0	0	-0.125	-0.125	-0.125	-0.125	-0.125	inv_u	0.025	TRUE	50	NA	750	0	0.5	FALSE	4	fixmodel	0.2	0.052316787722803605	0.013332321205236515	0	10
4	250	0	250	500	750	2	0	1	0	0	0	0	-0.125	-0.125	-0.125	-0.125	-0.125	inv_u	0.025	TRUE	50	NA	750	0	0.5	FALSE	4	mixmodel	0.2	0.040960058692825124	0.009480993213419895	0	10
4	250	0	250	500	750	2	0	1	0	0	0	0	-0.125	-0.125	-0.125	-0.125	-0.125	inv_u	0.025	TRUE	50	NA	750	0	0.5	FALSE	4	mixmodel_AR1	0.2	0.041037046643512376	0.009456960340236168	0	10
4	250	0	250	500	750	2	0	1	0	0	0	0	-0.125	-0.125	-0.125	-0.125	-0.125	inv_u	0.025	TRUE	50	NA	750	0	0.5	FALSE	4	mixmodel_AR1_cal	0.2	0.04209918762791919	0.009617965241784689	0	10
4	250	0	250	500	750	2	0	1	0	0	0	0	-0.125	-0.125	-0.125	-0.125	-0.125	inv_u	0.025	TRUE	50	NA	750	0	0.5	FALSE	4	mixmodel_cal	0.2	0.04017343687351954	0.009629680689169773	0	10
4	250	0	250	500	750	2	0	1	0	0	0	0	-0.125	-0.125	-0.125	-0.125	-0.125	inv_u	0.025	TRUE	50	NA	750	0	0.5	FALSE	4	sepmodel	0.1	0.06205169633758921	0.01430109112400949	0	10
4	250	0	250	500	750	2	0	1	0	0	0	0	-0.125	-0.125	-0.125	-0.125	-0.125	inv_u	0.025	TRUE	100	NA	750	0	0.5	FALSE	2	fixmodel	0	0.03927188547979654	0.004285224775586309	0	10
4	250	0	250	500	750	2	0	1	0	0	0	0	-0.125	-0.125	-0.125	-0.125	-0.125	inv_u	0.025	TRUE	100	NA	750	0	0.5	FALSE	2	mixmodel	0	0.02473263986042959	0.003837297248724927	0	10
4	250	0	250	500	750	2	0	1	0	0	0	0	-0.125	-0.125	-0.125	-0.125	-0.125	inv_u	0.025	TRUE	100	NA	750	0	0.5	FALSE	2	mixmodel_AR1	0	0.02320465596759315	0.003863742724528897	0	10
4	250	0	250	500	750	2	0	1	0	0	0	0	-0.125	-0.125	-0.125	-0.125	-0.125	inv_u	0.025	TRUE	100	NA	750	0	0.5	FALSE	2	mixmodel_AR1_cal	0	0.0266550366693545	0.0041257478667983336	0	10
4	250	0	250	500	750	2	0	1	0	0	0	0	-0.125	-0.125	-0.125	-0.125	-0.125	inv_u	0.025	TRUE	100	NA	750	0	0.5	FALSE	2	mixmodel_cal	0	0.02406834570747559	0.003969827213726006	0	10
4	250	0	250	500	750	2	0	1	0	0	0	0	-0.125	-0.125	-0.125	-0.125	-0.125	inv_u	0.025	TRUE	100	NA	750	0	0.5	FALSE	2	sepmodel	0.1	0.042493055539989485	0.006025498319501244	0	10
4	250	0	250	500	750	2	0	1	0	0	0	0	-0.125	-0.125	-0.125	-0.125	-0.125	inv_u	0.025	TRUE	100	NA	750	0	0.5	FALSE	3	fixmodel	0	0.022023839746761798	0.00304556258409427	0	10
4	250	0	250	500	750	2	0	1	0	0	0	0	-0.125	-0.125	-0.125	-0.125	-0.125	inv_u	0.025	TRUE	100	NA	750	0	0.5	FALSE	3	mixmodel	0	0.0032255817769262516	0.0033821121398770497	0	10
4	250	0	250	500	750	2	0	1	0	0	0	0	-0.125	-0.125	-0.125	-0.125	-0.125	inv_u	0.025	TRUE	100	NA	750	0	0.5	FALSE	3	mixmodel_AR1	0	0.0017427002146061005	0.0033582691960565157	0	10
4	250	0	250	500	750	2	0	1	0	0	0	0	-0.125	-0.125	-0.125	-0.125	-0.125	inv_u	0.025	TRUE	100	NA	750	0	0.5	FALSE	3	mixmodel_AR1_cal	0	0.005114881500635497	0.0033484200755096354	0	10
4	250	0	250	500	750	2	0	1	0	0	0	0	-0.125	-0.125	-0.125	-0.125	-0.125	inv_u	0.025	TRUE	100	NA	750	0	0.5	FALSE	3	mixmodel_cal	0	0.001004254459837933	0.004031619667899784	0	10
4	250	0	250	500	750	2	0	1	0	0	0	0	-0.125	-0.125	-0.125	-0.125	-0.125	inv_u	0.025	TRUE	100	NA	750	0	0.5	FALSE	3	sepmodel	0	0.024266973709311315	0.0036120650036503476	0	10
4	250	0	250	500	750	2	0	1	0	0	0	0	-0.125	-0.125	-0.125	-0.125	-0.125	inv_u	0.025	TRUE	100	NA	750	0	0.5	FALSE	4	fixmodel	0	0.03343461541217807	0.00734767486676066	0	10
4	250	0	250	500	750	2	0	1	0	0	0	0	-0.125	-0.125	-0.125	-0.125	-0.125	inv_u	0.025	TRUE	100	NA	750	0	0.5	FALSE	4	mixmodel	0	0.021635534377565012	0.0032164548145230663	0	10
4	250	0	250	500	750	2	0	1	0	0	0	0	-0.125	-0.125	-0.125	-0.125	-0.125	inv_u	0.025	TRUE	100	NA	750	0	0.5	FALSE	4	mixmodel_AR1	0	0.020560929291351056	0.003136685733523849	0	10
4	250	0	250	500	750	2	0	1	0	0	0	0	-0.125	-0.125	-0.125	-0.125	-0.125	inv_u	0.025	TRUE	100	NA	750	0	0.5	FALSE	4	mixmodel_AR1_cal	0	0.02179633606375949	0.0035248299330840173	0	10
4	250	0	250	500	750	2	0	1	0	0	0	0	-0.125	-0.125	-0.125	-0.125	-0.125	inv_u	0.025	TRUE	100	NA	750	0	0.5	FALSE	4	mixmodel_cal	0	0.018083656059068455	0.0035372782601213594	0	10
4	250	0	250	500	750	2	0	1	0	0	0	0	-0.125	-0.125	-0.125	-0.125	-0.125	inv_u	0.025	TRUE	100	NA	750	0	0.5	FALSE	4	sepmodel	0	0.035896698342288445	0.008446906814241435	0	10
4	250	0	250	500	750	2	0	1	0	0	0	0	0	0	0	0	0	inv_u	0.025	TRUE	25	NA	750	0	0.5	FALSE	2	fixmodel	0	-0.0070194562313099515	0.010809887932689723	0	10
4	250	0	250	500	750	2	0	1	0	0	0	0	0	0	0	0	0	inv_u	0.025	TRUE	25	NA	750	0	0.5	FALSE	2	mixmodel	0.1	0.006625075628656413	0.011373950534409082	0	10
4	250	0	250	500	750	2	0	1	0	0	0	0	0	0	0	0	0	inv_u	0.025	TRUE	25	NA	750	0	0.5	FALSE	2	mixmodel_AR1	0.1	0.008678214952798455	0.01084311610882161	0	10
4	250	0	250	500	750	2	0	1	0	0	0	0	0	0	0	0	0	inv_u	0.025	TRUE	25	NA	750	0	0.5	FALSE	2	mixmodel_AR1_cal	0.1	0.013260068987853514	0.01150288788374083	0	10
4	250	0	250	500	750	2	0	1	0	0	0	0	0	0	0	0	0	inv_u	0.025	TRUE	25	NA	750	0	0.5	FALSE	2	mixmodel_cal	0.1	0.013270025066582005	0.011325582814220107	0	10
4	250	0	250	500	750	2	0	1	0	0	0	0	0	0	0	0	0	inv_u	0.025	TRUE	25	NA	750	0	0.5	FALSE	2	sepmodel	0	-0.0020746206214842856	0.01390269186626105	0	10
4	250	0	250	500	750	2	0	1	0	0	0	0	0	0	0	0	0	inv_u	0.025	TRUE	25	NA	750	0	0.5	FALSE	3	fixmodel	0	-0.022297132486180465	0.00543601562349786	0	10
4	250	0	250	500	750	2	0	1	0	0	0	0	0	0	0	0	0	inv_u	0.025	TRUE	25	NA	750	0	0.5	FALSE	3	mixmodel	0	0.0024579173472507854	0.006103911197828913	0	10
4	250	0	250	500	750	2	0	1	0	0	0	0	0	0	0	0	0	inv_u	0.025	TRUE	25	NA	750	0	0.5	FALSE	3	mixmodel_AR1	0	0.004269342540352887	0.006272797633211926	0	10
4	250	0	250	500	750	2	0	1	0	0	0	0	0	0	0	0	0	inv_u	0.025	TRUE	25	NA	750	0	0.5	FALSE	3	mixmodel_AR1_cal	0	0.007349507736252922	0.006080988926614313	0	10
4	250	0	250	500	750	2	0	1	0	0	0	0	0	0	0	0	0	inv_u	0.025	TRUE	25	NA	750	0	0.5	FALSE	3	mixmodel_cal	0	0.007534290120367822	0.005995512875794972	0	10
4	250	0	250	500	750	2	0	1	0	0	0	0	0	0	0	0	0	inv_u	0.025	TRUE	25	NA	750	0	0.5	FALSE	3	sepmodel	0	-0.028467587387134004	0.006588518685146726	0	10
4	250	0	250	500	750	2	0	1	0	0	0	0	0	0	0	0	0	inv_u	0.025	TRUE	25	NA	750	0	0.5	FALSE	4	fixmodel	0	0.012997640166297205	0.007352318197581305	0	10
4	250	0	250	500	750	2	0	1	0	0	0	0	0	0	0	0	0	inv_u	0.025	TRUE	25	NA	750	0	0.5	FALSE	4	mixmodel	0.1	0.03172103735569909	0.0068416395762154626	0	10
4	250	0	250	500	750	2	0	1	0	0	0	0	0	0	0	0	0	inv_u	0.025	TRUE	25	NA	750	0	0.5	FALSE	4	mixmodel_AR1	0.1	0.03411084319704292	0.0070023740437413955	0	10
4	250	0	250	500	750	2	0	1	0	0	0	0	0	0	0	0	0	inv_u	0.025	TRUE	25	NA	750	0	0.5	FALSE	4	mixmodel_AR1_cal	0.1	0.03639523731229674	0.006391263522914842	0	10
4	250	0	250	500	750	2	0	1	0	0	0	0	0	0	0	0	0	inv_u	0.025	TRUE	25	NA	750	0	0.5	FALSE	4	mixmodel_cal	0.1	0.03724914001701803	0.0062885051324891306	0	10
4	250	0	250	500	750	2	0	1	0	0	0	0	0	0	0	0	0	inv_u	0.025	TRUE	25	NA	750	0	0.5	FALSE	4	sepmodel	0	0.013405630896626634	0.0054630234105949235	0	10
4	250	0	250	500	750	2	0	1	0	0	0	0	0	0	0	0	0	inv_u	0.025	TRUE	50	NA	750	0	0.5	FALSE	2	fixmodel	0	0.030935047032409162	0.005020803496258357	0	10
4	250	0	250	500	750	2	0	1	0	0	0	0	0	0	0	0	0	inv_u	0.025	TRUE	50	NA	750	0	0.5	FALSE	2	mixmodel	0	0.02531237552293439	0.0050824421558564705	0	10
4	250	0	250	500	750	2	0	1	0	0	0	0	0	0	0	0	0	inv_u	0.025	TRUE	50	NA	750	0	0.5	FALSE	2	mixmodel_AR1	0	0.025656302544370985	0.005082623424641862	0	10
4	250	0	250	500	750	2	0	1	0	0	0	0	0	0	0	0	0	inv_u	0.025	TRUE	50	NA	750	0	0.5	FALSE	2	mixmodel_AR1_cal	0	0.020437334421811355	0.004532405165651899	0	10
4	250	0	250	500	750	2	0	1	0	0	0	0	0	0	0	0	0	inv_u	0.025	TRUE	50	NA	750	0	0.5	FALSE	2	mixmodel_cal	0	0.01907258065988066	0.004572990602321701	0	10
4	250	0	250	500	750	2	0	1	0	0	0	0	0	0	0	0	0	inv_u	0.025	TRUE	50	NA	750	0	0.5	FALSE	2	sepmodel	0	0.0333999029231688	0.005220716491791039	0	10
4	250	0	250	500	750	2	0	1	0	0	0	0	0	0	0	0	0	inv_u	0.025	TRUE	50	NA	750	0	0.5	FALSE	3	fixmodel	0	0.028495523941017526	0.009341752099787937	0	10
4	250	0	250	500	750	2	0	1	0	0	0	0	0	0	0	0	0	inv_u	0.025	TRUE	50	NA	750	0	0.5	FALSE	3	mixmodel	0	0.0341843071007956	0.007124839084573538	0	10
4	250	0	250	500	750	2	0	1	0	0	0	0	0	0	0	0	0	inv_u	0.025	TRUE	50	NA	750	0	0.5	FALSE	3	mixmodel_AR1	0	0.033054395301433746	0.006931634684871208	0	10
4	250	0	250	500	750	2	0	1	0	0	0	0	0	0	0	0	0	inv_u	0.025	TRUE	50	NA	750	0	0.5	FALSE	3	mixmodel_AR1_cal	0	0.031964297154822435	0.006864325066582587	0	10
4	250	0	250	500	750	2	0	1	0	0	0	0	0	0	0	0	0	inv_u	0.025	TRUE	50	NA	750	0	0.5	FALSE	3	mixmodel_cal	0	0.030454162567594683	0.006646265607104259	0	10
4	250	0	250	500	750	2	0	1	0	0	0	0	0	0	0	0	0	inv_u	0.025	TRUE	50	NA	750	0	0.5	FALSE	3	sepmodel	0	0.015325314653301171	0.010566081061283513	0	10
4	250	0	250	500	750	2	0	1	0	0	0	0	0	0	0	0	0	inv_u	0.025	TRUE	50	NA	750	0	0.5	FALSE	4	fixmodel	0	0.002989610283244601	0.006187821705595565	0	10
4	250	0	250	500	750	2	0	1	0	0	0	0	0	0	0	0	0	inv_u	0.025	TRUE	50	NA	750	0	0.5	FALSE	4	mixmodel	0	2.0096301409134842e-4	0.005073823267517161	0	10
4	250	0	250	500	750	2	0	1	0	0	0	0	0	0	0	0	0	inv_u	0.025	TRUE	50	NA	750	0	0.5	FALSE	4	mixmodel_AR1	0	-8.405707028368715e-4	0.005263211036708107	0	10
4	250	0	250	500	750	2	0	1	0	0	0	0	0	0	0	0	0	inv_u	0.025	TRUE	50	NA	750	0	0.5	FALSE	4	mixmodel_AR1_cal	0	-0.00224569721178837	0.005158687887935236	0	10
4	250	0	250	500	750	2	0	1	0	0	0	0	0	0	0	0	0	inv_u	0.025	TRUE	50	NA	750	0	0.5	FALSE	4	mixmodel_cal	0	-0.002437565507064517	0.005096868208163191	0	10
4	250	0	250	500	750	2	0	1	0	0	0	0	0	0	0	0	0	inv_u	0.025	TRUE	50	NA	750	0	0.5	FALSE	4	sepmodel	0	0.002936667298626893	0.006774153573470393	0	10
4	250	0	250	500	750	2	0	1	0	0	0	0	0	0	0	0	0	inv_u	0.025	TRUE	100	NA	750	0	0.5	FALSE	2	fixmodel	0	-0.025781216287490662	0.01678573213565417	0	10
4	250	0	250	500	750	2	0	1	0	0	0	0	0	0	0	0	0	inv_u	0.025	TRUE	100	NA	750	0	0.5	FALSE	2	mixmodel	0	-0.02099473470580804	0.013249089675342354	0	10
4	250	0	250	500	750	2	0	1	0	0	0	0	0	0	0	0	0	inv_u	0.025	TRUE	100	NA	750	0	0.5	FALSE	2	mixmodel_AR1	0	-0.021987578546818917	0.012847116340081392	0	10
4	250	0	250	500	750	2	0	1	0	0	0	0	0	0	0	0	0	inv_u	0.025	TRUE	100	NA	750	0	0.5	FALSE	2	mixmodel_AR1_cal	0	-0.019903129962449712	0.013297856547380223	0	10
4	250	0	250	500	750	2	0	1	0	0	0	0	0	0	0	0	0	inv_u	0.025	TRUE	100	NA	750	0	0.5	FALSE	2	mixmodel_cal	0	-0.021539318678193916	0.013331409341102217	0	10
4	250	0	250	500	750	2	0	1	0	0	0	0	0	0	0	0	0	inv_u	0.025	TRUE	100	NA	750	0	0.5	FALSE	2	sepmodel	0	-0.015751108556786266	0.014629497285849384	0	10
4	250	0	250	500	750	2	0	1	0	0	0	0	0	0	0	0	0	inv_u	0.025	TRUE	100	NA	750	0	0.5	FALSE	3	fixmodel	0	0.02187529295476514	0.005607067394291056	0	10
4	250	0	250	500	750	2	0	1	0	0	0	0	0	0	0	0	0	inv_u	0.025	TRUE	100	NA	750	0	0.5	FALSE	3	mixmodel	0	0.021247682843365534	0.005635750044452435	0	10
4	250	0	250	500	750	2	0	1	0	0	0	0	0	0	0	0	0	inv_u	0.025	TRUE	100	NA	750	0	0.5	FALSE	3	mixmodel_AR1	0	0.019532003312136555	0.005487937097490004	0	10
4	250	0	250	500	750	2	0	1	0	0	0	0	0	0	0	0	0	inv_u	0.025	TRUE	100	NA	750	0	0.5	FALSE	3	mixmodel_AR1_cal	0	0.02167782681041884	0.005666813383073739	0	10
4	250	0	250	500	750	2	0	1	0	0	0	0	0	0	0	0	0	inv_u	0.025	TRUE	100	NA	750	0	0.5	FALSE	3	mixmodel_cal	0	0.020667110336392555	0.00499860132012859	0	10
4	250	0	250	500	750	2	0	1	0	0	0	0	0	0	0	0	0	inv_u	0.025	TRUE	100	NA	750	0	0.5	FALSE	3	sepmodel	0	0.031208880763558627	0.006851391167378618	0	10
4	250	0	250	500	750	2	0	1	0	0	0	0	0	0	0	0	0	inv_u	0.025	TRUE	100	NA	750	0	0.5	FALSE	4	fixmodel	0.1	0.05120220310606273	0.010764088817615012	0	10
4	250	0	250	500	750	2	0	1	0	0	0	0	0	0	0	0	0	inv_u	0.025	TRUE	100	NA	750	0	0.5	FALSE	4	mixmodel	0.1	0.048156681662217773	0.009108290618204128	0	10
4	250	0	250	500	750	2	0	1	0	0	0	0	0	0	0	0	0	inv_u	0.025	TRUE	100	NA	750	0	0.5	FALSE	4	mixmodel_AR1	0.1	0.044997006131745274	0.009060907393721979	0	10
4	250	0	250	500	750	2	0	1	0	0	0	0	0	0	0	0	0	inv_u	0.025	TRUE	100	NA	750	0	0.5	FALSE	4	mixmodel_AR1_cal	0.1	0.045659260300737144	0.009104277422416318	0	10
4	250	0	250	500	750	2	0	1	0	0	0	0	0	0	0	0	0	inv_u	0.025	TRUE	100	NA	750	0	0.5	FALSE	4	mixmodel_cal	0.1	0.04519543618325754	0.008993944098230136	0	10
4	250	0	250	500	750	2	0	1	0	0	0	0	0	0	0	0	0	inv_u	0.025	TRUE	100	NA	750	0	0.5	FALSE	4	sepmodel	0.1	0.05443493570083005	0.010537063829185888	0	10
4	250	0	250	500	750	2	0	1	0	0	0	0	0.125	0.125	0.125	0.125	0.125	inv_u	0.025	TRUE	25	NA	750	0	0.5	FALSE	2	fixmodel	0	0.03130542313130655	0.004211060179878842	0	10
4	250	0	250	500	750	2	0	1	0	0	0	0	0.125	0.125	0.125	0.125	0.125	inv_u	0.025	TRUE	25	NA	750	0	0.5	FALSE	2	mixmodel	0	0.05000945570457244	0.005174970939922169	0	10
4	250	0	250	500	750	2	0	1	0	0	0	0	0.125	0.125	0.125	0.125	0.125	inv_u	0.025	TRUE	25	NA	750	0	0.5	FALSE	2	mixmodel_AR1	0	0.051647673148700404	0.005176881326504651	0	10
4	250	0	250	500	750	2	0	1	0	0	0	0	0.125	0.125	0.125	0.125	0.125	inv_u	0.025	TRUE	25	NA	750	0	0.5	FALSE	2	mixmodel_AR1_cal	0	0.0519641662274728	0.005215079034562471	0	10
4	250	0	250	500	750	2	0	1	0	0	0	0	0.125	0.125	0.125	0.125	0.125	inv_u	0.025	TRUE	25	NA	750	0	0.5	FALSE	2	mixmodel_cal	0	0.05267226834493953	0.005319464088382192	0	10
4	250	0	250	500	750	2	0	1	0	0	0	0	0.125	0.125	0.125	0.125	0.125	inv_u	0.025	TRUE	25	NA	750	0	0.5	FALSE	2	sepmodel	0	0.036603937563964	0.0033969889752963056	0	10
4	250	0	250	500	750	2	0	1	0	0	0	0	0.125	0.125	0.125	0.125	0.125	inv_u	0.025	TRUE	25	NA	750	0	0.5	FALSE	3	fixmodel	0	-0.047919045998490443	0.006721131566318396	0	10
4	250	0	250	500	750	2	0	1	0	0	0	0	0.125	0.125	0.125	0.125	0.125	inv_u	0.025	TRUE	25	NA	750	0	0.5	FALSE	3	mixmodel	0	-0.019704730147082464	0.004357767414789345	0	10
4	250	0	250	500	750	2	0	1	0	0	0	0	0.125	0.125	0.125	0.125	0.125	inv_u	0.025	TRUE	25	NA	750	0	0.5	FALSE	3	mixmodel_AR1	0	-0.016194395623102962	0.004227457551420453	0	10
4	250	0	250	500	750	2	0	1	0	0	0	0	0.125	0.125	0.125	0.125	0.125	inv_u	0.025	TRUE	25	NA	750	0	0.5	FALSE	3	mixmodel_AR1_cal	0	-0.018189610139849384	0.004256390209486284	0	10
4	250	0	250	500	750	2	0	1	0	0	0	0	0.125	0.125	0.125	0.125	0.125	inv_u	0.025	TRUE	25	NA	750	0	0.5	FALSE	3	mixmodel_cal	0	-0.015546755111962192	0.004024658612541052	0	10
4	250	0	250	500	750	2	0	1	0	0	0	0	0.125	0.125	0.125	0.125	0.125	inv_u	0.025	TRUE	25	NA	750	0	0.5	FALSE	3	sepmodel	0	-0.05200501300746419	0.008577050877944206	0	10
4	250	0	250	500	750	2	0	1	0	0	0	0	0.125	0.125	0.125	0.125	0.125	inv_u	0.025	TRUE	25	NA	750	0	0.5	FALSE	4	fixmodel	0	-0.006688368108863769	0.005996928406568962	0	10
4	250	0	250	500	750	2	0	1	0	0	0	0	0.125	0.125	0.125	0.125	0.125	inv_u	0.025	TRUE	25	NA	750	0	0.5	FALSE	4	mixmodel	0.1	0.004348960149743152	0.004719104042195789	0	10
4	250	0	250	500	750	2	0	1	0	0	0	0	0.125	0.125	0.125	0.125	0.125	inv_u	0.025	TRUE	25	NA	750	0	0.5	FALSE	4	mixmodel_AR1	0.1	0.005491477776760311	0.004678596738918183	0	10
4	250	0	250	500	750	2	0	1	0	0	0	0	0.125	0.125	0.125	0.125	0.125	inv_u	0.025	TRUE	25	NA	750	0	0.5	FALSE	4	mixmodel_AR1_cal	0.1	0.003904479890265585	0.004606422007892604	0	10
4	250	0	250	500	750	2	0	1	0	0	0	0	0.125	0.125	0.125	0.125	0.125	inv_u	0.025	TRUE	25	NA	750	0	0.5	FALSE	4	mixmodel_cal	0.1	0.004696370555581928	0.004667437623625976	0	10
4	250	0	250	500	750	2	0	1	0	0	0	0	0.125	0.125	0.125	0.125	0.125	inv_u	0.025	TRUE	25	NA	750	0	0.5	FALSE	4	sepmodel	0	-0.019596989851504588	0.005831086110468836	0	10
4	250	0	250	500	750	2	0	1	0	0	0	0	0.125	0.125	0.125	0.125	0.125	inv_u	0.025	TRUE	50	NA	750	0	0.5	FALSE	2	fixmodel	0	0.005187275847972195	0.0016049396897714913	0	10
4	250	0	250	500	750	2	0	1	0	0	0	0	0.125	0.125	0.125	0.125	0.125	inv_u	0.025	TRUE	50	NA	750	0	0.5	FALSE	2	mixmodel	0	0.010631320508562931	0.0016046993737499956	0	10
4	250	0	250	500	750	2	0	1	0	0	0	0	0.125	0.125	0.125	0.125	0.125	inv_u	0.025	TRUE	50	NA	750	0	0.5	FALSE	2	mixmodel_AR1	0	0.013950671305074491	0.0016236991009268822	0	10
4	250	0	250	500	750	2	0	1	0	0	0	0	0.125	0.125	0.125	0.125	0.125	inv_u	0.025	TRUE	50	NA	750	0	0.5	FALSE	2	mixmodel_AR1_cal	0	0.014012483806517727	0.0022917930222288853	0	10
4	250	0	250	500	750	2	0	1	0	0	0	0	0.125	0.125	0.125	0.125	0.125	inv_u	0.025	TRUE	50	NA	750	0	0.5	FALSE	2	mixmodel_cal	0	0.015631613677659376	0.0021876645898293305	0	10
4	250	0	250	500	750	2	0	1	0	0	0	0	0.125	0.125	0.125	0.125	0.125	inv_u	0.025	TRUE	50	NA	750	0	0.5	FALSE	2	sepmodel	0	0.0074749330802056	0.0012255802675433369	0	10
4	250	0	250	500	750	2	0	1	0	0	0	0	0.125	0.125	0.125	0.125	0.125	inv_u	0.025	TRUE	50	NA	750	0	0.5	FALSE	3	fixmodel	0	-0.007881452906611422	0.008560245517127722	0	10
4	250	0	250	500	750	2	0	1	0	0	0	0	0.125	0.125	0.125	0.125	0.125	inv_u	0.025	TRUE	50	NA	750	0	0.5	FALSE	3	mixmodel	0	-2.9681141651047586e-4	0.007018205971617457	0	10
4	250	0	250	500	750	2	0	1	0	0	0	0	0.125	0.125	0.125	0.125	0.125	inv_u	0.025	TRUE	50	NA	750	0	0.5	FALSE	3	mixmodel_AR1	0	0.0015435694267820425	0.007201178971097164	0	10
4	250	0	250	500	750	2	0	1	0	0	0	0	0.125	0.125	0.125	0.125	0.125	inv_u	0.025	TRUE	50	NA	750	0	0.5	FALSE	3	mixmodel_AR1_cal	0	0.0019321257528006626	0.007396336319720013	0	10
4	250	0	250	500	750	2	0	1	0	0	0	0	0.125	0.125	0.125	0.125	0.125	inv_u	0.025	TRUE	50	NA	750	0	0.5	FALSE	3	mixmodel_cal	0	0.0037179427804453365	0.00734026943530093	0	10
4	250	0	250	500	750	2	0	1	0	0	0	0	0.125	0.125	0.125	0.125	0.125	inv_u	0.025	TRUE	50	NA	750	0	0.5	FALSE	3	sepmodel	0	-0.018867406657653046	0.008308132794940387	0	10
4	250	0	250	500	750	2	0	1	0	0	0	0	0.125	0.125	0.125	0.125	0.125	inv_u	0.025	TRUE	50	NA	750	0	0.5	FALSE	4	fixmodel	0	0.002935776877364888	0.00840502476336966	0	10
4	250	0	250	500	750	2	0	1	0	0	0	0	0.125	0.125	0.125	0.125	0.125	inv_u	0.025	TRUE	50	NA	750	0	0.5	FALSE	4	mixmodel	0	-0.005469595867129651	0.006137027513202439	0	10
4	250	0	250	500	750	2	0	1	0	0	0	0	0.125	0.125	0.125	0.125	0.125	inv_u	0.025	TRUE	50	NA	750	0	0.5	FALSE	4	mixmodel_AR1	0	-0.007322778706319578	0.005857201546959031	0	10
4	250	0	250	500	750	2	0	1	0	0	0	0	0.125	0.125	0.125	0.125	0.125	inv_u	0.025	TRUE	50	NA	750	0	0.5	FALSE	4	mixmodel_AR1_cal	0	-0.007475826879615737	0.005969727851180481	0	10
4	250	0	250	500	750	2	0	1	0	0	0	0	0.125	0.125	0.125	0.125	0.125	inv_u	0.025	TRUE	50	NA	750	0	0.5	FALSE	4	mixmodel_cal	0	-0.005656150313624054	0.005825961478360061	0	10
4	250	0	250	500	750	2	0	1	0	0	0	0	0.125	0.125	0.125	0.125	0.125	inv_u	0.025	TRUE	50	NA	750	0	0.5	FALSE	4	sepmodel	0	-0.004823227370029257	0.00775363349307032	0	10
4	250	0	250	500	750	2	0	1	0	0	0	0	0.125	0.125	0.125	0.125	0.125	inv_u	0.025	TRUE	100	NA	750	0	0.5	FALSE	2	fixmodel	0	-0.0017252435759828014	0.004309615428188587	0	10
4	250	0	250	500	750	2	0	1	0	0	0	0	0.125	0.125	0.125	0.125	0.125	inv_u	0.025	TRUE	100	NA	750	0	0.5	FALSE	2	mixmodel	0	0.013163170938751146	0.003939597181999365	0	10
4	250	0	250	500	750	2	0	1	0	0	0	0	0.125	0.125	0.125	0.125	0.125	inv_u	0.025	TRUE	100	NA	750	0	0.5	FALSE	2	mixmodel_AR1	0	0.01574917027477096	0.004245078027924575	0	10
4	250	0	250	500	750	2	0	1	0	0	0	0	0.125	0.125	0.125	0.125	0.125	inv_u	0.025	TRUE	100	NA	750	0	0.5	FALSE	2	mixmodel_AR1_cal	0	0.016237097723411715	0.004170989213281674	0	10
4	250	0	250	500	750	2	0	1	0	0	0	0	0.125	0.125	0.125	0.125	0.125	inv_u	0.025	TRUE	100	NA	750	0	0.5	FALSE	2	mixmodel_cal	0	0.015686180506168497	0.00432837543678416	0	10
4	250	0	250	500	750	2	0	1	0	0	0	0	0.125	0.125	0.125	0.125	0.125	inv_u	0.025	TRUE	100	NA	750	0	0.5	FALSE	2	sepmodel	0	0.011915363412158243	0.004318026296051564	0	10
4	250	0	250	500	750	2	0	1	0	0	0	0	0.125	0.125	0.125	0.125	0.125	inv_u	0.025	TRUE	100	NA	750	0	0.5	FALSE	3	fixmodel	0	0.011727413124102568	0.002195317423721718	0	10
4	250	0	250	500	750	2	0	1	0	0	0	0	0.125	0.125	0.125	0.125	0.125	inv_u	0.025	TRUE	100	NA	750	0	0.5	FALSE	3	mixmodel	0	0.026744583871160594	0.002469010871807784	0	10
4	250	0	250	500	750	2	0	1	0	0	0	0	0.125	0.125	0.125	0.125	0.125	inv_u	0.025	TRUE	100	NA	750	0	0.5	FALSE	3	mixmodel_AR1	0	0.0281016344762111	0.0025119299078940407	0	10
4	250	0	250	500	750	2	0	1	0	0	0	0	0.125	0.125	0.125	0.125	0.125	inv_u	0.025	TRUE	100	NA	750	0	0.5	FALSE	3	mixmodel_AR1_cal	0	0.02839071065362757	0.0023467440201467814	0	10
4	250	0	250	500	750	2	0	1	0	0	0	0	0.125	0.125	0.125	0.125	0.125	inv_u	0.025	TRUE	100	NA	750	0	0.5	FALSE	3	mixmodel_cal	0	0.028503634987988552	0.0023663809250875096	0	10
4	250	0	250	500	750	2	0	1	0	0	0	0	0.125	0.125	0.125	0.125	0.125	inv_u	0.025	TRUE	100	NA	750	0	0.5	FALSE	3	sepmodel	0	0.01256316429197853	0.00362381928395874	0	10
4	250	0	250	500	750	2	0	1	0	0	0	0	0.125	0.125	0.125	0.125	0.125	inv_u	0.025	TRUE	100	NA	750	0	0.5	FALSE	4	fixmodel	0	0.021137265217258113	0.005060419086301384	0	10
4	250	0	250	500	750	2	0	1	0	0	0	0	0.125	0.125	0.125	0.125	0.125	inv_u	0.025	TRUE	100	NA	750	0	0.5	FALSE	4	mixmodel	0	0.02602636932928369	0.0034707920967340595	0	10
4	250	0	250	500	750	2	0	1	0	0	0	0	0.125	0.125	0.125	0.125	0.125	inv_u	0.025	TRUE	100	NA	750	0	0.5	FALSE	4	mixmodel_AR1	0	0.028073443096344807	0.0037894047844887263	0	10
4	250	0	250	500	750	2	0	1	0	0	0	0	0.125	0.125	0.125	0.125	0.125	inv_u	0.025	TRUE	100	NA	750	0	0.5	FALSE	4	mixmodel_AR1_cal	0	0.026081980384495232	0.004028123570222837	0	10
4	250	0	250	500	750	2	0	1	0	0	0	0	0.125	0.125	0.125	0.125	0.125	inv_u	0.025	TRUE	100	NA	750	0	0.5	FALSE	4	mixmodel_cal	0	0.026383923591025506	0.0040937181846394275	0	10
4	250	0	250	500	750	2	0	1	0	0	0	0	0.125	0.125	0.125	0.125	0.125	inv_u	0.025	TRUE	100	NA	750	0	0.5	FALSE	4	sepmodel	0	0.02230544748171922	0.005650781265901287	0	10
4	250	0	250	500	750	2	0	1	0	0	0	0	0.25	0.25	0.25	0.25	0.25	inv_u	0.025	TRUE	25	NA	750	0	0.5	FALSE	2	fixmodel	0	-0.032129997542022934	0.0085621951528073	0	10
4	250	0	250	500	750	2	0	1	0	0	0	0	0.25	0.25	0.25	0.25	0.25	inv_u	0.025	TRUE	25	NA	750	0	0.5	FALSE	2	mixmodel	0	-0.01694568182822926	0.006666453201721075	0	10
4	250	0	250	500	750	2	0	1	0	0	0	0	0.25	0.25	0.25	0.25	0.25	inv_u	0.025	TRUE	25	NA	750	0	0.5	FALSE	2	mixmodel_AR1	0	-0.01669277376419843	0.0063903515677151985	0	10
4	250	0	250	500	750	2	0	1	0	0	0	0	0.25	0.25	0.25	0.25	0.25	inv_u	0.025	TRUE	25	NA	750	0	0.5	FALSE	2	mixmodel_AR1_cal	0	-0.016865241985180305	0.006413585796599793	0	10
4	250	0	250	500	750	2	0	1	0	0	0	0	0.25	0.25	0.25	0.25	0.25	inv_u	0.025	TRUE	25	NA	750	0	0.5	FALSE	2	mixmodel_cal	0	-0.016220583418583522	0.006622437212240612	0	10
4	250	0	250	500	750	2	0	1	0	0	0	0	0.25	0.25	0.25	0.25	0.25	inv_u	0.025	TRUE	25	NA	750	0	0.5	FALSE	2	sepmodel	0	-0.0456678808997316	0.007811976057969065	0	10
4	250	0	250	500	750	2	0	1	0	0	0	0	0.25	0.25	0.25	0.25	0.25	inv_u	0.025	TRUE	25	NA	750	0	0.5	FALSE	3	fixmodel	0	-0.0177490819060306	0.007840175707111569	0	10
4	250	0	250	500	750	2	0	1	0	0	0	0	0.25	0.25	0.25	0.25	0.25	inv_u	0.025	TRUE	25	NA	750	0	0.5	FALSE	3	mixmodel	0	-0.015065841663239833	0.007151129651931588	0	10
4	250	0	250	500	750	2	0	1	0	0	0	0	0.25	0.25	0.25	0.25	0.25	inv_u	0.025	TRUE	25	NA	750	0	0.5	FALSE	3	mixmodel_AR1	0	-0.014316685459719081	0.007298790760128819	0	10
4	250	0	250	500	750	2	0	1	0	0	0	0	0.25	0.25	0.25	0.25	0.25	inv_u	0.025	TRUE	25	NA	750	0	0.5	FALSE	3	mixmodel_AR1_cal	0	-0.015566309153149672	0.00717657399144248	0	10
4	250	0	250	500	750	2	0	1	0	0	0	0	0.25	0.25	0.25	0.25	0.25	inv_u	0.025	TRUE	25	NA	750	0	0.5	FALSE	3	mixmodel_cal	0	-0.01683443995876262	0.007258327145254649	0	10
4	250	0	250	500	750	2	0	1	0	0	0	0	0.25	0.25	0.25	0.25	0.25	inv_u	0.025	TRUE	25	NA	750	0	0.5	FALSE	3	sepmodel	0	-0.02680843121588225	0.009683599589234442	0	10
4	250	0	250	500	750	2	0	1	0	0	0	0	0.25	0.25	0.25	0.25	0.25	inv_u	0.025	TRUE	25	NA	750	0	0.5	FALSE	4	fixmodel	0	-0.0037717059649468795	0.008676095530767794	0	10
4	250	0	250	500	750	2	0	1	0	0	0	0	0.25	0.25	0.25	0.25	0.25	inv_u	0.025	TRUE	25	NA	750	0	0.5	FALSE	4	mixmodel	0	-0.014459484555849653	0.00621450997781471	0	10
4	250	0	250	500	750	2	0	1	0	0	0	0	0.25	0.25	0.25	0.25	0.25	inv_u	0.025	TRUE	25	NA	750	0	0.5	FALSE	4	mixmodel_AR1	0	-0.014112175135340644	0.006227155845096502	0	10
4	250	0	250	500	750	2	0	1	0	0	0	0	0.25	0.25	0.25	0.25	0.25	inv_u	0.025	TRUE	25	NA	750	0	0.5	FALSE	4	mixmodel_AR1_cal	0	-0.013166839184187921	0.0060743532207689155	0	10
4	250	0	250	500	750	2	0	1	0	0	0	0	0.25	0.25	0.25	0.25	0.25	inv_u	0.025	TRUE	25	NA	750	0	0.5	FALSE	4	mixmodel_cal	0	-0.016647867992743686	0.005914348157701393	0	10
4	250	0	250	500	750	2	0	1	0	0	0	0	0.25	0.25	0.25	0.25	0.25	inv_u	0.025	TRUE	25	NA	750	0	0.5	FALSE	4	sepmodel	0	-0.0030363646785282064	0.011729579202818925	0	10
4	250	0	250	500	750	2	0	1	0	0	0	0	0.25	0.25	0.25	0.25	0.25	inv_u	0.025	TRUE	50	NA	750	0	0.5	FALSE	2	fixmodel	0.1	0.007960714660349021	0.0097869468596353	0	10
4	250	0	250	500	750	2	0	1	0	0	0	0	0.25	0.25	0.25	0.25	0.25	inv_u	0.025	TRUE	50	NA	750	0	0.5	FALSE	2	mixmodel	0.1	0.023372461568859873	0.00996762736066279	0	10
4	250	0	250	500	750	2	0	1	0	0	0	0	0.25	0.25	0.25	0.25	0.25	inv_u	0.025	TRUE	50	NA	750	0	0.5	FALSE	2	mixmodel_AR1	0.1	0.026200458645339642	0.009785387069080196	0	10
4	250	0	250	500	750	2	0	1	0	0	0	0	0.25	0.25	0.25	0.25	0.25	inv_u	0.025	TRUE	50	NA	750	0	0.5	FALSE	2	mixmodel_AR1_cal	0.1	0.0284066275138746	0.010666354804941864	0	10
4	250	0	250	500	750	2	0	1	0	0	0	0	0.25	0.25	0.25	0.25	0.25	inv_u	0.025	TRUE	50	NA	750	0	0.5	FALSE	2	mixmodel_cal	0.1	0.03025765669908284	0.010505144594854555	0	10
4	250	0	250	500	750	2	0	1	0	0	0	0	0.25	0.25	0.25	0.25	0.25	inv_u	0.025	TRUE	50	NA	750	0	0.5	FALSE	2	sepmodel	0	0.0070982236156931465	0.01051863750471806	0	10
4	250	0	250	500	750	2	0	1	0	0	0	0	0.25	0.25	0.25	0.25	0.25	inv_u	0.025	TRUE	50	NA	750	0	0.5	FALSE	3	fixmodel	0	0.006520279238793823	0.004669123167289476	0	10
4	250	0	250	500	750	2	0	1	0	0	0	0	0.25	0.25	0.25	0.25	0.25	inv_u	0.025	TRUE	50	NA	750	0	0.5	FALSE	3	mixmodel	0	0.02731818890752377	0.004221934445318408	0	10
4	250	0	250	500	750	2	0	1	0	0	0	0	0.25	0.25	0.25	0.25	0.25	inv_u	0.025	TRUE	50	NA	750	0	0.5	FALSE	3	mixmodel_AR1	0	0.02974178319183866	0.0042333897001069695	0	10
4	250	0	250	500	750	2	0	1	0	0	0	0	0.25	0.25	0.25	0.25	0.25	inv_u	0.025	TRUE	50	NA	750	0	0.5	FALSE	3	mixmodel_AR1_cal	0	0.029675868483950072	0.004843470207316193	0	10
4	250	0	250	500	750	2	0	1	0	0	0	0	0.25	0.25	0.25	0.25	0.25	inv_u	0.025	TRUE	50	NA	750	0	0.5	FALSE	3	mixmodel_cal	0	0.031836223668003004	0.004377785774076111	0	10
4	250	0	250	500	750	2	0	1	0	0	0	0	0.25	0.25	0.25	0.25	0.25	inv_u	0.025	TRUE	50	NA	750	0	0.5	FALSE	3	sepmodel	0	0.0026921136292384577	0.0052395996202858975	0	10
4	250	0	250	500	750	2	0	1	0	0	0	0	0.25	0.25	0.25	0.25	0.25	inv_u	0.025	TRUE	50	NA	750	0	0.5	FALSE	4	fixmodel	0.1	0.015923735339671334	0.009137463759871981	0	10
4	250	0	250	500	750	2	0	1	0	0	0	0	0.25	0.25	0.25	0.25	0.25	inv_u	0.025	TRUE	50	NA	750	0	0.5	FALSE	4	mixmodel	0.1	0.012528685527144924	0.009020498697573322	0	10
4	250	0	250	500	750	2	0	1	0	0	0	0	0.25	0.25	0.25	0.25	0.25	inv_u	0.025	TRUE	50	NA	750	0	0.5	FALSE	4	mixmodel_AR1	0.1	0.013307097510026249	0.009187008836312793	0	10
4	250	0	250	500	750	2	0	1	0	0	0	0	0.25	0.25	0.25	0.25	0.25	inv_u	0.025	TRUE	50	NA	750	0	0.5	FALSE	4	mixmodel_AR1_cal	0.1	0.015725000049929383	0.009492721237417408	0	10
4	250	0	250	500	750	2	0	1	0	0	0	0	0.25	0.25	0.25	0.25	0.25	inv_u	0.025	TRUE	50	NA	750	0	0.5	FALSE	4	mixmodel_cal	0.1	0.016542280678546576	0.009385445936554762	0	10
4	250	0	250	500	750	2	0	1	0	0	0	0	0.25	0.25	0.25	0.25	0.25	inv_u	0.025	TRUE	50	NA	750	0	0.5	FALSE	4	sepmodel	0	0.016935723556414223	0.00785852735812192	0	10
4	250	0	250	500	750	2	0	1	0	0	0	0	0.25	0.25	0.25	0.25	0.25	inv_u	0.025	TRUE	100	NA	750	0	0.5	FALSE	2	fixmodel	0	0.03556454781059732	0.0034210569603574594	0	10
4	250	0	250	500	750	2	0	1	0	0	0	0	0.25	0.25	0.25	0.25	0.25	inv_u	0.025	TRUE	100	NA	750	0	0.5	FALSE	2	mixmodel	0	0.050070037196884284	0.004093347753572347	0	10
4	250	0	250	500	750	2	0	1	0	0	0	0	0.25	0.25	0.25	0.25	0.25	inv_u	0.025	TRUE	100	NA	750	0	0.5	FALSE	2	mixmodel_AR1	0	0.053956517206413174	0.004460321202665349	0	10
4	250	0	250	500	750	2	0	1	0	0	0	0	0.25	0.25	0.25	0.25	0.25	inv_u	0.025	TRUE	100	NA	750	0	0.5	FALSE	2	mixmodel_AR1_cal	0	0.058920070586843565	0.005174532889157312	0	10
4	250	0	250	500	750	2	0	1	0	0	0	0	0.25	0.25	0.25	0.25	0.25	inv_u	0.025	TRUE	100	NA	750	0	0.5	FALSE	2	mixmodel_cal	0	0.05859749513614964	0.005108522229178557	0	10
4	250	0	250	500	750	2	0	1	0	0	0	0	0.25	0.25	0.25	0.25	0.25	inv_u	0.025	TRUE	100	NA	750	0	0.5	FALSE	2	sepmodel	0	0.030442350515357722	0.0040605070256041565	0	10
4	250	0	250	500	750	2	0	1	0	0	0	0	0.25	0.25	0.25	0.25	0.25	inv_u	0.025	TRUE	100	NA	750	0	0.5	FALSE	3	fixmodel	0	0.028562564132702	0.005444630309404978	0	10
4	250	0	250	500	750	2	0	1	0	0	0	0	0.25	0.25	0.25	0.25	0.25	inv_u	0.025	TRUE	100	NA	750	0	0.5	FALSE	3	mixmodel	0	0.04974581286065282	0.006750346161941311	0	10
4	250	0	250	500	750	2	0	1	0	0	0	0	0.25	0.25	0.25	0.25	0.25	inv_u	0.025	TRUE	100	NA	750	0	0.5	FALSE	3	mixmodel_AR1	0	0.053008598767484566	0.0076549506766921925	0	10
4	250	0	250	500	750	2	0	1	0	0	0	0	0.25	0.25	0.25	0.25	0.25	inv_u	0.025	TRUE	100	NA	750	0	0.5	FALSE	3	mixmodel_AR1_cal	0.1	0.05650412977854234	0.008885533074160326	0	10
4	250	0	250	500	750	2	0	1	0	0	0	0	0.25	0.25	0.25	0.25	0.25	inv_u	0.025	TRUE	100	NA	750	0	0.5	FALSE	3	mixmodel_cal	0.1	0.05623976908021229	0.008826630241235901	0	10
4	250	0	250	500	750	2	0	1	0	0	0	0	0.25	0.25	0.25	0.25	0.25	inv_u	0.025	TRUE	100	NA	750	0	0.5	FALSE	3	sepmodel	0	0.02660409720152106	0.007009683233091703	0	10
4	250	0	250	500	750	2	0	1	0	0	0	0	0.25	0.25	0.25	0.25	0.25	inv_u	0.025	TRUE	100	NA	750	0	0.5	FALSE	4	fixmodel	0	-0.04652669276717644	0.005968533539342217	0	10
4	250	0	250	500	750	2	0	1	0	0	0	0	0.25	0.25	0.25	0.25	0.25	inv_u	0.025	TRUE	100	NA	750	0	0.5	FALSE	4	mixmodel	0	-0.04067392689845207	0.0056135256711368035	0	10
4	250	0	250	500	750	2	0	1	0	0	0	0	0.25	0.25	0.25	0.25	0.25	inv_u	0.025	TRUE	100	NA	750	0	0.5	FALSE	4	mixmodel_AR1	0	-0.03911127239587199	0.005646634524979634	0	10
4	250	0	250	500	750	2	0	1	0	0	0	0	0.25	0.25	0.25	0.25	0.25	inv_u	0.025	TRUE	100	NA	750	0	0.5	FALSE	4	mixmodel_AR1_cal	0	-0.03836954805929949	0.005536937296140586	0	10
4	250	0	250	500	750	2	0	1	0	0	0	0	0.25	0.25	0.25	0.25	0.25	inv_u	0.025	TRUE	100	NA	750	0	0.5	FALSE	4	mixmodel_cal	0	-0.037378473320679464	0.005571593799598686	0	10
4	250	0	250	500	750	2	0	1	0	0	0	0	0.25	0.25	0.25	0.25	0.25	inv_u	0.025	TRUE	100	NA	750	0	0.5	FALSE	4	sepmodel	0	-0.048638087628692865	0.006764506994489913	0	10
4	250	0	250	500	750	2	0	1	0	0	0	0	0.375	0.375	0.375	0.375	0.375	inv_u	0.025	TRUE	25	NA	750	0	0.5	FALSE	2	fixmodel	0	0.02441816543550483	0.005809621908718774	0	10
4	250	0	250	500	750	2	0	1	0	0	0	0	0.375	0.375	0.375	0.375	0.375	inv_u	0.025	TRUE	25	NA	750	0	0.5	FALSE	2	mixmodel	0.1	0.043136777656261546	0.00777123715701351	0	10
4	250	0	250	500	750	2	0	1	0	0	0	0	0.375	0.375	0.375	0.375	0.375	inv_u	0.025	TRUE	25	NA	750	0	0.5	FALSE	2	mixmodel_AR1	0.1	0.049455858778784306	0.00859570770712506	0	10
4	250	0	250	500	750	2	0	1	0	0	0	0	0.375	0.375	0.375	0.375	0.375	inv_u	0.025	TRUE	25	NA	750	0	0.5	FALSE	2	mixmodel_AR1_cal	0.1	0.051358876759588994	0.008567734220022738	0	10
4	250	0	250	500	750	2	0	1	0	0	0	0	0.375	0.375	0.375	0.375	0.375	inv_u	0.025	TRUE	25	NA	750	0	0.5	FALSE	2	mixmodel_cal	0.1	0.052807619806188914	0.008807774802437674	0	10
4	250	0	250	500	750	2	0	1	0	0	0	0	0.375	0.375	0.375	0.375	0.375	inv_u	0.025	TRUE	25	NA	750	0	0.5	FALSE	2	sepmodel	0	0.02828123817369732	0.006200541550692159	0	10
4	250	0	250	500	750	2	0	1	0	0	0	0	0.375	0.375	0.375	0.375	0.375	inv_u	0.025	TRUE	25	NA	750	0	0.5	FALSE	3	fixmodel	0	0.02635021516597034	0.00607790088448348	0	10
4	250	0	250	500	750	2	0	1	0	0	0	0	0.375	0.375	0.375	0.375	0.375	inv_u	0.025	TRUE	25	NA	750	0	0.5	FALSE	3	mixmodel	0	0.041156110342687256	0.005145630581302569	0	10
4	250	0	250	500	750	2	0	1	0	0	0	0	0.375	0.375	0.375	0.375	0.375	inv_u	0.025	TRUE	25	NA	750	0	0.5	FALSE	3	mixmodel_AR1	0	0.04423176069469708	0.005253547771020833	0	10
4	250	0	250	500	750	2	0	1	0	0	0	0	0.375	0.375	0.375	0.375	0.375	inv_u	0.025	TRUE	25	NA	750	0	0.5	FALSE	3	mixmodel_AR1_cal	0	0.04249491241238526	0.005353960688420995	0	10
4	250	0	250	500	750	2	0	1	0	0	0	0	0.375	0.375	0.375	0.375	0.375	inv_u	0.025	TRUE	25	NA	750	0	0.5	FALSE	3	mixmodel_cal	0	0.04314119559026522	0.005290995164562114	0	10
4	250	0	250	500	750	2	0	1	0	0	0	0	0.375	0.375	0.375	0.375	0.375	inv_u	0.025	TRUE	25	NA	750	0	0.5	FALSE	3	sepmodel	0.1	0.020227856549633084	0.0072865262725406174	0	10
4	250	0	250	500	750	2	0	1	0	0	0	0	0.375	0.375	0.375	0.375	0.375	inv_u	0.025	TRUE	25	NA	750	0	0.5	FALSE	4	fixmodel	0	-0.010342224999490507	0.0038566883410728276	0	10
4	250	0	250	500	750	2	0	1	0	0	0	0	0.375	0.375	0.375	0.375	0.375	inv_u	0.025	TRUE	25	NA	750	0	0.5	FALSE	4	mixmodel	0	-0.017696263236344364	0.0033948513281794475	0	10
4	250	0	250	500	750	2	0	1	0	0	0	0	0.375	0.375	0.375	0.375	0.375	inv_u	0.025	TRUE	25	NA	750	0	0.5	FALSE	4	mixmodel_AR1	0	-0.017658527762545718	0.0033713823240282288	0	10
4	250	0	250	500	750	2	0	1	0	0	0	0	0.375	0.375	0.375	0.375	0.375	inv_u	0.025	TRUE	25	NA	750	0	0.5	FALSE	4	mixmodel_AR1_cal	0	-0.016663334317137325	0.0029449204052177744	0	10
4	250	0	250	500	750	2	0	1	0	0	0	0	0.375	0.375	0.375	0.375	0.375	inv_u	0.025	TRUE	25	NA	750	0	0.5	FALSE	4	mixmodel_cal	0	-0.01643661334418527	0.0029523437472186026	0	10
4	250	0	250	500	750	2	0	1	0	0	0	0	0.375	0.375	0.375	0.375	0.375	inv_u	0.025	TRUE	25	NA	750	0	0.5	FALSE	4	sepmodel	0	-0.018284096105196986	0.004321247929725179	0	10
4	250	0	250	500	750	2	0	1	0	0	0	0	0.375	0.375	0.375	0.375	0.375	inv_u	0.025	TRUE	50	NA	750	0	0.5	FALSE	2	fixmodel	0	-0.025491365227707945	0.007994672302558993	0	10
4	250	0	250	500	750	2	0	1	0	0	0	0	0.375	0.375	0.375	0.375	0.375	inv_u	0.025	TRUE	50	NA	750	0	0.5	FALSE	2	mixmodel	0	-7.362109711674747e-4	0.006411750183669281	0	10
4	250	0	250	500	750	2	0	1	0	0	0	0	0.375	0.375	0.375	0.375	0.375	inv_u	0.025	TRUE	50	NA	750	0	0.5	FALSE	2	mixmodel_AR1	0	0.006884234312505412	0.0061043189814432445	0	10
4	250	0	250	500	750	2	0	1	0	0	0	0	0.375	0.375	0.375	0.375	0.375	inv_u	0.025	TRUE	50	NA	750	0	0.5	FALSE	2	mixmodel_AR1_cal	0	0.004156992713347911	0.005464831869948907	0	10
4	250	0	250	500	750	2	0	1	0	0	0	0	0.375	0.375	0.375	0.375	0.375	inv_u	0.025	TRUE	50	NA	750	0	0.5	FALSE	2	mixmodel_cal	0	0.00994243573366314	0.005021551128290738	0	10
4	250	0	250	500	750	2	0	1	0	0	0	0	0.375	0.375	0.375	0.375	0.375	inv_u	0.025	TRUE	50	NA	750	0	0.5	FALSE	2	sepmodel	0.1	-0.0197858714352258	0.009192028802329345	0	10
4	250	0	250	500	750	2	0	1	0	0	0	0	0.375	0.375	0.375	0.375	0.375	inv_u	0.025	TRUE	50	NA	750	0	0.5	FALSE	3	fixmodel	0	0.009634726249617713	0.005172481609144652	0	10
4	250	0	250	500	750	2	0	1	0	0	0	0	0.375	0.375	0.375	0.375	0.375	inv_u	0.025	TRUE	50	NA	750	0	0.5	FALSE	3	mixmodel	0	0.0341695917157252	0.00628855151830429	0	10
4	250	0	250	500	750	2	0	1	0	0	0	0	0.375	0.375	0.375	0.375	0.375	inv_u	0.025	TRUE	50	NA	750	0	0.5	FALSE	3	mixmodel_AR1	0	0.03999340359400145	0.006673586105266776	0	10
4	250	0	250	500	750	2	0	1	0	0	0	0	0.375	0.375	0.375	0.375	0.375	inv_u	0.025	TRUE	50	NA	750	0	0.5	FALSE	3	mixmodel_AR1_cal	0	0.03940714019774733	0.006737836133982169	0	10
4	250	0	250	500	750	2	0	1	0	0	0	0	0.375	0.375	0.375	0.375	0.375	inv_u	0.025	TRUE	50	NA	750	0	0.5	FALSE	3	mixmodel_cal	0	0.0393048655356017	0.006702146038410086	0	10
4	250	0	250	500	750	2	0	1	0	0	0	0	0.375	0.375	0.375	0.375	0.375	inv_u	0.025	TRUE	50	NA	750	0	0.5	FALSE	3	sepmodel	0	0.028492618074106697	0.006527270260993595	0	10
4	250	0	250	500	750	2	0	1	0	0	0	0	0.375	0.375	0.375	0.375	0.375	inv_u	0.025	TRUE	50	NA	750	0	0.5	FALSE	4	fixmodel	0	-0.009980109857086694	0.004203434848841077	0	10
4	250	0	250	500	750	2	0	1	0	0	0	0	0.375	0.375	0.375	0.375	0.375	inv_u	0.025	TRUE	50	NA	750	0	0.5	FALSE	4	mixmodel	0	-0.018773695972960965	0.004760517403665878	0	10
4	250	0	250	500	750	2	0	1	0	0	0	0	0.375	0.375	0.375	0.375	0.375	inv_u	0.025	TRUE	50	NA	750	0	0.5	FALSE	4	mixmodel_AR1	0	-0.01584424697661937	0.0047287450410217645	0	10
4	250	0	250	500	750	2	0	1	0	0	0	0	0.375	0.375	0.375	0.375	0.375	inv_u	0.025	TRUE	50	NA	750	0	0.5	FALSE	4	mixmodel_AR1_cal	0	-0.017226407099642366	0.0052073098092672195	0	10
4	250	0	250	500	750	2	0	1	0	0	0	0	0.375	0.375	0.375	0.375	0.375	inv_u	0.025	TRUE	50	NA	750	0	0.5	FALSE	4	mixmodel_cal	0	-0.017095645209082567	0.005305426562776175	0	10
4	250	0	250	500	750	2	0	1	0	0	0	0	0.375	0.375	0.375	0.375	0.375	inv_u	0.025	TRUE	50	NA	750	0	0.5	FALSE	4	sepmodel	0	0.0068003280590268455	0.0055925586584028185	0	10
4	250	0	250	500	750	2	0	1	0	0	0	0	0.375	0.375	0.375	0.375	0.375	inv_u	0.025	TRUE	100	NA	750	0	0.5	FALSE	2	fixmodel	0.1	0.07104156991119348	0.013571358857336856	0	10
4	250	0	250	500	750	2	0	1	0	0	0	0	0.375	0.375	0.375	0.375	0.375	inv_u	0.025	TRUE	100	NA	750	0	0.5	FALSE	2	mixmodel	0.1	0.07197545780771201	0.015290562222092342	0	10
4	250	0	250	500	750	2	0	1	0	0	0	0	0.375	0.375	0.375	0.375	0.375	inv_u	0.025	TRUE	100	NA	750	0	0.5	FALSE	2	mixmodel_AR1	0.1	0.07287973868327001	0.015502153706400467	0	10
4	250	0	250	500	750	2	0	1	0	0	0	0	0.375	0.375	0.375	0.375	0.375	inv_u	0.025	TRUE	100	NA	750	0	0.5	FALSE	2	mixmodel_AR1_cal	0.1	0.0673481538390765	0.014399579444743935	0	10
4	250	0	250	500	750	2	0	1	0	0	0	0	0.375	0.375	0.375	0.375	0.375	inv_u	0.025	TRUE	100	NA	750	0	0.5	FALSE	2	mixmodel_cal	0.2	0.07002173136565107	0.015139201900968388	0	10
4	250	0	250	500	750	2	0	1	0	0	0	0	0.375	0.375	0.375	0.375	0.375	inv_u	0.025	TRUE	100	NA	750	0	0.5	FALSE	2	sepmodel	0.1	0.07796924710634656	0.012689874712385814	0	10
4	250	0	250	500	750	2	0	1	0	0	0	0	0.375	0.375	0.375	0.375	0.375	inv_u	0.025	TRUE	100	NA	750	0	0.5	FALSE	3	fixmodel	0.1	0.047401275745544286	0.006800962734379255	0	10
4	250	0	250	500	750	2	0	1	0	0	0	0	0.375	0.375	0.375	0.375	0.375	inv_u	0.025	TRUE	100	NA	750	0	0.5	FALSE	3	mixmodel	0	0.046298483430512204	0.006846810385999946	0	10
4	250	0	250	500	750	2	0	1	0	0	0	0	0.375	0.375	0.375	0.375	0.375	inv_u	0.025	TRUE	100	NA	750	0	0.5	FALSE	3	mixmodel_AR1	0.1	0.049142798911239356	0.006969529771527427	0	10
4	250	0	250	500	750	2	0	1	0	0	0	0	0.375	0.375	0.375	0.375	0.375	inv_u	0.025	TRUE	100	NA	750	0	0.5	FALSE	3	mixmodel_AR1_cal	0.1	0.04532756723945392	0.006684174846860518	0	10
4	250	0	250	500	750	2	0	1	0	0	0	0	0.375	0.375	0.375	0.375	0.375	inv_u	0.025	TRUE	100	NA	750	0	0.5	FALSE	3	mixmodel_cal	0.1	0.04754682681948349	0.00683996382243456	0	10
4	250	0	250	500	750	2	0	1	0	0	0	0	0.375	0.375	0.375	0.375	0.375	inv_u	0.025	TRUE	100	NA	750	0	0.5	FALSE	3	sepmodel	0.1	0.057046016024964216	0.008848850171597112	0	10
4	250	0	250	500	750	2	0	1	0	0	0	0	0.375	0.375	0.375	0.375	0.375	inv_u	0.025	TRUE	100	NA	750	0	0.5	FALSE	4	fixmodel	0.1	0.030106425614696272	0.010204359096356242	0	10
4	250	0	250	500	750	2	0	1	0	0	0	0	0.375	0.375	0.375	0.375	0.375	inv_u	0.025	TRUE	100	NA	750	0	0.5	FALSE	4	mixmodel	0	0.01180772301056411	0.007734715331742229	0	10
4	250	0	250	500	750	2	0	1	0	0	0	0	0.375	0.375	0.375	0.375	0.375	inv_u	0.025	TRUE	100	NA	750	0	0.5	FALSE	4	mixmodel_AR1	0	0.01183340840673002	0.00728780662684153	0	10
4	250	0	250	500	750	2	0	1	0	0	0	0	0.375	0.375	0.375	0.375	0.375	inv_u	0.025	TRUE	100	NA	750	0	0.5	FALSE	4	mixmodel_AR1_cal	0	0.008523731569963295	0.007496850291379821	0	10
4	250	0	250	500	750	2	0	1	0	0	0	0	0.375	0.375	0.375	0.375	0.375	inv_u	0.025	TRUE	100	NA	750	0	0.5	FALSE	4	mixmodel_cal	0	0.010268100035578223	0.007246659194554004	0	10
4	250	0	250	500	750	2	0	1	0	0	0	0	0.375	0.375	0.375	0.375	0.375	inv_u	0.025	TRUE	100	NA	750	0	0.5	FALSE	4	sepmodel	0.1	0.03423334283170012	0.012017741284612846	0	10
4	250	0	250	500	750	2	0	1	0	0	0	0	0.5	0.5	0.5	0.5	0.5	inv_u	0.025	TRUE	25	NA	750	0	0.5	FALSE	2	fixmodel	0	-0.006476183614904831	0.00798937045179221	0	10
4	250	0	250	500	750	2	0	1	0	0	0	0	0.5	0.5	0.5	0.5	0.5	inv_u	0.025	TRUE	25	NA	750	0	0.5	FALSE	2	mixmodel	0.1	0.015134449268443657	0.007708390493987489	0	10
4	250	0	250	500	750	2	0	1	0	0	0	0	0.5	0.5	0.5	0.5	0.5	inv_u	0.025	TRUE	25	NA	750	0	0.5	FALSE	2	mixmodel_AR1	0.1	0.021822231737644845	0.00805619492574525	0	10
4	250	0	250	500	750	2	0	1	0	0	0	0	0.5	0.5	0.5	0.5	0.5	inv_u	0.025	TRUE	25	NA	750	0	0.5	FALSE	2	mixmodel_AR1_cal	0	0.01746133477779493	0.007387971753820276	0	10
4	250	0	250	500	750	2	0	1	0	0	0	0	0.5	0.5	0.5	0.5	0.5	inv_u	0.025	TRUE	25	NA	750	0	0.5	FALSE	2	mixmodel_cal	0.1	0.037544181491164716	0.007470981935660038	0	10
4	250	0	250	500	750	2	0	1	0	0	0	0	0.5	0.5	0.5	0.5	0.5	inv_u	0.025	TRUE	25	NA	750	0	0.5	FALSE	2	sepmodel	0	-0.010298735357489854	0.007853042270291008	0	10
4	250	0	250	500	750	2	0	1	0	0	0	0	0.5	0.5	0.5	0.5	0.5	inv_u	0.025	TRUE	25	NA	750	0	0.5	FALSE	3	fixmodel	0	-0.04348589356365795	0.011934533728400457	0	10
4	250	0	250	500	750	2	0	1	0	0	0	0	0.5	0.5	0.5	0.5	0.5	inv_u	0.025	TRUE	25	NA	750	0	0.5	FALSE	3	mixmodel	0.1	-0.014841294508026447	0.009163367227155678	0	10
4	250	0	250	500	750	2	0	1	0	0	0	0	0.5	0.5	0.5	0.5	0.5	inv_u	0.025	TRUE	25	NA	750	0	0.5	FALSE	3	mixmodel_AR1	0.1	-0.012156167699553397	0.008907398200820697	0	10
4	250	0	250	500	750	2	0	1	0	0	0	0	0.5	0.5	0.5	0.5	0.5	inv_u	0.025	TRUE	25	NA	750	0	0.5	FALSE	3	mixmodel_AR1_cal	0.1	-0.010326546890427514	0.008203122208707394	0	10
4	250	0	250	500	750	2	0	1	0	0	0	0	0.5	0.5	0.5	0.5	0.5	inv_u	0.025	TRUE	25	NA	750	0	0.5	FALSE	3	mixmodel_cal	0.1	0.007384290757995539	0.0061923503823818685	0	10
4	250	0	250	500	750	2	0	1	0	0	0	0	0.5	0.5	0.5	0.5	0.5	inv_u	0.025	TRUE	25	NA	750	0	0.5	FALSE	3	sepmodel	0	-0.034725193707661126	0.010372850793749593	0	10
4	250	0	250	500	750	2	0	1	0	0	0	0	0.5	0.5	0.5	0.5	0.5	inv_u	0.025	TRUE	25	NA	750	0	0.5	FALSE	4	fixmodel	0	0.02437091532469376	0.008440305818064018	0	10
4	250	0	250	500	750	2	0	1	0	0	0	0	0.5	0.5	0.5	0.5	0.5	inv_u	0.025	TRUE	25	NA	750	0	0.5	FALSE	4	mixmodel	0	0.017973883984018404	0.006614944765609428	0	10
4	250	0	250	500	750	2	0	1	0	0	0	0	0.5	0.5	0.5	0.5	0.5	inv_u	0.025	TRUE	25	NA	750	0	0.5	FALSE	4	mixmodel_AR1	0	0.017626405100857338	0.006743219149752836	0	10
4	250	0	250	500	750	2	0	1	0	0	0	0	0.5	0.5	0.5	0.5	0.5	inv_u	0.025	TRUE	25	NA	750	0	0.5	FALSE	4	mixmodel_AR1_cal	0	0.02235173150663948	0.007044009307239259	0	10
4	250	0	250	500	750	2	0	1	0	0	0	0	0.5	0.5	0.5	0.5	0.5	inv_u	0.025	TRUE	25	NA	750	0	0.5	FALSE	4	mixmodel_cal	0	0.026953580909162948	0.00556128424378559	0	10
4	250	0	250	500	750	2	0	1	0	0	0	0	0.5	0.5	0.5	0.5	0.5	inv_u	0.025	TRUE	25	NA	750	0	0.5	FALSE	4	sepmodel	0.1	0.037927919152879526	0.010776447922688242	0	10
4	250	0	250	500	750	2	0	1	0	0	0	0	0.5	0.5	0.5	0.5	0.5	inv_u	0.025	TRUE	50	NA	750	0	0.5	FALSE	2	fixmodel	0	-0.027366100551467713	0.012419132109841708	0	10
4	250	0	250	500	750	2	0	1	0	0	0	0	0.5	0.5	0.5	0.5	0.5	inv_u	0.025	TRUE	50	NA	750	0	0.5	FALSE	2	mixmodel	0	0.001284105694610211	0.011363807994460882	0	10
4	250	0	250	500	750	2	0	1	0	0	0	0	0.5	0.5	0.5	0.5	0.5	inv_u	0.025	TRUE	50	NA	750	0	0.5	FALSE	2	mixmodel_AR1	0	0.010596758091778229	0.01144440219676949	0	10
4	250	0	250	500	750	2	0	1	0	0	0	0	0.5	0.5	0.5	0.5	0.5	inv_u	0.025	TRUE	50	NA	750	0	0.5	FALSE	2	mixmodel_AR1_cal	0	0.01072613722467375	0.01191746291682718	0	10
4	250	0	250	500	750	2	0	1	0	0	0	0	0.5	0.5	0.5	0.5	0.5	inv_u	0.025	TRUE	50	NA	750	0	0.5	FALSE	2	mixmodel_cal	0	0.021263244885509763	0.011452625688537874	0	10
4	250	0	250	500	750	2	0	1	0	0	0	0	0.5	0.5	0.5	0.5	0.5	inv_u	0.025	TRUE	50	NA	750	0	0.5	FALSE	2	sepmodel	0	-0.018098452212634644	0.013510013950442155	0	10
4	250	0	250	500	750	2	0	1	0	0	0	0	0.5	0.5	0.5	0.5	0.5	inv_u	0.025	TRUE	50	NA	750	0	0.5	FALSE	3	fixmodel	0	-0.032435107604592325	0.017223780052104433	0	10
4	250	0	250	500	750	2	0	1	0	0	0	0	0.5	0.5	0.5	0.5	0.5	inv_u	0.025	TRUE	50	NA	750	0	0.5	FALSE	3	mixmodel	0.1	-0.013367567386403932	0.015940247187416674	0	10
4	250	0	250	500	750	2	0	1	0	0	0	0	0.5	0.5	0.5	0.5	0.5	inv_u	0.025	TRUE	50	NA	750	0	0.5	FALSE	3	mixmodel_AR1	0.1	-0.007970657789654612	0.01572679100025554	0	10
4	250	0	250	500	750	2	0	1	0	0	0	0	0.5	0.5	0.5	0.5	0.5	inv_u	0.025	TRUE	50	NA	750	0	0.5	FALSE	3	mixmodel_AR1_cal	0.1	-0.01376120066782378	0.0159965827652495	0	10
4	250	0	250	500	750	2	0	1	0	0	0	0	0.5	0.5	0.5	0.5	0.5	inv_u	0.025	TRUE	50	NA	750	0	0.5	FALSE	3	mixmodel_cal	0.1	-0.0020089951721102006	0.014843658473032055	0	10
4	250	0	250	500	750	2	0	1	0	0	0	0	0.5	0.5	0.5	0.5	0.5	inv_u	0.025	TRUE	50	NA	750	0	0.5	FALSE	3	sepmodel	0.1	-0.017398736680102687	0.019971851119116736	0	10
4	250	0	250	500	750	2	0	1	0	0	0	0	0.5	0.5	0.5	0.5	0.5	inv_u	0.025	TRUE	50	NA	750	0	0.5	FALSE	4	fixmodel	0	-0.024697999455939496	0.0033310668755004162	0	10
4	250	0	250	500	750	2	0	1	0	0	0	0	0.5	0.5	0.5	0.5	0.5	inv_u	0.025	TRUE	50	NA	750	0	0.5	FALSE	4	mixmodel	0	-0.030536265142693583	0.0025180315365092394	0	10
4	250	0	250	500	750	2	0	1	0	0	0	0	0.5	0.5	0.5	0.5	0.5	inv_u	0.025	TRUE	50	NA	750	0	0.5	FALSE	4	mixmodel_AR1	0	-0.028793955293009238	0.0024477445749627644	0	10
4	250	0	250	500	750	2	0	1	0	0	0	0	0.5	0.5	0.5	0.5	0.5	inv_u	0.025	TRUE	50	NA	750	0	0.5	FALSE	4	mixmodel_AR1_cal	0	-0.02127468141805929	0.0021605024896244884	0	10
4	250	0	250	500	750	2	0	1	0	0	0	0	0.5	0.5	0.5	0.5	0.5	inv_u	0.025	TRUE	50	NA	750	0	0.5	FALSE	4	mixmodel_cal	0	-0.026546296950069076	0.00240792353659339	0	10
4	250	0	250	500	750	2	0	1	0	0	0	0	0.5	0.5	0.5	0.5	0.5	inv_u	0.025	TRUE	50	NA	750	0	0.5	FALSE	4	sepmodel	0	-0.020757687859201165	0.002726682146756089	0	10
4	250	0	250	500	750	2	0	1	0	0	0	0	0.5	0.5	0.5	0.5	0.5	inv_u	0.025	TRUE	100	NA	750	0	0.5	FALSE	2	fixmodel	0	0.01904128896550012	0.006627277133438976	0	10
4	250	0	250	500	750	2	0	1	0	0	0	0	0.5	0.5	0.5	0.5	0.5	inv_u	0.025	TRUE	100	NA	750	0	0.5	FALSE	2	mixmodel	0	0.04121017064653361	0.007632800929884518	0	10
4	250	0	250	500	750	2	0	1	0	0	0	0	0.5	0.5	0.5	0.5	0.5	inv_u	0.025	TRUE	100	NA	750	0	0.5	FALSE	2	mixmodel_AR1	0.1	0.04599022120440072	0.008125324110182795	0	10
4	250	0	250	500	750	2	0	1	0	0	0	0	0.5	0.5	0.5	0.5	0.5	inv_u	0.025	TRUE	100	NA	750	0	0.5	FALSE	2	mixmodel_AR1_cal	0	0.0440241874078916	0.007390876720893428	0	10
4	250	0	250	500	750	2	0	1	0	0	0	0	0.5	0.5	0.5	0.5	0.5	inv_u	0.025	TRUE	100	NA	750	0	0.5	FALSE	2	mixmodel_cal	0	0.05016389608947198	0.007771776348902543	0	10
4	250	0	250	500	750	2	0	1	0	0	0	0	0.5	0.5	0.5	0.5	0.5	inv_u	0.025	TRUE	100	NA	750	0	0.5	FALSE	2	sepmodel	0	0.015306502634872921	0.007565385514925131	0	10
4	250	0	250	500	750	2	0	1	0	0	0	0	0.5	0.5	0.5	0.5	0.5	inv_u	0.025	TRUE	100	NA	750	0	0.5	FALSE	3	fixmodel	0	0.0032552914517420175	0.004470147476001038	0	10
4	250	0	250	500	750	2	0	1	0	0	0	0	0.5	0.5	0.5	0.5	0.5	inv_u	0.025	TRUE	100	NA	750	0	0.5	FALSE	3	mixmodel	0	0.026120748290732663	0.004018597398475624	0	10
4	250	0	250	500	750	2	0	1	0	0	0	0	0.5	0.5	0.5	0.5	0.5	inv_u	0.025	TRUE	100	NA	750	0	0.5	FALSE	3	mixmodel_AR1	0	0.03335809610055253	0.0044110978602958035	0	10
4	250	0	250	500	750	2	0	1	0	0	0	0	0.5	0.5	0.5	0.5	0.5	inv_u	0.025	TRUE	100	NA	750	0	0.5	FALSE	3	mixmodel_AR1_cal	0	0.030328646723124526	0.004490361453839517	0	10
4	250	0	250	500	750	2	0	1	0	0	0	0	0.5	0.5	0.5	0.5	0.5	inv_u	0.025	TRUE	100	NA	750	0	0.5	FALSE	3	mixmodel_cal	0	0.03460600696647796	0.004628121034933348	0	10
4	250	0	250	500	750	2	0	1	0	0	0	0	0.5	0.5	0.5	0.5	0.5	inv_u	0.025	TRUE	100	NA	750	0	0.5	FALSE	3	sepmodel	0	5.689498462363028e-4	0.005999366973951882	0	10
4	250	0	250	500	750	2	0	1	0	0	0	0	0.5	0.5	0.5	0.5	0.5	inv_u	0.025	TRUE	100	NA	750	0	0.5	FALSE	4	fixmodel	0	-0.024614879035352786	0.0020237223445530267	0	10
4	250	0	250	500	750	2	0	1	0	0	0	0	0.5	0.5	0.5	0.5	0.5	inv_u	0.025	TRUE	100	NA	750	0	0.5	FALSE	4	mixmodel	0	-0.024857255910640932	0.0017630727609864497	0	10
4	250	0	250	500	750	2	0	1	0	0	0	0	0.5	0.5	0.5	0.5	0.5	inv_u	0.025	TRUE	100	NA	750	0	0.5	FALSE	4	mixmodel_AR1	0	-0.023839138869005686	0.0016878739519746494	0	10
4	250	0	250	500	750	2	0	1	0	0	0	0	0.5	0.5	0.5	0.5	0.5	inv_u	0.025	TRUE	100	NA	750	0	0.5	FALSE	4	mixmodel_AR1_cal	0	-0.015112156619462682	0.001293458292467411	0	10
4	250	0	250	500	750	2	0	1	0	0	0	0	0.5	0.5	0.5	0.5	0.5	inv_u	0.025	TRUE	100	NA	750	0	0.5	FALSE	4	mixmodel_cal	0	-0.017855225163858957	0.0013505410464642008	0	10
4	250	0	250	500	750	2	0	1	0	0	0	0	0.5	0.5	0.5	0.5	0.5	inv_u	0.025	TRUE	100	NA	750	0	0.5	FALSE	4	sepmodel	0	-0.01604843401899863	0.0024234577854576715	0	10
4	250	0	250	500	750	2	0	1	0	0	0	0	-0.5	-0.5	-0.5	-0.5	-0.5	seasonal	0.025	TRUE	25	1	NA	0	0.5	FALSE	2	fixmodel	0	-0.009466391089359342	0.003617850403735157	0	10
4	250	0	250	500	750	2	0	1	0	0	0	0	-0.5	-0.5	-0.5	-0.5	-0.5	seasonal	0.025	TRUE	25	1	NA	0	0.5	FALSE	2	mixmodel	0	-0.004944477749036109	0.0034897827212665316	0	10
4	250	0	250	500	750	2	0	1	0	0	0	0	-0.5	-0.5	-0.5	-0.5	-0.5	seasonal	0.025	TRUE	25	1	NA	0	0.5	FALSE	2	mixmodel_AR1	0	-0.006837386815818501	0.003456048343157977	0	10
4	250	0	250	500	750	2	0	1	0	0	0	0	-0.5	-0.5	-0.5	-0.5	-0.5	seasonal	0.025	TRUE	25	1	NA	0	0.5	FALSE	2	mixmodel_AR1_cal	0	-0.0029074708976254463	0.0034833542064246848	0	10
4	250	0	250	500	750	2	0	1	0	0	0	0	-0.5	-0.5	-0.5	-0.5	-0.5	seasonal	0.025	TRUE	25	1	NA	0	0.5	FALSE	2	mixmodel_cal	0	0.027918055953377038	0.003671796710652432	0	10
4	250	0	250	500	750	2	0	1	0	0	0	0	-0.5	-0.5	-0.5	-0.5	-0.5	seasonal	0.025	TRUE	25	1	NA	0	0.5	FALSE	2	sepmodel	0	-0.01695168434506605	0.004584481057118023	0	10
4	250	0	250	500	750	2	0	1	0	0	0	0	-0.5	-0.5	-0.5	-0.5	-0.5	seasonal	0.025	TRUE	25	1	NA	0	0.5	FALSE	3	fixmodel	0	-0.001404961057616264	0.002498119342705093	0	10
4	250	0	250	500	750	2	0	1	0	0	0	0	-0.5	-0.5	-0.5	-0.5	-0.5	seasonal	0.025	TRUE	25	1	NA	0	0.5	FALSE	3	mixmodel	0	0.010499165962712468	0.002637121307486172	0	10
4	250	0	250	500	750	2	0	1	0	0	0	0	-0.5	-0.5	-0.5	-0.5	-0.5	seasonal	0.025	TRUE	25	1	NA	0	0.5	FALSE	3	mixmodel_AR1	0	0.006959948402027156	0.0026012720865387405	0	10
4	250	0	250	500	750	2	0	1	0	0	0	0	-0.5	-0.5	-0.5	-0.5	-0.5	seasonal	0.025	TRUE	25	1	NA	0	0.5	FALSE	3	mixmodel_AR1_cal	0	0.01075794422848463	0.0022703949649313486	0	10
4	250	0	250	500	750	2	0	1	0	0	0	0	-0.5	-0.5	-0.5	-0.5	-0.5	seasonal	0.025	TRUE	25	1	NA	0	0.5	FALSE	3	mixmodel_cal	0.1	0.10519574979325923	0.013495122820894509	0	10
4	250	0	250	500	750	2	0	1	0	0	0	0	-0.5	-0.5	-0.5	-0.5	-0.5	seasonal	0.025	TRUE	25	1	NA	0	0.5	FALSE	3	sepmodel	0	0.0024698846668117446	0.004888634151884176	0	10
4	250	0	250	500	750	2	0	1	0	0	0	0	-0.5	-0.5	-0.5	-0.5	-0.5	seasonal	0.025	TRUE	25	1	NA	0	0.5	FALSE	4	fixmodel	0	-0.01026323208380108	0.005065470499899365	0	10
4	250	0	250	500	750	2	0	1	0	0	0	0	-0.5	-0.5	-0.5	-0.5	-0.5	seasonal	0.025	TRUE	25	1	NA	0	0.5	FALSE	4	mixmodel	0	0.009399215751461682	0.0049859144135756435	0	10
4	250	0	250	500	750	2	0	1	0	0	0	0	-0.5	-0.5	-0.5	-0.5	-0.5	seasonal	0.025	TRUE	25	1	NA	0	0.5	FALSE	4	mixmodel_AR1	0	0.004978743356801052	0.004833282434447746	0	10
4	250	0	250	500	750	2	0	1	0	0	0	0	-0.5	-0.5	-0.5	-0.5	-0.5	seasonal	0.025	TRUE	25	1	NA	0	0.5	FALSE	4	mixmodel_AR1_cal	0	0.005729980275526368	0.005227491001246116	0	10
4	250	0	250	500	750	2	0	1	0	0	0	0	-0.5	-0.5	-0.5	-0.5	-0.5	seasonal	0.025	TRUE	25	1	NA	0	0.5	FALSE	4	mixmodel_cal	0.3	0.13162990083827883	0.022488249322086713	0	10
4	250	0	250	500	750	2	0	1	0	0	0	0	-0.5	-0.5	-0.5	-0.5	-0.5	seasonal	0.025	TRUE	25	1	NA	0	0.5	FALSE	4	sepmodel	0	-0.015171974722213879	0.005634844810807709	0	10
4	250	0	250	500	750	2	0	1	0	0	0	0	-0.5	-0.5	-0.5	-0.5	-0.5	seasonal	0.025	TRUE	50	1	NA	0	0.5	FALSE	2	fixmodel	0.1	-0.04744902348828854	0.0196455823796163	0	10
4	250	0	250	500	750	2	0	1	0	0	0	0	-0.5	-0.5	-0.5	-0.5	-0.5	seasonal	0.025	TRUE	50	1	NA	0	0.5	FALSE	2	mixmodel	0.1	-0.04355861684626633	0.01918897256452428	0	10
4	250	0	250	500	750	2	0	1	0	0	0	0	-0.5	-0.5	-0.5	-0.5	-0.5	seasonal	0.025	TRUE	50	1	NA	0	0.5	FALSE	2	mixmodel_AR1	0.1	-0.04591785451496497	0.019267989943669572	0	10
4	250	0	250	500	750	2	0	1	0	0	0	0	-0.5	-0.5	-0.5	-0.5	-0.5	seasonal	0.025	TRUE	50	1	NA	0	0.5	FALSE	2	mixmodel_AR1_cal	0.1	-0.04658668271331934	0.0187425002797583	0	10
4	250	0	250	500	750	2	0	1	0	0	0	0	-0.5	-0.5	-0.5	-0.5	-0.5	seasonal	0.025	TRUE	50	1	NA	0	0.5	FALSE	2	mixmodel_cal	0.1	-0.02744603001578747	0.017559262538357174	0	10
4	250	0	250	500	750	2	0	1	0	0	0	0	-0.5	-0.5	-0.5	-0.5	-0.5	seasonal	0.025	TRUE	50	1	NA	0	0.5	FALSE	2	sepmodel	0	-0.043503179743118646	0.018702082054394987	0	10
4	250	0	250	500	750	2	0	1	0	0	0	0	-0.5	-0.5	-0.5	-0.5	-0.5	seasonal	0.025	TRUE	50	1	NA	0	0.5	FALSE	3	fixmodel	0.1	-0.03519456152696722	0.016238522045573273	0	10
4	250	0	250	500	750	2	0	1	0	0	0	0	-0.5	-0.5	-0.5	-0.5	-0.5	seasonal	0.025	TRUE	50	1	NA	0	0.5	FALSE	3	mixmodel	0.1	-0.023030609371687022	0.01566435455524188	0	10
4	250	0	250	500	750	2	0	1	0	0	0	0	-0.5	-0.5	-0.5	-0.5	-0.5	seasonal	0.025	TRUE	50	1	NA	0	0.5	FALSE	3	mixmodel_AR1	0.1	-0.02612282083812528	0.01576543727759749	0	10
4	250	0	250	500	750	2	0	1	0	0	0	0	-0.5	-0.5	-0.5	-0.5	-0.5	seasonal	0.025	TRUE	50	1	NA	0	0.5	FALSE	3	mixmodel_AR1_cal	0.1	-0.02334209962308307	0.015512215641372075	0	10
4	250	0	250	500	750	2	0	1	0	0	0	0	-0.5	-0.5	-0.5	-0.5	-0.5	seasonal	0.025	TRUE	50	1	NA	0	0.5	FALSE	3	mixmodel_cal	0.1	0.024109029451777068	0.01679311752596689	0	10
4	250	0	250	500	750	2	0	1	0	0	0	0	-0.5	-0.5	-0.5	-0.5	-0.5	seasonal	0.025	TRUE	50	1	NA	0	0.5	FALSE	3	sepmodel	0	-0.03887564111337435	0.018711357648095808	0	10
4	250	0	250	500	750	2	0	1	0	0	0	0	-0.5	-0.5	-0.5	-0.5	-0.5	seasonal	0.025	TRUE	50	1	NA	0	0.5	FALSE	4	fixmodel	0.1	0.02407759663903399	0.012050813416679487	0	10
4	250	0	250	500	750	2	0	1	0	0	0	0	-0.5	-0.5	-0.5	-0.5	-0.5	seasonal	0.025	TRUE	50	1	NA	0	0.5	FALSE	4	mixmodel	0.1	0.0437229482774781	0.013755892348295412	0	10
4	250	0	250	500	750	2	0	1	0	0	0	0	-0.5	-0.5	-0.5	-0.5	-0.5	seasonal	0.025	TRUE	50	1	NA	0	0.5	FALSE	4	mixmodel_AR1	0.1	0.03836448853001268	0.01331814657891106	0	10
4	250	0	250	500	750	2	0	1	0	0	0	0	-0.5	-0.5	-0.5	-0.5	-0.5	seasonal	0.025	TRUE	50	1	NA	0	0.5	FALSE	4	mixmodel_AR1_cal	0.1	0.038711202600343365	0.013420191634266502	0	10
4	250	0	250	500	750	2	0	1	0	0	0	0	-0.5	-0.5	-0.5	-0.5	-0.5	seasonal	0.025	TRUE	50	1	NA	0	0.5	FALSE	4	mixmodel_cal	0.4	0.10222528134074116	0.02322165283017014	0	10
4	250	0	250	500	750	2	0	1	0	0	0	0	-0.5	-0.5	-0.5	-0.5	-0.5	seasonal	0.025	TRUE	50	1	NA	0	0.5	FALSE	4	sepmodel	0.1	0.012883404964587513	0.013907368667415928	0	10
4	250	0	250	500	750	2	0	1	0	0	0	0	-0.5	-0.5	-0.5	-0.5	-0.5	seasonal	0.025	TRUE	100	1	NA	0	0.5	FALSE	2	fixmodel	0.1	0.041108870246046064	0.0073644124852077705	0	10
4	250	0	250	500	750	2	0	1	0	0	0	0	-0.5	-0.5	-0.5	-0.5	-0.5	seasonal	0.025	TRUE	100	1	NA	0	0.5	FALSE	2	mixmodel	0.1	0.0454183433763167	0.0076863443447576455	0	10
4	250	0	250	500	750	2	0	1	0	0	0	0	-0.5	-0.5	-0.5	-0.5	-0.5	seasonal	0.025	TRUE	100	1	NA	0	0.5	FALSE	2	mixmodel_AR1	0.1	0.042929496591926006	0.007487805133294423	0	10
4	250	0	250	500	750	2	0	1	0	0	0	0	-0.5	-0.5	-0.5	-0.5	-0.5	seasonal	0.025	TRUE	100	1	NA	0	0.5	FALSE	2	mixmodel_AR1_cal	0.1	0.03638577110410749	0.006901508994509394	0	10
4	250	0	250	500	750	2	0	1	0	0	0	0	-0.5	-0.5	-0.5	-0.5	-0.5	seasonal	0.025	TRUE	100	1	NA	0	0.5	FALSE	2	mixmodel_cal	0.1	0.04770296143294933	0.0079669413379942	0	10
4	250	0	250	500	750	2	0	1	0	0	0	0	-0.5	-0.5	-0.5	-0.5	-0.5	seasonal	0.025	TRUE	100	1	NA	0	0.5	FALSE	2	sepmodel	0.1	0.03515617850218013	0.008215680565999006	0	10
4	250	0	250	500	750	2	0	1	0	0	0	0	-0.5	-0.5	-0.5	-0.5	-0.5	seasonal	0.025	TRUE	100	1	NA	0	0.5	FALSE	3	fixmodel	0	0.03515945539871699	0.008449503914364002	0	10
4	250	0	250	500	750	2	0	1	0	0	0	0	-0.5	-0.5	-0.5	-0.5	-0.5	seasonal	0.025	TRUE	100	1	NA	0	0.5	FALSE	3	mixmodel	0	0.047228278265817214	0.009505099355442262	0	10
4	250	0	250	500	750	2	0	1	0	0	0	0	-0.5	-0.5	-0.5	-0.5	-0.5	seasonal	0.025	TRUE	100	1	NA	0	0.5	FALSE	3	mixmodel_AR1	0	0.044258546192041295	0.009205632093597973	0	10
4	250	0	250	500	750	2	0	1	0	0	0	0	-0.5	-0.5	-0.5	-0.5	-0.5	seasonal	0.025	TRUE	100	1	NA	0	0.5	FALSE	3	mixmodel_AR1_cal	0	0.04508792155954591	0.009662356643156768	0	10
4	250	0	250	500	750	2	0	1	0	0	0	0	-0.5	-0.5	-0.5	-0.5	-0.5	seasonal	0.025	TRUE	100	1	NA	0	0.5	FALSE	3	mixmodel_cal	0.1	0.06489720381354573	0.011778389042222667	0	10
4	250	0	250	500	750	2	0	1	0	0	0	0	-0.5	-0.5	-0.5	-0.5	-0.5	seasonal	0.025	TRUE	100	1	NA	0	0.5	FALSE	3	sepmodel	0	0.03292755714956623	0.008278060873893125	0	10
4	250	0	250	500	750	2	0	1	0	0	0	0	-0.5	-0.5	-0.5	-0.5	-0.5	seasonal	0.025	TRUE	100	1	NA	0	0.5	FALSE	4	fixmodel	0	0.035919217418533225	0.004943543584676618	0	10
4	250	0	250	500	750	2	0	1	0	0	0	0	-0.5	-0.5	-0.5	-0.5	-0.5	seasonal	0.025	TRUE	100	1	NA	0	0.5	FALSE	4	mixmodel	0	0.05456331775964925	0.006617347106332849	0	10
4	250	0	250	500	750	2	0	1	0	0	0	0	-0.5	-0.5	-0.5	-0.5	-0.5	seasonal	0.025	TRUE	100	1	NA	0	0.5	FALSE	4	mixmodel_AR1	0	0.04969532752858293	0.006126419573686027	0	10
4	250	0	250	500	750	2	0	1	0	0	0	0	-0.5	-0.5	-0.5	-0.5	-0.5	seasonal	0.025	TRUE	100	1	NA	0	0.5	FALSE	4	mixmodel_AR1_cal	0	0.05058614049626097	0.0061724590572607265	0	10
4	250	0	250	500	750	2	0	1	0	0	0	0	-0.5	-0.5	-0.5	-0.5	-0.5	seasonal	0.025	TRUE	100	1	NA	0	0.5	FALSE	4	mixmodel_cal	0.1	0.07722521647905087	0.009400516550140943	0	10
4	250	0	250	500	750	2	0	1	0	0	0	0	-0.5	-0.5	-0.5	-0.5	-0.5	seasonal	0.025	TRUE	100	1	NA	0	0.5	FALSE	4	sepmodel	0.1	0.03542205186809419	0.007533495278211141	0	10
4	250	0	250	500	750	2	0	1	0	0	0	0	-0.375	-0.375	-0.375	-0.375	-0.375	seasonal	0.025	TRUE	25	1	NA	0	0.5	FALSE	2	fixmodel	0.1	0.014699571531316433	0.007630934936941742	0	10
4	250	0	250	500	750	2	0	1	0	0	0	0	-0.375	-0.375	-0.375	-0.375	-0.375	seasonal	0.025	TRUE	25	1	NA	0	0.5	FALSE	2	mixmodel	0.1	0.01943977068376434	0.007631117509439569	0	10
4	250	0	250	500	750	2	0	1	0	0	0	0	-0.375	-0.375	-0.375	-0.375	-0.375	seasonal	0.025	TRUE	25	1	NA	0	0.5	FALSE	2	mixmodel_AR1	0.1	0.01840558230931609	0.007723617816290422	0	10
4	250	0	250	500	750	2	0	1	0	0	0	0	-0.375	-0.375	-0.375	-0.375	-0.375	seasonal	0.025	TRUE	25	1	NA	0	0.5	FALSE	2	mixmodel_AR1_cal	0.1	0.014466204487952137	0.007101919277420329	0	10
4	250	0	250	500	750	2	0	1	0	0	0	0	-0.375	-0.375	-0.375	-0.375	-0.375	seasonal	0.025	TRUE	25	1	NA	0	0.5	FALSE	2	mixmodel_cal	0.1	0.044593023502538624	0.008660784481238843	0	10
4	250	0	250	500	750	2	0	1	0	0	0	0	-0.375	-0.375	-0.375	-0.375	-0.375	seasonal	0.025	TRUE	25	1	NA	0	0.5	FALSE	2	sepmodel	0	-0.007627607985455693	0.006525070454406088	0	10
4	250	0	250	500	750	2	0	1	0	0	0	0	-0.375	-0.375	-0.375	-0.375	-0.375	seasonal	0.025	TRUE	25	1	NA	0	0.5	FALSE	3	fixmodel	0.1	0.00960200809155751	0.005962946842397632	0	10
4	250	0	250	500	750	2	0	1	0	0	0	0	-0.375	-0.375	-0.375	-0.375	-0.375	seasonal	0.025	TRUE	25	1	NA	0	0.5	FALSE	3	mixmodel	0.1	0.025223266275598916	0.006408632204469697	0	10
4	250	0	250	500	750	2	0	1	0	0	0	0	-0.375	-0.375	-0.375	-0.375	-0.375	seasonal	0.025	TRUE	25	1	NA	0	0.5	FALSE	3	mixmodel_AR1	0.1	0.021568382878507604	0.006159355574586261	0	10
4	250	0	250	500	750	2	0	1	0	0	0	0	-0.375	-0.375	-0.375	-0.375	-0.375	seasonal	0.025	TRUE	25	1	NA	0	0.5	FALSE	3	mixmodel_AR1_cal	0.1	0.02145963984950588	0.006394383604740134	0	10
4	250	0	250	500	750	2	0	1	0	0	0	0	-0.375	-0.375	-0.375	-0.375	-0.375	seasonal	0.025	TRUE	25	1	NA	0	0.5	FALSE	3	mixmodel_cal	0.2	0.11697289886487627	0.019527316854404286	0	10
4	250	0	250	500	750	2	0	1	0	0	0	0	-0.375	-0.375	-0.375	-0.375	-0.375	seasonal	0.025	TRUE	25	1	NA	0	0.5	FALSE	3	sepmodel	0	0.006355503935172661	0.0073087012273376365	0	10
4	250	0	250	500	750	2	0	1	0	0	0	0	-0.375	-0.375	-0.375	-0.375	-0.375	seasonal	0.025	TRUE	25	1	NA	0	0.5	FALSE	4	fixmodel	0	0.011081485372467883	0.004779544107039175	0	10
4	250	0	250	500	750	2	0	1	0	0	0	0	-0.375	-0.375	-0.375	-0.375	-0.375	seasonal	0.025	TRUE	25	1	NA	0	0.5	FALSE	4	mixmodel	0	0.03659050535975121	0.005938039346540161	0	10
4	250	0	250	500	750	2	0	1	0	0	0	0	-0.375	-0.375	-0.375	-0.375	-0.375	seasonal	0.025	TRUE	25	1	NA	0	0.5	FALSE	4	mixmodel_AR1	0	0.030838016385359393	0.005540453052247071	0	10
4	250	0	250	500	750	2	0	1	0	0	0	0	-0.375	-0.375	-0.375	-0.375	-0.375	seasonal	0.025	TRUE	25	1	NA	0	0.5	FALSE	4	mixmodel_AR1_cal	0	0.02779810037855299	0.005488126905797622	0	10
4	250	0	250	500	750	2	0	1	0	0	0	0	-0.375	-0.375	-0.375	-0.375	-0.375	seasonal	0.025	TRUE	25	1	NA	0	0.5	FALSE	4	mixmodel_cal	0.6	0.15145266935064056	0.027273686932559434	0	10
4	250	0	250	500	750	2	0	1	0	0	0	0	-0.375	-0.375	-0.375	-0.375	-0.375	seasonal	0.025	TRUE	25	1	NA	0	0.5	FALSE	4	sepmodel	0	0.025345918362731798	0.006529607222864231	0	10
4	250	0	250	500	750	2	0	1	0	0	0	0	-0.375	-0.375	-0.375	-0.375	-0.375	seasonal	0.025	TRUE	50	1	NA	0	0.5	FALSE	2	fixmodel	0	-0.02818740993874666	0.010941826025668384	0	10
4	250	0	250	500	750	2	0	1	0	0	0	0	-0.375	-0.375	-0.375	-0.375	-0.375	seasonal	0.025	TRUE	50	1	NA	0	0.5	FALSE	2	mixmodel	0	-0.022319437419968093	0.010401956932546825	0	10
4	250	0	250	500	750	2	0	1	0	0	0	0	-0.375	-0.375	-0.375	-0.375	-0.375	seasonal	0.025	TRUE	50	1	NA	0	0.5	FALSE	2	mixmodel_AR1	0	-0.02468995462272666	0.010523173408139679	0	10
4	250	0	250	500	750	2	0	1	0	0	0	0	-0.375	-0.375	-0.375	-0.375	-0.375	seasonal	0.025	TRUE	50	1	NA	0	0.5	FALSE	2	mixmodel_AR1_cal	0	-0.02747828253902648	0.011343501199469424	0	10
4	250	0	250	500	750	2	0	1	0	0	0	0	-0.375	-0.375	-0.375	-0.375	-0.375	seasonal	0.025	TRUE	50	1	NA	0	0.5	FALSE	2	mixmodel_cal	0	-0.0034552621714928973	0.009532156776141994	0	10
4	250	0	250	500	750	2	0	1	0	0	0	0	-0.375	-0.375	-0.375	-0.375	-0.375	seasonal	0.025	TRUE	50	1	NA	0	0.5	FALSE	2	sepmodel	0	-0.03667311146399816	0.012171915519213037	0	10
4	250	0	250	500	750	2	0	1	0	0	0	0	-0.375	-0.375	-0.375	-0.375	-0.375	seasonal	0.025	TRUE	50	1	NA	0	0.5	FALSE	3	fixmodel	0	-0.01757079113956312	0.0034610126381553292	0	10
4	250	0	250	500	750	2	0	1	0	0	0	0	-0.375	-0.375	-0.375	-0.375	-0.375	seasonal	0.025	TRUE	50	1	NA	0	0.5	FALSE	3	mixmodel	0	-5.664844104979941e-4	0.003141254836459115	0	10
4	250	0	250	500	750	2	0	1	0	0	0	0	-0.375	-0.375	-0.375	-0.375	-0.375	seasonal	0.025	TRUE	50	1	NA	0	0.5	FALSE	3	mixmodel_AR1	0	-0.0038430980648821705	0.003153706960315355	0	10
4	250	0	250	500	750	2	0	1	0	0	0	0	-0.375	-0.375	-0.375	-0.375	-0.375	seasonal	0.025	TRUE	50	1	NA	0	0.5	FALSE	3	mixmodel_AR1_cal	0	-0.0014104059488159314	0.0030872973428376174	0	10
4	250	0	250	500	750	2	0	1	0	0	0	0	-0.375	-0.375	-0.375	-0.375	-0.375	seasonal	0.025	TRUE	50	1	NA	0	0.5	FALSE	3	mixmodel_cal	0	0.05866971748221887	0.006175528791829564	0	10
4	250	0	250	500	750	2	0	1	0	0	0	0	-0.375	-0.375	-0.375	-0.375	-0.375	seasonal	0.025	TRUE	50	1	NA	0	0.5	FALSE	3	sepmodel	0	-0.026688139779182888	0.004539558815957969	0	10
4	250	0	250	500	750	2	0	1	0	0	0	0	-0.375	-0.375	-0.375	-0.375	-0.375	seasonal	0.025	TRUE	50	1	NA	0	0.5	FALSE	4	fixmodel	0	-0.0035456679467502673	0.008453068608518745	0	10
4	250	0	250	500	750	2	0	1	0	0	0	0	-0.375	-0.375	-0.375	-0.375	-0.375	seasonal	0.025	TRUE	50	1	NA	0	0.5	FALSE	4	mixmodel	0.1	0.021185046381345635	0.008962485948366466	0	10
4	250	0	250	500	750	2	0	1	0	0	0	0	-0.375	-0.375	-0.375	-0.375	-0.375	seasonal	0.025	TRUE	50	1	NA	0	0.5	FALSE	4	mixmodel_AR1	0.1	0.01468739297888959	0.008657991134704657	0	10
4	250	0	250	500	750	2	0	1	0	0	0	0	-0.375	-0.375	-0.375	-0.375	-0.375	seasonal	0.025	TRUE	50	1	NA	0	0.5	FALSE	4	mixmodel_AR1_cal	0.1	0.014562609036394331	0.008098289915346179	0	10
4	250	0	250	500	750	2	0	1	0	0	0	0	-0.375	-0.375	-0.375	-0.375	-0.375	seasonal	0.025	TRUE	50	1	NA	0	0.5	FALSE	4	mixmodel_cal	0.2	0.09326949011918513	0.016410550791594848	0	10
4	250	0	250	500	750	2	0	1	0	0	0	0	-0.375	-0.375	-0.375	-0.375	-0.375	seasonal	0.025	TRUE	50	1	NA	0	0.5	FALSE	4	sepmodel	0	-0.009927759810213856	0.009688704891239453	0	10
4	250	0	250	500	750	2	0	1	0	0	0	0	-0.375	-0.375	-0.375	-0.375	-0.375	seasonal	0.025	TRUE	100	1	NA	0	0.5	FALSE	2	fixmodel	0	-6.501881209361793e-4	0.0028283793899797818	0	10
4	250	0	250	500	750	2	0	1	0	0	0	0	-0.375	-0.375	-0.375	-0.375	-0.375	seasonal	0.025	TRUE	100	1	NA	0	0.5	FALSE	2	mixmodel	0	0.004897164861560428	0.0027547465495937336	0	10
4	250	0	250	500	750	2	0	1	0	0	0	0	-0.375	-0.375	-0.375	-0.375	-0.375	seasonal	0.025	TRUE	100	1	NA	0	0.5	FALSE	2	mixmodel_AR1	0	0.005695622871341142	0.0026201908547181275	0	10
4	250	0	250	500	750	2	0	1	0	0	0	0	-0.375	-0.375	-0.375	-0.375	-0.375	seasonal	0.025	TRUE	100	1	NA	0	0.5	FALSE	2	mixmodel_AR1_cal	0	0.002113530335303389	0.002559368905761668	0	10
4	250	0	250	500	750	2	0	1	0	0	0	0	-0.375	-0.375	-0.375	-0.375	-0.375	seasonal	0.025	TRUE	100	1	NA	0	0.5	FALSE	2	mixmodel_cal	0	0.01598646314713195	0.0027267417256118236	0	10
4	250	0	250	500	750	2	0	1	0	0	0	0	-0.375	-0.375	-0.375	-0.375	-0.375	seasonal	0.025	TRUE	100	1	NA	0	0.5	FALSE	2	sepmodel	0	0.010651392741904221	0.002610144279335116	0	10
4	250	0	250	500	750	2	0	1	0	0	0	0	-0.375	-0.375	-0.375	-0.375	-0.375	seasonal	0.025	TRUE	100	1	NA	0	0.5	FALSE	3	fixmodel	0	0.0020612341427232025	0.0038054169535791616	0	10
4	250	0	250	500	750	2	0	1	0	0	0	0	-0.375	-0.375	-0.375	-0.375	-0.375	seasonal	0.025	TRUE	100	1	NA	0	0.5	FALSE	3	mixmodel	0	0.018122248435224166	0.003949702396407059	0	10
4	250	0	250	500	750	2	0	1	0	0	0	0	-0.375	-0.375	-0.375	-0.375	-0.375	seasonal	0.025	TRUE	100	1	NA	0	0.5	FALSE	3	mixmodel_AR1	0	0.014520104589346251	0.003799006263677172	0	10
4	250	0	250	500	750	2	0	1	0	0	0	0	-0.375	-0.375	-0.375	-0.375	-0.375	seasonal	0.025	TRUE	100	1	NA	0	0.5	FALSE	3	mixmodel_AR1_cal	0	0.01904364565068733	0.003734361944803666	0	10
4	250	0	250	500	750	2	0	1	0	0	0	0	-0.375	-0.375	-0.375	-0.375	-0.375	seasonal	0.025	TRUE	100	1	NA	0	0.5	FALSE	3	mixmodel_cal	0	0.045489230256665146	0.0052907884163915205	0	10
4	250	0	250	500	750	2	0	1	0	0	0	0	-0.375	-0.375	-0.375	-0.375	-0.375	seasonal	0.025	TRUE	100	1	NA	0	0.5	FALSE	3	sepmodel	0	1.095622408684389e-4	0.004776806501619627	0	10
4	250	0	250	500	750	2	0	1	0	0	0	0	-0.375	-0.375	-0.375	-0.375	-0.375	seasonal	0.025	TRUE	100	1	NA	0	0.5	FALSE	4	fixmodel	0	-0.003931090451243547	0.007523046196311068	0	10
4	250	0	250	500	750	2	0	1	0	0	0	0	-0.375	-0.375	-0.375	-0.375	-0.375	seasonal	0.025	TRUE	100	1	NA	0	0.5	FALSE	4	mixmodel	0	0.022431599402646937	0.00801311753431673	0	10
4	250	0	250	500	750	2	0	1	0	0	0	0	-0.375	-0.375	-0.375	-0.375	-0.375	seasonal	0.025	TRUE	100	1	NA	0	0.5	FALSE	4	mixmodel_AR1	0	0.016836889259234624	0.007754544547021733	0	10
4	250	0	250	500	750	2	0	1	0	0	0	0	-0.375	-0.375	-0.375	-0.375	-0.375	seasonal	0.025	TRUE	100	1	NA	0	0.5	FALSE	4	mixmodel_AR1_cal	0	0.018244329455980444	0.008270743229074116	0	10
4	250	0	250	500	750	2	0	1	0	0	0	0	-0.375	-0.375	-0.375	-0.375	-0.375	seasonal	0.025	TRUE	100	1	NA	0	0.5	FALSE	4	mixmodel_cal	0.1	0.054963897157393166	0.011074606468183234	0	10
4	250	0	250	500	750	2	0	1	0	0	0	0	-0.375	-0.375	-0.375	-0.375	-0.375	seasonal	0.025	TRUE	100	1	NA	0	0.5	FALSE	4	sepmodel	0	-0.006492684015887026	0.009739895841397844	0	10
4	250	0	250	500	750	2	0	1	0	0	0	0	-0.25	-0.25	-0.25	-0.25	-0.25	seasonal	0.025	TRUE	25	1	NA	0	0.5	FALSE	2	fixmodel	0	0.014999204574353381	0.00694949820096694	0	10
4	250	0	250	500	750	2	0	1	0	0	0	0	-0.25	-0.25	-0.25	-0.25	-0.25	seasonal	0.025	TRUE	25	1	NA	0	0.5	FALSE	2	mixmodel	0	0.01884719337583196	0.006552721606868211	0	10
4	250	0	250	500	750	2	0	1	0	0	0	0	-0.25	-0.25	-0.25	-0.25	-0.25	seasonal	0.025	TRUE	25	1	NA	0	0.5	FALSE	2	mixmodel_AR1	0	0.01940730126545431	0.0064643477077475225	0	10
4	250	0	250	500	750	2	0	1	0	0	0	0	-0.25	-0.25	-0.25	-0.25	-0.25	seasonal	0.025	TRUE	25	1	NA	0	0.5	FALSE	2	mixmodel_AR1_cal	0	0.014544863107215079	0.006001764216912925	0	10
4	250	0	250	500	750	2	0	1	0	0	0	0	-0.25	-0.25	-0.25	-0.25	-0.25	seasonal	0.025	TRUE	25	1	NA	0	0.5	FALSE	2	mixmodel_cal	0	0.033909680824533474	0.0060918830298516	0	10
4	250	0	250	500	750	2	0	1	0	0	0	0	-0.25	-0.25	-0.25	-0.25	-0.25	seasonal	0.025	TRUE	25	1	NA	0	0.5	FALSE	2	sepmodel	0	0.014260605267332428	0.006752138489221988	0	10
4	250	0	250	500	750	2	0	1	0	0	0	0	-0.25	-0.25	-0.25	-0.25	-0.25	seasonal	0.025	TRUE	25	1	NA	0	0.5	FALSE	3	fixmodel	0	-0.007818409784659131	0.005045298376465875	0	10
4	250	0	250	500	750	2	0	1	0	0	0	0	-0.25	-0.25	-0.25	-0.25	-0.25	seasonal	0.025	TRUE	25	1	NA	0	0.5	FALSE	3	mixmodel	0	0.010463234217311894	0.004896901214524798	0	10
4	250	0	250	500	750	2	0	1	0	0	0	0	-0.25	-0.25	-0.25	-0.25	-0.25	seasonal	0.025	TRUE	25	1	NA	0	0.5	FALSE	3	mixmodel_AR1	0	0.0063913492546785414	0.004789118545343066	0	10
4	250	0	250	500	750	2	0	1	0	0	0	0	-0.25	-0.25	-0.25	-0.25	-0.25	seasonal	0.025	TRUE	25	1	NA	0	0.5	FALSE	3	mixmodel_AR1_cal	0	0.004230797451152697	0.004020441224330488	0	10
4	250	0	250	500	750	2	0	1	0	0	0	0	-0.25	-0.25	-0.25	-0.25	-0.25	seasonal	0.025	TRUE	25	1	NA	0	0.5	FALSE	3	mixmodel_cal	0.2	0.08080840054334337	0.009877395117522043	0	10
4	250	0	250	500	750	2	0	1	0	0	0	0	-0.25	-0.25	-0.25	-0.25	-0.25	seasonal	0.025	TRUE	25	1	NA	0	0.5	FALSE	3	sepmodel	0	0.004766084745133942	0.005336914624071187	0	10
4	250	0	250	500	750	2	0	1	0	0	0	0	-0.25	-0.25	-0.25	-0.25	-0.25	seasonal	0.025	TRUE	25	1	NA	0	0.5	FALSE	4	fixmodel	0.1	0.004725906300498065	0.009653391534170466	0	10
4	250	0	250	500	750	2	0	1	0	0	0	0	-0.25	-0.25	-0.25	-0.25	-0.25	seasonal	0.025	TRUE	25	1	NA	0	0.5	FALSE	4	mixmodel	0.1	0.03725997572073154	0.011031894529276038	0	10
4	250	0	250	500	750	2	0	1	0	0	0	0	-0.25	-0.25	-0.25	-0.25	-0.25	seasonal	0.025	TRUE	25	1	NA	0	0.5	FALSE	4	mixmodel_AR1	0.1	0.030535902311468455	0.01073537955939745	0	10
4	250	0	250	500	750	2	0	1	0	0	0	0	-0.25	-0.25	-0.25	-0.25	-0.25	seasonal	0.025	TRUE	25	1	NA	0	0.5	FALSE	4	mixmodel_AR1_cal	0.1	0.025391842886163248	0.010067192808334121	0	10
4	250	0	250	500	750	2	0	1	0	0	0	0	-0.25	-0.25	-0.25	-0.25	-0.25	seasonal	0.025	TRUE	25	1	NA	0	0.5	FALSE	4	mixmodel_cal	0.3	0.12846828155508816	0.024903944633686333	0	10
4	250	0	250	500	750	2	0	1	0	0	0	0	-0.25	-0.25	-0.25	-0.25	-0.25	seasonal	0.025	TRUE	25	1	NA	0	0.5	FALSE	4	sepmodel	0.1	0.018775439619382862	0.010636386457538146	0	10
4	250	0	250	500	750	2	0	1	0	0	0	0	-0.25	-0.25	-0.25	-0.25	-0.25	seasonal	0.025	TRUE	50	1	NA	0	0.5	FALSE	2	fixmodel	0	0.010362157370291884	0.004024573010500723	0	10
4	250	0	250	500	750	2	0	1	0	0	0	0	-0.25	-0.25	-0.25	-0.25	-0.25	seasonal	0.025	TRUE	50	1	NA	0	0.5	FALSE	2	mixmodel	0	0.01706534881072139	0.004301801441665759	0	10
4	250	0	250	500	750	2	0	1	0	0	0	0	-0.25	-0.25	-0.25	-0.25	-0.25	seasonal	0.025	TRUE	50	1	NA	0	0.5	FALSE	2	mixmodel_AR1	0	0.020140214895781643	0.004988709745352147	0	10
4	250	0	250	500	750	2	0	1	0	0	0	0	-0.25	-0.25	-0.25	-0.25	-0.25	seasonal	0.025	TRUE	50	1	NA	0	0.5	FALSE	2	mixmodel_AR1_cal	0	0.012824399281208421	0.0039593028197549155	0	10
4	250	0	250	500	750	2	0	1	0	0	0	0	-0.25	-0.25	-0.25	-0.25	-0.25	seasonal	0.025	TRUE	50	1	NA	0	0.5	FALSE	2	mixmodel_cal	0	0.027337368766340353	0.004778511325958435	0	10
4	250	0	250	500	750	2	0	1	0	0	0	0	-0.25	-0.25	-0.25	-0.25	-0.25	seasonal	0.025	TRUE	50	1	NA	0	0.5	FALSE	2	sepmodel	0	0.005980999853739183	0.004467758070119428	0	10
4	250	0	250	500	750	2	0	1	0	0	0	0	-0.25	-0.25	-0.25	-0.25	-0.25	seasonal	0.025	TRUE	50	1	NA	0	0.5	FALSE	3	fixmodel	0.1	0.04205439626831474	0.008971902348528113	0	10
4	250	0	250	500	750	2	0	1	0	0	0	0	-0.25	-0.25	-0.25	-0.25	-0.25	seasonal	0.025	TRUE	50	1	NA	0	0.5	FALSE	3	mixmodel	0.2	0.0680220059525973	0.012026187913777058	0	10
4	250	0	250	500	750	2	0	1	0	0	0	0	-0.25	-0.25	-0.25	-0.25	-0.25	seasonal	0.025	TRUE	50	1	NA	0	0.5	FALSE	3	mixmodel_AR1	0.2	0.06461584694825316	0.011596593024414683	0	10
4	250	0	250	500	750	2	0	1	0	0	0	0	-0.25	-0.25	-0.25	-0.25	-0.25	seasonal	0.025	TRUE	50	1	NA	0	0.5	FALSE	3	mixmodel_AR1_cal	0.2	0.06679559525771658	0.011459251480637506	0	10
4	250	0	250	500	750	2	0	1	0	0	0	0	-0.25	-0.25	-0.25	-0.25	-0.25	seasonal	0.025	TRUE	50	1	NA	0	0.5	FALSE	3	mixmodel_cal	0.2	0.12369489522700489	0.021281450364521563	0	10
4	250	0	250	500	750	2	0	1	0	0	0	0	-0.25	-0.25	-0.25	-0.25	-0.25	seasonal	0.025	TRUE	50	1	NA	0	0.5	FALSE	3	sepmodel	0.1	0.039336781448557	0.010346219119793417	0	10
4	250	0	250	500	750	2	0	1	0	0	0	0	-0.25	-0.25	-0.25	-0.25	-0.25	seasonal	0.025	TRUE	50	1	NA	0	0.5	FALSE	4	fixmodel	0	0.0288550293395291	0.00830972479356702	0	10
4	250	0	250	500	750	2	0	1	0	0	0	0	-0.25	-0.25	-0.25	-0.25	-0.25	seasonal	0.025	TRUE	50	1	NA	0	0.5	FALSE	4	mixmodel	0.2	0.06576221273493958	0.011003228028350995	0	10
4	250	0	250	500	750	2	0	1	0	0	0	0	-0.25	-0.25	-0.25	-0.25	-0.25	seasonal	0.025	TRUE	50	1	NA	0	0.5	FALSE	4	mixmodel_AR1	0.1	0.06000604854685579	0.010614860771292865	0	10
4	250	0	250	500	750	2	0	1	0	0	0	0	-0.25	-0.25	-0.25	-0.25	-0.25	seasonal	0.025	TRUE	50	1	NA	0	0.5	FALSE	4	mixmodel_AR1_cal	0.2	0.05752287674028554	0.010431809250057903	0	10
4	250	0	250	500	750	2	0	1	0	0	0	0	-0.25	-0.25	-0.25	-0.25	-0.25	seasonal	0.025	TRUE	50	1	NA	0	0.5	FALSE	4	mixmodel_cal	0.4	0.13129598171875417	0.02379493981231932	0	10
4	250	0	250	500	750	2	0	1	0	0	0	0	-0.25	-0.25	-0.25	-0.25	-0.25	seasonal	0.025	TRUE	50	1	NA	0	0.5	FALSE	4	sepmodel	0	0.022918422812768856	0.008986677289069381	0	10
4	250	0	250	500	750	2	0	1	0	0	0	0	-0.25	-0.25	-0.25	-0.25	-0.25	seasonal	0.025	TRUE	100	1	NA	0	0.5	FALSE	2	fixmodel	0	-0.02516807871763756	0.009051682919534561	0	10
4	250	0	250	500	750	2	0	1	0	0	0	0	-0.25	-0.25	-0.25	-0.25	-0.25	seasonal	0.025	TRUE	100	1	NA	0	0.5	FALSE	2	mixmodel	0	-0.01900135413516519	0.008332811641175782	0	10
4	250	0	250	500	750	2	0	1	0	0	0	0	-0.25	-0.25	-0.25	-0.25	-0.25	seasonal	0.025	TRUE	100	1	NA	0	0.5	FALSE	2	mixmodel_AR1	0	-0.019148222899080105	0.008548995615858907	0	10
4	250	0	250	500	750	2	0	1	0	0	0	0	-0.25	-0.25	-0.25	-0.25	-0.25	seasonal	0.025	TRUE	100	1	NA	0	0.5	FALSE	2	mixmodel_AR1_cal	0	-0.02210449018217485	0.008076683053802327	0	10
4	250	0	250	500	750	2	0	1	0	0	0	0	-0.25	-0.25	-0.25	-0.25	-0.25	seasonal	0.025	TRUE	100	1	NA	0	0.5	FALSE	2	mixmodel_cal	0	-0.010109536374076421	0.007379021517651251	0	10
4	250	0	250	500	750	2	0	1	0	0	0	0	-0.25	-0.25	-0.25	-0.25	-0.25	seasonal	0.025	TRUE	100	1	NA	0	0.5	FALSE	2	sepmodel	0	-0.02736231426648396	0.008346740942285078	0	10
4	250	0	250	500	750	2	0	1	0	0	0	0	-0.25	-0.25	-0.25	-0.25	-0.25	seasonal	0.025	TRUE	100	1	NA	0	0.5	FALSE	3	fixmodel	0	-0.0015137163085592459	0.00962384721847001	0	10
4	250	0	250	500	750	2	0	1	0	0	0	0	-0.25	-0.25	-0.25	-0.25	-0.25	seasonal	0.025	TRUE	100	1	NA	0	0.5	FALSE	3	mixmodel	0.1	0.018661079383137737	0.0093666731419555	0	10
4	250	0	250	500	750	2	0	1	0	0	0	0	-0.25	-0.25	-0.25	-0.25	-0.25	seasonal	0.025	TRUE	100	1	NA	0	0.5	FALSE	3	mixmodel_AR1	0.1	0.014639473467916969	0.009102048849696813	0	10
4	250	0	250	500	750	2	0	1	0	0	0	0	-0.25	-0.25	-0.25	-0.25	-0.25	seasonal	0.025	TRUE	100	1	NA	0	0.5	FALSE	3	mixmodel_AR1_cal	0.1	0.01713325210870536	0.009203145459550388	0	10
4	250	0	250	500	750	2	0	1	0	0	0	0	-0.25	-0.25	-0.25	-0.25	-0.25	seasonal	0.025	TRUE	100	1	NA	0	0.5	FALSE	3	mixmodel_cal	0.1	0.04918793877295252	0.011103185322463549	0	10
4	250	0	250	500	750	2	0	1	0	0	0	0	-0.25	-0.25	-0.25	-0.25	-0.25	seasonal	0.025	TRUE	100	1	NA	0	0.5	FALSE	3	sepmodel	0	0.005065056252866268	0.01006305747964576	0	10
4	250	0	250	500	750	2	0	1	0	0	0	0	-0.25	-0.25	-0.25	-0.25	-0.25	seasonal	0.025	TRUE	100	1	NA	0	0.5	FALSE	4	fixmodel	0.1	-0.00840609728879592	0.010726987876666462	0	10
4	250	0	250	500	750	2	0	1	0	0	0	0	-0.25	-0.25	-0.25	-0.25	-0.25	seasonal	0.025	TRUE	100	1	NA	0	0.5	FALSE	4	mixmodel	0.1	0.02473048889011502	0.010467495804901064	0	10
4	250	0	250	500	750	2	0	1	0	0	0	0	-0.25	-0.25	-0.25	-0.25	-0.25	seasonal	0.025	TRUE	100	1	NA	0	0.5	FALSE	4	mixmodel_AR1	0.1	0.018330559779858764	0.010384321417708406	0	10
4	250	0	250	500	750	2	0	1	0	0	0	0	-0.25	-0.25	-0.25	-0.25	-0.25	seasonal	0.025	TRUE	100	1	NA	0	0.5	FALSE	4	mixmodel_AR1_cal	0.1	0.020253146177597436	0.01091744881486308	0	10
4	250	0	250	500	750	2	0	1	0	0	0	0	-0.25	-0.25	-0.25	-0.25	-0.25	seasonal	0.025	TRUE	100	1	NA	0	0.5	FALSE	4	mixmodel_cal	0.1	0.06180485913503114	0.013169121427418688	0	10
4	250	0	250	500	750	2	0	1	0	0	0	0	-0.25	-0.25	-0.25	-0.25	-0.25	seasonal	0.025	TRUE	100	1	NA	0	0.5	FALSE	4	sepmodel	0	5.35397249297205e-4	0.012483524059278552	0	10
4	250	0	250	500	750	2	0	1	0	0	0	0	-0.125	-0.125	-0.125	-0.125	-0.125	seasonal	0.025	TRUE	25	1	NA	0	0.5	FALSE	2	fixmodel	0	-0.020435253612416358	0.004077477559298715	0	10
4	250	0	250	500	750	2	0	1	0	0	0	0	-0.125	-0.125	-0.125	-0.125	-0.125	seasonal	0.025	TRUE	25	1	NA	0	0.5	FALSE	2	mixmodel	0	-0.023899781748442147	0.0035662422823482236	0	10
4	250	0	250	500	750	2	0	1	0	0	0	0	-0.125	-0.125	-0.125	-0.125	-0.125	seasonal	0.025	TRUE	25	1	NA	0	0.5	FALSE	2	mixmodel_AR1	0	-0.020508127577449305	0.0034014766366544944	0	10
4	250	0	250	500	750	2	0	1	0	0	0	0	-0.125	-0.125	-0.125	-0.125	-0.125	seasonal	0.025	TRUE	25	1	NA	0	0.5	FALSE	2	mixmodel_AR1_cal	0	-0.0284605567014807	0.003994607692663112	0	10
4	250	0	250	500	750	2	0	1	0	0	0	0	-0.125	-0.125	-0.125	-0.125	-0.125	seasonal	0.025	TRUE	25	1	NA	0	0.5	FALSE	2	mixmodel_cal	0	-0.023215357056837645	0.0043851544451019575	0	10
4	250	0	250	500	750	2	0	1	0	0	0	0	-0.125	-0.125	-0.125	-0.125	-0.125	seasonal	0.025	TRUE	25	1	NA	0	0.5	FALSE	2	sepmodel	0	-0.022026966368686694	0.004063346538161153	0	10
4	250	0	250	500	750	2	0	1	0	0	0	0	-0.125	-0.125	-0.125	-0.125	-0.125	seasonal	0.025	TRUE	25	1	NA	0	0.5	FALSE	3	fixmodel	0	0.0399929009004006	0.011147197096143764	0	10
4	250	0	250	500	750	2	0	1	0	0	0	0	-0.125	-0.125	-0.125	-0.125	-0.125	seasonal	0.025	TRUE	25	1	NA	0	0.5	FALSE	3	mixmodel	0.2	0.062858605000811807	0.013975962553588189	0	10
4	250	0	250	500	750	2	0	1	0	0	0	0	-0.125	-0.125	-0.125	-0.125	-0.125	seasonal	0.025	TRUE	25	1	NA	0	0.5	FALSE	3	mixmodel_AR1	0.3	0.06755949801120946	0.015103477584081645	0	10
4	250	0	250	500	750	2	0	1	0	0	0	0	-0.125	-0.125	-0.125	-0.125	-0.125	seasonal	0.025	TRUE	25	1	NA	0	0.5	FALSE	3	mixmodel_AR1_cal	0.2	0.07232024960433409	0.013006885806060258	0	10
4	250	0	250	500	750	2	0	1	0	0	0	0	-0.125	-0.125	-0.125	-0.125	-0.125	seasonal	0.025	TRUE	25	1	NA	0	0.5	FALSE	3	mixmodel_cal	0.3	0.08827648349583223	0.016164253694334146	0	10
4	250	0	250	500	750	2	0	1	0	0	0	0	-0.125	-0.125	-0.125	-0.125	-0.125	seasonal	0.025	TRUE	25	1	NA	0	0.5	FALSE	3	sepmodel	0.1	0.03646744515738401	0.011022906932540762	0	10
4	250	0	250	500	750	2	0	1	0	0	0	0	-0.125	-0.125	-0.125	-0.125	-0.125	seasonal	0.025	TRUE	25	1	NA	0	0.5	FALSE	4	fixmodel	0.1	-0.010472378903799909	0.007065416354145556	0	10
4	250	0	250	500	750	2	0	1	0	0	0	0	-0.125	-0.125	-0.125	-0.125	-0.125	seasonal	0.025	TRUE	25	1	NA	0	0.5	FALSE	4	mixmodel	0.1	0.02984570039893335	0.007666435246534112	0	10
4	250	0	250	500	750	2	0	1	0	0	0	0	-0.125	-0.125	-0.125	-0.125	-0.125	seasonal	0.025	TRUE	25	1	NA	0	0.5	FALSE	4	mixmodel_AR1	0.1	0.035196188873837846	0.008014118732708837	0	10
4	250	0	250	500	750	2	0	1	0	0	0	0	-0.125	-0.125	-0.125	-0.125	-0.125	seasonal	0.025	TRUE	25	1	NA	0	0.5	FALSE	4	mixmodel_AR1_cal	0.1	0.03338048963916325	0.006349648847193596	0	10
4	250	0	250	500	750	2	0	1	0	0	0	0	-0.125	-0.125	-0.125	-0.125	-0.125	seasonal	0.025	TRUE	25	1	NA	0	0.5	FALSE	4	mixmodel_cal	0.2	0.05643535467688511	0.010974141268783847	0	10
4	250	0	250	500	750	2	0	1	0	0	0	0	-0.125	-0.125	-0.125	-0.125	-0.125	seasonal	0.025	TRUE	25	1	NA	0	0.5	FALSE	4	sepmodel	0.1	-0.02265847541931786	0.010486867555685923	0	10
4	250	0	250	500	750	2	0	1	0	0	0	0	-0.125	-0.125	-0.125	-0.125	-0.125	seasonal	0.025	TRUE	50	1	NA	0	0.5	FALSE	2	fixmodel	0	0.020952153894860704	0.007340860543893604	0	10
4	250	0	250	500	750	2	0	1	0	0	0	0	-0.125	-0.125	-0.125	-0.125	-0.125	seasonal	0.025	TRUE	50	1	NA	0	0.5	FALSE	2	mixmodel	0	0.015189481786667004	0.007761720755138409	0	10
4	250	0	250	500	750	2	0	1	0	0	0	0	-0.125	-0.125	-0.125	-0.125	-0.125	seasonal	0.025	TRUE	50	1	NA	0	0.5	FALSE	2	mixmodel_AR1	0	0.01619471712127914	0.007476003432081475	0	10
4	250	0	250	500	750	2	0	1	0	0	0	0	-0.125	-0.125	-0.125	-0.125	-0.125	seasonal	0.025	TRUE	50	1	NA	0	0.5	FALSE	2	mixmodel_AR1_cal	0	0.012880460649297118	0.007412759934167708	0	10
4	250	0	250	500	750	2	0	1	0	0	0	0	-0.125	-0.125	-0.125	-0.125	-0.125	seasonal	0.025	TRUE	50	1	NA	0	0.5	FALSE	2	mixmodel_cal	0	0.013864025965391288	0.007877334994622088	0	10
4	250	0	250	500	750	2	0	1	0	0	0	0	-0.125	-0.125	-0.125	-0.125	-0.125	seasonal	0.025	TRUE	50	1	NA	0	0.5	FALSE	2	sepmodel	0	0.018617415648997673	0.00699135910148383	0	10
4	250	0	250	500	750	2	0	1	0	0	0	0	-0.125	-0.125	-0.125	-0.125	-0.125	seasonal	0.025	TRUE	50	1	NA	0	0.5	FALSE	3	fixmodel	0.1	0.010076527110882246	0.008204560942493734	0	10
4	250	0	250	500	750	2	0	1	0	0	0	0	-0.125	-0.125	-0.125	-0.125	-0.125	seasonal	0.025	TRUE	50	1	NA	0	0.5	FALSE	3	mixmodel	0.1	0.028892452564353212	0.008019947853334645	0	10
4	250	0	250	500	750	2	0	1	0	0	0	0	-0.125	-0.125	-0.125	-0.125	-0.125	seasonal	0.025	TRUE	50	1	NA	0	0.5	FALSE	3	mixmodel_AR1	0.1	0.029648281466412792	0.008127969231078018	0	10
4	250	0	250	500	750	2	0	1	0	0	0	0	-0.125	-0.125	-0.125	-0.125	-0.125	seasonal	0.025	TRUE	50	1	NA	0	0.5	FALSE	3	mixmodel_AR1_cal	0.1	0.027604784546036886	0.007673082854255422	0	10
4	250	0	250	500	750	2	0	1	0	0	0	0	-0.125	-0.125	-0.125	-0.125	-0.125	seasonal	0.025	TRUE	50	1	NA	0	0.5	FALSE	3	mixmodel_cal	0.1	0.04297638161457129	0.008485369780032066	0	10
4	250	0	250	500	750	2	0	1	0	0	0	0	-0.125	-0.125	-0.125	-0.125	-0.125	seasonal	0.025	TRUE	50	1	NA	0	0.5	FALSE	3	sepmodel	0.1	0.003120712195347144	0.009799240366156634	0	10
4	250	0	250	500	750	2	0	1	0	0	0	0	-0.125	-0.125	-0.125	-0.125	-0.125	seasonal	0.025	TRUE	50	1	NA	0	0.5	FALSE	4	fixmodel	0	0.022623413344661485	0.0056292397861020665	0	10
4	250	0	250	500	750	2	0	1	0	0	0	0	-0.125	-0.125	-0.125	-0.125	-0.125	seasonal	0.025	TRUE	50	1	NA	0	0.5	FALSE	4	mixmodel	0.1	0.06261379656386361	0.008979783594947133	0	10
4	250	0	250	500	750	2	0	1	0	0	0	0	-0.125	-0.125	-0.125	-0.125	-0.125	seasonal	0.025	TRUE	50	1	NA	0	0.5	FALSE	4	mixmodel_AR1	0.1	0.06357847052496138	0.008548714157298307	0	10
4	250	0	250	500	750	2	0	1	0	0	0	0	-0.125	-0.125	-0.125	-0.125	-0.125	seasonal	0.025	TRUE	50	1	NA	0	0.5	FALSE	4	mixmodel_AR1_cal	0.1	0.05609478357980608	0.007161872493234336	0	10
4	250	0	250	500	750	2	0	1	0	0	0	0	-0.125	-0.125	-0.125	-0.125	-0.125	seasonal	0.025	TRUE	50	1	NA	0	0.5	FALSE	4	mixmodel_cal	0.1	0.0737222980858695	0.011062174844841585	0	10
4	250	0	250	500	750	2	0	1	0	0	0	0	-0.125	-0.125	-0.125	-0.125	-0.125	seasonal	0.025	TRUE	50	1	NA	0	0.5	FALSE	4	sepmodel	0	0.025016582430019998	0.005945693483933059	0	10
4	250	0	250	500	750	2	0	1	0	0	0	0	-0.125	-0.125	-0.125	-0.125	-0.125	seasonal	0.025	TRUE	100	1	NA	0	0.5	FALSE	2	fixmodel	0	-0.004349094662681675	0.009003333389057795	0	10
4	250	0	250	500	750	2	0	1	0	0	0	0	-0.125	-0.125	-0.125	-0.125	-0.125	seasonal	0.025	TRUE	100	1	NA	0	0.5	FALSE	2	mixmodel	0	-0.003513748730355661	0.007395374263971827	0	10
4	250	0	250	500	750	2	0	1	0	0	0	0	-0.125	-0.125	-0.125	-0.125	-0.125	seasonal	0.025	TRUE	100	1	NA	0	0.5	FALSE	2	mixmodel_AR1	0	-0.0027243658022045657	0.007363890139912985	0	10
4	250	0	250	500	750	2	0	1	0	0	0	0	-0.125	-0.125	-0.125	-0.125	-0.125	seasonal	0.025	TRUE	100	1	NA	0	0.5	FALSE	2	mixmodel_AR1_cal	0	-0.0024114992230002846	0.007071678015080124	0	10
4	250	0	250	500	750	2	0	1	0	0	0	0	-0.125	-0.125	-0.125	-0.125	-0.125	seasonal	0.025	TRUE	100	1	NA	0	0.5	FALSE	2	mixmodel_cal	0	-3.0806631851105213e-4	0.006222416124442562	0	10
4	250	0	250	500	750	2	0	1	0	0	0	0	-0.125	-0.125	-0.125	-0.125	-0.125	seasonal	0.025	TRUE	100	1	NA	0	0.5	FALSE	2	sepmodel	0	-0.01221156506146869	0.010117665959959268	0	10
4	250	0	250	500	750	2	0	1	0	0	0	0	-0.125	-0.125	-0.125	-0.125	-0.125	seasonal	0.025	TRUE	100	1	NA	0	0.5	FALSE	3	fixmodel	0.1	0.02609815609521335	0.007248658830429708	0	10
4	250	0	250	500	750	2	0	1	0	0	0	0	-0.125	-0.125	-0.125	-0.125	-0.125	seasonal	0.025	TRUE	100	1	NA	0	0.5	FALSE	3	mixmodel	0	0.04479895847969552	0.0063605865964723955	0	10
4	250	0	250	500	750	2	0	1	0	0	0	0	-0.125	-0.125	-0.125	-0.125	-0.125	seasonal	0.025	TRUE	100	1	NA	0	0.5	FALSE	3	mixmodel_AR1	0	0.04519623170752532	0.0066579412510159326	0	10
4	250	0	250	500	750	2	0	1	0	0	0	0	-0.125	-0.125	-0.125	-0.125	-0.125	seasonal	0.025	TRUE	100	1	NA	0	0.5	FALSE	3	mixmodel_AR1_cal	0	0.048692157717518274	0.0070692099528297464	0	10
4	250	0	250	500	750	2	0	1	0	0	0	0	-0.125	-0.125	-0.125	-0.125	-0.125	seasonal	0.025	TRUE	100	1	NA	0	0.5	FALSE	3	mixmodel_cal	0	0.05986720970038895	0.006906830029587502	0	10
4	250	0	250	500	750	2	0	1	0	0	0	0	-0.125	-0.125	-0.125	-0.125	-0.125	seasonal	0.025	TRUE	100	1	NA	0	0.5	FALSE	3	sepmodel	0	0.016377900414819003	0.00784937048355226	0	10
4	250	0	250	500	750	2	0	1	0	0	0	0	-0.125	-0.125	-0.125	-0.125	-0.125	seasonal	0.025	TRUE	100	1	NA	0	0.5	FALSE	4	fixmodel	0.1	0.03762259453167464	0.007558604409342343	0	10
4	250	0	250	500	750	2	0	1	0	0	0	0	-0.125	-0.125	-0.125	-0.125	-0.125	seasonal	0.025	TRUE	100	1	NA	0	0.5	FALSE	4	mixmodel	0.2	0.07190459030463464	0.011109787903230455	0	10
4	250	0	250	500	750	2	0	1	0	0	0	0	-0.125	-0.125	-0.125	-0.125	-0.125	seasonal	0.025	TRUE	100	1	NA	0	0.5	FALSE	4	mixmodel_AR1	0.2	0.07306629859601149	0.01145366056654624	0	10
4	250	0	250	500	750	2	0	1	0	0	0	0	-0.125	-0.125	-0.125	-0.125	-0.125	seasonal	0.025	TRUE	100	1	NA	0	0.5	FALSE	4	mixmodel_AR1_cal	0.2	0.07798599540235762	0.012487031752976881	0	10
4	250	0	250	500	750	2	0	1	0	0	0	0	-0.125	-0.125	-0.125	-0.125	-0.125	seasonal	0.025	TRUE	100	1	NA	0	0.5	FALSE	4	mixmodel_cal	0.2	0.09036046300538984	0.014137747502673673	0	10
4	250	0	250	500	750	2	0	1	0	0	0	0	-0.125	-0.125	-0.125	-0.125	-0.125	seasonal	0.025	TRUE	100	1	NA	0	0.5	FALSE	4	sepmodel	0	0.03408642088185941	0.009071248200246825	0	10
4	250	0	250	500	750	2	0	1	0	0	0	0	0	0	0	0	0	seasonal	0.025	TRUE	25	1	NA	0	0.5	FALSE	2	fixmodel	0	0.03141590036624647	0.008739605854047695	0	10
4	250	0	250	500	750	2	0	1	0	0	0	0	0	0	0	0	0	seasonal	0.025	TRUE	25	1	NA	0	0.5	FALSE	2	mixmodel	0	0.0301433631993204	0.006008211675648367	0	10
4	250	0	250	500	750	2	0	1	0	0	0	0	0	0	0	0	0	seasonal	0.025	TRUE	25	1	NA	0	0.5	FALSE	2	mixmodel_AR1	0	0.029862674337403052	0.005919524962027152	0	10
4	250	0	250	500	750	2	0	1	0	0	0	0	0	0	0	0	0	seasonal	0.025	TRUE	25	1	NA	0	0.5	FALSE	2	mixmodel_AR1_cal	0	0.02506573063216844	0.0062543635352369144	0	10
4	250	0	250	500	750	2	0	1	0	0	0	0	0	0	0	0	0	seasonal	0.025	TRUE	25	1	NA	0	0.5	FALSE	2	mixmodel_cal	0	0.02443608718477279	0.00612746725263564	0	10
4	250	0	250	500	750	2	0	1	0	0	0	0	0	0	0	0	0	seasonal	0.025	TRUE	25	1	NA	0	0.5	FALSE	2	sepmodel	0.1	0.03545794899395068	0.01007003161459032	0	10
4	250	0	250	500	750	2	0	1	0	0	0	0	0	0	0	0	0	seasonal	0.025	TRUE	25	1	NA	0	0.5	FALSE	3	fixmodel	0	0.014261141094853514	0.007846642649955144	0	10
4	250	0	250	500	750	2	0	1	0	0	0	0	0	0	0	0	0	seasonal	0.025	TRUE	25	1	NA	0	0.5	FALSE	3	mixmodel	0	0.010976579278290743	0.004558979512962259	0	10
4	250	0	250	500	750	2	0	1	0	0	0	0	0	0	0	0	0	seasonal	0.025	TRUE	25	1	NA	0	0.5	FALSE	3	mixmodel_AR1	0	0.011670571877449775	0.004419303951180313	0	10
4	250	0	250	500	750	2	0	1	0	0	0	0	0	0	0	0	0	seasonal	0.025	TRUE	25	1	NA	0	0.5	FALSE	3	mixmodel_AR1_cal	0	0.009984073398574808	0.004127926848514391	0	10
4	250	0	250	500	750	2	0	1	0	0	0	0	0	0	0	0	0	seasonal	0.025	TRUE	25	1	NA	0	0.5	FALSE	3	mixmodel_cal	0	0.008980789980632014	0.0039476233097145465	0	10
4	250	0	250	500	750	2	0	1	0	0	0	0	0	0	0	0	0	seasonal	0.025	TRUE	25	1	NA	0	0.5	FALSE	3	sepmodel	0.1	0.01694350495135484	0.010162937934162512	0	10
4	250	0	250	500	750	2	0	1	0	0	0	0	0	0	0	0	0	seasonal	0.025	TRUE	25	1	NA	0	0.5	FALSE	4	fixmodel	0	-0.002804684712311005	0.010076787087189435	0	10
4	250	0	250	500	750	2	0	1	0	0	0	0	0	0	0	0	0	seasonal	0.025	TRUE	25	1	NA	0	0.5	FALSE	4	mixmodel	0.1	-0.00876277187442701	0.008896011598246639	0	10
4	250	0	250	500	750	2	0	1	0	0	0	0	0	0	0	0	0	seasonal	0.025	TRUE	25	1	NA	0	0.5	FALSE	4	mixmodel_AR1	0.1	-0.008160945735348894	0.008463740984509603	0	10
4	250	0	250	500	750	2	0	1	0	0	0	0	0	0	0	0	0	seasonal	0.025	TRUE	25	1	NA	0	0.5	FALSE	4	mixmodel_AR1_cal	0.1	-0.008767288847547669	0.007548493815301434	0	10
4	250	0	250	500	750	2	0	1	0	0	0	0	0	0	0	0	0	seasonal	0.025	TRUE	25	1	NA	0	0.5	FALSE	4	mixmodel_cal	0.1	-0.008455563225275466	0.007717738211685352	0	10
4	250	0	250	500	750	2	0	1	0	0	0	0	0	0	0	0	0	seasonal	0.025	TRUE	25	1	NA	0	0.5	FALSE	4	sepmodel	0	-0.020392123283820777	0.013495947902994831	0	10
4	250	0	250	500	750	2	0	1	0	0	0	0	0	0	0	0	0	seasonal	0.025	TRUE	50	1	NA	0	0.5	FALSE	2	fixmodel	0	0.01998381640080704	0.006823273725951914	0	10
4	250	0	250	500	750	2	0	1	0	0	0	0	0	0	0	0	0	seasonal	0.025	TRUE	50	1	NA	0	0.5	FALSE	2	mixmodel	0	0.018820273564981355	0.0079501954833189	0	10
4	250	0	250	500	750	2	0	1	0	0	0	0	0	0	0	0	0	seasonal	0.025	TRUE	50	1	NA	0	0.5	FALSE	2	mixmodel_AR1	0	0.01676944384689749	0.009040446254383912	0	10
4	250	0	250	500	750	2	0	1	0	0	0	0	0	0	0	0	0	seasonal	0.025	TRUE	50	1	NA	0	0.5	FALSE	2	mixmodel_AR1_cal	0	0.01668887007524868	0.00845312864279362	0	10
4	250	0	250	500	750	2	0	1	0	0	0	0	0	0	0	0	0	seasonal	0.025	TRUE	50	1	NA	0	0.5	FALSE	2	mixmodel_cal	0	0.01712209760468668	0.008658435789370138	0	10
4	250	0	250	500	750	2	0	1	0	0	0	0	0	0	0	0	0	seasonal	0.025	TRUE	50	1	NA	0	0.5	FALSE	2	sepmodel	0	0.004957956124071289	0.008159624648649687	0	10
4	250	0	250	500	750	2	0	1	0	0	0	0	0	0	0	0	0	seasonal	0.025	TRUE	50	1	NA	0	0.5	FALSE	3	fixmodel	0.1	0.04249628855380539	0.00861603250826838	0	10
4	250	0	250	500	750	2	0	1	0	0	0	0	0	0	0	0	0	seasonal	0.025	TRUE	50	1	NA	0	0.5	FALSE	3	mixmodel	0.1	0.03488993047827067	0.008103813131652052	0	10
4	250	0	250	500	750	2	0	1	0	0	0	0	0	0	0	0	0	seasonal	0.025	TRUE	50	1	NA	0	0.5	FALSE	3	mixmodel_AR1	0.1	0.033356829811588884	0.008212177216713381	0	10
4	250	0	250	500	750	2	0	1	0	0	0	0	0	0	0	0	0	seasonal	0.025	TRUE	50	1	NA	0	0.5	FALSE	3	mixmodel_AR1_cal	0.1	0.03280259644766054	0.008221481299034987	0	10
4	250	0	250	500	750	2	0	1	0	0	0	0	0	0	0	0	0	seasonal	0.025	TRUE	50	1	NA	0	0.5	FALSE	3	mixmodel_cal	0.1	0.03300712336422003	0.008297674219563813	0	10
4	250	0	250	500	750	2	0	1	0	0	0	0	0	0	0	0	0	seasonal	0.025	TRUE	50	1	NA	0	0.5	FALSE	3	sepmodel	0.1	0.035916341951563006	0.009201615038869565	0	10
4	250	0	250	500	750	2	0	1	0	0	0	0	0	0	0	0	0	seasonal	0.025	TRUE	50	1	NA	0	0.5	FALSE	4	fixmodel	0.1	0.04276665676462105	0.006943783761373151	0	10
4	250	0	250	500	750	2	0	1	0	0	0	0	0	0	0	0	0	seasonal	0.025	TRUE	50	1	NA	0	0.5	FALSE	4	mixmodel	0.1	0.032971300526189316	0.00800646432537794	0	10
4	250	0	250	500	750	2	0	1	0	0	0	0	0	0	0	0	0	seasonal	0.025	TRUE	50	1	NA	0	0.5	FALSE	4	mixmodel_AR1	0.1	0.031605307328064505	0.008500840547724422	0	10
4	250	0	250	500	750	2	0	1	0	0	0	0	0	0	0	0	0	seasonal	0.025	TRUE	50	1	NA	0	0.5	FALSE	4	mixmodel_AR1_cal	0.1	0.03134304335497767	0.008285640198411139	0	10
4	250	0	250	500	750	2	0	1	0	0	0	0	0	0	0	0	0	seasonal	0.025	TRUE	50	1	NA	0	0.5	FALSE	4	mixmodel_cal	0.1	0.03125603816117856	0.008411627702124511	0	10
4	250	0	250	500	750	2	0	1	0	0	0	0	0	0	0	0	0	seasonal	0.025	TRUE	50	1	NA	0	0.5	FALSE	4	sepmodel	0.1	0.0349777515132016	0.008792458184912576	0	10
4	250	0	250	500	750	2	0	1	0	0	0	0	0	0	0	0	0	seasonal	0.025	TRUE	100	1	NA	0	0.5	FALSE	2	fixmodel	0	0.01707571883261858	0.0045523030184718045	0	10
4	250	0	250	500	750	2	0	1	0	0	0	0	0	0	0	0	0	seasonal	0.025	TRUE	100	1	NA	0	0.5	FALSE	2	mixmodel	0	0.017055413484868453	0.006191344611289277	0	10
4	250	0	250	500	750	2	0	1	0	0	0	0	0	0	0	0	0	seasonal	0.025	TRUE	100	1	NA	0	0.5	FALSE	2	mixmodel_AR1	0	0.016598907274239225	0.006563888197729314	0	10
4	250	0	250	500	750	2	0	1	0	0	0	0	0	0	0	0	0	seasonal	0.025	TRUE	100	1	NA	0	0.5	FALSE	2	mixmodel_AR1_cal	0	0.020269779182329625	0.007193682327295649	0	10
4	250	0	250	500	750	2	0	1	0	0	0	0	0	0	0	0	0	seasonal	0.025	TRUE	100	1	NA	0	0.5	FALSE	2	mixmodel_cal	0	0.020570344429118797	0.007120671886679941	0	10
4	250	0	250	500	750	2	0	1	0	0	0	0	0	0	0	0	0	seasonal	0.025	TRUE	100	1	NA	0	0.5	FALSE	2	sepmodel	0	0.01775226643165284	0.004841656844850266	0	10
4	250	0	250	500	750	2	0	1	0	0	0	0	0	0	0	0	0	seasonal	0.025	TRUE	100	1	NA	0	0.5	FALSE	3	fixmodel	0.1	0.04006378647846536	0.00957512489937865	0	10
4	250	0	250	500	750	2	0	1	0	0	0	0	0	0	0	0	0	seasonal	0.025	TRUE	100	1	NA	0	0.5	FALSE	3	mixmodel	0.1	0.042104441432625164	0.0072712195816938465	0	10
4	250	0	250	500	750	2	0	1	0	0	0	0	0	0	0	0	0	seasonal	0.025	TRUE	100	1	NA	0	0.5	FALSE	3	mixmodel_AR1	0.1	0.041330666559946154	0.007043545950846571	0	10
4	250	0	250	500	750	2	0	1	0	0	0	0	0	0	0	0	0	seasonal	0.025	TRUE	100	1	NA	0	0.5	FALSE	3	mixmodel_AR1_cal	0.1	0.03959930598891711	0.006880195140283633	0	10
4	250	0	250	500	750	2	0	1	0	0	0	0	0	0	0	0	0	seasonal	0.025	TRUE	100	1	NA	0	0.5	FALSE	3	mixmodel_cal	0.1	0.039919927689063876	0.0067054886181546645	0	10
4	250	0	250	500	750	2	0	1	0	0	0	0	0	0	0	0	0	seasonal	0.025	TRUE	100	1	NA	0	0.5	FALSE	3	sepmodel	0.2	0.04552793353073999	0.011997549554696691	0	10
4	250	0	250	500	750	2	0	1	0	0	0	0	0	0	0	0	0	seasonal	0.025	TRUE	100	1	NA	0	0.5	FALSE	4	fixmodel	0	-0.015872410724296643	0.00770503442517524	0	10
4	250	0	250	500	750	2	0	1	0	0	0	0	0	0	0	0	0	seasonal	0.025	TRUE	100	1	NA	0	0.5	FALSE	4	mixmodel	0.1	-0.01054553642987779	0.008944167062534158	0	10
4	250	0	250	500	750	2	0	1	0	0	0	0	0	0	0	0	0	seasonal	0.025	TRUE	100	1	NA	0	0.5	FALSE	4	mixmodel_AR1	0.1	-0.01125429169420952	0.009139267406679622	0	10
4	250	0	250	500	750	2	0	1	0	0	0	0	0	0	0	0	0	seasonal	0.025	TRUE	100	1	NA	0	0.5	FALSE	4	mixmodel_AR1_cal	0	-0.012349066303633773	0.008782868987324204	0	10
4	250	0	250	500	750	2	0	1	0	0	0	0	0	0	0	0	0	seasonal	0.025	TRUE	100	1	NA	0	0.5	FALSE	4	mixmodel_cal	0	-0.012069363474306316	0.00851620435359756	0	10
4	250	0	250	500	750	2	0	1	0	0	0	0	0	0	0	0	0	seasonal	0.025	TRUE	100	1	NA	0	0.5	FALSE	4	sepmodel	0	-0.016898899337087582	0.009843369416166023	0	10
4	250	0	250	500	750	2	0	1	0	0	0	0	0.125	0.125	0.125	0.125	0.125	seasonal	0.025	TRUE	25	1	NA	0	0.5	FALSE	2	fixmodel	0	-0.011358071272544373	0.004552186315314741	0	10
4	250	0	250	500	750	2	0	1	0	0	0	0	0.125	0.125	0.125	0.125	0.125	seasonal	0.025	TRUE	25	1	NA	0	0.5	FALSE	2	mixmodel	0	-0.013431376810159634	0.0048235501004007374	0	10
4	250	0	250	500	750	2	0	1	0	0	0	0	0.125	0.125	0.125	0.125	0.125	seasonal	0.025	TRUE	25	1	NA	0	0.5	FALSE	2	mixmodel_AR1	0	-0.01566523223739415	0.005256848070442443	0	10
4	250	0	250	500	750	2	0	1	0	0	0	0	0.125	0.125	0.125	0.125	0.125	seasonal	0.025	TRUE	25	1	NA	0	0.5	FALSE	2	mixmodel_AR1_cal	0	-0.01449179641956159	0.005453355930499583	0	10
4	250	0	250	500	750	2	0	1	0	0	0	0	0.125	0.125	0.125	0.125	0.125	seasonal	0.025	TRUE	25	1	NA	0	0.5	FALSE	2	mixmodel_cal	0	-0.015631249523178684	0.005551519317943553	0	10
4	250	0	250	500	750	2	0	1	0	0	0	0	0.125	0.125	0.125	0.125	0.125	seasonal	0.025	TRUE	25	1	NA	0	0.5	FALSE	2	sepmodel	0	-0.006796777172597752	0.003882310687062492	0	10
4	250	0	250	500	750	2	0	1	0	0	0	0	0.125	0.125	0.125	0.125	0.125	seasonal	0.025	TRUE	25	1	NA	0	0.5	FALSE	3	fixmodel	0	-0.017189455527585162	0.007356409681922436	0	10
4	250	0	250	500	750	2	0	1	0	0	0	0	0.125	0.125	0.125	0.125	0.125	seasonal	0.025	TRUE	25	1	NA	0	0.5	FALSE	3	mixmodel	0	-0.04559263700627115	0.008666948313199353	0	10
4	250	0	250	500	750	2	0	1	0	0	0	0	0.125	0.125	0.125	0.125	0.125	seasonal	0.025	TRUE	25	1	NA	0	0.5	FALSE	3	mixmodel_AR1	0	-0.04909094500431412	0.008915926286147343	0	10
4	250	0	250	500	750	2	0	1	0	0	0	0	0.125	0.125	0.125	0.125	0.125	seasonal	0.025	TRUE	25	1	NA	0	0.5	FALSE	3	mixmodel_AR1_cal	0	-0.04867553710121547	0.007755665841998705	0	10
4	250	0	250	500	750	2	0	1	0	0	0	0	0.125	0.125	0.125	0.125	0.125	seasonal	0.025	TRUE	25	1	NA	0	0.5	FALSE	3	mixmodel_cal	0	-0.06310900684897919	0.009395979942963501	0	10
4	250	0	250	500	750	2	0	1	0	0	0	0	0.125	0.125	0.125	0.125	0.125	seasonal	0.025	TRUE	25	1	NA	0	0.5	FALSE	3	sepmodel	0	-0.026737446083937678	0.006454649435829565	0	10
4	250	0	250	500	750	2	0	1	0	0	0	0	0.125	0.125	0.125	0.125	0.125	seasonal	0.025	TRUE	25	1	NA	0	0.5	FALSE	4	fixmodel	0.1	0.032613614014305244	0.008908562657332184	0	10
4	250	0	250	500	750	2	0	1	0	0	0	0	0.125	0.125	0.125	0.125	0.125	seasonal	0.025	TRUE	25	1	NA	0	0.5	FALSE	4	mixmodel	0	-0.011084070115309081	0.008297403830835392	0	10
4	250	0	250	500	750	2	0	1	0	0	0	0	0.125	0.125	0.125	0.125	0.125	seasonal	0.025	TRUE	25	1	NA	0	0.5	FALSE	4	mixmodel_AR1	0	-0.016887924954460638	0.008444208404958235	0	10
4	250	0	250	500	750	2	0	1	0	0	0	0	0.125	0.125	0.125	0.125	0.125	seasonal	0.025	TRUE	25	1	NA	0	0.5	FALSE	4	mixmodel_AR1_cal	0	-0.01175728152972675	0.008096764641157283	0	10
4	250	0	250	500	750	2	0	1	0	0	0	0	0.125	0.125	0.125	0.125	0.125	seasonal	0.025	TRUE	25	1	NA	0	0.5	FALSE	4	mixmodel_cal	0	-0.029340277230333677	0.00985608491020346	0	10
4	250	0	250	500	750	2	0	1	0	0	0	0	0.125	0.125	0.125	0.125	0.125	seasonal	0.025	TRUE	25	1	NA	0	0.5	FALSE	4	sepmodel	0.1	0.017186476230336777	0.007835902274811133	0	10
4	250	0	250	500	750	2	0	1	0	0	0	0	0.125	0.125	0.125	0.125	0.125	seasonal	0.025	TRUE	50	1	NA	0	0.5	FALSE	2	fixmodel	0	-0.02081621155921958	0.010050955502410416	0	10
4	250	0	250	500	750	2	0	1	0	0	0	0	0.125	0.125	0.125	0.125	0.125	seasonal	0.025	TRUE	50	1	NA	0	0.5	FALSE	2	mixmodel	0	-0.022757284693219897	0.009127232914748061	0	10
4	250	0	250	500	750	2	0	1	0	0	0	0	0.125	0.125	0.125	0.125	0.125	seasonal	0.025	TRUE	50	1	NA	0	0.5	FALSE	2	mixmodel_AR1	0	-0.025476469905118773	0.007588264000279949	0	10
4	250	0	250	500	750	2	0	1	0	0	0	0	0.125	0.125	0.125	0.125	0.125	seasonal	0.025	TRUE	50	1	NA	0	0.5	FALSE	2	mixmodel_AR1_cal	0	-0.020683662660548746	0.009036429897006986	0	10
4	250	0	250	500	750	2	0	1	0	0	0	0	0.125	0.125	0.125	0.125	0.125	seasonal	0.025	TRUE	50	1	NA	0	0.5	FALSE	2	mixmodel_cal	0	-0.02311211053210583	0.008532305556882681	0	10
4	250	0	250	500	750	2	0	1	0	0	0	0	0.125	0.125	0.125	0.125	0.125	seasonal	0.025	TRUE	50	1	NA	0	0.5	FALSE	2	sepmodel	0	-0.019817686502763464	0.010829830601309421	0	10
4	250	0	250	500	750	2	0	1	0	0	0	0	0.125	0.125	0.125	0.125	0.125	seasonal	0.025	TRUE	50	1	NA	0	0.5	FALSE	3	fixmodel	0	-0.05624577607338281	0.007410764607120366	0	10
4	250	0	250	500	750	2	0	1	0	0	0	0	0.125	0.125	0.125	0.125	0.125	seasonal	0.025	TRUE	50	1	NA	0	0.5	FALSE	3	mixmodel	0	-0.07855824976028082	0.008745227137314697	0	10
4	250	0	250	500	750	2	0	1	0	0	0	0	0.125	0.125	0.125	0.125	0.125	seasonal	0.025	TRUE	50	1	NA	0	0.5	FALSE	3	mixmodel_AR1	0	-0.0826435219125006	0.009379521513203199	0	10
4	250	0	250	500	750	2	0	1	0	0	0	0	0.125	0.125	0.125	0.125	0.125	seasonal	0.025	TRUE	50	1	NA	0	0.5	FALSE	3	mixmodel_AR1_cal	0	-0.07845309073712224	0.008912426723777761	0	10
4	250	0	250	500	750	2	0	1	0	0	0	0	0.125	0.125	0.125	0.125	0.125	seasonal	0.025	TRUE	50	1	NA	0	0.5	FALSE	3	mixmodel_cal	0	-0.09421525510501505	0.011392762957226093	0	10
4	250	0	250	500	750	2	0	1	0	0	0	0	0.125	0.125	0.125	0.125	0.125	seasonal	0.025	TRUE	50	1	NA	0	0.5	FALSE	3	sepmodel	0	-0.059600732912600145	0.009222235103002527	0	10
4	250	0	250	500	750	2	0	1	0	0	0	0	0.125	0.125	0.125	0.125	0.125	seasonal	0.025	TRUE	50	1	NA	0	0.5	FALSE	4	fixmodel	0	0.009087128024225167	0.007025700331380797	0	10
4	250	0	250	500	750	2	0	1	0	0	0	0	0.125	0.125	0.125	0.125	0.125	seasonal	0.025	TRUE	50	1	NA	0	0.5	FALSE	4	mixmodel	0	-0.03085637552212077	0.006383114874870309	0	10
4	250	0	250	500	750	2	0	1	0	0	0	0	0.125	0.125	0.125	0.125	0.125	seasonal	0.025	TRUE	50	1	NA	0	0.5	FALSE	4	mixmodel_AR1	0	-0.03489709979004506	0.006850228580457259	0	10
4	250	0	250	500	750	2	0	1	0	0	0	0	0.125	0.125	0.125	0.125	0.125	seasonal	0.025	TRUE	50	1	NA	0	0.5	FALSE	4	mixmodel_AR1_cal	0	-0.02673542172829955	0.006648960355953594	0	10
4	250	0	250	500	750	2	0	1	0	0	0	0	0.125	0.125	0.125	0.125	0.125	seasonal	0.025	TRUE	50	1	NA	0	0.5	FALSE	4	mixmodel_cal	0	-0.05089028145969445	0.007274282503654427	0	10
4	250	0	250	500	750	2	0	1	0	0	0	0	0.125	0.125	0.125	0.125	0.125	seasonal	0.025	TRUE	50	1	NA	0	0.5	FALSE	4	sepmodel	0	0.014364887074730617	0.007503955889831379	0	10
4	250	0	250	500	750	2	0	1	0	0	0	0	0.125	0.125	0.125	0.125	0.125	seasonal	0.025	TRUE	100	1	NA	0	0.5	FALSE	2	fixmodel	0	-0.019327045400686936	0.002889895943184941	0	10
4	250	0	250	500	750	2	0	1	0	0	0	0	0.125	0.125	0.125	0.125	0.125	seasonal	0.025	TRUE	100	1	NA	0	0.5	FALSE	2	mixmodel	0	-0.020587746614630333	0.0028213120521673025	0	10
4	250	0	250	500	750	2	0	1	0	0	0	0	0.125	0.125	0.125	0.125	0.125	seasonal	0.025	TRUE	100	1	NA	0	0.5	FALSE	2	mixmodel_AR1	0	-0.02537609130433447	0.0031336752692205914	0	10
4	250	0	250	500	750	2	0	1	0	0	0	0	0.125	0.125	0.125	0.125	0.125	seasonal	0.025	TRUE	100	1	NA	0	0.5	FALSE	2	mixmodel_AR1_cal	0	-0.021535910866563566	0.002751676893455307	0	10
4	250	0	250	500	750	2	0	1	0	0	0	0	0.125	0.125	0.125	0.125	0.125	seasonal	0.025	TRUE	100	1	NA	0	0.5	FALSE	2	mixmodel_cal	0	-0.022992638848928722	0.0027978238783177758	0	10
4	250	0	250	500	750	2	0	1	0	0	0	0	0.125	0.125	0.125	0.125	0.125	seasonal	0.025	TRUE	100	1	NA	0	0.5	FALSE	2	sepmodel	0	-0.020040486633418474	0.0032454310842509803	0	10
4	250	0	250	500	750	2	0	1	0	0	0	0	0.125	0.125	0.125	0.125	0.125	seasonal	0.025	TRUE	100	1	NA	0	0.5	FALSE	3	fixmodel	0	0.010904630222689745	0.006124768453841354	0	10
4	250	0	250	500	750	2	0	1	0	0	0	0	0.125	0.125	0.125	0.125	0.125	seasonal	0.025	TRUE	100	1	NA	0	0.5	FALSE	3	mixmodel	0	-0.016678403263350416	0.006934611601476601	0	10
4	250	0	250	500	750	2	0	1	0	0	0	0	0.125	0.125	0.125	0.125	0.125	seasonal	0.025	TRUE	100	1	NA	0	0.5	FALSE	3	mixmodel_AR1	0	-0.022732621239263263	0.006953264020967892	0	10
4	250	0	250	500	750	2	0	1	0	0	0	0	0.125	0.125	0.125	0.125	0.125	seasonal	0.025	TRUE	100	1	NA	0	0.5	FALSE	3	mixmodel_AR1_cal	0	-0.019256102297789266	0.0064561957499860816	0	10
4	250	0	250	500	750	2	0	1	0	0	0	0	0.125	0.125	0.125	0.125	0.125	seasonal	0.025	TRUE	100	1	NA	0	0.5	FALSE	3	mixmodel_cal	0	-0.031184716213509333	0.008310647631848788	0	10
4	250	0	250	500	750	2	0	1	0	0	0	0	0.125	0.125	0.125	0.125	0.125	seasonal	0.025	TRUE	100	1	NA	0	0.5	FALSE	3	sepmodel	0	0.01302924771726962	0.005287079197791946	0	10
4	250	0	250	500	750	2	0	1	0	0	0	0	0.125	0.125	0.125	0.125	0.125	seasonal	0.025	TRUE	100	1	NA	0	0.5	FALSE	4	fixmodel	0	-0.015940693885284123	0.006156340350494142	0	10
4	250	0	250	500	750	2	0	1	0	0	0	0	0.125	0.125	0.125	0.125	0.125	seasonal	0.025	TRUE	100	1	NA	0	0.5	FALSE	4	mixmodel	0	-0.057033251353165074	0.008798817564100683	0	10
4	250	0	250	500	750	2	0	1	0	0	0	0	0.125	0.125	0.125	0.125	0.125	seasonal	0.025	TRUE	100	1	NA	0	0.5	FALSE	4	mixmodel_AR1	0	-0.061674069217994565	0.009118073255747284	0	10
4	250	0	250	500	750	2	0	1	0	0	0	0	0.125	0.125	0.125	0.125	0.125	seasonal	0.025	TRUE	100	1	NA	0	0.5	FALSE	4	mixmodel_AR1_cal	0	-0.05960278573600034	0.008101650514648418	0	10
4	250	0	250	500	750	2	0	1	0	0	0	0	0.125	0.125	0.125	0.125	0.125	seasonal	0.025	TRUE	100	1	NA	0	0.5	FALSE	4	mixmodel_cal	0	-0.07581713931719196	0.01143001633049778	0	10
4	250	0	250	500	750	2	0	1	0	0	0	0	0.125	0.125	0.125	0.125	0.125	seasonal	0.025	TRUE	100	1	NA	0	0.5	FALSE	4	sepmodel	0	-0.019125194755670476	0.007552366045716942	0	10
4	250	0	250	500	750	2	0	1	0	0	0	0	0.25	0.25	0.25	0.25	0.25	seasonal	0.025	TRUE	25	1	NA	0	0.5	FALSE	2	fixmodel	0	-0.024360799036098082	0.010087314621279722	0	10
4	250	0	250	500	750	2	0	1	0	0	0	0	0.25	0.25	0.25	0.25	0.25	seasonal	0.025	TRUE	25	1	NA	0	0.5	FALSE	2	mixmodel	0	-0.03180324093421034	0.009836843968514978	0	10
4	250	0	250	500	750	2	0	1	0	0	0	0	0.25	0.25	0.25	0.25	0.25	seasonal	0.025	TRUE	25	1	NA	0	0.5	FALSE	2	mixmodel_AR1	0	-0.03301993254982144	0.010208031930236117	0	10
4	250	0	250	500	750	2	0	1	0	0	0	0	0.25	0.25	0.25	0.25	0.25	seasonal	0.025	TRUE	25	1	NA	0	0.5	FALSE	2	mixmodel_AR1_cal	0	-0.03283767272537796	0.00948408225520123	0	10
4	250	0	250	500	750	2	0	1	0	0	0	0	0.25	0.25	0.25	0.25	0.25	seasonal	0.025	TRUE	25	1	NA	0	0.5	FALSE	2	mixmodel_cal	0	-0.051354876215206305	0.010903879986405308	0	10
4	250	0	250	500	750	2	0	1	0	0	0	0	0.25	0.25	0.25	0.25	0.25	seasonal	0.025	TRUE	25	1	NA	0	0.5	FALSE	2	sepmodel	0	-0.028692636570381458	0.008259802066756543	0	10
4	250	0	250	500	750	2	0	1	0	0	0	0	0.25	0.25	0.25	0.25	0.25	seasonal	0.025	TRUE	25	1	NA	0	0.5	FALSE	3	fixmodel	0	-0.002955017398712573	0.0025198173466989124	0	10
4	250	0	250	500	750	2	0	1	0	0	0	0	0.25	0.25	0.25	0.25	0.25	seasonal	0.025	TRUE	25	1	NA	0	0.5	FALSE	3	mixmodel	0	-0.02524255270065001	0.0029420271246811173	0	10
4	250	0	250	500	750	2	0	1	0	0	0	0	0.25	0.25	0.25	0.25	0.25	seasonal	0.025	TRUE	25	1	NA	0	0.5	FALSE	3	mixmodel_AR1	0	-0.021434413355549405	0.0027547521192603334	0	10
4	250	0	250	500	750	2	0	1	0	0	0	0	0.25	0.25	0.25	0.25	0.25	seasonal	0.025	TRUE	25	1	NA	0	0.5	FALSE	3	mixmodel_AR1_cal	0	-0.01886129880707165	0.002585124738360926	0	10
4	250	0	250	500	750	2	0	1	0	0	0	0	0.25	0.25	0.25	0.25	0.25	seasonal	0.025	TRUE	25	1	NA	0	0.5	FALSE	3	mixmodel_cal	0	-0.09316358383556878	0.009610432503590212	0	10
4	250	0	250	500	750	2	0	1	0	0	0	0	0.25	0.25	0.25	0.25	0.25	seasonal	0.025	TRUE	25	1	NA	0	0.5	FALSE	3	sepmodel	0	-0.008627670386288486	0.003208793684092076	0	10
4	250	0	250	500	750	2	0	1	0	0	0	0	0.25	0.25	0.25	0.25	0.25	seasonal	0.025	TRUE	25	1	NA	0	0.5	FALSE	4	fixmodel	0	0.019658789053148266	0.004637218697232074	0	10
4	250	0	250	500	750	2	0	1	0	0	0	0	0.25	0.25	0.25	0.25	0.25	seasonal	0.025	TRUE	25	1	NA	0	0.5	FALSE	4	mixmodel	0	-0.019190910280481626	0.005350146817581656	0	10
4	250	0	250	500	750	2	0	1	0	0	0	0	0.25	0.25	0.25	0.25	0.25	seasonal	0.025	TRUE	25	1	NA	0	0.5	FALSE	4	mixmodel_AR1	0	-0.01176211483540412	0.00523706865934462	0	10
4	250	0	250	500	750	2	0	1	0	0	0	0	0.25	0.25	0.25	0.25	0.25	seasonal	0.025	TRUE	25	1	NA	0	0.5	FALSE	4	mixmodel_AR1_cal	0	-0.008827815235800446	0.004288017827177954	0	10
4	250	0	250	500	750	2	0	1	0	0	0	0	0.25	0.25	0.25	0.25	0.25	seasonal	0.025	TRUE	25	1	NA	0	0.5	FALSE	4	mixmodel_cal	0	-0.10497708273381176	0.014931252771034827	0	10
4	250	0	250	500	750	2	0	1	0	0	0	0	0.25	0.25	0.25	0.25	0.25	seasonal	0.025	TRUE	25	1	NA	0	0.5	FALSE	4	sepmodel	0.1	0.007492019926235924	0.0065135804261277856	0	10
4	250	0	250	500	750	2	0	1	0	0	0	0	0.25	0.25	0.25	0.25	0.25	seasonal	0.025	TRUE	50	1	NA	0	0.5	FALSE	2	fixmodel	0	-0.015973936200264393	0.006015933624203222	0	10
4	250	0	250	500	750	2	0	1	0	0	0	0	0.25	0.25	0.25	0.25	0.25	seasonal	0.025	TRUE	50	1	NA	0	0.5	FALSE	2	mixmodel	0	-0.01840957461674258	0.005892771875031361	0	10
4	250	0	250	500	750	2	0	1	0	0	0	0	0.25	0.25	0.25	0.25	0.25	seasonal	0.025	TRUE	50	1	NA	0	0.5	FALSE	2	mixmodel_AR1	0	-0.026783394404888094	0.006334392331132945	0	10
4	250	0	250	500	750	2	0	1	0	0	0	0	0.25	0.25	0.25	0.25	0.25	seasonal	0.025	TRUE	50	1	NA	0	0.5	FALSE	2	mixmodel_AR1_cal	0	-0.015502374287971694	0.005747331916021437	0	10
4	250	0	250	500	750	2	0	1	0	0	0	0	0.25	0.25	0.25	0.25	0.25	seasonal	0.025	TRUE	50	1	NA	0	0.5	FALSE	2	mixmodel_cal	0	-0.027394895143765814	0.006242553041320402	0	10
4	250	0	250	500	750	2	0	1	0	0	0	0	0.25	0.25	0.25	0.25	0.25	seasonal	0.025	TRUE	50	1	NA	0	0.5	FALSE	2	sepmodel	0	-0.017403013123625796	0.0055324606907405545	0	10
4	250	0	250	500	750	2	0	1	0	0	0	0	0.25	0.25	0.25	0.25	0.25	seasonal	0.025	TRUE	50	1	NA	0	0.5	FALSE	3	fixmodel	0	0.005813965910707741	0.005804130216277743	0	10
4	250	0	250	500	750	2	0	1	0	0	0	0	0.25	0.25	0.25	0.25	0.25	seasonal	0.025	TRUE	50	1	NA	0	0.5	FALSE	3	mixmodel	0	-0.013126639170817807	0.005695843633465697	0	10
4	250	0	250	500	750	2	0	1	0	0	0	0	0.25	0.25	0.25	0.25	0.25	seasonal	0.025	TRUE	50	1	NA	0	0.5	FALSE	3	mixmodel_AR1	0	-0.00960117999109484	0.005531643460628539	0	10
4	250	0	250	500	750	2	0	1	0	0	0	0	0.25	0.25	0.25	0.25	0.25	seasonal	0.025	TRUE	50	1	NA	0	0.5	FALSE	3	mixmodel_AR1_cal	0	-0.012471404123687536	0.005404564107441675	0	10
4	250	0	250	500	750	2	0	1	0	0	0	0	0.25	0.25	0.25	0.25	0.25	seasonal	0.025	TRUE	50	1	NA	0	0.5	FALSE	3	mixmodel_cal	0	-0.06824940956976996	0.009659187299487606	0	10
4	250	0	250	500	750	2	0	1	0	0	0	0	0.25	0.25	0.25	0.25	0.25	seasonal	0.025	TRUE	50	1	NA	0	0.5	FALSE	3	sepmodel	0	0.015564977988179287	0.006537364027557591	0	10
4	250	0	250	500	750	2	0	1	0	0	0	0	0.25	0.25	0.25	0.25	0.25	seasonal	0.025	TRUE	50	1	NA	0	0.5	FALSE	4	fixmodel	0	-0.02417413738599344	0.0030462345879263826	0	10
4	250	0	250	500	750	2	0	1	0	0	0	0	0.25	0.25	0.25	0.25	0.25	seasonal	0.025	TRUE	50	1	NA	0	0.5	FALSE	4	mixmodel	0	-0.05469276882870826	0.005492869890090878	0	10
4	250	0	250	500	750	2	0	1	0	0	0	0	0.25	0.25	0.25	0.25	0.25	seasonal	0.025	TRUE	50	1	NA	0	0.5	FALSE	4	mixmodel_AR1	0	-0.04987403875819843	0.004950221771520436	0	10
4	250	0	250	500	750	2	0	1	0	0	0	0	0.25	0.25	0.25	0.25	0.25	seasonal	0.025	TRUE	50	1	NA	0	0.5	FALSE	4	mixmodel_AR1_cal	0	-0.05011104582818599	0.004937798134592189	0	10
4	250	0	250	500	750	2	0	1	0	0	0	0	0.25	0.25	0.25	0.25	0.25	seasonal	0.025	TRUE	50	1	NA	0	0.5	FALSE	4	mixmodel_cal	0	-0.1187073338631331	0.0163347717663368	0	10
4	250	0	250	500	750	2	0	1	0	0	0	0	0.25	0.25	0.25	0.25	0.25	seasonal	0.025	TRUE	50	1	NA	0	0.5	FALSE	4	sepmodel	0	-0.02895810696914556	0.0041946805869586485	0	10
4	250	0	250	500	750	2	0	1	0	0	0	0	0.25	0.25	0.25	0.25	0.25	seasonal	0.025	TRUE	100	1	NA	0	0.5	FALSE	2	fixmodel	0	-0.02705492613679581	0.006044488195601164	0	10
4	250	0	250	500	750	2	0	1	0	0	0	0	0.25	0.25	0.25	0.25	0.25	seasonal	0.025	TRUE	100	1	NA	0	0.5	FALSE	2	mixmodel	0	-0.029866641980920275	0.005643372107291628	0	10
4	250	0	250	500	750	2	0	1	0	0	0	0	0.25	0.25	0.25	0.25	0.25	seasonal	0.025	TRUE	100	1	NA	0	0.5	FALSE	2	mixmodel_AR1	0	-0.03300686135985128	0.006181804579191711	0	10
4	250	0	250	500	750	2	0	1	0	0	0	0	0.25	0.25	0.25	0.25	0.25	seasonal	0.025	TRUE	100	1	NA	0	0.5	FALSE	2	mixmodel_AR1_cal	0	-0.026947561189756553	0.005022061782889493	0	10
4	250	0	250	500	750	2	0	1	0	0	0	0	0.25	0.25	0.25	0.25	0.25	seasonal	0.025	TRUE	100	1	NA	0	0.5	FALSE	2	mixmodel_cal	0	-0.03787103137398667	0.005370066298495879	0	10
4	250	0	250	500	750	2	0	1	0	0	0	0	0.25	0.25	0.25	0.25	0.25	seasonal	0.025	TRUE	100	1	NA	0	0.5	FALSE	2	sepmodel	0	-0.03463288262353184	0.006213455080057328	0	10
4	250	0	250	500	750	2	0	1	0	0	0	0	0.25	0.25	0.25	0.25	0.25	seasonal	0.025	TRUE	100	1	NA	0	0.5	FALSE	3	fixmodel	0	0.014729009320573545	0.007019376599230102	0	10
4	250	0	250	500	750	2	0	1	0	0	0	0	0.25	0.25	0.25	0.25	0.25	seasonal	0.025	TRUE	100	1	NA	0	0.5	FALSE	3	mixmodel	0	-0.004515945472518486	0.0066534940184548585	0	10
4	250	0	250	500	750	2	0	1	0	0	0	0	0.25	0.25	0.25	0.25	0.25	seasonal	0.025	TRUE	100	1	NA	0	0.5	FALSE	3	mixmodel_AR1	0	-0.0013734154177681315	0.00670687349004537	0	10
4	250	0	250	500	750	2	0	1	0	0	0	0	0.25	0.25	0.25	0.25	0.25	seasonal	0.025	TRUE	100	1	NA	0	0.5	FALSE	3	mixmodel_AR1_cal	0	-0.0028613076945373348	0.006796859709344083	0	10
4	250	0	250	500	750	2	0	1	0	0	0	0	0.25	0.25	0.25	0.25	0.25	seasonal	0.025	TRUE	100	1	NA	0	0.5	FALSE	3	mixmodel_cal	0	-0.033289671271978516	0.007217813809472619	0	10
4	250	0	250	500	750	2	0	1	0	0	0	0	0.25	0.25	0.25	0.25	0.25	seasonal	0.025	TRUE	100	1	NA	0	0.5	FALSE	3	sepmodel	0	0.0055159271949414635	0.006809903881120461	0	10
4	250	0	250	500	750	2	0	1	0	0	0	0	0.25	0.25	0.25	0.25	0.25	seasonal	0.025	TRUE	100	1	NA	0	0.5	FALSE	4	fixmodel	0	-0.019771124667562413	0.004762975207877118	0	10
4	250	0	250	500	750	2	0	1	0	0	0	0	0.25	0.25	0.25	0.25	0.25	seasonal	0.025	TRUE	100	1	NA	0	0.5	FALSE	4	mixmodel	0	-0.05463998737848717	0.0075744180592248736	0	10
4	250	0	250	500	750	2	0	1	0	0	0	0	0.25	0.25	0.25	0.25	0.25	seasonal	0.025	TRUE	100	1	NA	0	0.5	FALSE	4	mixmodel_AR1	0	-0.04843579291300358	0.006910061865461621	0	10
4	250	0	250	500	750	2	0	1	0	0	0	0	0.25	0.25	0.25	0.25	0.25	seasonal	0.025	TRUE	100	1	NA	0	0.5	FALSE	4	mixmodel_AR1_cal	0	-0.04905543708771838	0.007531305194327065	0	10
4	250	0	250	500	750	2	0	1	0	0	0	0	0.25	0.25	0.25	0.25	0.25	seasonal	0.025	TRUE	100	1	NA	0	0.5	FALSE	4	mixmodel_cal	0	-0.0897914954720185	0.013329550107531476	0	10
4	250	0	250	500	750	2	0	1	0	0	0	0	0.25	0.25	0.25	0.25	0.25	seasonal	0.025	TRUE	100	1	NA	0	0.5	FALSE	4	sepmodel	0	-0.029079126755351205	0.007894321546878792	0	10
4	250	0	250	500	750	2	0	1	0	0	0	0	0.375	0.375	0.375	0.375	0.375	seasonal	0.025	TRUE	25	1	NA	0	0.5	FALSE	2	fixmodel	0	-0.051188143742087765	0.009785182778619492	0	10
4	250	0	250	500	750	2	0	1	0	0	0	0	0.375	0.375	0.375	0.375	0.375	seasonal	0.025	TRUE	25	1	NA	0	0.5	FALSE	2	mixmodel	0	-0.056725060222554115	0.010509807804556135	0	10
4	250	0	250	500	750	2	0	1	0	0	0	0	0.375	0.375	0.375	0.375	0.375	seasonal	0.025	TRUE	25	1	NA	0	0.5	FALSE	2	mixmodel_AR1	0	-0.05446039163738392	0.010256741487712873	0	10
4	250	0	250	500	750	2	0	1	0	0	0	0	0.375	0.375	0.375	0.375	0.375	seasonal	0.025	TRUE	25	1	NA	0	0.5	FALSE	2	mixmodel_AR1_cal	0	-0.05057599177661475	0.009415909247131798	0	10
4	250	0	250	500	750	2	0	1	0	0	0	0	0.375	0.375	0.375	0.375	0.375	seasonal	0.025	TRUE	25	1	NA	0	0.5	FALSE	2	mixmodel_cal	0	-0.08154857194491429	0.014633440614509278	0	10
4	250	0	250	500	750	2	0	1	0	0	0	0	0.375	0.375	0.375	0.375	0.375	seasonal	0.025	TRUE	25	1	NA	0	0.5	FALSE	2	sepmodel	0	-0.04558166429998406	0.010078518312042362	0	10
4	250	0	250	500	750	2	0	1	0	0	0	0	0.375	0.375	0.375	0.375	0.375	seasonal	0.025	TRUE	25	1	NA	0	0.5	FALSE	3	fixmodel	0	-9.276096091408116e-4	0.0027940870228909415	0	10
4	250	0	250	500	750	2	0	1	0	0	0	0	0.375	0.375	0.375	0.375	0.375	seasonal	0.025	TRUE	25	1	NA	0	0.5	FALSE	3	mixmodel	0	-0.017355297468371365	0.0031045637060932688	0	10
4	250	0	250	500	750	2	0	1	0	0	0	0	0.375	0.375	0.375	0.375	0.375	seasonal	0.025	TRUE	25	1	NA	0	0.5	FALSE	3	mixmodel_AR1	0	-0.013820327777407476	0.0029768673454042397	0	10
4	250	0	250	500	750	2	0	1	0	0	0	0	0.375	0.375	0.375	0.375	0.375	seasonal	0.025	TRUE	25	1	NA	0	0.5	FALSE	3	mixmodel_AR1_cal	0	-0.014998612712167686	0.0029104076413405773	0	10
4	250	0	250	500	750	2	0	1	0	0	0	0	0.375	0.375	0.375	0.375	0.375	seasonal	0.025	TRUE	25	1	NA	0	0.5	FALSE	3	mixmodel_cal	0	-0.11285693005988157	0.015432823375945622	0	10
4	250	0	250	500	750	2	0	1	0	0	0	0	0.375	0.375	0.375	0.375	0.375	seasonal	0.025	TRUE	25	1	NA	0	0.5	FALSE	3	sepmodel	0	-0.003436574093820325	0.00552866554969205	0	10
4	250	0	250	500	750	2	0	1	0	0	0	0	0.375	0.375	0.375	0.375	0.375	seasonal	0.025	TRUE	25	1	NA	0	0.5	FALSE	4	fixmodel	0	-0.03920449457513978	0.011098346313230215	0	10
4	250	0	250	500	750	2	0	1	0	0	0	0	0.375	0.375	0.375	0.375	0.375	seasonal	0.025	TRUE	25	1	NA	0	0.5	FALSE	4	mixmodel	0	-0.0653899779775521	0.014115203829218537	0	10
4	250	0	250	500	750	2	0	1	0	0	0	0	0.375	0.375	0.375	0.375	0.375	seasonal	0.025	TRUE	25	1	NA	0	0.5	FALSE	4	mixmodel_AR1	0	-0.058443562520111646	0.013296711795241641	0	10
4	250	0	250	500	750	2	0	1	0	0	0	0	0.375	0.375	0.375	0.375	0.375	seasonal	0.025	TRUE	25	1	NA	0	0.5	FALSE	4	mixmodel_AR1_cal	0	-0.055137797388084275	0.0128425729893308	0	10
4	250	0	250	500	750	2	0	1	0	0	0	0	0.375	0.375	0.375	0.375	0.375	seasonal	0.025	TRUE	25	1	NA	0	0.5	FALSE	4	mixmodel_cal	0	-0.1806431735742335	0.04098702227229396	0	10
4	250	0	250	500	750	2	0	1	0	0	0	0	0.375	0.375	0.375	0.375	0.375	seasonal	0.025	TRUE	25	1	NA	0	0.5	FALSE	4	sepmodel	0.1	-0.03767375644757588	0.01740832357817865	0	10
4	250	0	250	500	750	2	0	1	0	0	0	0	0.375	0.375	0.375	0.375	0.375	seasonal	0.025	TRUE	50	1	NA	0	0.5	FALSE	2	fixmodel	0	0.024133094007908636	0.004406838126683836	0	10
4	250	0	250	500	750	2	0	1	0	0	0	0	0.375	0.375	0.375	0.375	0.375	seasonal	0.025	TRUE	50	1	NA	0	0.5	FALSE	2	mixmodel	0	0.019705644029463586	0.004202378079959196	0	10
4	250	0	250	500	750	2	0	1	0	0	0	0	0.375	0.375	0.375	0.375	0.375	seasonal	0.025	TRUE	50	1	NA	0	0.5	FALSE	2	mixmodel_AR1	0	0.022641024893767545	0.0043929292295708695	0	10
4	250	0	250	500	750	2	0	1	0	0	0	0	0.375	0.375	0.375	0.375	0.375	seasonal	0.025	TRUE	50	1	NA	0	0.5	FALSE	2	mixmodel_AR1_cal	0	0.026739207444188687	0.005058682330252221	0	10
4	250	0	250	500	750	2	0	1	0	0	0	0	0.375	0.375	0.375	0.375	0.375	seasonal	0.025	TRUE	50	1	NA	0	0.5	FALSE	2	mixmodel_cal	0	0.005000061617759689	0.0036905590716070817	0	10
4	250	0	250	500	750	2	0	1	0	0	0	0	0.375	0.375	0.375	0.375	0.375	seasonal	0.025	TRUE	50	1	NA	0	0.5	FALSE	2	sepmodel	0	0.02687108805291184	0.004238444717188641	0	10
4	250	0	250	500	750	2	0	1	0	0	0	0	0.375	0.375	0.375	0.375	0.375	seasonal	0.025	TRUE	50	1	NA	0	0.5	FALSE	3	fixmodel	0.1	0.026708918127907582	0.005956060366334839	0	10
4	250	0	250	500	750	2	0	1	0	0	0	0	0.375	0.375	0.375	0.375	0.375	seasonal	0.025	TRUE	50	1	NA	0	0.5	FALSE	3	mixmodel	0.1	0.011145952901890275	0.005252427219666454	0	10
4	250	0	250	500	750	2	0	1	0	0	0	0	0.375	0.375	0.375	0.375	0.375	seasonal	0.025	TRUE	50	1	NA	0	0.5	FALSE	3	mixmodel_AR1	0.1	0.015023500137143438	0.005162437462405528	0	10
4	250	0	250	500	750	2	0	1	0	0	0	0	0.375	0.375	0.375	0.375	0.375	seasonal	0.025	TRUE	50	1	NA	0	0.5	FALSE	3	mixmodel_AR1_cal	0.1	0.016441435396062572	0.0050970798877494165	0	10
4	250	0	250	500	750	2	0	1	0	0	0	0	0.375	0.375	0.375	0.375	0.375	seasonal	0.025	TRUE	50	1	NA	0	0.5	FALSE	3	mixmodel_cal	0	-0.04095271822738789	0.006148213205134524	0	10
4	250	0	250	500	750	2	0	1	0	0	0	0	0.375	0.375	0.375	0.375	0.375	seasonal	0.025	TRUE	50	1	NA	0	0.5	FALSE	3	sepmodel	0.1	0.029951698070381495	0.005605705215159965	0	10
4	250	0	250	500	750	2	0	1	0	0	0	0	0.375	0.375	0.375	0.375	0.375	seasonal	0.025	TRUE	50	1	NA	0	0.5	FALSE	4	fixmodel	0	0.005983198229886245	0.006249285135114674	0	10
4	250	0	250	500	750	2	0	1	0	0	0	0	0.375	0.375	0.375	0.375	0.375	seasonal	0.025	TRUE	50	1	NA	0	0.5	FALSE	4	mixmodel	0	-0.01899705935549796	0.007116298274516235	0	10
4	250	0	250	500	750	2	0	1	0	0	0	0	0.375	0.375	0.375	0.375	0.375	seasonal	0.025	TRUE	50	1	NA	0	0.5	FALSE	4	mixmodel_AR1	0	-0.012077673493928034	0.006873677880623296	0	10
4	250	0	250	500	750	2	0	1	0	0	0	0	0.375	0.375	0.375	0.375	0.375	seasonal	0.025	TRUE	50	1	NA	0	0.5	FALSE	4	mixmodel_AR1_cal	0	-0.008636044593862626	0.0065132585486469856	0	10
4	250	0	250	500	750	2	0	1	0	0	0	0	0.375	0.375	0.375	0.375	0.375	seasonal	0.025	TRUE	50	1	NA	0	0.5	FALSE	4	mixmodel_cal	0	-0.08263183201974018	0.012987835957213393	0	10
4	250	0	250	500	750	2	0	1	0	0	0	0	0.375	0.375	0.375	0.375	0.375	seasonal	0.025	TRUE	50	1	NA	0	0.5	FALSE	4	sepmodel	0	0.009463760140655492	0.008983015487079382	0	10
4	250	0	250	500	750	2	0	1	0	0	0	0	0.375	0.375	0.375	0.375	0.375	seasonal	0.025	TRUE	100	1	NA	0	0.5	FALSE	2	fixmodel	0.1	0.04473687477039973	0.009210839286937228	0	10
4	250	0	250	500	750	2	0	1	0	0	0	0	0.375	0.375	0.375	0.375	0.375	seasonal	0.025	TRUE	100	1	NA	0	0.5	FALSE	2	mixmodel	0	0.03953143906885371	0.00865284035331202	0	10
4	250	0	250	500	750	2	0	1	0	0	0	0	0.375	0.375	0.375	0.375	0.375	seasonal	0.025	TRUE	100	1	NA	0	0.5	FALSE	2	mixmodel_AR1	0.1	0.040547154217166245	0.008911692041145081	0	10
4	250	0	250	500	750	2	0	1	0	0	0	0	0.375	0.375	0.375	0.375	0.375	seasonal	0.025	TRUE	100	1	NA	0	0.5	FALSE	2	mixmodel_AR1_cal	0	0.04069168666491182	0.007699184291661788	0	10
4	250	0	250	500	750	2	0	1	0	0	0	0	0.375	0.375	0.375	0.375	0.375	seasonal	0.025	TRUE	100	1	NA	0	0.5	FALSE	2	mixmodel_cal	0	0.02756720236245779	0.006818523753860892	0	10
4	250	0	250	500	750	2	0	1	0	0	0	0	0.375	0.375	0.375	0.375	0.375	seasonal	0.025	TRUE	100	1	NA	0	0.5	FALSE	2	sepmodel	0.1	0.04880029054297034	0.009864060515975182	0	10
4	250	0	250	500	750	2	0	1	0	0	0	0	0.375	0.375	0.375	0.375	0.375	seasonal	0.025	TRUE	100	1	NA	0	0.5	FALSE	3	fixmodel	0	-0.023630814082284422	0.004743753846130908	0	10
4	250	0	250	500	750	2	0	1	0	0	0	0	0.375	0.375	0.375	0.375	0.375	seasonal	0.025	TRUE	100	1	NA	0	0.5	FALSE	3	mixmodel	0	-0.03935501423042149	0.00575328667351654	0	10
4	250	0	250	500	750	2	0	1	0	0	0	0	0.375	0.375	0.375	0.375	0.375	seasonal	0.025	TRUE	100	1	NA	0	0.5	FALSE	3	mixmodel_AR1	0	-0.03568489200032086	0.0054402097260346964	0	10
4	250	0	250	500	750	2	0	1	0	0	0	0	0.375	0.375	0.375	0.375	0.375	seasonal	0.025	TRUE	100	1	NA	0	0.5	FALSE	3	mixmodel_AR1_cal	0	-0.038386740915734505	0.005564629517717227	0	10
4	250	0	250	500	750	2	0	1	0	0	0	0	0.375	0.375	0.375	0.375	0.375	seasonal	0.025	TRUE	100	1	NA	0	0.5	FALSE	3	mixmodel_cal	0	-0.0644485333071288	0.008317623422669267	0	10
4	250	0	250	500	750	2	0	1	0	0	0	0	0.375	0.375	0.375	0.375	0.375	seasonal	0.025	TRUE	100	1	NA	0	0.5	FALSE	3	sepmodel	0	-0.029883995589073526	0.005638815314463792	0	10
4	250	0	250	500	750	2	0	1	0	0	0	0	0.375	0.375	0.375	0.375	0.375	seasonal	0.025	TRUE	100	1	NA	0	0.5	FALSE	4	fixmodel	0.1	0.028592343431692802	0.0067899611155774935	0	10
4	250	0	250	500	750	2	0	1	0	0	0	0	0.375	0.375	0.375	0.375	0.375	seasonal	0.025	TRUE	100	1	NA	0	0.5	FALSE	4	mixmodel	0	0.004352384923149719	0.006007824947402588	0	10
4	250	0	250	500	750	2	0	1	0	0	0	0	0.375	0.375	0.375	0.375	0.375	seasonal	0.025	TRUE	100	1	NA	0	0.5	FALSE	4	mixmodel_AR1	0	0.009958238466422221	0.006051188530256596	0	10
4	250	0	250	500	750	2	0	1	0	0	0	0	0.375	0.375	0.375	0.375	0.375	seasonal	0.025	TRUE	100	1	NA	0	0.5	FALSE	4	mixmodel_AR1_cal	0	0.005278095919486825	0.006114597653098992	0	10
4	250	0	250	500	750	2	0	1	0	0	0	0	0.375	0.375	0.375	0.375	0.375	seasonal	0.025	TRUE	100	1	NA	0	0.5	FALSE	4	mixmodel_cal	0	-0.028552037273184682	0.007072050797963058	0	10
4	250	0	250	500	750	2	0	1	0	0	0	0	0.375	0.375	0.375	0.375	0.375	seasonal	0.025	TRUE	100	1	NA	0	0.5	FALSE	4	sepmodel	0	0.03607030974010692	0.009583166161343864	0	10
4	250	0	250	500	750	2	0	1	0	0	0	0	0.5	0.5	0.5	0.5	0.5	seasonal	0.025	TRUE	25	1	NA	0	0.5	FALSE	2	fixmodel	0	-0.0474090558352065	0.009263470496995102	0	10
4	250	0	250	500	750	2	0	1	0	0	0	0	0.5	0.5	0.5	0.5	0.5	seasonal	0.025	TRUE	25	1	NA	0	0.5	FALSE	2	mixmodel	0	-0.051115418379709184	0.00953362931436009	0	10
4	250	0	250	500	750	2	0	1	0	0	0	0	0.5	0.5	0.5	0.5	0.5	seasonal	0.025	TRUE	25	1	NA	0	0.5	FALSE	2	mixmodel_AR1	0	-0.049436324801436685	0.009255192874700035	0	10
4	250	0	250	500	750	2	0	1	0	0	0	0	0.5	0.5	0.5	0.5	0.5	seasonal	0.025	TRUE	25	1	NA	0	0.5	FALSE	2	mixmodel_AR1_cal	0	-0.046678820906889296	0.00932525656039582	0	10
4	250	0	250	500	750	2	0	1	0	0	0	0	0.5	0.5	0.5	0.5	0.5	seasonal	0.025	TRUE	25	1	NA	0	0.5	FALSE	2	mixmodel_cal	0	-0.0748774013891776	0.011981757796377843	0	10
4	250	0	250	500	750	2	0	1	0	0	0	0	0.5	0.5	0.5	0.5	0.5	seasonal	0.025	TRUE	25	1	NA	0	0.5	FALSE	2	sepmodel	0	-0.045157694216152316	0.008459632761012985	0	10
4	250	0	250	500	750	2	0	1	0	0	0	0	0.5	0.5	0.5	0.5	0.5	seasonal	0.025	TRUE	25	1	NA	0	0.5	FALSE	3	fixmodel	0	-0.010991342347974137	0.004491249153418089	0	10
4	250	0	250	500	750	2	0	1	0	0	0	0	0.5	0.5	0.5	0.5	0.5	seasonal	0.025	TRUE	25	1	NA	0	0.5	FALSE	3	mixmodel	0	-0.023278978300246993	0.0049689810642615075	0	10
4	250	0	250	500	750	2	0	1	0	0	0	0	0.5	0.5	0.5	0.5	0.5	seasonal	0.025	TRUE	25	1	NA	0	0.5	FALSE	3	mixmodel_AR1	0	-0.020178383200979758	0.0048341634014692535	0	10
4	250	0	250	500	750	2	0	1	0	0	0	0	0.5	0.5	0.5	0.5	0.5	seasonal	0.025	TRUE	25	1	NA	0	0.5	FALSE	3	mixmodel_AR1_cal	0	-0.023909699438500055	0.0054541257186470175	0	10
4	250	0	250	500	750	2	0	1	0	0	0	0	0.5	0.5	0.5	0.5	0.5	seasonal	0.025	TRUE	25	1	NA	0	0.5	FALSE	3	mixmodel_cal	0	-0.118302134522537	0.018445723476839596	0	10
4	250	0	250	500	750	2	0	1	0	0	0	0	0.5	0.5	0.5	0.5	0.5	seasonal	0.025	TRUE	25	1	NA	0	0.5	FALSE	3	sepmodel	0	-0.015299455443225064	0.005121711810659519	0	10
4	250	0	250	500	750	2	0	1	0	0	0	0	0.5	0.5	0.5	0.5	0.5	seasonal	0.025	TRUE	25	1	NA	0	0.5	FALSE	4	fixmodel	0	-0.019781206189241726	0.006083908012576546	0	10
4	250	0	250	500	750	2	0	1	0	0	0	0	0.5	0.5	0.5	0.5	0.5	seasonal	0.025	TRUE	25	1	NA	0	0.5	FALSE	4	mixmodel	0	-0.0399152664433703	0.007251226707570183	0	10
4	250	0	250	500	750	2	0	1	0	0	0	0	0.5	0.5	0.5	0.5	0.5	seasonal	0.025	TRUE	25	1	NA	0	0.5	FALSE	4	mixmodel_AR1	0	-0.03506789387873654	0.006867570046576438	0	10
4	250	0	250	500	750	2	0	1	0	0	0	0	0.5	0.5	0.5	0.5	0.5	seasonal	0.025	TRUE	25	1	NA	0	0.5	FALSE	4	mixmodel_AR1_cal	0	-0.03426915362859757	0.006721694166992669	0	10
4	250	0	250	500	750	2	0	1	0	0	0	0	0.5	0.5	0.5	0.5	0.5	seasonal	0.025	TRUE	25	1	NA	0	0.5	FALSE	4	mixmodel_cal	0	-0.16118724055246256	0.03129407528545524	0	10
4	250	0	250	500	750	2	0	1	0	0	0	0	0.5	0.5	0.5	0.5	0.5	seasonal	0.025	TRUE	25	1	NA	0	0.5	FALSE	4	sepmodel	0	-0.033478472117327344	0.005823235707602656	0	10
4	250	0	250	500	750	2	0	1	0	0	0	0	0.5	0.5	0.5	0.5	0.5	seasonal	0.025	TRUE	50	1	NA	0	0.5	FALSE	2	fixmodel	0	0.03242912142608528	0.0031791654459041975	0	10
4	250	0	250	500	750	2	0	1	0	0	0	0	0.5	0.5	0.5	0.5	0.5	seasonal	0.025	TRUE	50	1	NA	0	0.5	FALSE	2	mixmodel	0	0.027665682430644233	0.0028618362635475132	0	10
4	250	0	250	500	750	2	0	1	0	0	0	0	0.5	0.5	0.5	0.5	0.5	seasonal	0.025	TRUE	50	1	NA	0	0.5	FALSE	2	mixmodel_AR1	0	0.030209989408206572	0.0030210611540748295	0	10
4	250	0	250	500	750	2	0	1	0	0	0	0	0.5	0.5	0.5	0.5	0.5	seasonal	0.025	TRUE	50	1	NA	0	0.5	FALSE	2	mixmodel_AR1_cal	0	0.03182968538832399	0.00312986218823981	0	10
4	250	0	250	500	750	2	0	1	0	0	0	0	0.5	0.5	0.5	0.5	0.5	seasonal	0.025	TRUE	50	1	NA	0	0.5	FALSE	2	mixmodel_cal	0	0.009772870498677713	0.0021900436733603766	0	10
4	250	0	250	500	750	2	0	1	0	0	0	0	0.5	0.5	0.5	0.5	0.5	seasonal	0.025	TRUE	50	1	NA	0	0.5	FALSE	2	sepmodel	0	0.02053232482417193	0.004242317187258105	0	10
4	250	0	250	500	750	2	0	1	0	0	0	0	0.5	0.5	0.5	0.5	0.5	seasonal	0.025	TRUE	50	1	NA	0	0.5	FALSE	3	fixmodel	0	0.006242176890011771	0.00557329140329838	0	10
4	250	0	250	500	750	2	0	1	0	0	0	0	0.5	0.5	0.5	0.5	0.5	seasonal	0.025	TRUE	50	1	NA	0	0.5	FALSE	3	mixmodel	0	-0.006367605236509141	0.005419157785988033	0	10
4	250	0	250	500	750	2	0	1	0	0	0	0	0.5	0.5	0.5	0.5	0.5	seasonal	0.025	TRUE	50	1	NA	0	0.5	FALSE	3	mixmodel_AR1	0	-0.00365003760626432	0.005332279021489072	0	10
4	250	0	250	500	750	2	0	1	0	0	0	0	0.5	0.5	0.5	0.5	0.5	seasonal	0.025	TRUE	50	1	NA	0	0.5	FALSE	3	mixmodel_AR1_cal	0	-0.0057813895534297634	0.00543210785520947	0	10
4	250	0	250	500	750	2	0	1	0	0	0	0	0.5	0.5	0.5	0.5	0.5	seasonal	0.025	TRUE	50	1	NA	0	0.5	FALSE	3	mixmodel_cal	0	-0.05652091877971583	0.008361377990954587	0	10
4	250	0	250	500	750	2	0	1	0	0	0	0	0.5	0.5	0.5	0.5	0.5	seasonal	0.025	TRUE	50	1	NA	0	0.5	FALSE	3	sepmodel	0	-0.009356378106710304	0.0048712351215705295	0	10
4	250	0	250	500	750	2	0	1	0	0	0	0	0.5	0.5	0.5	0.5	0.5	seasonal	0.025	TRUE	50	1	NA	0	0.5	FALSE	4	fixmodel	0	0.05713496275862266	0.008455769650843593	0	10
4	250	0	250	500	750	2	0	1	0	0	0	0	0.5	0.5	0.5	0.5	0.5	seasonal	0.025	TRUE	50	1	NA	0	0.5	FALSE	4	mixmodel	0	0.037605977123446634	0.006590486458985596	0	10
4	250	0	250	500	750	2	0	1	0	0	0	0	0.5	0.5	0.5	0.5	0.5	seasonal	0.025	TRUE	50	1	NA	0	0.5	FALSE	4	mixmodel_AR1	0	0.042691134821881485	0.006929801553013813	0	10
4	250	0	250	500	750	2	0	1	0	0	0	0	0.5	0.5	0.5	0.5	0.5	seasonal	0.025	TRUE	50	1	NA	0	0.5	FALSE	4	mixmodel_AR1_cal	0	0.04315314841415316	0.006708484983670442	0	10
4	250	0	250	500	750	2	0	1	0	0	0	0	0.5	0.5	0.5	0.5	0.5	seasonal	0.025	TRUE	50	1	NA	0	0.5	FALSE	4	mixmodel_cal	0	-0.024640768715968684	0.005804231674972219	0	10
4	250	0	250	500	750	2	0	1	0	0	0	0	0.5	0.5	0.5	0.5	0.5	seasonal	0.025	TRUE	50	1	NA	0	0.5	FALSE	4	sepmodel	0	0.051653669027081246	0.00919741035628654	0	10
4	250	0	250	500	750	2	0	1	0	0	0	0	0.5	0.5	0.5	0.5	0.5	seasonal	0.025	TRUE	100	1	NA	0	0.5	FALSE	2	fixmodel	0.1	0.016534074043279376	0.010784496139878844	0	10
4	250	0	250	500	750	2	0	1	0	0	0	0	0.5	0.5	0.5	0.5	0.5	seasonal	0.025	TRUE	100	1	NA	0	0.5	FALSE	2	mixmodel	0.1	0.012567198265020963	0.01064407528938486	0	10
4	250	0	250	500	750	2	0	1	0	0	0	0	0.5	0.5	0.5	0.5	0.5	seasonal	0.025	TRUE	100	1	NA	0	0.5	FALSE	2	mixmodel_AR1	0.1	0.014161733631456569	0.010709232620696982	0	10
4	250	0	250	500	750	2	0	1	0	0	0	0	0.5	0.5	0.5	0.5	0.5	seasonal	0.025	TRUE	100	1	NA	0	0.5	FALSE	2	mixmodel_AR1_cal	0.2	0.016070852672027434	0.01016105098844944	0	10
4	250	0	250	500	750	2	0	1	0	0	0	0	0.5	0.5	0.5	0.5	0.5	seasonal	0.025	TRUE	100	1	NA	0	0.5	FALSE	2	mixmodel_cal	0.1	0.004307697477004266	0.009932566302445602	0	10
4	250	0	250	500	750	2	0	1	0	0	0	0	0.5	0.5	0.5	0.5	0.5	seasonal	0.025	TRUE	100	1	NA	0	0.5	FALSE	2	sepmodel	0.1	0.015278705198567296	0.010426414021129947	0	10
4	250	0	250	500	750	2	0	1	0	0	0	0	0.5	0.5	0.5	0.5	0.5	seasonal	0.025	TRUE	100	1	NA	0	0.5	FALSE	3	fixmodel	0	0.02995069767438684	0.004153464083954609	0	10
4	250	0	250	500	750	2	0	1	0	0	0	0	0.5	0.5	0.5	0.5	0.5	seasonal	0.025	TRUE	100	1	NA	0	0.5	FALSE	3	mixmodel	0	0.018227968104148753	0.00355497708840123	0	10
4	250	0	250	500	750	2	0	1	0	0	0	0	0.5	0.5	0.5	0.5	0.5	seasonal	0.025	TRUE	100	1	NA	0	0.5	FALSE	3	mixmodel_AR1	0	0.021381511257507698	0.003658271169528494	0	10
4	250	0	250	500	750	2	0	1	0	0	0	0	0.5	0.5	0.5	0.5	0.5	seasonal	0.025	TRUE	100	1	NA	0	0.5	FALSE	3	mixmodel_AR1_cal	0	0.01817990348893214	0.0034194711030370783	0	10
4	250	0	250	500	750	2	0	1	0	0	0	0	0.5	0.5	0.5	0.5	0.5	seasonal	0.025	TRUE	100	1	NA	0	0.5	FALSE	3	mixmodel_cal	0	-0.0022357763783694543	0.003048373741617964	0	10
4	250	0	250	500	750	2	0	1	0	0	0	0	0.5	0.5	0.5	0.5	0.5	seasonal	0.025	TRUE	100	1	NA	0	0.5	FALSE	3	sepmodel	0	0.028476105968413937	0.005302673955921862	0	10
4	250	0	250	500	750	2	0	1	0	0	0	0	0.5	0.5	0.5	0.5	0.5	seasonal	0.025	TRUE	100	1	NA	0	0.5	FALSE	4	fixmodel	0	0.001528697882372749	0.0021733037157882482	0	10
4	250	0	250	500	750	2	0	1	0	0	0	0	0.5	0.5	0.5	0.5	0.5	seasonal	0.025	TRUE	100	1	NA	0	0.5	FALSE	4	mixmodel	0	-0.01836203585345002	0.002400448296399853	0	10
4	250	0	250	500	750	2	0	1	0	0	0	0	0.5	0.5	0.5	0.5	0.5	seasonal	0.025	TRUE	100	1	NA	0	0.5	FALSE	4	mixmodel_AR1	0	-0.014013113241158982	0.00223985181076612	0	10
4	250	0	250	500	750	2	0	1	0	0	0	0	0.5	0.5	0.5	0.5	0.5	seasonal	0.025	TRUE	100	1	NA	0	0.5	FALSE	4	mixmodel_AR1_cal	0	-0.02163044844986243	0.0024077993059803647	0	10
4	250	0	250	500	750	2	0	1	0	0	0	0	0.5	0.5	0.5	0.5	0.5	seasonal	0.025	TRUE	100	1	NA	0	0.5	FALSE	4	mixmodel_cal	0	-0.05076695755621572	0.004449724256559759	0	10
4	250	0	250	500	750	2	0	1	0	0	0	0	0.5	0.5	0.5	0.5	0.5	seasonal	0.025	TRUE	100	1	NA	0	0.5	FALSE	4	sepmodel	0	0.003045474455156673	0.001477902335513359	0	10
4	250	0	250	500	750	2	0	1	0	0	0	0	-0.5	-0.5	-0.5	-0.5	-0.5	seasonal	0.025	TRUE	25	2	NA	0	0.5	FALSE	2	fixmodel	0	0.05642768072549864	0.005985635535860121	0	10
4	250	0	250	500	750	2	0	1	0	0	0	0	-0.5	-0.5	-0.5	-0.5	-0.5	seasonal	0.025	TRUE	25	2	NA	0	0.5	FALSE	2	mixmodel	0	0.06211422141503654	0.006574765842015568	0	10
4	250	0	250	500	750	2	0	1	0	0	0	0	-0.5	-0.5	-0.5	-0.5	-0.5	seasonal	0.025	TRUE	25	2	NA	0	0.5	FALSE	2	mixmodel_AR1	0	0.06325050389005149	0.00670179833272014	0	10
4	250	0	250	500	750	2	0	1	0	0	0	0	-0.5	-0.5	-0.5	-0.5	-0.5	seasonal	0.025	TRUE	25	2	NA	0	0.5	FALSE	2	mixmodel_AR1_cal	0	0.0606304009579026	0.006047154792038889	0	10
4	250	0	250	500	750	2	0	1	0	0	0	0	-0.5	-0.5	-0.5	-0.5	-0.5	seasonal	0.025	TRUE	25	2	NA	0	0.5	FALSE	2	mixmodel_cal	0.1	0.08838458681598788	0.010046397334581543	0	10
4	250	0	250	500	750	2	0	1	0	0	0	0	-0.5	-0.5	-0.5	-0.5	-0.5	seasonal	0.025	TRUE	25	2	NA	0	0.5	FALSE	2	sepmodel	0	0.053637306831408084	0.006325196886659601	0	10
4	250	0	250	500	750	2	0	1	0	0	0	0	-0.5	-0.5	-0.5	-0.5	-0.5	seasonal	0.025	TRUE	25	2	NA	0	0.5	FALSE	3	fixmodel	0	-0.017579391040875147	0.008084426868012987	0	10
4	250	0	250	500	750	2	0	1	0	0	0	0	-0.5	-0.5	-0.5	-0.5	-0.5	seasonal	0.025	TRUE	25	2	NA	0	0.5	FALSE	3	mixmodel	0	-0.008501809072596095	0.007595205073150196	0	10
4	250	0	250	500	750	2	0	1	0	0	0	0	-0.5	-0.5	-0.5	-0.5	-0.5	seasonal	0.025	TRUE	25	2	NA	0	0.5	FALSE	3	mixmodel_AR1	0	-0.005961927356976314	0.007447400478167333	0	10
4	250	0	250	500	750	2	0	1	0	0	0	0	-0.5	-0.5	-0.5	-0.5	-0.5	seasonal	0.025	TRUE	25	2	NA	0	0.5	FALSE	3	mixmodel_AR1_cal	0	-0.005339556381220637	0.007242751640988821	0	10
4	250	0	250	500	750	2	0	1	0	0	0	0	-0.5	-0.5	-0.5	-0.5	-0.5	seasonal	0.025	TRUE	25	2	NA	0	0.5	FALSE	3	mixmodel_cal	0.1	0.03271374269686699	0.006707766640756499	0	10
4	250	0	250	500	750	2	0	1	0	0	0	0	-0.5	-0.5	-0.5	-0.5	-0.5	seasonal	0.025	TRUE	25	2	NA	0	0.5	FALSE	3	sepmodel	0.1	-0.009704825035806948	0.010632209004065455	0	10
4	250	0	250	500	750	2	0	1	0	0	0	0	-0.5	-0.5	-0.5	-0.5	-0.5	seasonal	0.025	TRUE	25	2	NA	0	0.5	FALSE	4	fixmodel	0.1	0.01627898508339469	0.006128858727334363	0	10
4	250	0	250	500	750	2	0	1	0	0	0	0	-0.5	-0.5	-0.5	-0.5	-0.5	seasonal	0.025	TRUE	25	2	NA	0	0.5	FALSE	4	mixmodel	0.1	0.022775223720135376	0.006175711393610919	0	10
4	250	0	250	500	750	2	0	1	0	0	0	0	-0.5	-0.5	-0.5	-0.5	-0.5	seasonal	0.025	TRUE	25	2	NA	0	0.5	FALSE	4	mixmodel_AR1	0.1	0.024717711155548973	0.0061885307574054485	0	10
4	250	0	250	500	750	2	0	1	0	0	0	0	-0.5	-0.5	-0.5	-0.5	-0.5	seasonal	0.025	TRUE	25	2	NA	0	0.5	FALSE	4	mixmodel_AR1_cal	0.1	0.018119619381948525	0.005891712526080268	0	10
4	250	0	250	500	750	2	0	1	0	0	0	0	-0.5	-0.5	-0.5	-0.5	-0.5	seasonal	0.025	TRUE	25	2	NA	0	0.5	FALSE	4	mixmodel_cal	0.1	0.04986577036899637	0.0069611114274396825	0	10
4	250	0	250	500	750	2	0	1	0	0	0	0	-0.5	-0.5	-0.5	-0.5	-0.5	seasonal	0.025	TRUE	25	2	NA	0	0.5	FALSE	4	sepmodel	0.1	0.021783162921767938	0.0072771135176801964	0	10
4	250	0	250	500	750	2	0	1	0	0	0	0	-0.5	-0.5	-0.5	-0.5	-0.5	seasonal	0.025	TRUE	50	2	NA	0	0.5	FALSE	2	fixmodel	0	0.04766238758369904	0.00766937033432526	0	10
4	250	0	250	500	750	2	0	1	0	0	0	0	-0.5	-0.5	-0.5	-0.5	-0.5	seasonal	0.025	TRUE	50	2	NA	0	0.5	FALSE	2	mixmodel	0	0.0534187911355949	0.00806433173366637	0	10
4	250	0	250	500	750	2	0	1	0	0	0	0	-0.5	-0.5	-0.5	-0.5	-0.5	seasonal	0.025	TRUE	50	2	NA	0	0.5	FALSE	2	mixmodel_AR1	0	0.05468823734304625	0.008162862068769493	0	10
4	250	0	250	500	750	2	0	1	0	0	0	0	-0.5	-0.5	-0.5	-0.5	-0.5	seasonal	0.025	TRUE	50	2	NA	0	0.5	FALSE	2	mixmodel_AR1_cal	0	0.05197121811528785	0.0075509520791715275	0	10
4	250	0	250	500	750	2	0	1	0	0	0	0	-0.5	-0.5	-0.5	-0.5	-0.5	seasonal	0.025	TRUE	50	2	NA	0	0.5	FALSE	2	mixmodel_cal	0	0.06273604376473482	0.00863320896267031	0	10
4	250	0	250	500	750	2	0	1	0	0	0	0	-0.5	-0.5	-0.5	-0.5	-0.5	seasonal	0.025	TRUE	50	2	NA	0	0.5	FALSE	2	sepmodel	0	0.049882141163848245	0.00859005488134648	0	10
4	250	0	250	500	750	2	0	1	0	0	0	0	-0.5	-0.5	-0.5	-0.5	-0.5	seasonal	0.025	TRUE	50	2	NA	0	0.5	FALSE	3	fixmodel	0	0.015665708215662006	0.008003118704660448	0	10
4	250	0	250	500	750	2	0	1	0	0	0	0	-0.5	-0.5	-0.5	-0.5	-0.5	seasonal	0.025	TRUE	50	2	NA	0	0.5	FALSE	3	mixmodel	0	0.02460210649435494	0.008355518696046227	0	10
4	250	0	250	500	750	2	0	1	0	0	0	0	-0.5	-0.5	-0.5	-0.5	-0.5	seasonal	0.025	TRUE	50	2	NA	0	0.5	FALSE	3	mixmodel_AR1	0	0.027524832277455696	0.00849279504187114	0	10
4	250	0	250	500	750	2	0	1	0	0	0	0	-0.5	-0.5	-0.5	-0.5	-0.5	seasonal	0.025	TRUE	50	2	NA	0	0.5	FALSE	3	mixmodel_AR1_cal	0.1	0.022378676823103773	0.00835762428391205	0	10
4	250	0	250	500	750	2	0	1	0	0	0	0	-0.5	-0.5	-0.5	-0.5	-0.5	seasonal	0.025	TRUE	50	2	NA	0	0.5	FALSE	3	mixmodel_cal	0.1	0.0379930151406755	0.00938543804629538	0	10
4	250	0	250	500	750	2	0	1	0	0	0	0	-0.5	-0.5	-0.5	-0.5	-0.5	seasonal	0.025	TRUE	50	2	NA	0	0.5	FALSE	3	sepmodel	0	0.015891303467284405	0.009093585655252928	0	10
4	250	0	250	500	750	2	0	1	0	0	0	0	-0.5	-0.5	-0.5	-0.5	-0.5	seasonal	0.025	TRUE	50	2	NA	0	0.5	FALSE	4	fixmodel	0	0.025050182453029302	0.003739043404052639	0	10
4	250	0	250	500	750	2	0	1	0	0	0	0	-0.5	-0.5	-0.5	-0.5	-0.5	seasonal	0.025	TRUE	50	2	NA	0	0.5	FALSE	4	mixmodel	0	0.030876596576347615	0.004043252017420229	0	10
4	250	0	250	500	750	2	0	1	0	0	0	0	-0.5	-0.5	-0.5	-0.5	-0.5	seasonal	0.025	TRUE	50	2	NA	0	0.5	FALSE	4	mixmodel_AR1	0	0.033150212233227755	0.00416605924267753	0	10
4	250	0	250	500	750	2	0	1	0	0	0	0	-0.5	-0.5	-0.5	-0.5	-0.5	seasonal	0.025	TRUE	50	2	NA	0	0.5	FALSE	4	mixmodel_AR1_cal	0	0.024191057472396586	0.0035885613161203518	0	10
4	250	0	250	500	750	2	0	1	0	0	0	0	-0.5	-0.5	-0.5	-0.5	-0.5	seasonal	0.025	TRUE	50	2	NA	0	0.5	FALSE	4	mixmodel_cal	0	0.04011465435105554	0.004661867234783449	0	10
4	250	0	250	500	750	2	0	1	0	0	0	0	-0.5	-0.5	-0.5	-0.5	-0.5	seasonal	0.025	TRUE	50	2	NA	0	0.5	FALSE	4	sepmodel	0	0.019516235169818503	0.004164455780147491	0	10
4	250	0	250	500	750	2	0	1	0	0	0	0	-0.5	-0.5	-0.5	-0.5	-0.5	seasonal	0.025	TRUE	100	2	NA	0	0.5	FALSE	2	fixmodel	0	0.0017481097780119718	0.00684884913314035	0	10
4	250	0	250	500	750	2	0	1	0	0	0	0	-0.5	-0.5	-0.5	-0.5	-0.5	seasonal	0.025	TRUE	100	2	NA	0	0.5	FALSE	2	mixmodel	0	0.007961712412396845	0.006883060077359419	0	10
4	250	0	250	500	750	2	0	1	0	0	0	0	-0.5	-0.5	-0.5	-0.5	-0.5	seasonal	0.025	TRUE	100	2	NA	0	0.5	FALSE	2	mixmodel_AR1	0	0.009310603143949086	0.006908472773207394	0	10
4	250	0	250	500	750	2	0	1	0	0	0	0	-0.5	-0.5	-0.5	-0.5	-0.5	seasonal	0.025	TRUE	100	2	NA	0	0.5	FALSE	2	mixmodel_AR1_cal	0.1	0.012920707291299878	0.007194666297657455	0	10
4	250	0	250	500	750	2	0	1	0	0	0	0	-0.5	-0.5	-0.5	-0.5	-0.5	seasonal	0.025	TRUE	100	2	NA	0	0.5	FALSE	2	mixmodel_cal	0.1	0.016232954270376295	0.0072796188682532695	0	10
4	250	0	250	500	750	2	0	1	0	0	0	0	-0.5	-0.5	-0.5	-0.5	-0.5	seasonal	0.025	TRUE	100	2	NA	0	0.5	FALSE	2	sepmodel	0	-0.009656562371808607	0.0066966909414002355	0	10
4	250	0	250	500	750	2	0	1	0	0	0	0	-0.5	-0.5	-0.5	-0.5	-0.5	seasonal	0.025	TRUE	100	2	NA	0	0.5	FALSE	3	fixmodel	0	-0.02297151852933188	0.007015763644046298	0	10
4	250	0	250	500	750	2	0	1	0	0	0	0	-0.5	-0.5	-0.5	-0.5	-0.5	seasonal	0.025	TRUE	100	2	NA	0	0.5	FALSE	3	mixmodel	0	-0.013512478834125576	0.006455353821623477	0	10
4	250	0	250	500	750	2	0	1	0	0	0	0	-0.5	-0.5	-0.5	-0.5	-0.5	seasonal	0.025	TRUE	100	2	NA	0	0.5	FALSE	3	mixmodel_AR1	0	-0.010594423953854413	0.0062767761774213185	0	10
4	250	0	250	500	750	2	0	1	0	0	0	0	-0.5	-0.5	-0.5	-0.5	-0.5	seasonal	0.025	TRUE	100	2	NA	0	0.5	FALSE	3	mixmodel_AR1_cal	0	-0.010840511923478083	0.006248681959120107	0	10
4	250	0	250	500	750	2	0	1	0	0	0	0	-0.5	-0.5	-0.5	-0.5	-0.5	seasonal	0.025	TRUE	100	2	NA	0	0.5	FALSE	3	mixmodel_cal	0	-0.005400494158599551	0.006053190942557984	0	10
4	250	0	250	500	750	2	0	1	0	0	0	0	-0.5	-0.5	-0.5	-0.5	-0.5	seasonal	0.025	TRUE	100	2	NA	0	0.5	FALSE	3	sepmodel	0	-0.0342612909821414	0.006551425813000834	0	10
4	250	0	250	500	750	2	0	1	0	0	0	0	-0.5	-0.5	-0.5	-0.5	-0.5	seasonal	0.025	TRUE	100	2	NA	0	0.5	FALSE	4	fixmodel	0	0.026962379935699846	0.004356554500783956	0	10
4	250	0	250	500	750	2	0	1	0	0	0	0	-0.5	-0.5	-0.5	-0.5	-0.5	seasonal	0.025	TRUE	100	2	NA	0	0.5	FALSE	4	mixmodel	0	0.033864891647865165	0.004755288948100546	0	10
4	250	0	250	500	750	2	0	1	0	0	0	0	-0.5	-0.5	-0.5	-0.5	-0.5	seasonal	0.025	TRUE	100	2	NA	0	0.5	FALSE	4	mixmodel_AR1	0	0.03598828370428368	0.0048728818843660595	0	10
4	250	0	250	500	750	2	0	1	0	0	0	0	-0.5	-0.5	-0.5	-0.5	-0.5	seasonal	0.025	TRUE	100	2	NA	0	0.5	FALSE	4	mixmodel_AR1_cal	0	0.02441035018855788	0.004051209036181601	0	10
4	250	0	250	500	750	2	0	1	0	0	0	0	-0.5	-0.5	-0.5	-0.5	-0.5	seasonal	0.025	TRUE	100	2	NA	0	0.5	FALSE	4	mixmodel_cal	0	0.03355495071277965	0.00464981969989968	0	10
4	250	0	250	500	750	2	0	1	0	0	0	0	-0.5	-0.5	-0.5	-0.5	-0.5	seasonal	0.025	TRUE	100	2	NA	0	0.5	FALSE	4	sepmodel	0	0.023119931817808154	0.004867944715442999	0	10
4	250	0	250	500	750	2	0	1	0	0	0	0	-0.375	-0.375	-0.375	-0.375	-0.375	seasonal	0.025	TRUE	25	2	NA	0	0.5	FALSE	2	fixmodel	0.3	0.04681579090453822	0.019741387672670523	0	10
[truncated: 431 more rows]
