# Supplementary material for: Statistical Modeling to Adjust for Time Trends in Adaptive Platform Trials Utilizing Non‐Concurrent Controls
Source: Biom J. 2025 Jun 10;67(3):e70059. doi: 10.1002/bimj.70059 (PMC12150008; doi:10.1002/bimj.70059)
Supplement: Supplementary file 1 — Supporting Information [file BIMJ-67-e70059-s002.zip › simulations/results_intermediate/results_setting_2_mix_pow.csv]

num_arms	n_arm	d1	d2	d3	d4	period_blocks	mu0	sigma	theta1	theta2	theta3	theta4	lambda0	lambda1	lambda2	lambda3	lambda4	trend	alpha	ncc	unit_size	n_wave	N_peak	trend_mean	trend_var	ci	study_arm	model	reject_h0	bias	MSE	failed	nsim
4	250	0	250	500	750	2	0	1	0.25	0.25	0.25	0.25	-0.5	-0.5	-0.5	-0.5	-0.5	linear	0.025	TRUE	25	NA	NA	0	0.5	FALSE	2	fixmodel	0.7	-0.04794772132133518	0.0049045199597521245	0	10
4	250	0	250	500	750	2	0	1	0.25	0.25	0.25	0.25	-0.5	-0.5	-0.5	-0.5	-0.5	linear	0.025	TRUE	25	NA	NA	0	0.5	FALSE	2	mixmodel	0.4	-0.07167489218232122	0.007573380228895047	0	10
4	250	0	250	500	750	2	0	1	0.25	0.25	0.25	0.25	-0.5	-0.5	-0.5	-0.5	-0.5	linear	0.025	TRUE	25	NA	NA	0	0.5	FALSE	2	mixmodel_AR1	0.4	-0.07590128005380894	0.007978015658301831	0	10
4	250	0	250	500	750	2	0	1	0.25	0.25	0.25	0.25	-0.5	-0.5	-0.5	-0.5	-0.5	linear	0.025	TRUE	25	NA	NA	0	0.5	FALSE	2	mixmodel_AR1_cal	0.4	-0.08326799519073066	0.010366949858373262	0	10
4	250	0	250	500	750	2	0	1	0.25	0.25	0.25	0.25	-0.5	-0.5	-0.5	-0.5	-0.5	linear	0.025	TRUE	25	NA	NA	0	0.5	FALSE	2	mixmodel_cal	0.4	-0.10411612832757972	0.012263936876453468	0	10
4	250	0	250	500	750	2	0	1	0.25	0.25	0.25	0.25	-0.5	-0.5	-0.5	-0.5	-0.5	linear	0.025	TRUE	25	NA	NA	0	0.5	FALSE	2	sepmodel	0.7	-0.02699737495518883	0.003579190537015153	0	10
4	250	0	250	500	750	2	0	1	0.25	0.25	0.25	0.25	-0.5	-0.5	-0.5	-0.5	-0.5	linear	0.025	TRUE	25	NA	NA	0	0.5	FALSE	3	fixmodel	0.9	0.03910697299432393	0.006829005074630519	0	10
4	250	0	250	500	750	2	0	1	0.25	0.25	0.25	0.25	-0.5	-0.5	-0.5	-0.5	-0.5	linear	0.025	TRUE	25	NA	NA	0	0.5	FALSE	3	mixmodel	0.8	0.005317826858047448	0.005490670741948294	0	10
4	250	0	250	500	750	2	0	1	0.25	0.25	0.25	0.25	-0.5	-0.5	-0.5	-0.5	-0.5	linear	0.025	TRUE	25	NA	NA	0	0.5	FALSE	3	mixmodel_AR1	0.8	0.005991264158382428	0.00587950278555679	0	10
4	250	0	250	500	750	2	0	1	0.25	0.25	0.25	0.25	-0.5	-0.5	-0.5	-0.5	-0.5	linear	0.025	TRUE	25	NA	NA	0	0.5	FALSE	3	mixmodel_AR1_cal	0.8	0.006512991962518699	0.0066869384011203625	0	10
4	250	0	250	500	750	2	0	1	0.25	0.25	0.25	0.25	-0.5	-0.5	-0.5	-0.5	-0.5	linear	0.025	TRUE	25	NA	NA	0	0.5	FALSE	3	mixmodel_cal	0.7	-0.06407727878940882	0.007482425497768019	0	10
4	250	0	250	500	750	2	0	1	0.25	0.25	0.25	0.25	-0.5	-0.5	-0.5	-0.5	-0.5	linear	0.025	TRUE	25	NA	NA	0	0.5	FALSE	3	sepmodel	1	0.04306825045348026	0.006490373497578502	0	10
4	250	0	250	500	750	2	0	1	0.25	0.25	0.25	0.25	-0.5	-0.5	-0.5	-0.5	-0.5	linear	0.025	TRUE	25	NA	NA	0	0.5	FALSE	4	fixmodel	0.8	-0.011809461811797275	0.007949467289931117	0	10
4	250	0	250	500	750	2	0	1	0.25	0.25	0.25	0.25	-0.5	-0.5	-0.5	-0.5	-0.5	linear	0.025	TRUE	25	NA	NA	0	0.5	FALSE	4	mixmodel	0.7	-0.05262145033742917	0.010831295323820201	0	10
4	250	0	250	500	750	2	0	1	0.25	0.25	0.25	0.25	-0.5	-0.5	-0.5	-0.5	-0.5	linear	0.025	TRUE	25	NA	NA	0	0.5	FALSE	4	mixmodel_AR1	0.7	-0.04483095771322606	0.010003052093205057	0	10
4	250	0	250	500	750	2	0	1	0.25	0.25	0.25	0.25	-0.5	-0.5	-0.5	-0.5	-0.5	linear	0.025	TRUE	25	NA	NA	0	0.5	FALSE	4	mixmodel_AR1_cal	0.7	-0.04417470014668563	0.01045143325402072	0	10
4	250	0	250	500	750	2	0	1	0.25	0.25	0.25	0.25	-0.5	-0.5	-0.5	-0.5	-0.5	linear	0.025	TRUE	25	NA	NA	0	0.5	FALSE	4	mixmodel_cal	0.3	-0.14471737220900488	0.02876560143209547	0	10
4	250	0	250	500	750	2	0	1	0.25	0.25	0.25	0.25	-0.5	-0.5	-0.5	-0.5	-0.5	linear	0.025	TRUE	25	NA	NA	0	0.5	FALSE	4	sepmodel	0.7	-1.9733759070175716e-4	0.007884382474401949	0	10
4	250	0	250	500	750	2	0	1	0.25	0.25	0.25	0.25	-0.5	-0.5	-0.5	-0.5	-0.5	linear	0.025	TRUE	50	NA	NA	0	0.5	FALSE	2	fixmodel	0.8	0.013310663361292052	0.007634006392236903	0	10
4	250	0	250	500	750	2	0	1	0.25	0.25	0.25	0.25	-0.5	-0.5	-0.5	-0.5	-0.5	linear	0.025	TRUE	50	NA	NA	0	0.5	FALSE	2	mixmodel	0.7	-0.010616904032376907	0.006401843276221153	0	10
4	250	0	250	500	750	2	0	1	0.25	0.25	0.25	0.25	-0.5	-0.5	-0.5	-0.5	-0.5	linear	0.025	TRUE	50	NA	NA	0	0.5	FALSE	2	mixmodel_AR1	0.7	-0.01763905072530042	0.0061152910606616755	0	10
4	250	0	250	500	750	2	0	1	0.25	0.25	0.25	0.25	-0.5	-0.5	-0.5	-0.5	-0.5	linear	0.025	TRUE	50	NA	NA	0	0.5	FALSE	2	mixmodel_AR1_cal	0.7	-0.020056035688549766	0.0054450302710503965	0	10
4	250	0	250	500	750	2	0	1	0.25	0.25	0.25	0.25	-0.5	-0.5	-0.5	-0.5	-0.5	linear	0.025	TRUE	50	NA	NA	0	0.5	FALSE	2	mixmodel_cal	0.6	-0.0327223904218583	0.006383387637115813	0	10
4	250	0	250	500	750	2	0	1	0.25	0.25	0.25	0.25	-0.5	-0.5	-0.5	-0.5	-0.5	linear	0.025	TRUE	50	NA	NA	0	0.5	FALSE	2	sepmodel	0.8	0.01312590324502401	0.007655382317067461	0	10
4	250	0	250	500	750	2	0	1	0.25	0.25	0.25	0.25	-0.5	-0.5	-0.5	-0.5	-0.5	linear	0.025	TRUE	50	NA	NA	0	0.5	FALSE	3	fixmodel	0.8	-0.012152966551955257	0.0050516262894980644	0	10
4	250	0	250	500	750	2	0	1	0.25	0.25	0.25	0.25	-0.5	-0.5	-0.5	-0.5	-0.5	linear	0.025	TRUE	50	NA	NA	0	0.5	FALSE	3	mixmodel	0.8	-0.05062060599752118	0.008578332715112179	0	10
4	250	0	250	500	750	2	0	1	0.25	0.25	0.25	0.25	-0.5	-0.5	-0.5	-0.5	-0.5	linear	0.025	TRUE	50	NA	NA	0	0.5	FALSE	3	mixmodel_AR1	0.8	-0.053519792904073465	0.009581596728232646	0	10
4	250	0	250	500	750	2	0	1	0.25	0.25	0.25	0.25	-0.5	-0.5	-0.5	-0.5	-0.5	linear	0.025	TRUE	50	NA	NA	0	0.5	FALSE	3	mixmodel_AR1_cal	0.8	-0.051506663296014533	0.009135984613742522	0	10
4	250	0	250	500	750	2	0	1	0.25	0.25	0.25	0.25	-0.5	-0.5	-0.5	-0.5	-0.5	linear	0.025	TRUE	50	NA	NA	0	0.5	FALSE	3	mixmodel_cal	0.6	-0.08637758643924791	0.012644459719810364	0	10
4	250	0	250	500	750	2	0	1	0.25	0.25	0.25	0.25	-0.5	-0.5	-0.5	-0.5	-0.5	linear	0.025	TRUE	50	NA	NA	0	0.5	FALSE	3	sepmodel	0.9	0.005620372403676782	0.0030323786726271502	0	10
4	250	0	250	500	750	2	0	1	0.25	0.25	0.25	0.25	-0.5	-0.5	-0.5	-0.5	-0.5	linear	0.025	TRUE	50	NA	NA	0	0.5	FALSE	4	fixmodel	0.9	0.013727387404768452	0.010145131133261705	0	10
4	250	0	250	500	750	2	0	1	0.25	0.25	0.25	0.25	-0.5	-0.5	-0.5	-0.5	-0.5	linear	0.025	TRUE	50	NA	NA	0	0.5	FALSE	4	mixmodel	0.7	-0.035374632547288926	0.013137274272561483	0	10
4	250	0	250	500	750	2	0	1	0.25	0.25	0.25	0.25	-0.5	-0.5	-0.5	-0.5	-0.5	linear	0.025	TRUE	50	NA	NA	0	0.5	FALSE	4	mixmodel_AR1	0.7	-0.028304048535353923	0.012971946305462704	0	10
4	250	0	250	500	750	2	0	1	0.25	0.25	0.25	0.25	-0.5	-0.5	-0.5	-0.5	-0.5	linear	0.025	TRUE	50	NA	NA	0	0.5	FALSE	4	mixmodel_AR1_cal	0.7	-0.028170545655168307	0.013154673997170463	0	10
4	250	0	250	500	750	2	0	1	0.25	0.25	0.25	0.25	-0.5	-0.5	-0.5	-0.5	-0.5	linear	0.025	TRUE	50	NA	NA	0	0.5	FALSE	4	mixmodel_cal	0.5	-0.09330822728759239	0.017775378556344194	0	10
4	250	0	250	500	750	2	0	1	0.25	0.25	0.25	0.25	-0.5	-0.5	-0.5	-0.5	-0.5	linear	0.025	TRUE	50	NA	NA	0	0.5	FALSE	4	sepmodel	0.9	0.019451361081560224	0.008137203277357929	0	10
4	250	0	250	500	750	2	0	1	0.25	0.25	0.25	0.25	-0.5	-0.5	-0.5	-0.5	-0.5	linear	0.025	TRUE	100	NA	NA	0	0.5	FALSE	2	fixmodel	0.9	0.001216796220446062	0.016381271981370033	0	10
4	250	0	250	500	750	2	0	1	0.25	0.25	0.25	0.25	-0.5	-0.5	-0.5	-0.5	-0.5	linear	0.025	TRUE	100	NA	NA	0	0.5	FALSE	2	mixmodel	0.8	-0.01653973649239989	0.01449878561252535	0	10
4	250	0	250	500	750	2	0	1	0.25	0.25	0.25	0.25	-0.5	-0.5	-0.5	-0.5	-0.5	linear	0.025	TRUE	100	NA	NA	0	0.5	FALSE	2	mixmodel_AR1	0.8	-0.02169008489775374	0.014632846677958897	0	10
4	250	0	250	500	750	2	0	1	0.25	0.25	0.25	0.25	-0.5	-0.5	-0.5	-0.5	-0.5	linear	0.025	TRUE	100	NA	NA	0	0.5	FALSE	2	mixmodel_AR1_cal	0.8	-0.0268254815359903	0.014893911390718828	0	10
4	250	0	250	500	750	2	0	1	0.25	0.25	0.25	0.25	-0.5	-0.5	-0.5	-0.5	-0.5	linear	0.025	TRUE	100	NA	NA	0	0.5	FALSE	2	mixmodel_cal	0.8	-0.03623061675602738	0.014569383570792323	0	10
4	250	0	250	500	750	2	0	1	0.25	0.25	0.25	0.25	-0.5	-0.5	-0.5	-0.5	-0.5	linear	0.025	TRUE	100	NA	NA	0	0.5	FALSE	2	sepmodel	0.9	-0.007574109012824853	0.01459435998962696	0	10
4	250	0	250	500	750	2	0	1	0.25	0.25	0.25	0.25	-0.5	-0.5	-0.5	-0.5	-0.5	linear	0.025	TRUE	100	NA	NA	0	0.5	FALSE	3	fixmodel	0.7	-0.03801696460404663	0.014722055139419146	0	10
4	250	0	250	500	750	2	0	1	0.25	0.25	0.25	0.25	-0.5	-0.5	-0.5	-0.5	-0.5	linear	0.025	TRUE	100	NA	NA	0	0.5	FALSE	3	mixmodel	0.6	-0.0731424917507127	0.016540523793381584	0	10
4	250	0	250	500	750	2	0	1	0.25	0.25	0.25	0.25	-0.5	-0.5	-0.5	-0.5	-0.5	linear	0.025	TRUE	100	NA	NA	0	0.5	FALSE	3	mixmodel_AR1	0.6	-0.07334594019829056	0.01695864723867714	0	10
4	250	0	250	500	750	2	0	1	0.25	0.25	0.25	0.25	-0.5	-0.5	-0.5	-0.5	-0.5	linear	0.025	TRUE	100	NA	NA	0	0.5	FALSE	3	mixmodel_AR1_cal	0.6	-0.07772253348032628	0.01701932988898242	0	10
4	250	0	250	500	750	2	0	1	0.25	0.25	0.25	0.25	-0.5	-0.5	-0.5	-0.5	-0.5	linear	0.025	TRUE	100	NA	NA	0	0.5	FALSE	3	mixmodel_cal	0.6	-0.10626027947821208	0.02311300145022651	0	10
4	250	0	250	500	750	2	0	1	0.25	0.25	0.25	0.25	-0.5	-0.5	-0.5	-0.5	-0.5	linear	0.025	TRUE	100	NA	NA	0	0.5	FALSE	3	sepmodel	0.7	-0.04150703728375388	0.019871139712118013	0	10
4	250	0	250	500	750	2	0	1	0.25	0.25	0.25	0.25	-0.5	-0.5	-0.5	-0.5	-0.5	linear	0.025	TRUE	100	NA	NA	0	0.5	FALSE	4	fixmodel	0.8	-0.004080690701045839	0.008995848353428227	0	10
4	250	0	250	500	750	2	0	1	0.25	0.25	0.25	0.25	-0.5	-0.5	-0.5	-0.5	-0.5	linear	0.025	TRUE	100	NA	NA	0	0.5	FALSE	4	mixmodel	0.5	-0.05007162758022421	0.01279549281698772	0	10
4	250	0	250	500	750	2	0	1	0.25	0.25	0.25	0.25	-0.5	-0.5	-0.5	-0.5	-0.5	linear	0.025	TRUE	100	NA	NA	0	0.5	FALSE	4	mixmodel_AR1	0.5	-0.041982001043448534	0.011692424841777316	0	10
4	250	0	250	500	750	2	0	1	0.25	0.25	0.25	0.25	-0.5	-0.5	-0.5	-0.5	-0.5	linear	0.025	TRUE	100	NA	NA	0	0.5	FALSE	4	mixmodel_AR1_cal	0.5	-0.04674901169896338	0.011820209653380674	0	10
4	250	0	250	500	750	2	0	1	0.25	0.25	0.25	0.25	-0.5	-0.5	-0.5	-0.5	-0.5	linear	0.025	TRUE	100	NA	NA	0	0.5	FALSE	4	mixmodel_cal	0.5	-0.09637760177074918	0.019480047899557026	0	10
4	250	0	250	500	750	2	0	1	0.25	0.25	0.25	0.25	-0.5	-0.5	-0.5	-0.5	-0.5	linear	0.025	TRUE	100	NA	NA	0	0.5	FALSE	4	sepmodel	0.6	0.004754513057835729	0.01295324912169678	0	10
4	250	0	250	500	750	2	0	1	0.25	0.25	0.25	0.25	-0.375	-0.375	-0.375	-0.375	-0.375	linear	0.025	TRUE	25	NA	NA	0	0.5	FALSE	2	fixmodel	0.8	0.0015407556506362857	0.006770000082731133	0	10
4	250	0	250	500	750	2	0	1	0.25	0.25	0.25	0.25	-0.375	-0.375	-0.375	-0.375	-0.375	linear	0.025	TRUE	25	NA	NA	0	0.5	FALSE	2	mixmodel	0.8	-0.01934759139454801	0.007707353856675014	0	10
4	250	0	250	500	750	2	0	1	0.25	0.25	0.25	0.25	-0.375	-0.375	-0.375	-0.375	-0.375	linear	0.025	TRUE	25	NA	NA	0	0.5	FALSE	2	mixmodel_AR1	0.7	-0.030677830865056287	0.007806923737532826	0	10
4	250	0	250	500	750	2	0	1	0.25	0.25	0.25	0.25	-0.375	-0.375	-0.375	-0.375	-0.375	linear	0.025	TRUE	25	NA	NA	0	0.5	FALSE	2	mixmodel_AR1_cal	0.7	-0.030947746613834794	0.008531394545256497	0	10
4	250	0	250	500	750	2	0	1	0.25	0.25	0.25	0.25	-0.375	-0.375	-0.375	-0.375	-0.375	linear	0.025	TRUE	25	NA	NA	0	0.5	FALSE	2	mixmodel_cal	0.6	-0.050649294115259993	0.010211638745415594	0	10
4	250	0	250	500	750	2	0	1	0.25	0.25	0.25	0.25	-0.375	-0.375	-0.375	-0.375	-0.375	linear	0.025	TRUE	25	NA	NA	0	0.5	FALSE	2	sepmodel	0.8	0.007191498742071298	0.007310801003795475	0	10
4	250	0	250	500	750	2	0	1	0.25	0.25	0.25	0.25	-0.375	-0.375	-0.375	-0.375	-0.375	linear	0.025	TRUE	25	NA	NA	0	0.5	FALSE	3	fixmodel	0.9	0.01220495026857801	0.010103017190932869	0	10
4	250	0	250	500	750	2	0	1	0.25	0.25	0.25	0.25	-0.375	-0.375	-0.375	-0.375	-0.375	linear	0.025	TRUE	25	NA	NA	0	0.5	FALSE	3	mixmodel	0.9	-0.022270953026032318	0.011131714831351556	0	10
4	250	0	250	500	750	2	0	1	0.25	0.25	0.25	0.25	-0.375	-0.375	-0.375	-0.375	-0.375	linear	0.025	TRUE	25	NA	NA	0	0.5	FALSE	3	mixmodel_AR1	0.8	-0.03261329631097586	0.012320754129929659	0	10
4	250	0	250	500	750	2	0	1	0.25	0.25	0.25	0.25	-0.375	-0.375	-0.375	-0.375	-0.375	linear	0.025	TRUE	25	NA	NA	0	0.5	FALSE	3	mixmodel_AR1_cal	0.8	-0.035818938539114165	0.011131029753741323	0	10
4	250	0	250	500	750	2	0	1	0.25	0.25	0.25	0.25	-0.375	-0.375	-0.375	-0.375	-0.375	linear	0.025	TRUE	25	NA	NA	0	0.5	FALSE	3	mixmodel_cal	0.6	-0.07261330632621564	0.012860082610460373	0	10
4	250	0	250	500	750	2	0	1	0.25	0.25	0.25	0.25	-0.375	-0.375	-0.375	-0.375	-0.375	linear	0.025	TRUE	25	NA	NA	0	0.5	FALSE	3	sepmodel	0.9	0.018731022649110383	0.01187155733717006	0	10
4	250	0	250	500	750	2	0	1	0.25	0.25	0.25	0.25	-0.375	-0.375	-0.375	-0.375	-0.375	linear	0.025	TRUE	25	NA	NA	0	0.5	FALSE	4	fixmodel	0.7	-0.014000484904619803	0.015071648405781473	0	10
4	250	0	250	500	750	2	0	1	0.25	0.25	0.25	0.25	-0.375	-0.375	-0.375	-0.375	-0.375	linear	0.025	TRUE	25	NA	NA	0	0.5	FALSE	4	mixmodel	0.7	-0.057057593221465544	0.01876208436110468	0	10
4	250	0	250	500	750	2	0	1	0.25	0.25	0.25	0.25	-0.375	-0.375	-0.375	-0.375	-0.375	linear	0.025	TRUE	25	NA	NA	0	0.5	FALSE	4	mixmodel_AR1	0.7	-0.05629482267756809	0.019484906697670112	0	10
4	250	0	250	500	750	2	0	1	0.25	0.25	0.25	0.25	-0.375	-0.375	-0.375	-0.375	-0.375	linear	0.025	TRUE	25	NA	NA	0	0.5	FALSE	4	mixmodel_AR1_cal	0.7	-0.05622137805501176	0.01677479942653672	0	10
4	250	0	250	500	750	2	0	1	0.25	0.25	0.25	0.25	-0.375	-0.375	-0.375	-0.375	-0.375	linear	0.025	TRUE	25	NA	NA	0	0.5	FALSE	4	mixmodel_cal	0.4	-0.11706948463514975	0.02593262032218808	0	10
4	250	0	250	500	750	2	0	1	0.25	0.25	0.25	0.25	-0.375	-0.375	-0.375	-0.375	-0.375	linear	0.025	TRUE	25	NA	NA	0	0.5	FALSE	4	sepmodel	0.7	-0.014161416941381413	0.017969021761760677	0	10
4	250	0	250	500	750	2	0	1	0.25	0.25	0.25	0.25	-0.375	-0.375	-0.375	-0.375	-0.375	linear	0.025	TRUE	50	NA	NA	0	0.5	FALSE	2	fixmodel	0.9	-0.0013938400133583606	0.005296081166144511	0	10
4	250	0	250	500	750	2	0	1	0.25	0.25	0.25	0.25	-0.375	-0.375	-0.375	-0.375	-0.375	linear	0.025	TRUE	50	NA	NA	0	0.5	FALSE	2	mixmodel	0.7	-0.023126951801098538	0.006000247531388123	0	10
4	250	0	250	500	750	2	0	1	0.25	0.25	0.25	0.25	-0.375	-0.375	-0.375	-0.375	-0.375	linear	0.025	TRUE	50	NA	NA	0	0.5	FALSE	2	mixmodel_AR1	0.7	-0.027495827405504384	0.006266411623229384	0	10
4	250	0	250	500	750	2	0	1	0.25	0.25	0.25	0.25	-0.375	-0.375	-0.375	-0.375	-0.375	linear	0.025	TRUE	50	NA	NA	0	0.5	FALSE	2	mixmodel_AR1_cal	0.7	-0.025058424377889292	0.006348931840993735	0	10
4	250	0	250	500	750	2	0	1	0.25	0.25	0.25	0.25	-0.375	-0.375	-0.375	-0.375	-0.375	linear	0.025	TRUE	50	NA	NA	0	0.5	FALSE	2	mixmodel_cal	0.7	-0.03407077630105712	0.006921771317483513	0	10
4	250	0	250	500	750	2	0	1	0.25	0.25	0.25	0.25	-0.375	-0.375	-0.375	-0.375	-0.375	linear	0.025	TRUE	50	NA	NA	0	0.5	FALSE	2	sepmodel	0.8	-0.009969962126688357	0.005017877648141341	0	10
4	250	0	250	500	750	2	0	1	0.25	0.25	0.25	0.25	-0.375	-0.375	-0.375	-0.375	-0.375	linear	0.025	TRUE	50	NA	NA	0	0.5	FALSE	3	fixmodel	1	0.024816390936722832	0.002852458370423997	0	10
4	250	0	250	500	750	2	0	1	0.25	0.25	0.25	0.25	-0.375	-0.375	-0.375	-0.375	-0.375	linear	0.025	TRUE	50	NA	NA	0	0.5	FALSE	3	mixmodel	1	-0.01724002004955581	0.002959224271800389	0	10
4	250	0	250	500	750	2	0	1	0.25	0.25	0.25	0.25	-0.375	-0.375	-0.375	-0.375	-0.375	linear	0.025	TRUE	50	NA	NA	0	0.5	FALSE	3	mixmodel_AR1	1	-0.01791877530702818	0.0029420183107894417	0	10
4	250	0	250	500	750	2	0	1	0.25	0.25	0.25	0.25	-0.375	-0.375	-0.375	-0.375	-0.375	linear	0.025	TRUE	50	NA	NA	0	0.5	FALSE	3	mixmodel_AR1_cal	0.9	-0.019494434698179422	0.0039952325498827075	0	10
4	250	0	250	500	750	2	0	1	0.25	0.25	0.25	0.25	-0.375	-0.375	-0.375	-0.375	-0.375	linear	0.025	TRUE	50	NA	NA	0	0.5	FALSE	3	mixmodel_cal	0.7	-0.047464509043795525	0.0058203301105525075	0	10
4	250	0	250	500	750	2	0	1	0.25	0.25	0.25	0.25	-0.375	-0.375	-0.375	-0.375	-0.375	linear	0.025	TRUE	50	NA	NA	0	0.5	FALSE	3	sepmodel	1	0.026044652574455228	0.002668397442423009	0	10
4	250	0	250	500	750	2	0	1	0.25	0.25	0.25	0.25	-0.375	-0.375	-0.375	-0.375	-0.375	linear	0.025	TRUE	50	NA	NA	0	0.5	FALSE	4	fixmodel	0.6	-0.023284908644115476	0.010559221088404777	0	10
4	250	0	250	500	750	2	0	1	0.25	0.25	0.25	0.25	-0.375	-0.375	-0.375	-0.375	-0.375	linear	0.025	TRUE	50	NA	NA	0	0.5	FALSE	4	mixmodel	0.6	-0.08076763733598435	0.01585313884312797	0	10
4	250	0	250	500	750	2	0	1	0.25	0.25	0.25	0.25	-0.375	-0.375	-0.375	-0.375	-0.375	linear	0.025	TRUE	50	NA	NA	0	0.5	FALSE	4	mixmodel_AR1	0.6	-0.0744140508221876	0.01511613262848566	0	10
4	250	0	250	500	750	2	0	1	0.25	0.25	0.25	0.25	-0.375	-0.375	-0.375	-0.375	-0.375	linear	0.025	TRUE	50	NA	NA	0	0.5	FALSE	4	mixmodel_AR1_cal	0.6	-0.08057157433866294	0.016991686813880524	0	10
4	250	0	250	500	750	2	0	1	0.25	0.25	0.25	0.25	-0.375	-0.375	-0.375	-0.375	-0.375	linear	0.025	TRUE	50	NA	NA	0	0.5	FALSE	4	mixmodel_cal	0.3	-0.12048391099486003	0.022933466147320957	0	10
4	250	0	250	500	750	2	0	1	0.25	0.25	0.25	0.25	-0.375	-0.375	-0.375	-0.375	-0.375	linear	0.025	TRUE	50	NA	NA	0	0.5	FALSE	4	sepmodel	0.6	-0.033986229550998316	0.01041499912035782	0	10
4	250	0	250	500	750	2	0	1	0.25	0.25	0.25	0.25	-0.375	-0.375	-0.375	-0.375	-0.375	linear	0.025	TRUE	100	NA	NA	0	0.5	FALSE	2	fixmodel	0.6	-0.03888539092495806	0.008576226704698247	0	10
4	250	0	250	500	750	2	0	1	0.25	0.25	0.25	0.25	-0.375	-0.375	-0.375	-0.375	-0.375	linear	0.025	TRUE	100	NA	NA	0	0.5	FALSE	2	mixmodel	0.6	-0.05437515762339306	0.009493029471488315	0	10
4	250	0	250	500	750	2	0	1	0.25	0.25	0.25	0.25	-0.375	-0.375	-0.375	-0.375	-0.375	linear	0.025	TRUE	100	NA	NA	0	0.5	FALSE	2	mixmodel_AR1	0.6	-0.05778725840718819	0.009995573406099455	0	10
4	250	0	250	500	750	2	0	1	0.25	0.25	0.25	0.25	-0.375	-0.375	-0.375	-0.375	-0.375	linear	0.025	TRUE	100	NA	NA	0	0.5	FALSE	2	mixmodel_AR1_cal	0.6	-0.05309617453847897	0.009975461858126904	0	10
4	250	0	250	500	750	2	0	1	0.25	0.25	0.25	0.25	-0.375	-0.375	-0.375	-0.375	-0.375	linear	0.025	TRUE	100	NA	NA	0	0.5	FALSE	2	mixmodel_cal	0.6	-0.0646641080153438	0.01022744338748768	0	10
4	250	0	250	500	750	2	0	1	0.25	0.25	0.25	0.25	-0.375	-0.375	-0.375	-0.375	-0.375	linear	0.025	TRUE	100	NA	NA	0	0.5	FALSE	2	sepmodel	0.7	-0.03403662729192355	0.010362817648190917	0	10
4	250	0	250	500	750	2	0	1	0.25	0.25	0.25	0.25	-0.375	-0.375	-0.375	-0.375	-0.375	linear	0.025	TRUE	100	NA	NA	0	0.5	FALSE	3	fixmodel	0.9	0.0016286288194614085	0.004353743048204698	0	10
4	250	0	250	500	750	2	0	1	0.25	0.25	0.25	0.25	-0.375	-0.375	-0.375	-0.375	-0.375	linear	0.025	TRUE	100	NA	NA	0	0.5	FALSE	3	mixmodel	0.8	-0.03605934123237075	0.005118100485580903	0	10
4	250	0	250	500	750	2	0	1	0.25	0.25	0.25	0.25	-0.375	-0.375	-0.375	-0.375	-0.375	linear	0.025	TRUE	100	NA	NA	0	0.5	FALSE	3	mixmodel_AR1	0.8	-0.039991902296255745	0.005714338932964504	0	10
4	250	0	250	500	750	2	0	1	0.25	0.25	0.25	0.25	-0.375	-0.375	-0.375	-0.375	-0.375	linear	0.025	TRUE	100	NA	NA	0	0.5	FALSE	3	mixmodel_AR1_cal	0.7	-0.04043281816777841	0.006546137307037334	0	10
4	250	0	250	500	750	2	0	1	0.25	0.25	0.25	0.25	-0.375	-0.375	-0.375	-0.375	-0.375	linear	0.025	TRUE	100	NA	NA	0	0.5	FALSE	3	mixmodel_cal	0.6	-0.07107481607799739	0.009023008927500076	0	10
4	250	0	250	500	750	2	0	1	0.25	0.25	0.25	0.25	-0.375	-0.375	-0.375	-0.375	-0.375	linear	0.025	TRUE	100	NA	NA	0	0.5	FALSE	3	sepmodel	0.9	-8.686450069896213e-4	0.0053387425546757945	0	10
4	250	0	250	500	750	2	0	1	0.25	0.25	0.25	0.25	-0.375	-0.375	-0.375	-0.375	-0.375	linear	0.025	TRUE	100	NA	NA	0	0.5	FALSE	4	fixmodel	0.9	0.022324180595866983	0.006604841480790723	0	10
4	250	0	250	500	750	2	0	1	0.25	0.25	0.25	0.25	-0.375	-0.375	-0.375	-0.375	-0.375	linear	0.025	TRUE	100	NA	NA	0	0.5	FALSE	4	mixmodel	0.7	-0.02355650629663577	0.007087592987251851	0	10
4	250	0	250	500	750	2	0	1	0.25	0.25	0.25	0.25	-0.375	-0.375	-0.375	-0.375	-0.375	linear	0.025	TRUE	100	NA	NA	0	0.5	FALSE	4	mixmodel_AR1	0.8	-0.017040371298470552	0.006412614387905798	0	10
4	250	0	250	500	750	2	0	1	0.25	0.25	0.25	0.25	-0.375	-0.375	-0.375	-0.375	-0.375	linear	0.025	TRUE	100	NA	NA	0	0.5	FALSE	4	mixmodel_AR1_cal	0.8	-0.009615829930754985	0.006222014603935387	0	10
4	250	0	250	500	750	2	0	1	0.25	0.25	0.25	0.25	-0.375	-0.375	-0.375	-0.375	-0.375	linear	0.025	TRUE	100	NA	NA	0	0.5	FALSE	4	mixmodel_cal	0.6	-0.05948176747297294	0.010258259153487726	0	10
4	250	0	250	500	750	2	0	1	0.25	0.25	0.25	0.25	-0.375	-0.375	-0.375	-0.375	-0.375	linear	0.025	TRUE	100	NA	NA	0	0.5	FALSE	4	sepmodel	0.9	0.03366573123680972	0.00874636936820155	0	10
4	250	0	250	500	750	2	0	1	0.25	0.25	0.25	0.25	-0.25	-0.25	-0.25	-0.25	-0.25	linear	0.025	TRUE	25	NA	NA	0	0.5	FALSE	2	fixmodel	0.7	-0.0299221295615882	0.005751214416892734	0	10
4	250	0	250	500	750	2	0	1	0.25	0.25	0.25	0.25	-0.25	-0.25	-0.25	-0.25	-0.25	linear	0.025	TRUE	25	NA	NA	0	0.5	FALSE	2	mixmodel	0.6	-0.04971759794230289	0.006881864988362343	0	10
4	250	0	250	500	750	2	0	1	0.25	0.25	0.25	0.25	-0.25	-0.25	-0.25	-0.25	-0.25	linear	0.025	TRUE	25	NA	NA	0	0.5	FALSE	2	mixmodel_AR1	0.6	-0.051849168925758964	0.0070412563324459285	0	10
4	250	0	250	500	750	2	0	1	0.25	0.25	0.25	0.25	-0.25	-0.25	-0.25	-0.25	-0.25	linear	0.025	TRUE	25	NA	NA	0	0.5	FALSE	2	mixmodel_AR1_cal	0.6	-0.04765205733321964	0.007063537077746483	0	10
4	250	0	250	500	750	2	0	1	0.25	0.25	0.25	0.25	-0.25	-0.25	-0.25	-0.25	-0.25	linear	0.025	TRUE	25	NA	NA	0	0.5	FALSE	2	mixmodel_cal	0.6	-0.05131759163934883	0.0067161866072378935	0	10
4	250	0	250	500	750	2	0	1	0.25	0.25	0.25	0.25	-0.25	-0.25	-0.25	-0.25	-0.25	linear	0.025	TRUE	25	NA	NA	0	0.5	FALSE	2	sepmodel	0.7	-0.024486239390169525	0.006074241076188474	0	10
4	250	0	250	500	750	2	0	1	0.25	0.25	0.25	0.25	-0.25	-0.25	-0.25	-0.25	-0.25	linear	0.025	TRUE	25	NA	NA	0	0.5	FALSE	3	fixmodel	0.8	-0.03623807708727397	0.012897714689616124	0	10
4	250	0	250	500	750	2	0	1	0.25	0.25	0.25	0.25	-0.25	-0.25	-0.25	-0.25	-0.25	linear	0.025	TRUE	25	NA	NA	0	0.5	FALSE	3	mixmodel	0.6	-0.0767387377286423	0.01658235177214697	0	10
4	250	0	250	500	750	2	0	1	0.25	0.25	0.25	0.25	-0.25	-0.25	-0.25	-0.25	-0.25	linear	0.025	TRUE	25	NA	NA	0	0.5	FALSE	3	mixmodel_AR1	0.6	-0.08123570789611403	0.016924619484638435	0	10
4	250	0	250	500	750	2	0	1	0.25	0.25	0.25	0.25	-0.25	-0.25	-0.25	-0.25	-0.25	linear	0.025	TRUE	25	NA	NA	0	0.5	FALSE	3	mixmodel_AR1_cal	0.6	-0.08244846836259659	0.0177045665884022	0	10
4	250	0	250	500	750	2	0	1	0.25	0.25	0.25	0.25	-0.25	-0.25	-0.25	-0.25	-0.25	linear	0.025	TRUE	25	NA	NA	0	0.5	FALSE	3	mixmodel_cal	0.6	-0.08946783227319473	0.015851525412705795	0	10
4	250	0	250	500	750	2	0	1	0.25	0.25	0.25	0.25	-0.25	-0.25	-0.25	-0.25	-0.25	linear	0.025	TRUE	25	NA	NA	0	0.5	FALSE	3	sepmodel	0.7	-0.03838228432850441	0.018542115734059558	0	10
4	250	0	250	500	750	2	0	1	0.25	0.25	0.25	0.25	-0.25	-0.25	-0.25	-0.25	-0.25	linear	0.025	TRUE	25	NA	NA	0	0.5	FALSE	4	fixmodel	0.6	-0.035172969109112946	0.014829939654297014	0	10
4	250	0	250	500	750	2	0	1	0.25	0.25	0.25	0.25	-0.25	-0.25	-0.25	-0.25	-0.25	linear	0.025	TRUE	25	NA	NA	0	0.5	FALSE	4	mixmodel	0.5	-0.08126190317623191	0.019914425406907462	0	10
4	250	0	250	500	750	2	0	1	0.25	0.25	0.25	0.25	-0.25	-0.25	-0.25	-0.25	-0.25	linear	0.025	TRUE	25	NA	NA	0	0.5	FALSE	4	mixmodel_AR1	0.5	-0.08290855332581389	0.020070583583496372	0	10
4	250	0	250	500	750	2	0	1	0.25	0.25	0.25	0.25	-0.25	-0.25	-0.25	-0.25	-0.25	linear	0.025	TRUE	25	NA	NA	0	0.5	FALSE	4	mixmodel_AR1_cal	0.5	-0.08070951540005963	0.018173936601615388	0	10
4	250	0	250	500	750	2	0	1	0.25	0.25	0.25	0.25	-0.25	-0.25	-0.25	-0.25	-0.25	linear	0.025	TRUE	25	NA	NA	0	0.5	FALSE	4	mixmodel_cal	0.5	-0.09557975509337345	0.02090860490725184	0	10
4	250	0	250	500	750	2	0	1	0.25	0.25	0.25	0.25	-0.25	-0.25	-0.25	-0.25	-0.25	linear	0.025	TRUE	25	NA	NA	0	0.5	FALSE	4	sepmodel	0.6	-0.034215622879809685	0.021137459179061388	0	10
4	250	0	250	500	750	2	0	1	0.25	0.25	0.25	0.25	-0.25	-0.25	-0.25	-0.25	-0.25	linear	0.025	TRUE	50	NA	NA	0	0.5	FALSE	2	fixmodel	0.8	0.011464604155812023	0.0059006403241941745	0	10
4	250	0	250	500	750	2	0	1	0.25	0.25	0.25	0.25	-0.25	-0.25	-0.25	-0.25	-0.25	linear	0.025	TRUE	50	NA	NA	0	0.5	FALSE	2	mixmodel	0.7	-0.004970152209924692	0.005200099834124556	0	10
4	250	0	250	500	750	2	0	1	0.25	0.25	0.25	0.25	-0.25	-0.25	-0.25	-0.25	-0.25	linear	0.025	TRUE	50	NA	NA	0	0.5	FALSE	2	mixmodel_AR1	0.7	-0.009666120650886467	0.005636252965845581	0	10
4	250	0	250	500	750	2	0	1	0.25	0.25	0.25	0.25	-0.25	-0.25	-0.25	-0.25	-0.25	linear	0.025	TRUE	50	NA	NA	0	0.5	FALSE	2	mixmodel_AR1_cal	0.7	-0.010554724408850802	0.005869928307604504	0	10
4	250	0	250	500	750	2	0	1	0.25	0.25	0.25	0.25	-0.25	-0.25	-0.25	-0.25	-0.25	linear	0.025	TRUE	50	NA	NA	0	0.5	FALSE	2	mixmodel_cal	0.7	-0.013183626162671574	0.005352219589590318	0	10
4	250	0	250	500	750	2	0	1	0.25	0.25	0.25	0.25	-0.25	-0.25	-0.25	-0.25	-0.25	linear	0.025	TRUE	50	NA	NA	0	0.5	FALSE	2	sepmodel	0.8	0.011144794845486037	0.006865497597973354	0	10
4	250	0	250	500	750	2	0	1	0.25	0.25	0.25	0.25	-0.25	-0.25	-0.25	-0.25	-0.25	linear	0.025	TRUE	50	NA	NA	0	0.5	FALSE	3	fixmodel	0.9	0.01440571402144337	0.006132915632186646	0	10
4	250	0	250	500	750	2	0	1	0.25	0.25	0.25	0.25	-0.25	-0.25	-0.25	-0.25	-0.25	linear	0.025	TRUE	50	NA	NA	0	0.5	FALSE	3	mixmodel	0.8	-0.01865870672801288	0.005429728751181077	0	10
4	250	0	250	500	750	2	0	1	0.25	0.25	0.25	0.25	-0.25	-0.25	-0.25	-0.25	-0.25	linear	0.025	TRUE	50	NA	NA	0	0.5	FALSE	3	mixmodel_AR1	0.8	-0.021601273549086652	0.005334890501063316	0	10
4	250	0	250	500	750	2	0	1	0.25	0.25	0.25	0.25	-0.25	-0.25	-0.25	-0.25	-0.25	linear	0.025	TRUE	50	NA	NA	0	0.5	FALSE	3	mixmodel_AR1_cal	0.8	-0.02323432729529052	0.006340886014671372	0	10
4	250	0	250	500	750	2	0	1	0.25	0.25	0.25	0.25	-0.25	-0.25	-0.25	-0.25	-0.25	linear	0.025	TRUE	50	NA	NA	0	0.5	FALSE	3	mixmodel_cal	0.7	-0.031623404634990415	0.006711764785942412	0	10
4	250	0	250	500	750	2	0	1	0.25	0.25	0.25	0.25	-0.25	-0.25	-0.25	-0.25	-0.25	linear	0.025	TRUE	50	NA	NA	0	0.5	FALSE	3	sepmodel	0.8	0.007452294468982146	0.009070755985688147	0	10
4	250	0	250	500	750	2	0	1	0.25	0.25	0.25	0.25	-0.25	-0.25	-0.25	-0.25	-0.25	linear	0.025	TRUE	50	NA	NA	0	0.5	FALSE	4	fixmodel	0.8	-0.024768007369305126	0.005383556653561772	0	10
4	250	0	250	500	750	2	0	1	0.25	0.25	0.25	0.25	-0.25	-0.25	-0.25	-0.25	-0.25	linear	0.025	TRUE	50	NA	NA	0	0.5	FALSE	4	mixmodel	0.6	-0.07667998685636816	0.009855843248240887	0	10
4	250	0	250	500	750	2	0	1	0.25	0.25	0.25	0.25	-0.25	-0.25	-0.25	-0.25	-0.25	linear	0.025	TRUE	50	NA	NA	0	0.5	FALSE	4	mixmodel_AR1	0.6	-0.07564089809268505	0.010174259891757497	0	10
4	250	0	250	500	750	2	0	1	0.25	0.25	0.25	0.25	-0.25	-0.25	-0.25	-0.25	-0.25	linear	0.025	TRUE	50	NA	NA	0	0.5	FALSE	4	mixmodel_AR1_cal	0.6	-0.07393732688349723	0.009621075084527806	0	10
4	250	0	250	500	750	2	0	1	0.25	0.25	0.25	0.25	-0.25	-0.25	-0.25	-0.25	-0.25	linear	0.025	TRUE	50	NA	NA	0	0.5	FALSE	4	mixmodel_cal	0.6	-0.09134553348721927	0.011689265284048156	0	10
4	250	0	250	500	750	2	0	1	0.25	0.25	0.25	0.25	-0.25	-0.25	-0.25	-0.25	-0.25	linear	0.025	TRUE	50	NA	NA	0	0.5	FALSE	4	sepmodel	0.7	-0.021970213918539934	0.006263039515093789	0	10
4	250	0	250	500	750	2	0	1	0.25	0.25	0.25	0.25	-0.25	-0.25	-0.25	-0.25	-0.25	linear	0.025	TRUE	100	NA	NA	0	0.5	FALSE	2	fixmodel	1	0.04649868231467173	0.003968324752989494	0	10
4	250	0	250	500	750	2	0	1	0.25	0.25	0.25	0.25	-0.25	-0.25	-0.25	-0.25	-0.25	linear	0.025	TRUE	100	NA	NA	0	0.5	FALSE	2	mixmodel	1	0.03135153723764009	0.0028458861234423437	0	10
4	250	0	250	500	750	2	0	1	0.25	0.25	0.25	0.25	-0.25	-0.25	-0.25	-0.25	-0.25	linear	0.025	TRUE	100	NA	NA	0	0.5	FALSE	2	mixmodel_AR1	1	0.02854707524779814	0.002602391912498339	0	10
4	250	0	250	500	750	2	0	1	0.25	0.25	0.25	0.25	-0.25	-0.25	-0.25	-0.25	-0.25	linear	0.025	TRUE	100	NA	NA	0	0.5	FALSE	2	mixmodel_AR1_cal	1	0.024992656296648617	0.0028394942555553305	0	10
4	250	0	250	500	750	2	0	1	0.25	0.25	0.25	0.25	-0.25	-0.25	-0.25	-0.25	-0.25	linear	0.025	TRUE	100	NA	NA	0	0.5	FALSE	2	mixmodel_cal	1	0.023854652842363818	0.002909686505740027	0	10
4	250	0	250	500	750	2	0	1	0.25	0.25	0.25	0.25	-0.25	-0.25	-0.25	-0.25	-0.25	linear	0.025	TRUE	100	NA	NA	0	0.5	FALSE	2	sepmodel	1	0.04031046784270671	0.004917163820926659	0	10
4	250	0	250	500	750	2	0	1	0.25	0.25	0.25	0.25	-0.25	-0.25	-0.25	-0.25	-0.25	linear	0.025	TRUE	100	NA	NA	0	0.5	FALSE	3	fixmodel	1	0.013681909720509946	0.00271392197427966	0	10
4	250	0	250	500	750	2	0	1	0.25	0.25	0.25	0.25	-0.25	-0.25	-0.25	-0.25	-0.25	linear	0.025	TRUE	100	NA	NA	0	0.5	FALSE	3	mixmodel	1	-0.011892144660943193	0.0027431980515116618	0	10
4	250	0	250	500	750	2	0	1	0.25	0.25	0.25	0.25	-0.25	-0.25	-0.25	-0.25	-0.25	linear	0.025	TRUE	100	NA	NA	0	0.5	FALSE	3	mixmodel_AR1	1	-0.0169380829585043	0.002886199605152276	0	10
4	250	0	250	500	750	2	0	1	0.25	0.25	0.25	0.25	-0.25	-0.25	-0.25	-0.25	-0.25	linear	0.025	TRUE	100	NA	NA	0	0.5	FALSE	3	mixmodel_AR1_cal	1	-0.013832656242491961	0.002595762164591729	0	10
4	250	0	250	500	750	2	0	1	0.25	0.25	0.25	0.25	-0.25	-0.25	-0.25	-0.25	-0.25	linear	0.025	TRUE	100	NA	NA	0	0.5	FALSE	3	mixmodel_cal	1	-0.018035952438026567	0.003005160368921431	0	10
4	250	0	250	500	750	2	0	1	0.25	0.25	0.25	0.25	-0.25	-0.25	-0.25	-0.25	-0.25	linear	0.025	TRUE	100	NA	NA	0	0.5	FALSE	3	sepmodel	1	0.016306418761590457	0.0024943470025448286	0	10
4	250	0	250	500	750	2	0	1	0.25	0.25	0.25	0.25	-0.25	-0.25	-0.25	-0.25	-0.25	linear	0.025	TRUE	100	NA	NA	0	0.5	FALSE	4	fixmodel	0.9	0.01659341701129593	0.010842481243674016	0	10
4	250	0	250	500	750	2	0	1	0.25	0.25	0.25	0.25	-0.25	-0.25	-0.25	-0.25	-0.25	linear	0.025	TRUE	100	NA	NA	0	0.5	FALSE	4	mixmodel	0.9	-0.01729938209844926	0.006384414292872098	0	10
4	250	0	250	500	750	2	0	1	0.25	0.25	0.25	0.25	-0.25	-0.25	-0.25	-0.25	-0.25	linear	0.025	TRUE	100	NA	NA	0	0.5	FALSE	4	mixmodel_AR1	0.9	-0.018962661566436206	0.006803186289197115	0	10
4	250	0	250	500	750	2	0	1	0.25	0.25	0.25	0.25	-0.25	-0.25	-0.25	-0.25	-0.25	linear	0.025	TRUE	100	NA	NA	0	0.5	FALSE	4	mixmodel_AR1_cal	0.9	-0.015530414315626656	0.006829341776561185	0	10
4	250	0	250	500	750	2	0	1	0.25	0.25	0.25	0.25	-0.25	-0.25	-0.25	-0.25	-0.25	linear	0.025	TRUE	100	NA	NA	0	0.5	FALSE	4	mixmodel_cal	0.9	-0.0240289296370297	0.005372984440292207	0	10
4	250	0	250	500	750	2	0	1	0.25	0.25	0.25	0.25	-0.25	-0.25	-0.25	-0.25	-0.25	linear	0.025	TRUE	100	NA	NA	0	0.5	FALSE	4	sepmodel	0.9	0.01697131931062625	0.010011731424947502	0	10
4	250	0	250	500	750	2	0	1	0.25	0.25	0.25	0.25	-0.125	-0.125	-0.125	-0.125	-0.125	linear	0.025	TRUE	25	NA	NA	0	0.5	FALSE	2	fixmodel	0.7	-0.02931242530553902	0.013467869205680457	0	10
4	250	0	250	500	750	2	0	1	0.25	0.25	0.25	0.25	-0.125	-0.125	-0.125	-0.125	-0.125	linear	0.025	TRUE	25	NA	NA	0	0.5	FALSE	2	mixmodel	0.7	-0.02961703713514377	0.012645562662856321	0	10
4	250	0	250	500	750	2	0	1	0.25	0.25	0.25	0.25	-0.125	-0.125	-0.125	-0.125	-0.125	linear	0.025	TRUE	25	NA	NA	0	0.5	FALSE	2	mixmodel_AR1	0.6	-0.03314360867008316	0.012825056021655028	0	10
4	250	0	250	500	750	2	0	1	0.25	0.25	0.25	0.25	-0.125	-0.125	-0.125	-0.125	-0.125	linear	0.025	TRUE	25	NA	NA	0	0.5	FALSE	2	mixmodel_AR1_cal	0.7	-0.03346824929025386	0.012537213021345748	0	10
4	250	0	250	500	750	2	0	1	0.25	0.25	0.25	0.25	-0.125	-0.125	-0.125	-0.125	-0.125	linear	0.025	TRUE	25	NA	NA	0	0.5	FALSE	2	mixmodel_cal	0.7	-0.03414454026748478	0.012558585466968345	0	10
4	250	0	250	500	750	2	0	1	0.25	0.25	0.25	0.25	-0.125	-0.125	-0.125	-0.125	-0.125	linear	0.025	TRUE	25	NA	NA	0	0.5	FALSE	2	sepmodel	0.6	-0.019237671351478323	0.013407449066295462	0	10
4	250	0	250	500	750	2	0	1	0.25	0.25	0.25	0.25	-0.125	-0.125	-0.125	-0.125	-0.125	linear	0.025	TRUE	25	NA	NA	0	0.5	FALSE	3	fixmodel	0.9	0.010815851851227732	0.0067042478918890695	0	10
4	250	0	250	500	750	2	0	1	0.25	0.25	0.25	0.25	-0.125	-0.125	-0.125	-0.125	-0.125	linear	0.025	TRUE	25	NA	NA	0	0.5	FALSE	3	mixmodel	0.9	-0.006801483512436149	0.005596017020901688	0	10
4	250	0	250	500	750	2	0	1	0.25	0.25	0.25	0.25	-0.125	-0.125	-0.125	-0.125	-0.125	linear	0.025	TRUE	25	NA	NA	0	0.5	FALSE	3	mixmodel_AR1	0.9	-0.011211385379500153	0.0058492458190677185	0	10
4	250	0	250	500	750	2	0	1	0.25	0.25	0.25	0.25	-0.125	-0.125	-0.125	-0.125	-0.125	linear	0.025	TRUE	25	NA	NA	0	0.5	FALSE	3	mixmodel_AR1_cal	0.9	-0.012042456196932689	0.005478058657028056	0	10
4	250	0	250	500	750	2	0	1	0.25	0.25	0.25	0.25	-0.125	-0.125	-0.125	-0.125	-0.125	linear	0.025	TRUE	25	NA	NA	0	0.5	FALSE	3	mixmodel_cal	0.9	-0.015000606572499391	0.0053395484214969445	0	10
4	250	0	250	500	750	2	0	1	0.25	0.25	0.25	0.25	-0.125	-0.125	-0.125	-0.125	-0.125	linear	0.025	TRUE	25	NA	NA	0	0.5	FALSE	3	sepmodel	0.9	0.012797498884773046	0.006751962515724906	0	10
4	250	0	250	500	750	2	0	1	0.25	0.25	0.25	0.25	-0.125	-0.125	-0.125	-0.125	-0.125	linear	0.025	TRUE	25	NA	NA	0	0.5	FALSE	4	fixmodel	1	0.0327247410631511	0.008407867663741115	0	10
4	250	0	250	500	750	2	0	1	0.25	0.25	0.25	0.25	-0.125	-0.125	-0.125	-0.125	-0.125	linear	0.025	TRUE	25	NA	NA	0	0.5	FALSE	4	mixmodel	0.9	-0.004493620514562263	0.005927401960777092	0	10
4	250	0	250	500	750	2	0	1	0.25	0.25	0.25	0.25	-0.125	-0.125	-0.125	-0.125	-0.125	linear	0.025	TRUE	25	NA	NA	0	0.5	FALSE	4	mixmodel_AR1	0.9	-0.013182995196586006	0.006668673697485433	0	10
4	250	0	250	500	750	2	0	1	0.25	0.25	0.25	0.25	-0.125	-0.125	-0.125	-0.125	-0.125	linear	0.025	TRUE	25	NA	NA	0	0.5	FALSE	4	mixmodel_AR1_cal	0.9	-0.012674073756638909	0.005529994681312893	0	10
4	250	0	250	500	750	2	0	1	0.25	0.25	0.25	0.25	-0.125	-0.125	-0.125	-0.125	-0.125	linear	0.025	TRUE	25	NA	NA	0	0.5	FALSE	4	mixmodel_cal	0.9	-0.016781474336518856	0.005592218937221903	0	10
4	250	0	250	500	750	2	0	1	0.25	0.25	0.25	0.25	-0.125	-0.125	-0.125	-0.125	-0.125	linear	0.025	TRUE	25	NA	NA	0	0.5	FALSE	4	sepmodel	0.8	0.03482030373641067	0.008854354098463581	0	10
4	250	0	250	500	750	2	0	1	0.25	0.25	0.25	0.25	-0.125	-0.125	-0.125	-0.125	-0.125	linear	0.025	TRUE	50	NA	NA	0	0.5	FALSE	2	fixmodel	0.8	0.03480333263046667	0.008939087634367425	0	10
4	250	0	250	500	750	2	0	1	0.25	0.25	0.25	0.25	-0.125	-0.125	-0.125	-0.125	-0.125	linear	0.025	TRUE	50	NA	NA	0	0.5	FALSE	2	mixmodel	0.8	0.006890413603756265	0.008679230262796841	0	10
4	250	0	250	500	750	2	0	1	0.25	0.25	0.25	0.25	-0.125	-0.125	-0.125	-0.125	-0.125	linear	0.025	TRUE	50	NA	NA	0	0.5	FALSE	2	mixmodel_AR1	0.8	0.0011352055929142791	0.00835851614817439	0	10
4	250	0	250	500	750	2	0	1	0.25	0.25	0.25	0.25	-0.125	-0.125	-0.125	-0.125	-0.125	linear	0.025	TRUE	50	NA	NA	0	0.5	FALSE	2	mixmodel_AR1_cal	0.8	0.0035466518980597104	0.00889834210128134	0	10
4	250	0	250	500	750	2	0	1	0.25	0.25	0.25	0.25	-0.125	-0.125	-0.125	-0.125	-0.125	linear	0.025	TRUE	50	NA	NA	0	0.5	FALSE	2	mixmodel_cal	0.8	0.0032923372969938802	0.008690805854159515	0	10
4	250	0	250	500	750	2	0	1	0.25	0.25	0.25	0.25	-0.125	-0.125	-0.125	-0.125	-0.125	linear	0.025	TRUE	50	NA	NA	0	0.5	FALSE	2	sepmodel	0.8	0.024542596782281736	0.008588282791685525	0	10
4	250	0	250	500	750	2	0	1	0.25	0.25	0.25	0.25	-0.125	-0.125	-0.125	-0.125	-0.125	linear	0.025	TRUE	50	NA	NA	0	0.5	FALSE	3	fixmodel	0.9	-0.011844180664156722	0.0050476646440741285	0	10
4	250	0	250	500	750	2	0	1	0.25	0.25	0.25	0.25	-0.125	-0.125	-0.125	-0.125	-0.125	linear	0.025	TRUE	50	NA	NA	0	0.5	FALSE	3	mixmodel	0.8	-0.03771882434169944	0.007052337637152124	0	10
4	250	0	250	500	750	2	0	1	0.25	0.25	0.25	0.25	-0.125	-0.125	-0.125	-0.125	-0.125	linear	0.025	TRUE	50	NA	NA	0	0.5	FALSE	3	mixmodel_AR1	0.8	-0.043549502398037544	0.007117270043982166	0	10
4	250	0	250	500	750	2	0	1	0.25	0.25	0.25	0.25	-0.125	-0.125	-0.125	-0.125	-0.125	linear	0.025	TRUE	50	NA	NA	0	0.5	FALSE	3	mixmodel_AR1_cal	0.8	-0.04430541661970942	0.006800142706123052	0	10
4	250	0	250	500	750	2	0	1	0.25	0.25	0.25	0.25	-0.125	-0.125	-0.125	-0.125	-0.125	linear	0.025	TRUE	50	NA	NA	0	0.5	FALSE	3	mixmodel_cal	0.7	-0.048451542591757456	0.007384270201221741	0	10
4	250	0	250	500	750	2	0	1	0.25	0.25	0.25	0.25	-0.125	-0.125	-0.125	-0.125	-0.125	linear	0.025	TRUE	50	NA	NA	0	0.5	FALSE	3	sepmodel	0.7	-0.023704942088129323	0.0060112240437232515	0	10
4	250	0	250	500	750	2	0	1	0.25	0.25	0.25	0.25	-0.125	-0.125	-0.125	-0.125	-0.125	linear	0.025	TRUE	50	NA	NA	0	0.5	FALSE	4	fixmodel	0.9	-0.015579534894100158	0.003539971887199154	0	10
4	250	0	250	500	750	2	0	1	0.25	0.25	0.25	0.25	-0.125	-0.125	-0.125	-0.125	-0.125	linear	0.025	TRUE	50	NA	NA	0	0.5	FALSE	4	mixmodel	0.8	-0.04964241498028963	0.006713333980739998	0	10
4	250	0	250	500	750	2	0	1	0.25	0.25	0.25	0.25	-0.125	-0.125	-0.125	-0.125	-0.125	linear	0.025	TRUE	50	NA	NA	0	0.5	FALSE	4	mixmodel_AR1	0.8	-0.05125773151289577	0.007086365423933373	0	10
4	250	0	250	500	750	2	0	1	0.25	0.25	0.25	0.25	-0.125	-0.125	-0.125	-0.125	-0.125	linear	0.025	TRUE	50	NA	NA	0	0.5	FALSE	4	mixmodel_AR1_cal	0.8	-0.051324523207236794	0.00723557172261241	0	10
4	250	0	250	500	750	2	0	1	0.25	0.25	0.25	0.25	-0.125	-0.125	-0.125	-0.125	-0.125	linear	0.025	TRUE	50	NA	NA	0	0.5	FALSE	4	mixmodel_cal	0.8	-0.05965029837984722	0.008940732419313362	0	10
4	250	0	250	500	750	2	0	1	0.25	0.25	0.25	0.25	-0.125	-0.125	-0.125	-0.125	-0.125	linear	0.025	TRUE	50	NA	NA	0	0.5	FALSE	4	sepmodel	0.7	-0.022391039261788072	0.0043299314175004044	0	10
4	250	0	250	500	750	2	0	1	0.25	0.25	0.25	0.25	-0.125	-0.125	-0.125	-0.125	-0.125	linear	0.025	TRUE	100	NA	NA	0	0.5	FALSE	2	fixmodel	0.6	-0.04915648736054294	0.008380356531010507	0	10
4	250	0	250	500	750	2	0	1	0.25	0.25	0.25	0.25	-0.125	-0.125	-0.125	-0.125	-0.125	linear	0.025	TRUE	100	NA	NA	0	0.5	FALSE	2	mixmodel	0.6	-0.04363498552382745	0.008176709710948213	0	10
4	250	0	250	500	750	2	0	1	0.25	0.25	0.25	0.25	-0.125	-0.125	-0.125	-0.125	-0.125	linear	0.025	TRUE	100	NA	NA	0	0.5	FALSE	2	mixmodel_AR1	0.7	-0.04554731682436468	0.008051991194451156	0	10
4	250	0	250	500	750	2	0	1	0.25	0.25	0.25	0.25	-0.125	-0.125	-0.125	-0.125	-0.125	linear	0.025	TRUE	100	NA	NA	0	0.5	FALSE	2	mixmodel_AR1_cal	0.7	-0.04531452049882011	0.0086249563662431	0	10
4	250	0	250	500	750	2	0	1	0.25	0.25	0.25	0.25	-0.125	-0.125	-0.125	-0.125	-0.125	linear	0.025	TRUE	100	NA	NA	0	0.5	FALSE	2	mixmodel_cal	0.7	-0.045786687430186636	0.008811561472397157	0	10
4	250	0	250	500	750	2	0	1	0.25	0.25	0.25	0.25	-0.125	-0.125	-0.125	-0.125	-0.125	linear	0.025	TRUE	100	NA	NA	0	0.5	FALSE	2	sepmodel	0.6	-0.04579800652312801	0.008327291413371393	0	10
4	250	0	250	500	750	2	0	1	0.25	0.25	0.25	0.25	-0.125	-0.125	-0.125	-0.125	-0.125	linear	0.025	TRUE	100	NA	NA	0	0.5	FALSE	3	fixmodel	0.7	-0.008479588727486087	0.009822360149638885	0	10
4	250	0	250	500	750	2	0	1	0.25	0.25	0.25	0.25	-0.125	-0.125	-0.125	-0.125	-0.125	linear	0.025	TRUE	100	NA	NA	0	0.5	FALSE	3	mixmodel	0.8	-0.01522068604605215	0.00860501031494535	0	10
4	250	0	250	500	750	2	0	1	0.25	0.25	0.25	0.25	-0.125	-0.125	-0.125	-0.125	-0.125	linear	0.025	TRUE	100	NA	NA	0	0.5	FALSE	3	mixmodel_AR1	0.7	-0.0187028320778185	0.00837202891856824	0	10
4	250	0	250	500	750	2	0	1	0.25	0.25	0.25	0.25	-0.125	-0.125	-0.125	-0.125	-0.125	linear	0.025	TRUE	100	NA	NA	0	0.5	FALSE	3	mixmodel_AR1_cal	0.8	-0.020635640409285786	0.008998674425532063	0	10
4	250	0	250	500	750	2	0	1	0.25	0.25	0.25	0.25	-0.125	-0.125	-0.125	-0.125	-0.125	linear	0.025	TRUE	100	NA	NA	0	0.5	FALSE	3	mixmodel_cal	0.7	-0.025298981892158533	0.009405639135234302	0	10
4	250	0	250	500	750	2	0	1	0.25	0.25	0.25	0.25	-0.125	-0.125	-0.125	-0.125	-0.125	linear	0.025	TRUE	100	NA	NA	0	0.5	FALSE	3	sepmodel	0.7	-0.010834709235963686	0.008182695858925977	0	10
4	250	0	250	500	750	2	0	1	0.25	0.25	0.25	0.25	-0.125	-0.125	-0.125	-0.125	-0.125	linear	0.025	TRUE	100	NA	NA	0	0.5	FALSE	4	fixmodel	0.8	0.003244121318885823	0.008279439312671203	0	10
4	250	0	250	500	750	2	0	1	0.25	0.25	0.25	0.25	-0.125	-0.125	-0.125	-0.125	-0.125	linear	0.025	TRUE	100	NA	NA	0	0.5	FALSE	4	mixmodel	0.8	-0.023787140298486293	0.007304104875319037	0	10
4	250	0	250	500	750	2	0	1	0.25	0.25	0.25	0.25	-0.125	-0.125	-0.125	-0.125	-0.125	linear	0.025	TRUE	100	NA	NA	0	0.5	FALSE	4	mixmodel_AR1	0.8	-0.027551370077459995	0.0072094998075334414	0	10
4	250	0	250	500	750	2	0	1	0.25	0.25	0.25	0.25	-0.125	-0.125	-0.125	-0.125	-0.125	linear	0.025	TRUE	100	NA	NA	0	0.5	FALSE	4	mixmodel_AR1_cal	0.8	-0.023093222564597927	0.007191673384837599	0	10
4	250	0	250	500	750	2	0	1	0.25	0.25	0.25	0.25	-0.125	-0.125	-0.125	-0.125	-0.125	linear	0.025	TRUE	100	NA	NA	0	0.5	FALSE	4	mixmodel_cal	0.8	-0.032049002039195536	0.008895680911002686	0	10
4	250	0	250	500	750	2	0	1	0.25	0.25	0.25	0.25	-0.125	-0.125	-0.125	-0.125	-0.125	linear	0.025	TRUE	100	NA	NA	0	0.5	FALSE	4	sepmodel	0.8	0.01587926293069756	0.010144986656071095	0	10
4	250	0	250	500	750	2	0	1	0.25	0.25	0.25	0.25	0	0	0	0	0	linear	0.025	TRUE	25	NA	NA	0	0.5	FALSE	2	fixmodel	0.6	-0.018794728204014902	0.009586112748601286	0	10
4	250	0	250	500	750	2	0	1	0.25	0.25	0.25	0.25	0	0	0	0	0	linear	0.025	TRUE	25	NA	NA	0	0.5	FALSE	2	mixmodel	0.6	-0.026165137476707023	0.008860018817179996	0	10
4	250	0	250	500	750	2	0	1	0.25	0.25	0.25	0.25	0	0	0	0	0	linear	0.025	TRUE	25	NA	NA	0	0.5	FALSE	2	mixmodel_AR1	0.6	-0.02655217074880638	0.009059353041212302	0	10
4	250	0	250	500	750	2	0	1	0.25	0.25	0.25	0.25	0	0	0	0	0	linear	0.025	TRUE	25	NA	NA	0	0.5	FALSE	2	mixmodel_AR1_cal	0.6	-0.026830331718260304	0.008882835744633647	0	10
4	250	0	250	500	750	2	0	1	0.25	0.25	0.25	0.25	0	0	0	0	0	linear	0.025	TRUE	25	NA	NA	0	0.5	FALSE	2	mixmodel_cal	0.7	-0.028153383603132895	0.00912014208536025	0	10
4	250	0	250	500	750	2	0	1	0.25	0.25	0.25	0.25	0	0	0	0	0	linear	0.025	TRUE	25	NA	NA	0	0.5	FALSE	2	sepmodel	0.6	-0.02850576492938782	0.009781759007802739	0	10
4	250	0	250	500	750	2	0	1	0.25	0.25	0.25	0.25	0	0	0	0	0	linear	0.025	TRUE	25	NA	NA	0	0.5	FALSE	3	fixmodel	1	-0.0014789908517617383	0.0034978883654404225	0	10
4	250	0	250	500	750	2	0	1	0.25	0.25	0.25	0.25	0	0	0	0	0	linear	0.025	TRUE	25	NA	NA	0	0.5	FALSE	3	mixmodel	1	0.002112986380438725	0.0033775024873341636	0	10
4	250	0	250	500	750	2	0	1	0.25	0.25	0.25	0.25	0	0	0	0	0	linear	0.025	TRUE	25	NA	NA	0	0.5	FALSE	3	mixmodel_AR1	0.9	7.506206182879254e-4	0.0040067033297954925	0	10
4	250	0	250	500	750	2	0	1	0.25	0.25	0.25	0.25	0	0	0	0	0	linear	0.025	TRUE	25	NA	NA	0	0.5	FALSE	3	mixmodel_AR1_cal	0.9	0.002499184651297012	0.0036961122361484603	0	10
4	250	0	250	500	750	2	0	1	0.25	0.25	0.25	0.25	0	0	0	0	0	linear	0.025	TRUE	25	NA	NA	0	0.5	FALSE	3	mixmodel_cal	0.9	0.0010025595153443784	0.003934422951453251	0	10
4	250	0	250	500	750	2	0	1	0.25	0.25	0.25	0.25	0	0	0	0	0	linear	0.025	TRUE	25	NA	NA	0	0.5	FALSE	3	sepmodel	0.8	-0.008385224966260683	0.0033636936192112175	0	10
4	250	0	250	500	750	2	0	1	0.25	0.25	0.25	0.25	0	0	0	0	0	linear	0.025	TRUE	25	NA	NA	0	0.5	FALSE	4	fixmodel	0.9	0.0034894907429541657	0.008463704413274525	0	10
4	250	0	250	500	750	2	0	1	0.25	0.25	0.25	0.25	0	0	0	0	0	linear	0.025	TRUE	25	NA	NA	0	0.5	FALSE	4	mixmodel	0.9	0.005847649972306768	0.006810358518214913	0	10
4	250	0	250	500	750	2	0	1	0.25	0.25	0.25	0.25	0	0	0	0	0	linear	0.025	TRUE	25	NA	NA	0	0.5	FALSE	4	mixmodel_AR1	0.8	0.0038556228369056645	0.007259644735567182	0	10
4	250	0	250	500	750	2	0	1	0.25	0.25	0.25	0.25	0	0	0	0	0	linear	0.025	TRUE	25	NA	NA	0	0.5	FALSE	4	mixmodel_AR1_cal	0.9	0.0051345834498976225	0.007049961499063632	0	10
4	250	0	250	500	750	2	0	1	0.25	0.25	0.25	0.25	0	0	0	0	0	linear	0.025	TRUE	25	NA	NA	0	0.5	FALSE	4	mixmodel_cal	0.9	0.004218339557002395	0.007192089181643221	0	10
4	250	0	250	500	750	2	0	1	0.25	0.25	0.25	0.25	0	0	0	0	0	linear	0.025	TRUE	25	NA	NA	0	0.5	FALSE	4	sepmodel	0.8	-0.005797600640975414	0.007404046591976061	0	10
4	250	0	250	500	750	2	0	1	0.25	0.25	0.25	0.25	0	0	0	0	0	linear	0.025	TRUE	50	NA	NA	0	0.5	FALSE	2	fixmodel	0.9	9.744286092968624e-4	0.00755634721668534	0	10
4	250	0	250	500	750	2	0	1	0.25	0.25	0.25	0.25	0	0	0	0	0	linear	0.025	TRUE	50	NA	NA	0	0.5	FALSE	2	mixmodel	0.9	-0.007269103610164673	0.006010407324519585	0	10
4	250	0	250	500	750	2	0	1	0.25	0.25	0.25	0.25	0	0	0	0	0	linear	0.025	TRUE	50	NA	NA	0	0.5	FALSE	2	mixmodel_AR1	0.9	-0.007228507751364205	0.0061422353917091254	0	10
4	250	0	250	500	750	2	0	1	0.25	0.25	0.25	0.25	0	0	0	0	0	linear	0.025	TRUE	50	NA	NA	0	0.5	FALSE	2	mixmodel_AR1_cal	0.9	-0.007228403550739259	0.005856070312414643	0	10
4	250	0	250	500	750	2	0	1	0.25	0.25	0.25	0.25	0	0	0	0	0	linear	0.025	TRUE	50	NA	NA	0	0.5	FALSE	2	mixmodel_cal	0.9	-0.00571935512758164	0.005956232959379352	0	10
4	250	0	250	500	750	2	0	1	0.25	0.25	0.25	0.25	0	0	0	0	0	linear	0.025	TRUE	50	NA	NA	0	0.5	FALSE	2	sepmodel	0.7	-0.008785982028451794	0.0057076295647151346	0	10
4	250	0	250	500	750	2	0	1	0.25	0.25	0.25	0.25	0	0	0	0	0	linear	0.025	TRUE	50	NA	NA	0	0.5	FALSE	3	fixmodel	0.7	-0.02214650802275231	0.006772213810858351	0	10
4	250	0	250	500	750	2	0	1	0.25	0.25	0.25	0.25	0	0	0	0	0	linear	0.025	TRUE	50	NA	NA	0	0.5	FALSE	3	mixmodel	1	-0.018789889253566693	0.004278030258575126	0	10
4	250	0	250	500	750	2	0	1	0.25	0.25	0.25	0.25	0	0	0	0	0	linear	0.025	TRUE	50	NA	NA	0	0.5	FALSE	3	mixmodel_AR1	1	-0.01964631553708238	0.003991468933988106	0	10
4	250	0	250	500	750	2	0	1	0.25	0.25	0.25	0.25	0	0	0	0	0	linear	0.025	TRUE	50	NA	NA	0	0.5	FALSE	3	mixmodel_AR1_cal	1	-0.018856892189804235	0.003991942256809016	0	10
4	250	0	250	500	750	2	0	1	0.25	0.25	0.25	0.25	0	0	0	0	0	linear	0.025	TRUE	50	NA	NA	0	0.5	FALSE	3	mixmodel_cal	1	-0.016568118338841444	0.0037321960892913704	0	10
4	250	0	250	500	750	2	0	1	0.25	0.25	0.25	0.25	0	0	0	0	0	linear	0.025	TRUE	50	NA	NA	0	0.5	FALSE	3	sepmodel	0.7	-0.026457759424937718	0.0063761179385939636	0	10
4	250	0	250	500	750	2	0	1	0.25	0.25	0.25	0.25	0	0	0	0	0	linear	0.025	TRUE	50	NA	NA	0	0.5	FALSE	4	fixmodel	0.8	-0.002447972408184643	0.015658732752892587	0	10
4	250	0	250	500	750	2	0	1	0.25	0.25	0.25	0.25	0	0	0	0	0	linear	0.025	TRUE	50	NA	NA	0	0.5	FALSE	4	mixmodel	0.8	-6.454738455835551e-6	0.012654491624717806	0	10
4	250	0	250	500	750	2	0	1	0.25	0.25	0.25	0.25	0	0	0	0	0	linear	0.025	TRUE	50	NA	NA	0	0.5	FALSE	4	mixmodel_AR1	0.8	-0.0012963608174118319	0.011753528124076758	0	10
4	250	0	250	500	750	2	0	1	0.25	0.25	0.25	0.25	0	0	0	0	0	linear	0.025	TRUE	50	NA	NA	0	0.5	FALSE	4	mixmodel_AR1_cal	0.8	-7.208925246555475e-4	0.01178679078321426	0	10
4	250	0	250	500	750	2	0	1	0.25	0.25	0.25	0.25	0	0	0	0	0	linear	0.025	TRUE	50	NA	NA	0	0.5	FALSE	4	mixmodel_cal	0.8	-8.96595339930778e-5	0.01127548562473832	0	10
4	250	0	250	500	750	2	0	1	0.25	0.25	0.25	0.25	0	0	0	0	0	linear	0.025	TRUE	50	NA	NA	0	0.5	FALSE	4	sepmodel	0.6	-0.015784181393573397	0.016862223407577214	0	10
4	250	0	250	500	750	2	0	1	0.25	0.25	0.25	0.25	0	0	0	0	0	linear	0.025	TRUE	100	NA	NA	0	0.5	FALSE	2	fixmodel	1	0.06412449190573467	0.008964760059242075	0	10
4	250	0	250	500	750	2	0	1	0.25	0.25	0.25	0.25	0	0	0	0	0	linear	0.025	TRUE	100	NA	NA	0	0.5	FALSE	2	mixmodel	1	0.05733797372676937	0.00947978523795526	0	10
4	250	0	250	500	750	2	0	1	0.25	0.25	0.25	0.25	0	0	0	0	0	linear	0.025	TRUE	100	NA	NA	0	0.5	FALSE	2	mixmodel_AR1	1	0.05715096441852798	0.009825235689613472	0	10
4	250	0	250	500	750	2	0	1	0.25	0.25	0.25	0.25	0	0	0	0	0	linear	0.025	TRUE	100	NA	NA	0	0.5	FALSE	2	mixmodel_AR1_cal	1	0.05529477700480603	0.009270133073190481	0	10
4	250	0	250	500	750	2	0	1	0.25	0.25	0.25	0.25	0	0	0	0	0	linear	0.025	TRUE	100	NA	NA	0	0.5	FALSE	2	mixmodel_cal	1	0.05493720690482856	0.009476354984462218	0	10
4	250	0	250	500	750	2	0	1	0.25	0.25	0.25	0.25	0	0	0	0	0	linear	0.025	TRUE	100	NA	NA	0	0.5	FALSE	2	sepmodel	1	0.06589109617859179	0.007349120785628766	0	10
4	250	0	250	500	750	2	0	1	0.25	0.25	0.25	0.25	0	0	0	0	0	linear	0.025	TRUE	100	NA	NA	0	0.5	FALSE	3	fixmodel	1	0.08578215554465574	0.010486043860934546	0	10
4	250	0	250	500	750	2	0	1	0.25	0.25	0.25	0.25	0	0	0	0	0	linear	0.025	TRUE	100	NA	NA	0	0.5	FALSE	3	mixmodel	1	0.07204766344382951	0.007774923283132777	0	10
4	250	0	250	500	750	2	0	1	0.25	0.25	0.25	0.25	0	0	0	0	0	linear	0.025	TRUE	100	NA	NA	0	0.5	FALSE	3	mixmodel_AR1	1	0.07343147961444697	0.007943782689580174	0	10
4	250	0	250	500	750	2	0	1	0.25	0.25	0.25	0.25	0	0	0	0	0	linear	0.025	TRUE	100	NA	NA	0	0.5	FALSE	3	mixmodel_AR1_cal	1	0.07296204749352042	0.00792338916144952	0	10
4	250	0	250	500	750	2	0	1	0.25	0.25	0.25	0.25	0	0	0	0	0	linear	0.025	TRUE	100	NA	NA	0	0.5	FALSE	3	mixmodel_cal	1	0.07379578015457292	0.007942488502678017	0	10
4	250	0	250	500	750	2	0	1	0.25	0.25	0.25	0.25	0	0	0	0	0	linear	0.025	TRUE	100	NA	NA	0	0.5	FALSE	3	sepmodel	1	0.09488906450503017	0.013114888098782371	0	10
4	250	0	250	500	750	2	0	1	0.25	0.25	0.25	0.25	0	0	0	0	0	linear	0.025	TRUE	100	NA	NA	0	0.5	FALSE	4	fixmodel	1	0.03454580683396096	0.006376855813547009	0	10
4	250	0	250	500	750	2	0	1	0.25	0.25	0.25	0.25	0	0	0	0	0	linear	0.025	TRUE	100	NA	NA	0	0.5	FALSE	4	mixmodel	1	0.02666155525333219	0.008066983255496601	0	10
4	250	0	250	500	750	2	0	1	0.25	0.25	0.25	0.25	0	0	0	0	0	linear	0.025	TRUE	100	NA	NA	0	0.5	FALSE	4	mixmodel_AR1	1	0.028269538336878557	0.008296318679810058	0	10
4	250	0	250	500	750	2	0	1	0.25	0.25	0.25	0.25	0	0	0	0	0	linear	0.025	TRUE	100	NA	NA	0	0.5	FALSE	4	mixmodel_AR1_cal	1	0.02817039196240246	0.007853176540370784	0	10
4	250	0	250	500	750	2	0	1	0.25	0.25	0.25	0.25	0	0	0	0	0	linear	0.025	TRUE	100	NA	NA	0	0.5	FALSE	4	mixmodel_cal	1	0.028471891986161412	0.007752104482345772	0	10
4	250	0	250	500	750	2	0	1	0.25	0.25	0.25	0.25	0	0	0	0	0	linear	0.025	TRUE	100	NA	NA	0	0.5	FALSE	4	sepmodel	0.8	0.0335563619529802	0.008934378273273957	0	10
4	250	0	250	500	750	2	0	1	0.25	0.25	0.25	0.25	0.125	0.125	0.125	0.125	0.125	linear	0.025	TRUE	25	NA	NA	0	0.5	FALSE	2	fixmodel	0.8	0.023998969706483197	0.006816511650866195	0	10
4	250	0	250	500	750	2	0	1	0.25	0.25	0.25	0.25	0.125	0.125	0.125	0.125	0.125	linear	0.025	TRUE	25	NA	NA	0	0.5	FALSE	2	mixmodel	0.9	0.03679074583682296	0.0069308107053140285	0	10
4	250	0	250	500	750	2	0	1	0.25	0.25	0.25	0.25	0.125	0.125	0.125	0.125	0.125	linear	0.025	TRUE	25	NA	NA	0	0.5	FALSE	2	mixmodel_AR1	0.9	0.038280141282017205	0.007207098349861357	0	10
4	250	0	250	500	750	2	0	1	0.25	0.25	0.25	0.25	0.125	0.125	0.125	0.125	0.125	linear	0.025	TRUE	25	NA	NA	0	0.5	FALSE	2	mixmodel_AR1_cal	0.9	0.038612622328798286	0.007291826324937293	0	10
4	250	0	250	500	750	2	0	1	0.25	0.25	0.25	0.25	0.125	0.125	0.125	0.125	0.125	linear	0.025	TRUE	25	NA	NA	0	0.5	FALSE	2	mixmodel_cal	0.9	0.03873209691686174	0.007316145141146483	0	10
4	250	0	250	500	750	2	0	1	0.25	0.25	0.25	0.25	0.125	0.125	0.125	0.125	0.125	linear	0.025	TRUE	25	NA	NA	0	0.5	FALSE	2	sepmodel	0.8	0.01792530165273881	0.005606288354355945	0	10
4	250	0	250	500	750	2	0	1	0.25	0.25	0.25	0.25	0.125	0.125	0.125	0.125	0.125	linear	0.025	TRUE	25	NA	NA	0	0.5	FALSE	3	fixmodel	0.8	0.03251942420767301	0.010380927664149945	0	10
4	250	0	250	500	750	2	0	1	0.25	0.25	0.25	0.25	0.125	0.125	0.125	0.125	0.125	linear	0.025	TRUE	25	NA	NA	0	0.5	FALSE	3	mixmodel	1	0.05981763925791037	0.011435392876793573	0	10
4	250	0	250	500	750	2	0	1	0.25	0.25	0.25	0.25	0.125	0.125	0.125	0.125	0.125	linear	0.025	TRUE	25	NA	NA	0	0.5	FALSE	3	mixmodel_AR1	1	0.061884013262347395	0.011378393085369622	0	10
4	250	0	250	500	750	2	0	1	0.25	0.25	0.25	0.25	0.125	0.125	0.125	0.125	0.125	linear	0.025	TRUE	25	NA	NA	0	0.5	FALSE	3	mixmodel_AR1_cal	1	0.06380281373045045	0.011252254421104783	0	10
4	250	0	250	500	750	2	0	1	0.25	0.25	0.25	0.25	0.125	0.125	0.125	0.125	0.125	linear	0.025	TRUE	25	NA	NA	0	0.5	FALSE	3	mixmodel_cal	1	0.06355366734056925	0.01123693350484356	0	10
4	250	0	250	500	750	2	0	1	0.25	0.25	0.25	0.25	0.125	0.125	0.125	0.125	0.125	linear	0.025	TRUE	25	NA	NA	0	0.5	FALSE	3	sepmodel	0.8	0.026030789691620038	0.011003846625584594	0	10
4	250	0	250	500	750	2	0	1	0.25	0.25	0.25	0.25	0.125	0.125	0.125	0.125	0.125	linear	0.025	TRUE	25	NA	NA	0	0.5	FALSE	4	fixmodel	0.7	-0.027047593815542885	0.011544153011052211	0	10
4	250	0	250	500	750	2	0	1	0.25	0.25	0.25	0.25	0.125	0.125	0.125	0.125	0.125	linear	0.025	TRUE	25	NA	NA	0	0.5	FALSE	4	mixmodel	0.9	0.013975728836863821	0.007946129283366228	0	10
4	250	0	250	500	750	2	0	1	0.25	0.25	0.25	0.25	0.125	0.125	0.125	0.125	0.125	linear	0.025	TRUE	25	NA	NA	0	0.5	FALSE	4	mixmodel_AR1	0.9	0.016024053401952443	0.007599392147292224	0	10
4	250	0	250	500	750	2	0	1	0.25	0.25	0.25	0.25	0.125	0.125	0.125	0.125	0.125	linear	0.025	TRUE	25	NA	NA	0	0.5	FALSE	4	mixmodel_AR1_cal	0.9	0.023295891397257455	0.007447510446883163	0	10
4	250	0	250	500	750	2	0	1	0.25	0.25	0.25	0.25	0.125	0.125	0.125	0.125	0.125	linear	0.025	TRUE	25	NA	NA	0	0.5	FALSE	4	mixmodel_cal	0.9	0.022181559482867638	0.007455904133483138	0	10
4	250	0	250	500	750	2	0	1	0.25	0.25	0.25	0.25	0.125	0.125	0.125	0.125	0.125	linear	0.025	TRUE	25	NA	NA	0	0.5	FALSE	4	sepmodel	0.5	-0.034737389331993655	0.01379104941400194	0	10
4	250	0	250	500	750	2	0	1	0.25	0.25	0.25	0.25	0.125	0.125	0.125	0.125	0.125	linear	0.025	TRUE	50	NA	NA	0	0.5	FALSE	2	fixmodel	0.7	-0.016233231218609017	0.005196363889597467	0	10
4	250	0	250	500	750	2	0	1	0.25	0.25	0.25	0.25	0.125	0.125	0.125	0.125	0.125	linear	0.025	TRUE	50	NA	NA	0	0.5	FALSE	2	mixmodel	0.9	5.555546430620034e-4	0.004736018606106038	0	10
4	250	0	250	500	750	2	0	1	0.25	0.25	0.25	0.25	0.125	0.125	0.125	0.125	0.125	linear	0.025	TRUE	50	NA	NA	0	0.5	FALSE	2	mixmodel_AR1	1	0.0040952990166778615	0.004743743961160832	0	10
4	250	0	250	500	750	2	0	1	0.25	0.25	0.25	0.25	0.125	0.125	0.125	0.125	0.125	linear	0.025	TRUE	50	NA	NA	0	0.5	FALSE	2	mixmodel_AR1_cal	1	0.004049984221727662	0.00436506452439979	0	10
4	250	0	250	500	750	2	0	1	0.25	0.25	0.25	0.25	0.125	0.125	0.125	0.125	0.125	linear	0.025	TRUE	50	NA	NA	0	0.5	FALSE	2	mixmodel_cal	0.9	0.005432141904824458	0.004372018452523224	0	10
4	250	0	250	500	750	2	0	1	0.25	0.25	0.25	0.25	0.125	0.125	0.125	0.125	0.125	linear	0.025	TRUE	50	NA	NA	0	0.5	FALSE	2	sepmodel	0.6	-0.021879661260241254	0.007875985552113614	0	10
4	250	0	250	500	750	2	0	1	0.25	0.25	0.25	0.25	0.125	0.125	0.125	0.125	0.125	linear	0.025	TRUE	50	NA	NA	0	0.5	FALSE	3	fixmodel	0.7	-0.007073597066772866	0.00696847801920748	0	10
4	250	0	250	500	750	2	0	1	0.25	0.25	0.25	0.25	0.125	0.125	0.125	0.125	0.125	linear	0.025	TRUE	50	NA	NA	0	0.5	FALSE	3	mixmodel	0.9	0.01482613313105872	0.00630408292816878	0	10
4	250	0	250	500	750	2	0	1	0.25	0.25	0.25	0.25	0.125	0.125	0.125	0.125	0.125	linear	0.025	TRUE	50	NA	NA	0	0.5	FALSE	3	mixmodel_AR1	0.9	0.019705094421053945	0.006110912383924237	0	10
4	250	0	250	500	750	2	0	1	0.25	0.25	0.25	0.25	0.125	0.125	0.125	0.125	0.125	linear	0.025	TRUE	50	NA	NA	0	0.5	FALSE	3	mixmodel_AR1_cal	0.9	0.017065288398591637	0.0060358055549118855	0	10
4	250	0	250	500	750	2	0	1	0.25	0.25	0.25	0.25	0.125	0.125	0.125	0.125	0.125	linear	0.025	TRUE	50	NA	NA	0	0.5	FALSE	3	mixmodel_cal	0.9	0.024098302888378956	0.00680303639747429	0	10
4	250	0	250	500	750	2	0	1	0.25	0.25	0.25	0.25	0.125	0.125	0.125	0.125	0.125	linear	0.025	TRUE	50	NA	NA	0	0.5	FALSE	3	sepmodel	0.6	-0.01177444459008396	0.006973906063277439	0	10
4	250	0	250	500	750	2	0	1	0.25	0.25	0.25	0.25	0.125	0.125	0.125	0.125	0.125	linear	0.025	TRUE	50	NA	NA	0	0.5	FALSE	4	fixmodel	1	-0.00060182197934686705	0.0015201809855489021	0	10
4	250	0	250	500	750	2	0	1	0.25	0.25	0.25	0.25	0.125	0.125	0.125	0.125	0.125	linear	0.025	TRUE	50	NA	NA	0	0.5	FALSE	4	mixmodel	1	0.027555246551545582	0.0032659501897382387	0	10
4	250	0	250	500	750	2	0	1	0.25	0.25	0.25	0.25	0.125	0.125	0.125	0.125	0.125	linear	0.025	TRUE	50	NA	NA	0	0.5	FALSE	4	mixmodel_AR1	1	0.029997752709422388	0.003481227660275964	0	10
4	250	0	250	500	750	2	0	1	0.25	0.25	0.25	0.25	0.125	0.125	0.125	0.125	0.125	linear	0.025	TRUE	50	NA	NA	0	0.5	FALSE	4	mixmodel_AR1_cal	1	0.027668172677872475	0.003029171755275055	0	10
4	250	0	250	500	750	2	0	1	0.25	0.25	0.25	0.25	0.125	0.125	0.125	0.125	0.125	linear	0.025	TRUE	50	NA	NA	0	0.5	FALSE	4	mixmodel_cal	1	0.038590115446108186	0.0046166314464508446	0	10
4	250	0	250	500	750	2	0	1	0.25	0.25	0.25	0.25	0.125	0.125	0.125	0.125	0.125	linear	0.025	TRUE	50	NA	NA	0	0.5	FALSE	4	sepmodel	1	-0.009047761840274176	0.0017957850957529948	0	10
4	250	0	250	500	750	2	0	1	0.25	0.25	0.25	0.25	0.125	0.125	0.125	0.125	0.125	linear	0.025	TRUE	100	NA	NA	0	0.5	FALSE	2	fixmodel	1	0.04055055631524416	0.006114502872652372	0	10
4	250	0	250	500	750	2	0	1	0.25	0.25	0.25	0.25	0.125	0.125	0.125	0.125	0.125	linear	0.025	TRUE	100	NA	NA	0	0.5	FALSE	2	mixmodel	1	0.05077361726859735	0.006040857037805999	0	10
4	250	0	250	500	750	2	0	1	0.25	0.25	0.25	0.25	0.125	0.125	0.125	0.125	0.125	linear	0.025	TRUE	100	NA	NA	0	0.5	FALSE	2	mixmodel_AR1	1	0.05096829658230449	0.005879927067626857	0	10
4	250	0	250	500	750	2	0	1	0.25	0.25	0.25	0.25	0.125	0.125	0.125	0.125	0.125	linear	0.025	TRUE	100	NA	NA	0	0.5	FALSE	2	mixmodel_AR1_cal	1	0.05166655435727016	0.005718542458489931	0	10
4	250	0	250	500	750	2	0	1	0.25	0.25	0.25	0.25	0.125	0.125	0.125	0.125	0.125	linear	0.025	TRUE	100	NA	NA	0	0.5	FALSE	2	mixmodel_cal	1	0.05188367658908928	0.005734829069625311	0	10
4	250	0	250	500	750	2	0	1	0.25	0.25	0.25	0.25	0.125	0.125	0.125	0.125	0.125	linear	0.025	TRUE	100	NA	NA	0	0.5	FALSE	2	sepmodel	1	0.029745762393267598	0.0049249658012883194	0	10
4	250	0	250	500	750	2	0	1	0.25	0.25	0.25	0.25	0.125	0.125	0.125	0.125	0.125	linear	0.025	TRUE	100	NA	NA	0	0.5	FALSE	3	fixmodel	0.9	0.011895256839939675	0.00745351600072236	0	10
4	250	0	250	500	750	2	0	1	0.25	0.25	0.25	0.25	0.125	0.125	0.125	0.125	0.125	linear	0.025	TRUE	100	NA	NA	0	0.5	FALSE	3	mixmodel	1	0.03813331760771634	0.008234793396942712	0	10
4	250	0	250	500	750	2	0	1	0.25	0.25	0.25	0.25	0.125	0.125	0.125	0.125	0.125	linear	0.025	TRUE	100	NA	NA	0	0.5	FALSE	3	mixmodel_AR1	1	0.04429925743077879	0.008954353225233967	0	10
4	250	0	250	500	750	2	0	1	0.25	0.25	0.25	0.25	0.125	0.125	0.125	0.125	0.125	linear	0.025	TRUE	100	NA	NA	0	0.5	FALSE	3	mixmodel_AR1_cal	1	0.044522239224774926	0.008930387119907296	0	10
4	250	0	250	500	750	2	0	1	0.25	0.25	0.25	0.25	0.125	0.125	0.125	0.125	0.125	linear	0.025	TRUE	100	NA	NA	0	0.5	FALSE	3	mixmodel_cal	1	0.04627901377148243	0.009154381671155554	0	10
4	250	0	250	500	750	2	0	1	0.25	0.25	0.25	0.25	0.125	0.125	0.125	0.125	0.125	linear	0.025	TRUE	100	NA	NA	0	0.5	FALSE	3	sepmodel	0.8	0.006640104481547127	0.008109909077814302	0	10
4	250	0	250	500	750	2	0	1	0.25	0.25	0.25	0.25	0.125	0.125	0.125	0.125	0.125	linear	0.025	TRUE	100	NA	NA	0	0.5	FALSE	4	fixmodel	0.8	7.982545545008657e-4	0.008899458260873728	0	10
4	250	0	250	500	750	2	0	1	0.25	0.25	0.25	0.25	0.125	0.125	0.125	0.125	0.125	linear	0.025	TRUE	100	NA	NA	0	0.5	FALSE	4	mixmodel	1	0.03445302418354048	0.009522226454404297	0	10
4	250	0	250	500	750	2	0	1	0.25	0.25	0.25	0.25	0.125	0.125	0.125	0.125	0.125	linear	0.025	TRUE	100	NA	NA	0	0.5	FALSE	4	mixmodel_AR1	1	0.03843475712511779	0.010099935321539777	0	10
4	250	0	250	500	750	2	0	1	0.25	0.25	0.25	0.25	0.125	0.125	0.125	0.125	0.125	linear	0.025	TRUE	100	NA	NA	0	0.5	FALSE	4	mixmodel_AR1_cal	1	0.038306971502695256	0.009693611642411564	0	10
4	250	0	250	500	750	2	0	1	0.25	0.25	0.25	0.25	0.125	0.125	0.125	0.125	0.125	linear	0.025	TRUE	100	NA	NA	0	0.5	FALSE	4	mixmodel_cal	1	0.04190284411980194	0.009486840165472226	0	10
4	250	0	250	500	750	2	0	1	0.25	0.25	0.25	0.25	0.125	0.125	0.125	0.125	0.125	linear	0.025	TRUE	100	NA	NA	0	0.5	FALSE	4	sepmodel	0.7	-0.01009388663236294	0.012302546575910914	0	10
4	250	0	250	500	750	2	0	1	0.25	0.25	0.25	0.25	0.25	0.25	0.25	0.25	0.25	linear	0.025	TRUE	25	NA	NA	0	0.5	FALSE	2	fixmodel	1	0.03946362547834298	0.00875604706058442	0	10
4	250	0	250	500	750	2	0	1	0.25	0.25	0.25	0.25	0.25	0.25	0.25	0.25	0.25	linear	0.025	TRUE	25	NA	NA	0	0.5	FALSE	2	mixmodel	1	0.056914091712476855	0.009323177731829856	0	10
4	250	0	250	500	750	2	0	1	0.25	0.25	0.25	0.25	0.25	0.25	0.25	0.25	0.25	linear	0.025	TRUE	25	NA	NA	0	0.5	FALSE	2	mixmodel_AR1	1	0.06178738714606885	0.00996830359494771	0	10
4	250	0	250	500	750	2	0	1	0.25	0.25	0.25	0.25	0.25	0.25	0.25	0.25	0.25	linear	0.025	TRUE	25	NA	NA	0	0.5	FALSE	2	mixmodel_AR1_cal	1	0.060576597897386224	0.009451135541578448	0	10
4	250	0	250	500	750	2	0	1	0.25	0.25	0.25	0.25	0.25	0.25	0.25	0.25	0.25	linear	0.025	TRUE	25	NA	NA	0	0.5	FALSE	2	mixmodel_cal	1	0.061443564429698214	0.009551337136039308	0	10
4	250	0	250	500	750	2	0	1	0.25	0.25	0.25	0.25	0.25	0.25	0.25	0.25	0.25	linear	0.025	TRUE	25	NA	NA	0	0.5	FALSE	2	sepmodel	0.9	0.04124090925480027	0.009468799766015817	0	10
4	250	0	250	500	750	2	0	1	0.25	0.25	0.25	0.25	0.25	0.25	0.25	0.25	0.25	linear	0.025	TRUE	25	NA	NA	0	0.5	FALSE	3	fixmodel	1	0.029816425145378307	0.004549550642641768	0	10
4	250	0	250	500	750	2	0	1	0.25	0.25	0.25	0.25	0.25	0.25	0.25	0.25	0.25	linear	0.025	TRUE	25	NA	NA	0	0.5	FALSE	3	mixmodel	1	0.06728765244331189	0.006879510691375149	0	10
4	250	0	250	500	750	2	0	1	0.25	0.25	0.25	0.25	0.25	0.25	0.25	0.25	0.25	linear	0.025	TRUE	25	NA	NA	0	0.5	FALSE	3	mixmodel_AR1	1	0.07331230635763442	0.007558598180480763	0	10
4	250	0	250	500	750	2	0	1	0.25	0.25	0.25	0.25	0.25	0.25	0.25	0.25	0.25	linear	0.025	TRUE	25	NA	NA	0	0.5	FALSE	3	mixmodel_AR1_cal	1	0.07224102469370237	0.008014063947392213	0	10
4	250	0	250	500	750	2	0	1	0.25	0.25	0.25	0.25	0.25	0.25	0.25	0.25	0.25	linear	0.025	TRUE	25	NA	NA	0	0.5	FALSE	3	mixmodel_cal	1	0.0811695644251785	0.00968592394326281	0	10
4	250	0	250	500	750	2	0	1	0.25	0.25	0.25	0.25	0.25	0.25	0.25	0.25	0.25	linear	0.025	TRUE	25	NA	NA	0	0.5	FALSE	3	sepmodel	0.9	0.028695040120100473	0.005179958196715774	0	10
4	250	0	250	500	750	2	0	1	0.25	0.25	0.25	0.25	0.25	0.25	0.25	0.25	0.25	linear	0.025	TRUE	25	NA	NA	0	0.5	FALSE	4	fixmodel	0.8	0.027540813771839118	0.011701676109718511	0	10
4	250	0	250	500	750	2	0	1	0.25	0.25	0.25	0.25	0.25	0.25	0.25	0.25	0.25	linear	0.025	TRUE	25	NA	NA	0	0.5	FALSE	4	mixmodel	1	0.07151962192662642	0.01525022814404316	0	10
4	250	0	250	500	750	2	0	1	0.25	0.25	0.25	0.25	0.25	0.25	0.25	0.25	0.25	linear	0.025	TRUE	25	NA	NA	0	0.5	FALSE	4	mixmodel_AR1	0.9	0.0772427472546259	0.017361632537696604	0	10
4	250	0	250	500	750	2	0	1	0.25	0.25	0.25	0.25	0.25	0.25	0.25	0.25	0.25	linear	0.025	TRUE	25	NA	NA	0	0.5	FALSE	4	mixmodel_AR1_cal	0.9	0.07193509684235828	0.01814450252226477	0	10
4	250	0	250	500	750	2	0	1	0.25	0.25	0.25	0.25	0.25	0.25	0.25	0.25	0.25	linear	0.025	TRUE	25	NA	NA	0	0.5	FALSE	4	mixmodel_cal	1	0.10164161531548353	0.01979865731808199	0	10
4	250	0	250	500	750	2	0	1	0.25	0.25	0.25	0.25	0.25	0.25	0.25	0.25	0.25	linear	0.025	TRUE	25	NA	NA	0	0.5	FALSE	4	sepmodel	0.8	0.024735369889610538	0.012997160948030259	0	10
4	250	0	250	500	750	2	0	1	0.25	0.25	0.25	0.25	0.25	0.25	0.25	0.25	0.25	linear	0.025	TRUE	50	NA	NA	0	0.5	FALSE	2	fixmodel	0.7	-0.03745996568117024	0.0091681490158338	0	10
4	250	0	250	500	750	2	0	1	0.25	0.25	0.25	0.25	0.25	0.25	0.25	0.25	0.25	linear	0.025	TRUE	50	NA	NA	0	0.5	FALSE	2	mixmodel	0.8	-0.016631556335388563	0.0076278868102418315	0	10
4	250	0	250	500	750	2	0	1	0.25	0.25	0.25	0.25	0.25	0.25	0.25	0.25	0.25	linear	0.025	TRUE	50	NA	NA	0	0.5	FALSE	2	mixmodel_AR1	0.8	-0.01552705062760254	0.00752552039067305	0	10
4	250	0	250	500	750	2	0	1	0.25	0.25	0.25	0.25	0.25	0.25	0.25	0.25	0.25	linear	0.025	TRUE	50	NA	NA	0	0.5	FALSE	2	mixmodel_AR1_cal	0.9	-0.0108318546492253	0.006411375605876364	0	10
4	250	0	250	500	750	2	0	1	0.25	0.25	0.25	0.25	0.25	0.25	0.25	0.25	0.25	linear	0.025	TRUE	50	NA	NA	0	0.5	FALSE	2	mixmodel_cal	0.9	-0.011096623821995596	0.006364038954594238	0	10
4	250	0	250	500	750	2	0	1	0.25	0.25	0.25	0.25	0.25	0.25	0.25	0.25	0.25	linear	0.025	TRUE	50	NA	NA	0	0.5	FALSE	2	sepmodel	0.6	-0.03254991013467475	0.010461150514073907	0	10
4	250	0	250	500	750	2	0	1	0.25	0.25	0.25	0.25	0.25	0.25	0.25	0.25	0.25	linear	0.025	TRUE	50	NA	NA	0	0.5	FALSE	3	fixmodel	0.8	0.020909019386824816	0.011067653592054241	0	10
4	250	0	250	500	750	2	0	1	0.25	0.25	0.25	0.25	0.25	0.25	0.25	0.25	0.25	linear	0.025	TRUE	50	NA	NA	0	0.5	FALSE	3	mixmodel	0.9	0.04275373842435855	0.011729876954774324	0	10
4	250	0	250	500	750	2	0	1	0.25	0.25	0.25	0.25	0.25	0.25	0.25	0.25	0.25	linear	0.025	TRUE	50	NA	NA	0	0.5	FALSE	3	mixmodel_AR1	0.9	0.047275193576149316	0.011845490580199292	0	10
4	250	0	250	500	750	2	0	1	0.25	0.25	0.25	0.25	0.25	0.25	0.25	0.25	0.25	linear	0.025	TRUE	50	NA	NA	0	0.5	FALSE	3	mixmodel_AR1_cal	0.9	0.046762668871984533	0.012374576217851487	0	10
4	250	0	250	500	750	2	0	1	0.25	0.25	0.25	0.25	0.25	0.25	0.25	0.25	0.25	linear	0.025	TRUE	50	NA	NA	0	0.5	FALSE	3	mixmodel_cal	0.9	0.053905630228991246	0.011699425778272434	0	10
4	250	0	250	500	750	2	0	1	0.25	0.25	0.25	0.25	0.25	0.25	0.25	0.25	0.25	linear	0.025	TRUE	50	NA	NA	0	0.5	FALSE	3	sepmodel	0.8	0.03873950490734808	0.010594565330592692	0	10
4	250	0	250	500	750	2	0	1	0.25	0.25	0.25	0.25	0.25	0.25	0.25	0.25	0.25	linear	0.025	TRUE	50	NA	NA	0	0.5	FALSE	4	fixmodel	0.7	-0.013129667755984276	0.01079438396782279	0	10
4	250	0	250	500	750	2	0	1	0.25	0.25	0.25	0.25	0.25	0.25	0.25	0.25	0.25	linear	0.025	TRUE	50	NA	NA	0	0.5	FALSE	4	mixmodel	0.8	0.01702649008080049	0.008671280517471744	0	10
4	250	0	250	500	750	2	0	1	0.25	0.25	0.25	0.25	0.25	0.25	0.25	0.25	0.25	linear	0.025	TRUE	50	NA	NA	0	0.5	FALSE	4	mixmodel_AR1	0.8	0.02117687926148644	0.009304059247845295	0	10
4	250	0	250	500	750	2	0	1	0.25	0.25	0.25	0.25	0.25	0.25	0.25	0.25	0.25	linear	0.025	TRUE	50	NA	NA	0	0.5	FALSE	4	mixmodel_AR1_cal	0.8	0.025290677124740115	0.0089705129066238	0	10
4	250	0	250	500	750	2	0	1	0.25	0.25	0.25	0.25	0.25	0.25	0.25	0.25	0.25	linear	0.025	TRUE	50	NA	NA	0	0.5	FALSE	4	mixmodel_cal	0.9	0.036256611836299406	0.009482309660505244	0	10
4	250	0	250	500	750	2	0	1	0.25	0.25	0.25	0.25	0.25	0.25	0.25	0.25	0.25	linear	0.025	TRUE	50	NA	NA	0	0.5	FALSE	4	sepmodel	0.7	0.008847550925628087	0.00986491233511361	0	10
4	250	0	250	500	750	2	0	1	0.25	0.25	0.25	0.25	0.25	0.25	0.25	0.25	0.25	linear	0.025	TRUE	100	NA	NA	0	0.5	FALSE	2	fixmodel	0.9	0.03288184107266934	0.011327620723142641	0	10
4	250	0	250	500	750	2	0	1	0.25	0.25	0.25	0.25	0.25	0.25	0.25	0.25	0.25	linear	0.025	TRUE	100	NA	NA	0	0.5	FALSE	2	mixmodel	0.9	0.052085384926165754	0.011886519531143969	0	10
4	250	0	250	500	750	2	0	1	0.25	0.25	0.25	0.25	0.25	0.25	0.25	0.25	0.25	linear	0.025	TRUE	100	NA	NA	0	0.5	FALSE	2	mixmodel_AR1	0.9	0.05610961325984387	0.012039964037007701	0	10
4	250	0	250	500	750	2	0	1	0.25	0.25	0.25	0.25	0.25	0.25	0.25	0.25	0.25	linear	0.025	TRUE	100	NA	NA	0	0.5	FALSE	2	mixmodel_AR1_cal	1	0.057591530381653516	0.011869618945186932	0	10
4	250	0	250	500	750	2	0	1	0.25	0.25	0.25	0.25	0.25	0.25	0.25	0.25	0.25	linear	0.025	TRUE	100	NA	NA	0	0.5	FALSE	2	mixmodel_cal	1	0.06261568437140538	0.012306028171257009	0	10
4	250	0	250	500	750	2	0	1	0.25	0.25	0.25	0.25	0.25	0.25	0.25	0.25	0.25	linear	0.025	TRUE	100	NA	NA	0	0.5	FALSE	2	sepmodel	0.9	0.029068228616533357	0.01274691904543632	0	10
4	250	0	250	500	750	2	0	1	0.25	0.25	0.25	0.25	0.25	0.25	0.25	0.25	0.25	linear	0.025	TRUE	100	NA	NA	0	0.5	FALSE	3	fixmodel	0.9	0.004701511028037969	0.006519300381409421	0	10
4	250	0	250	500	750	2	0	1	0.25	0.25	0.25	0.25	0.25	0.25	0.25	0.25	0.25	linear	0.025	TRUE	100	NA	NA	0	0.5	FALSE	3	mixmodel	0.9	0.03963561553113928	0.008221605136795465	0	10
4	250	0	250	500	750	2	0	1	0.25	0.25	0.25	0.25	0.25	0.25	0.25	0.25	0.25	linear	0.025	TRUE	100	NA	NA	0	0.5	FALSE	3	mixmodel_AR1	0.9	0.040979202491162915	0.008340363491148927	0	10
4	250	0	250	500	750	2	0	1	0.25	0.25	0.25	0.25	0.25	0.25	0.25	0.25	0.25	linear	0.025	TRUE	100	NA	NA	0	0.5	FALSE	3	mixmodel_AR1_cal	1	0.040315169585101514	0.007696290642298406	0	10
4	250	0	250	500	750	2	0	1	0.25	0.25	0.25	0.25	0.25	0.25	0.25	0.25	0.25	linear	0.025	TRUE	100	NA	NA	0	0.5	FALSE	3	mixmodel_cal	1	0.055005555584755055	0.009749029204810872	0	10
4	250	0	250	500	750	2	0	1	0.25	0.25	0.25	0.25	0.25	0.25	0.25	0.25	0.25	linear	0.025	TRUE	100	NA	NA	0	0.5	FALSE	3	sepmodel	0.9	0.015326065200933912	0.006838251224809673	0	10
4	250	0	250	500	750	2	0	1	0.25	0.25	0.25	0.25	0.25	0.25	0.25	0.25	0.25	linear	0.025	TRUE	100	NA	NA	0	0.5	FALSE	4	fixmodel	0.8	-0.01281084013939901	0.005198421325282714	0	10
4	250	0	250	500	750	2	0	1	0.25	0.25	0.25	0.25	0.25	0.25	0.25	0.25	0.25	linear	0.025	TRUE	100	NA	NA	0	0.5	FALSE	4	mixmodel	1	0.03616232962407569	0.005977766383452314	0	10
4	250	0	250	500	750	2	0	1	0.25	0.25	0.25	0.25	0.25	0.25	0.25	0.25	0.25	linear	0.025	TRUE	100	NA	NA	0	0.5	FALSE	4	mixmodel_AR1	1	0.03321226296927719	0.005455585597716696	0	10
4	250	0	250	500	750	2	0	1	0.25	0.25	0.25	0.25	0.25	0.25	0.25	0.25	0.25	linear	0.025	TRUE	100	NA	NA	0	0.5	FALSE	4	mixmodel_AR1_cal	1	0.04031010944688901	0.006357603609695926	0	10
4	250	0	250	500	750	2	0	1	0.25	0.25	0.25	0.25	0.25	0.25	0.25	0.25	0.25	linear	0.025	TRUE	100	NA	NA	0	0.5	FALSE	4	mixmodel_cal	1	0.06151740024588375	0.009934056253889333	0	10
4	250	0	250	500	750	2	0	1	0.25	0.25	0.25	0.25	0.25	0.25	0.25	0.25	0.25	linear	0.025	TRUE	100	NA	NA	0	0.5	FALSE	4	sepmodel	0.7	-7.088628155540178e-5	0.004223168806238332	0	10
4	250	0	250	500	750	2	0	1	0.25	0.25	0.25	0.25	0.375	0.375	0.375	0.375	0.375	linear	0.025	TRUE	25	NA	NA	0	0.5	FALSE	2	fixmodel	0.7	-0.02924546928248644	0.007601984977693507	0	10
4	250	0	250	500	750	2	0	1	0.25	0.25	0.25	0.25	0.375	0.375	0.375	0.375	0.375	linear	0.025	TRUE	25	NA	NA	0	0.5	FALSE	2	mixmodel	0.7	-0.001986483338770273	0.006549971811103307	0	10
4	250	0	250	500	750	2	0	1	0.25	0.25	0.25	0.25	0.375	0.375	0.375	0.375	0.375	linear	0.025	TRUE	25	NA	NA	0	0.5	FALSE	2	mixmodel_AR1	0.7	0.008413874321357855	0.006956705786001483	0	10
4	250	0	250	500	750	2	0	1	0.25	0.25	0.25	0.25	0.375	0.375	0.375	0.375	0.375	linear	0.025	TRUE	25	NA	NA	0	0.5	FALSE	2	mixmodel_AR1_cal	0.8	0.0064808204799145005	0.006242568297145355	0	10
4	250	0	250	500	750	2	0	1	0.25	0.25	0.25	0.25	0.375	0.375	0.375	0.375	0.375	linear	0.025	TRUE	25	NA	NA	0	0.5	FALSE	2	mixmodel_cal	0.9	0.025581916696946254	0.006372347136182288	0	10
4	250	0	250	500	750	2	0	1	0.25	0.25	0.25	0.25	0.375	0.375	0.375	0.375	0.375	linear	0.025	TRUE	25	NA	NA	0	0.5	FALSE	2	sepmodel	0.6	-0.034259048900195134	0.009689480719484295	0	10
4	250	0	250	500	750	2	0	1	0.25	0.25	0.25	0.25	0.375	0.375	0.375	0.375	0.375	linear	0.025	TRUE	25	NA	NA	0	0.5	FALSE	3	fixmodel	0.8	-6.998411709014413e-4	0.008697534667940264	0	10
4	250	0	250	500	750	2	0	1	0.25	0.25	0.25	0.25	0.375	0.375	0.375	0.375	0.375	linear	0.025	TRUE	25	NA	NA	0	0.5	FALSE	3	mixmodel	0.9	0.04072910705022731	0.0100632332034276	0	10
4	250	0	250	500	750	2	0	1	0.25	0.25	0.25	0.25	0.375	0.375	0.375	0.375	0.375	linear	0.025	TRUE	25	NA	NA	0	0.5	FALSE	3	mixmodel_AR1	0.9	0.05102139012322453	0.012123189266568005	0	10
4	250	0	250	500	750	2	0	1	0.25	0.25	0.25	0.25	0.375	0.375	0.375	0.375	0.375	linear	0.025	TRUE	25	NA	NA	0	0.5	FALSE	3	mixmodel_AR1_cal	0.9	0.0508223879480267	0.01229984208854169	0	10
4	250	0	250	500	750	2	0	1	0.25	0.25	0.25	0.25	0.375	0.375	0.375	0.375	0.375	linear	0.025	TRUE	25	NA	NA	0	0.5	FALSE	3	mixmodel_cal	1	0.09431110943812718	0.016248169080490114	0	10
4	250	0	250	500	750	2	0	1	0.25	0.25	0.25	0.25	0.375	0.375	0.375	0.375	0.375	linear	0.025	TRUE	25	NA	NA	0	0.5	FALSE	3	sepmodel	0.8	0.016850672475527552	0.009647694745068717	0	10
4	250	0	250	500	750	2	0	1	0.25	0.25	0.25	0.25	0.375	0.375	0.375	0.375	0.375	linear	0.025	TRUE	25	NA	NA	0	0.5	FALSE	4	fixmodel	0.7	-0.04773608801902616	0.00853165883549874	0	10
4	250	0	250	500	750	2	0	1	0.25	0.25	0.25	0.25	0.375	0.375	0.375	0.375	0.375	linear	0.025	TRUE	25	NA	NA	0	0.5	FALSE	4	mixmodel	0.8	-7.638647233011886e-4	0.006361572701977295	0	10
4	250	0	250	500	750	2	0	1	0.25	0.25	0.25	0.25	0.375	0.375	0.375	0.375	0.375	linear	0.025	TRUE	25	NA	NA	0	0.5	FALSE	4	mixmodel_AR1	0.8	-0.005322177753027085	0.006970040719410347	0	10
4	250	0	250	500	750	2	0	1	0.25	0.25	0.25	0.25	0.375	0.375	0.375	0.375	0.375	linear	0.025	TRUE	25	NA	NA	0	0.5	FALSE	4	mixmodel_AR1_cal	0.8	-0.0029714191123198673	0.007702230942597278	0	10
4	250	0	250	500	750	2	0	1	0.25	0.25	0.25	0.25	0.375	0.375	0.375	0.375	0.375	linear	0.025	TRUE	25	NA	NA	0	0.5	FALSE	4	mixmodel_cal	1	0.06957712897016088	0.01006731572211333	0	10
4	250	0	250	500	750	2	0	1	0.25	0.25	0.25	0.25	0.375	0.375	0.375	0.375	0.375	linear	0.025	TRUE	25	NA	NA	0	0.5	FALSE	4	sepmodel	0.7	-0.021773497546174615	0.008765312774949541	0	10
4	250	0	250	500	750	2	0	1	0.25	0.25	0.25	0.25	0.375	0.375	0.375	0.375	0.375	linear	0.025	TRUE	50	NA	NA	0	0.5	FALSE	2	fixmodel	0.8	0.030812716284268113	0.015485528405967241	0	10
4	250	0	250	500	750	2	0	1	0.25	0.25	0.25	0.25	0.375	0.375	0.375	0.375	0.375	linear	0.025	TRUE	50	NA	NA	0	0.5	FALSE	2	mixmodel	0.9	0.054528954056740624	0.01692256142576669	0	10
4	250	0	250	500	750	2	0	1	0.25	0.25	0.25	0.25	0.375	0.375	0.375	0.375	0.375	linear	0.025	TRUE	50	NA	NA	0	0.5	FALSE	2	mixmodel_AR1	0.9	0.057223589743797335	0.017179280906647616	0	10
4	250	0	250	500	750	2	0	1	0.25	0.25	0.25	0.25	0.375	0.375	0.375	0.375	0.375	linear	0.025	TRUE	50	NA	NA	0	0.5	FALSE	2	mixmodel_AR1_cal	0.9	0.05903288883886906	0.016583328053839518	0	10
4	250	0	250	500	750	2	0	1	0.25	0.25	0.25	0.25	0.375	0.375	0.375	0.375	0.375	linear	0.025	TRUE	50	NA	NA	0	0.5	FALSE	2	mixmodel_cal	0.9	0.0673468916687944	0.017931352088679395	0	10
4	250	0	250	500	750	2	0	1	0.25	0.25	0.25	0.25	0.375	0.375	0.375	0.375	0.375	linear	0.025	TRUE	50	NA	NA	0	0.5	FALSE	2	sepmodel	0.8	0.03183757277791549	0.019104565451957472	0	10
4	250	0	250	500	750	2	0	1	0.25	0.25	0.25	0.25	0.375	0.375	0.375	0.375	0.375	linear	0.025	TRUE	50	NA	NA	0	0.5	FALSE	3	fixmodel	0.7	-0.016310158591509454	0.006118254377386853	0	10
4	250	0	250	500	750	2	0	1	0.25	0.25	0.25	0.25	0.375	0.375	0.375	0.375	0.375	linear	0.025	TRUE	50	NA	NA	0	0.5	FALSE	3	mixmodel	0.9	0.02684274514059922	0.006460571691003827	0	10
4	250	0	250	500	750	2	0	1	0.25	0.25	0.25	0.25	0.375	0.375	0.375	0.375	0.375	linear	0.025	TRUE	50	NA	NA	0	0.5	FALSE	3	mixmodel_AR1	0.9	0.030494240624775258	0.006595511487583742	0	10
4	250	0	250	500	750	2	0	1	0.25	0.25	0.25	0.25	0.375	0.375	0.375	0.375	0.375	linear	0.025	TRUE	50	NA	NA	0	0.5	FALSE	3	mixmodel_AR1_cal	0.9	0.027537682189795302	0.006929814701382464	0	10
4	250	0	250	500	750	2	0	1	0.25	0.25	0.25	0.25	0.375	0.375	0.375	0.375	0.375	linear	0.025	TRUE	50	NA	NA	0	0.5	FALSE	3	mixmodel_cal	1	0.05836317071302331	0.008590399440311007	0	10
4	250	0	250	500	750	2	0	1	0.25	0.25	0.25	0.25	0.375	0.375	0.375	0.375	0.375	linear	0.025	TRUE	50	NA	NA	0	0.5	FALSE	3	sepmodel	0.8	-0.021872307535991994	0.007674873611471797	0	10
4	250	0	250	500	750	2	0	1	0.25	0.25	0.25	0.25	0.375	0.375	0.375	0.375	0.375	linear	0.025	TRUE	50	NA	NA	0	0.5	FALSE	4	fixmodel	0.7	-0.025201763958437866	0.011719056992730936	0	10
4	250	0	250	500	750	2	0	1	0.25	0.25	0.25	0.25	0.375	0.375	0.375	0.375	0.375	linear	0.025	TRUE	50	NA	NA	0	0.5	FALSE	4	mixmodel	0.9	0.025268424069166788	0.012365212418108494	0	10
4	250	0	250	500	750	2	0	1	0.25	0.25	0.25	0.25	0.375	0.375	0.375	0.375	0.375	linear	0.025	TRUE	50	NA	NA	0	0.5	FALSE	4	mixmodel_AR1	0.9	0.02429893003532799	0.01219828510390902	0	10
4	250	0	250	500	750	2	0	1	0.25	0.25	0.25	0.25	0.375	0.375	0.375	0.375	0.375	linear	0.025	TRUE	50	NA	NA	0	0.5	FALSE	4	mixmodel_AR1_cal	0.8	0.020099992201773133	0.015398440250651	0	10
4	250	0	250	500	750	2	0	1	0.25	0.25	0.25	0.25	0.375	0.375	0.375	0.375	0.375	linear	0.025	TRUE	50	NA	NA	0	0.5	FALSE	4	mixmodel_cal	1	0.06530334284631328	0.012482331666854068	0	10
4	250	0	250	500	750	2	0	1	0.25	0.25	0.25	0.25	0.375	0.375	0.375	0.375	0.375	linear	0.025	TRUE	50	NA	NA	0	0.5	FALSE	4	sepmodel	0.7	-0.03185370336600855	0.012878800629149091	0	10
4	250	0	250	500	750	2	0	1	0.25	0.25	0.25	0.25	0.375	0.375	0.375	0.375	0.375	linear	0.025	TRUE	100	NA	NA	0	0.5	FALSE	2	fixmodel	0.9	-0.0015314136746813617	0.0069194182021805875	0	10
4	250	0	250	500	750	2	0	1	0.25	0.25	0.25	0.25	0.375	0.375	0.375	0.375	0.375	linear	0.025	TRUE	100	NA	NA	0	0.5	FALSE	2	mixmodel	0.9	0.024910633367534754	0.007805266781256155	0	10
4	250	0	250	500	750	2	0	1	0.25	0.25	0.25	0.25	0.375	0.375	0.375	0.375	0.375	linear	0.025	TRUE	100	NA	NA	0	0.5	FALSE	2	mixmodel_AR1	0.9	0.030016585113225466	0.008280994574017571	0	10
4	250	0	250	500	750	2	0	1	0.25	0.25	0.25	0.25	0.375	0.375	0.375	0.375	0.375	linear	0.025	TRUE	100	NA	NA	0	0.5	FALSE	2	mixmodel_AR1_cal	0.9	0.032299093687549865	0.008898302344296586	0	10
4	250	0	250	500	750	2	0	1	0.25	0.25	0.25	0.25	0.375	0.375	0.375	0.375	0.375	linear	0.025	TRUE	100	NA	NA	0	0.5	FALSE	2	mixmodel_cal	0.9	0.03793374931427736	0.008461363703277602	0	10
4	250	0	250	500	750	2	0	1	0.25	0.25	0.25	0.25	0.375	0.375	0.375	0.375	0.375	linear	0.025	TRUE	100	NA	NA	0	0.5	FALSE	2	sepmodel	0.8	-0.007103904947132933	0.007420883236100671	0	10
4	250	0	250	500	750	2	0	1	0.25	0.25	0.25	0.25	0.375	0.375	0.375	0.375	0.375	linear	0.025	TRUE	100	NA	NA	0	0.5	FALSE	3	fixmodel	0.9	-0.006825920743474945	0.0021127697788963177	0	10
4	250	0	250	500	750	2	0	1	0.25	0.25	0.25	0.25	0.375	0.375	0.375	0.375	0.375	linear	0.025	TRUE	100	NA	NA	0	0.5	FALSE	3	mixmodel	1	0.04480504855666843	0.004174011166649294	0	10
4	250	0	250	500	750	2	0	1	0.25	0.25	0.25	0.25	0.375	0.375	0.375	0.375	0.375	linear	0.025	TRUE	100	NA	NA	0	0.5	FALSE	3	mixmodel_AR1	1	0.04832122342546004	0.004707767315400477	0	10
4	250	0	250	500	750	2	0	1	0.25	0.25	0.25	0.25	0.375	0.375	0.375	0.375	0.375	linear	0.025	TRUE	100	NA	NA	0	0.5	FALSE	3	mixmodel_AR1_cal	1	0.05356880612344522	0.005234565830327387	0	10
4	250	0	250	500	750	2	0	1	0.25	0.25	0.25	0.25	0.375	0.375	0.375	0.375	0.375	linear	0.025	TRUE	100	NA	NA	0	0.5	FALSE	3	mixmodel_cal	1	0.0667285040093729	0.006666835034682738	0	10
4	250	0	250	500	750	2	0	1	0.25	0.25	0.25	0.25	0.375	0.375	0.375	0.375	0.375	linear	0.025	TRUE	100	NA	NA	0	0.5	FALSE	3	sepmodel	0.9	-0.012553821211266317	0.0015970755682162387	0	10
4	250	0	250	500	750	2	0	1	0.25	0.25	0.25	0.25	0.375	0.375	0.375	0.375	0.375	linear	0.025	TRUE	100	NA	NA	0	0.5	FALSE	4	fixmodel	0.9	0.0068977840438217645	0.0026741554935470957	0	10
4	250	0	250	500	750	2	0	1	0.25	0.25	0.25	0.25	0.375	0.375	0.375	0.375	0.375	linear	0.025	TRUE	100	NA	NA	0	0.5	FALSE	4	mixmodel	1	0.05808690206450925	0.006379202918403292	0	10
4	250	0	250	500	750	2	0	1	0.25	0.25	0.25	0.25	0.375	0.375	0.375	0.375	0.375	linear	0.025	TRUE	100	NA	NA	0	0.5	FALSE	4	mixmodel_AR1	1	0.052589525414603495	0.006073311406883527	0	10
4	250	0	250	500	750	2	0	1	0.25	0.25	0.25	0.25	0.375	0.375	0.375	0.375	0.375	linear	0.025	TRUE	100	NA	NA	0	0.5	FALSE	4	mixmodel_AR1_cal	1	0.06414230794006233	0.00820525653616387	0	10
4	250	0	250	500	750	2	0	1	0.25	0.25	0.25	0.25	0.375	0.375	0.375	0.375	0.375	linear	0.025	TRUE	100	NA	NA	0	0.5	FALSE	4	mixmodel_cal	1	0.08607174128748249	0.010535450700871347	0	10
4	250	0	250	500	750	2	0	1	0.25	0.25	0.25	0.25	0.375	0.375	0.375	0.375	0.375	linear	0.025	TRUE	100	NA	NA	0	0.5	FALSE	4	sepmodel	0.9	0.002747447477544143	0.0030356376057326644	0	10
4	250	0	250	500	750	2	0	1	0.25	0.25	0.25	0.25	0.5	0.5	0.5	0.5	0.5	linear	0.025	TRUE	25	NA	NA	0	0.5	FALSE	2	fixmodel	0.9	0.05164869268882073	0.010017892210383553	0	10
4	250	0	250	500	750	2	0	1	0.25	0.25	0.25	0.25	0.5	0.5	0.5	0.5	0.5	linear	0.025	TRUE	25	NA	NA	0	0.5	FALSE	2	mixmodel	1	0.07054179753837672	0.011339204876645179	0	10
4	250	0	250	500	750	2	0	1	0.25	0.25	0.25	0.25	0.5	0.5	0.5	0.5	0.5	linear	0.025	TRUE	25	NA	NA	0	0.5	FALSE	2	mixmodel_AR1	1	0.07677717084034069	0.012047849609795571	0	10
4	250	0	250	500	750	2	0	1	0.25	0.25	0.25	0.25	0.5	0.5	0.5	0.5	0.5	linear	0.025	TRUE	25	NA	NA	0	0.5	FALSE	2	mixmodel_AR1_cal	1	0.08150167019319114	0.013965135758691212	0	10
4	250	0	250	500	750	2	0	1	0.25	0.25	0.25	0.25	0.5	0.5	0.5	0.5	0.5	linear	0.025	TRUE	25	NA	NA	0	0.5	FALSE	2	mixmodel_cal	1	0.10159911141016653	0.015596088020973753	0	10
4	250	0	250	500	750	2	0	1	0.25	0.25	0.25	0.25	0.5	0.5	0.5	0.5	0.5	linear	0.025	TRUE	25	NA	NA	0	0.5	FALSE	2	sepmodel	0.8	0.05836570833961623	0.012290797721751992	0	10
4	250	0	250	500	750	2	0	1	0.25	0.25	0.25	0.25	0.5	0.5	0.5	0.5	0.5	linear	0.025	TRUE	25	NA	NA	0	0.5	FALSE	3	fixmodel	0.9	0.05050459722747689	0.00982733825664309	0	10
4	250	0	250	500	750	2	0	1	0.25	0.25	0.25	0.25	0.5	0.5	0.5	0.5	0.5	linear	0.025	TRUE	25	NA	NA	0	0.5	FALSE	3	mixmodel	1	0.08526637464646447	0.014951489134029928	0	10
4	250	0	250	500	750	2	0	1	0.25	0.25	0.25	0.25	0.5	0.5	0.5	0.5	0.5	linear	0.025	TRUE	25	NA	NA	0	0.5	FALSE	3	mixmodel_AR1	1	0.0867921593626355	0.015314232010663231	0	10
4	250	0	250	500	750	2	0	1	0.25	0.25	0.25	0.25	0.5	0.5	0.5	0.5	0.5	linear	0.025	TRUE	25	NA	NA	0	0.5	FALSE	3	mixmodel_AR1_cal	1	0.09012951989068772	0.015808552173956016	0	10
4	250	0	250	500	750	2	0	1	0.25	0.25	0.25	0.25	0.5	0.5	0.5	0.5	0.5	linear	0.025	TRUE	25	NA	NA	0	0.5	FALSE	3	mixmodel_cal	1	0.14779299479409644	0.029304908400669658	0	10
4	250	0	250	500	750	2	0	1	0.25	0.25	0.25	0.25	0.5	0.5	0.5	0.5	0.5	linear	0.025	TRUE	25	NA	NA	0	0.5	FALSE	3	sepmodel	0.9	0.04787041646211691	0.010163112916615718	0	10
4	250	0	250	500	750	2	0	1	0.25	0.25	0.25	0.25	0.5	0.5	0.5	0.5	0.5	linear	0.025	TRUE	25	NA	NA	0	0.5	FALSE	4	fixmodel	0.7	-0.003149911126121979	0.009085124732598452	0	10
4	250	0	250	500	750	2	0	1	0.25	0.25	0.25	0.25	0.5	0.5	0.5	0.5	0.5	linear	0.025	TRUE	25	NA	NA	0	0.5	FALSE	4	mixmodel	0.9	0.03950221185253301	0.011396329688247333	0	10
4	250	0	250	500	750	2	0	1	0.25	0.25	0.25	0.25	0.5	0.5	0.5	0.5	0.5	linear	0.025	TRUE	25	NA	NA	0	0.5	FALSE	4	mixmodel_AR1	0.9	0.031738261786608955	0.01080102519038323	0	10
4	250	0	250	500	750	2	0	1	0.25	0.25	0.25	0.25	0.5	0.5	0.5	0.5	0.5	linear	0.025	TRUE	25	NA	NA	0	0.5	FALSE	4	mixmodel_AR1_cal	0.8	0.026501314096414035	0.009549398032216529	0	10
4	250	0	250	500	750	2	0	1	0.25	0.25	0.25	0.25	0.5	0.5	0.5	0.5	0.5	linear	0.025	TRUE	25	NA	NA	0	0.5	FALSE	4	mixmodel_cal	1	0.1350328839104809	0.025427567159736715	0	10
4	250	0	250	500	750	2	0	1	0.25	0.25	0.25	0.25	0.5	0.5	0.5	0.5	0.5	linear	0.025	TRUE	25	NA	NA	0	0.5	FALSE	4	sepmodel	0.7	-0.01094154809595407	0.010007625029676347	0	10
4	250	0	250	500	750	2	0	1	0.25	0.25	0.25	0.25	0.5	0.5	0.5	0.5	0.5	linear	0.025	TRUE	50	NA	NA	0	0.5	FALSE	2	fixmodel	0.9	0.024002195119192937	0.004003477826332331	0	10
4	250	0	250	500	750	2	0	1	0.25	0.25	0.25	0.25	0.5	0.5	0.5	0.5	0.5	linear	0.025	TRUE	50	NA	NA	0	0.5	FALSE	2	mixmodel	1	0.05385874752391823	0.006892166285932515	0	10
4	250	0	250	500	750	2	0	1	0.25	0.25	0.25	0.25	0.5	0.5	0.5	0.5	0.5	linear	0.025	TRUE	50	NA	NA	0	0.5	FALSE	2	mixmodel_AR1	1	0.05794301160484772	0.007606435218343423	0	10
4	250	0	250	500	750	2	0	1	0.25	0.25	0.25	0.25	0.5	0.5	0.5	0.5	0.5	linear	0.025	TRUE	50	NA	NA	0	0.5	FALSE	2	mixmodel_AR1_cal	1	0.06213772556758397	0.008510141838773471	0	10
4	250	0	250	500	750	2	0	1	0.25	0.25	0.25	0.25	0.5	0.5	0.5	0.5	0.5	linear	0.025	TRUE	50	NA	NA	0	0.5	FALSE	2	mixmodel_cal	1	0.08043428518962696	0.010326193378418102	0	10
4	250	0	250	500	750	2	0	1	0.25	0.25	0.25	0.25	0.5	0.5	0.5	0.5	0.5	linear	0.025	TRUE	50	NA	NA	0	0.5	FALSE	2	sepmodel	0.9	0.019886203431453763	0.002588882561347323	0	10
4	250	0	250	500	750	2	0	1	0.25	0.25	0.25	0.25	0.5	0.5	0.5	0.5	0.5	linear	0.025	TRUE	50	NA	NA	0	0.5	FALSE	3	fixmodel	0.9	0.0227156509927135	0.004930238342047257	0	10
4	250	0	250	500	750	2	0	1	0.25	0.25	0.25	0.25	0.5	0.5	0.5	0.5	0.5	linear	0.025	TRUE	50	NA	NA	0	0.5	FALSE	3	mixmodel	1	0.05890880628844058	0.008550650673357332	0	10
4	250	0	250	500	750	2	0	1	0.25	0.25	0.25	0.25	0.5	0.5	0.5	0.5	0.5	linear	0.025	TRUE	50	NA	NA	0	0.5	FALSE	3	mixmodel_AR1	1	0.06178831221232858	0.010121446156993768	0	10
4	250	0	250	500	750	2	0	1	0.25	0.25	0.25	0.25	0.5	0.5	0.5	0.5	0.5	linear	0.025	TRUE	50	NA	NA	0	0.5	FALSE	3	mixmodel_AR1_cal	1	0.05666918065511911	0.008317538908171841	0	10
4	250	0	250	500	750	2	0	1	0.25	0.25	0.25	0.25	0.5	0.5	0.5	0.5	0.5	linear	0.025	TRUE	50	NA	NA	0	0.5	FALSE	3	mixmodel_cal	1	0.11623655461535783	0.017436774343357695	0	10
4	250	0	250	500	750	2	0	1	0.25	0.25	0.25	0.25	0.5	0.5	0.5	0.5	0.5	linear	0.025	TRUE	50	NA	NA	0	0.5	FALSE	3	sepmodel	1	0.012293990650632872	0.004821806423074738	0	10
4	250	0	250	500	750	2	0	1	0.25	0.25	0.25	0.25	0.5	0.5	0.5	0.5	0.5	linear	0.025	TRUE	50	NA	NA	0	0.5	FALSE	4	fixmodel	1	0.0460282861312665	0.006487329964782009	0	10
4	250	0	250	500	750	2	0	1	0.25	0.25	0.25	0.25	0.5	0.5	0.5	0.5	0.5	linear	0.025	TRUE	50	NA	NA	0	0.5	FALSE	4	mixmodel	1	0.087522047237934	0.012623556007655365	0	10
4	250	0	250	500	750	2	0	1	0.25	0.25	0.25	0.25	0.5	0.5	0.5	0.5	0.5	linear	0.025	TRUE	50	NA	NA	0	0.5	FALSE	4	mixmodel_AR1	1	0.07816331207381864	0.011132796973586913	0	10
4	250	0	250	500	750	2	0	1	0.25	0.25	0.25	0.25	0.5	0.5	0.5	0.5	0.5	linear	0.025	TRUE	50	NA	NA	0	0.5	FALSE	4	mixmodel_AR1_cal	1	0.0768427529864375	0.010380465627049286	0	10
4	250	0	250	500	750	2	0	1	0.25	0.25	0.25	0.25	0.5	0.5	0.5	0.5	0.5	linear	0.025	TRUE	50	NA	NA	0	0.5	FALSE	4	mixmodel_cal	1	0.1566751220072565	0.028395660308178947	0	10
4	250	0	250	500	750	2	0	1	0.25	0.25	0.25	0.25	0.5	0.5	0.5	0.5	0.5	linear	0.025	TRUE	50	NA	NA	0	0.5	FALSE	4	sepmodel	0.9	0.02688010622894299	0.0064975910019779	0	10
4	250	0	250	500	750	2	0	1	0.25	0.25	0.25	0.25	0.5	0.5	0.5	0.5	0.5	linear	0.025	TRUE	100	NA	NA	0	0.5	FALSE	2	fixmodel	0.9	-0.01665027141434048	0.003848058528836148	0	10
4	250	0	250	500	750	2	0	1	0.25	0.25	0.25	0.25	0.5	0.5	0.5	0.5	0.5	linear	0.025	TRUE	100	NA	NA	0	0.5	FALSE	2	mixmodel	0.9	0.0064755689105315175	0.003359219463415195	0	10
4	250	0	250	500	750	2	0	1	0.25	0.25	0.25	0.25	0.5	0.5	0.5	0.5	0.5	linear	0.025	TRUE	100	NA	NA	0	0.5	FALSE	2	mixmodel_AR1	0.9	0.014457160041152361	0.0035045994151001896	0	10
4	250	0	250	500	750	2	0	1	0.25	0.25	0.25	0.25	0.5	0.5	0.5	0.5	0.5	linear	0.025	TRUE	100	NA	NA	0	0.5	FALSE	2	mixmodel_AR1_cal	0.9	0.015025946162844616	0.003355066449409727	0	10
4	250	0	250	500	750	2	0	1	0.25	0.25	0.25	0.25	0.5	0.5	0.5	0.5	0.5	linear	0.025	TRUE	100	NA	NA	0	0.5	FALSE	2	mixmodel_cal	0.9	0.030785518161905764	0.004445058274751239	0	10
4	250	0	250	500	750	2	0	1	0.25	0.25	0.25	0.25	0.5	0.5	0.5	0.5	0.5	linear	0.025	TRUE	100	NA	NA	0	0.5	FALSE	2	sepmodel	0.9	-0.018986062541257533	0.004539854817512575	0	10
4	250	0	250	500	750	2	0	1	0.25	0.25	0.25	0.25	0.5	0.5	0.5	0.5	0.5	linear	0.025	TRUE	100	NA	NA	0	0.5	FALSE	3	fixmodel	0.7	-0.043730326571657194	0.0051764730956236115	0	10
4	250	0	250	500	750	2	0	1	0.25	0.25	0.25	0.25	0.5	0.5	0.5	0.5	0.5	linear	0.025	TRUE	100	NA	NA	0	0.5	FALSE	3	mixmodel	1	-0.004084791374825758	0.002752661486061584	0	10
4	250	0	250	500	750	2	0	1	0.25	0.25	0.25	0.25	0.5	0.5	0.5	0.5	0.5	linear	0.025	TRUE	100	NA	NA	0	0.5	FALSE	3	mixmodel_AR1	1	-0.0014218307400173853	0.002696777802753912	0	10
4	250	0	250	500	750	2	0	1	0.25	0.25	0.25	0.25	0.5	0.5	0.5	0.5	0.5	linear	0.025	TRUE	100	NA	NA	0	0.5	FALSE	3	mixmodel_AR1_cal	1	0.0017680741585100162	0.002383130376507441	0	10
4	250	0	250	500	750	2	0	1	0.25	0.25	0.25	0.25	0.5	0.5	0.5	0.5	0.5	linear	0.025	TRUE	100	NA	NA	0	0.5	FALSE	3	mixmodel_cal	1	0.03356694147106819	0.00388049456446722	0	10
4	250	0	250	500	750	2	0	1	0.25	0.25	0.25	0.25	0.5	0.5	0.5	0.5	0.5	linear	0.025	TRUE	100	NA	NA	0	0.5	FALSE	3	sepmodel	0.7	-0.03240736272867999	0.004744818861416423	0	10
4	250	0	250	500	750	2	0	1	0.25	0.25	0.25	0.25	0.5	0.5	0.5	0.5	0.5	linear	0.025	TRUE	100	NA	NA	0	0.5	FALSE	4	fixmodel	0.8	-0.007531673294369809	0.006220274464661548	0	10
4	250	0	250	500	750	2	0	1	0.25	0.25	0.25	0.25	0.5	0.5	0.5	0.5	0.5	linear	0.025	TRUE	100	NA	NA	0	0.5	FALSE	4	mixmodel	1	0.036296637355402284	0.007349366063682807	0	10
4	250	0	250	500	750	2	0	1	0.25	0.25	0.25	0.25	0.5	0.5	0.5	0.5	0.5	linear	0.025	TRUE	100	NA	NA	0	0.5	FALSE	4	mixmodel_AR1	1	0.029330682861455612	0.00647330521747325	0	10
4	250	0	250	500	750	2	0	1	0.25	0.25	0.25	0.25	0.5	0.5	0.5	0.5	0.5	linear	0.025	TRUE	100	NA	NA	0	0.5	FALSE	4	mixmodel_AR1_cal	1	0.031855131831702584	0.00551346947203582	0	10
4	250	0	250	500	750	2	0	1	0.25	0.25	0.25	0.25	0.5	0.5	0.5	0.5	0.5	linear	0.025	TRUE	100	NA	NA	0	0.5	FALSE	4	mixmodel_cal	1	0.08535213616081953	0.011633613651264708	0	10
4	250	0	250	500	750	2	0	1	0.25	0.25	0.25	0.25	0.5	0.5	0.5	0.5	0.5	linear	0.025	TRUE	100	NA	NA	0	0.5	FALSE	4	sepmodel	0.7	-0.007523009295754668	0.007330635892772538	0	10
4	250	0	250	500	750	2	0	1	0.25	0.25	0.25	0.25	-0.5	-0.5	-0.5	-0.5	-0.5	stepwise_2	0.025	TRUE	25	NA	NA	0	0.5	FALSE	2	fixmodel	0.7	-0.016879707734614093	0.00918414083784631	0	10
4	250	0	250	500	750	2	0	1	0.25	0.25	0.25	0.25	-0.5	-0.5	-0.5	-0.5	-0.5	stepwise_2	0.025	TRUE	25	NA	NA	0	0.5	FALSE	2	mixmodel	0.7	-0.023475098892495654	0.009424659906781273	0	10
4	250	0	250	500	750	2	0	1	0.25	0.25	0.25	0.25	-0.5	-0.5	-0.5	-0.5	-0.5	stepwise_2	0.025	TRUE	25	NA	NA	0	0.5	FALSE	2	mixmodel_AR1	0.7	-0.024521096131568623	0.009501893396355427	0	10
4	250	0	250	500	750	2	0	1	0.25	0.25	0.25	0.25	-0.5	-0.5	-0.5	-0.5	-0.5	stepwise_2	0.025	TRUE	25	NA	NA	0	0.5	FALSE	2	mixmodel_AR1_cal	0.7	-0.037485719354637986	0.01039947753703437	0	10
4	250	0	250	500	750	2	0	1	0.25	0.25	0.25	0.25	-0.5	-0.5	-0.5	-0.5	-0.5	stepwise_2	0.025	TRUE	25	NA	NA	0	0.5	FALSE	2	mixmodel_cal	0.5	-0.07891981856423255	0.014983233009262137	0	10
4	250	0	250	500	750	2	0	1	0.25	0.25	0.25	0.25	-0.5	-0.5	-0.5	-0.5	-0.5	stepwise_2	0.025	TRUE	25	NA	NA	0	0.5	FALSE	2	sepmodel	0.6	-0.019216170607506085	0.010268625081390677	0	10
4	250	0	250	500	750	2	0	1	0.25	0.25	0.25	0.25	-0.5	-0.5	-0.5	-0.5	-0.5	stepwise_2	0.025	TRUE	25	NA	NA	0	0.5	FALSE	3	fixmodel	1	0.01073468591938866	0.0032165810802913097	0	10
4	250	0	250	500	750	2	0	1	0.25	0.25	0.25	0.25	-0.5	-0.5	-0.5	-0.5	-0.5	stepwise_2	0.025	TRUE	25	NA	NA	0	0.5	FALSE	3	mixmodel	1	6.906700521660897e-4	0.003108986526164243	0	10
4	250	0	250	500	750	2	0	1	0.25	0.25	0.25	0.25	-0.5	-0.5	-0.5	-0.5	-0.5	stepwise_2	0.025	TRUE	25	NA	NA	0	0.5	FALSE	3	mixmodel_AR1	1	0.0014024347999448434	0.003105849685877378	0	10
4	250	0	250	500	750	2	0	1	0.25	0.25	0.25	0.25	-0.5	-0.5	-0.5	-0.5	-0.5	stepwise_2	0.025	TRUE	25	NA	NA	0	0.5	FALSE	3	mixmodel_AR1_cal	0.7	-0.015426112692026062	0.003579264864292834	0	10
4	250	0	250	500	750	2	0	1	0.25	0.25	0.25	0.25	-0.5	-0.5	-0.5	-0.5	-0.5	stepwise_2	0.025	TRUE	25	NA	NA	0	0.5	FALSE	3	mixmodel_cal	0.4	-0.0943850684260494	0.012815520386380676	0	10
4	250	0	250	500	750	2	0	1	0.25	0.25	0.25	0.25	-0.5	-0.5	-0.5	-0.5	-0.5	stepwise_2	0.025	TRUE	25	NA	NA	0	0.5	FALSE	3	sepmodel	0.7	-0.0031478939050323977	0.0038521452186276724	0	10
4	250	0	250	500	750	2	0	1	0.25	0.25	0.25	0.25	-0.5	-0.5	-0.5	-0.5	-0.5	stepwise_2	0.025	TRUE	25	NA	NA	0	0.5	FALSE	4	fixmodel	0.7	-0.03799171434648119	0.011338265988963139	0	10
4	250	0	250	500	750	2	0	1	0.25	0.25	0.25	0.25	-0.5	-0.5	-0.5	-0.5	-0.5	stepwise_2	0.025	TRUE	25	NA	NA	0	0.5	FALSE	4	mixmodel	0.6	-0.05043927461391498	0.012444244698839806	0	10
4	250	0	250	500	750	2	0	1	0.25	0.25	0.25	0.25	-0.5	-0.5	-0.5	-0.5	-0.5	stepwise_2	0.025	TRUE	25	NA	NA	0	0.5	FALSE	4	mixmodel_AR1	0.7	-0.04909835838940831	0.012284185660802657	0	10
4	250	0	250	500	750	2	0	1	0.25	0.25	0.25	0.25	-0.5	-0.5	-0.5	-0.5	-0.5	stepwise_2	0.025	TRUE	25	NA	NA	0	0.5	FALSE	4	mixmodel_AR1_cal	0.6	-0.0640977428883396	0.014215897539577886	0	10
4	250	0	250	500	750	2	0	1	0.25	0.25	0.25	0.25	-0.5	-0.5	-0.5	-0.5	-0.5	stepwise_2	0.025	TRUE	25	NA	NA	0	0.5	FALSE	4	mixmodel_cal	0.2	-0.1544973437671156	0.033820404276518334	0	10
4	250	0	250	500	750	2	0	1	0.25	0.25	0.25	0.25	-0.5	-0.5	-0.5	-0.5	-0.5	stepwise_2	0.025	TRUE	25	NA	NA	0	0.5	FALSE	4	sepmodel	0.7	-0.03583457909741555	0.011843607414064221	0	10
4	250	0	250	500	750	2	0	1	0.25	0.25	0.25	0.25	-0.5	-0.5	-0.5	-0.5	-0.5	stepwise_2	0.025	TRUE	50	NA	NA	0	0.5	FALSE	2	fixmodel	1	0.04873402853190124	0.009103313514662512	0	10
4	250	0	250	500	750	2	0	1	0.25	0.25	0.25	0.25	-0.5	-0.5	-0.5	-0.5	-0.5	stepwise_2	0.025	TRUE	50	NA	NA	0	0.5	FALSE	2	mixmodel	0.9	0.04203713588929453	0.008492698697385063	0	10
4	250	0	250	500	750	2	0	1	0.25	0.25	0.25	0.25	-0.5	-0.5	-0.5	-0.5	-0.5	stepwise_2	0.025	TRUE	50	NA	NA	0	0.5	FALSE	2	mixmodel_AR1	0.9	0.04073561348728358	0.008387803388143924	0	10
4	250	0	250	500	750	2	0	1	0.25	0.25	0.25	0.25	-0.5	-0.5	-0.5	-0.5	-0.5	stepwise_2	0.025	TRUE	50	NA	NA	0	0.5	FALSE	2	mixmodel_AR1_cal	0.9	0.029138590576406696	0.007218374498619449	0	10
4	250	0	250	500	750	2	0	1	0.25	0.25	0.25	0.25	-0.5	-0.5	-0.5	-0.5	-0.5	stepwise_2	0.025	TRUE	50	NA	NA	0	0.5	FALSE	2	mixmodel_cal	0.8	0.014353632715695364	0.006781383496102505	0	10
4	250	0	250	500	750	2	0	1	0.25	0.25	0.25	0.25	-0.5	-0.5	-0.5	-0.5	-0.5	stepwise_2	0.025	TRUE	50	NA	NA	0	0.5	FALSE	2	sepmodel	0.9	0.054507149040965854	0.009160510793336839	0	10
4	250	0	250	500	750	2	0	1	0.25	0.25	0.25	0.25	-0.5	-0.5	-0.5	-0.5	-0.5	stepwise_2	0.025	TRUE	50	NA	NA	0	0.5	FALSE	3	fixmodel	0.7	-0.011901573220322276	0.006828673904758806	0	10
4	250	0	250	500	750	2	0	1	0.25	0.25	0.25	0.25	-0.5	-0.5	-0.5	-0.5	-0.5	stepwise_2	0.025	TRUE	50	NA	NA	0	0.5	FALSE	3	mixmodel	0.7	-0.0219593000551661	0.0072268413281647344	0	10
4	250	0	250	500	750	2	0	1	0.25	0.25	0.25	0.25	-0.5	-0.5	-0.5	-0.5	-0.5	stepwise_2	0.025	TRUE	50	NA	NA	0	0.5	FALSE	3	mixmodel_AR1	0.7	-0.021081670846153536	0.007182504059644272	0	10
4	250	0	250	500	750	2	0	1	0.25	0.25	0.25	0.25	-0.5	-0.5	-0.5	-0.5	-0.5	stepwise_2	0.025	TRUE	50	NA	NA	0	0.5	FALSE	3	mixmodel_AR1_cal	0.7	-0.033029603974962796	0.008054680396529222	0	10
4	250	0	250	500	750	2	0	1	0.25	0.25	0.25	0.25	-0.5	-0.5	-0.5	-0.5	-0.5	stepwise_2	0.025	TRUE	50	NA	NA	0	0.5	FALSE	3	mixmodel_cal	0.7	-0.06520067644586242	0.011333252528483013	0	10
4	250	0	250	500	750	2	0	1	0.25	0.25	0.25	0.25	-0.5	-0.5	-0.5	-0.5	-0.5	stepwise_2	0.025	TRUE	50	NA	NA	0	0.5	FALSE	3	sepmodel	0.8	-0.005664646225987058	0.005915749680010969	0	10
4	250	0	250	500	750	2	0	1	0.25	0.25	0.25	0.25	-0.5	-0.5	-0.5	-0.5	-0.5	stepwise_2	0.025	TRUE	50	NA	NA	0	0.5	FALSE	4	fixmodel	0.7	-0.016529686568562685	0.0071393237270230905	0	10
4	250	0	250	500	750	2	0	1	0.25	0.25	0.25	0.25	-0.5	-0.5	-0.5	-0.5	-0.5	stepwise_2	0.025	TRUE	50	NA	NA	0	0.5	FALSE	4	mixmodel	0.7	-0.028997705185373708	0.0077767735406428	0	10
4	250	0	250	500	750	2	0	1	0.25	0.25	0.25	0.25	-0.5	-0.5	-0.5	-0.5	-0.5	stepwise_2	0.025	TRUE	50	NA	NA	0	0.5	FALSE	4	mixmodel_AR1	0.7	-0.027682481054294144	0.007714676217541654	0	10
4	250	0	250	500	750	2	0	1	0.25	0.25	0.25	0.25	-0.5	-0.5	-0.5	-0.5	-0.5	stepwise_2	0.025	TRUE	50	NA	NA	0	0.5	FALSE	4	mixmodel_AR1_cal	0.6	-0.04295918910072274	0.008514908947353303	0	10
4	250	0	250	500	750	2	0	1	0.25	0.25	0.25	0.25	-0.5	-0.5	-0.5	-0.5	-0.5	stepwise_2	0.025	TRUE	50	NA	NA	0	0.5	FALSE	4	mixmodel_cal	0.5	-0.07583740731636869	0.012918942384385056	0	10
4	250	0	250	500	750	2	0	1	0.25	0.25	0.25	0.25	-0.5	-0.5	-0.5	-0.5	-0.5	stepwise_2	0.025	TRUE	50	NA	NA	0	0.5	FALSE	4	sepmodel	0.7	-0.015036502317831232	0.007689760486235189	0	10
4	250	0	250	500	750	2	0	1	0.25	0.25	0.25	0.25	-0.5	-0.5	-0.5	-0.5	-0.5	stepwise_2	0.025	TRUE	100	NA	NA	0	0.5	FALSE	2	fixmodel	0.9	0.011318073360667405	0.006247592604145455	0	10
4	250	0	250	500	750	2	0	1	0.25	0.25	0.25	0.25	-0.5	-0.5	-0.5	-0.5	-0.5	stepwise_2	0.025	TRUE	100	NA	NA	0	0.5	FALSE	2	mixmodel	0.9	0.004908871941179877	0.006147018469059777	0	10
4	250	0	250	500	750	2	0	1	0.25	0.25	0.25	0.25	-0.5	-0.5	-0.5	-0.5	-0.5	stepwise_2	0.025	TRUE	100	NA	NA	0	0.5	FALSE	2	mixmodel_AR1	0.9	0.003886854051656283	0.006101702029023955	0	10
4	250	0	250	500	750	2	0	1	0.25	0.25	0.25	0.25	-0.5	-0.5	-0.5	-0.5	-0.5	stepwise_2	0.025	TRUE	100	NA	NA	0	0.5	FALSE	2	mixmodel_AR1_cal	0.7	-0.02757932989892453	0.006861086675164436	0	10
4	250	0	250	500	750	2	0	1	0.25	0.25	0.25	0.25	-0.5	-0.5	-0.5	-0.5	-0.5	stepwise_2	0.025	TRUE	100	NA	NA	0	0.5	FALSE	2	mixmodel_cal	0.6	-0.03182464174860744	0.007088520828296465	0	10
4	250	0	250	500	750	2	0	1	0.25	0.25	0.25	0.25	-0.5	-0.5	-0.5	-0.5	-0.5	stepwise_2	0.025	TRUE	100	NA	NA	0	0.5	FALSE	2	sepmodel	0.8	0.007932045086385226	0.005669606131293593	0	10
4	250	0	250	500	750	2	0	1	0.25	0.25	0.25	0.25	-0.5	-0.5	-0.5	-0.5	-0.5	stepwise_2	0.025	TRUE	100	NA	NA	0	0.5	FALSE	3	fixmodel	1	0.041375292322489626	0.004532032746779079	0	10
4	250	0	250	500	750	2	0	1	0.25	0.25	0.25	0.25	-0.5	-0.5	-0.5	-0.5	-0.5	stepwise_2	0.025	TRUE	100	NA	NA	0	0.5	FALSE	3	mixmodel	1	0.03133120961277505	0.003789634439737757	0	10
4	250	0	250	500	750	2	0	1	0.25	0.25	0.25	0.25	-0.5	-0.5	-0.5	-0.5	-0.5	stepwise_2	0.025	TRUE	100	NA	NA	0	0.5	FALSE	3	mixmodel_AR1	1	0.031928094116053476	0.003855305258238097	0	10
4	250	0	250	500	750	2	0	1	0.25	0.25	0.25	0.25	-0.5	-0.5	-0.5	-0.5	-0.5	stepwise_2	0.025	TRUE	100	NA	NA	0	0.5	FALSE	3	mixmodel_AR1_cal	1	0.010881827244906484	0.0029868054077754197	0	10
4	250	0	250	500	750	2	0	1	0.25	0.25	0.25	0.25	-0.5	-0.5	-0.5	-0.5	-0.5	stepwise_2	0.025	TRUE	100	NA	NA	0	0.5	FALSE	3	mixmodel_cal	1	0.004100597532703529	0.002827380627795564	0	10
4	250	0	250	500	750	2	0	1	0.25	0.25	0.25	0.25	-0.5	-0.5	-0.5	-0.5	-0.5	stepwise_2	0.025	TRUE	100	NA	NA	0	0.5	FALSE	3	sepmodel	1	0.044947279263711205	0.005657200916878503	0	10
4	250	0	250	500	750	2	0	1	0.25	0.25	0.25	0.25	-0.5	-0.5	-0.5	-0.5	-0.5	stepwise_2	0.025	TRUE	100	NA	NA	0	0.5	FALSE	4	fixmodel	0.8	0.003685430301496634	0.007022847370946358	0	10
4	250	0	250	500	750	2	0	1	0.25	0.25	0.25	0.25	-0.5	-0.5	-0.5	-0.5	-0.5	stepwise_2	0.025	TRUE	100	NA	NA	0	0.5	FALSE	4	mixmodel	0.8	-0.00857016415998151	0.0071164122998847446	0	10
4	250	0	250	500	750	2	0	1	0.25	0.25	0.25	0.25	-0.5	-0.5	-0.5	-0.5	-0.5	stepwise_2	0.025	TRUE	100	NA	NA	0	0.5	FALSE	4	mixmodel_AR1	0.8	-0.00716808669405494	0.0070482505314886194	0	10
4	250	0	250	500	750	2	0	1	0.25	0.25	0.25	0.25	-0.5	-0.5	-0.5	-0.5	-0.5	stepwise_2	0.025	TRUE	100	NA	NA	0	0.5	FALSE	4	mixmodel_AR1_cal	0.8	-0.03532944089541067	0.008338466502333853	0	10
4	250	0	250	500	750	2	0	1	0.25	0.25	0.25	0.25	-0.5	-0.5	-0.5	-0.5	-0.5	stepwise_2	0.025	TRUE	100	NA	NA	0	0.5	FALSE	4	mixmodel_cal	0.7	-0.049801797741416826	0.009629708634477624	0	10
4	250	0	250	500	750	2	0	1	0.25	0.25	0.25	0.25	-0.5	-0.5	-0.5	-0.5	-0.5	stepwise_2	0.025	TRUE	100	NA	NA	0	0.5	FALSE	4	sepmodel	0.7	-0.0015289918013845882	0.008627927925964547	0	10
4	250	0	250	500	750	2	0	1	0.25	0.25	0.25	0.25	-0.375	-0.375	-0.375	-0.375	-0.375	stepwise_2	0.025	TRUE	25	NA	NA	0	0.5	FALSE	2	fixmodel	0.7	-0.011406843434016184	0.01456643109137542	0	10
4	250	0	250	500	750	2	0	1	0.25	0.25	0.25	0.25	-0.375	-0.375	-0.375	-0.375	-0.375	stepwise_2	0.025	TRUE	25	NA	NA	0	0.5	FALSE	2	mixmodel	0.7	-0.019667509385549925	0.014884603188207772	0	10
4	250	0	250	500	750	2	0	1	0.25	0.25	0.25	0.25	-0.375	-0.375	-0.375	-0.375	-0.375	stepwise_2	0.025	TRUE	25	NA	NA	0	0.5	FALSE	2	mixmodel_AR1	0.7	-0.021044628899031546	0.014851828879768218	0	10
4	250	0	250	500	750	2	0	1	0.25	0.25	0.25	0.25	-0.375	-0.375	-0.375	-0.375	-0.375	stepwise_2	0.025	TRUE	25	NA	NA	0	0.5	FALSE	2	mixmodel_AR1_cal	0.7	-0.03251558779362633	0.015015075902433624	0	10
4	250	0	250	500	750	2	0	1	0.25	0.25	0.25	0.25	-0.375	-0.375	-0.375	-0.375	-0.375	stepwise_2	0.025	TRUE	25	NA	NA	0	0.5	FALSE	2	mixmodel_cal	0.6	-0.09476255810235272	0.023536073819958196	0	10
4	250	0	250	500	750	2	0	1	0.25	0.25	0.25	0.25	-0.375	-0.375	-0.375	-0.375	-0.375	stepwise_2	0.025	TRUE	25	NA	NA	0	0.5	FALSE	2	sepmodel	0.7	-0.003938280639075744	0.016611426513646384	0	10
4	250	0	250	500	750	2	0	1	0.25	0.25	0.25	0.25	-0.375	-0.375	-0.375	-0.375	-0.375	stepwise_2	0.025	TRUE	25	NA	NA	0	0.5	FALSE	3	fixmodel	1	0.02727026497557202	0.006334082169781307	0	10
4	250	0	250	500	750	2	0	1	0.25	0.25	0.25	0.25	-0.375	-0.375	-0.375	-0.375	-0.375	stepwise_2	0.025	TRUE	25	NA	NA	0	0.5	FALSE	3	mixmodel	1	0.01442182813405184	0.005792805198044018	0	10
4	250	0	250	500	750	2	0	1	0.25	0.25	0.25	0.25	-0.375	-0.375	-0.375	-0.375	-0.375	stepwise_2	0.025	TRUE	25	NA	NA	0	0.5	FALSE	3	mixmodel_AR1	1	0.015279606401743742	0.005727779017189654	0	10
4	250	0	250	500	750	2	0	1	0.25	0.25	0.25	0.25	-0.375	-0.375	-0.375	-0.375	-0.375	stepwise_2	0.025	TRUE	25	NA	NA	0	0.5	FALSE	3	mixmodel_AR1_cal	1	0.0014278661645654722	0.005534005912849724	0	10
4	250	0	250	500	750	2	0	1	0.25	0.25	0.25	0.25	-0.375	-0.375	-0.375	-0.375	-0.375	stepwise_2	0.025	TRUE	25	NA	NA	0	0.5	FALSE	3	mixmodel_cal	0.2	-0.106719321824769	0.017280555143827477	0	10
4	250	0	250	500	750	2	0	1	0.25	0.25	0.25	0.25	-0.375	-0.375	-0.375	-0.375	-0.375	stepwise_2	0.025	TRUE	25	NA	NA	0	0.5	FALSE	3	sepmodel	1	0.037655659207578324	0.008615696143685618	0	10
4	250	0	250	500	750	2	0	1	0.25	0.25	0.25	0.25	-0.375	-0.375	-0.375	-0.375	-0.375	stepwise_2	0.025	TRUE	25	NA	NA	0	0.5	FALSE	4	fixmodel	1	0.023627492217092916	0.0066150286796148716	0	10
4	250	0	250	500	750	2	0	1	0.25	0.25	0.25	0.25	-0.375	-0.375	-0.375	-0.375	-0.375	stepwise_2	0.025	TRUE	25	NA	NA	0	0.5	FALSE	4	mixmodel	1	0.007675776237639767	0.006030007803449748	0	10
4	250	0	250	500	750	2	0	1	0.25	0.25	0.25	0.25	-0.375	-0.375	-0.375	-0.375	-0.375	stepwise_2	0.025	TRUE	25	NA	NA	0	0.5	FALSE	4	mixmodel_AR1	1	0.009563876135241164	0.006042070868325032	0	10
4	250	0	250	500	750	2	0	1	0.25	0.25	0.25	0.25	-0.375	-0.375	-0.375	-0.375	-0.375	stepwise_2	0.025	TRUE	25	NA	NA	0	0.5	FALSE	4	mixmodel_AR1_cal	0.9	-0.005559124352223682	0.005834108389877461	0	10
4	250	0	250	500	750	2	0	1	0.25	0.25	0.25	0.25	-0.375	-0.375	-0.375	-0.375	-0.375	stepwise_2	0.025	TRUE	25	NA	NA	0	0.5	FALSE	4	mixmodel_cal	0.5	-0.12206598882732518	0.02010285629008737	0	10
4	250	0	250	500	750	2	0	1	0.25	0.25	0.25	0.25	-0.375	-0.375	-0.375	-0.375	-0.375	stepwise_2	0.025	TRUE	25	NA	NA	0	0.5	FALSE	4	sepmodel	0.9	0.015875012092043575	0.006471960447481116	0	10
4	250	0	250	500	750	2	0	1	0.25	0.25	0.25	0.25	-0.375	-0.375	-0.375	-0.375	-0.375	stepwise_2	0.025	TRUE	50	NA	NA	0	0.5	FALSE	2	fixmodel	0.7	-0.02966548018986205	0.005618428352194001	0	10
4	250	0	250	500	750	2	0	1	0.25	0.25	0.25	0.25	-0.375	-0.375	-0.375	-0.375	-0.375	stepwise_2	0.025	TRUE	50	NA	NA	0	0.5	FALSE	2	mixmodel	0.7	-0.03854107957805706	0.006221546160265791	0	10
4	250	0	250	500	750	2	0	1	0.25	0.25	0.25	0.25	-0.375	-0.375	-0.375	-0.375	-0.375	stepwise_2	0.025	TRUE	50	NA	NA	0	0.5	FALSE	2	mixmodel_AR1	0.7	-0.040562781161655216	0.006331499813567119	0	10
4	250	0	250	500	750	2	0	1	0.25	0.25	0.25	0.25	-0.375	-0.375	-0.375	-0.375	-0.375	stepwise_2	0.025	TRUE	50	NA	NA	0	0.5	FALSE	2	mixmodel_AR1_cal	0.7	-0.05281119268945925	0.007740218523159828	0	10
4	250	0	250	500	750	2	0	1	0.25	0.25	0.25	0.25	-0.375	-0.375	-0.375	-0.375	-0.375	stepwise_2	0.025	TRUE	50	NA	NA	0	0.5	FALSE	2	mixmodel_cal	0.6	-0.0737578239736347	0.010215059176398936	0	10
4	250	0	250	500	750	2	0	1	0.25	0.25	0.25	0.25	-0.375	-0.375	-0.375	-0.375	-0.375	stepwise_2	0.025	TRUE	50	NA	NA	0	0.5	FALSE	2	sepmodel	0.7	-0.016697661120934716	0.0048249196171926785	0	10
4	250	0	250	500	750	2	0	1	0.25	0.25	0.25	0.25	-0.375	-0.375	-0.375	-0.375	-0.375	stepwise_2	0.025	TRUE	50	NA	NA	0	0.5	FALSE	3	fixmodel	0.5	-0.05425292946612631	0.01101500592846555	0	10
4	250	0	250	500	750	2	0	1	0.25	0.25	0.25	0.25	-0.375	-0.375	-0.375	-0.375	-0.375	stepwise_2	0.025	TRUE	50	NA	NA	0	0.5	FALSE	3	mixmodel	0.5	-0.06783279950067646	0.012775853402554752	0	10
4	250	0	250	500	750	2	0	1	0.25	0.25	0.25	0.25	-0.375	-0.375	-0.375	-0.375	-0.375	stepwise_2	0.025	TRUE	50	NA	NA	0	0.5	FALSE	3	mixmodel_AR1	0.5	-0.06688524787967763	0.012640785102153874	0	10
4	250	0	250	500	750	2	0	1	0.25	0.25	0.25	0.25	-0.375	-0.375	-0.375	-0.375	-0.375	stepwise_2	0.025	TRUE	50	NA	NA	0	0.5	FALSE	3	mixmodel_AR1_cal	0.5	-0.07711175157740993	0.013938042903237441	0	10
4	250	0	250	500	750	2	0	1	0.25	0.25	0.25	0.25	-0.375	-0.375	-0.375	-0.375	-0.375	stepwise_2	0.025	TRUE	50	NA	NA	0	0.5	FALSE	3	mixmodel_cal	0.5	-0.12413996790638242	0.02417205625865433	0	10
4	250	0	250	500	750	2	0	1	0.25	0.25	0.25	0.25	-0.375	-0.375	-0.375	-0.375	-0.375	stepwise_2	0.025	TRUE	50	NA	NA	0	0.5	FALSE	3	sepmodel	0.5	-0.0470524300408222	0.010244420547130746	0	10
4	250	0	250	500	750	2	0	1	0.25	0.25	0.25	0.25	-0.375	-0.375	-0.375	-0.375	-0.375	stepwise_2	0.025	TRUE	50	NA	NA	0	0.5	FALSE	4	fixmodel	0.6	-0.023522928030076773	0.011863426442025938	0	10
4	250	0	250	500	750	2	0	1	0.25	0.25	0.25	0.25	-0.375	-0.375	-0.375	-0.375	-0.375	stepwise_2	0.025	TRUE	50	NA	NA	0	0.5	FALSE	4	mixmodel	0.6	-0.040142649519248126	0.012913536412489818	0	10
4	250	0	250	500	750	2	0	1	0.25	0.25	0.25	0.25	-0.375	-0.375	-0.375	-0.375	-0.375	stepwise_2	0.025	TRUE	50	NA	NA	0	0.5	FALSE	4	mixmodel_AR1	0.6	-0.038165372302147865	0.012725902632471817	0	10
4	250	0	250	500	750	2	0	1	0.25	0.25	0.25	0.25	-0.375	-0.375	-0.375	-0.375	-0.375	stepwise_2	0.025	TRUE	50	NA	NA	0	0.5	FALSE	4	mixmodel_AR1_cal	0.6	-0.04980439222212876	0.013773199149139012	0	10
4	250	0	250	500	750	2	0	1	0.25	0.25	0.25	0.25	-0.375	-0.375	-0.375	-0.375	-0.375	stepwise_2	0.025	TRUE	50	NA	NA	0	0.5	FALSE	4	mixmodel_cal	0.5	-0.10103343729380576	0.021487512122869812	0	10
4	250	0	250	500	750	2	0	1	0.25	0.25	0.25	0.25	-0.375	-0.375	-0.375	-0.375	-0.375	stepwise_2	0.025	TRUE	50	NA	NA	0	0.5	FALSE	4	sepmodel	0.7	-0.02923728363682353	0.01279132324625734	0	10
4	250	0	250	500	750	2	0	1	0.25	0.25	0.25	0.25	-0.375	-0.375	-0.375	-0.375	-0.375	stepwise_2	0.025	TRUE	100	NA	NA	0	0.5	FALSE	2	fixmodel	0.9	0.005023897388200399	0.0036577640909211504	0	10
4	250	0	250	500	750	2	0	1	0.25	0.25	0.25	0.25	-0.375	-0.375	-0.375	-0.375	-0.375	stepwise_2	0.025	TRUE	100	NA	NA	0	0.5	FALSE	2	mixmodel	0.9	-0.003624858437966913	0.0036718744786519582	0	10
4	250	0	250	500	750	2	0	1	0.25	0.25	0.25	0.25	-0.375	-0.375	-0.375	-0.375	-0.375	stepwise_2	0.025	TRUE	100	NA	NA	0	0.5	FALSE	2	mixmodel_AR1	0.9	-0.005273644315162215	0.003696729290374631	0	10
4	250	0	250	500	750	2	0	1	0.25	0.25	0.25	0.25	-0.375	-0.375	-0.375	-0.375	-0.375	stepwise_2	0.025	TRUE	100	NA	NA	0	0.5	FALSE	2	mixmodel_AR1_cal	0.9	-0.02570580214863393	0.002703873053001352	0	10
4	250	0	250	500	750	2	0	1	0.25	0.25	0.25	0.25	-0.375	-0.375	-0.375	-0.375	-0.375	stepwise_2	0.025	TRUE	100	NA	NA	0	0.5	FALSE	2	mixmodel_cal	0.8	-0.03182346190057945	0.003083365685890659	0	10
4	250	0	250	500	750	2	0	1	0.25	0.25	0.25	0.25	-0.375	-0.375	-0.375	-0.375	-0.375	stepwise_2	0.025	TRUE	100	NA	NA	0	0.5	FALSE	2	sepmodel	0.8	0.00561083637866801	0.003241640477958228	0	10
4	250	0	250	500	750	2	0	1	0.25	0.25	0.25	0.25	-0.375	-0.375	-0.375	-0.375	-0.375	stepwise_2	0.025	TRUE	100	NA	NA	0	0.5	FALSE	3	fixmodel	0.9	0.01377224576471987	0.006104617482430079	0	10
4	250	0	250	500	750	2	0	1	0.25	0.25	0.25	0.25	-0.375	-0.375	-0.375	-0.375	-0.375	stepwise_2	0.025	TRUE	100	NA	NA	0	0.5	FALSE	3	mixmodel	0.9	1.4496726328111774e-4	0.005964479040601812	0	10
4	250	0	250	500	750	2	0	1	0.25	0.25	0.25	0.25	-0.375	-0.375	-0.375	-0.375	-0.375	stepwise_2	0.025	TRUE	100	NA	NA	0	0.5	FALSE	3	mixmodel_AR1	0.9	7.380939579155227e-4	0.0060170903792262	0	10
4	250	0	250	500	750	2	0	1	0.25	0.25	0.25	0.25	-0.375	-0.375	-0.375	-0.375	-0.375	stepwise_2	0.025	TRUE	100	NA	NA	0	0.5	FALSE	3	mixmodel_AR1_cal	0.9	-0.015481282899478994	0.005379174062433796	0	10
4	250	0	250	500	750	2	0	1	0.25	0.25	0.25	0.25	-0.375	-0.375	-0.375	-0.375	-0.375	stepwise_2	0.025	TRUE	100	NA	NA	0	0.5	FALSE	3	mixmodel_cal	0.8	-0.029012044799870032	0.006003486282027708	0	10
4	250	0	250	500	750	2	0	1	0.25	0.25	0.25	0.25	-0.375	-0.375	-0.375	-0.375	-0.375	stepwise_2	0.025	TRUE	100	NA	NA	0	0.5	FALSE	3	sepmodel	0.9	0.006374357009618142	0.004762263769530632	0	10
4	250	0	250	500	750	2	0	1	0.25	0.25	0.25	0.25	-0.375	-0.375	-0.375	-0.375	-0.375	stepwise_2	0.025	TRUE	100	NA	NA	0	0.5	FALSE	4	fixmodel	0.8	0.013742672529238794	0.009881763310049422	0	10
4	250	0	250	500	750	2	0	1	0.25	0.25	0.25	0.25	-0.375	-0.375	-0.375	-0.375	-0.375	stepwise_2	0.025	TRUE	100	NA	NA	0	0.5	FALSE	4	mixmodel	0.8	-0.0026856359192886426	0.009736462489398537	0	10
4	250	0	250	500	750	2	0	1	0.25	0.25	0.25	0.25	-0.375	-0.375	-0.375	-0.375	-0.375	stepwise_2	0.025	TRUE	100	NA	NA	0	0.5	FALSE	4	mixmodel_AR1	0.8	-5.040050371793614e-4	0.00968896449851911	0	10
4	250	0	250	500	750	2	0	1	0.25	0.25	0.25	0.25	-0.375	-0.375	-0.375	-0.375	-0.375	stepwise_2	0.025	TRUE	100	NA	NA	0	0.5	FALSE	4	mixmodel_AR1_cal	0.8	-0.02382788525734788	0.009316051629441066	0	10
4	250	0	250	500	750	2	0	1	0.25	0.25	0.25	0.25	-0.375	-0.375	-0.375	-0.375	-0.375	stepwise_2	0.025	TRUE	100	NA	NA	0	0.5	FALSE	4	mixmodel_cal	0.8	-0.04330594185240012	0.010662364345491152	0	10
4	250	0	250	500	750	2	0	1	0.25	0.25	0.25	0.25	-0.375	-0.375	-0.375	-0.375	-0.375	stepwise_2	0.025	TRUE	100	NA	NA	0	0.5	FALSE	4	sepmodel	0.8	0.006409002340659678	0.013230552544695889	0	10
4	250	0	250	500	750	2	0	1	0.25	0.25	0.25	0.25	-0.25	-0.25	-0.25	-0.25	-0.25	stepwise_2	0.025	TRUE	25	NA	NA	0	0.5	FALSE	2	fixmodel	0.9	-0.006951695543998879	0.005384890001056101	0	10
4	250	0	250	500	750	2	0	1	0.25	0.25	0.25	0.25	-0.25	-0.25	-0.25	-0.25	-0.25	stepwise_2	0.025	TRUE	25	NA	NA	0	0.5	FALSE	2	mixmodel	0.8	-0.01974459739538781	0.005728837849274806	0	10
4	250	0	250	500	750	2	0	1	0.25	0.25	0.25	0.25	-0.25	-0.25	-0.25	-0.25	-0.25	stepwise_2	0.025	TRUE	25	NA	NA	0	0.5	FALSE	2	mixmodel_AR1	0.8	-0.022458640983728358	0.005803021843154601	0	10
4	250	0	250	500	750	2	0	1	0.25	0.25	0.25	0.25	-0.25	-0.25	-0.25	-0.25	-0.25	stepwise_2	0.025	TRUE	25	NA	NA	0	0.5	FALSE	2	mixmodel_AR1_cal	0.8	-0.030976823059048898	0.006149529924752855	0	10
4	250	0	250	500	750	2	0	1	0.25	0.25	0.25	0.25	-0.25	-0.25	-0.25	-0.25	-0.25	stepwise_2	0.025	TRUE	25	NA	NA	0	0.5	FALSE	2	mixmodel_cal	0.4	-0.11405536742132881	0.018351170659596416	0	10
4	250	0	250	500	750	2	0	1	0.25	0.25	0.25	0.25	-0.25	-0.25	-0.25	-0.25	-0.25	stepwise_2	0.025	TRUE	25	NA	NA	0	0.5	FALSE	2	sepmodel	0.8	-0.002378215463450556	0.007404226210583583	0	10
4	250	0	250	500	750	2	0	1	0.25	0.25	0.25	0.25	-0.25	-0.25	-0.25	-0.25	-0.25	stepwise_2	0.025	TRUE	25	NA	NA	0	0.5	FALSE	3	fixmodel	0.6	-0.016253303065401216	0.008438556580192387	0	10
4	250	0	250	500	750	2	0	1	0.25	0.25	0.25	0.25	-0.25	-0.25	-0.25	-0.25	-0.25	stepwise_2	0.025	TRUE	25	NA	NA	0	0.5	FALSE	3	mixmodel	0.6	-0.03649076272765644	0.009719063256368298	0	10
4	250	0	250	500	750	2	0	1	0.25	0.25	0.25	0.25	-0.25	-0.25	-0.25	-0.25	-0.25	stepwise_2	0.025	TRUE	25	NA	NA	0	0.5	FALSE	3	mixmodel_AR1	0.6	-0.03525066258029576	0.009580159340220508	0	10
4	250	0	250	500	750	2	0	1	0.25	0.25	0.25	0.25	-0.25	-0.25	-0.25	-0.25	-0.25	stepwise_2	0.025	TRUE	25	NA	NA	0	0.5	FALSE	3	mixmodel_AR1_cal	0.6	-0.04454774791300894	0.010647997304731796	0	10
4	250	0	250	500	750	2	0	1	0.25	0.25	0.25	0.25	-0.25	-0.25	-0.25	-0.25	-0.25	stepwise_2	0.025	TRUE	25	NA	NA	0	0.5	FALSE	3	mixmodel_cal	0.2	-0.18196686187831201	0.04198220588097455	0	10
4	250	0	250	500	750	2	0	1	0.25	0.25	0.25	0.25	-0.25	-0.25	-0.25	-0.25	-0.25	stepwise_2	0.025	TRUE	25	NA	NA	0	0.5	FALSE	3	sepmodel	0.6	-0.027368231460919625	0.011275818543886559	0	10
4	250	0	250	500	750	2	0	1	0.25	0.25	0.25	0.25	-0.25	-0.25	-0.25	-0.25	-0.25	stepwise_2	0.025	TRUE	25	NA	NA	0	0.5	FALSE	4	fixmodel	1	0.02234252539814109	0.0019034876528069397	0	10
4	250	0	250	500	750	2	0	1	0.25	0.25	0.25	0.25	-0.25	-0.25	-0.25	-0.25	-0.25	stepwise_2	0.025	TRUE	25	NA	NA	0	0.5	FALSE	4	mixmodel	1	-0.0017732239381897858	0.0014084814933907458	0	10
4	250	0	250	500	750	2	0	1	0.25	0.25	0.25	0.25	-0.25	-0.25	-0.25	-0.25	-0.25	stepwise_2	0.025	TRUE	25	NA	NA	0	0.5	FALSE	4	mixmodel_AR1	1	0.002382797121009714	0.001354414042612608	0	10
4	250	0	250	500	750	2	0	1	0.25	0.25	0.25	0.25	-0.25	-0.25	-0.25	-0.25	-0.25	stepwise_2	0.025	TRUE	25	NA	NA	0	0.5	FALSE	4	mixmodel_AR1_cal	1	-0.0077064002645778566	0.0015610051820810571	0	10
4	250	0	250	500	750	2	0	1	0.25	0.25	0.25	0.25	-0.25	-0.25	-0.25	-0.25	-0.25	stepwise_2	0.025	TRUE	25	NA	NA	0	0.5	FALSE	4	mixmodel_cal	0.1	-0.15870340641130215	0.028221420846226607	0	10
4	250	0	250	500	750	2	0	1	0.25	0.25	0.25	0.25	-0.25	-0.25	-0.25	-0.25	-0.25	stepwise_2	0.025	TRUE	25	NA	NA	0	0.5	FALSE	4	sepmodel	0.9	4.220271100316697e-5	0.0034305987416512014	0	10
4	250	0	250	500	750	2	0	1	0.25	0.25	0.25	0.25	-0.25	-0.25	-0.25	-0.25	-0.25	stepwise_2	0.025	TRUE	50	NA	NA	0	0.5	FALSE	2	fixmodel	0.9	0.0010122560543579212	0.006409272101544026	0	10
4	250	0	250	500	750	2	0	1	0.25	0.25	0.25	0.25	-0.25	-0.25	-0.25	-0.25	-0.25	stepwise_2	0.025	TRUE	50	NA	NA	0	0.5	FALSE	2	mixmodel	0.9	-0.010972464429496193	0.006442176955092614	0	10
4	250	0	250	500	750	2	0	1	0.25	0.25	0.25	0.25	-0.25	-0.25	-0.25	-0.25	-0.25	stepwise_2	0.025	TRUE	50	NA	NA	0	0.5	FALSE	2	mixmodel_AR1	0.9	-0.013918273294574929	0.006449378611665631	0	10
4	250	0	250	500	750	2	0	1	0.25	0.25	0.25	0.25	-0.25	-0.25	-0.25	-0.25	-0.25	stepwise_2	0.025	TRUE	50	NA	NA	0	0.5	FALSE	2	mixmodel_AR1_cal	0.9	-0.024425120841311536	0.006837843089719604	0	10
4	250	0	250	500	750	2	0	1	0.25	0.25	0.25	0.25	-0.25	-0.25	-0.25	-0.25	-0.25	stepwise_2	0.025	TRUE	50	NA	NA	0	0.5	FALSE	2	mixmodel_cal	0.7	-0.05674671045915054	0.009118601032370405	0	10
4	250	0	250	500	750	2	0	1	0.25	0.25	0.25	0.25	-0.25	-0.25	-0.25	-0.25	-0.25	stepwise_2	0.025	TRUE	50	NA	NA	0	0.5	FALSE	2	sepmodel	0.8	-0.005270047781006546	0.006684523672156699	0	10
4	250	0	250	500	750	2	0	1	0.25	0.25	0.25	0.25	-0.25	-0.25	-0.25	-0.25	-0.25	stepwise_2	0.025	TRUE	50	NA	NA	0	0.5	FALSE	3	fixmodel	0.7	-0.03469329648697968	0.007367851438898372	0	10
4	250	0	250	500	750	2	0	1	0.25	0.25	0.25	0.25	-0.25	-0.25	-0.25	-0.25	-0.25	stepwise_2	0.025	TRUE	50	NA	NA	0	0.5	FALSE	3	mixmodel	0.6	-0.05320463487439536	0.008997068427869409	0	10
4	250	0	250	500	750	2	0	1	0.25	0.25	0.25	0.25	-0.25	-0.25	-0.25	-0.25	-0.25	stepwise_2	0.025	TRUE	50	NA	NA	0	0.5	FALSE	3	mixmodel_AR1	0.6	-0.051736679492158905	0.008813714271250831	0	10
4	250	0	250	500	750	2	0	1	0.25	0.25	0.25	0.25	-0.25	-0.25	-0.25	-0.25	-0.25	stepwise_2	0.025	TRUE	50	NA	NA	0	0.5	FALSE	3	mixmodel_AR1_cal	0.5	-0.05623715891688263	0.009334862674594928	0	10
4	250	0	250	500	750	2	0	1	0.25	0.25	0.25	0.25	-0.25	-0.25	-0.25	-0.25	-0.25	stepwise_2	0.025	TRUE	50	NA	NA	0	0.5	FALSE	3	mixmodel_cal	0.4	-0.12106043839415989	0.02102059689088219	0	10
4	250	0	250	500	750	2	0	1	0.25	0.25	0.25	0.25	-0.25	-0.25	-0.25	-0.25	-0.25	stepwise_2	0.025	TRUE	50	NA	NA	0	0.5	FALSE	3	sepmodel	0.6	-0.037497992798767234	0.009622982531955468	0	10
4	250	0	250	500	750	2	0	1	0.25	0.25	0.25	0.25	-0.25	-0.25	-0.25	-0.25	-0.25	stepwise_2	0.025	TRUE	50	NA	NA	0	0.5	FALSE	4	fixmodel	0.8	-0.02150073512205449	0.003490776979049261	0	10
4	250	0	250	500	750	2	0	1	0.25	0.25	0.25	0.25	-0.25	-0.25	-0.25	-0.25	-0.25	stepwise_2	0.025	TRUE	50	NA	NA	0	0.5	FALSE	4	mixmodel	0.6	-0.0446866026437897	0.005194055581548121	0	10
4	250	0	250	500	750	2	0	1	0.25	0.25	0.25	0.25	-0.25	-0.25	-0.25	-0.25	-0.25	stepwise_2	0.025	TRUE	50	NA	NA	0	0.5	FALSE	4	mixmodel_AR1	0.6	-0.04126444711754023	0.004847081622118811	0	10
4	250	0	250	500	750	2	0	1	0.25	0.25	0.25	0.25	-0.25	-0.25	-0.25	-0.25	-0.25	stepwise_2	0.025	TRUE	50	NA	NA	0	0.5	FALSE	4	mixmodel_AR1_cal	0.6	-0.04896297163574878	0.005142253983154048	0	10
4	250	0	250	500	750	2	0	1	0.25	0.25	0.25	0.25	-0.25	-0.25	-0.25	-0.25	-0.25	stepwise_2	0.025	TRUE	50	NA	NA	0	0.5	FALSE	4	mixmodel_cal	0.5	-0.11948302841856442	0.01771307065011743	0	10
4	250	0	250	500	750	2	0	1	0.25	0.25	0.25	0.25	-0.25	-0.25	-0.25	-0.25	-0.25	stepwise_2	0.025	TRUE	50	NA	NA	0	0.5	FALSE	4	sepmodel	0.7	-0.03000751269210653	0.0040396007478140745	0	10
4	250	0	250	500	750	2	0	1	0.25	0.25	0.25	0.25	-0.25	-0.25	-0.25	-0.25	-0.25	stepwise_2	0.025	TRUE	100	NA	NA	0	0.5	FALSE	2	fixmodel	0.6	-0.04969798035702769	0.010324425988998787	0	10
4	250	0	250	500	750	2	0	1	0.25	0.25	0.25	0.25	-0.25	-0.25	-0.25	-0.25	-0.25	stepwise_2	0.025	TRUE	100	NA	NA	0	0.5	FALSE	2	mixmodel	0.5	-0.06169596226432704	0.011674072213815643	0	10
4	250	0	250	500	750	2	0	1	0.25	0.25	0.25	0.25	-0.25	-0.25	-0.25	-0.25	-0.25	stepwise_2	0.025	TRUE	100	NA	NA	0	0.5	FALSE	2	mixmodel_AR1	0.5	-0.06401016937906119	0.012052413997166082	0	10
4	250	0	250	500	750	2	0	1	0.25	0.25	0.25	0.25	-0.25	-0.25	-0.25	-0.25	-0.25	stepwise_2	0.025	TRUE	100	NA	NA	0	0.5	FALSE	2	mixmodel_AR1_cal	0.5	-0.08060273528881778	0.013106744011410624	0	10
4	250	0	250	500	750	2	0	1	0.25	0.25	0.25	0.25	-0.25	-0.25	-0.25	-0.25	-0.25	stepwise_2	0.025	TRUE	100	NA	NA	0	0.5	FALSE	2	mixmodel_cal	0.5	-0.09486956878910975	0.015566836169046505	0	10
4	250	0	250	500	750	2	0	1	0.25	0.25	0.25	0.25	-0.25	-0.25	-0.25	-0.25	-0.25	stepwise_2	0.025	TRUE	100	NA	NA	0	0.5	FALSE	2	sepmodel	0.5	-0.04307764914623893	0.010300452329896168	0	10
4	250	0	250	500	750	2	0	1	0.25	0.25	0.25	0.25	-0.25	-0.25	-0.25	-0.25	-0.25	stepwise_2	0.025	TRUE	100	NA	NA	0	0.5	FALSE	3	fixmodel	1	0.011313272719125087	0.005846414315716802	0	10
4	250	0	250	500	750	2	0	1	0.25	0.25	0.25	0.25	-0.25	-0.25	-0.25	-0.25	-0.25	stepwise_2	0.025	TRUE	100	NA	NA	0	0.5	FALSE	3	mixmodel	0.9	-0.007676892553775724	0.00602192482624459	0	10
4	250	0	250	500	750	2	0	1	0.25	0.25	0.25	0.25	-0.25	-0.25	-0.25	-0.25	-0.25	stepwise_2	0.025	TRUE	100	NA	NA	0	0.5	FALSE	3	mixmodel_AR1	0.9	-0.006961432488053717	0.005934898195929074	0	10
4	250	0	250	500	750	2	0	1	0.25	0.25	0.25	0.25	-0.25	-0.25	-0.25	-0.25	-0.25	stepwise_2	0.025	TRUE	100	NA	NA	0	0.5	FALSE	3	mixmodel_AR1_cal	0.8	-0.019354990787270623	0.005406305990860456	0	10
4	250	0	250	500	750	2	0	1	0.25	0.25	0.25	0.25	-0.25	-0.25	-0.25	-0.25	-0.25	stepwise_2	0.025	TRUE	100	NA	NA	0	0.5	FALSE	3	mixmodel_cal	0.7	-0.04215981763381843	0.007297370409735138	0	10
4	250	0	250	500	750	2	0	1	0.25	0.25	0.25	0.25	-0.25	-0.25	-0.25	-0.25	-0.25	stepwise_2	0.025	TRUE	100	NA	NA	0	0.5	FALSE	3	sepmodel	0.9	0.017433417683965426	0.006692274735611205	0	10
4	250	0	250	500	750	2	0	1	0.25	0.25	0.25	0.25	-0.25	-0.25	-0.25	-0.25	-0.25	stepwise_2	0.025	TRUE	100	NA	NA	0	0.5	FALSE	4	fixmodel	0.7	-0.021723530480091943	0.008271064251989991	0	10
4	250	0	250	500	750	2	0	1	0.25	0.25	0.25	0.25	-0.25	-0.25	-0.25	-0.25	-0.25	stepwise_2	0.025	TRUE	100	NA	NA	0	0.5	FALSE	4	mixmodel	0.7	-0.04462467133307225	0.01007431725443689	0	10
4	250	0	250	500	750	2	0	1	0.25	0.25	0.25	0.25	-0.25	-0.25	-0.25	-0.25	-0.25	stepwise_2	0.025	TRUE	100	NA	NA	0	0.5	FALSE	4	mixmodel_AR1	0.7	-0.04102825478576571	0.009624569874276635	0	10
4	250	0	250	500	750	2	0	1	0.25	0.25	0.25	0.25	-0.25	-0.25	-0.25	-0.25	-0.25	stepwise_2	0.025	TRUE	100	NA	NA	0	0.5	FALSE	4	mixmodel_AR1_cal	0.7	-0.056550649301523016	0.009662804712979825	0	10
4	250	0	250	500	750	2	0	1	0.25	0.25	0.25	0.25	-0.25	-0.25	-0.25	-0.25	-0.25	stepwise_2	0.025	TRUE	100	NA	NA	0	0.5	FALSE	4	mixmodel_cal	0.5	-0.08823548642279723	0.01469865279198553	0	10
4	250	0	250	500	750	2	0	1	0.25	0.25	0.25	0.25	-0.25	-0.25	-0.25	-0.25	-0.25	stepwise_2	0.025	TRUE	100	NA	NA	0	0.5	FALSE	4	sepmodel	0.8	-0.021083469464822896	0.008451571166361155	0	10
4	250	0	250	500	750	2	0	1	0.25	0.25	0.25	0.25	-0.125	-0.125	-0.125	-0.125	-0.125	stepwise_2	0.025	TRUE	25	NA	NA	0	0.5	FALSE	2	fixmodel	0.8	-3.3367889288035414e-4	0.004609515098858864	0	10
4	250	0	250	500	750	2	0	1	0.25	0.25	0.25	0.25	-0.125	-0.125	-0.125	-0.125	-0.125	stepwise_2	0.025	TRUE	25	NA	NA	0	0.5	FALSE	2	mixmodel	0.8	-0.02369475838383664	0.005385066722255048	0	10
4	250	0	250	500	750	2	0	1	0.25	0.25	0.25	0.25	-0.125	-0.125	-0.125	-0.125	-0.125	stepwise_2	0.025	TRUE	25	NA	NA	0	0.5	FALSE	2	mixmodel_AR1	0.7	-0.030216953022679936	0.005925157961853547	0	10
4	250	0	250	500	750	2	0	1	0.25	0.25	0.25	0.25	-0.125	-0.125	-0.125	-0.125	-0.125	stepwise_2	0.025	TRUE	25	NA	NA	0	0.5	FALSE	2	mixmodel_AR1_cal	0.6	-0.041812509559876226	0.007208498570090339	0	10
4	250	0	250	500	750	2	0	1	0.25	0.25	0.25	0.25	-0.125	-0.125	-0.125	-0.125	-0.125	stepwise_2	0.025	TRUE	25	NA	NA	0	0.5	FALSE	2	mixmodel_cal	0.6	-0.0778025535340756	0.009063532499268822	0	10
4	250	0	250	500	750	2	0	1	0.25	0.25	0.25	0.25	-0.125	-0.125	-0.125	-0.125	-0.125	stepwise_2	0.025	TRUE	25	NA	NA	0	0.5	FALSE	2	sepmodel	0.8	6.229509086778662e-4	0.004820931868289154	0	10
4	250	0	250	500	750	2	0	1	0.25	0.25	0.25	0.25	-0.125	-0.125	-0.125	-0.125	-0.125	stepwise_2	0.025	TRUE	25	NA	NA	0	0.5	FALSE	3	fixmodel	0.9	0.022337703334262278	0.007174197078552183	0	10
4	250	0	250	500	750	2	0	1	0.25	0.25	0.25	0.25	-0.125	-0.125	-0.125	-0.125	-0.125	stepwise_2	0.025	TRUE	25	NA	NA	0	0.5	FALSE	3	mixmodel	0.7	-0.016219294443779345	0.007608712742203904	0	10
4	250	0	250	500	750	2	0	1	0.25	0.25	0.25	0.25	-0.125	-0.125	-0.125	-0.125	-0.125	stepwise_2	0.025	TRUE	25	NA	NA	0	0.5	FALSE	3	mixmodel_AR1	0.7	-0.016350345041966648	0.007973662998688909	0	10
4	250	0	250	500	750	2	0	1	0.25	0.25	0.25	0.25	-0.125	-0.125	-0.125	-0.125	-0.125	stepwise_2	0.025	TRUE	25	NA	NA	0	0.5	FALSE	3	mixmodel_AR1_cal	0.6	-0.03560398149641078	0.010688646215680471	0	10
4	250	0	250	500	750	2	0	1	0.25	0.25	0.25	0.25	-0.125	-0.125	-0.125	-0.125	-0.125	stepwise_2	0.025	TRUE	25	NA	NA	0	0.5	FALSE	3	mixmodel_cal	0.4	-0.09548532975047352	0.013933015324945537	0	10
4	250	0	250	500	750	2	0	1	0.25	0.25	0.25	0.25	-0.125	-0.125	-0.125	-0.125	-0.125	stepwise_2	0.025	TRUE	25	NA	NA	0	0.5	FALSE	3	sepmodel	0.7	0.023559443335589465	0.007250490248699799	0	10
4	250	0	250	500	750	2	0	1	0.25	0.25	0.25	0.25	-0.125	-0.125	-0.125	-0.125	-0.125	stepwise_2	0.025	TRUE	25	NA	NA	0	0.5	FALSE	4	fixmodel	0.8	-7.35512455998899e-4	0.010103860389992309	0	10
4	250	0	250	500	750	2	0	1	0.25	0.25	0.25	0.25	-0.125	-0.125	-0.125	-0.125	-0.125	stepwise_2	0.025	TRUE	25	NA	NA	0	0.5	FALSE	4	mixmodel	0.8	-0.04269790642926749	0.012340617760801623	0	10
4	250	0	250	500	750	2	0	1	0.25	0.25	0.25	0.25	-0.125	-0.125	-0.125	-0.125	-0.125	stepwise_2	0.025	TRUE	25	NA	NA	0	0.5	FALSE	4	mixmodel_AR1	0.8	-0.037684356093963985	0.01282041906438102	0	10
4	250	0	250	500	750	2	0	1	0.25	0.25	0.25	0.25	-0.125	-0.125	-0.125	-0.125	-0.125	stepwise_2	0.025	TRUE	25	NA	NA	0	0.5	FALSE	4	mixmodel_AR1_cal	0.7	-0.049464101642017706	0.01579647237601319	0	10
4	250	0	250	500	750	2	0	1	0.25	0.25	0.25	0.25	-0.125	-0.125	-0.125	-0.125	-0.125	stepwise_2	0.025	TRUE	25	NA	NA	0	0.5	FALSE	4	mixmodel_cal	0.3	-0.12455194515082449	0.021211608480755987	0	10
4	250	0	250	500	750	2	0	1	0.25	0.25	0.25	0.25	-0.125	-0.125	-0.125	-0.125	-0.125	stepwise_2	0.025	TRUE	25	NA	NA	0	0.5	FALSE	4	sepmodel	0.9	-0.008289315805901911	0.009550153232276447	0	10
4	250	0	250	500	750	2	0	1	0.25	0.25	0.25	0.25	-0.125	-0.125	-0.125	-0.125	-0.125	stepwise_2	0.025	TRUE	50	NA	NA	0	0.5	FALSE	2	fixmodel	1	-0.02526067404178339	0.0022714187718774455	0	10
4	250	0	250	500	750	2	0	1	0.25	0.25	0.25	0.25	-0.125	-0.125	-0.125	-0.125	-0.125	stepwise_2	0.025	TRUE	50	NA	NA	0	0.5	FALSE	2	mixmodel	0.9	-0.04554206034482955	0.003768283940895017	0	10
4	250	0	250	500	750	2	0	1	0.25	0.25	0.25	0.25	-0.125	-0.125	-0.125	-0.125	-0.125	stepwise_2	0.025	TRUE	50	NA	NA	0	0.5	FALSE	2	mixmodel_AR1	0.9	-0.052135458749029	0.004315367352464261	0	10
4	250	0	250	500	750	2	0	1	0.25	0.25	0.25	0.25	-0.125	-0.125	-0.125	-0.125	-0.125	stepwise_2	0.025	TRUE	50	NA	NA	0	0.5	FALSE	2	mixmodel_AR1_cal	0.8	-0.055382693092284815	0.004788752638348935	0	10
4	250	0	250	500	750	2	0	1	0.25	0.25	0.25	0.25	-0.125	-0.125	-0.125	-0.125	-0.125	stepwise_2	0.025	TRUE	50	NA	NA	0	0.5	FALSE	2	mixmodel_cal	0.3	-0.08843572262373711	0.010086490275593702	0	10
4	250	0	250	500	750	2	0	1	0.25	0.25	0.25	0.25	-0.125	-0.125	-0.125	-0.125	-0.125	stepwise_2	0.025	TRUE	50	NA	NA	0	0.5	FALSE	2	sepmodel	1	-0.009024671712705015	0.0013892961111886919	0	10
4	250	0	250	500	750	2	0	1	0.25	0.25	0.25	0.25	-0.125	-0.125	-0.125	-0.125	-0.125	stepwise_2	0.025	TRUE	50	NA	NA	0	0.5	FALSE	3	fixmodel	0.8	-0.030835816151556752	0.005658758510162968	0	10
4	250	0	250	500	750	2	0	1	0.25	0.25	0.25	0.25	-0.125	-0.125	-0.125	-0.125	-0.125	stepwise_2	0.025	TRUE	50	NA	NA	0	0.5	FALSE	3	mixmodel	0.7	-0.0632419648396637	0.00895773438388145	0	10
4	250	0	250	500	750	2	0	1	0.25	0.25	0.25	0.25	-0.125	-0.125	-0.125	-0.125	-0.125	stepwise_2	0.025	TRUE	50	NA	NA	0	0.5	FALSE	3	mixmodel_AR1	0.7	-0.06627210082909307	0.009581095777390464	0	10
4	250	0	250	500	750	2	0	1	0.25	0.25	0.25	0.25	-0.125	-0.125	-0.125	-0.125	-0.125	stepwise_2	0.025	TRUE	50	NA	NA	0	0.5	FALSE	3	mixmodel_AR1_cal	0.8	-0.0729538665309071	0.011922252934237333	0	10
4	250	0	250	500	750	2	0	1	0.25	0.25	0.25	0.25	-0.125	-0.125	-0.125	-0.125	-0.125	stepwise_2	0.025	TRUE	50	NA	NA	0	0.5	FALSE	3	mixmodel_cal	0.3	-0.12695032821938532	0.020594610018650823	0	10
4	250	0	250	500	750	2	0	1	0.25	0.25	0.25	0.25	-0.125	-0.125	-0.125	-0.125	-0.125	stepwise_2	0.025	TRUE	50	NA	NA	0	0.5	FALSE	3	sepmodel	0.8	-0.009641733744215513	0.006128752814404132	0	10
4	250	0	250	500	750	2	0	1	0.25	0.25	0.25	0.25	-0.125	-0.125	-0.125	-0.125	-0.125	stepwise_2	0.025	TRUE	50	NA	NA	0	0.5	FALSE	4	fixmodel	0.8	-0.04634987159708036	0.004103775484961904	0	10
4	250	0	250	500	750	2	0	1	0.25	0.25	0.25	0.25	-0.125	-0.125	-0.125	-0.125	-0.125	stepwise_2	0.025	TRUE	50	NA	NA	0	0.5	FALSE	4	mixmodel	0.5	-0.08089108109828926	0.008056792265998251	0	10
4	250	0	250	500	750	2	0	1	0.25	0.25	0.25	0.25	-0.125	-0.125	-0.125	-0.125	-0.125	stepwise_2	0.025	TRUE	50	NA	NA	0	0.5	FALSE	4	mixmodel_AR1	0.6	-0.07757568449145112	0.007760952122272595	0	10
4	250	0	250	500	750	2	0	1	0.25	0.25	0.25	0.25	-0.125	-0.125	-0.125	-0.125	-0.125	stepwise_2	0.025	TRUE	50	NA	NA	0	0.5	FALSE	4	mixmodel_AR1_cal	0.6	-0.08263578132968143	0.008437628146101394	0	10
4	250	0	250	500	750	2	0	1	0.25	0.25	0.25	0.25	-0.125	-0.125	-0.125	-0.125	-0.125	stepwise_2	0.025	TRUE	50	NA	NA	0	0.5	FALSE	4	mixmodel_cal	0.2	-0.144648158455518	0.022379984842436376	0	10
4	250	0	250	500	750	2	0	1	0.25	0.25	0.25	0.25	-0.125	-0.125	-0.125	-0.125	-0.125	stepwise_2	0.025	TRUE	50	NA	NA	0	0.5	FALSE	4	sepmodel	0.7	-0.02943501473031474	0.003036732929565472	0	10
4	250	0	250	500	750	2	0	1	0.25	0.25	0.25	0.25	-0.125	-0.125	-0.125	-0.125	-0.125	stepwise_2	0.025	TRUE	100	NA	NA	0	0.5	FALSE	2	fixmodel	0.8	-0.03211044271300724	0.005722712562249034	0	10
4	250	0	250	500	750	2	0	1	0.25	0.25	0.25	0.25	-0.125	-0.125	-0.125	-0.125	-0.125	stepwise_2	0.025	TRUE	100	NA	NA	0	0.5	FALSE	2	mixmodel	0.7	-0.05778961541204641	0.008363206149843164	0	10
4	250	0	250	500	750	2	0	1	0.25	0.25	0.25	0.25	-0.125	-0.125	-0.125	-0.125	-0.125	stepwise_2	0.025	TRUE	100	NA	NA	0	0.5	FALSE	2	mixmodel_AR1	0.7	-0.06415333264104679	0.009182585680584656	0	10
4	250	0	250	500	750	2	0	1	0.25	0.25	0.25	0.25	-0.125	-0.125	-0.125	-0.125	-0.125	stepwise_2	0.025	TRUE	100	NA	NA	0	0.5	FALSE	2	mixmodel_AR1_cal	0.7	-0.0727652125984556	0.012085748522470513	0	10
4	250	0	250	500	750	2	0	1	0.25	0.25	0.25	0.25	-0.125	-0.125	-0.125	-0.125	-0.125	stepwise_2	0.025	TRUE	100	NA	NA	0	0.5	FALSE	2	mixmodel_cal	0.7	-0.08112419404165856	0.013030239131857146	0	10
4	250	0	250	500	750	2	0	1	0.25	0.25	0.25	0.25	-0.125	-0.125	-0.125	-0.125	-0.125	stepwise_2	0.025	TRUE	100	NA	NA	0	0.5	FALSE	2	sepmodel	0.8	-0.03794899980471429	0.005705515626445133	0	10
4	250	0	250	500	750	2	0	1	0.25	0.25	0.25	0.25	-0.125	-0.125	-0.125	-0.125	-0.125	stepwise_2	0.025	TRUE	100	NA	NA	0	0.5	FALSE	3	fixmodel	0.9	0.00876005964242849	0.004814240216089212	0	10
4	250	0	250	500	750	2	0	1	0.25	0.25	0.25	0.25	-0.125	-0.125	-0.125	-0.125	-0.125	stepwise_2	0.025	TRUE	100	NA	NA	0	0.5	FALSE	3	mixmodel	0.7	-0.030368232741973374	0.007266029071013526	0	10
4	250	0	250	500	750	2	0	1	0.25	0.25	0.25	0.25	-0.125	-0.125	-0.125	-0.125	-0.125	stepwise_2	0.025	TRUE	100	NA	NA	0	0.5	FALSE	3	mixmodel_AR1	0.7	-0.031829905383697454	0.007094402773307209	0	10
4	250	0	250	500	750	2	0	1	0.25	0.25	0.25	0.25	-0.125	-0.125	-0.125	-0.125	-0.125	stepwise_2	0.025	TRUE	100	NA	NA	0	0.5	FALSE	3	mixmodel_AR1_cal	0.7	-0.04071595136291826	0.007150147230529334	0	10
4	250	0	250	500	750	2	0	1	0.25	0.25	0.25	0.25	-0.125	-0.125	-0.125	-0.125	-0.125	stepwise_2	0.025	TRUE	100	NA	NA	0	0.5	FALSE	3	mixmodel_cal	0.5	-0.06563993445500778	0.009054625728960066	0	10
4	250	0	250	500	750	2	0	1	0.25	0.25	0.25	0.25	-0.125	-0.125	-0.125	-0.125	-0.125	stepwise_2	0.025	TRUE	100	NA	NA	0	0.5	FALSE	3	sepmodel	0.9	0.015444345350693217	0.003826642092606653	0	10
4	250	0	250	500	750	2	0	1	0.25	0.25	0.25	0.25	-0.125	-0.125	-0.125	-0.125	-0.125	stepwise_2	0.025	TRUE	100	NA	NA	0	0.5	FALSE	4	fixmodel	0.6	-0.04908571725742923	0.009348182515275884	0	10
4	250	0	250	500	750	2	0	1	0.25	0.25	0.25	0.25	-0.125	-0.125	-0.125	-0.125	-0.125	stepwise_2	0.025	TRUE	100	NA	NA	0	0.5	FALSE	4	mixmodel	0.5	-0.09324308235462309	0.01765622220345089	0	10
4	250	0	250	500	750	2	0	1	0.25	0.25	0.25	0.25	-0.125	-0.125	-0.125	-0.125	-0.125	stepwise_2	0.025	TRUE	100	NA	NA	0	0.5	FALSE	4	mixmodel_AR1	0.5	-0.0908265730382019	0.017138204291333902	0	10
4	250	0	250	500	750	2	0	1	0.25	0.25	0.25	0.25	-0.125	-0.125	-0.125	-0.125	-0.125	stepwise_2	0.025	TRUE	100	NA	NA	0	0.5	FALSE	4	mixmodel_AR1_cal	0.5	-0.09784422118097015	0.018058009072367077	0	10
4	250	0	250	500	750	2	0	1	0.25	0.25	0.25	0.25	-0.125	-0.125	-0.125	-0.125	-0.125	stepwise_2	0.025	TRUE	100	NA	NA	0	0.5	FALSE	4	mixmodel_cal	0.5	-0.13231714988098847	0.025376943692495282	0	10
4	250	0	250	500	750	2	0	1	0.25	0.25	0.25	0.25	-0.125	-0.125	-0.125	-0.125	-0.125	stepwise_2	0.025	TRUE	100	NA	NA	0	0.5	FALSE	4	sepmodel	0.6	-0.045193812876197816	0.010196486233256188	0	10
4	250	0	250	500	750	2	0	1	0.25	0.25	0.25	0.25	0	0	0	0	0	stepwise_2	0.025	TRUE	25	NA	NA	0	0.5	FALSE	2	fixmodel	0.9	0.009238288164848363	0.005448536454640297	0	10
4	250	0	250	500	750	2	0	1	0.25	0.25	0.25	0.25	0	0	0	0	0	stepwise_2	0.025	TRUE	25	NA	NA	0	0.5	FALSE	2	mixmodel	0.9	0.003923251015436701	0.006128419903891056	0	10
4	250	0	250	500	750	2	0	1	0.25	0.25	0.25	0.25	0	0	0	0	0	stepwise_2	0.025	TRUE	25	NA	NA	0	0.5	FALSE	2	mixmodel_AR1	0.9	0.0027675355583447027	0.00613197891740017	0	10
4	250	0	250	500	750	2	0	1	0.25	0.25	0.25	0.25	0	0	0	0	0	stepwise_2	0.025	TRUE	25	NA	NA	0	0.5	FALSE	2	mixmodel_AR1_cal	0.9	0.0024950684155781886	0.006350328825733261	0	10
4	250	0	250	500	750	2	0	1	0.25	0.25	0.25	0.25	0	0	0	0	0	stepwise_2	0.025	TRUE	25	NA	NA	0	0.5	FALSE	2	mixmodel_cal	0.9	0.0022924715063849994	0.006364217642384764	0	10
4	250	0	250	500	750	2	0	1	0.25	0.25	0.25	0.25	0	0	0	0	0	stepwise_2	0.025	TRUE	25	NA	NA	0	0.5	FALSE	2	sepmodel	0.9	0.007391668552148465	0.00706780231625224	0	10
4	250	0	250	500	750	2	0	1	0.25	0.25	0.25	0.25	0	0	0	0	0	stepwise_2	0.025	TRUE	25	NA	NA	0	0.5	FALSE	3	fixmodel	0.9	0.01829153886358721	0.003247771309617968	0	10
4	250	0	250	500	750	2	0	1	0.25	0.25	0.25	0.25	0	0	0	0	0	stepwise_2	0.025	TRUE	25	NA	NA	0	0.5	FALSE	3	mixmodel	1	0.01961176388389442	0.0033619944100174034	0	10
4	250	0	250	500	750	2	0	1	0.25	0.25	0.25	0.25	0	0	0	0	0	stepwise_2	0.025	TRUE	25	NA	NA	0	0.5	FALSE	3	mixmodel_AR1	1	0.01924808557812693	0.0033285646206277705	0	10
4	250	0	250	500	750	2	0	1	0.25	0.25	0.25	0.25	0	0	0	0	0	stepwise_2	0.025	TRUE	25	NA	NA	0	0.5	FALSE	3	mixmodel_AR1_cal	1	0.018232702810302474	0.0033529749538730863	0	10
4	250	0	250	500	750	2	0	1	0.25	0.25	0.25	0.25	0	0	0	0	0	stepwise_2	0.025	TRUE	25	NA	NA	0	0.5	FALSE	3	mixmodel_cal	1	0.01818283050802423	0.0032500715948676493	0	10
4	250	0	250	500	750	2	0	1	0.25	0.25	0.25	0.25	0	0	0	0	0	stepwise_2	0.025	TRUE	25	NA	NA	0	0.5	FALSE	3	sepmodel	0.9	0.025948429143357415	0.0036014673421239382	0	10
4	250	0	250	500	750	2	0	1	0.25	0.25	0.25	0.25	0	0	0	0	0	stepwise_2	0.025	TRUE	25	NA	NA	0	0.5	FALSE	4	fixmodel	0.9	0.01650948934753216	0.006214162515363781	0	10
4	250	0	250	500	750	2	0	1	0.25	0.25	0.25	0.25	0	0	0	0	0	stepwise_2	0.025	TRUE	25	NA	NA	0	0.5	FALSE	4	mixmodel	0.8	0.011127828609425686	0.00740226265843388	0	10
4	250	0	250	500	750	2	0	1	0.25	0.25	0.25	0.25	0	0	0	0	0	stepwise_2	0.025	TRUE	25	NA	NA	0	0.5	FALSE	4	mixmodel_AR1	0.8	0.01345607077131239	0.007391539254612525	0	10
4	250	0	250	500	750	2	0	1	0.25	0.25	0.25	0.25	0	0	0	0	0	stepwise_2	0.025	TRUE	25	NA	NA	0	0.5	FALSE	4	mixmodel_AR1_cal	0.8	0.012809161084446508	0.0073458308745077685	0	10
4	250	0	250	500	750	2	0	1	0.25	0.25	0.25	0.25	0	0	0	0	0	stepwise_2	0.025	TRUE	25	NA	NA	0	0.5	FALSE	4	mixmodel_cal	0.8	0.013033291221291918	0.007402106833207209	0	10
4	250	0	250	500	750	2	0	1	0.25	0.25	0.25	0.25	0	0	0	0	0	stepwise_2	0.025	TRUE	25	NA	NA	0	0.5	FALSE	4	sepmodel	0.9	0.017593858012757375	0.005289897908661785	0	10
4	250	0	250	500	750	2	0	1	0.25	0.25	0.25	0.25	0	0	0	0	0	stepwise_2	0.025	TRUE	50	NA	NA	0	0.5	FALSE	2	fixmodel	0.9	0.03772910469974805	0.0076171474988679265	0	10
4	250	0	250	500	750	2	0	1	0.25	0.25	0.25	0.25	0	0	0	0	0	stepwise_2	0.025	TRUE	50	NA	NA	0	0.5	FALSE	2	mixmodel	0.9	0.03011955219624656	0.007015149031274405	0	10
4	250	0	250	500	750	2	0	1	0.25	0.25	0.25	0.25	0	0	0	0	0	stepwise_2	0.025	TRUE	50	NA	NA	0	0.5	FALSE	2	mixmodel_AR1	0.9	0.029628373743222605	0.0070454693392533125	0	10
4	250	0	250	500	750	2	0	1	0.25	0.25	0.25	0.25	0	0	0	0	0	stepwise_2	0.025	TRUE	50	NA	NA	0	0.5	FALSE	2	mixmodel_AR1_cal	0.9	0.03005213542262489	0.0071488337353804296	0	10
4	250	0	250	500	750	2	0	1	0.25	0.25	0.25	0.25	0	0	0	0	0	stepwise_2	0.025	TRUE	50	NA	NA	0	0.5	FALSE	2	mixmodel_cal	0.9	0.030372502375251752	0.007244671535999208	0	10
4	250	0	250	500	750	2	0	1	0.25	0.25	0.25	0.25	0	0	0	0	0	stepwise_2	0.025	TRUE	50	NA	NA	0	0.5	FALSE	2	sepmodel	0.9	0.0323734966147536	0.008269255697895715	0	10
4	250	0	250	500	750	2	0	1	0.25	0.25	0.25	0.25	0	0	0	0	0	stepwise_2	0.025	TRUE	50	NA	NA	0	0.5	FALSE	3	fixmodel	0.7	0.007278309894708854	0.007123695110200052	0	10
4	250	0	250	500	750	2	0	1	0.25	0.25	0.25	0.25	0	0	0	0	0	stepwise_2	0.025	TRUE	50	NA	NA	0	0.5	FALSE	3	mixmodel	0.9	1.4267662657592163e-4	0.004883111228093189	0	10
4	250	0	250	500	750	2	0	1	0.25	0.25	0.25	0.25	0	0	0	0	0	stepwise_2	0.025	TRUE	50	NA	NA	0	0.5	FALSE	3	mixmodel_AR1	0.9	-6.274524544523207e-4	0.00474750441457189	0	10
4	250	0	250	500	750	2	0	1	0.25	0.25	0.25	0.25	0	0	0	0	0	stepwise_2	0.025	TRUE	50	NA	NA	0	0.5	FALSE	3	mixmodel_AR1_cal	0.9	-4.749909439239836e-4	0.004822925593598095	0	10
4	250	0	250	500	750	2	0	1	0.25	0.25	0.25	0.25	0	0	0	0	0	stepwise_2	0.025	TRUE	50	NA	NA	0	0.5	FALSE	3	mixmodel_cal	0.9	-1.879366140017713e-4	0.004821189729509327	0	10
4	250	0	250	500	750	2	0	1	0.25	0.25	0.25	0.25	0	0	0	0	0	stepwise_2	0.025	TRUE	50	NA	NA	0	0.5	FALSE	3	sepmodel	0.7	-6.054652719875541e-4	0.008414406234886547	0	10
4	250	0	250	500	750	2	0	1	0.25	0.25	0.25	0.25	0	0	0	0	0	stepwise_2	0.025	TRUE	50	NA	NA	0	0.5	FALSE	4	fixmodel	0.8	0.02270101861959641	0.008011517950687273	0	10
4	250	0	250	500	750	2	0	1	0.25	0.25	0.25	0.25	0	0	0	0	0	stepwise_2	0.025	TRUE	50	NA	NA	0	0.5	FALSE	4	mixmodel	1	0.014733535136147386	0.005355066962721096	0	10
4	250	0	250	500	750	2	0	1	0.25	0.25	0.25	0.25	0	0	0	0	0	stepwise_2	0.025	TRUE	50	NA	NA	0	0.5	FALSE	4	mixmodel_AR1	1	0.014916483443834446	0.005252616095712914	0	10
4	250	0	250	500	750	2	0	1	0.25	0.25	0.25	0.25	0	0	0	0	0	stepwise_2	0.025	TRUE	50	NA	NA	0	0.5	FALSE	4	mixmodel_AR1_cal	1	0.014841745028819431	0.0054130794608272265	0	10
4	250	0	250	500	750	2	0	1	0.25	0.25	0.25	0.25	0	0	0	0	0	stepwise_2	0.025	TRUE	50	NA	NA	0	0.5	FALSE	4	mixmodel_cal	1	0.015109830337236608	0.005350674848579787	0	10
4	250	0	250	500	750	2	0	1	0.25	0.25	0.25	0.25	0	0	0	0	0	stepwise_2	0.025	TRUE	50	NA	NA	0	0.5	FALSE	4	sepmodel	0.8	0.01374883988591169	0.007743119120688102	0	10
4	250	0	250	500	750	2	0	1	0.25	0.25	0.25	0.25	0	0	0	0	0	stepwise_2	0.025	TRUE	100	NA	NA	0	0.5	FALSE	2	fixmodel	0.6	-0.04024820784340647	0.00841789678630846	0	10
4	250	0	250	500	750	2	0	1	0.25	0.25	0.25	0.25	0	0	0	0	0	stepwise_2	0.025	TRUE	100	NA	NA	0	0.5	FALSE	2	mixmodel	0.7	-0.023946579069012527	0.008918227011424343	0	10
4	250	0	250	500	750	2	0	1	0.25	0.25	0.25	0.25	0	0	0	0	0	stepwise_2	0.025	TRUE	100	NA	NA	0	0.5	FALSE	2	mixmodel_AR1	0.7	-0.024231474294596798	0.008901104722266216	0	10
4	250	0	250	500	750	2	0	1	0.25	0.25	0.25	0.25	0	0	0	0	0	stepwise_2	0.025	TRUE	100	NA	NA	0	0.5	FALSE	2	mixmodel_AR1_cal	0.7	-0.022743888296704668	0.009009757857439177	0	10
4	250	0	250	500	750	2	0	1	0.25	0.25	0.25	0.25	0	0	0	0	0	stepwise_2	0.025	TRUE	100	NA	NA	0	0.5	FALSE	2	mixmodel_cal	0.7	-0.02278784830447254	0.009005047217211076	0	10
4	250	0	250	500	750	2	0	1	0.25	0.25	0.25	0.25	0	0	0	0	0	stepwise_2	0.025	TRUE	100	NA	NA	0	0.5	FALSE	2	sepmodel	0.6	-0.05109621386198085	0.00896915723257143	0	10
4	250	0	250	500	750	2	0	1	0.25	0.25	0.25	0.25	0	0	0	0	0	stepwise_2	0.025	TRUE	100	NA	NA	0	0.5	FALSE	3	fixmodel	0.8	-0.013997080025981165	0.00799634965698399	0	10
4	250	0	250	500	750	2	0	1	0.25	0.25	0.25	0.25	0	0	0	0	0	stepwise_2	0.025	TRUE	100	NA	NA	0	0.5	FALSE	3	mixmodel	0.7	5.8704632598469145e-5	0.008422433795214915	0	10
4	250	0	250	500	750	2	0	1	0.25	0.25	0.25	0.25	0	0	0	0	0	stepwise_2	0.025	TRUE	100	NA	NA	0	0.5	FALSE	3	mixmodel_AR1	0.7	0.002329936648261308	0.008018441749428172	0	10
4	250	0	250	500	750	2	0	1	0.25	0.25	0.25	0.25	0	0	0	0	0	stepwise_2	0.025	TRUE	100	NA	NA	0	0.5	FALSE	3	mixmodel_AR1_cal	0.7	0.0022172399107657755	0.0076819336128735646	0	10
4	250	0	250	500	750	2	0	1	0.25	0.25	0.25	0.25	0	0	0	0	0	stepwise_2	0.025	TRUE	100	NA	NA	0	0.5	FALSE	3	mixmodel_cal	0.8	0.0023075846219229256	0.007630025378320228	0	10
4	250	0	250	500	750	2	0	1	0.25	0.25	0.25	0.25	0	0	0	0	0	stepwise_2	0.025	TRUE	100	NA	NA	0	0.5	FALSE	3	sepmodel	0.7	-0.02128667903357243	0.007635298461707755	0	10
4	250	0	250	500	750	2	0	1	0.25	0.25	0.25	0.25	0	0	0	0	0	stepwise_2	0.025	TRUE	100	NA	NA	0	0.5	FALSE	4	fixmodel	0.8	0.02184671649164291	0.00828854968013877	0	10
4	250	0	250	500	750	2	0	1	0.25	0.25	0.25	0.25	0	0	0	0	0	stepwise_2	0.025	TRUE	100	NA	NA	0	0.5	FALSE	4	mixmodel	0.8	0.027703049868962746	0.007614797062207791	0	10
4	250	0	250	500	750	2	0	1	0.25	0.25	0.25	0.25	0	0	0	0	0	stepwise_2	0.025	TRUE	100	NA	NA	0	0.5	FALSE	4	mixmodel_AR1	0.8	0.03159470130808646	0.007945748321041078	0	10
4	250	0	250	500	750	2	0	1	0.25	0.25	0.25	0.25	0	0	0	0	0	stepwise_2	0.025	TRUE	100	NA	NA	0	0.5	FALSE	4	mixmodel_AR1_cal	0.8	0.03128465536809785	0.007796601473021058	0	10
4	250	0	250	500	750	2	0	1	0.25	0.25	0.25	0.25	0	0	0	0	0	stepwise_2	0.025	TRUE	100	NA	NA	0	0.5	FALSE	4	mixmodel_cal	0.8	0.0320476816249818	0.007830383732619342	0	10
4	250	0	250	500	750	2	0	1	0.25	0.25	0.25	0.25	0	0	0	0	0	stepwise_2	0.025	TRUE	100	NA	NA	0	0.5	FALSE	4	sepmodel	0.8	0.0331645960751237	0.00854203910225412	0	10
4	250	0	250	500	750	2	0	1	0.25	0.25	0.25	0.25	0.125	0.125	0.125	0.125	0.125	stepwise_2	0.025	TRUE	25	NA	NA	0	0.5	FALSE	2	fixmodel	0.8	0.008589524658580502	0.005804693809455164	0	10
4	250	0	250	500	750	2	0	1	0.25	0.25	0.25	0.25	0.125	0.125	0.125	0.125	0.125	stepwise_2	0.025	TRUE	25	NA	NA	0	0.5	FALSE	2	mixmodel	0.9	0.028829039459392393	0.006715641153739224	0	10
4	250	0	250	500	750	2	0	1	0.25	0.25	0.25	0.25	0.125	0.125	0.125	0.125	0.125	stepwise_2	0.025	TRUE	25	NA	NA	0	0.5	FALSE	2	mixmodel_AR1	0.9	0.03288768065835795	0.007029519506152064	0	10
4	250	0	250	500	750	2	0	1	0.25	0.25	0.25	0.25	0.125	0.125	0.125	0.125	0.125	stepwise_2	0.025	TRUE	25	NA	NA	0	0.5	FALSE	2	mixmodel_AR1_cal	0.9	0.03785403070929141	0.007834237549289766	0	10
4	250	0	250	500	750	2	0	1	0.25	0.25	0.25	0.25	0.125	0.125	0.125	0.125	0.125	stepwise_2	0.025	TRUE	25	NA	NA	0	0.5	FALSE	2	mixmodel_cal	1	0.07817068892022269	0.011565333481580257	0	10
4	250	0	250	500	750	2	0	1	0.25	0.25	0.25	0.25	0.125	0.125	0.125	0.125	0.125	stepwise_2	0.025	TRUE	25	NA	NA	0	0.5	FALSE	2	sepmodel	0.9	-0.007476314035438849	0.006324243838488414	0	10
4	250	0	250	500	750	2	0	1	0.25	0.25	0.25	0.25	0.125	0.125	0.125	0.125	0.125	stepwise_2	0.025	TRUE	25	NA	NA	0	0.5	FALSE	3	fixmodel	0.8	0.02505119377346119	0.007945787147402692	0	10
4	250	0	250	500	750	2	0	1	0.25	0.25	0.25	0.25	0.125	0.125	0.125	0.125	0.125	stepwise_2	0.025	TRUE	25	NA	NA	0	0.5	FALSE	3	mixmodel	0.9	0.05916358915022259	0.011120410909281656	0	10
4	250	0	250	500	750	2	0	1	0.25	0.25	0.25	0.25	0.125	0.125	0.125	0.125	0.125	stepwise_2	0.025	TRUE	25	NA	NA	0	0.5	FALSE	3	mixmodel_AR1	0.9	0.060108833479478194	0.0114622822282934	0	10
4	250	0	250	500	750	2	0	1	0.25	0.25	0.25	0.25	0.125	0.125	0.125	0.125	0.125	stepwise_2	0.025	TRUE	25	NA	NA	0	0.5	FALSE	3	mixmodel_AR1_cal	1	0.0702859894711254	0.014009372817449992	0	10
4	250	0	250	500	750	2	0	1	0.25	0.25	0.25	0.25	0.125	0.125	0.125	0.125	0.125	stepwise_2	0.025	TRUE	25	NA	NA	0	0.5	FALSE	3	mixmodel_cal	1	0.13638962334732876	0.025031550226800883	0	10
4	250	0	250	500	750	2	0	1	0.25	0.25	0.25	0.25	0.125	0.125	0.125	0.125	0.125	stepwise_2	0.025	TRUE	25	NA	NA	0	0.5	FALSE	3	sepmodel	0.9	0.0167502905208018	0.00548586604053857	0	10
4	250	0	250	500	750	2	0	1	0.25	0.25	0.25	0.25	0.125	0.125	0.125	0.125	0.125	stepwise_2	0.025	TRUE	25	NA	NA	0	0.5	FALSE	4	fixmodel	0.9	0.03494879386699238	0.007769659150753293	0	10
4	250	0	250	500	750	2	0	1	0.25	0.25	0.25	0.25	0.125	0.125	0.125	0.125	0.125	stepwise_2	0.025	TRUE	25	NA	NA	0	0.5	FALSE	4	mixmodel	1	0.0766296450113974	0.013433892284273094	0	10
4	250	0	250	500	750	2	0	1	0.25	0.25	0.25	0.25	0.125	0.125	0.125	0.125	0.125	stepwise_2	0.025	TRUE	25	NA	NA	0	0.5	FALSE	4	mixmodel_AR1	1	0.07102469177332986	0.012761915462284123	0	10
4	250	0	250	500	750	2	0	1	0.25	0.25	0.25	0.25	0.125	0.125	0.125	0.125	0.125	stepwise_2	0.025	TRUE	25	NA	NA	0	0.5	FALSE	4	mixmodel_AR1_cal	1	0.08131091841078272	0.01573071956062582	0	10
4	250	0	250	500	750	2	0	1	0.25	0.25	0.25	0.25	0.125	0.125	0.125	0.125	0.125	stepwise_2	0.025	TRUE	25	NA	NA	0	0.5	FALSE	4	mixmodel_cal	1	0.15997151429869846	0.03170704308214351	0	10
4	250	0	250	500	750	2	0	1	0.25	0.25	0.25	0.25	0.125	0.125	0.125	0.125	0.125	stepwise_2	0.025	TRUE	25	NA	NA	0	0.5	FALSE	4	sepmodel	0.9	0.041023032491702485	0.0077108485498295016	0	10
4	250	0	250	500	750	2	0	1	0.25	0.25	0.25	0.25	0.125	0.125	0.125	0.125	0.125	stepwise_2	0.025	TRUE	50	NA	NA	0	0.5	FALSE	2	fixmodel	0.7	-0.018566194305280483	0.011869547304734763	0	10
4	250	0	250	500	750	2	0	1	0.25	0.25	0.25	0.25	0.125	0.125	0.125	0.125	0.125	stepwise_2	0.025	TRUE	50	NA	NA	0	0.5	FALSE	2	mixmodel	0.8	0.004206303275279016	0.011216152590292926	0	10
4	250	0	250	500	750	2	0	1	0.25	0.25	0.25	0.25	0.125	0.125	0.125	0.125	0.125	stepwise_2	0.025	TRUE	50	NA	NA	0	0.5	FALSE	2	mixmodel_AR1	0.8	0.01127962531035771	0.011205422133956882	0	10
4	250	0	250	500	750	2	0	1	0.25	0.25	0.25	0.25	0.125	0.125	0.125	0.125	0.125	stepwise_2	0.025	TRUE	50	NA	NA	0	0.5	FALSE	2	mixmodel_AR1_cal	0.8	0.017633518023694658	0.011138907100869008	0	10
4	250	0	250	500	750	2	0	1	0.25	0.25	0.25	0.25	0.125	0.125	0.125	0.125	0.125	stepwise_2	0.025	TRUE	50	NA	NA	0	0.5	FALSE	2	mixmodel_cal	0.8	0.04614760651500937	0.011424527123378284	0	10
4	250	0	250	500	750	2	0	1	0.25	0.25	0.25	0.25	0.125	0.125	0.125	0.125	0.125	stepwise_2	0.025	TRUE	50	NA	NA	0	0.5	FALSE	2	sepmodel	0.7	-0.02265517951826323	0.011663704063720902	0	10
4	250	0	250	500	750	2	0	1	0.25	0.25	0.25	0.25	0.125	0.125	0.125	0.125	0.125	stepwise_2	0.025	TRUE	50	NA	NA	0	0.5	FALSE	3	fixmodel	0.8	0.003320393746151287	0.005608239078667841	0	10
4	250	0	250	500	750	2	0	1	0.25	0.25	0.25	0.25	0.125	0.125	0.125	0.125	0.125	stepwise_2	0.025	TRUE	50	NA	NA	0	0.5	FALSE	3	mixmodel	1	0.04291875131592069	0.008217411124851203	0	10
4	250	0	250	500	750	2	0	1	0.25	0.25	0.25	0.25	0.125	0.125	0.125	0.125	0.125	stepwise_2	0.025	TRUE	50	NA	NA	0	0.5	FALSE	3	mixmodel_AR1	1	0.045872726789778266	0.009017778373256924	0	10
4	250	0	250	500	750	2	0	1	0.25	0.25	0.25	0.25	0.125	0.125	0.125	0.125	0.125	stepwise_2	0.025	TRUE	50	NA	NA	0	0.5	FALSE	3	mixmodel_AR1_cal	1	0.05099285446906916	0.008663190576630656	0	10
4	250	0	250	500	750	2	0	1	0.25	0.25	0.25	0.25	0.125	0.125	0.125	0.125	0.125	stepwise_2	0.025	TRUE	50	NA	NA	0	0.5	FALSE	3	mixmodel_cal	1	0.10093877256693314	0.015636785466338222	0	10
4	250	0	250	500	750	2	0	1	0.25	0.25	0.25	0.25	0.125	0.125	0.125	0.125	0.125	stepwise_2	0.025	TRUE	50	NA	NA	0	0.5	FALSE	3	sepmodel	0.9	0.0051552884560040705	0.005414912648694503	0	10
4	250	0	250	500	750	2	0	1	0.25	0.25	0.25	0.25	0.125	0.125	0.125	0.125	0.125	stepwise_2	0.025	TRUE	50	NA	NA	0	0.5	FALSE	4	fixmodel	0.9	0.0024380066628985177	0.003499785329312379	0	10
4	250	0	250	500	750	2	0	1	0.25	0.25	0.25	0.25	0.125	0.125	0.125	0.125	0.125	stepwise_2	0.025	TRUE	50	NA	NA	0	0.5	FALSE	4	mixmodel	1	0.04900456784494331	0.006043901281653514	0	10
4	250	0	250	500	750	2	0	1	0.25	0.25	0.25	0.25	0.125	0.125	0.125	0.125	0.125	stepwise_2	0.025	TRUE	50	NA	NA	0	0.5	FALSE	4	mixmodel_AR1	1	0.0473942763830091	0.005726765456804474	0	10
4	250	0	250	500	750	2	0	1	0.25	0.25	0.25	0.25	0.125	0.125	0.125	0.125	0.125	stepwise_2	0.025	TRUE	50	NA	NA	0	0.5	FALSE	4	mixmodel_AR1_cal	1	0.051859635851961836	0.006407326865490384	0	10
4	250	0	250	500	750	2	0	1	0.25	0.25	0.25	0.25	0.125	0.125	0.125	0.125	0.125	stepwise_2	0.025	TRUE	50	NA	NA	0	0.5	FALSE	4	mixmodel_cal	1	0.10755355925771758	0.014827497670992338	0	10
4	250	0	250	500	750	2	0	1	0.25	0.25	0.25	0.25	0.125	0.125	0.125	0.125	0.125	stepwise_2	0.025	TRUE	50	NA	NA	0	0.5	FALSE	4	sepmodel	0.8	7.961935830356704e-4	0.0037687683771498587	0	10
4	250	0	250	500	750	2	0	1	0.25	0.25	0.25	0.25	0.125	0.125	0.125	0.125	0.125	stepwise_2	0.025	TRUE	100	NA	NA	0	0.5	FALSE	2	fixmodel	1	0.04658407625710006	0.0040688963575729155	0	10
4	250	0	250	500	750	2	0	1	0.25	0.25	0.25	0.25	0.125	0.125	0.125	0.125	0.125	stepwise_2	0.025	TRUE	100	NA	NA	0	0.5	FALSE	2	mixmodel	1	0.06778024295022449	0.006569139840200401	0	10
4	250	0	250	500	750	2	0	1	0.25	0.25	0.25	0.25	0.125	0.125	0.125	0.125	0.125	stepwise_2	0.025	TRUE	100	NA	NA	0	0.5	FALSE	2	mixmodel_AR1	1	0.07282263786316157	0.007331620086986847	0	10
4	250	0	250	500	750	2	0	1	0.25	0.25	0.25	0.25	0.125	0.125	0.125	0.125	0.125	stepwise_2	0.025	TRUE	100	NA	NA	0	0.5	FALSE	2	mixmodel_AR1_cal	1	0.07412381045007473	0.008305732516273813	0	10
4	250	0	250	500	750	2	0	1	0.25	0.25	0.25	0.25	0.125	0.125	0.125	0.125	0.125	stepwise_2	0.025	TRUE	100	NA	NA	0	0.5	FALSE	2	mixmodel_cal	1	0.09444495043960388	0.011982302895574372	0	10
4	250	0	250	500	750	2	0	1	0.25	0.25	0.25	0.25	0.125	0.125	0.125	0.125	0.125	stepwise_2	0.025	TRUE	100	NA	NA	0	0.5	FALSE	2	sepmodel	1	0.05038550115914915	0.004476563801823705	0	10
4	250	0	250	500	750	2	0	1	0.25	0.25	0.25	0.25	0.125	0.125	0.125	0.125	0.125	stepwise_2	0.025	TRUE	100	NA	NA	0	0.5	FALSE	3	fixmodel	0.9	0.016929225817423683	0.005701494876254891	0	10
4	250	0	250	500	750	2	0	1	0.25	0.25	0.25	0.25	0.125	0.125	0.125	0.125	0.125	stepwise_2	0.025	TRUE	100	NA	NA	0	0.5	FALSE	3	mixmodel	1	0.052975230328775255	0.008577625749725641	0	10
4	250	0	250	500	750	2	0	1	0.25	0.25	0.25	0.25	0.125	0.125	0.125	0.125	0.125	stepwise_2	0.025	TRUE	100	NA	NA	0	0.5	FALSE	3	mixmodel_AR1	1	0.051985807733583966	0.008465865669749948	0	10
4	250	0	250	500	750	2	0	1	0.25	0.25	0.25	0.25	0.125	0.125	0.125	0.125	0.125	stepwise_2	0.025	TRUE	100	NA	NA	0	0.5	FALSE	3	mixmodel_AR1_cal	1	0.05810902111124144	0.008979095191097682	0	10
4	250	0	250	500	750	2	0	1	0.25	0.25	0.25	0.25	0.125	0.125	0.125	0.125	0.125	stepwise_2	0.025	TRUE	100	NA	NA	0	0.5	FALSE	3	mixmodel_cal	1	0.09813160588396813	0.015456565680308499	0	10
4	250	0	250	500	750	2	0	1	0.25	0.25	0.25	0.25	0.125	0.125	0.125	0.125	0.125	stepwise_2	0.025	TRUE	100	NA	NA	0	0.5	FALSE	3	sepmodel	0.9	0.026145180241587764	0.007786169344553813	0	10
4	250	0	250	500	750	2	0	1	0.25	0.25	0.25	0.25	0.125	0.125	0.125	0.125	0.125	stepwise_2	0.025	TRUE	100	NA	NA	0	0.5	FALSE	4	fixmodel	0.9	0.01644955251639222	0.0049750328232239195	0	10
4	250	0	250	500	750	2	0	1	0.25	0.25	0.25	0.25	0.125	0.125	0.125	0.125	0.125	stepwise_2	0.025	TRUE	100	NA	NA	0	0.5	FALSE	4	mixmodel	1	0.058849368343240026	0.008258076711701711	0	10
4	250	0	250	500	750	2	0	1	0.25	0.25	0.25	0.25	0.125	0.125	0.125	0.125	0.125	stepwise_2	0.025	TRUE	100	NA	NA	0	0.5	FALSE	4	mixmodel_AR1	1	0.05144503364977592	0.007317175491433611	0	10
4	250	0	250	500	750	2	0	1	0.25	0.25	0.25	0.25	0.125	0.125	0.125	0.125	0.125	stepwise_2	0.025	TRUE	100	NA	NA	0	0.5	FALSE	4	mixmodel_AR1_cal	1	0.061294111155147345	0.008384694548992525	0	10
4	250	0	250	500	750	2	0	1	0.25	0.25	0.25	0.25	0.125	0.125	0.125	0.125	0.125	stepwise_2	0.025	TRUE	100	NA	NA	0	0.5	FALSE	4	mixmodel_cal	1	0.11190092443219635	0.017412782263960334	0	10
4	250	0	250	500	750	2	0	1	0.25	0.25	0.25	0.25	0.125	0.125	0.125	0.125	0.125	stepwise_2	0.025	TRUE	100	NA	NA	0	0.5	FALSE	4	sepmodel	0.9	0.021332967467271747	0.006116213472742321	0	10
4	250	0	250	500	750	2	0	1	0.25	0.25	0.25	0.25	0.25	0.25	0.25	0.25	0.25	stepwise_2	0.025	TRUE	25	NA	NA	0	0.5	FALSE	2	fixmodel	1	0.006185071919931648	0.0022696684806139313	0	10
4	250	0	250	500	750	2	0	1	0.25	0.25	0.25	0.25	0.25	0.25	0.25	0.25	0.25	stepwise_2	0.025	TRUE	25	NA	NA	0	0.5	FALSE	2	mixmodel	1	0.018154320645924642	0.002601306349004067	0	10
4	250	0	250	500	750	2	0	1	0.25	0.25	0.25	0.25	0.25	0.25	0.25	0.25	0.25	stepwise_2	0.025	TRUE	25	NA	NA	0	0.5	FALSE	2	mixmodel_AR1	1	0.019862417761076667	0.002696876790828688	0	10
4	250	0	250	500	750	2	0	1	0.25	0.25	0.25	0.25	0.25	0.25	0.25	0.25	0.25	stepwise_2	0.025	TRUE	25	NA	NA	0	0.5	FALSE	2	mixmodel_AR1_cal	1	0.029532944291141082	0.003269900523420658	0	10
4	250	0	250	500	750	2	0	1	0.25	0.25	0.25	0.25	0.25	0.25	0.25	0.25	0.25	stepwise_2	0.025	TRUE	25	NA	NA	0	0.5	FALSE	2	mixmodel_cal	1	0.09629571223749515	0.011341160325659308	0	10
4	250	0	250	500	750	2	0	1	0.25	0.25	0.25	0.25	0.25	0.25	0.25	0.25	0.25	stepwise_2	0.025	TRUE	25	NA	NA	0	0.5	FALSE	2	sepmodel	1	0.010219677960168969	0.0023950290528806633	0	10
4	250	0	250	500	750	2	0	1	0.25	0.25	0.25	0.25	0.25	0.25	0.25	0.25	0.25	stepwise_2	0.025	TRUE	25	NA	NA	0	0.5	FALSE	3	fixmodel	0.7	-0.02253665421087965	0.005333555680194192	0	10
4	250	0	250	500	750	2	0	1	0.25	0.25	0.25	0.25	0.25	0.25	0.25	0.25	0.25	stepwise_2	0.025	TRUE	25	NA	NA	0	0.5	FALSE	3	mixmodel	0.9	-0.0037103202574220867	0.004982503641872742	0	10
4	250	0	250	500	750	2	0	1	0.25	0.25	0.25	0.25	0.25	0.25	0.25	0.25	0.25	stepwise_2	0.025	TRUE	25	NA	NA	0	0.5	FALSE	3	mixmodel_AR1	0.9	-0.005095636784165461	0.005029572574558158	0	10
4	250	0	250	500	750	2	0	1	0.25	0.25	0.25	0.25	0.25	0.25	0.25	0.25	0.25	stepwise_2	0.025	TRUE	25	NA	NA	0	0.5	FALSE	3	mixmodel_AR1_cal	0.9	0.006678228487146667	0.0052272532055437524	0	10
4	250	0	250	500	750	2	0	1	0.25	0.25	0.25	0.25	0.25	0.25	0.25	0.25	0.25	stepwise_2	0.025	TRUE	25	NA	NA	0	0.5	FALSE	3	mixmodel_cal	1	0.12830946681899807	0.021135404400916723	0	10
4	250	0	250	500	750	2	0	1	0.25	0.25	0.25	0.25	0.25	0.25	0.25	0.25	0.25	stepwise_2	0.025	TRUE	25	NA	NA	0	0.5	FALSE	3	sepmodel	0.7	-0.009604689531396732	0.0066024712195367746	0	10
4	250	0	250	500	750	2	0	1	0.25	0.25	0.25	0.25	0.25	0.25	0.25	0.25	0.25	stepwise_2	0.025	TRUE	25	NA	NA	0	0.5	FALSE	4	fixmodel	0.8	0.005588196346574287	0.00901499055918757	0	10
4	250	0	250	500	750	2	0	1	0.25	0.25	0.25	0.25	0.25	0.25	0.25	0.25	0.25	stepwise_2	0.025	TRUE	25	NA	NA	0	0.5	FALSE	4	mixmodel	0.9	0.02966166799219478	0.009873780267013962	0	10
4	250	0	250	500	750	2	0	1	0.25	0.25	0.25	0.25	0.25	0.25	0.25	0.25	0.25	stepwise_2	0.025	TRUE	25	NA	NA	0	0.5	FALSE	4	mixmodel_AR1	0.9	0.026464178276658885	0.009574883461610752	0	10
4	250	0	250	500	750	2	0	1	0.25	0.25	0.25	0.25	0.25	0.25	0.25	0.25	0.25	stepwise_2	0.025	TRUE	25	NA	NA	0	0.5	FALSE	4	mixmodel_AR1_cal	0.9	0.038501273879945855	0.010193923441694822	0	10
4	250	0	250	500	750	2	0	1	0.25	0.25	0.25	0.25	0.25	0.25	0.25	0.25	0.25	stepwise_2	0.025	TRUE	25	NA	NA	0	0.5	FALSE	4	mixmodel_cal	1	0.17589013754820668	0.03899651993680041	0	10
4	250	0	250	500	750	2	0	1	0.25	0.25	0.25	0.25	0.25	0.25	0.25	0.25	0.25	stepwise_2	0.025	TRUE	25	NA	NA	0	0.5	FALSE	4	sepmodel	0.8	0.02314868666368003	0.010563407698452421	0	10
4	250	0	250	500	750	2	0	1	0.25	0.25	0.25	0.25	0.25	0.25	0.25	0.25	0.25	stepwise_2	0.025	TRUE	50	NA	NA	0	0.5	FALSE	2	fixmodel	1	0.04478330591912029	0.007993939506702777	0	10
4	250	0	250	500	750	2	0	1	0.25	0.25	0.25	0.25	0.25	0.25	0.25	0.25	0.25	stepwise_2	0.025	TRUE	50	NA	NA	0	0.5	FALSE	2	mixmodel	1	0.0566204119934843	0.009478379075738327	0	10
4	250	0	250	500	750	2	0	1	0.25	0.25	0.25	0.25	0.25	0.25	0.25	0.25	0.25	stepwise_2	0.025	TRUE	50	NA	NA	0	0.5	FALSE	2	mixmodel_AR1	1	0.05912181175891829	0.00996219424501856	0	10
4	250	0	250	500	750	2	0	1	0.25	0.25	0.25	0.25	0.25	0.25	0.25	0.25	0.25	stepwise_2	0.025	TRUE	50	NA	NA	0	0.5	FALSE	2	mixmodel_AR1_cal	1	0.06571944871521752	0.010606906773829075	0	10
4	250	0	250	500	750	2	0	1	0.25	0.25	0.25	0.25	0.25	0.25	0.25	0.25	0.25	stepwise_2	0.025	TRUE	50	NA	NA	0	0.5	FALSE	2	mixmodel_cal	1	0.10180499466405542	0.017140102013295452	0	10
4	250	0	250	500	750	2	0	1	0.25	0.25	0.25	0.25	0.25	0.25	0.25	0.25	0.25	stepwise_2	0.025	TRUE	50	NA	NA	0	0.5	FALSE	2	sepmodel	1	0.043393561507903855	0.006761837873451932	0	10
4	250	0	250	500	750	2	0	1	0.25	0.25	0.25	0.25	0.25	0.25	0.25	0.25	0.25	stepwise_2	0.025	TRUE	50	NA	NA	0	0.5	FALSE	3	fixmodel	0.6	0.007266777403691771	0.016397502216382916	0	10
4	250	0	250	500	750	2	0	1	0.25	0.25	0.25	0.25	0.25	0.25	0.25	0.25	0.25	stepwise_2	0.025	TRUE	50	NA	NA	0	0.5	FALSE	3	mixmodel	0.6	0.02558555299466916	0.017299677161427524	0	10
4	250	0	250	500	750	2	0	1	0.25	0.25	0.25	0.25	0.25	0.25	0.25	0.25	0.25	stepwise_2	0.025	TRUE	50	NA	NA	0	0.5	FALSE	3	mixmodel_AR1	0.6	0.024785291444918058	0.017307049705287285	0	10
4	250	0	250	500	750	2	0	1	0.25	0.25	0.25	0.25	0.25	0.25	0.25	0.25	0.25	stepwise_2	0.025	TRUE	50	NA	NA	0	0.5	FALSE	3	mixmodel_AR1_cal	0.8	0.031254943478372224	0.016814579862541142	0	10
4	250	0	250	500	750	2	0	1	0.25	0.25	0.25	0.25	0.25	0.25	0.25	0.25	0.25	stepwise_2	0.025	TRUE	50	NA	NA	0	0.5	FALSE	3	mixmodel_cal	1	0.09984165785117755	0.026813823792751372	0	10
4	250	0	250	500	750	2	0	1	0.25	0.25	0.25	0.25	0.25	0.25	0.25	0.25	0.25	stepwise_2	0.025	TRUE	50	NA	NA	0	0.5	FALSE	3	sepmodel	0.6	0.005178555189840395	0.015623254056867491	0	10
4	250	0	250	500	750	2	0	1	0.25	0.25	0.25	0.25	0.25	0.25	0.25	0.25	0.25	stepwise_2	0.025	TRUE	50	NA	NA	0	0.5	FALSE	4	fixmodel	0.8	0.028702295968887622	0.01667189782568156	0	10
4	250	0	250	500	750	2	0	1	0.25	0.25	0.25	0.25	0.25	0.25	0.25	0.25	0.25	stepwise_2	0.025	TRUE	50	NA	NA	0	0.5	FALSE	4	mixmodel	0.9	0.051580124111332566	0.018890450640644915	0	10
4	250	0	250	500	750	2	0	1	0.25	0.25	0.25	0.25	0.25	0.25	0.25	0.25	0.25	stepwise_2	0.025	TRUE	50	NA	NA	0	0.5	FALSE	4	mixmodel_AR1	0.9	0.04816157517753472	0.018486748669367642	0	10
4	250	0	250	500	750	2	0	1	0.25	0.25	0.25	0.25	0.25	0.25	0.25	0.25	0.25	stepwise_2	0.025	TRUE	50	NA	NA	0	0.5	FALSE	4	mixmodel_AR1_cal	0.9	0.05799391004834796	0.018786582889295335	0	10
4	250	0	250	500	750	2	0	1	0.25	0.25	0.25	0.25	0.25	0.25	0.25	0.25	0.25	stepwise_2	0.025	TRUE	50	NA	NA	0	0.5	FALSE	4	mixmodel_cal	0.9	0.13439148554849784	0.03521576900456917	0	10
4	250	0	250	500	750	2	0	1	0.25	0.25	0.25	0.25	0.25	0.25	0.25	0.25	0.25	stepwise_2	0.025	TRUE	50	NA	NA	0	0.5	FALSE	4	sepmodel	0.7	0.027762792274895174	0.01786695491848274	0	10
4	250	0	250	500	750	2	0	1	0.25	0.25	0.25	0.25	0.25	0.25	0.25	0.25	0.25	stepwise_2	0.025	TRUE	100	NA	NA	0	0.5	FALSE	2	fixmodel	0.7	-0.05459925038731815	0.012212432097203445	0	10
4	250	0	250	500	750	2	0	1	0.25	0.25	0.25	0.25	0.25	0.25	0.25	0.25	0.25	stepwise_2	0.025	TRUE	100	NA	NA	0	0.5	FALSE	2	mixmodel	0.7	-0.04222568457616966	0.011055094325446891	0	10
4	250	0	250	500	750	2	0	1	0.25	0.25	0.25	0.25	0.25	0.25	0.25	0.25	0.25	stepwise_2	0.025	TRUE	100	NA	NA	0	0.5	FALSE	2	mixmodel_AR1	0.7	-0.039958805849151055	0.01096114386377766	0	10
4	250	0	250	500	750	2	0	1	0.25	0.25	0.25	0.25	0.25	0.25	0.25	0.25	0.25	stepwise_2	0.025	TRUE	100	NA	NA	0	0.5	FALSE	2	mixmodel_AR1_cal	0.8	-0.025524775030337874	0.010685670179990529	0	10
4	250	0	250	500	750	2	0	1	0.25	0.25	0.25	0.25	0.25	0.25	0.25	0.25	0.25	stepwise_2	0.025	TRUE	100	NA	NA	0	0.5	FALSE	2	mixmodel_cal	0.9	-0.011403146369192091	0.010136894054263405	0	10
4	250	0	250	500	750	2	0	1	0.25	0.25	0.25	0.25	0.25	0.25	0.25	0.25	0.25	stepwise_2	0.025	TRUE	100	NA	NA	0	0.5	FALSE	2	sepmodel	0.7	-0.046283786296889506	0.011583972974680386	0	10
4	250	0	250	500	750	2	0	1	0.25	0.25	0.25	0.25	0.25	0.25	0.25	0.25	0.25	stepwise_2	0.025	TRUE	100	NA	NA	0	0.5	FALSE	3	fixmodel	0.9	-0.010470023408149875	0.005012011764349733	0	10
4	250	0	250	500	750	2	0	1	0.25	0.25	0.25	0.25	0.25	0.25	0.25	0.25	0.25	stepwise_2	0.025	TRUE	100	NA	NA	0	0.5	FALSE	3	mixmodel	0.9	0.009347858196359601	0.005038999524660624	0	10
4	250	0	250	500	750	2	0	1	0.25	0.25	0.25	0.25	0.25	0.25	0.25	0.25	0.25	stepwise_2	0.025	TRUE	100	NA	NA	0	0.5	FALSE	3	mixmodel_AR1	0.9	0.00779856568671988	0.0049926193771349745	0	10
4	250	0	250	500	750	2	0	1	0.25	0.25	0.25	0.25	0.25	0.25	0.25	0.25	0.25	stepwise_2	0.025	TRUE	100	NA	NA	0	0.5	FALSE	3	mixmodel_AR1_cal	0.9	0.018534667498604166	0.005330776625256471	0	10
4	250	0	250	500	750	2	0	1	0.25	0.25	0.25	0.25	0.25	0.25	0.25	0.25	0.25	stepwise_2	0.025	TRUE	100	NA	NA	0	0.5	FALSE	3	mixmodel_cal	1	0.04474988621276163	0.007411313999468268	0	10
4	250	0	250	500	750	2	0	1	0.25	0.25	0.25	0.25	0.25	0.25	0.25	0.25	0.25	stepwise_2	0.025	TRUE	100	NA	NA	0	0.5	FALSE	3	sepmodel	0.9	-0.010151849742192895	0.005149093879448634	0	10
4	250	0	250	500	750	2	0	1	0.25	0.25	0.25	0.25	0.25	0.25	0.25	0.25	0.25	stepwise_2	0.025	TRUE	100	NA	NA	0	0.5	FALSE	4	fixmodel	0.9	-0.005667485039120565	0.004799192201154555	0	10
4	250	0	250	500	750	2	0	1	0.25	0.25	0.25	0.25	0.25	0.25	0.25	0.25	0.25	stepwise_2	0.025	TRUE	100	NA	NA	0	0.5	FALSE	4	mixmodel	0.9	0.018287697060081615	0.005160403478358978	0	10
4	250	0	250	500	750	2	0	1	0.25	0.25	0.25	0.25	0.25	0.25	0.25	0.25	0.25	stepwise_2	0.025	TRUE	100	NA	NA	0	0.5	FALSE	4	mixmodel_AR1	0.9	0.014277641319074169	0.005052792136606447	0	10
4	250	0	250	500	750	2	0	1	0.25	0.25	0.25	0.25	0.25	0.25	0.25	0.25	0.25	stepwise_2	0.025	TRUE	100	NA	NA	0	0.5	FALSE	4	mixmodel_AR1_cal	0.9	0.027269590968707548	0.005962847267175257	0	10
4	250	0	250	500	750	2	0	1	0.25	0.25	0.25	0.25	0.25	0.25	0.25	0.25	0.25	stepwise_2	0.025	TRUE	100	NA	NA	0	0.5	FALSE	4	mixmodel_cal	1	0.06201783176851618	0.009428180891031663	0	10
4	250	0	250	500	750	2	0	1	0.25	0.25	0.25	0.25	0.25	0.25	0.25	0.25	0.25	stepwise_2	0.025	TRUE	100	NA	NA	0	0.5	FALSE	4	sepmodel	0.9	-0.005361839010053856	0.004668742605521069	0	10
4	250	0	250	500	750	2	0	1	0.25	0.25	0.25	0.25	0.375	0.375	0.375	0.375	0.375	stepwise_2	0.025	TRUE	25	NA	NA	0	0.5	FALSE	2	fixmodel	0.9	0.03240557988073223	0.005964811021697863	0	10
4	250	0	250	500	750	2	0	1	0.25	0.25	0.25	0.25	0.375	0.375	0.375	0.375	0.375	stepwise_2	0.025	TRUE	25	NA	NA	0	0.5	FALSE	2	mixmodel	1	0.04117987609832702	0.0065643619657965654	0	10
4	250	0	250	500	750	2	0	1	0.25	0.25	0.25	0.25	0.375	0.375	0.375	0.375	0.375	stepwise_2	0.025	TRUE	25	NA	NA	0	0.5	FALSE	2	mixmodel_AR1	1	0.04289015643696492	0.006638927301396861	0	10
4	250	0	250	500	750	2	0	1	0.25	0.25	0.25	0.25	0.375	0.375	0.375	0.375	0.375	stepwise_2	0.025	TRUE	25	NA	NA	0	0.5	FALSE	2	mixmodel_AR1_cal	1	0.052607758140072625	0.007047367079586499	0	10
4	250	0	250	500	750	2	0	1	0.25	0.25	0.25	0.25	0.375	0.375	0.375	0.375	0.375	stepwise_2	0.025	TRUE	25	NA	NA	0	0.5	FALSE	2	mixmodel_cal	1	0.12058790820489619	0.0188775085420603	0	10
4	250	0	250	500	750	2	0	1	0.25	0.25	0.25	0.25	0.375	0.375	0.375	0.375	0.375	stepwise_2	0.025	TRUE	25	NA	NA	0	0.5	FALSE	2	sepmodel	0.8	0.03137652416858905	0.006196380216605721	0	10
4	250	0	250	500	750	2	0	1	0.25	0.25	0.25	0.25	0.375	0.375	0.375	0.375	0.375	stepwise_2	0.025	TRUE	25	NA	NA	0	0.5	FALSE	3	fixmodel	0.8	0.013425527087466166	0.010405447339028095	0	10
4	250	0	250	500	750	2	0	1	0.25	0.25	0.25	0.25	0.375	0.375	0.375	0.375	0.375	stepwise_2	0.025	TRUE	25	NA	NA	0	0.5	FALSE	3	mixmodel	0.9	0.02732442518819266	0.010969087160837982	0	10
4	250	0	250	500	750	2	0	1	0.25	0.25	0.25	0.25	0.375	0.375	0.375	0.375	0.375	stepwise_2	0.025	TRUE	25	NA	NA	0	0.5	FALSE	3	mixmodel_AR1	0.9	0.02645565049705348	0.010855490685566257	0	10
4	250	0	250	500	750	2	0	1	0.25	0.25	0.25	0.25	0.375	0.375	0.375	0.375	0.375	stepwise_2	0.025	TRUE	25	NA	NA	0	0.5	FALSE	3	mixmodel_AR1_cal	1	0.03851506040594549	0.011463557562362128	0	10
4	250	0	250	500	750	2	0	1	0.25	0.25	0.25	0.25	0.375	0.375	0.375	0.375	0.375	stepwise_2	0.025	TRUE	25	NA	NA	0	0.5	FALSE	3	mixmodel_cal	1	0.15517312368659555	0.035228106167889475	0	10
4	250	0	250	500	750	2	0	1	0.25	0.25	0.25	0.25	0.375	0.375	0.375	0.375	0.375	stepwise_2	0.025	TRUE	25	NA	NA	0	0.5	FALSE	3	sepmodel	0.8	0.01637763234499564	0.009058852373620318	0	10
4	250	0	250	500	750	2	0	1	0.25	0.25	0.25	0.25	0.375	0.375	0.375	0.375	0.375	stepwise_2	0.025	TRUE	25	NA	NA	0	0.5	FALSE	4	fixmodel	0.9	-0.0015135592935607734	0.010034538850759549	0	10
4	250	0	250	500	750	2	0	1	0.25	0.25	0.25	0.25	0.375	0.375	0.375	0.375	0.375	stepwise_2	0.025	TRUE	25	NA	NA	0	0.5	FALSE	4	mixmodel	0.9	0.015927872039234355	0.010450667812036019	0	10
4	250	0	250	500	750	2	0	1	0.25	0.25	0.25	0.25	0.375	0.375	0.375	0.375	0.375	stepwise_2	0.025	TRUE	25	NA	NA	0	0.5	FALSE	4	mixmodel_AR1	0.9	0.014129184697461526	0.010411316117320305	0	10
4	250	0	250	500	750	2	0	1	0.25	0.25	0.25	0.25	0.375	0.375	0.375	0.375	0.375	stepwise_2	0.025	TRUE	25	NA	NA	0	0.5	FALSE	4	mixmodel_AR1_cal	0.9	0.0269860315411656	0.010569774303294381	0	10
4	250	0	250	500	750	2	0	1	0.25	0.25	0.25	0.25	0.375	0.375	0.375	0.375	0.375	stepwise_2	0.025	TRUE	25	NA	NA	0	0.5	FALSE	4	mixmodel_cal	0.9	0.15428756460803783	0.03550578840645358	0	10
4	250	0	250	500	750	2	0	1	0.25	0.25	0.25	0.25	0.375	0.375	0.375	0.375	0.375	stepwise_2	0.025	TRUE	25	NA	NA	0	0.5	FALSE	4	sepmodel	0.9	1.7383992965007146e-4	0.010836633662006604	0	10
4	250	0	250	500	750	2	0	1	0.25	0.25	0.25	0.25	0.375	0.375	0.375	0.375	0.375	stepwise_2	0.025	TRUE	50	NA	NA	0	0.5	FALSE	2	fixmodel	0.9	0.027400472695600614	0.003987836308082976	0	10
4	250	0	250	500	750	2	0	1	0.25	0.25	0.25	0.25	0.375	0.375	0.375	0.375	0.375	stepwise_2	0.025	TRUE	50	NA	NA	0	0.5	FALSE	2	mixmodel	1	0.03634609955253518	0.004566906950159657	0	10
4	250	0	250	500	750	2	0	1	0.25	0.25	0.25	0.25	0.375	0.375	0.375	0.375	0.375	stepwise_2	0.025	TRUE	50	NA	NA	0	0.5	FALSE	2	mixmodel_AR1	1	0.03845326132116468	0.004743480094936017	0	10
4	250	0	250	500	750	2	0	1	0.25	0.25	0.25	0.25	0.375	0.375	0.375	0.375	0.375	stepwise_2	0.025	TRUE	50	NA	NA	0	0.5	FALSE	2	mixmodel_AR1_cal	1	0.05045635958800393	0.005772436790377474	0	10
4	250	0	250	500	750	2	0	1	0.25	0.25	0.25	0.25	0.375	0.375	0.375	0.375	0.375	stepwise_2	0.025	TRUE	50	NA	NA	0	0.5	FALSE	2	mixmodel_cal	1	0.07079575409609462	0.008334885796253636	0	10
4	250	0	250	500	750	2	0	1	0.25	0.25	0.25	0.25	0.375	0.375	0.375	0.375	0.375	stepwise_2	0.025	TRUE	50	NA	NA	0	0.5	FALSE	2	sepmodel	0.9	0.02790275269929799	0.00418500257281399	0	10
4	250	0	250	500	750	2	0	1	0.25	0.25	0.25	0.25	0.375	0.375	0.375	0.375	0.375	stepwise_2	0.025	TRUE	50	NA	NA	0	0.5	FALSE	3	fixmodel	0.9	0.010375144429534675	0.004588922978276388	0	10
4	250	0	250	500	750	2	0	1	0.25	0.25	0.25	0.25	0.375	0.375	0.375	0.375	0.375	stepwise_2	0.025	TRUE	50	NA	NA	0	0.5	FALSE	3	mixmodel	0.9	0.023841328404498322	0.005047379176643717	0	10
4	250	0	250	500	750	2	0	1	0.25	0.25	0.25	0.25	0.375	0.375	0.375	0.375	0.375	stepwise_2	0.025	TRUE	50	NA	NA	0	0.5	FALSE	3	mixmodel_AR1	0.9	0.02287405748983496	0.00493907060538802	0	10
4	250	0	250	500	750	2	0	1	0.25	0.25	0.25	0.25	0.375	0.375	0.375	0.375	0.375	stepwise_2	0.025	TRUE	50	NA	NA	0	0.5	FALSE	3	mixmodel_AR1_cal	1	0.03398208908051685	0.005322068521352341	0	10
4	250	0	250	500	750	2	0	1	0.25	0.25	0.25	0.25	0.375	0.375	0.375	0.375	0.375	stepwise_2	0.025	TRUE	50	NA	NA	0	0.5	FALSE	3	mixmodel_cal	1	0.07970505374611705	0.010570997479966456	0	10
4	250	0	250	500	750	2	0	1	0.25	0.25	0.25	0.25	0.375	0.375	0.375	0.375	0.375	stepwise_2	0.025	TRUE	50	NA	NA	0	0.5	FALSE	3	sepmodel	0.9	0.0016373466736073177	0.007798444753065614	0	10
4	250	0	250	500	750	2	0	1	0.25	0.25	0.25	0.25	0.375	0.375	0.375	0.375	0.375	stepwise_2	0.025	TRUE	50	NA	NA	0	0.5	FALSE	4	fixmodel	0.9	-0.00227751582205028	0.00956480259797658	0	10
4	250	0	250	500	750	2	0	1	0.25	0.25	0.25	0.25	0.375	0.375	0.375	0.375	0.375	stepwise_2	0.025	TRUE	50	NA	NA	0	0.5	FALSE	4	mixmodel	0.9	0.014275445226469985	0.009775304414316044	0	10
4	250	0	250	500	750	2	0	1	0.25	0.25	0.25	0.25	0.375	0.375	0.375	0.375	0.375	stepwise_2	0.025	TRUE	50	NA	NA	0	0.5	FALSE	4	mixmodel_AR1	0.9	0.01274277943445488	0.009675675422758948	0	10
4	250	0	250	500	750	2	0	1	0.25	0.25	0.25	0.25	0.375	0.375	0.375	0.375	0.375	stepwise_2	0.025	TRUE	50	NA	NA	0	0.5	FALSE	4	mixmodel_AR1_cal	0.9	0.02426950233413094	0.009335512064156493	0	10
4	250	0	250	500	750	2	0	1	0.25	0.25	0.25	0.25	0.375	0.375	0.375	0.375	0.375	stepwise_2	0.025	TRUE	50	NA	NA	0	0.5	FALSE	4	mixmodel_cal	0.9	0.07339598172877353	0.014272424951644833	0	10
4	250	0	250	500	750	2	0	1	0.25	0.25	0.25	0.25	0.375	0.375	0.375	0.375	0.375	stepwise_2	0.025	TRUE	50	NA	NA	0	0.5	FALSE	4	sepmodel	0.8	-0.010972215533482852	0.01076573634979907	0	10
4	250	0	250	500	750	2	0	1	0.25	0.25	0.25	0.25	0.375	0.375	0.375	0.375	0.375	stepwise_2	0.025	TRUE	100	NA	NA	0	0.5	FALSE	2	fixmodel	0.7	-0.027545525625988547	0.007693518170338885	0	10
4	250	0	250	500	750	2	0	1	0.25	0.25	0.25	0.25	0.375	0.375	0.375	0.375	0.375	stepwise_2	0.025	TRUE	100	NA	NA	0	0.5	FALSE	2	mixmodel	0.8	-0.019271242177819694	0.007432695420909484	0	10
4	250	0	250	500	750	2	0	1	0.25	0.25	0.25	0.25	0.375	0.375	0.375	0.375	0.375	stepwise_2	0.025	TRUE	100	NA	NA	0	0.5	FALSE	2	mixmodel_AR1	0.8	-0.017683160808369063	0.007454764423710329	0	10
4	250	0	250	500	750	2	0	1	0.25	0.25	0.25	0.25	0.375	0.375	0.375	0.375	0.375	stepwise_2	0.025	TRUE	100	NA	NA	0	0.5	FALSE	2	mixmodel_AR1_cal	0.8	0.009342166213698846	0.008019689858924837	0	10
4	250	0	250	500	750	2	0	1	0.25	0.25	0.25	0.25	0.375	0.375	0.375	0.375	0.375	stepwise_2	0.025	TRUE	100	NA	NA	0	0.5	FALSE	2	mixmodel_cal	0.8	0.015709316899817194	0.008206936138974892	0	10
4	250	0	250	500	750	2	0	1	0.25	0.25	0.25	0.25	0.375	0.375	0.375	0.375	0.375	stepwise_2	0.025	TRUE	100	NA	NA	0	0.5	FALSE	2	sepmodel	0.7	-0.02407486345191488	0.006601544750224296	0	10
4	250	0	250	500	750	2	0	1	0.25	0.25	0.25	0.25	0.375	0.375	0.375	0.375	0.375	stepwise_2	0.025	TRUE	100	NA	NA	0	0.5	FALSE	3	fixmodel	0.6	-0.04617021056735625	0.011577426068751048	0	10
4	250	0	250	500	750	2	0	1	0.25	0.25	0.25	0.25	0.375	0.375	0.375	0.375	0.375	stepwise_2	0.025	TRUE	100	NA	NA	0	0.5	FALSE	3	mixmodel	0.6	-0.03306227384807617	0.01067096541502762	0	10
4	250	0	250	500	750	2	0	1	0.25	0.25	0.25	0.25	0.375	0.375	0.375	0.375	0.375	stepwise_2	0.025	TRUE	100	NA	NA	0	0.5	FALSE	3	mixmodel_AR1	0.6	-0.033787259394713595	0.010672050051476933	0	10
4	250	0	250	500	750	2	0	1	0.25	0.25	0.25	0.25	0.375	0.375	0.375	0.375	0.375	stepwise_2	0.025	TRUE	100	NA	NA	0	0.5	FALSE	3	mixmodel_AR1_cal	0.6	-0.013085849965329166	0.009845563575818464	0	10
4	250	0	250	500	750	2	0	1	0.25	0.25	0.25	0.25	0.375	0.375	0.375	0.375	0.375	stepwise_2	0.025	TRUE	100	NA	NA	0	0.5	FALSE	3	mixmodel_cal	0.7	-5.669677562019776e-4	0.010128624002349958	0	10
4	250	0	250	500	750	2	0	1	0.25	0.25	0.25	0.25	0.375	0.375	0.375	0.375	0.375	stepwise_2	0.025	TRUE	100	NA	NA	0	0.5	FALSE	3	sepmodel	0.6	-0.05364000951381914	0.011577933777151134	0	10
4	250	0	250	500	750	2	0	1	0.25	0.25	0.25	0.25	0.375	0.375	0.375	0.375	0.375	stepwise_2	0.025	TRUE	100	NA	NA	0	0.5	FALSE	4	fixmodel	0.6	-0.04838381308940316	0.009744122899940642	0	10
4	250	0	250	500	750	2	0	1	0.25	0.25	0.25	0.25	0.375	0.375	0.375	0.375	0.375	stepwise_2	0.025	TRUE	100	NA	NA	0	0.5	FALSE	4	mixmodel	0.6	-0.03226255181459263	0.008502286937382466	0	10
4	250	0	250	500	750	2	0	1	0.25	0.25	0.25	0.25	0.375	0.375	0.375	0.375	0.375	stepwise_2	0.025	TRUE	100	NA	NA	0	0.5	FALSE	4	mixmodel_AR1	0.6	-0.03414643165931726	0.008556018684976251	0	10
4	250	0	250	500	750	2	0	1	0.25	0.25	0.25	0.25	0.375	0.375	0.375	0.375	0.375	stepwise_2	0.025	TRUE	100	NA	NA	0	0.5	FALSE	4	mixmodel_AR1_cal	0.9	-0.0050157912376292855	0.0069752899163438116	0	10
4	250	0	250	500	750	2	0	1	0.25	0.25	0.25	0.25	0.375	0.375	0.375	0.375	0.375	stepwise_2	0.025	TRUE	100	NA	NA	0	0.5	FALSE	4	mixmodel_cal	0.9	0.013688978044427055	0.007325217440794709	0	10
4	250	0	250	500	750	2	0	1	0.25	0.25	0.25	0.25	0.375	0.375	0.375	0.375	0.375	stepwise_2	0.025	TRUE	100	NA	NA	0	0.5	FALSE	4	sepmodel	0.4	-0.06303648682571605	0.011541441417480392	0	10
4	250	0	250	500	750	2	0	1	0.25	0.25	0.25	0.25	0.5	0.5	0.5	0.5	0.5	stepwise_2	0.025	TRUE	25	NA	NA	0	0.5	FALSE	2	fixmodel	0.7	-0.02590823664334131	0.008455525302243925	0	10
4	250	0	250	500	750	2	0	1	0.25	0.25	0.25	0.25	0.5	0.5	0.5	0.5	0.5	stepwise_2	0.025	TRUE	25	NA	NA	0	0.5	FALSE	2	mixmodel	0.7	-0.01956036735827677	0.008136840068388381	0	10
4	250	0	250	500	750	2	0	1	0.25	0.25	0.25	0.25	0.5	0.5	0.5	0.5	0.5	stepwise_2	0.025	TRUE	25	NA	NA	0	0.5	FALSE	2	mixmodel_AR1	0.7	-0.018397120133581656	0.008116220217210061	0	10
4	250	0	250	500	750	2	0	1	0.25	0.25	0.25	0.25	0.5	0.5	0.5	0.5	0.5	stepwise_2	0.025	TRUE	25	NA	NA	0	0.5	FALSE	2	mixmodel_AR1_cal	0.8	-0.004607236682555932	0.007638783032267296	0	10
4	250	0	250	500	750	2	0	1	0.25	0.25	0.25	0.25	0.5	0.5	0.5	0.5	0.5	stepwise_2	0.025	TRUE	25	NA	NA	0	0.5	FALSE	2	mixmodel_cal	0.9	0.03892360876145828	0.009130394375922606	0	10
4	250	0	250	500	750	2	0	1	0.25	0.25	0.25	0.25	0.5	0.5	0.5	0.5	0.5	stepwise_2	0.025	TRUE	25	NA	NA	0	0.5	FALSE	2	sepmodel	0.7	-0.03168376017107964	0.010049453172547018	0	10
4	250	0	250	500	750	2	0	1	0.25	0.25	0.25	0.25	0.5	0.5	0.5	0.5	0.5	stepwise_2	0.025	TRUE	25	NA	NA	0	0.5	FALSE	3	fixmodel	0.9	0.0029376209349771865	0.006480249804681223	0	10
4	250	0	250	500	750	2	0	1	0.25	0.25	0.25	0.25	0.5	0.5	0.5	0.5	0.5	stepwise_2	0.025	TRUE	25	NA	NA	0	0.5	FALSE	3	mixmodel	0.9	0.012812958074741615	0.006679536751400749	0	10
4	250	0	250	500	750	2	0	1	0.25	0.25	0.25	0.25	0.5	0.5	0.5	0.5	0.5	stepwise_2	0.025	TRUE	25	NA	NA	0	0.5	FALSE	3	mixmodel_AR1	0.9	0.01225909620464708	0.006696624635941437	0	10
4	250	0	250	500	750	2	0	1	0.25	0.25	0.25	0.25	0.5	0.5	0.5	0.5	0.5	stepwise_2	0.025	TRUE	25	NA	NA	0	0.5	FALSE	3	mixmodel_AR1_cal	0.9	0.02823159938775705	0.007201153097797023	0	10
4	250	0	250	500	750	2	0	1	0.25	0.25	0.25	0.25	0.5	0.5	0.5	0.5	0.5	stepwise_2	0.025	TRUE	25	NA	NA	0	0.5	FALSE	3	mixmodel_cal	1	0.10743468880031017	0.018303642317747268	0	10
4	250	0	250	500	750	2	0	1	0.25	0.25	0.25	0.25	0.5	0.5	0.5	0.5	0.5	stepwise_2	0.025	TRUE	25	NA	NA	0	0.5	FALSE	3	sepmodel	0.8	-6.390860240941126e-4	0.007965627879063755	0	10
4	250	0	250	500	750	2	0	1	0.25	0.25	0.25	0.25	0.5	0.5	0.5	0.5	0.5	stepwise_2	0.025	TRUE	25	NA	NA	0	0.5	FALSE	4	fixmodel	0.9	0.021999151291199306	0.0063897185439982665	0	10
4	250	0	250	500	750	2	0	1	0.25	0.25	0.25	0.25	0.5	0.5	0.5	0.5	0.5	stepwise_2	0.025	TRUE	25	NA	NA	0	0.5	FALSE	4	mixmodel	1	0.034237729203306796	0.007115793171161245	0	10
4	250	0	250	500	750	2	0	1	0.25	0.25	0.25	0.25	0.5	0.5	0.5	0.5	0.5	stepwise_2	0.025	TRUE	25	NA	NA	0	0.5	FALSE	4	mixmodel_AR1	1	0.033114763639311554	0.007013769056005742	0	10
4	250	0	250	500	750	2	0	1	0.25	0.25	0.25	0.25	0.5	0.5	0.5	0.5	0.5	stepwise_2	0.025	TRUE	25	NA	NA	0	0.5	FALSE	4	mixmodel_AR1_cal	1	0.04828578461231454	0.008502115510751647	0	10
4	250	0	250	500	750	2	0	1	0.25	0.25	0.25	0.25	0.5	0.5	0.5	0.5	0.5	stepwise_2	0.025	TRUE	25	NA	NA	0	0.5	FALSE	4	mixmodel_cal	1	0.13755535710606176	0.025842175556076964	0	10
4	250	0	250	500	750	2	0	1	0.25	0.25	0.25	0.25	0.5	0.5	0.5	0.5	0.5	stepwise_2	0.025	TRUE	25	NA	NA	0	0.5	FALSE	4	sepmodel	0.8	0.021220153014505437	0.007484538821958091	0	10
4	250	0	250	500	750	2	0	1	0.25	0.25	0.25	0.25	0.5	0.5	0.5	0.5	0.5	stepwise_2	0.025	TRUE	50	NA	NA	0	0.5	FALSE	2	fixmodel	0.6	-0.050240137998068216	0.011194268731942647	0	10
4	250	0	250	500	750	2	0	1	0.25	0.25	0.25	0.25	0.5	0.5	0.5	0.5	0.5	stepwise_2	0.025	TRUE	50	NA	NA	0	0.5	FALSE	2	mixmodel	0.6	-0.04355363042265026	0.010566051793710786	0	10
4	250	0	250	500	750	2	0	1	0.25	0.25	0.25	0.25	0.5	0.5	0.5	0.5	0.5	stepwise_2	0.025	TRUE	50	NA	NA	0	0.5	FALSE	2	mixmodel_AR1	0.7	-0.042199672547343185	0.010434090076578752	0	10
4	250	0	250	500	750	2	0	1	0.25	0.25	0.25	0.25	0.5	0.5	0.5	0.5	0.5	stepwise_2	0.025	TRUE	50	NA	NA	0	0.5	FALSE	2	mixmodel_AR1_cal	0.8	-0.02990215451049744	0.009666402099032243	0	10
4	250	0	250	500	750	2	0	1	0.25	0.25	0.25	0.25	0.5	0.5	0.5	0.5	0.5	stepwise_2	0.025	TRUE	50	NA	NA	0	0.5	FALSE	2	mixmodel_cal	0.8	-0.017288219569058003	0.009199593364974263	0	10
4	250	0	250	500	750	2	0	1	0.25	0.25	0.25	0.25	0.5	0.5	0.5	0.5	0.5	stepwise_2	0.025	TRUE	50	NA	NA	0	0.5	FALSE	2	sepmodel	0.6	-0.04787709308588511	0.011327077151772108	0	10
4	250	0	250	500	750	2	0	1	0.25	0.25	0.25	0.25	0.5	0.5	0.5	0.5	0.5	stepwise_2	0.025	TRUE	50	NA	NA	0	0.5	FALSE	3	fixmodel	0.9	0.027668552533488676	0.008306562157168669	0	10
4	250	0	250	500	750	2	0	1	0.25	0.25	0.25	0.25	0.5	0.5	0.5	0.5	0.5	stepwise_2	0.025	TRUE	50	NA	NA	0	0.5	FALSE	3	mixmodel	0.9	0.038145499591262094	0.009093993681565951	0	10
4	250	0	250	500	750	2	0	1	0.25	0.25	0.25	0.25	0.5	0.5	0.5	0.5	0.5	stepwise_2	0.025	TRUE	50	NA	NA	0	0.5	FALSE	3	mixmodel_AR1	0.9	0.0380114848495892	0.009044885348713942	0	10
4	250	0	250	500	750	2	0	1	0.25	0.25	0.25	0.25	0.5	0.5	0.5	0.5	0.5	stepwise_2	0.025	TRUE	50	NA	NA	0	0.5	FALSE	3	mixmodel_AR1_cal	1	0.050548193667405275	0.01075011595134498	0	10
4	250	0	250	500	750	2	0	1	0.25	0.25	0.25	0.25	0.5	0.5	0.5	0.5	0.5	stepwise_2	0.025	TRUE	50	NA	NA	0	0.5	FALSE	3	mixmodel_cal	1	0.0824819700452109	0.015300195440266626	0	10
4	250	0	250	500	750	2	0	1	0.25	0.25	0.25	0.25	0.5	0.5	0.5	0.5	0.5	stepwise_2	0.025	TRUE	50	NA	NA	0	0.5	FALSE	3	sepmodel	0.9	0.030058333632910862	0.009850260777509069	0	10
4	250	0	250	500	750	2	0	1	0.25	0.25	0.25	0.25	0.5	0.5	0.5	0.5	0.5	stepwise_2	0.025	TRUE	50	NA	NA	0	0.5	FALSE	4	fixmodel	0.8	0.0181921182990278	0.013090764320344546	0	10
4	250	0	250	500	750	2	0	1	0.25	0.25	0.25	0.25	0.5	0.5	0.5	0.5	0.5	stepwise_2	0.025	TRUE	50	NA	NA	0	0.5	FALSE	4	mixmodel	0.8	0.03070778528383188	0.013813445284092925	0	10
4	250	0	250	500	750	2	0	1	0.25	0.25	0.25	0.25	0.5	0.5	0.5	0.5	0.5	stepwise_2	0.025	TRUE	50	NA	NA	0	0.5	FALSE	4	mixmodel_AR1	0.8	0.029674479674019226	0.013654839813843678	0	10
4	250	0	250	500	750	2	0	1	0.25	0.25	0.25	0.25	0.5	0.5	0.5	0.5	0.5	stepwise_2	0.025	TRUE	50	NA	NA	0	0.5	FALSE	4	mixmodel_AR1_cal	0.8	0.04447080946173591	0.014832479823830602	0	10
4	250	0	250	500	750	2	0	1	0.25	0.25	0.25	0.25	0.5	0.5	0.5	0.5	0.5	stepwise_2	0.025	TRUE	50	NA	NA	0	0.5	FALSE	4	mixmodel_cal	0.9	0.08008404227239012	0.019808234409615728	0	10
4	250	0	250	500	750	2	0	1	0.25	0.25	0.25	0.25	0.5	0.5	0.5	0.5	0.5	stepwise_2	0.025	TRUE	50	NA	NA	0	0.5	FALSE	4	sepmodel	0.8	0.018120723168667332	0.011448993729302664	0	10
4	250	0	250	500	750	2	0	1	0.25	0.25	0.25	0.25	0.5	0.5	0.5	0.5	0.5	stepwise_2	0.025	TRUE	100	NA	NA	0	0.5	FALSE	2	fixmodel	0.8	-0.02194406787039995	0.006310879848038161	0	10
4	250	0	250	500	750	2	0	1	0.25	0.25	0.25	0.25	0.5	0.5	0.5	0.5	0.5	stepwise_2	0.025	TRUE	100	NA	NA	0	0.5	FALSE	2	mixmodel	0.8	-0.015563460931033743	0.006043705315729783	0	10
4	250	0	250	500	750	2	0	1	0.25	0.25	0.25	0.25	0.5	0.5	0.5	0.5	0.5	stepwise_2	0.025	TRUE	100	NA	NA	0	0.5	FALSE	2	mixmodel_AR1	0.8	-0.014314020064496646	0.00601682209708418	0	10
4	250	0	250	500	750	2	0	1	0.25	0.25	0.25	0.25	0.5	0.5	0.5	0.5	0.5	stepwise_2	0.025	TRUE	100	NA	NA	0	0.5	FALSE	2	mixmodel_AR1_cal	0.9	0.020760466302903374	0.004884241325908088	0	10
4	250	0	250	500	750	2	0	1	0.25	0.25	0.25	0.25	0.5	0.5	0.5	0.5	0.5	stepwise_2	0.025	TRUE	100	NA	NA	0	0.5	FALSE	2	mixmodel_cal	0.9	0.02466784979508869	0.005051081960841239	0	10
4	250	0	250	500	750	2	0	1	0.25	0.25	0.25	0.25	0.5	0.5	0.5	0.5	0.5	stepwise_2	0.025	TRUE	100	NA	NA	0	0.5	FALSE	2	sepmodel	0.8	-0.017014203111586974	0.006070363710977902	0	10
4	250	0	250	500	750	2	0	1	0.25	0.25	0.25	0.25	0.5	0.5	0.5	0.5	0.5	stepwise_2	0.025	TRUE	100	NA	NA	0	0.5	FALSE	3	fixmodel	0.7	-0.014295625133878526	0.007835067233776204	0	10
4	250	0	250	500	750	2	0	1	0.25	0.25	0.25	0.25	0.5	0.5	0.5	0.5	0.5	stepwise_2	0.025	TRUE	100	NA	NA	0	0.5	FALSE	3	mixmodel	0.7	-0.0045996969442308215	0.0076409125449959665	0	10
4	250	0	250	500	750	2	0	1	0.25	0.25	0.25	0.25	0.5	0.5	0.5	0.5	0.5	stepwise_2	0.025	TRUE	100	NA	NA	0	0.5	FALSE	3	mixmodel_AR1	0.8	-0.005091749487474581	0.007617289851912253	0	10
4	250	0	250	500	750	2	0	1	0.25	0.25	0.25	0.25	0.5	0.5	0.5	0.5	0.5	stepwise_2	0.025	TRUE	100	NA	NA	0	0.5	FALSE	3	mixmodel_AR1_cal	0.9	0.01630126991392456	0.007711273435161845	0	10
4	250	0	250	500	750	2	0	1	0.25	0.25	0.25	0.25	0.5	0.5	0.5	0.5	0.5	stepwise_2	0.025	TRUE	100	NA	NA	0	0.5	FALSE	3	mixmodel_cal	0.9	0.022996463314643924	0.007966152129639617	0	10
4	250	0	250	500	750	2	0	1	0.25	0.25	0.25	0.25	0.5	0.5	0.5	0.5	0.5	stepwise_2	0.025	TRUE	100	NA	NA	0	0.5	FALSE	3	sepmodel	0.7	-0.016654622145263708	0.008120705489469547	0	10
4	250	0	250	500	750	2	0	1	0.25	0.25	0.25	0.25	0.5	0.5	0.5	0.5	0.5	stepwise_2	0.025	TRUE	100	NA	NA	0	0.5	FALSE	4	fixmodel	1	0.011558134071230523	0.0067956996439267605	0	10
4	250	0	250	500	750	2	0	1	0.25	0.25	0.25	0.25	0.5	0.5	0.5	0.5	0.5	stepwise_2	0.025	TRUE	100	NA	NA	0	0.5	FALSE	4	mixmodel	1	0.023480060111390415	0.007270906947376916	0	10
4	250	0	250	500	750	2	0	1	0.25	0.25	0.25	0.25	0.5	0.5	0.5	0.5	0.5	stepwise_2	0.025	TRUE	100	NA	NA	0	0.5	FALSE	4	mixmodel_AR1	1	0.02238625142415137	0.0071376909847088365	0	10
4	250	0	250	500	750	2	0	1	0.25	0.25	0.25	0.25	0.5	0.5	0.5	0.5	0.5	stepwise_2	0.025	TRUE	100	NA	NA	0	0.5	FALSE	4	mixmodel_AR1_cal	1	0.05561690310812577	0.010380496888278391	0	10
4	250	0	250	500	750	2	0	1	0.25	0.25	0.25	0.25	0.5	0.5	0.5	0.5	0.5	stepwise_2	0.025	TRUE	100	NA	NA	0	0.5	FALSE	4	mixmodel_cal	1	0.06889172685824677	0.012235759496763853	0	10
4	250	0	250	500	750	2	0	1	0.25	0.25	0.25	0.25	0.5	0.5	0.5	0.5	0.5	stepwise_2	0.025	TRUE	100	NA	NA	0	0.5	FALSE	4	sepmodel	0.6	-6.747748550803873e-4	0.008297652232141826	0	10
4	250	0	250	500	750	2	0	1	0.25	0.25	0.25	0.25	-0.5	-0.5	-0.5	-0.5	-0.5	inv_u	0.025	TRUE	25	NA	750	0	0.5	FALSE	2	fixmodel	0.6	-0.04345220165273929	0.007957923444512096	0	10
4	250	0	250	500	750	2	0	1	0.25	0.25	0.25	0.25	-0.5	-0.5	-0.5	-0.5	-0.5	inv_u	0.025	TRUE	25	NA	750	0	0.5	FALSE	2	mixmodel	0.5	-0.07848656043298077	0.013124335791316532	0	10
4	250	0	250	500	750	2	0	1	0.25	0.25	0.25	0.25	-0.5	-0.5	-0.5	-0.5	-0.5	inv_u	0.025	TRUE	25	NA	750	0	0.5	FALSE	2	mixmodel_AR1	0.4	-0.08459608889589763	0.013672481061457749	0	10
4	250	0	250	500	750	2	0	1	0.25	0.25	0.25	0.25	-0.5	-0.5	-0.5	-0.5	-0.5	inv_u	0.025	TRUE	25	NA	750	0	0.5	FALSE	2	mixmodel_AR1_cal	0.5	-0.08507504336102915	0.013363570069103405	0	10
4	250	0	250	500	750	2	0	1	0.25	0.25	0.25	0.25	-0.5	-0.5	-0.5	-0.5	-0.5	inv_u	0.025	TRUE	25	NA	750	0	0.5	FALSE	2	mixmodel_cal	0.3	-0.10162464391182195	0.015808396355707	0	10
4	250	0	250	500	750	2	0	1	0.25	0.25	0.25	0.25	-0.5	-0.5	-0.5	-0.5	-0.5	inv_u	0.025	TRUE	25	NA	750	0	0.5	FALSE	2	sepmodel	0.5	-0.027548431087586818	0.008571136203473531	0	10
4	250	0	250	500	750	2	0	1	0.25	0.25	0.25	0.25	-0.5	-0.5	-0.5	-0.5	-0.5	inv_u	0.025	TRUE	25	NA	750	0	0.5	FALSE	3	fixmodel	0.7	-0.03880356129801996	0.006016219477883176	0	10
4	250	0	250	500	750	2	0	1	0.25	0.25	0.25	0.25	-0.5	-0.5	-0.5	-0.5	-0.5	inv_u	0.025	TRUE	25	NA	750	0	0.5	FALSE	3	mixmodel	0.5	-0.0629476679272925	0.008617993095162813	0	10
4	250	0	250	500	750	2	0	1	0.25	0.25	0.25	0.25	-0.5	-0.5	-0.5	-0.5	-0.5	inv_u	0.025	TRUE	25	NA	750	0	0.5	FALSE	3	mixmodel_AR1	0.5	-0.06956466581416543	0.009759322431460318	0	10
4	250	0	250	500	750	2	0	1	0.25	0.25	0.25	0.25	-0.5	-0.5	-0.5	-0.5	-0.5	inv_u	0.025	TRUE	25	NA	750	0	0.5	FALSE	3	mixmodel_AR1_cal	0.5	-0.0737947306954822	0.01110234871906132	0	10
4	250	0	250	500	750	2	0	1	0.25	0.25	0.25	0.25	-0.5	-0.5	-0.5	-0.5	-0.5	inv_u	0.025	TRUE	25	NA	750	0	0.5	FALSE	3	mixmodel_cal	0.5	-0.08449960880385163	0.011155868799465216	0	10
4	250	0	250	500	750	2	0	1	0.25	0.25	0.25	0.25	-0.5	-0.5	-0.5	-0.5	-0.5	inv_u	0.025	TRUE	25	NA	750	0	0.5	FALSE	3	sepmodel	0.7	-0.027964594271482103	0.006401598692586324	0	10
4	250	0	250	500	750	2	0	1	0.25	0.25	0.25	0.25	-0.5	-0.5	-0.5	-0.5	-0.5	inv_u	0.025	TRUE	25	NA	750	0	0.5	FALSE	4	fixmodel	0.9	0.03258059947760794	0.008493668632128743	0	10
4	250	0	250	500	750	2	0	1	0.25	0.25	0.25	0.25	-0.5	-0.5	-0.5	-0.5	-0.5	inv_u	0.025	TRUE	25	NA	750	0	0.5	FALSE	4	mixmodel	1	0.03582531175904521	0.006789113159940168	0	10
4	250	0	250	500	750	2	0	1	0.25	0.25	0.25	0.25	-0.5	-0.5	-0.5	-0.5	-0.5	inv_u	0.025	TRUE	25	NA	750	0	0.5	FALSE	4	mixmodel_AR1	1	0.034203843146964404	0.00665334683301034	0	10
4	250	0	250	500	750	2	0	1	0.25	0.25	0.25	0.25	-0.5	-0.5	-0.5	-0.5	-0.5	inv_u	0.025	TRUE	25	NA	750	0	0.5	FALSE	4	mixmodel_AR1_cal	1	0.0270635915125838	0.006036980811826865	0	10
4	250	0	250	500	750	2	0	1	0.25	0.25	0.25	0.25	-0.5	-0.5	-0.5	-0.5	-0.5	inv_u	0.025	TRUE	25	NA	750	0	0.5	FALSE	4	mixmodel_cal	1	0.02073651204166029	0.0053313342132685106	0	10
4	250	0	250	500	750	2	0	1	0.25	0.25	0.25	0.25	-0.5	-0.5	-0.5	-0.5	-0.5	inv_u	0.025	TRUE	25	NA	750	0	0.5	FALSE	4	sepmodel	0.8	0.036923734512988166	0.00986218094367459	0	10
4	250	0	250	500	750	2	0	1	0.25	0.25	0.25	0.25	-0.5	-0.5	-0.5	-0.5	-0.5	inv_u	0.025	TRUE	50	NA	750	0	0.5	FALSE	2	fixmodel	0.8	-0.03457135432397788	0.0067339526777945285	0	10
4	250	0	250	500	750	2	0	1	0.25	0.25	0.25	0.25	-0.5	-0.5	-0.5	-0.5	-0.5	inv_u	0.025	TRUE	50	NA	750	0	0.5	FALSE	2	mixmodel	0.7	-0.06829239717952525	0.010979217035358027	0	10
4	250	0	250	500	750	2	0	1	0.25	0.25	0.25	0.25	-0.5	-0.5	-0.5	-0.5	-0.5	inv_u	0.025	TRUE	50	NA	750	0	0.5	FALSE	2	mixmodel_AR1	0.7	-0.07226155852954554	0.011772915154174775	0	10
4	250	0	250	500	750	2	0	1	0.25	0.25	0.25	0.25	-0.5	-0.5	-0.5	-0.5	-0.5	inv_u	0.025	TRUE	50	NA	750	0	0.5	FALSE	2	mixmodel_AR1_cal	0.7	-0.06673378954135867	0.009662078590228964	0	10
4	250	0	250	500	750	2	0	1	0.25	0.25	0.25	0.25	-0.5	-0.5	-0.5	-0.5	-0.5	inv_u	0.025	TRUE	50	NA	750	0	0.5	FALSE	2	mixmodel_cal	0.7	-0.07353245195816008	0.01208287875504684	0	10
4	250	0	250	500	750	2	0	1	0.25	0.25	0.25	0.25	-0.5	-0.5	-0.5	-0.5	-0.5	inv_u	0.025	TRUE	50	NA	750	0	0.5	FALSE	2	sepmodel	0.9	-0.03072264753123422	0.005489278615911129	0	10
4	250	0	250	500	750	2	0	1	0.25	0.25	0.25	0.25	-0.5	-0.5	-0.5	-0.5	-0.5	inv_u	0.025	TRUE	50	NA	750	0	0.5	FALSE	3	fixmodel	0.9	0.006865845684082062	0.010543421379488849	0	10
4	250	0	250	500	750	2	0	1	0.25	0.25	0.25	0.25	-0.5	-0.5	-0.5	-0.5	-0.5	inv_u	0.025	TRUE	50	NA	750	0	0.5	FALSE	3	mixmodel	0.8	-0.023684218166261713	0.009750137871783995	0	10
4	250	0	250	500	750	2	0	1	0.25	0.25	0.25	0.25	-0.5	-0.5	-0.5	-0.5	-0.5	inv_u	0.025	TRUE	50	NA	750	0	0.5	FALSE	3	mixmodel_AR1	0.8	-0.027710051739244634	0.009996897261566405	0	10
4	250	0	250	500	750	2	0	1	0.25	0.25	0.25	0.25	-0.5	-0.5	-0.5	-0.5	-0.5	inv_u	0.025	TRUE	50	NA	750	0	0.5	FALSE	3	mixmodel_AR1_cal	0.8	-0.016828128252212072	0.009782324835766812	0	10
4	250	0	250	500	750	2	0	1	0.25	0.25	0.25	0.25	-0.5	-0.5	-0.5	-0.5	-0.5	inv_u	0.025	TRUE	50	NA	750	0	0.5	FALSE	3	mixmodel_cal	0.8	-0.028211135069536986	0.00966459684472699	0	10
4	250	0	250	500	750	2	0	1	0.25	0.25	0.25	0.25	-0.5	-0.5	-0.5	-0.5	-0.5	inv_u	0.025	TRUE	50	NA	750	0	0.5	FALSE	3	sepmodel	0.9	0.014175775741264562	0.011284635443826919	0	10
4	250	0	250	500	750	2	0	1	0.25	0.25	0.25	0.25	-0.5	-0.5	-0.5	-0.5	-0.5	inv_u	0.025	TRUE	50	NA	750	0	0.5	FALSE	4	fixmodel	0.6	-0.027642895797513427	0.006587912088287785	0	10
4	250	0	250	500	750	2	0	1	0.25	0.25	0.25	0.25	-0.5	-0.5	-0.5	-0.5	-0.5	inv_u	0.025	TRUE	50	NA	750	0	0.5	FALSE	4	mixmodel	0.9	-0.022697982097638007	0.00480203906701927	0	10
4	250	0	250	500	750	2	0	1	0.25	0.25	0.25	0.25	-0.5	-0.5	-0.5	-0.5	-0.5	inv_u	0.025	TRUE	50	NA	750	0	0.5	FALSE	4	mixmodel_AR1	0.8	-0.02486219657327787	0.004837197424037456	0	10
4	250	0	250	500	750	2	0	1	0.25	0.25	0.25	0.25	-0.5	-0.5	-0.5	-0.5	-0.5	inv_u	0.025	TRUE	50	NA	750	0	0.5	FALSE	4	mixmodel_AR1_cal	0.7	-0.03021717788793849	0.005638780106429176	0	10
4	250	0	250	500	750	2	0	1	0.25	0.25	0.25	0.25	-0.5	-0.5	-0.5	-0.5	-0.5	inv_u	0.025	TRUE	50	NA	750	0	0.5	FALSE	4	mixmodel_cal	0.9	-0.026638586523728896	0.004777110026664494	0	10
4	250	0	250	500	750	2	0	1	0.25	0.25	0.25	0.25	-0.5	-0.5	-0.5	-0.5	-0.5	inv_u	0.025	TRUE	50	NA	750	0	0.5	FALSE	4	sepmodel	0.8	-0.020415774068034038	0.0068357034190979745	0	10
4	250	0	250	500	750	2	0	1	0.25	0.25	0.25	0.25	-0.5	-0.5	-0.5	-0.5	-0.5	inv_u	0.025	TRUE	100	NA	750	0	0.5	FALSE	2	fixmodel	0.6	-0.037182795431405236	0.009591577565419656	0	10
4	250	0	250	500	750	2	0	1	0.25	0.25	0.25	0.25	-0.5	-0.5	-0.5	-0.5	-0.5	inv_u	0.025	TRUE	100	NA	750	0	0.5	FALSE	2	mixmodel	0.6	-0.06248222793593059	0.011259289194503573	0	10
4	250	0	250	500	750	2	0	1	0.25	0.25	0.25	0.25	-0.5	-0.5	-0.5	-0.5	-0.5	inv_u	0.025	TRUE	100	NA	750	0	0.5	FALSE	2	mixmodel_AR1	0.6	-0.07069756458979329	0.012547108558209027	0	10
4	250	0	250	500	750	2	0	1	0.25	0.25	0.25	0.25	-0.5	-0.5	-0.5	-0.5	-0.5	inv_u	0.025	TRUE	100	NA	750	0	0.5	FALSE	2	mixmodel_AR1_cal	0.6	-0.07195359259652642	0.012254736786809823	0	10
4	250	0	250	500	750	2	0	1	0.25	0.25	0.25	0.25	-0.5	-0.5	-0.5	-0.5	-0.5	inv_u	0.025	TRUE	100	NA	750	0	0.5	FALSE	2	mixmodel_cal	0.6	-0.07668384177471504	0.012649081950653056	0	10
4	250	0	250	500	750	2	0	1	0.25	0.25	0.25	0.25	-0.5	-0.5	-0.5	-0.5	-0.5	inv_u	0.025	TRUE	100	NA	750	0	0.5	FALSE	2	sepmodel	0.6	-0.04735219656693302	0.011398272071618856	0	10
4	250	0	250	500	750	2	0	1	0.25	0.25	0.25	0.25	-0.5	-0.5	-0.5	-0.5	-0.5	inv_u	0.025	TRUE	100	NA	750	0	0.5	FALSE	3	fixmodel	0.7	-0.034335285000349686	0.004452901586840088	0	10
4	250	0	250	500	750	2	0	1	0.25	0.25	0.25	0.25	-0.5	-0.5	-0.5	-0.5	-0.5	inv_u	0.025	TRUE	100	NA	750	0	0.5	FALSE	3	mixmodel	0.6	-0.059384107398510744	0.006784785552277132	0	10
4	250	0	250	500	750	2	0	1	0.25	0.25	0.25	0.25	-0.5	-0.5	-0.5	-0.5	-0.5	inv_u	0.025	TRUE	100	NA	750	0	0.5	FALSE	3	mixmodel_AR1	0.6	-0.06687914085223134	0.007726684483538236	0	10
4	250	0	250	500	750	2	0	1	0.25	0.25	0.25	0.25	-0.5	-0.5	-0.5	-0.5	-0.5	inv_u	0.025	TRUE	100	NA	750	0	0.5	FALSE	3	mixmodel_AR1_cal	0.7	-0.06222257050548245	0.006964165824127998	0	10
4	250	0	250	500	750	2	0	1	0.25	0.25	0.25	0.25	-0.5	-0.5	-0.5	-0.5	-0.5	inv_u	0.025	TRUE	100	NA	750	0	0.5	FALSE	3	mixmodel_cal	0.6	-0.06820639838215008	0.007434828253671643	0	10
4	250	0	250	500	750	2	0	1	0.25	0.25	0.25	0.25	-0.5	-0.5	-0.5	-0.5	-0.5	inv_u	0.025	TRUE	100	NA	750	0	0.5	FALSE	3	sepmodel	0.8	-0.047291014607390325	0.005609926278971067	0	10
4	250	0	250	500	750	2	0	1	0.25	0.25	0.25	0.25	-0.5	-0.5	-0.5	-0.5	-0.5	inv_u	0.025	TRUE	100	NA	750	0	0.5	FALSE	4	fixmodel	0.7	-0.04355144949701878	0.006578871047912676	0	10
4	250	0	250	500	750	2	0	1	0.25	0.25	0.25	0.25	-0.5	-0.5	-0.5	-0.5	-0.5	inv_u	0.025	TRUE	100	NA	750	0	0.5	FALSE	4	mixmodel	0.7	-0.04053978329209323	0.006839919862253897	0	10
4	250	0	250	500	750	2	0	1	0.25	0.25	0.25	0.25	-0.5	-0.5	-0.5	-0.5	-0.5	inv_u	0.025	TRUE	100	NA	750	0	0.5	FALSE	4	mixmodel_AR1	0.7	-0.04267438817430071	0.0071226150309038625	0	10
4	250	0	250	500	750	2	0	1	0.25	0.25	0.25	0.25	-0.5	-0.5	-0.5	-0.5	-0.5	inv_u	0.025	TRUE	100	NA	750	0	0.5	FALSE	4	mixmodel_AR1_cal	0.7	-0.049085821924491034	0.00784965237450244	0	10
4	250	0	250	500	750	2	0	1	0.25	0.25	0.25	0.25	-0.5	-0.5	-0.5	-0.5	-0.5	inv_u	0.025	TRUE	100	NA	750	0	0.5	FALSE	4	mixmodel_cal	0.7	-0.048653013598549594	0.008062753655098545	0	10
4	250	0	250	500	750	2	0	1	0.25	0.25	0.25	0.25	-0.5	-0.5	-0.5	-0.5	-0.5	inv_u	0.025	TRUE	100	NA	750	0	0.5	FALSE	4	sepmodel	0.6	-0.03629089510960797	0.007535731304708702	0	10
4	250	0	250	500	750	2	0	1	0.25	0.25	0.25	0.25	-0.375	-0.375	-0.375	-0.375	-0.375	inv_u	0.025	TRUE	25	NA	750	0	0.5	FALSE	2	fixmodel	0.9	0.04224951699090372	0.010570222126439766	0	10
4	250	0	250	500	750	2	0	1	0.25	0.25	0.25	0.25	-0.375	-0.375	-0.375	-0.375	-0.375	inv_u	0.025	TRUE	25	NA	750	0	0.5	FALSE	2	mixmodel	0.9	0.023672110001531865	0.008385488874813753	0	10
4	250	0	250	500	750	2	0	1	0.25	0.25	0.25	0.25	-0.375	-0.375	-0.375	-0.375	-0.375	inv_u	0.025	TRUE	25	NA	750	0	0.5	FALSE	2	mixmodel_AR1	0.9	0.021381036750434894	0.008395153446457273	0	10
4	250	0	250	500	750	2	0	1	0.25	0.25	0.25	0.25	-0.375	-0.375	-0.375	-0.375	-0.375	inv_u	0.025	TRUE	25	NA	750	0	0.5	FALSE	2	mixmodel_AR1_cal	0.9	0.017620009796641408	0.007737345047900617	0	10
4	250	0	250	500	750	2	0	1	0.25	0.25	0.25	0.25	-0.375	-0.375	-0.375	-0.375	-0.375	inv_u	0.025	TRUE	25	NA	750	0	0.5	FALSE	2	mixmodel_cal	0.9	0.013682240594383947	0.006790211180652407	0	10
4	250	0	250	500	750	2	0	1	0.25	0.25	0.25	0.25	-0.375	-0.375	-0.375	-0.375	-0.375	inv_u	0.025	TRUE	25	NA	750	0	0.5	FALSE	2	sepmodel	0.9	0.04304535987641105	0.011985552598738456	0	10
4	250	0	250	500	750	2	0	1	0.25	0.25	0.25	0.25	-0.375	-0.375	-0.375	-0.375	-0.375	inv_u	0.025	TRUE	25	NA	750	0	0.5	FALSE	3	fixmodel	1	0.05097321483704979	0.011797771526700224	0	10
4	250	0	250	500	750	2	0	1	0.25	0.25	0.25	0.25	-0.375	-0.375	-0.375	-0.375	-0.375	inv_u	0.025	TRUE	25	NA	750	0	0.5	FALSE	3	mixmodel	1	0.03782615397290572	0.01060081677505157	0	10
4	250	0	250	500	750	2	0	1	0.25	0.25	0.25	0.25	-0.375	-0.375	-0.375	-0.375	-0.375	inv_u	0.025	TRUE	25	NA	750	0	0.5	FALSE	3	mixmodel_AR1	0.9	0.03469169031054345	0.010824062303425943	0	10
4	250	0	250	500	750	2	0	1	0.25	0.25	0.25	0.25	-0.375	-0.375	-0.375	-0.375	-0.375	inv_u	0.025	TRUE	25	NA	750	0	0.5	FALSE	3	mixmodel_AR1_cal	0.9	0.033002341141401374	0.010398089641949652	0	10
4	250	0	250	500	750	2	0	1	0.25	0.25	0.25	0.25	-0.375	-0.375	-0.375	-0.375	-0.375	inv_u	0.025	TRUE	25	NA	750	0	0.5	FALSE	3	mixmodel_cal	0.9	0.030293161485178306	0.009202047146293045	0	10
4	250	0	250	500	750	2	0	1	0.25	0.25	0.25	0.25	-0.375	-0.375	-0.375	-0.375	-0.375	inv_u	0.025	TRUE	25	NA	750	0	0.5	FALSE	3	sepmodel	1	0.05070749429221021	0.012171982470399812	0	10
4	250	0	250	500	750	2	0	1	0.25	0.25	0.25	0.25	-0.375	-0.375	-0.375	-0.375	-0.375	inv_u	0.025	TRUE	25	NA	750	0	0.5	FALSE	4	fixmodel	0.9	0.021082125035928566	0.006091214457142717	0	10
4	250	0	250	500	750	2	0	1	0.25	0.25	0.25	0.25	-0.375	-0.375	-0.375	-0.375	-0.375	inv_u	0.025	TRUE	25	NA	750	0	0.5	FALSE	4	mixmodel	1	0.021244972875609863	0.0048841530589600465	0	10
4	250	0	250	500	750	2	0	1	0.25	0.25	0.25	0.25	-0.375	-0.375	-0.375	-0.375	-0.375	inv_u	0.025	TRUE	25	NA	750	0	0.5	FALSE	4	mixmodel_AR1	1	0.02226877182276123	0.004825578087427243	0	10
4	250	0	250	500	750	2	0	1	0.25	0.25	0.25	0.25	-0.375	-0.375	-0.375	-0.375	-0.375	inv_u	0.025	TRUE	25	NA	750	0	0.5	FALSE	4	mixmodel_AR1_cal	1	0.019144049295497144	0.004882364060483554	0	10
4	250	0	250	500	750	2	0	1	0.25	0.25	0.25	0.25	-0.375	-0.375	-0.375	-0.375	-0.375	inv_u	0.025	TRUE	25	NA	750	0	0.5	FALSE	4	mixmodel_cal	1	0.018064952332116156	0.004514893526525998	0	10
4	250	0	250	500	750	2	0	1	0.25	0.25	0.25	0.25	-0.375	-0.375	-0.375	-0.375	-0.375	inv_u	0.025	TRUE	25	NA	750	0	0.5	FALSE	4	sepmodel	0.9	0.023866570707246775	0.007712574425004348	0	10
4	250	0	250	500	750	2	0	1	0.25	0.25	0.25	0.25	-0.375	-0.375	-0.375	-0.375	-0.375	inv_u	0.025	TRUE	50	NA	750	0	0.5	FALSE	2	fixmodel	0.7	-0.024065247725081625	0.0054214145720206395	0	10
4	250	0	250	500	750	2	0	1	0.25	0.25	0.25	0.25	-0.375	-0.375	-0.375	-0.375	-0.375	inv_u	0.025	TRUE	50	NA	750	0	0.5	FALSE	2	mixmodel	0.7	-0.047142019387312536	0.006745131401459083	0	10
4	250	0	250	500	750	2	0	1	0.25	0.25	0.25	0.25	-0.375	-0.375	-0.375	-0.375	-0.375	inv_u	0.025	TRUE	50	NA	750	0	0.5	FALSE	2	mixmodel_AR1	0.7	-0.05071687071422487	0.006809990314711669	0	10
4	250	0	250	500	750	2	0	1	0.25	0.25	0.25	0.25	-0.375	-0.375	-0.375	-0.375	-0.375	inv_u	0.025	TRUE	50	NA	750	0	0.5	FALSE	2	mixmodel_AR1_cal	0.8	-0.04662168291210473	0.006350705642782827	0	10
4	250	0	250	500	750	2	0	1	0.25	0.25	0.25	0.25	-0.375	-0.375	-0.375	-0.375	-0.375	inv_u	0.025	TRUE	50	NA	750	0	0.5	FALSE	2	mixmodel_cal	0.7	-0.05005514478142833	0.006647991774953733	0	10
4	250	0	250	500	750	2	0	1	0.25	0.25	0.25	0.25	-0.375	-0.375	-0.375	-0.375	-0.375	inv_u	0.025	TRUE	50	NA	750	0	0.5	FALSE	2	sepmodel	0.9	-0.012532228754690794	0.004072486316068579	0	10
4	250	0	250	500	750	2	0	1	0.25	0.25	0.25	0.25	-0.375	-0.375	-0.375	-0.375	-0.375	inv_u	0.025	TRUE	50	NA	750	0	0.5	FALSE	3	fixmodel	1	0.020273783211537406	0.0036123194394110923	0	10
4	250	0	250	500	750	2	0	1	0.25	0.25	0.25	0.25	-0.375	-0.375	-0.375	-0.375	-0.375	inv_u	0.025	TRUE	50	NA	750	0	0.5	FALSE	3	mixmodel	0.9	-3.357434586878288e-4	0.0029940259490934475	0	10
4	250	0	250	500	750	2	0	1	0.25	0.25	0.25	0.25	-0.375	-0.375	-0.375	-0.375	-0.375	inv_u	0.025	TRUE	50	NA	750	0	0.5	FALSE	3	mixmodel_AR1	0.9	-0.005713030034145583	0.0030500363611125608	0	10
4	250	0	250	500	750	2	0	1	0.25	0.25	0.25	0.25	-0.375	-0.375	-0.375	-0.375	-0.375	inv_u	0.025	TRUE	50	NA	750	0	0.5	FALSE	3	mixmodel_AR1_cal	0.9	-0.00438806488347907	0.0030615060432998237	0	10
4	250	0	250	500	750	2	0	1	0.25	0.25	0.25	0.25	-0.375	-0.375	-0.375	-0.375	-0.375	inv_u	0.025	TRUE	50	NA	750	0	0.5	FALSE	3	mixmodel_cal	0.9	-0.008016817530375211	0.002947758905965132	0	10
4	250	0	250	500	750	2	0	1	0.25	0.25	0.25	0.25	-0.375	-0.375	-0.375	-0.375	-0.375	inv_u	0.025	TRUE	50	NA	750	0	0.5	FALSE	3	sepmodel	1	0.032025988019951136	0.005007052368098388	0	10
4	250	0	250	500	750	2	0	1	0.25	0.25	0.25	0.25	-0.375	-0.375	-0.375	-0.375	-0.375	inv_u	0.025	TRUE	50	NA	750	0	0.5	FALSE	4	fixmodel	0.7	-0.04337519516277555	0.005272362232586882	0	10
4	250	0	250	500	750	2	0	1	0.25	0.25	0.25	0.25	-0.375	-0.375	-0.375	-0.375	-0.375	inv_u	0.025	TRUE	50	NA	750	0	0.5	FALSE	4	mixmodel	0.9	-0.032727163544032475	0.004868456161400337	0	10
4	250	0	250	500	750	2	0	1	0.25	0.25	0.25	0.25	-0.375	-0.375	-0.375	-0.375	-0.375	inv_u	0.025	TRUE	50	NA	750	0	0.5	FALSE	4	mixmodel_AR1	0.9	-0.03104689146279566	0.004957981452896975	0	10
4	250	0	250	500	750	2	0	1	0.25	0.25	0.25	0.25	-0.375	-0.375	-0.375	-0.375	-0.375	inv_u	0.025	TRUE	50	NA	750	0	0.5	FALSE	4	mixmodel_AR1_cal	0.8	-0.036604888554143636	0.005591932614503922	0	10
4	250	0	250	500	750	2	0	1	0.25	0.25	0.25	0.25	-0.375	-0.375	-0.375	-0.375	-0.375	inv_u	0.025	TRUE	50	NA	750	0	0.5	FALSE	4	mixmodel_cal	0.9	-0.030673214401695743	0.005095799311531891	0	10
4	250	0	250	500	750	2	0	1	0.25	0.25	0.25	0.25	-0.375	-0.375	-0.375	-0.375	-0.375	inv_u	0.025	TRUE	50	NA	750	0	0.5	FALSE	4	sepmodel	0.8	-0.0405128780101937	0.004645315504062574	0	10
4	250	0	250	500	750	2	0	1	0.25	0.25	0.25	0.25	-0.375	-0.375	-0.375	-0.375	-0.375	inv_u	0.025	TRUE	100	NA	750	0	0.5	FALSE	2	fixmodel	0.8	-0.0018178534504167427	0.005902391052509859	0	10
4	250	0	250	500	750	2	0	1	0.25	0.25	0.25	0.25	-0.375	-0.375	-0.375	-0.375	-0.375	inv_u	0.025	TRUE	100	NA	750	0	0.5	FALSE	2	mixmodel	0.8	-0.015476812409692226	0.006570053816831517	0	10
4	250	0	250	500	750	2	0	1	0.25	0.25	0.25	0.25	-0.375	-0.375	-0.375	-0.375	-0.375	inv_u	0.025	TRUE	100	NA	750	0	0.5	FALSE	2	mixmodel_AR1	0.8	-0.0191997586221715	0.006908878499631373	0	10
4	250	0	250	500	750	2	0	1	0.25	0.25	0.25	0.25	-0.375	-0.375	-0.375	-0.375	-0.375	inv_u	0.025	TRUE	100	NA	750	0	0.5	FALSE	2	mixmodel_AR1_cal	0.8	-0.018568051279257484	0.00692494696970852	0	10
4	250	0	250	500	750	2	0	1	0.25	0.25	0.25	0.25	-0.375	-0.375	-0.375	-0.375	-0.375	inv_u	0.025	TRUE	100	NA	750	0	0.5	FALSE	2	mixmodel_cal	0.8	-0.0164796101550732	0.007056822607236948	0	10
4	250	0	250	500	750	2	0	1	0.25	0.25	0.25	0.25	-0.375	-0.375	-0.375	-0.375	-0.375	inv_u	0.025	TRUE	100	NA	750	0	0.5	FALSE	2	sepmodel	0.8	-0.012757042132138649	0.006677391708755717	0	10
4	250	0	250	500	750	2	0	1	0.25	0.25	0.25	0.25	-0.375	-0.375	-0.375	-0.375	-0.375	inv_u	0.025	TRUE	100	NA	750	0	0.5	FALSE	3	fixmodel	0.9	-0.0016404174127847531	0.008028710125349968	0	10
4	250	0	250	500	750	2	0	1	0.25	0.25	0.25	0.25	-0.375	-0.375	-0.375	-0.375	-0.375	inv_u	0.025	TRUE	100	NA	750	0	0.5	FALSE	3	mixmodel	0.9	-0.017479519316690555	0.0073289483136281764	0	10
4	250	0	250	500	750	2	0	1	0.25	0.25	0.25	0.25	-0.375	-0.375	-0.375	-0.375	-0.375	inv_u	0.025	TRUE	100	NA	750	0	0.5	FALSE	3	mixmodel_AR1	0.9	-0.025185507682260303	0.007187602542649973	0	10
4	250	0	250	500	750	2	0	1	0.25	0.25	0.25	0.25	-0.375	-0.375	-0.375	-0.375	-0.375	inv_u	0.025	TRUE	100	NA	750	0	0.5	FALSE	3	mixmodel_AR1_cal	0.9	-0.022078625281916654	0.007637059121713168	0	10
4	250	0	250	500	750	2	0	1	0.25	0.25	0.25	0.25	-0.375	-0.375	-0.375	-0.375	-0.375	inv_u	0.025	TRUE	100	NA	750	0	0.5	FALSE	3	mixmodel_cal	0.9	-0.021558374403235377	0.00764066929704171	0	10
4	250	0	250	500	750	2	0	1	0.25	0.25	0.25	0.25	-0.375	-0.375	-0.375	-0.375	-0.375	inv_u	0.025	TRUE	100	NA	750	0	0.5	FALSE	3	sepmodel	0.9	0.004303650426319416	0.005707542735215227	0	10
4	250	0	250	500	750	2	0	1	0.25	0.25	0.25	0.25	-0.375	-0.375	-0.375	-0.375	-0.375	inv_u	0.025	TRUE	100	NA	750	0	0.5	FALSE	4	fixmodel	0.9	0.006744177524765397	0.0038368463405193368	0	10
4	250	0	250	500	750	2	0	1	0.25	0.25	0.25	0.25	-0.375	-0.375	-0.375	-0.375	-0.375	inv_u	0.025	TRUE	100	NA	750	0	0.5	FALSE	4	mixmodel	0.8	0.00752889083268172	0.004274765798868032	0	10
4	250	0	250	500	750	2	0	1	0.25	0.25	0.25	0.25	-0.375	-0.375	-0.375	-0.375	-0.375	inv_u	0.025	TRUE	100	NA	750	0	0.5	FALSE	4	mixmodel_AR1	0.8	0.008177293323299672	0.0044318517367390835	0	10
4	250	0	250	500	750	2	0	1	0.25	0.25	0.25	0.25	-0.375	-0.375	-0.375	-0.375	-0.375	inv_u	0.025	TRUE	100	NA	750	0	0.5	FALSE	4	mixmodel_AR1_cal	0.8	0.003104039470816539	0.004530266745173576	0	10
4	250	0	250	500	750	2	0	1	0.25	0.25	0.25	0.25	-0.375	-0.375	-0.375	-0.375	-0.375	inv_u	0.025	TRUE	100	NA	750	0	0.5	FALSE	4	mixmodel_cal	0.8	0.0035790545204390316	0.004512286476782425	0	10
4	250	0	250	500	750	2	0	1	0.25	0.25	0.25	0.25	-0.375	-0.375	-0.375	-0.375	-0.375	inv_u	0.025	TRUE	100	NA	750	0	0.5	FALSE	4	sepmodel	0.9	0.01360536361421505	0.004913640930135375	0	10
4	250	0	250	500	750	2	0	1	0.25	0.25	0.25	0.25	-0.25	-0.25	-0.25	-0.25	-0.25	inv_u	0.025	TRUE	25	NA	750	0	0.5	FALSE	2	fixmodel	1	0.06543772199914	0.006901809694924782	0	10
4	250	0	250	500	750	2	0	1	0.25	0.25	0.25	0.25	-0.25	-0.25	-0.25	-0.25	-0.25	inv_u	0.025	TRUE	25	NA	750	0	0.5	FALSE	2	mixmodel	1	0.042488819591561255	0.004381809686739928	0	10
4	250	0	250	500	750	2	0	1	0.25	0.25	0.25	0.25	-0.25	-0.25	-0.25	-0.25	-0.25	inv_u	0.025	TRUE	25	NA	750	0	0.5	FALSE	2	mixmodel_AR1	1	0.035669928887580936	0.003796511601839273	0	10
4	250	0	250	500	750	2	0	1	0.25	0.25	0.25	0.25	-0.25	-0.25	-0.25	-0.25	-0.25	inv_u	0.025	TRUE	25	NA	750	0	0.5	FALSE	2	mixmodel_AR1_cal	1	0.031551435092546466	0.003386619533093611	0	10
4	250	0	250	500	750	2	0	1	0.25	0.25	0.25	0.25	-0.25	-0.25	-0.25	-0.25	-0.25	inv_u	0.025	TRUE	25	NA	750	0	0.5	FALSE	2	mixmodel_cal	1	0.029707497281047875	0.0032045666421780315	0	10
4	250	0	250	500	750	2	0	1	0.25	0.25	0.25	0.25	-0.25	-0.25	-0.25	-0.25	-0.25	inv_u	0.025	TRUE	25	NA	750	0	0.5	FALSE	2	sepmodel	0.9	0.06778928306408333	0.008523669939378503	0	10
4	250	0	250	500	750	2	0	1	0.25	0.25	0.25	0.25	-0.25	-0.25	-0.25	-0.25	-0.25	inv_u	0.025	TRUE	25	NA	750	0	0.5	FALSE	3	fixmodel	1	0.025073917666098736	0.004595282013262449	0	10
4	250	0	250	500	750	2	0	1	0.25	0.25	0.25	0.25	-0.25	-0.25	-0.25	-0.25	-0.25	inv_u	0.025	TRUE	25	NA	750	0	0.5	FALSE	3	mixmodel	1	3.719151331218723e-4	0.004130955646224414	0	10
4	250	0	250	500	750	2	0	1	0.25	0.25	0.25	0.25	-0.25	-0.25	-0.25	-0.25	-0.25	inv_u	0.025	TRUE	25	NA	750	0	0.5	FALSE	3	mixmodel_AR1	1	-0.0019801601568856216	0.004066783119797238	0	10
4	250	0	250	500	750	2	0	1	0.25	0.25	0.25	0.25	-0.25	-0.25	-0.25	-0.25	-0.25	inv_u	0.025	TRUE	25	NA	750	0	0.5	FALSE	3	mixmodel_AR1_cal	1	-0.002667070967765278	0.004094840940871315	0	10
4	250	0	250	500	750	2	0	1	0.25	0.25	0.25	0.25	-0.25	-0.25	-0.25	-0.25	-0.25	inv_u	0.025	TRUE	25	NA	750	0	0.5	FALSE	3	mixmodel_cal	1	-0.0020591911201979897	0.0041397293138150625	0	10
4	250	0	250	500	750	2	0	1	0.25	0.25	0.25	0.25	-0.25	-0.25	-0.25	-0.25	-0.25	inv_u	0.025	TRUE	25	NA	750	0	0.5	FALSE	3	sepmodel	0.9	0.022278220889171946	0.006232018033090931	0	10
4	250	0	250	500	750	2	0	1	0.25	0.25	0.25	0.25	-0.25	-0.25	-0.25	-0.25	-0.25	inv_u	0.025	TRUE	25	NA	750	0	0.5	FALSE	4	fixmodel	1	0.017830433057393368	0.002272315185648611	0	10
4	250	0	250	500	750	2	0	1	0.25	0.25	0.25	0.25	-0.25	-0.25	-0.25	-0.25	-0.25	inv_u	0.025	TRUE	25	NA	750	0	0.5	FALSE	4	mixmodel	1	0.01752770751434229	0.001847712404145151	0	10
4	250	0	250	500	750	2	0	1	0.25	0.25	0.25	0.25	-0.25	-0.25	-0.25	-0.25	-0.25	inv_u	0.025	TRUE	25	NA	750	0	0.5	FALSE	4	mixmodel_AR1	1	0.018552876133560527	0.0019526563573656864	0	10
4	250	0	250	500	750	2	0	1	0.25	0.25	0.25	0.25	-0.25	-0.25	-0.25	-0.25	-0.25	inv_u	0.025	TRUE	25	NA	750	0	0.5	FALSE	4	mixmodel_AR1_cal	1	0.01508126732942545	0.001909635618951663	0	10
4	250	0	250	500	750	2	0	1	0.25	0.25	0.25	0.25	-0.25	-0.25	-0.25	-0.25	-0.25	inv_u	0.025	TRUE	25	NA	750	0	0.5	FALSE	4	mixmodel_cal	1	0.017518445843885067	0.002049270297883584	0	10
4	250	0	250	500	750	2	0	1	0.25	0.25	0.25	0.25	-0.25	-0.25	-0.25	-0.25	-0.25	inv_u	0.025	TRUE	25	NA	750	0	0.5	FALSE	4	sepmodel	1	-7.665874232341858e-4	0.0013087605798624224	0	10
4	250	0	250	500	750	2	0	1	0.25	0.25	0.25	0.25	-0.25	-0.25	-0.25	-0.25	-0.25	inv_u	0.025	TRUE	50	NA	750	0	0.5	FALSE	2	fixmodel	0.8	0.004976028033758548	0.006320594253929559	0	10
4	250	0	250	500	750	2	0	1	0.25	0.25	0.25	0.25	-0.25	-0.25	-0.25	-0.25	-0.25	inv_u	0.025	TRUE	50	NA	750	0	0.5	FALSE	2	mixmodel	0.8	-0.013866146983617728	0.007026241478129952	0	10
4	250	0	250	500	750	2	0	1	0.25	0.25	0.25	0.25	-0.25	-0.25	-0.25	-0.25	-0.25	inv_u	0.025	TRUE	50	NA	750	0	0.5	FALSE	2	mixmodel_AR1	0.8	-0.01612023585112049	0.007177916225454294	0	10
4	250	0	250	500	750	2	0	1	0.25	0.25	0.25	0.25	-0.25	-0.25	-0.25	-0.25	-0.25	inv_u	0.025	TRUE	50	NA	750	0	0.5	FALSE	2	mixmodel_AR1_cal	0.8	-0.017392403158314966	0.007330211147671751	0	10
4	250	0	250	500	750	2	0	1	0.25	0.25	0.25	0.25	-0.25	-0.25	-0.25	-0.25	-0.25	inv_u	0.025	TRUE	50	NA	750	0	0.5	FALSE	2	mixmodel_cal	0.8	-0.020129910818022338	0.007638046572320527	0	10
4	250	0	250	500	750	2	0	1	0.25	0.25	0.25	0.25	-0.25	-0.25	-0.25	-0.25	-0.25	inv_u	0.025	TRUE	50	NA	750	0	0.5	FALSE	2	sepmodel	0.8	-0.0014354787640505685	0.008103229878473815	0	10
4	250	0	250	500	750	2	0	1	0.25	0.25	0.25	0.25	-0.25	-0.25	-0.25	-0.25	-0.25	inv_u	0.025	TRUE	50	NA	750	0	0.5	FALSE	3	fixmodel	0.9	0.00627482219822591	0.007343460636787529	0	10
4	250	0	250	500	750	2	0	1	0.25	0.25	0.25	0.25	-0.25	-0.25	-0.25	-0.25	-0.25	inv_u	0.025	TRUE	50	NA	750	0	0.5	FALSE	3	mixmodel	1	-0.0121933153733753	0.005766491604973056	0	10
4	250	0	250	500	750	2	0	1	0.25	0.25	0.25	0.25	-0.25	-0.25	-0.25	-0.25	-0.25	inv_u	0.025	TRUE	50	NA	750	0	0.5	FALSE	3	mixmodel_AR1	1	-0.014303359463540277	0.0055235189488721595	0	10
4	250	0	250	500	750	2	0	1	0.25	0.25	0.25	0.25	-0.25	-0.25	-0.25	-0.25	-0.25	inv_u	0.025	TRUE	50	NA	750	0	0.5	FALSE	3	mixmodel_AR1_cal	1	-0.016597646539003245	0.005522037738819304	0	10
4	250	0	250	500	750	2	0	1	0.25	0.25	0.25	0.25	-0.25	-0.25	-0.25	-0.25	-0.25	inv_u	0.025	TRUE	50	NA	750	0	0.5	FALSE	3	mixmodel_cal	1	-0.020067820842093277	0.004685286681298171	0	10
4	250	0	250	500	750	2	0	1	0.25	0.25	0.25	0.25	-0.25	-0.25	-0.25	-0.25	-0.25	inv_u	0.025	TRUE	50	NA	750	0	0.5	FALSE	3	sepmodel	0.6	-0.010758012193671502	0.008866330263899764	0	10
4	250	0	250	500	750	2	0	1	0.25	0.25	0.25	0.25	-0.25	-0.25	-0.25	-0.25	-0.25	inv_u	0.025	TRUE	50	NA	750	0	0.5	FALSE	4	fixmodel	0.9	-0.0039018876348431513	0.005433759220471468	0	10
4	250	0	250	500	750	2	0	1	0.25	0.25	0.25	0.25	-0.25	-0.25	-0.25	-0.25	-0.25	inv_u	0.025	TRUE	50	NA	750	0	0.5	FALSE	4	mixmodel	0.9	-0.003884753939318447	0.004328634989730351	0	10
4	250	0	250	500	750	2	0	1	0.25	0.25	0.25	0.25	-0.25	-0.25	-0.25	-0.25	-0.25	inv_u	0.025	TRUE	50	NA	750	0	0.5	FALSE	4	mixmodel_AR1	0.9	-0.0048763704480670935	0.004100844080431593	0	10
4	250	0	250	500	750	2	0	1	0.25	0.25	0.25	0.25	-0.25	-0.25	-0.25	-0.25	-0.25	inv_u	0.025	TRUE	50	NA	750	0	0.5	FALSE	4	mixmodel_AR1_cal	0.9	-0.007938197641363784	0.004166089778955469	0	10
4	250	0	250	500	750	2	0	1	0.25	0.25	0.25	0.25	-0.25	-0.25	-0.25	-0.25	-0.25	inv_u	0.025	TRUE	50	NA	750	0	0.5	FALSE	4	mixmodel_cal	0.9	-0.00961695861643556	0.004175041354437767	0	10
4	250	0	250	500	750	2	0	1	0.25	0.25	0.25	0.25	-0.25	-0.25	-0.25	-0.25	-0.25	inv_u	0.025	TRUE	50	NA	750	0	0.5	FALSE	4	sepmodel	0.7	-0.01435043554664217	0.005214784623444326	0	10
4	250	0	250	500	750	2	0	1	0.25	0.25	0.25	0.25	-0.25	-0.25	-0.25	-0.25	-0.25	inv_u	0.025	TRUE	100	NA	750	0	0.5	FALSE	2	fixmodel	0.9	0.006536162196050696	0.003590457617483596	0	10
4	250	0	250	500	750	2	0	1	0.25	0.25	0.25	0.25	-0.25	-0.25	-0.25	-0.25	-0.25	inv_u	0.025	TRUE	100	NA	750	0	0.5	FALSE	2	mixmodel	0.9	-0.011750305835321967	0.0035215916173272277	0	10
4	250	0	250	500	750	2	0	1	0.25	0.25	0.25	0.25	-0.25	-0.25	-0.25	-0.25	-0.25	inv_u	0.025	TRUE	100	NA	750	0	0.5	FALSE	2	mixmodel_AR1	0.9	-0.01579159935534814	0.0036429685500423466	0	10
4	250	0	250	500	750	2	0	1	0.25	0.25	0.25	0.25	-0.25	-0.25	-0.25	-0.25	-0.25	inv_u	0.025	TRUE	100	NA	750	0	0.5	FALSE	2	mixmodel_AR1_cal	0.9	-0.01676392742125249	0.0028503856260847665	0	10
4	250	0	250	500	750	2	0	1	0.25	0.25	0.25	0.25	-0.25	-0.25	-0.25	-0.25	-0.25	inv_u	0.025	TRUE	100	NA	750	0	0.5	FALSE	2	mixmodel_cal	0.9	-0.015889369275688122	0.003024032984085591	0	10
4	250	0	250	500	750	2	0	1	0.25	0.25	0.25	0.25	-0.25	-0.25	-0.25	-0.25	-0.25	inv_u	0.025	TRUE	100	NA	750	0	0.5	FALSE	2	sepmodel	0.9	0.0076580202143322505	0.0038590204541795944	0	10
4	250	0	250	500	750	2	0	1	0.25	0.25	0.25	0.25	-0.25	-0.25	-0.25	-0.25	-0.25	inv_u	0.025	TRUE	100	NA	750	0	0.5	FALSE	3	fixmodel	0.9	-0.03251229150977873	0.004172613661243487	0	10
4	250	0	250	500	750	2	0	1	0.25	0.25	0.25	0.25	-0.25	-0.25	-0.25	-0.25	-0.25	inv_u	0.025	TRUE	100	NA	750	0	0.5	FALSE	3	mixmodel	0.9	-0.046037767321668165	0.00707642195754727	0	10
4	250	0	250	500	750	2	0	1	0.25	0.25	0.25	0.25	-0.25	-0.25	-0.25	-0.25	-0.25	inv_u	0.025	TRUE	100	NA	750	0	0.5	FALSE	3	mixmodel_AR1	0.9	-0.04815852597438059	0.007637010781973966	0	10
4	250	0	250	500	750	2	0	1	0.25	0.25	0.25	0.25	-0.25	-0.25	-0.25	-0.25	-0.25	inv_u	0.025	TRUE	100	NA	750	0	0.5	FALSE	3	mixmodel_AR1_cal	0.9	-0.0472199270846746	0.006785168255895424	0	10
4	250	0	250	500	750	2	0	1	0.25	0.25	0.25	0.25	-0.25	-0.25	-0.25	-0.25	-0.25	inv_u	0.025	TRUE	100	NA	750	0	0.5	FALSE	3	mixmodel_cal	0.9	-0.0465791433278839	0.006868167571808687	0	10
4	250	0	250	500	750	2	0	1	0.25	0.25	0.25	0.25	-0.25	-0.25	-0.25	-0.25	-0.25	inv_u	0.025	TRUE	100	NA	750	0	0.5	FALSE	3	sepmodel	0.9	-0.020403221296047474	0.0052202407696451385	0	10
4	250	0	250	500	750	2	0	1	0.25	0.25	0.25	0.25	-0.25	-0.25	-0.25	-0.25	-0.25	inv_u	0.025	TRUE	100	NA	750	0	0.5	FALSE	4	fixmodel	1	-0.022428908016740766	0.003607445792336811	0	10
4	250	0	250	500	750	2	0	1	0.25	0.25	0.25	0.25	-0.25	-0.25	-0.25	-0.25	-0.25	inv_u	0.025	TRUE	100	NA	750	0	0.5	FALSE	4	mixmodel	1	-0.022377008062545403	0.003418021751905084	0	10
4	250	0	250	500	750	2	0	1	0.25	0.25	0.25	0.25	-0.25	-0.25	-0.25	-0.25	-0.25	inv_u	0.025	TRUE	100	NA	750	0	0.5	FALSE	4	mixmodel_AR1	1	-0.024794235410037495	0.0037573288635462136	0	10
4	250	0	250	500	750	2	0	1	0.25	0.25	0.25	0.25	-0.25	-0.25	-0.25	-0.25	-0.25	inv_u	0.025	TRUE	100	NA	750	0	0.5	FALSE	4	mixmodel_AR1_cal	1	-0.02324311862824661	0.003544591489709666	0	10
4	250	0	250	500	750	2	0	1	0.25	0.25	0.25	0.25	-0.25	-0.25	-0.25	-0.25	-0.25	inv_u	0.025	TRUE	100	NA	750	0	0.5	FALSE	4	mixmodel_cal	1	-0.023638520381408037	0.0036015295419403294	0	10
4	250	0	250	500	750	2	0	1	0.25	0.25	0.25	0.25	-0.25	-0.25	-0.25	-0.25	-0.25	inv_u	0.025	TRUE	100	NA	750	0	0.5	FALSE	4	sepmodel	0.9	-0.009380198532000478	0.003569633811711881	0	10
4	250	0	250	500	750	2	0	1	0.25	0.25	0.25	0.25	-0.125	-0.125	-0.125	-0.125	-0.125	inv_u	0.025	TRUE	25	NA	750	0	0.5	FALSE	2	fixmodel	0.9	0.031411028480700404	0.003999108064541919	0	10
4	250	0	250	500	750	2	0	1	0.25	0.25	0.25	0.25	-0.125	-0.125	-0.125	-0.125	-0.125	inv_u	0.025	TRUE	25	NA	750	0	0.5	FALSE	2	mixmodel	0.9	0.012235139177104745	0.002269245348158073	0	10
4	250	0	250	500	750	2	0	1	0.25	0.25	0.25	0.25	-0.125	-0.125	-0.125	-0.125	-0.125	inv_u	0.025	TRUE	25	NA	750	0	0.5	FALSE	2	mixmodel_AR1	1	0.009640511131148138	0.0019165131301998512	0	10
4	250	0	250	500	750	2	0	1	0.25	0.25	0.25	0.25	-0.125	-0.125	-0.125	-0.125	-0.125	inv_u	0.025	TRUE	25	NA	750	0	0.5	FALSE	2	mixmodel_AR1_cal	1	0.011459390472072787	0.0024486543072396207	0	10
4	250	0	250	500	750	2	0	1	0.25	0.25	0.25	0.25	-0.125	-0.125	-0.125	-0.125	-0.125	inv_u	0.025	TRUE	25	NA	750	0	0.5	FALSE	2	mixmodel_cal	1	0.011451472020953188	0.0024396780109009262	0	10
4	250	0	250	500	750	2	0	1	0.25	0.25	0.25	0.25	-0.125	-0.125	-0.125	-0.125	-0.125	inv_u	0.025	TRUE	25	NA	750	0	0.5	FALSE	2	sepmodel	0.9	0.022915543984932327	0.004594998493622939	0	10
4	250	0	250	500	750	2	0	1	0.25	0.25	0.25	0.25	-0.125	-0.125	-0.125	-0.125	-0.125	inv_u	0.025	TRUE	25	NA	750	0	0.5	FALSE	3	fixmodel	0.9	0.03520113161244529	0.009791155237145832	0	10
4	250	0	250	500	750	2	0	1	0.25	0.25	0.25	0.25	-0.125	-0.125	-0.125	-0.125	-0.125	inv_u	0.025	TRUE	25	NA	750	0	0.5	FALSE	3	mixmodel	1	0.014648190430243364	0.007126022258653499	0	10
4	250	0	250	500	750	2	0	1	0.25	0.25	0.25	0.25	-0.125	-0.125	-0.125	-0.125	-0.125	inv_u	0.025	TRUE	25	NA	750	0	0.5	FALSE	3	mixmodel_AR1	1	0.012267654518077256	0.00700350689473745	0	10
4	250	0	250	500	750	2	0	1	0.25	0.25	0.25	0.25	-0.125	-0.125	-0.125	-0.125	-0.125	inv_u	0.025	TRUE	25	NA	750	0	0.5	FALSE	3	mixmodel_AR1_cal	1	0.015167409716321805	0.006772621179059094	0	10
4	250	0	250	500	750	2	0	1	0.25	0.25	0.25	0.25	-0.125	-0.125	-0.125	-0.125	-0.125	inv_u	0.025	TRUE	25	NA	750	0	0.5	FALSE	3	mixmodel_cal	1	0.01475984799617478	0.006879078392495711	0	10
4	250	0	250	500	750	2	0	1	0.25	0.25	0.25	0.25	-0.125	-0.125	-0.125	-0.125	-0.125	inv_u	0.025	TRUE	25	NA	750	0	0.5	FALSE	3	sepmodel	0.7	0.016903338176664416	0.011205259108099478	0	10
4	250	0	250	500	750	2	0	1	0.25	0.25	0.25	0.25	-0.125	-0.125	-0.125	-0.125	-0.125	inv_u	0.025	TRUE	25	NA	750	0	0.5	FALSE	4	fixmodel	0.9	0.03611684637266578	0.012694398814456427	0	10
4	250	0	250	500	750	2	0	1	0.25	0.25	0.25	0.25	-0.125	-0.125	-0.125	-0.125	-0.125	inv_u	0.025	TRUE	25	NA	750	0	0.5	FALSE	4	mixmodel	1	0.03517495666977005	0.011243047481693755	0	10
4	250	0	250	500	750	2	0	1	0.25	0.25	0.25	0.25	-0.125	-0.125	-0.125	-0.125	-0.125	inv_u	0.025	TRUE	25	NA	750	0	0.5	FALSE	4	mixmodel_AR1	1	0.03384103828144174	0.010861617507340375	0	10
4	250	0	250	500	750	2	0	1	0.25	0.25	0.25	0.25	-0.125	-0.125	-0.125	-0.125	-0.125	inv_u	0.025	TRUE	25	NA	750	0	0.5	FALSE	4	mixmodel_AR1_cal	1	0.03514339016022036	0.010468743686928586	0	10
4	250	0	250	500	750	2	0	1	0.25	0.25	0.25	0.25	-0.125	-0.125	-0.125	-0.125	-0.125	inv_u	0.025	TRUE	25	NA	750	0	0.5	FALSE	4	mixmodel_cal	1	0.03550663319451326	0.010593403147835688	0	10
4	250	0	250	500	750	2	0	1	0.25	0.25	0.25	0.25	-0.125	-0.125	-0.125	-0.125	-0.125	inv_u	0.025	TRUE	25	NA	750	0	0.5	FALSE	4	sepmodel	0.8	0.020980089051707555	0.01267205270532982	0	10
4	250	0	250	500	750	2	0	1	0.25	0.25	0.25	0.25	-0.125	-0.125	-0.125	-0.125	-0.125	inv_u	0.025	TRUE	50	NA	750	0	0.5	FALSE	2	fixmodel	0.7	0.018582900291763096	0.011581215604483922	0	10
4	250	0	250	500	750	2	0	1	0.25	0.25	0.25	0.25	-0.125	-0.125	-0.125	-0.125	-0.125	inv_u	0.025	TRUE	50	NA	750	0	0.5	FALSE	2	mixmodel	0.8	0.009751889055243063	0.010818088782571214	0	10
4	250	0	250	500	750	2	0	1	0.25	0.25	0.25	0.25	-0.125	-0.125	-0.125	-0.125	-0.125	inv_u	0.025	TRUE	50	NA	750	0	0.5	FALSE	2	mixmodel_AR1	0.8	0.007806212674560864	0.010534542224600379	0	10
4	250	0	250	500	750	2	0	1	0.25	0.25	0.25	0.25	-0.125	-0.125	-0.125	-0.125	-0.125	inv_u	0.025	TRUE	50	NA	750	0	0.5	FALSE	2	mixmodel_AR1_cal	0.8	0.005650284552625251	0.010988123589252658	0	10
4	250	0	250	500	750	2	0	1	0.25	0.25	0.25	0.25	-0.125	-0.125	-0.125	-0.125	-0.125	inv_u	0.025	TRUE	50	NA	750	0	0.5	FALSE	2	mixmodel_cal	0.8	0.005276958691091465	0.011228036948088741	0	10
4	250	0	250	500	750	2	0	1	0.25	0.25	0.25	0.25	-0.125	-0.125	-0.125	-0.125	-0.125	inv_u	0.025	TRUE	50	NA	750	0	0.5	FALSE	2	sepmodel	0.8	0.02002580871625574	0.010293986268660196	0	10
4	250	0	250	500	750	2	0	1	0.25	0.25	0.25	0.25	-0.125	-0.125	-0.125	-0.125	-0.125	inv_u	0.025	TRUE	50	NA	750	0	0.5	FALSE	3	fixmodel	0.8	-0.011105613644275272	0.009310270200796321	0	10
4	250	0	250	500	750	2	0	1	0.25	0.25	0.25	0.25	-0.125	-0.125	-0.125	-0.125	-0.125	inv_u	0.025	TRUE	50	NA	750	0	0.5	FALSE	3	mixmodel	0.8	-0.019415462938877907	0.007386928869585936	0	10
4	250	0	250	500	750	2	0	1	0.25	0.25	0.25	0.25	-0.125	-0.125	-0.125	-0.125	-0.125	inv_u	0.025	TRUE	50	NA	750	0	0.5	FALSE	3	mixmodel_AR1	0.8	-0.020019363994481083	0.00685144433021055	0	10
4	250	0	250	500	750	2	0	1	0.25	0.25	0.25	0.25	-0.125	-0.125	-0.125	-0.125	-0.125	inv_u	0.025	TRUE	50	NA	750	0	0.5	FALSE	3	mixmodel_AR1_cal	0.8	-0.01908070325622384	0.006809800035349141	0	10
4	250	0	250	500	750	2	0	1	0.25	0.25	0.25	0.25	-0.125	-0.125	-0.125	-0.125	-0.125	inv_u	0.025	TRUE	50	NA	750	0	0.5	FALSE	3	mixmodel_cal	0.9	-0.018028776028806846	0.006125754150802609	0	10
4	250	0	250	500	750	2	0	1	0.25	0.25	0.25	0.25	-0.125	-0.125	-0.125	-0.125	-0.125	inv_u	0.025	TRUE	50	NA	750	0	0.5	FALSE	3	sepmodel	0.7	-0.0091583815475966	0.011431084076176554	0	10
4	250	0	250	500	750	2	0	1	0.25	0.25	0.25	0.25	-0.125	-0.125	-0.125	-0.125	-0.125	inv_u	0.025	TRUE	50	NA	750	0	0.5	FALSE	4	fixmodel	0.9	0.023341637002598135	0.006637986060401937	0	10
4	250	0	250	500	750	2	0	1	0.25	0.25	0.25	0.25	-0.125	-0.125	-0.125	-0.125	-0.125	inv_u	0.025	TRUE	50	NA	750	0	0.5	FALSE	4	mixmodel	0.9	0.022688958045540962	0.006841401975116545	0	10
4	250	0	250	500	750	2	0	1	0.25	0.25	0.25	0.25	-0.125	-0.125	-0.125	-0.125	-0.125	inv_u	0.025	TRUE	50	NA	750	0	0.5	FALSE	4	mixmodel_AR1	0.9	0.021157287302596615	0.006409771708677152	0	10
4	250	0	250	500	750	2	0	1	0.25	0.25	0.25	0.25	-0.125	-0.125	-0.125	-0.125	-0.125	inv_u	0.025	TRUE	50	NA	750	0	0.5	FALSE	4	mixmodel_AR1_cal	0.9	0.02523340717495271	0.007265050986720518	0	10
4	250	0	250	500	750	2	0	1	0.25	0.25	0.25	0.25	-0.125	-0.125	-0.125	-0.125	-0.125	inv_u	0.025	TRUE	50	NA	750	0	0.5	FALSE	4	mixmodel_cal	0.9	0.02630879422046385	0.007316725315213809	0	10
4	250	0	250	500	750	2	0	1	0.25	0.25	0.25	0.25	-0.125	-0.125	-0.125	-0.125	-0.125	inv_u	0.025	TRUE	50	NA	750	0	0.5	FALSE	4	sepmodel	0.9	0.01887208946625139	0.006249711460491984	0	10
4	250	0	250	500	750	2	0	1	0.25	0.25	0.25	0.25	-0.125	-0.125	-0.125	-0.125	-0.125	inv_u	0.025	TRUE	100	NA	750	0	0.5	FALSE	2	fixmodel	0.7	-0.007994546583981885	0.009128124057659441	0	10
4	250	0	250	500	750	2	0	1	0.25	0.25	0.25	0.25	-0.125	-0.125	-0.125	-0.125	-0.125	inv_u	0.025	TRUE	100	NA	750	0	0.5	FALSE	2	mixmodel	0.9	-0.006623019012689432	0.006591718199789608	0	10
4	250	0	250	500	750	2	0	1	0.25	0.25	0.25	0.25	-0.125	-0.125	-0.125	-0.125	-0.125	inv_u	0.025	TRUE	100	NA	750	0	0.5	FALSE	2	mixmodel_AR1	0.9	-0.005127467906857646	0.005821921646663863	0	10
4	250	0	250	500	750	2	0	1	0.25	0.25	0.25	0.25	-0.125	-0.125	-0.125	-0.125	-0.125	inv_u	0.025	TRUE	100	NA	750	0	0.5	FALSE	2	mixmodel_AR1_cal	1	-0.003463885632118785	0.0054715826346225195	0	10
4	250	0	250	500	750	2	0	1	0.25	0.25	0.25	0.25	-0.125	-0.125	-0.125	-0.125	-0.125	inv_u	0.025	TRUE	100	NA	750	0	0.5	FALSE	2	mixmodel_cal	1	-0.00560491212363706	0.005328363451258008	0	10
4	250	0	250	500	750	2	0	1	0.25	0.25	0.25	0.25	-0.125	-0.125	-0.125	-0.125	-0.125	inv_u	0.025	TRUE	100	NA	750	0	0.5	FALSE	2	sepmodel	0.7	-0.01238964214693326	0.010076560486161916	0	10
4	250	0	250	500	750	2	0	1	0.25	0.25	0.25	0.25	-0.125	-0.125	-0.125	-0.125	-0.125	inv_u	0.025	TRUE	100	NA	750	0	0.5	FALSE	3	fixmodel	0.7	0.012517304335447158	0.011802286770351484	0	10
4	250	0	250	500	750	2	0	1	0.25	0.25	0.25	0.25	-0.125	-0.125	-0.125	-0.125	-0.125	inv_u	0.025	TRUE	100	NA	750	0	0.5	FALSE	3	mixmodel	0.9	0.010542593297157728	0.005749221255049705	0	10
4	250	0	250	500	750	2	0	1	0.25	0.25	0.25	0.25	-0.125	-0.125	-0.125	-0.125	-0.125	inv_u	0.025	TRUE	100	NA	750	0	0.5	FALSE	3	mixmodel_AR1	0.9	0.012201561315010637	0.00538775995222415	0	10
4	250	0	250	500	750	2	0	1	0.25	0.25	0.25	0.25	-0.125	-0.125	-0.125	-0.125	-0.125	inv_u	0.025	TRUE	100	NA	750	0	0.5	FALSE	3	mixmodel_AR1_cal	0.9	0.008884029461033126	0.005262787415948643	0	10
4	250	0	250	500	750	2	0	1	0.25	0.25	0.25	0.25	-0.125	-0.125	-0.125	-0.125	-0.125	inv_u	0.025	TRUE	100	NA	750	0	0.5	FALSE	3	mixmodel_cal	0.9	0.005622918647630706	0.004849062515811093	0	10
4	250	0	250	500	750	2	0	1	0.25	0.25	0.25	0.25	-0.125	-0.125	-0.125	-0.125	-0.125	inv_u	0.025	TRUE	100	NA	750	0	0.5	FALSE	3	sepmodel	0.6	0.004742242058484503	0.012787871549010872	0	10
4	250	0	250	500	750	2	0	1	0.25	0.25	0.25	0.25	-0.125	-0.125	-0.125	-0.125	-0.125	inv_u	0.025	TRUE	100	NA	750	0	0.5	FALSE	4	fixmodel	0.7	-0.01731722711818913	0.007063818313317769	0	10
4	250	0	250	500	750	2	0	1	0.25	0.25	0.25	0.25	-0.125	-0.125	-0.125	-0.125	-0.125	inv_u	0.025	TRUE	100	NA	750	0	0.5	FALSE	4	mixmodel	1	-0.020340970565897	0.0037958423226764964	0	10
4	250	0	250	500	750	2	0	1	0.25	0.25	0.25	0.25	-0.125	-0.125	-0.125	-0.125	-0.125	inv_u	0.025	TRUE	100	NA	750	0	0.5	FALSE	4	mixmodel_AR1	1	-0.019801786679504326	0.0035711491415128705	0	10
4	250	0	250	500	750	2	0	1	0.25	0.25	0.25	0.25	-0.125	-0.125	-0.125	-0.125	-0.125	inv_u	0.025	TRUE	100	NA	750	0	0.5	FALSE	4	mixmodel_AR1_cal	1	-0.022948324865513174	0.0032621344632922716	0	10
4	250	0	250	500	750	2	0	1	0.25	0.25	0.25	0.25	-0.125	-0.125	-0.125	-0.125	-0.125	inv_u	0.025	TRUE	100	NA	750	0	0.5	FALSE	4	mixmodel_cal	1	-0.024238022131488207	0.0031622993436143877	0	10
4	250	0	250	500	750	2	0	1	0.25	0.25	0.25	0.25	-0.125	-0.125	-0.125	-0.125	-0.125	inv_u	0.025	TRUE	100	NA	750	0	0.5	FALSE	4	sepmodel	0.7	-0.02016051631449372	0.0057384458387019196	0	10
4	250	0	250	500	750	2	0	1	0.25	0.25	0.25	0.25	0	0	0	0	0	inv_u	0.025	TRUE	25	NA	750	0	0.5	FALSE	2	fixmodel	0.7	-0.006768581310978653	0.008362354611798966	0	10
4	250	0	250	500	750	2	0	1	0.25	0.25	0.25	0.25	0	0	0	0	0	inv_u	0.025	TRUE	25	NA	750	0	0.5	FALSE	2	mixmodel	0.9	0.0029571376187406432	0.0069684848293634135	0	10
4	250	0	250	500	750	2	0	1	0.25	0.25	0.25	0.25	0	0	0	0	0	inv_u	0.025	TRUE	25	NA	750	0	0.5	FALSE	2	mixmodel_AR1	0.9	0.004928205891392331	0.006819394739083255	0	10
4	250	0	250	500	750	2	0	1	0.25	0.25	0.25	0.25	0	0	0	0	0	inv_u	0.025	TRUE	25	NA	750	0	0.5	FALSE	2	mixmodel_AR1_cal	0.9	0.007182106350992604	0.007359061898149436	0	10
4	250	0	250	500	750	2	0	1	0.25	0.25	0.25	0.25	0	0	0	0	0	inv_u	0.025	TRUE	25	NA	750	0	0.5	FALSE	2	mixmodel_cal	0.9	0.006642505345042701	0.00736949524661364	0	10
4	250	0	250	500	750	2	0	1	0.25	0.25	0.25	0.25	0	0	0	0	0	inv_u	0.025	TRUE	25	NA	750	0	0.5	FALSE	2	sepmodel	0.9	0.0012961008260970741	0.00695605957570137	0	10
4	250	0	250	500	750	2	0	1	0.25	0.25	0.25	0.25	0	0	0	0	0	inv_u	0.025	TRUE	25	NA	750	0	0.5	FALSE	3	fixmodel	0.8	-0.021426634721734613	0.003933712250046408	0	10
4	250	0	250	500	750	2	0	1	0.25	0.25	0.25	0.25	0	0	0	0	0	inv_u	0.025	TRUE	25	NA	750	0	0.5	FALSE	3	mixmodel	1	-0.00941384959398664	0.0028517248161923437	0	10
4	250	0	250	500	750	2	0	1	0.25	0.25	0.25	0.25	0	0	0	0	0	inv_u	0.025	TRUE	25	NA	750	0	0.5	FALSE	3	mixmodel_AR1	1	-0.005973682049308593	0.0026631680837440504	0	10
4	250	0	250	500	750	2	0	1	0.25	0.25	0.25	0.25	0	0	0	0	0	inv_u	0.025	TRUE	25	NA	750	0	0.5	FALSE	3	mixmodel_AR1_cal	1	-0.00564383936677991	0.0027277461307533366	0	10
4	250	0	250	500	750	2	0	1	0.25	0.25	0.25	0.25	0	0	0	0	0	inv_u	0.025	TRUE	25	NA	750	0	0.5	FALSE	3	mixmodel_cal	1	-0.00669956435161449	0.0028045545978247484	0	10
4	250	0	250	500	750	2	0	1	0.25	0.25	0.25	0.25	0	0	0	0	0	inv_u	0.025	TRUE	25	NA	750	0	0.5	FALSE	3	sepmodel	0.6	-0.023543537865499765	0.005571540675887064	0	10
4	250	0	250	500	750	2	0	1	0.25	0.25	0.25	0.25	0	0	0	0	0	inv_u	0.025	TRUE	25	NA	750	0	0.5	FALSE	4	fixmodel	0.7	-0.01729559153078606	0.006322664316644055	0	10
4	250	0	250	500	750	2	0	1	0.25	0.25	0.25	0.25	0	0	0	0	0	inv_u	0.025	TRUE	25	NA	750	0	0.5	FALSE	4	mixmodel	0.9	-0.00395913440016116	0.0048752861329076315	0	10
4	250	0	250	500	750	2	0	1	0.25	0.25	0.25	0.25	0	0	0	0	0	inv_u	0.025	TRUE	25	NA	750	0	0.5	FALSE	4	mixmodel_AR1	1	-0.002190633997754171	0.004517675884501356	0	10
4	250	0	250	500	750	2	0	1	0.25	0.25	0.25	0.25	0	0	0	0	0	inv_u	0.025	TRUE	25	NA	750	0	0.5	FALSE	4	mixmodel_AR1_cal	1	2.773157107333557e-4	0.004421475369441711	0	10
4	250	0	250	500	750	2	0	1	0.25	0.25	0.25	0.25	0	0	0	0	0	inv_u	0.025	TRUE	25	NA	750	0	0.5	FALSE	4	mixmodel_cal	1	-1.3117351911725027e-4	0.00443021377009778	0	10
4	250	0	250	500	750	2	0	1	0.25	0.25	0.25	0.25	0	0	0	0	0	inv_u	0.025	TRUE	25	NA	750	0	0.5	FALSE	4	sepmodel	0.6	-0.03466408066359357	0.007980788858916078	0	10
4	250	0	250	500	750	2	0	1	0.25	0.25	0.25	0.25	0	0	0	0	0	inv_u	0.025	TRUE	50	NA	750	0	0.5	FALSE	2	fixmodel	1	0.043693169017067254	0.005329249617610838	0	10
4	250	0	250	500	750	2	0	1	0.25	0.25	0.25	0.25	0	0	0	0	0	inv_u	0.025	TRUE	50	NA	750	0	0.5	FALSE	2	mixmodel	1	0.03249056748831339	0.0037360752453057845	0	10
4	250	0	250	500	750	2	0	1	0.25	0.25	0.25	0.25	0	0	0	0	0	inv_u	0.025	TRUE	50	NA	750	0	0.5	FALSE	2	mixmodel_AR1	1	0.0330463468089215	0.004013992341945432	0	10
4	250	0	250	500	750	2	0	1	0.25	0.25	0.25	0.25	0	0	0	0	0	inv_u	0.025	TRUE	50	NA	750	0	0.5	FALSE	2	mixmodel_AR1_cal	1	0.031638826003042686	0.003912012716340512	0	10
4	250	0	250	500	750	2	0	1	0.25	0.25	0.25	0.25	0	0	0	0	0	inv_u	0.025	TRUE	50	NA	750	0	0.5	FALSE	2	mixmodel_cal	0.9	0.030208162526931044	0.0041598123159203824	0	10
4	250	0	250	500	750	2	0	1	0.25	0.25	0.25	0.25	0	0	0	0	0	inv_u	0.025	TRUE	50	NA	750	0	0.5	FALSE	2	sepmodel	1	0.05260150634878252	0.006821643708115291	0	10
4	250	0	250	500	750	2	0	1	0.25	0.25	0.25	0.25	0	0	0	0	0	inv_u	0.025	TRUE	50	NA	750	0	0.5	FALSE	3	fixmodel	1	0.012213008495505526	5.32199164590248e-4	0	10
4	250	0	250	500	750	2	0	1	0.25	0.25	0.25	0.25	0	0	0	0	0	inv_u	0.025	TRUE	50	NA	750	0	0.5	FALSE	3	mixmodel	1	0.007912717054468128	5.346713174326685e-4	0	10
4	250	0	250	500	750	2	0	1	0.25	0.25	0.25	0.25	0	0	0	0	0	inv_u	0.025	TRUE	50	NA	750	0	0.5	FALSE	3	mixmodel_AR1	1	0.0065319233105366106	6.048476573337151e-4	0	10
4	250	0	250	500	750	2	0	1	0.25	0.25	0.25	0.25	0	0	0	0	0	inv_u	0.025	TRUE	50	NA	750	0	0.5	FALSE	3	mixmodel_AR1_cal	1	0.006383161289750761	6.233702059638262e-4	0	10
4	250	0	250	500	750	2	0	1	0.25	0.25	0.25	0.25	0	0	0	0	0	inv_u	0.025	TRUE	50	NA	750	0	0.5	FALSE	3	mixmodel_cal	1	0.005154155364936683	6.568394912554658e-4	0	10
4	250	0	250	500	750	2	0	1	0.25	0.25	0.25	0.25	0	0	0	0	0	inv_u	0.025	TRUE	50	NA	750	0	0.5	FALSE	3	sepmodel	1	0.012981414093501445	0.0011158442128892001	0	10
4	250	0	250	500	750	2	0	1	0.25	0.25	0.25	0.25	0	0	0	0	0	inv_u	0.025	TRUE	50	NA	750	0	0.5	FALSE	4	fixmodel	0.8	-0.007309327317503678	0.007208830877442886	0	10
4	250	0	250	500	750	2	0	1	0.25	0.25	0.25	0.25	0	0	0	0	0	inv_u	0.025	TRUE	50	NA	750	0	0.5	FALSE	4	mixmodel	0.8	-0.010467840764296427	0.0071421466280615015	0	10
4	250	0	250	500	750	2	0	1	0.25	0.25	0.25	0.25	0	0	0	0	0	inv_u	0.025	TRUE	50	NA	750	0	0.5	FALSE	4	mixmodel_AR1	0.8	-0.009925354720747945	0.007247394231090964	0	10
4	250	0	250	500	750	2	0	1	0.25	0.25	0.25	0.25	0	0	0	0	0	inv_u	0.025	TRUE	50	NA	750	0	0.5	FALSE	4	mixmodel_AR1_cal	0.8	-0.010669925295793086	0.006995836778473599	0	10
4	250	0	250	500	750	2	0	1	0.25	0.25	0.25	0.25	0	0	0	0	0	inv_u	0.025	TRUE	50	NA	750	0	0.5	FALSE	4	mixmodel_cal	0.8	-0.011242014182299361	0.006944219820174588	0	10
4	250	0	250	500	750	2	0	1	0.25	0.25	0.25	0.25	0	0	0	0	0	inv_u	0.025	TRUE	50	NA	750	0	0.5	FALSE	4	sepmodel	0.8	0.008418812773763296	0.009067483459316635	0	10
4	250	0	250	500	750	2	0	1	0.25	0.25	0.25	0.25	0	0	0	0	0	inv_u	0.025	TRUE	100	NA	750	0	0.5	FALSE	2	fixmodel	0.9	-0.003197388448590746	0.005568251426357657	0	10
4	250	0	250	500	750	2	0	1	0.25	0.25	0.25	0.25	0	0	0	0	0	inv_u	0.025	TRUE	100	NA	750	0	0.5	FALSE	2	mixmodel	0.9	-0.005756956015862994	0.004026440060140315	0	10
4	250	0	250	500	750	2	0	1	0.25	0.25	0.25	0.25	0	0	0	0	0	inv_u	0.025	TRUE	100	NA	750	0	0.5	FALSE	2	mixmodel_AR1	0.9	-0.004821310361184947	0.004118881273063652	0	10
4	250	0	250	500	750	2	0	1	0.25	0.25	0.25	0.25	0	0	0	0	0	inv_u	0.025	TRUE	100	NA	750	0	0.5	FALSE	2	mixmodel_AR1_cal	0.9	-0.006073622026306002	0.003926975276134347	0	10
4	250	0	250	500	750	2	0	1	0.25	0.25	0.25	0.25	0	0	0	0	0	inv_u	0.025	TRUE	100	NA	750	0	0.5	FALSE	2	mixmodel_cal	0.9	-0.005726442936598386	0.003911551371206861	0	10
4	250	0	250	500	750	2	0	1	0.25	0.25	0.25	0.25	0	0	0	0	0	inv_u	0.025	TRUE	100	NA	750	0	0.5	FALSE	2	sepmodel	0.9	0.004237463511150496	0.005964529981007228	0	10
4	250	0	250	500	750	2	0	1	0.25	0.25	0.25	0.25	0	0	0	0	0	inv_u	0.025	TRUE	100	NA	750	0	0.5	FALSE	3	fixmodel	0.9	0.0129221203875584	0.004959462950439382	0	10
4	250	0	250	500	750	2	0	1	0.25	0.25	0.25	0.25	0	0	0	0	0	inv_u	0.025	TRUE	100	NA	750	0	0.5	FALSE	3	mixmodel	0.9	0.008641685580013696	0.005913190644679397	0	10
4	250	0	250	500	750	2	0	1	0.25	0.25	0.25	0.25	0	0	0	0	0	inv_u	0.025	TRUE	100	NA	750	0	0.5	FALSE	3	mixmodel_AR1	0.9	0.008717717987156213	0.005919021769755814	0	10
4	250	0	250	500	750	2	0	1	0.25	0.25	0.25	0.25	0	0	0	0	0	inv_u	0.025	TRUE	100	NA	750	0	0.5	FALSE	3	mixmodel_AR1_cal	0.9	0.0081136952178360415	0.0060214127250742475	0	10
4	250	0	250	500	750	2	0	1	0.25	0.25	0.25	0.25	0	0	0	0	0	inv_u	0.025	TRUE	100	NA	750	0	0.5	FALSE	3	mixmodel_cal	0.9	0.008283056874500419	0.005972586776610093	0	10
4	250	0	250	500	750	2	0	1	0.25	0.25	0.25	0.25	0	0	0	0	0	inv_u	0.025	TRUE	100	NA	750	0	0.5	FALSE	3	sepmodel	0.8	0.027692891825176893	0.004422598055070156	0	10
4	250	0	250	500	750	2	0	1	0.25	0.25	0.25	0.25	0	0	0	0	0	inv_u	0.025	TRUE	100	NA	750	0	0.5	FALSE	4	fixmodel	0.7	-0.022344554220413627	0.0040731559057461866	0	10
4	250	0	250	500	750	2	0	1	0.25	0.25	0.25	0.25	0	0	0	0	0	inv_u	0.025	TRUE	100	NA	750	0	0.5	FALSE	4	mixmodel	1	-0.015099806789017003	0.0023581260866756487	0	10
4	250	0	250	500	750	2	0	1	0.25	0.25	0.25	0.25	0	0	0	0	0	inv_u	0.025	TRUE	100	NA	750	0	0.5	FALSE	4	mixmodel_AR1	1	-0.0148944466908976	0.002340380692374667	0	10
4	250	0	250	500	750	2	0	1	0.25	0.25	0.25	0.25	0	0	0	0	0	inv_u	0.025	TRUE	100	NA	750	0	0.5	FALSE	4	mixmodel_AR1_cal	1	-0.016695585179581335	0.0025929987704343097	0	10
4	250	0	250	500	750	2	0	1	0.25	0.25	0.25	0.25	0	0	0	0	0	inv_u	0.025	TRUE	100	NA	750	0	0.5	FALSE	4	mixmodel_cal	1	-0.017219894188745196	0.002644110491369282	0	10
4	250	0	250	500	750	2	0	1	0.25	0.25	0.25	0.25	0	0	0	0	0	inv_u	0.025	TRUE	100	NA	750	0	0.5	FALSE	4	sepmodel	0.7	-0.011199885189061379	0.005175431290779833	0	10
4	250	0	250	500	750	2	0	1	0.25	0.25	0.25	0.25	0.125	0.125	0.125	0.125	0.125	inv_u	0.025	TRUE	25	NA	750	0	0.5	FALSE	2	fixmodel	0.8	0.014732372475308555	0.009813879717179988	0	10
4	250	0	250	500	750	2	0	1	0.25	0.25	0.25	0.25	0.125	0.125	0.125	0.125	0.125	inv_u	0.025	TRUE	25	NA	750	0	0.5	FALSE	2	mixmodel	0.8	0.022187776468848005	0.0092479567586797	0	10
4	250	0	250	500	750	2	0	1	0.25	0.25	0.25	0.25	0.125	0.125	0.125	0.125	0.125	inv_u	0.025	TRUE	25	NA	750	0	0.5	FALSE	2	mixmodel_AR1	0.8	0.02018967836145457	0.009197368971570316	0	10
4	250	0	250	500	750	2	0	1	0.25	0.25	0.25	0.25	0.125	0.125	0.125	0.125	0.125	inv_u	0.025	TRUE	25	NA	750	0	0.5	FALSE	2	mixmodel_AR1_cal	0.8	0.019228729078163923	0.0094803472479349	0	10
4	250	0	250	500	750	2	0	1	0.25	0.25	0.25	0.25	0.125	0.125	0.125	0.125	0.125	inv_u	0.025	TRUE	25	NA	750	0	0.5	FALSE	2	mixmodel_cal	0.8	0.020322474023555824	0.009379176636128216	0	10
4	250	0	250	500	750	2	0	1	0.25	0.25	0.25	0.25	0.125	0.125	0.125	0.125	0.125	inv_u	0.025	TRUE	25	NA	750	0	0.5	FALSE	2	sepmodel	0.7	0.016739287957614157	0.01126200021452594	0	10
4	250	0	250	500	750	2	0	1	0.25	0.25	0.25	0.25	0.125	0.125	0.125	0.125	0.125	inv_u	0.025	TRUE	25	NA	750	0	0.5	FALSE	3	fixmodel	0.9	0.03396165950512467	0.00757626793644914	0	10
4	250	0	250	500	750	2	0	1	0.25	0.25	0.25	0.25	0.125	0.125	0.125	0.125	0.125	inv_u	0.025	TRUE	25	NA	750	0	0.5	FALSE	3	mixmodel	0.9	0.037290839720898764	0.006640269494667824	0	10
4	250	0	250	500	750	2	0	1	0.25	0.25	0.25	0.25	0.125	0.125	0.125	0.125	0.125	inv_u	0.025	TRUE	25	NA	750	0	0.5	FALSE	3	mixmodel_AR1	0.9	0.03618055931894421	0.006718244493794978	0	10
4	250	0	250	500	750	2	0	1	0.25	0.25	0.25	0.25	0.125	0.125	0.125	0.125	0.125	inv_u	0.025	TRUE	25	NA	750	0	0.5	FALSE	3	mixmodel_AR1_cal	0.9	0.03636350848542283	0.0068713651247910325	0	10
4	250	0	250	500	750	2	0	1	0.25	0.25	0.25	0.25	0.125	0.125	0.125	0.125	0.125	inv_u	0.025	TRUE	25	NA	750	0	0.5	FALSE	3	mixmodel_cal	0.9	0.03721940550920938	0.00692619647782147	0	10
4	250	0	250	500	750	2	0	1	0.25	0.25	0.25	0.25	0.125	0.125	0.125	0.125	0.125	inv_u	0.025	TRUE	25	NA	750	0	0.5	FALSE	3	sepmodel	0.9	0.03567097936948549	0.009598882299433639	0	10
4	250	0	250	500	750	2	0	1	0.25	0.25	0.25	0.25	0.125	0.125	0.125	0.125	0.125	inv_u	0.025	TRUE	25	NA	750	0	0.5	FALSE	4	fixmodel	1	-0.0016616922669537293	0.007949626059048014	0	10
4	250	0	250	500	750	2	0	1	0.25	0.25	0.25	0.25	0.125	0.125	0.125	0.125	0.125	inv_u	0.025	TRUE	25	NA	750	0	0.5	FALSE	4	mixmodel	0.9	-0.01012461466321816	0.007705209807572207	0	10
4	250	0	250	500	750	2	0	1	0.25	0.25	0.25	0.25	0.125	0.125	0.125	0.125	0.125	inv_u	0.025	TRUE	25	NA	750	0	0.5	FALSE	4	mixmodel_AR1	0.9	-0.012611808602981067	0.007938584162903058	0	10
4	250	0	250	500	750	2	0	1	0.25	0.25	0.25	0.25	0.125	0.125	0.125	0.125	0.125	inv_u	0.025	TRUE	25	NA	750	0	0.5	FALSE	4	mixmodel_AR1_cal	0.9	-0.01143160507772544	0.007960962424496424	0	10
4	250	0	250	500	750	2	0	1	0.25	0.25	0.25	0.25	0.125	0.125	0.125	0.125	0.125	inv_u	0.025	TRUE	25	NA	750	0	0.5	FALSE	4	mixmodel_cal	0.9	-0.01184036996185712	0.007952706722538389	0	10
4	250	0	250	500	750	2	0	1	0.25	0.25	0.25	0.25	0.125	0.125	0.125	0.125	0.125	inv_u	0.025	TRUE	25	NA	750	0	0.5	FALSE	4	sepmodel	0.7	-0.011385121998570322	0.010168952846000836	0	10
4	250	0	250	500	750	2	0	1	0.25	0.25	0.25	0.25	0.125	0.125	0.125	0.125	0.125	inv_u	0.025	TRUE	50	NA	750	0	0.5	FALSE	2	fixmodel	0.8	-0.048589147625973564	0.005682605172030476	0	10
4	250	0	250	500	750	2	0	1	0.25	0.25	0.25	0.25	0.125	0.125	0.125	0.125	0.125	inv_u	0.025	TRUE	50	NA	750	0	0.5	FALSE	2	mixmodel	0.9	-0.025033062535712792	0.004364330797913493	0	10
4	250	0	250	500	750	2	0	1	0.25	0.25	0.25	0.25	0.125	0.125	0.125	0.125	0.125	inv_u	0.025	TRUE	50	NA	750	0	0.5	FALSE	2	mixmodel_AR1	0.9	-0.024469676850121115	0.004458127922981761	0	10
4	250	0	250	500	750	2	0	1	0.25	0.25	0.25	0.25	0.125	0.125	0.125	0.125	0.125	inv_u	0.025	TRUE	50	NA	750	0	0.5	FALSE	2	mixmodel_AR1_cal	0.9	-0.02428902151518772	0.004268690401392816	0	10
4	250	0	250	500	750	2	0	1	0.25	0.25	0.25	0.25	0.125	0.125	0.125	0.125	0.125	inv_u	0.025	TRUE	50	NA	750	0	0.5	FALSE	2	mixmodel_cal	0.9	-0.02427056969491691	0.004401916868708227	0	10
4	250	0	250	500	750	2	0	1	0.25	0.25	0.25	0.25	0.125	0.125	0.125	0.125	0.125	inv_u	0.025	TRUE	50	NA	750	0	0.5	FALSE	2	sepmodel	0.6	-0.04141546046196451	0.005525551337458801	0	10
4	250	0	250	500	750	2	0	1	0.25	0.25	0.25	0.25	0.125	0.125	0.125	0.125	0.125	inv_u	0.025	TRUE	50	NA	750	0	0.5	FALSE	3	fixmodel	0.8	-0.026793605623582333	0.004856963800157328	0	10
4	250	0	250	500	750	2	0	1	0.25	0.25	0.25	0.25	0.125	0.125	0.125	0.125	0.125	inv_u	0.025	TRUE	50	NA	750	0	0.5	FALSE	3	mixmodel	0.8	-0.020112037166684714	0.003605175788016442	0	10
4	250	0	250	500	750	2	0	1	0.25	0.25	0.25	0.25	0.125	0.125	0.125	0.125	0.125	inv_u	0.025	TRUE	50	NA	750	0	0.5	FALSE	3	mixmodel_AR1	0.8	-0.020279247490265006	0.0035623683691735014	0	10
4	250	0	250	500	750	2	0	1	0.25	0.25	0.25	0.25	0.125	0.125	0.125	0.125	0.125	inv_u	0.025	TRUE	50	NA	750	0	0.5	FALSE	3	mixmodel_AR1_cal	0.8	-0.021226971919606857	0.003550675931109816	0	10
4	250	0	250	500	750	2	0	1	0.25	0.25	0.25	0.25	0.125	0.125	0.125	0.125	0.125	inv_u	0.025	TRUE	50	NA	750	0	0.5	FALSE	3	mixmodel_cal	0.8	-0.020708977961120093	0.0035917109870764333	0	10
4	250	0	250	500	750	2	0	1	0.25	0.25	0.25	0.25	0.125	0.125	0.125	0.125	0.125	inv_u	0.025	TRUE	50	NA	750	0	0.5	FALSE	3	sepmodel	0.9	-0.011287682555519865	0.004931106657660868	0	10
4	250	0	250	500	750	2	0	1	0.25	0.25	0.25	0.25	0.125	0.125	0.125	0.125	0.125	inv_u	0.025	TRUE	50	NA	750	0	0.5	FALSE	4	fixmodel	0.9	-0.010425049097927307	0.003940460229831132	0	10
4	250	0	250	500	750	2	0	1	0.25	0.25	0.25	0.25	0.125	0.125	0.125	0.125	0.125	inv_u	0.025	TRUE	50	NA	750	0	0.5	FALSE	4	mixmodel	0.9	-0.014640712155731992	0.0028477825916022564	0	10
4	250	0	250	500	750	2	0	1	0.25	0.25	0.25	0.25	0.125	0.125	0.125	0.125	0.125	inv_u	0.025	TRUE	50	NA	750	0	0.5	FALSE	4	mixmodel_AR1	0.9	-0.014828086092380297	0.002858720264724369	0	10
4	250	0	250	500	750	2	0	1	0.25	0.25	0.25	0.25	0.125	0.125	0.125	0.125	0.125	inv_u	0.025	TRUE	50	NA	750	0	0.5	FALSE	4	mixmodel_AR1_cal	0.9	-0.01649720918395598	0.002803801909099257	0	10
4	250	0	250	500	750	2	0	1	0.25	0.25	0.25	0.25	0.125	0.125	0.125	0.125	0.125	inv_u	0.025	TRUE	50	NA	750	0	0.5	FALSE	4	mixmodel_cal	0.9	-0.014842617268090335	0.0029408964213213594	0	10
4	250	0	250	500	750	2	0	1	0.25	0.25	0.25	0.25	0.125	0.125	0.125	0.125	0.125	inv_u	0.025	TRUE	50	NA	750	0	0.5	FALSE	4	sepmodel	0.9	1.1542122196523397e-4	0.006205174140637892	0	10
4	250	0	250	500	750	2	0	1	0.25	0.25	0.25	0.25	0.125	0.125	0.125	0.125	0.125	inv_u	0.025	TRUE	100	NA	750	0	0.5	FALSE	2	fixmodel	0.9	0.07027628292589662	0.013641473553962367	0	10
4	250	0	250	500	750	2	0	1	0.25	0.25	0.25	0.25	0.125	0.125	0.125	0.125	0.125	inv_u	0.025	TRUE	100	NA	750	0	0.5	FALSE	2	mixmodel	0.9	0.08335345166205017	0.014252295124028933	0	10
4	250	0	250	500	750	2	0	1	0.25	0.25	0.25	0.25	0.125	0.125	0.125	0.125	0.125	inv_u	0.025	TRUE	100	NA	750	0	0.5	FALSE	2	mixmodel_AR1	0.9	0.08570544172414933	0.015176780714888332	0	10
4	250	0	250	500	750	2	0	1	0.25	0.25	0.25	0.25	0.125	0.125	0.125	0.125	0.125	inv_u	0.025	TRUE	100	NA	750	0	0.5	FALSE	2	mixmodel_AR1_cal	0.9	0.08406716726305617	0.014556695178723619	0	10
4	250	0	250	500	750	2	0	1	0.25	0.25	0.25	0.25	0.125	0.125	0.125	0.125	0.125	inv_u	0.025	TRUE	100	NA	750	0	0.5	FALSE	2	mixmodel_cal	0.9	0.08402006002731977	0.014714167261962872	0	10
4	250	0	250	500	750	2	0	1	0.25	0.25	0.25	0.25	0.125	0.125	0.125	0.125	0.125	inv_u	0.025	TRUE	100	NA	750	0	0.5	FALSE	2	sepmodel	0.9	0.0837850543875422	0.01847782843534491	0	10
4	250	0	250	500	750	2	0	1	0.25	0.25	0.25	0.25	0.125	0.125	0.125	0.125	0.125	inv_u	0.025	TRUE	100	NA	750	0	0.5	FALSE	3	fixmodel	0.7	-0.033832609319870435	0.007653536109967326	0	10
4	250	0	250	500	750	2	0	1	0.25	0.25	0.25	0.25	0.125	0.125	0.125	0.125	0.125	inv_u	0.025	TRUE	100	NA	750	0	0.5	FALSE	3	mixmodel	0.8	-0.007149341163060851	0.008467252365226425	0	10
4	250	0	250	500	750	2	0	1	0.25	0.25	0.25	0.25	0.125	0.125	0.125	0.125	0.125	inv_u	0.025	TRUE	100	NA	750	0	0.5	FALSE	3	mixmodel_AR1	0.8	-0.004217633169973251	0.008529417700677175	0	10
4	250	0	250	500	750	2	0	1	0.25	0.25	0.25	0.25	0.125	0.125	0.125	0.125	0.125	inv_u	0.025	TRUE	100	NA	750	0	0.5	FALSE	3	mixmodel_AR1_cal	0.8	-0.003834375163901155	0.008794915116715775	0	10
4	250	0	250	500	750	2	0	1	0.25	0.25	0.25	0.25	0.125	0.125	0.125	0.125	0.125	inv_u	0.025	TRUE	100	NA	750	0	0.5	FALSE	3	mixmodel_cal	0.8	-0.006594757420689754	0.00805043506361914	0	10
4	250	0	250	500	750	2	0	1	0.25	0.25	0.25	0.25	0.125	0.125	0.125	0.125	0.125	inv_u	0.025	TRUE	100	NA	750	0	0.5	FALSE	3	sepmodel	0.6	-0.031037557772685315	0.009857768628431506	0	10
4	250	0	250	500	750	2	0	1	0.25	0.25	0.25	0.25	0.125	0.125	0.125	0.125	0.125	inv_u	0.025	TRUE	100	NA	750	0	0.5	FALSE	4	fixmodel	0.6	-0.009885264592076762	0.013919364721466767	0	10
4	250	0	250	500	750	2	0	1	0.25	0.25	0.25	0.25	0.125	0.125	0.125	0.125	0.125	inv_u	0.025	TRUE	100	NA	750	0	0.5	FALSE	4	mixmodel	0.8	0.003782602338018376	0.010431759662140714	0	10
4	250	0	250	500	750	2	0	1	0.25	0.25	0.25	0.25	0.125	0.125	0.125	0.125	0.125	inv_u	0.025	TRUE	100	NA	750	0	0.5	FALSE	4	mixmodel_AR1	0.8	0.006408246194728351	0.010183470742532435	0	10
4	250	0	250	500	750	2	0	1	0.25	0.25	0.25	0.25	0.125	0.125	0.125	0.125	0.125	inv_u	0.025	TRUE	100	NA	750	0	0.5	FALSE	4	mixmodel_AR1_cal	0.8	0.006793037676168059	0.010423672137416235	0	10
4	250	0	250	500	750	2	0	1	0.25	0.25	0.25	0.25	0.125	0.125	0.125	0.125	0.125	inv_u	0.025	TRUE	100	NA	750	0	0.5	FALSE	4	mixmodel_cal	0.8	0.005533575577109764	0.010381581085468015	0	10
4	250	0	250	500	750	2	0	1	0.25	0.25	0.25	0.25	0.125	0.125	0.125	0.125	0.125	inv_u	0.025	TRUE	100	NA	750	0	0.5	FALSE	4	sepmodel	0.7	-0.013430162789473895	0.013914738764786034	0	10
4	250	0	250	500	750	2	0	1	0.25	0.25	0.25	0.25	0.25	0.25	0.25	0.25	0.25	inv_u	0.025	TRUE	25	NA	750	0	0.5	FALSE	2	fixmodel	0.6	0.004752101855340624	0.015242184737607276	0	10
4	250	0	250	500	750	2	0	1	0.25	0.25	0.25	0.25	0.25	0.25	0.25	0.25	0.25	inv_u	0.025	TRUE	25	NA	750	0	0.5	FALSE	2	mixmodel	0.8	0.02235741498654941	0.015557599892795116	0	10
4	250	0	250	500	750	2	0	1	0.25	0.25	0.25	0.25	0.25	0.25	0.25	0.25	0.25	inv_u	0.025	TRUE	25	NA	750	0	0.5	FALSE	2	mixmodel_AR1	0.8	0.023899153421540656	0.015212453114927589	0	10
4	250	0	250	500	750	2	0	1	0.25	0.25	0.25	0.25	0.25	0.25	0.25	0.25	0.25	inv_u	0.025	TRUE	25	NA	750	0	0.5	FALSE	2	mixmodel_AR1_cal	0.8	0.02322244021465155	0.015353076254343626	0	10
4	250	0	250	500	750	2	0	1	0.25	0.25	0.25	0.25	0.25	0.25	0.25	0.25	0.25	inv_u	0.025	TRUE	25	NA	750	0	0.5	FALSE	2	mixmodel_cal	0.8	0.02522952478393865	0.015661691638163968	0	10
4	250	0	250	500	750	2	0	1	0.25	0.25	0.25	0.25	0.25	0.25	0.25	0.25	0.25	inv_u	0.025	TRUE	25	NA	750	0	0.5	FALSE	2	sepmodel	0.6	0.0015684017618670192	0.015126202084949301	0	10
4	250	0	250	500	750	2	0	1	0.25	0.25	0.25	0.25	0.25	0.25	0.25	0.25	0.25	inv_u	0.025	TRUE	25	NA	750	0	0.5	FALSE	3	fixmodel	1	0.05880151481755483	0.005948097364874251	0	10
4	250	0	250	500	750	2	0	1	0.25	0.25	0.25	0.25	0.25	0.25	0.25	0.25	0.25	inv_u	0.025	TRUE	25	NA	750	0	0.5	FALSE	3	mixmodel	1	0.07676564179201727	0.007720953761936438	0	10
4	250	0	250	500	750	2	0	1	0.25	0.25	0.25	0.25	0.25	0.25	0.25	0.25	0.25	inv_u	0.025	TRUE	25	NA	750	0	0.5	FALSE	3	mixmodel_AR1	1	0.08067474475085477	0.008321841318542593	0	10
4	250	0	250	500	750	2	0	1	0.25	0.25	0.25	0.25	0.25	0.25	0.25	0.25	0.25	inv_u	0.025	TRUE	25	NA	750	0	0.5	FALSE	3	mixmodel_AR1_cal	1	0.08007024751157277	0.008303472291225992	0	10
4	250	0	250	500	750	2	0	1	0.25	0.25	0.25	0.25	0.25	0.25	0.25	0.25	0.25	inv_u	0.025	TRUE	25	NA	750	0	0.5	FALSE	3	mixmodel_cal	1	0.08013699269739562	0.008418488121777487	0	10
4	250	0	250	500	750	2	0	1	0.25	0.25	0.25	0.25	0.25	0.25	0.25	0.25	0.25	inv_u	0.025	TRUE	25	NA	750	0	0.5	FALSE	3	sepmodel	1	0.058440530276660775	0.006030088384275899	0	10
4	250	0	250	500	750	2	0	1	0.25	0.25	0.25	0.25	0.25	0.25	0.25	0.25	0.25	inv_u	0.025	TRUE	25	NA	750	0	0.5	FALSE	4	fixmodel	0.7	0.008885850782811011	0.010341412046489536	0	10
4	250	0	250	500	750	2	0	1	0.25	0.25	0.25	0.25	0.25	0.25	0.25	0.25	0.25	inv_u	0.025	TRUE	25	NA	750	0	0.5	FALSE	4	mixmodel	0.8	0.010238855815067716	0.00893807657563778	0	10
4	250	0	250	500	750	2	0	1	0.25	0.25	0.25	0.25	0.25	0.25	0.25	0.25	0.25	inv_u	0.025	TRUE	25	NA	750	0	0.5	FALSE	4	mixmodel_AR1	0.8	0.013140698529856453	0.009070141486614156	0	10
4	250	0	250	500	750	2	0	1	0.25	0.25	0.25	0.25	0.25	0.25	0.25	0.25	0.25	inv_u	0.025	TRUE	25	NA	750	0	0.5	FALSE	4	mixmodel_AR1_cal	0.8	0.013911287008837253	0.008597079165121485	0	10
4	250	0	250	500	750	2	0	1	0.25	0.25	0.25	0.25	0.25	0.25	0.25	0.25	0.25	inv_u	0.025	TRUE	25	NA	750	0	0.5	FALSE	4	mixmodel_cal	0.8	0.007819077586586074	0.008585857478988684	0	10
4	250	0	250	500	750	2	0	1	0.25	0.25	0.25	0.25	0.25	0.25	0.25	0.25	0.25	inv_u	0.025	TRUE	25	NA	750	0	0.5	FALSE	4	sepmodel	0.7	0.008805385052606344	0.010471533497789797	0	10
4	250	0	250	500	750	2	0	1	0.25	0.25	0.25	0.25	0.25	0.25	0.25	0.25	0.25	inv_u	0.025	TRUE	50	NA	750	0	0.5	FALSE	2	fixmodel	0.8	-0.022704686036127873	0.005458685526712591	0	10
4	250	0	250	500	750	2	0	1	0.25	0.25	0.25	0.25	0.25	0.25	0.25	0.25	0.25	inv_u	0.025	TRUE	50	NA	750	0	0.5	FALSE	2	mixmodel	0.9	-0.002673584928170711	0.004481713563744092	0	10
4	250	0	250	500	750	2	0	1	0.25	0.25	0.25	0.25	0.25	0.25	0.25	0.25	0.25	inv_u	0.025	TRUE	50	NA	750	0	0.5	FALSE	2	mixmodel_AR1	0.9	0.0014636711358531034	0.004159003131157178	0	10
4	250	0	250	500	750	2	0	1	0.25	0.25	0.25	0.25	0.25	0.25	0.25	0.25	0.25	inv_u	0.025	TRUE	50	NA	750	0	0.5	FALSE	2	mixmodel_AR1_cal	0.9	7.622911773775054e-4	0.004908856371935451	0	10
4	250	0	250	500	750	2	0	1	0.25	0.25	0.25	0.25	0.25	0.25	0.25	0.25	0.25	inv_u	0.025	TRUE	50	NA	750	0	0.5	FALSE	2	mixmodel_cal	0.9	0.0016656490675807738	0.004447232043785233	0	10
4	250	0	250	500	750	2	0	1	0.25	0.25	0.25	0.25	0.25	0.25	0.25	0.25	0.25	inv_u	0.025	TRUE	50	NA	750	0	0.5	FALSE	2	sepmodel	0.7	-0.012654359758901867	0.004285543245953428	0	10
4	250	0	250	500	750	2	0	1	0.25	0.25	0.25	0.25	0.25	0.25	0.25	0.25	0.25	inv_u	0.025	TRUE	50	NA	750	0	0.5	FALSE	3	fixmodel	1	0.0381942454785294	0.005917549271125272	0	10
4	250	0	250	500	750	2	0	1	0.25	0.25	0.25	0.25	0.25	0.25	0.25	0.25	0.25	inv_u	0.025	TRUE	50	NA	750	0	0.5	FALSE	3	mixmodel	1	0.04780584054836368	0.0070517818560813265	0	10
4	250	0	250	500	750	2	0	1	0.25	0.25	0.25	0.25	0.25	0.25	0.25	0.25	0.25	inv_u	0.025	TRUE	50	NA	750	0	0.5	FALSE	3	mixmodel_AR1	1	0.05108373055231183	0.00751842077969003	0	10
4	250	0	250	500	750	2	0	1	0.25	0.25	0.25	0.25	0.25	0.25	0.25	0.25	0.25	inv_u	0.025	TRUE	50	NA	750	0	0.5	FALSE	3	mixmodel_AR1_cal	1	0.0537776763972895	0.007990289475462086	0	10
4	250	0	250	500	750	2	0	1	0.25	0.25	0.25	0.25	0.25	0.25	0.25	0.25	0.25	inv_u	0.025	TRUE	50	NA	750	0	0.5	FALSE	3	mixmodel_cal	1	0.05332390080452217	0.007880900939816977	0	10
4	250	0	250	500	750	2	0	1	0.25	0.25	0.25	0.25	0.25	0.25	0.25	0.25	0.25	inv_u	0.025	TRUE	50	NA	750	0	0.5	FALSE	3	sepmodel	1	0.04649304709134735	0.006144465908582704	0	10
4	250	0	250	500	750	2	0	1	0.25	0.25	0.25	0.25	0.25	0.25	0.25	0.25	0.25	inv_u	0.025	TRUE	50	NA	750	0	0.5	FALSE	4	fixmodel	0.9	0.0075173164301698455	0.006125792033575145	0	10
4	250	0	250	500	750	2	0	1	0.25	0.25	0.25	0.25	0.25	0.25	0.25	0.25	0.25	inv_u	0.025	TRUE	50	NA	750	0	0.5	FALSE	4	mixmodel	0.8	0.0020519059484167103	0.009180949758977196	0	10
4	250	0	250	500	750	2	0	1	0.25	0.25	0.25	0.25	0.25	0.25	0.25	0.25	0.25	inv_u	0.025	TRUE	50	NA	750	0	0.5	FALSE	4	mixmodel_AR1	0.8	0.0017641052024208292	0.00947848618977134	0	10
4	250	0	250	500	750	2	0	1	0.25	0.25	0.25	0.25	0.25	0.25	0.25	0.25	0.25	inv_u	0.025	TRUE	50	NA	750	0	0.5	FALSE	4	mixmodel_AR1_cal	0.8	0.007821004382754057	0.009594924335142379	0	10
4	250	0	250	500	750	2	0	1	0.25	0.25	0.25	0.25	0.25	0.25	0.25	0.25	0.25	inv_u	0.025	TRUE	50	NA	750	0	0.5	FALSE	4	mixmodel_cal	0.8	0.0048545448356027395	0.009325429175994849	0	10
4	250	0	250	500	750	2	0	1	0.25	0.25	0.25	0.25	0.25	0.25	0.25	0.25	0.25	inv_u	0.025	TRUE	50	NA	750	0	0.5	FALSE	4	sepmodel	0.9	0.01213336899086776	0.006267418303218305	0	10
4	250	0	250	500	750	2	0	1	0.25	0.25	0.25	0.25	0.25	0.25	0.25	0.25	0.25	inv_u	0.025	TRUE	100	NA	750	0	0.5	FALSE	2	fixmodel	0.8	0.007189931523388748	0.006359854076966499	0	10
4	250	0	250	500	750	2	0	1	0.25	0.25	0.25	0.25	0.25	0.25	0.25	0.25	0.25	inv_u	0.025	TRUE	100	NA	750	0	0.5	FALSE	2	mixmodel	1	0.021099338841650925	0.00608063107862582	0	10
4	250	0	250	500	750	2	0	1	0.25	0.25	0.25	0.25	0.25	0.25	0.25	0.25	0.25	inv_u	0.025	TRUE	100	NA	750	0	0.5	FALSE	2	mixmodel_AR1	1	0.024213790954956106	0.0057754186634497075	0	10
4	250	0	250	500	750	2	0	1	0.25	0.25	0.25	0.25	0.25	0.25	0.25	0.25	0.25	inv_u	0.025	TRUE	100	NA	750	0	0.5	FALSE	2	mixmodel_AR1_cal	1	0.02683820939382322	0.005576507639257244	0	10
4	250	0	250	500	750	2	0	1	0.25	0.25	0.25	0.25	0.25	0.25	0.25	0.25	0.25	inv_u	0.025	TRUE	100	NA	750	0	0.5	FALSE	2	mixmodel_cal	1	0.028715175157776517	0.005311059336193893	0	10
4	250	0	250	500	750	2	0	1	0.25	0.25	0.25	0.25	0.25	0.25	0.25	0.25	0.25	inv_u	0.025	TRUE	100	NA	750	0	0.5	FALSE	2	sepmodel	0.7	-0.015173723419561424	0.007216826407090482	0	10
4	250	0	250	500	750	2	0	1	0.25	0.25	0.25	0.25	0.25	0.25	0.25	0.25	0.25	inv_u	0.025	TRUE	100	NA	750	0	0.5	FALSE	3	fixmodel	0.8	-0.013328788624621554	0.005577273305592559	0	10
4	250	0	250	500	750	2	0	1	0.25	0.25	0.25	0.25	0.25	0.25	0.25	0.25	0.25	inv_u	0.025	TRUE	100	NA	750	0	0.5	FALSE	3	mixmodel	0.9	-0.0014385711194845607	0.004637119578888696	0	10
4	250	0	250	500	750	2	0	1	0.25	0.25	0.25	0.25	0.25	0.25	0.25	0.25	0.25	inv_u	0.025	TRUE	100	NA	750	0	0.5	FALSE	3	mixmodel_AR1	0.9	-6.3835920019992e-4	0.004579623697603162	0	10
4	250	0	250	500	750	2	0	1	0.25	0.25	0.25	0.25	0.25	0.25	0.25	0.25	0.25	inv_u	0.025	TRUE	100	NA	750	0	0.5	FALSE	3	mixmodel_AR1_cal	0.9	-0.001062689331538899	0.00444639289179384	0	10
4	250	0	250	500	750	2	0	1	0.25	0.25	0.25	0.25	0.25	0.25	0.25	0.25	0.25	inv_u	0.025	TRUE	100	NA	750	0	0.5	FALSE	3	mixmodel_cal	1	0.0041950459920152864	0.0037385562379211148	0	10
4	250	0	250	500	750	2	0	1	0.25	0.25	0.25	0.25	0.25	0.25	0.25	0.25	0.25	inv_u	0.025	TRUE	100	NA	750	0	0.5	FALSE	3	sepmodel	0.7	-0.026512434655013836	0.0054743491625434395	0	10
4	250	0	250	500	750	2	0	1	0.25	0.25	0.25	0.25	0.25	0.25	0.25	0.25	0.25	inv_u	0.025	TRUE	100	NA	750	0	0.5	FALSE	4	fixmodel	0.9	0.03623817069669641	0.00980719420387185	0	10
4	250	0	250	500	750	2	0	1	0.25	0.25	0.25	0.25	0.25	0.25	0.25	0.25	0.25	inv_u	0.025	TRUE	100	NA	750	0	0.5	FALSE	4	mixmodel	0.9	0.03290030645555994	0.007871104340938788	0	10
4	250	0	250	500	750	2	0	1	0.25	0.25	0.25	0.25	0.25	0.25	0.25	0.25	0.25	inv_u	0.025	TRUE	100	NA	750	0	0.5	FALSE	4	mixmodel_AR1	0.9	0.03282101606182889	0.007749228676334913	0	10
4	250	0	250	500	750	2	0	1	0.25	0.25	0.25	0.25	0.25	0.25	0.25	0.25	0.25	inv_u	0.025	TRUE	100	NA	750	0	0.5	FALSE	4	mixmodel_AR1_cal	0.9	0.03496507613760076	0.00774183222787541	0	10
4	250	0	250	500	750	2	0	1	0.25	0.25	0.25	0.25	0.25	0.25	0.25	0.25	0.25	inv_u	0.025	TRUE	100	NA	750	0	0.5	FALSE	4	mixmodel_cal	0.9	0.03625620202579974	0.007809891274298306	0	10
4	250	0	250	500	750	2	0	1	0.25	0.25	0.25	0.25	0.25	0.25	0.25	0.25	0.25	inv_u	0.025	TRUE	100	NA	750	0	0.5	FALSE	4	sepmodel	0.9	0.02893512269954532	0.009778343334975518	0	10
4	250	0	250	500	750	2	0	1	0.25	0.25	0.25	0.25	0.375	0.375	0.375	0.375	0.375	inv_u	0.025	TRUE	25	NA	750	0	0.5	FALSE	2	fixmodel	0.7	-0.030870357590331254	0.0066561587963822385	0	10
4	250	0	250	500	750	2	0	1	0.25	0.25	0.25	0.25	0.375	0.375	0.375	0.375	0.375	inv_u	0.025	TRUE	25	NA	750	0	0.5	FALSE	2	mixmodel	0.8	-0.003330769162077157	0.005523530586947458	0	10
4	250	0	250	500	750	2	0	1	0.25	0.25	0.25	0.25	0.375	0.375	0.375	0.375	0.375	inv_u	0.025	TRUE	25	NA	750	0	0.5	FALSE	2	mixmodel_AR1	0.8	0.0013501171628990337	0.004911957174543196	0	10
4	250	0	250	500	750	2	0	1	0.25	0.25	0.25	0.25	0.375	0.375	0.375	0.375	0.375	inv_u	0.025	TRUE	25	NA	750	0	0.5	FALSE	2	mixmodel_AR1_cal	0.8	0.004566053402125378	0.004913505941685189	0	10
4	250	0	250	500	750	2	0	1	0.25	0.25	0.25	0.25	0.375	0.375	0.375	0.375	0.375	inv_u	0.025	TRUE	25	NA	750	0	0.5	FALSE	2	mixmodel_cal	0.9	0.008674403388979507	0.004175155428077244	0	10
4	250	0	250	500	750	2	0	1	0.25	0.25	0.25	0.25	0.375	0.375	0.375	0.375	0.375	inv_u	0.025	TRUE	25	NA	750	0	0.5	FALSE	2	sepmodel	0.6	-0.028690809289591734	0.0072005338174145105	0	10
4	250	0	250	500	750	2	0	1	0.25	0.25	0.25	0.25	0.375	0.375	0.375	0.375	0.375	inv_u	0.025	TRUE	25	NA	750	0	0.5	FALSE	3	fixmodel	0.9	-0.027654673162356144	0.0018801011819836392	0	10
4	250	0	250	500	750	2	0	1	0.25	0.25	0.25	0.25	0.375	0.375	0.375	0.375	0.375	inv_u	0.025	TRUE	25	NA	750	0	0.5	FALSE	3	mixmodel	1	-0.005453144106997385	0.0015383530798727145	0	10
4	250	0	250	500	750	2	0	1	0.25	0.25	0.25	0.25	0.375	0.375	0.375	0.375	0.375	inv_u	0.025	TRUE	25	NA	750	0	0.5	FALSE	3	mixmodel_AR1	1	-0.0024388118905125126	0.0016232068508920054	0	10
4	250	0	250	500	750	2	0	1	0.25	0.25	0.25	0.25	0.375	0.375	0.375	0.375	0.375	inv_u	0.025	TRUE	25	NA	750	0	0.5	FALSE	3	mixmodel_AR1_cal	1	-3.6418439833137974e-4	0.0016945610748804402	0	10
4	250	0	250	500	750	2	0	1	0.25	0.25	0.25	0.25	0.375	0.375	0.375	0.375	0.375	inv_u	0.025	TRUE	25	NA	750	0	0.5	FALSE	3	mixmodel_cal	1	0.00711258144600529	0.0017173572596359103	0	10
4	250	0	250	500	750	2	0	1	0.25	0.25	0.25	0.25	0.375	0.375	0.375	0.375	0.375	inv_u	0.025	TRUE	25	NA	750	0	0.5	FALSE	3	sepmodel	0.8	-0.030986681561796806	0.0026790727197860418	0	10
4	250	0	250	500	750	2	0	1	0.25	0.25	0.25	0.25	0.375	0.375	0.375	0.375	0.375	inv_u	0.025	TRUE	25	NA	750	0	0.5	FALSE	4	fixmodel	0.6	-0.064275448284817	0.010379217217682337	0	10
4	250	0	250	500	750	2	0	1	0.25	0.25	0.25	0.25	0.375	0.375	0.375	0.375	0.375	inv_u	0.025	TRUE	25	NA	750	0	0.5	FALSE	4	mixmodel	0.7	-0.055361568441302814	0.00729832784136726	0	10
4	250	0	250	500	750	2	0	1	0.25	0.25	0.25	0.25	0.375	0.375	0.375	0.375	0.375	inv_u	0.025	TRUE	25	NA	750	0	0.5	FALSE	4	mixmodel_AR1	0.7	-0.05325966654305489	0.007052457632530851	0	10
4	250	0	250	500	750	2	0	1	0.25	0.25	0.25	0.25	0.375	0.375	0.375	0.375	0.375	inv_u	0.025	TRUE	25	NA	750	0	0.5	FALSE	4	mixmodel_AR1_cal	0.7	-0.05125272062462311	0.007018877899261688	0	10
4	250	0	250	500	750	2	0	1	0.25	0.25	0.25	0.25	0.375	0.375	0.375	0.375	0.375	inv_u	0.025	TRUE	25	NA	750	0	0.5	FALSE	4	mixmodel_cal	0.7	-0.04928330009248132	0.0068307009900122504	0	10
4	250	0	250	500	750	2	0	1	0.25	0.25	0.25	0.25	0.375	0.375	0.375	0.375	0.375	inv_u	0.025	TRUE	25	NA	750	0	0.5	FALSE	4	sepmodel	0.6	-0.06583340660809477	0.01334668498016454	0	10
4	250	0	250	500	750	2	0	1	0.25	0.25	0.25	0.25	0.375	0.375	0.375	0.375	0.375	inv_u	0.025	TRUE	50	NA	750	0	0.5	FALSE	2	fixmodel	0.7	-0.026709344679387872	0.00928067241384257	0	10
4	250	0	250	500	750	2	0	1	0.25	0.25	0.25	0.25	0.375	0.375	0.375	0.375	0.375	inv_u	0.025	TRUE	50	NA	750	0	0.5	FALSE	2	mixmodel	1	-0.012925722880717288	0.006949398839907083	0	10
4	250	0	250	500	750	2	0	1	0.25	0.25	0.25	0.25	0.375	0.375	0.375	0.375	0.375	inv_u	0.025	TRUE	50	NA	750	0	0.5	FALSE	2	mixmodel_AR1	1	-0.010331231002055874	0.006717329277045523	0	10
4	250	0	250	500	750	2	0	1	0.25	0.25	0.25	0.25	0.375	0.375	0.375	0.375	0.375	inv_u	0.025	TRUE	50	NA	750	0	0.5	FALSE	2	mixmodel_AR1_cal	0.9	-0.00785436981350435	0.006499274842465213	0	10
4	250	0	250	500	750	2	0	1	0.25	0.25	0.25	0.25	0.375	0.375	0.375	0.375	0.375	inv_u	0.025	TRUE	50	NA	750	0	0.5	FALSE	2	mixmodel_cal	0.9	-0.003524130773631046	0.006416211283916403	0	10
4	250	0	250	500	750	2	0	1	0.25	0.25	0.25	0.25	0.375	0.375	0.375	0.375	0.375	inv_u	0.025	TRUE	50	NA	750	0	0.5	FALSE	2	sepmodel	0.6	-0.025372331184852433	0.008195284833455156	0	10
4	250	0	250	500	750	2	0	1	0.25	0.25	0.25	0.25	0.375	0.375	0.375	0.375	0.375	inv_u	0.025	TRUE	50	NA	750	0	0.5	FALSE	3	fixmodel	0.8	-0.012457526511432573	0.0057019657055358865	0	10
4	250	0	250	500	750	2	0	1	0.25	0.25	0.25	0.25	0.375	0.375	0.375	0.375	0.375	inv_u	0.025	TRUE	50	NA	750	0	0.5	FALSE	3	mixmodel	0.9	-0.005725359964141705	0.005210361390722474	0	10
4	250	0	250	500	750	2	0	1	0.25	0.25	0.25	0.25	0.375	0.375	0.375	0.375	0.375	inv_u	0.025	TRUE	50	NA	750	0	0.5	FALSE	3	mixmodel_AR1	0.9	-0.004056073292354609	0.005424175077165599	0	10
4	250	0	250	500	750	2	0	1	0.25	0.25	0.25	0.25	0.375	0.375	0.375	0.375	0.375	inv_u	0.025	TRUE	50	NA	750	0	0.5	FALSE	3	mixmodel_AR1_cal	0.9	-0.003091860899796753	0.00539433591494684	0	10
4	250	0	250	500	750	2	0	1	0.25	0.25	0.25	0.25	0.375	0.375	0.375	0.375	0.375	inv_u	0.025	TRUE	50	NA	750	0	0.5	FALSE	3	mixmodel_cal	0.9	0.0029560599396719124	0.005364198753630963	0	10
4	250	0	250	500	750	2	0	1	0.25	0.25	0.25	0.25	0.375	0.375	0.375	0.375	0.375	inv_u	0.025	TRUE	50	NA	750	0	0.5	FALSE	3	sepmodel	0.7	-0.011928868196285983	0.006550041932354779	0	10
4	250	0	250	500	750	2	0	1	0.25	0.25	0.25	0.25	0.375	0.375	0.375	0.375	0.375	inv_u	0.025	TRUE	50	NA	750	0	0.5	FALSE	4	fixmodel	0.8	0.014525697967583434	0.007435993492333717	0	10
4	250	0	250	500	750	2	0	1	0.25	0.25	0.25	0.25	0.375	0.375	0.375	0.375	0.375	inv_u	0.025	TRUE	50	NA	750	0	0.5	FALSE	4	mixmodel	0.8	-0.0028459037969640775	0.006319429343545724	0	10
4	250	0	250	500	750	2	0	1	0.25	0.25	0.25	0.25	0.375	0.375	0.375	0.375	0.375	inv_u	0.025	TRUE	50	NA	750	0	0.5	FALSE	4	mixmodel_AR1	0.8	-0.003059842208442129	0.006295461328349935	0	10
4	250	0	250	500	750	2	0	1	0.25	0.25	0.25	0.25	0.375	0.375	0.375	0.375	0.375	inv_u	0.025	TRUE	50	NA	750	0	0.5	FALSE	4	mixmodel_AR1_cal	0.8	-0.0010213974439583578	0.006373352383385441	0	10
4	250	0	250	500	750	2	0	1	0.25	0.25	0.25	0.25	0.375	0.375	0.375	0.375	0.375	inv_u	0.025	TRUE	50	NA	750	0	0.5	FALSE	4	mixmodel_cal	0.8	1.3367499959899553e-4	0.006144018635311353	0	10
4	250	0	250	500	750	2	0	1	0.25	0.25	0.25	0.25	0.375	0.375	0.375	0.375	0.375	inv_u	0.025	TRUE	50	NA	750	0	0.5	FALSE	4	sepmodel	0.8	0.011864644089191884	0.011779332598713449	0	10
4	250	0	250	500	750	2	0	1	0.25	0.25	0.25	0.25	0.375	0.375	0.375	0.375	0.375	inv_u	0.025	TRUE	100	NA	750	0	0.5	FALSE	2	fixmodel	0.6	-0.039508446577970265	0.00718671488450911	0	10
4	250	0	250	500	750	2	0	1	0.25	0.25	0.25	0.25	0.375	0.375	0.375	0.375	0.375	inv_u	0.025	TRUE	100	NA	750	0	0.5	FALSE	2	mixmodel	0.9	-0.009910720039101845	0.004996123248745206	0	10
4	250	0	250	500	750	2	0	1	0.25	0.25	0.25	0.25	0.375	0.375	0.375	0.375	0.375	inv_u	0.025	TRUE	100	NA	750	0	0.5	FALSE	2	mixmodel_AR1	0.9	-0.005426004067354537	0.004834983727295245	0	10
4	250	0	250	500	750	2	0	1	0.25	0.25	0.25	0.25	0.375	0.375	0.375	0.375	0.375	inv_u	0.025	TRUE	100	NA	750	0	0.5	FALSE	2	mixmodel_AR1_cal	1	-0.0016358086309447462	0.00358011582866092	0	10
4	250	0	250	500	750	2	0	1	0.25	0.25	0.25	0.25	0.375	0.375	0.375	0.375	0.375	inv_u	0.025	TRUE	100	NA	750	0	0.5	FALSE	2	mixmodel_cal	1	-4.0602774182821875e-4	0.003551879649196283	0	10
4	250	0	250	500	750	2	0	1	0.25	0.25	0.25	0.25	0.375	0.375	0.375	0.375	0.375	inv_u	0.025	TRUE	100	NA	750	0	0.5	FALSE	2	sepmodel	0.6	-0.04408842747583623	0.007862988616820273	0	10
4	250	0	250	500	750	2	0	1	0.25	0.25	0.25	0.25	0.375	0.375	0.375	0.375	0.375	inv_u	0.025	TRUE	100	NA	750	0	0.5	FALSE	3	fixmodel	0.8	-0.028780814489443668	0.0076770071559500355	0	10
4	250	0	250	500	750	2	0	1	0.25	0.25	0.25	0.25	0.375	0.375	0.375	0.375	0.375	inv_u	0.025	TRUE	100	NA	750	0	0.5	FALSE	3	mixmodel	0.8	-0.002087406021446872	0.008070626063771189	0	10
4	250	0	250	500	750	2	0	1	0.25	0.25	0.25	0.25	0.375	0.375	0.375	0.375	0.375	inv_u	0.025	TRUE	100	NA	750	0	0.5	FALSE	3	mixmodel_AR1	0.8	0.0021150978808107098	0.008577324248638503	0	10
4	250	0	250	500	750	2	0	1	0.25	0.25	0.25	0.25	0.375	0.375	0.375	0.375	0.375	inv_u	0.025	TRUE	100	NA	750	0	0.5	FALSE	3	mixmodel_AR1_cal	0.8	0.0026227160248013886	0.007706066405945879	0	10
4	250	0	250	500	750	2	0	1	0.25	0.25	0.25	0.25	0.375	0.375	0.375	0.375	0.375	inv_u	0.025	TRUE	100	NA	750	0	0.5	FALSE	3	mixmodel_cal	0.9	0.004983848855562736	0.007479498658410294	0	10
4	250	0	250	500	750	2	0	1	0.25	0.25	0.25	0.25	0.375	0.375	0.375	0.375	0.375	inv_u	0.025	TRUE	100	NA	750	0	0.5	FALSE	3	sepmodel	0.8	-0.03832508681362777	0.008336987168796647	0	10
4	250	0	250	500	750	2	0	1	0.25	0.25	0.25	0.25	0.375	0.375	0.375	0.375	0.375	inv_u	0.025	TRUE	100	NA	750	0	0.5	FALSE	4	fixmodel	0.6	-0.04037239418705939	0.010463326139103264	0	10
4	250	0	250	500	750	2	0	1	0.25	0.25	0.25	0.25	0.375	0.375	0.375	0.375	0.375	inv_u	0.025	TRUE	100	NA	750	0	0.5	FALSE	4	mixmodel	0.7	-0.035864280011375635	0.007615262404214557	0	10
4	250	0	250	500	750	2	0	1	0.25	0.25	0.25	0.25	0.375	0.375	0.375	0.375	0.375	inv_u	0.025	TRUE	100	NA	750	0	0.5	FALSE	4	mixmodel_AR1	0.7	-0.034519456482350185	0.007472623804721971	0	10
4	250	0	250	500	750	2	0	1	0.25	0.25	0.25	0.25	0.375	0.375	0.375	0.375	0.375	inv_u	0.025	TRUE	100	NA	750	0	0.5	FALSE	4	mixmodel_AR1_cal	0.7	-0.030962914459223837	0.007155156838749015	0	10
4	250	0	250	500	750	2	0	1	0.25	0.25	0.25	0.25	0.375	0.375	0.375	0.375	0.375	inv_u	0.025	TRUE	100	NA	750	0	0.5	FALSE	4	mixmodel_cal	0.7	-0.030091662996967167	0.006736134069057317	0	10
4	250	0	250	500	750	2	0	1	0.25	0.25	0.25	0.25	0.375	0.375	0.375	0.375	0.375	inv_u	0.025	TRUE	100	NA	750	0	0.5	FALSE	4	sepmodel	0.8	-0.04705209908053234	0.009312412165878779	0	10
4	250	0	250	500	750	2	0	1	0.25	0.25	0.25	0.25	0.5	0.5	0.5	0.5	0.5	inv_u	0.025	TRUE	25	NA	750	0	0.5	FALSE	2	fixmodel	0.9	0.025183936995827966	0.005481418863838744	0	10
4	250	0	250	500	750	2	0	1	0.25	0.25	0.25	0.25	0.5	0.5	0.5	0.5	0.5	inv_u	0.025	TRUE	25	NA	750	0	0.5	FALSE	2	mixmodel	1	0.04562160234656261	0.0062377280907764945	0	10
4	250	0	250	500	750	2	0	1	0.25	0.25	0.25	0.25	0.5	0.5	0.5	0.5	0.5	inv_u	0.025	TRUE	25	NA	750	0	0.5	FALSE	2	mixmodel_AR1	1	0.04689654989767578	0.006411361505830884	0	10
4	250	0	250	500	750	2	0	1	0.25	0.25	0.25	0.25	0.5	0.5	0.5	0.5	0.5	inv_u	0.025	TRUE	25	NA	750	0	0.5	FALSE	2	mixmodel_AR1_cal	1	0.04618376972180782	0.006712738165682989	0	10
4	250	0	250	500	750	2	0	1	0.25	0.25	0.25	0.25	0.5	0.5	0.5	0.5	0.5	inv_u	0.025	TRUE	25	NA	750	0	0.5	FALSE	2	mixmodel_cal	1	0.04950822188144286	0.0066158909947179	0	10
4	250	0	250	500	750	2	0	1	0.25	0.25	0.25	0.25	0.5	0.5	0.5	0.5	0.5	inv_u	0.025	TRUE	25	NA	750	0	0.5	FALSE	2	sepmodel	1	0.03194816885956017	0.005467130941916181	0	10
4	250	0	250	500	750	2	0	1	0.25	0.25	0.25	0.25	0.5	0.5	0.5	0.5	0.5	inv_u	0.025	TRUE	25	NA	750	0	0.5	FALSE	3	fixmodel	0.9	0.004834153511678441	0.0057495068636095464	0	10
4	250	0	250	500	750	2	0	1	0.25	0.25	0.25	0.25	0.5	0.5	0.5	0.5	0.5	inv_u	0.025	TRUE	25	NA	750	0	0.5	FALSE	3	mixmodel	0.9	0.01630279337971145	0.004565996216560898	0	10
4	250	0	250	500	750	2	0	1	0.25	0.25	0.25	0.25	0.5	0.5	0.5	0.5	0.5	inv_u	0.025	TRUE	25	NA	750	0	0.5	FALSE	3	mixmodel_AR1	1	0.019880107991474723	0.004362147987385934	0	10
4	250	0	250	500	750	2	0	1	0.25	0.25	0.25	0.25	0.5	0.5	0.5	0.5	0.5	inv_u	0.025	TRUE	25	NA	750	0	0.5	FALSE	3	mixmodel_AR1_cal	1	0.018178630153497688	0.004678763276560022	0	10
4	250	0	250	500	750	2	0	1	0.25	0.25	0.25	0.25	0.5	0.5	0.5	0.5	0.5	inv_u	0.025	TRUE	25	NA	750	0	0.5	FALSE	3	mixmodel_cal	1	0.021853508143889942	0.0042596892040375235	0	10
4	250	0	250	500	750	2	0	1	0.25	0.25	0.25	0.25	0.5	0.5	0.5	0.5	0.5	inv_u	0.025	TRUE	25	NA	750	0	0.5	FALSE	3	sepmodel	0.9	0.0036688079643655363	0.004657182999213098	0	10
4	250	0	250	500	750	2	0	1	0.25	0.25	0.25	0.25	0.5	0.5	0.5	0.5	0.5	inv_u	0.025	TRUE	25	NA	750	0	0.5	FALSE	4	fixmodel	0.8	-0.034822822008068605	0.0050803321402904805	0	10
4	250	0	250	500	750	2	0	1	0.25	0.25	0.25	0.25	0.5	0.5	0.5	0.5	0.5	inv_u	0.025	TRUE	25	NA	750	0	0.5	FALSE	4	mixmodel	0.7	-0.048226794456540274	0.005075736900276862	0	10
4	250	0	250	500	750	2	0	1	0.25	0.25	0.25	0.25	0.5	0.5	0.5	0.5	0.5	inv_u	0.025	TRUE	25	NA	750	0	0.5	FALSE	4	mixmodel_AR1	0.7	-0.04715601769742664	0.004816213774271331	0	10
4	250	0	250	500	750	2	0	1	0.25	0.25	0.25	0.25	0.5	0.5	0.5	0.5	0.5	inv_u	0.025	TRUE	25	NA	750	0	0.5	FALSE	4	mixmodel_AR1_cal	0.8	-0.04206473222817271	0.0043195744780624105	0	10
4	250	0	250	500	750	2	0	1	0.25	0.25	0.25	0.25	0.5	0.5	0.5	0.5	0.5	inv_u	0.025	TRUE	25	NA	750	0	0.5	FALSE	4	mixmodel_cal	0.8	-0.04205000803540492	0.00416764346341129	0	10
4	250	0	250	500	750	2	0	1	0.25	0.25	0.25	0.25	0.5	0.5	0.5	0.5	0.5	inv_u	0.025	TRUE	25	NA	750	0	0.5	FALSE	4	sepmodel	0.7	-0.04288087120071025	0.007879084739764864	0	10
4	250	0	250	500	750	2	0	1	0.25	0.25	0.25	0.25	0.5	0.5	0.5	0.5	0.5	inv_u	0.025	TRUE	50	NA	750	0	0.5	FALSE	2	fixmodel	0.8	-0.008446575363799318	0.006703645581665378	0	10
4	250	0	250	500	750	2	0	1	0.25	0.25	0.25	0.25	0.5	0.5	0.5	0.5	0.5	inv_u	0.025	TRUE	50	NA	750	0	0.5	FALSE	2	mixmodel	0.8	0.018208055040455477	0.00827030337265542	0	10
4	250	0	250	500	750	2	0	1	0.25	0.25	0.25	0.25	0.5	0.5	0.5	0.5	0.5	inv_u	0.025	TRUE	50	NA	750	0	0.5	FALSE	2	mixmodel_AR1	0.8	0.0211395215524512	0.009284454560601198	0	10
4	250	0	250	500	750	2	0	1	0.25	0.25	0.25	0.25	0.5	0.5	0.5	0.5	0.5	inv_u	0.025	TRUE	50	NA	750	0	0.5	FALSE	2	mixmodel_AR1_cal	0.8	0.022215534720144762	0.009417924742128811	0	10
4	250	0	250	500	750	2	0	1	0.25	0.25	0.25	0.25	0.5	0.5	0.5	0.5	0.5	inv_u	0.025	TRUE	50	NA	750	0	0.5	FALSE	2	mixmodel_cal	0.8	0.023336473089705188	0.009408957834658596	0	10
4	250	0	250	500	750	2	0	1	0.25	0.25	0.25	0.25	0.5	0.5	0.5	0.5	0.5	inv_u	0.025	TRUE	50	NA	750	0	0.5	FALSE	2	sepmodel	0.8	-8.828668419182146e-4	0.0065180364646710105	0	10
4	250	0	250	500	750	2	0	1	0.25	0.25	0.25	0.25	0.5	0.5	0.5	0.5	0.5	inv_u	0.025	TRUE	50	NA	750	0	0.5	FALSE	3	fixmodel	0.8	0.019988968394408894	0.010494764575523476	0	10
4	250	0	250	500	750	2	0	1	0.25	0.25	0.25	0.25	0.5	0.5	0.5	0.5	0.5	inv_u	0.025	TRUE	50	NA	750	0	0.5	FALSE	3	mixmodel	0.8	0.031321426745650555	0.011852485470486193	0	10
4	250	0	250	500	750	2	0	1	0.25	0.25	0.25	0.25	0.5	0.5	0.5	0.5	0.5	inv_u	0.025	TRUE	50	NA	750	0	0.5	FALSE	3	mixmodel_AR1	0.8	0.037369207830876376	0.01268164353354134	0	10
4	250	0	250	500	750	2	0	1	0.25	0.25	0.25	0.25	0.5	0.5	0.5	0.5	0.5	inv_u	0.025	TRUE	50	NA	750	0	0.5	FALSE	3	mixmodel_AR1_cal	0.8	0.035762701628056455	0.013119037907959982	0	10
4	250	0	250	500	750	2	0	1	0.25	0.25	0.25	0.25	0.5	0.5	0.5	0.5	0.5	inv_u	0.025	TRUE	50	NA	750	0	0.5	FALSE	3	mixmodel_cal	0.8	0.03814403007266774	0.012921815930456429	0	10
4	250	0	250	500	750	2	0	1	0.25	0.25	0.25	0.25	0.5	0.5	0.5	0.5	0.5	inv_u	0.025	TRUE	50	NA	750	0	0.5	FALSE	3	sepmodel	0.8	0.02503800475630738	0.009494602814614412	0	10
4	250	0	250	500	750	2	0	1	0.25	0.25	0.25	0.25	0.5	0.5	0.5	0.5	0.5	inv_u	0.025	TRUE	50	NA	750	0	0.5	FALSE	4	fixmodel	1	0.04515847527355881	0.005892148489524423	0	10
4	250	0	250	500	750	2	0	1	0.25	0.25	0.25	0.25	0.5	0.5	0.5	0.5	0.5	inv_u	0.025	TRUE	50	NA	750	0	0.5	FALSE	4	mixmodel	1	0.02627256493983622	0.004806977228774131	0	10
4	250	0	250	500	750	2	0	1	0.25	0.25	0.25	0.25	0.5	0.5	0.5	0.5	0.5	inv_u	0.025	TRUE	50	NA	750	0	0.5	FALSE	4	mixmodel_AR1	1	0.026230952902509475	0.004926973345555325	0	10
4	250	0	250	500	750	2	0	1	0.25	0.25	0.25	0.25	0.5	0.5	0.5	0.5	0.5	inv_u	0.025	TRUE	50	NA	750	0	0.5	FALSE	4	mixmodel_AR1_cal	1	0.030974458851401637	0.005533784450769407	0	10
4	250	0	250	500	750	2	0	1	0.25	0.25	0.25	0.25	0.5	0.5	0.5	0.5	0.5	inv_u	0.025	TRUE	50	NA	750	0	0.5	FALSE	4	mixmodel_cal	1	0.02533525258130778	0.004980450964656155	0	10
4	250	0	250	500	750	2	0	1	0.25	0.25	0.25	0.25	0.5	0.5	0.5	0.5	0.5	inv_u	0.025	TRUE	50	NA	750	0	0.5	FALSE	4	sepmodel	1	0.04882532218433653	0.005301047993705728	0	10
4	250	0	250	500	750	2	0	1	0.25	0.25	0.25	0.25	0.5	0.5	0.5	0.5	0.5	inv_u	0.025	TRUE	100	NA	750	0	0.5	FALSE	2	fixmodel	0.9	0.0034190537735575956	0.005838550447041477	0	10
4	250	0	250	500	750	2	0	1	0.25	0.25	0.25	0.25	0.5	0.5	0.5	0.5	0.5	inv_u	0.025	TRUE	100	NA	750	0	0.5	FALSE	2	mixmodel	0.9	0.02751986043483596	0.0069669305811982	0	10
4	250	0	250	500	750	2	0	1	0.25	0.25	0.25	0.25	0.5	0.5	0.5	0.5	0.5	inv_u	0.025	TRUE	100	NA	750	0	0.5	FALSE	2	mixmodel_AR1	0.9	0.03473944249940327	0.007593268110022393	0	10
4	250	0	250	500	750	2	0	1	0.25	0.25	0.25	0.25	0.5	0.5	0.5	0.5	0.5	inv_u	0.025	TRUE	100	NA	750	0	0.5	FALSE	2	mixmodel_AR1_cal	0.9	0.03433747125330387	0.0060006077638250326	0	10
4	250	0	250	500	750	2	0	1	0.25	0.25	0.25	0.25	0.5	0.5	0.5	0.5	0.5	inv_u	0.025	TRUE	100	NA	750	0	0.5	FALSE	2	mixmodel_cal	0.9	0.03144602294153756	0.006658148116342763	0	10
4	250	0	250	500	750	2	0	1	0.25	0.25	0.25	0.25	0.5	0.5	0.5	0.5	0.5	inv_u	0.025	TRUE	100	NA	750	0	0.5	FALSE	2	sepmodel	0.9	-0.006492583304757979	0.0059222113055458795	0	10
4	250	0	250	500	750	2	0	1	0.25	0.25	0.25	0.25	0.5	0.5	0.5	0.5	0.5	inv_u	0.025	TRUE	100	NA	750	0	0.5	FALSE	3	fixmodel	0.9	-0.00111233183364223	0.003336530062387769	0	10
4	250	0	250	500	750	2	0	1	0.25	0.25	0.25	0.25	0.5	0.5	0.5	0.5	0.5	inv_u	0.025	TRUE	100	NA	750	0	0.5	FALSE	3	mixmodel	1	0.02322467932262358	0.00332159383238633	0	10
4	250	0	250	500	750	2	0	1	0.25	0.25	0.25	0.25	0.5	0.5	0.5	0.5	0.5	inv_u	0.025	TRUE	100	NA	750	0	0.5	FALSE	3	mixmodel_AR1	1	0.029235296839768818	0.0033997817209919317	0	10
4	250	0	250	500	750	2	0	1	0.25	0.25	0.25	0.25	0.5	0.5	0.5	0.5	0.5	inv_u	0.025	TRUE	100	NA	750	0	0.5	FALSE	3	mixmodel_AR1_cal	1	0.026991702095304538	0.0030849509932894398	0	10
4	250	0	250	500	750	2	0	1	0.25	0.25	0.25	0.25	0.5	0.5	0.5	0.5	0.5	inv_u	0.025	TRUE	100	NA	750	0	0.5	FALSE	3	mixmodel_cal	1	0.02672324446972169	0.0032039549241857633	0	10
4	250	0	250	500	750	2	0	1	0.25	0.25	0.25	0.25	0.5	0.5	0.5	0.5	0.5	inv_u	0.025	TRUE	100	NA	750	0	0.5	FALSE	3	sepmodel	0.9	-7.109202292997219e-5	0.0020024671134899184	0	10
4	250	0	250	500	750	2	0	1	0.25	0.25	0.25	0.25	0.5	0.5	0.5	0.5	0.5	inv_u	0.025	TRUE	100	NA	750	0	0.5	FALSE	4	fixmodel	0.7	-0.014296348194291795	0.005281244703400651	0	10
4	250	0	250	500	750	2	0	1	0.25	0.25	0.25	0.25	0.5	0.5	0.5	0.5	0.5	inv_u	0.025	TRUE	100	NA	750	0	0.5	FALSE	4	mixmodel	0.9	-0.0151191870230676	0.0036984154002024593	0	10
4	250	0	250	500	750	2	0	1	0.25	0.25	0.25	0.25	0.5	0.5	0.5	0.5	0.5	inv_u	0.025	TRUE	100	NA	750	0	0.5	FALSE	4	mixmodel_AR1	1	-0.01096714059598467	0.0034918917367909516	0	10
4	250	0	250	500	750	2	0	1	0.25	0.25	0.25	0.25	0.5	0.5	0.5	0.5	0.5	inv_u	0.025	TRUE	100	NA	750	0	0.5	FALSE	4	mixmodel_AR1_cal	0.9	-0.009946599222903477	0.0036578429817545575	0	10
4	250	0	250	500	750	2	0	1	0.25	0.25	0.25	0.25	0.5	0.5	0.5	0.5	0.5	inv_u	0.025	TRUE	100	NA	750	0	0.5	FALSE	4	mixmodel_cal	0.8	-0.012505359925247267	0.0038374752392229786	0	10
4	250	0	250	500	750	2	0	1	0.25	0.25	0.25	0.25	0.5	0.5	0.5	0.5	0.5	inv_u	0.025	TRUE	100	NA	750	0	0.5	FALSE	4	sepmodel	0.9	-0.006462441197916985	0.0036537373259466015	0	10
4	250	0	250	500	750	2	0	1	0.25	0.25	0.25	0.25	-0.5	-0.5	-0.5	-0.5	-0.5	seasonal	0.025	TRUE	25	1	NA	0	0.5	FALSE	2	fixmodel	0.8	0.016139416637342852	0.007701914552205974	0	10
4	250	0	250	500	750	2	0	1	0.25	0.25	0.25	0.25	-0.5	-0.5	-0.5	-0.5	-0.5	seasonal	0.025	TRUE	25	1	NA	0	0.5	FALSE	2	mixmodel	0.8	0.02016917203240544	0.007631102619791114	0	10
4	250	0	250	500	750	2	0	1	0.25	0.25	0.25	0.25	-0.5	-0.5	-0.5	-0.5	-0.5	seasonal	0.025	TRUE	25	1	NA	0	0.5	FALSE	2	mixmodel_AR1	0.8	0.01874595215385796	0.007600423105332577	0	10
4	250	0	250	500	750	2	0	1	0.25	0.25	0.25	0.25	-0.5	-0.5	-0.5	-0.5	-0.5	seasonal	0.025	TRUE	25	1	NA	0	0.5	FALSE	2	mixmodel_AR1_cal	0.9	0.013269962400511506	0.007248573402135631	0	10
4	250	0	250	500	750	2	0	1	0.25	0.25	0.25	0.25	-0.5	-0.5	-0.5	-0.5	-0.5	seasonal	0.025	TRUE	25	1	NA	0	0.5	FALSE	2	mixmodel_cal	1	0.046684814780369684	0.009074962094113076	0	10
4	250	0	250	500	750	2	0	1	0.25	0.25	0.25	0.25	-0.5	-0.5	-0.5	-0.5	-0.5	seasonal	0.025	TRUE	25	1	NA	0	0.5	FALSE	2	sepmodel	0.8	0.018887703292279883	0.008726518176427585	0	10
4	250	0	250	500	750	2	0	1	0.25	0.25	0.25	0.25	-0.5	-0.5	-0.5	-0.5	-0.5	seasonal	0.025	TRUE	25	1	NA	0	0.5	FALSE	3	fixmodel	1	0.03352571881188698	0.004457543226754015	0	10
4	250	0	250	500	750	2	0	1	0.25	0.25	0.25	0.25	-0.5	-0.5	-0.5	-0.5	-0.5	seasonal	0.025	TRUE	25	1	NA	0	0.5	FALSE	3	mixmodel	1	0.04543259517078273	0.00526678065782619	0	10
4	250	0	250	500	750	2	0	1	0.25	0.25	0.25	0.25	-0.5	-0.5	-0.5	-0.5	-0.5	seasonal	0.025	TRUE	25	1	NA	0	0.5	FALSE	3	mixmodel_AR1	1	0.042463613976146175	0.004976860476895218	0	10
4	250	0	250	500	750	2	0	1	0.25	0.25	0.25	0.25	-0.5	-0.5	-0.5	-0.5	-0.5	seasonal	0.025	TRUE	25	1	NA	0	0.5	FALSE	3	mixmodel_AR1_cal	1	0.03958396218225389	0.004529694729212269	0	10
4	250	0	250	500	750	2	0	1	0.25	0.25	0.25	0.25	-0.5	-0.5	-0.5	-0.5	-0.5	seasonal	0.025	TRUE	25	1	NA	0	0.5	FALSE	3	mixmodel_cal	1	0.13233917533460435	0.020552757273182117	0	10
4	250	0	250	500	750	2	0	1	0.25	0.25	0.25	0.25	-0.5	-0.5	-0.5	-0.5	-0.5	seasonal	0.025	TRUE	25	1	NA	0	0.5	FALSE	3	sepmodel	0.9	0.03307807469795447	0.00515992784008764	0	10
4	250	0	250	500	750	2	0	1	0.25	0.25	0.25	0.25	-0.5	-0.5	-0.5	-0.5	-0.5	seasonal	0.025	TRUE	25	1	NA	0	0.5	FALSE	4	fixmodel	0.8	-0.034640688400520175	0.005389211156362795	0	10
4	250	0	250	500	750	2	0	1	0.25	0.25	0.25	0.25	-0.5	-0.5	-0.5	-0.5	-0.5	seasonal	0.025	TRUE	25	1	NA	0	0.5	FALSE	4	mixmodel	0.9	-0.014820074184390603	0.004606713426703615	0	10
4	250	0	250	500	750	2	0	1	0.25	0.25	0.25	0.25	-0.5	-0.5	-0.5	-0.5	-0.5	seasonal	0.025	TRUE	25	1	NA	0	0.5	FALSE	4	mixmodel_AR1	0.9	-0.019542586184016702	0.004715711806640643	0	10
4	250	0	250	500	750	2	0	1	0.25	0.25	0.25	0.25	-0.5	-0.5	-0.5	-0.5	-0.5	seasonal	0.025	TRUE	25	1	NA	0	0.5	FALSE	4	mixmodel_AR1_cal	0.9	-0.02073279227566528	0.004521144978576201	0	10
4	250	0	250	500	750	2	0	1	0.25	0.25	0.25	0.25	-0.5	-0.5	-0.5	-0.5	-0.5	seasonal	0.025	TRUE	25	1	NA	0	0.5	FALSE	4	mixmodel_cal	1	0.09879250618959043	0.014575691113441399	0	10
4	250	0	250	500	750	2	0	1	0.25	0.25	0.25	0.25	-0.5	-0.5	-0.5	-0.5	-0.5	seasonal	0.025	TRUE	25	1	NA	0	0.5	FALSE	4	sepmodel	0.7	-0.03809350454919222	0.006900012950415038	0	10
4	250	0	250	500	750	2	0	1	0.25	0.25	0.25	0.25	-0.5	-0.5	-0.5	-0.5	-0.5	seasonal	0.025	TRUE	50	1	NA	0	0.5	FALSE	2	fixmodel	0.8	0.011132780513328517	0.01421085247572641	0	10
4	250	0	250	500	750	2	0	1	0.25	0.25	0.25	0.25	-0.5	-0.5	-0.5	-0.5	-0.5	seasonal	0.025	TRUE	50	1	NA	0	0.5	FALSE	2	mixmodel	0.8	0.014098140832482894	0.01412217534991674	0	10
4	250	0	250	500	750	2	0	1	0.25	0.25	0.25	0.25	-0.5	-0.5	-0.5	-0.5	-0.5	seasonal	0.025	TRUE	50	1	NA	0	0.5	FALSE	2	mixmodel_AR1	0.8	0.011381987690416434	0.014160713873158929	0	10
4	250	0	250	500	750	2	0	1	0.25	0.25	0.25	0.25	-0.5	-0.5	-0.5	-0.5	-0.5	seasonal	0.025	TRUE	50	1	NA	0	0.5	FALSE	2	mixmodel_AR1_cal	0.8	0.008644040572853399	0.013816016570275818	0	10
4	250	0	250	500	750	2	0	1	0.25	0.25	0.25	0.25	-0.5	-0.5	-0.5	-0.5	-0.5	seasonal	0.025	TRUE	50	1	NA	0	0.5	FALSE	2	mixmodel_cal	0.8	0.02781180978657307	0.014158801638847932	0	10
4	250	0	250	500	750	2	0	1	0.25	0.25	0.25	0.25	-0.5	-0.5	-0.5	-0.5	-0.5	seasonal	0.025	TRUE	50	1	NA	0	0.5	FALSE	2	sepmodel	0.7	0.015501000900182246	0.015052181782208556	0	10
4	250	0	250	500	750	2	0	1	0.25	0.25	0.25	0.25	-0.5	-0.5	-0.5	-0.5	-0.5	seasonal	0.025	TRUE	50	1	NA	0	0.5	FALSE	3	fixmodel	1	-0.006249031115746334	0.0035618251944312214	0	10
4	250	0	250	500	750	2	0	1	0.25	0.25	0.25	0.25	-0.5	-0.5	-0.5	-0.5	-0.5	seasonal	0.025	TRUE	50	1	NA	0	0.5	FALSE	3	mixmodel	1	0.005778323064193752	0.0036031195123324066	0	10
4	250	0	250	500	750	2	0	1	0.25	0.25	0.25	0.25	-0.5	-0.5	-0.5	-0.5	-0.5	seasonal	0.025	TRUE	50	1	NA	0	0.5	FALSE	3	mixmodel_AR1	1	0.0023548214905207477	0.003548659650772526	0	10
4	250	0	250	500	750	2	0	1	0.25	0.25	0.25	0.25	-0.5	-0.5	-0.5	-0.5	-0.5	seasonal	0.025	TRUE	50	1	NA	0	0.5	FALSE	3	mixmodel_AR1_cal	1	0.005629481269083622	0.0037131872036544836	0	10
4	250	0	250	500	750	2	0	1	0.25	0.25	0.25	0.25	-0.5	-0.5	-0.5	-0.5	-0.5	seasonal	0.025	TRUE	50	1	NA	0	0.5	FALSE	3	mixmodel_cal	1	0.054551996064493166	0.006749683237561004	0	10
4	250	0	250	500	750	2	0	1	0.25	0.25	0.25	0.25	-0.5	-0.5	-0.5	-0.5	-0.5	seasonal	0.025	TRUE	50	1	NA	0	0.5	FALSE	3	sepmodel	0.8	-0.0013584476817212255	0.005260176710649498	0	10
4	250	0	250	500	750	2	0	1	0.25	0.25	0.25	0.25	-0.5	-0.5	-0.5	-0.5	-0.5	seasonal	0.025	TRUE	50	1	NA	0	0.5	FALSE	4	fixmodel	0.8	-0.005812268550326963	0.0041815370887529416	0	10
4	250	0	250	500	750	2	0	1	0.25	0.25	0.25	0.25	-0.5	-0.5	-0.5	-0.5	-0.5	seasonal	0.025	TRUE	50	1	NA	0	0.5	FALSE	4	mixmodel	1	0.013786298720319664	0.004180261733449291	0	10
4	250	0	250	500	750	2	0	1	0.25	0.25	0.25	0.25	-0.5	-0.5	-0.5	-0.5	-0.5	seasonal	0.025	TRUE	50	1	NA	0	0.5	FALSE	4	mixmodel_AR1	1	0.008180889706664496	0.004077363991434411	0	10
4	250	0	250	500	750	2	0	1	0.25	0.25	0.25	0.25	-0.5	-0.5	-0.5	-0.5	-0.5	seasonal	0.025	TRUE	50	1	NA	0	0.5	FALSE	4	mixmodel_AR1_cal	1	0.006213136427870575	0.0041762648875506665	0	10
4	250	0	250	500	750	2	0	1	0.25	0.25	0.25	0.25	-0.5	-0.5	-0.5	-0.5	-0.5	seasonal	0.025	TRUE	50	1	NA	0	0.5	FALSE	4	mixmodel_cal	1	0.07276368361634436	0.009099691913594485	0	10
4	250	0	250	500	750	2	0	1	0.25	0.25	0.25	0.25	-0.5	-0.5	-0.5	-0.5	-0.5	seasonal	0.025	TRUE	50	1	NA	0	0.5	FALSE	4	sepmodel	0.8	0.005203121422018242	0.005554011003907251	0	10
4	250	0	250	500	750	2	0	1	0.25	0.25	0.25	0.25	-0.5	-0.5	-0.5	-0.5	-0.5	seasonal	0.025	TRUE	100	1	NA	0	0.5	FALSE	2	fixmodel	1	0.023965883612845733	0.004806790328296224	0	10
4	250	0	250	500	750	2	0	1	0.25	0.25	0.25	0.25	-0.5	-0.5	-0.5	-0.5	-0.5	seasonal	0.025	TRUE	100	1	NA	0	0.5	FALSE	2	mixmodel	1	0.027002975235322527	0.004798667652737367	0	10
4	250	0	250	500	750	2	0	1	0.25	0.25	0.25	0.25	-0.5	-0.5	-0.5	-0.5	-0.5	seasonal	0.025	TRUE	100	1	NA	0	0.5	FALSE	2	mixmodel_AR1	1	0.02439928269755169	0.004691792709793691	0	10
4	250	0	250	500	750	2	0	1	0.25	0.25	0.25	0.25	-0.5	-0.5	-0.5	-0.5	-0.5	seasonal	0.025	TRUE	100	1	NA	0	0.5	FALSE	2	mixmodel_AR1_cal	1	0.01856988449064228	0.004347754830734456	0	10
4	250	0	250	500	750	2	0	1	0.25	0.25	0.25	0.25	-0.5	-0.5	-0.5	-0.5	-0.5	seasonal	0.025	TRUE	100	1	NA	0	0.5	FALSE	2	mixmodel_cal	1	0.030525213104276215	0.004849929566408254	0	10
4	250	0	250	500	750	2	0	1	0.25	0.25	0.25	0.25	-0.5	-0.5	-0.5	-0.5	-0.5	seasonal	0.025	TRUE	100	1	NA	0	0.5	FALSE	2	sepmodel	0.9	0.021896493528997776	0.005683333693850129	0	10
4	250	0	250	500	750	2	0	1	0.25	0.25	0.25	0.25	-0.5	-0.5	-0.5	-0.5	-0.5	seasonal	0.025	TRUE	100	1	NA	0	0.5	FALSE	3	fixmodel	0.9	0.021519681560615636	0.008011574838574126	0	10
4	250	0	250	500	750	2	0	1	0.25	0.25	0.25	0.25	-0.5	-0.5	-0.5	-0.5	-0.5	seasonal	0.025	TRUE	100	1	NA	0	0.5	FALSE	3	mixmodel	1	0.03348775425088793	0.008654190220338616	0	10
4	250	0	250	500	750	2	0	1	0.25	0.25	0.25	0.25	-0.5	-0.5	-0.5	-0.5	-0.5	seasonal	0.025	TRUE	100	1	NA	0	0.5	FALSE	3	mixmodel_AR1	1	0.02992229890589234	0.008355221061871929	0	10
4	250	0	250	500	750	2	0	1	0.25	0.25	0.25	0.25	-0.5	-0.5	-0.5	-0.5	-0.5	seasonal	0.025	TRUE	100	1	NA	0	0.5	FALSE	3	mixmodel_AR1_cal	1	0.0318430453817023	0.008540892006302174	0	10
4	250	0	250	500	750	2	0	1	0.25	0.25	0.25	0.25	-0.5	-0.5	-0.5	-0.5	-0.5	seasonal	0.025	TRUE	100	1	NA	0	0.5	FALSE	3	mixmodel_cal	1	0.05215974358383608	0.010298002865081944	0	10
4	250	0	250	500	750	2	0	1	0.25	0.25	0.25	0.25	-0.5	-0.5	-0.5	-0.5	-0.5	seasonal	0.025	TRUE	100	1	NA	0	0.5	FALSE	3	sepmodel	0.8	0.00863896086105483	0.007325018074042881	0	10
4	250	0	250	500	750	2	0	1	0.25	0.25	0.25	0.25	-0.5	-0.5	-0.5	-0.5	-0.5	seasonal	0.025	TRUE	100	1	NA	0	0.5	FALSE	4	fixmodel	0.9	0.014272703442934586	0.008975600958262895	0	10
4	250	0	250	500	750	2	0	1	0.25	0.25	0.25	0.25	-0.5	-0.5	-0.5	-0.5	-0.5	seasonal	0.025	TRUE	100	1	NA	0	0.5	FALSE	4	mixmodel	0.9	0.033897023310472535	0.01025693858324027	0	10
4	250	0	250	500	750	2	0	1	0.25	0.25	0.25	0.25	-0.5	-0.5	-0.5	-0.5	-0.5	seasonal	0.025	TRUE	100	1	NA	0	0.5	FALSE	4	mixmodel_AR1	0.9	0.028245793438083935	0.009876185458688952	0	10
4	250	0	250	500	750	2	0	1	0.25	0.25	0.25	0.25	-0.5	-0.5	-0.5	-0.5	-0.5	seasonal	0.025	TRUE	100	1	NA	0	0.5	FALSE	4	mixmodel_AR1_cal	0.9	0.03242744635039437	0.010513061248680504	0	10
4	250	0	250	500	750	2	0	1	0.25	0.25	0.25	0.25	-0.5	-0.5	-0.5	-0.5	-0.5	seasonal	0.025	TRUE	100	1	NA	0	0.5	FALSE	4	mixmodel_cal	1	0.061439099688094	0.013569546781634523	0	10
4	250	0	250	500	750	2	0	1	0.25	0.25	0.25	0.25	-0.5	-0.5	-0.5	-0.5	-0.5	seasonal	0.025	TRUE	100	1	NA	0	0.5	FALSE	4	sepmodel	1	0.010259343878117066	0.008131498526475354	0	10
4	250	0	250	500	750	2	0	1	0.25	0.25	0.25	0.25	-0.375	-0.375	-0.375	-0.375	-0.375	seasonal	0.025	TRUE	25	1	NA	0	0.5	FALSE	2	fixmodel	1	0.007153590687461181	0.0029316610789511385	0	10
4	250	0	250	500	750	2	0	1	0.25	0.25	0.25	0.25	-0.375	-0.375	-0.375	-0.375	-0.375	seasonal	0.025	TRUE	25	1	NA	0	0.5	FALSE	2	mixmodel	1	0.011641581208774326	0.003064390869114907	0	10
4	250	0	250	500	750	2	0	1	0.25	0.25	0.25	0.25	-0.375	-0.375	-0.375	-0.375	-0.375	seasonal	0.025	TRUE	25	1	NA	0	0.5	FALSE	2	mixmodel_AR1	1	0.008704576667815036	0.0029768390830081405	0	10
4	250	0	250	500	750	2	0	1	0.25	0.25	0.25	0.25	-0.375	-0.375	-0.375	-0.375	-0.375	seasonal	0.025	TRUE	25	1	NA	0	0.5	FALSE	2	mixmodel_AR1_cal	1	0.007873346139718861	0.0031589148500722765	0	10
4	250	0	250	500	750	2	0	1	0.25	0.25	0.25	0.25	-0.375	-0.375	-0.375	-0.375	-0.375	seasonal	0.025	TRUE	25	1	NA	0	0.5	FALSE	2	mixmodel_cal	1	0.03265956459633135	0.003967798693365738	0	10
4	250	0	250	500	750	2	0	1	0.25	0.25	0.25	0.25	-0.375	-0.375	-0.375	-0.375	-0.375	seasonal	0.025	TRUE	25	1	NA	0	0.5	FALSE	2	sepmodel	1	0.005829377795718849	0.002744906944068204	0	10
4	250	0	250	500	750	2	0	1	0.25	0.25	0.25	0.25	-0.375	-0.375	-0.375	-0.375	-0.375	seasonal	0.025	TRUE	25	1	NA	0	0.5	FALSE	3	fixmodel	1	0.010752987329140148	0.003277013450794917	0	10
4	250	0	250	500	750	2	0	1	0.25	0.25	0.25	0.25	-0.375	-0.375	-0.375	-0.375	-0.375	seasonal	0.025	TRUE	25	1	NA	0	0.5	FALSE	3	mixmodel	1	0.02620367348157206	0.0038842823347482788	0	10
4	250	0	250	500	750	2	0	1	0.25	0.25	0.25	0.25	-0.375	-0.375	-0.375	-0.375	-0.375	seasonal	0.025	TRUE	25	1	NA	0	0.5	FALSE	3	mixmodel_AR1	1	0.021858688672838338	0.003697001028012125	0	10
4	250	0	250	500	750	2	0	1	0.25	0.25	0.25	0.25	-0.375	-0.375	-0.375	-0.375	-0.375	seasonal	0.025	TRUE	25	1	NA	0	0.5	FALSE	3	mixmodel_AR1_cal	1	0.02247123874551375	0.004191686829826204	0	10
4	250	0	250	500	750	2	0	1	0.25	0.25	0.25	0.25	-0.375	-0.375	-0.375	-0.375	-0.375	seasonal	0.025	TRUE	25	1	NA	0	0.5	FALSE	3	mixmodel_cal	1	0.11508462427919805	0.017108477839329936	0	10
4	250	0	250	500	750	2	0	1	0.25	0.25	0.25	0.25	-0.375	-0.375	-0.375	-0.375	-0.375	seasonal	0.025	TRUE	25	1	NA	0	0.5	FALSE	3	sepmodel	1	0.006331906146793751	0.003170635204618781	0	10
4	250	0	250	500	750	2	0	1	0.25	0.25	0.25	0.25	-0.375	-0.375	-0.375	-0.375	-0.375	seasonal	0.025	TRUE	25	1	NA	0	0.5	FALSE	4	fixmodel	0.7	0.011632918055883432	0.013761554503223278	0	10
4	250	0	250	500	750	2	0	1	0.25	0.25	0.25	0.25	-0.375	-0.375	-0.375	-0.375	-0.375	seasonal	0.025	TRUE	25	1	NA	0	0.5	FALSE	4	mixmodel	0.9	0.03608912594358411	0.015277910303213524	0	10
4	250	0	250	500	750	2	0	1	0.25	0.25	0.25	0.25	-0.375	-0.375	-0.375	-0.375	-0.375	seasonal	0.025	TRUE	25	1	NA	0	0.5	FALSE	4	mixmodel_AR1	0.9	0.029080548816828596	0.01474338656499261	0	10
4	250	0	250	500	750	2	0	1	0.25	0.25	0.25	0.25	-0.375	-0.375	-0.375	-0.375	-0.375	seasonal	0.025	TRUE	25	1	NA	0	0.5	FALSE	4	mixmodel_AR1_cal	0.8	0.02543995174355599	0.014978413037503576	0	10
4	250	0	250	500	750	2	0	1	0.25	0.25	0.25	0.25	-0.375	-0.375	-0.375	-0.375	-0.375	seasonal	0.025	TRUE	25	1	NA	0	0.5	FALSE	4	mixmodel_cal	1	0.1454713724512	0.03439686077494879	0	10
4	250	0	250	500	750	2	0	1	0.25	0.25	0.25	0.25	-0.375	-0.375	-0.375	-0.375	-0.375	seasonal	0.025	TRUE	25	1	NA	0	0.5	FALSE	4	sepmodel	0.7	0.015699751869441204	0.013535861996813461	0	10
4	250	0	250	500	750	2	0	1	0.25	0.25	0.25	0.25	-0.375	-0.375	-0.375	-0.375	-0.375	seasonal	0.025	TRUE	50	1	NA	0	0.5	FALSE	2	fixmodel	0.9	0.020056185745041144	0.0037355246350113044	0	10
4	250	0	250	500	750	2	0	1	0.25	0.25	0.25	0.25	-0.375	-0.375	-0.375	-0.375	-0.375	seasonal	0.025	TRUE	50	1	NA	0	0.5	FALSE	2	mixmodel	0.9	0.023823581650535587	0.0038192620413925833	0	10
4	250	0	250	500	750	2	0	1	0.25	0.25	0.25	0.25	-0.375	-0.375	-0.375	-0.375	-0.375	seasonal	0.025	TRUE	50	1	NA	0	0.5	FALSE	2	mixmodel_AR1	0.9	0.02271898597638949	0.0038607644525947057	0	10
4	250	0	250	500	750	2	0	1	0.25	0.25	0.25	0.25	-0.375	-0.375	-0.375	-0.375	-0.375	seasonal	0.025	TRUE	50	1	NA	0	0.5	FALSE	2	mixmodel_AR1_cal	0.9	0.018284503530430256	0.003532016823330941	0	10
4	250	0	250	500	750	2	0	1	0.25	0.25	0.25	0.25	-0.375	-0.375	-0.375	-0.375	-0.375	seasonal	0.025	TRUE	50	1	NA	0	0.5	FALSE	2	mixmodel_cal	1	0.03793382787519102	0.004348023776463727	0	10
4	250	0	250	500	750	2	0	1	0.25	0.25	0.25	0.25	-0.375	-0.375	-0.375	-0.375	-0.375	seasonal	0.025	TRUE	50	1	NA	0	0.5	FALSE	2	sepmodel	0.9	0.016369097398325184	0.0038978755625360185	0	10
4	250	0	250	500	750	2	0	1	0.25	0.25	0.25	0.25	-0.375	-0.375	-0.375	-0.375	-0.375	seasonal	0.025	TRUE	50	1	NA	0	0.5	FALSE	3	fixmodel	1	0.019067351899360457	0.0035043889453316122	0	10
4	250	0	250	500	750	2	0	1	0.25	0.25	0.25	0.25	-0.375	-0.375	-0.375	-0.375	-0.375	seasonal	0.025	TRUE	50	1	NA	0	0.5	FALSE	3	mixmodel	1	0.03431798633343859	0.004314475465824266	0	10
4	250	0	250	500	750	2	0	1	0.25	0.25	0.25	0.25	-0.375	-0.375	-0.375	-0.375	-0.375	seasonal	0.025	TRUE	50	1	NA	0	0.5	FALSE	3	mixmodel_AR1	1	0.03039081685389161	0.0040691388959562935	0	10
4	250	0	250	500	750	2	0	1	0.25	0.25	0.25	0.25	-0.375	-0.375	-0.375	-0.375	-0.375	seasonal	0.025	TRUE	50	1	NA	0	0.5	FALSE	3	mixmodel_AR1_cal	1	0.027611877729329843	0.0039973448058477825	0	10
4	250	0	250	500	750	2	0	1	0.25	0.25	0.25	0.25	-0.375	-0.375	-0.375	-0.375	-0.375	seasonal	0.025	TRUE	50	1	NA	0	0.5	FALSE	3	mixmodel_cal	1	0.08539213019541193	0.010426625104004966	0	10
4	250	0	250	500	750	2	0	1	0.25	0.25	0.25	0.25	-0.375	-0.375	-0.375	-0.375	-0.375	seasonal	0.025	TRUE	50	1	NA	0	0.5	FALSE	3	sepmodel	0.9	0.018287035018874666	0.003991204942222474	0	10
4	250	0	250	500	750	2	0	1	0.25	0.25	0.25	0.25	-0.375	-0.375	-0.375	-0.375	-0.375	seasonal	0.025	TRUE	50	1	NA	0	0.5	FALSE	4	fixmodel	0.9	0.008939617721277179	0.006550243772609417	0	10
4	250	0	250	500	750	2	0	1	0.25	0.25	0.25	0.25	-0.375	-0.375	-0.375	-0.375	-0.375	seasonal	0.025	TRUE	50	1	NA	0	0.5	FALSE	4	mixmodel	0.9	0.034566518873184876	0.007757674790456795	0	10
4	250	0	250	500	750	2	0	1	0.25	0.25	0.25	0.25	-0.375	-0.375	-0.375	-0.375	-0.375	seasonal	0.025	TRUE	50	1	NA	0	0.5	FALSE	4	mixmodel_AR1	0.9	0.02845837609937139	0.0072124728658354105	0	10
4	250	0	250	500	750	2	0	1	0.25	0.25	0.25	0.25	-0.375	-0.375	-0.375	-0.375	-0.375	seasonal	0.025	TRUE	50	1	NA	0	0.5	FALSE	4	mixmodel_AR1_cal	0.9	0.024136245053329116	0.00641326377404667	0	10
4	250	0	250	500	750	2	0	1	0.25	0.25	0.25	0.25	-0.375	-0.375	-0.375	-0.375	-0.375	seasonal	0.025	TRUE	50	1	NA	0	0.5	FALSE	4	mixmodel_cal	1	0.09875726284668825	0.015648716183236298	0	10
4	250	0	250	500	750	2	0	1	0.25	0.25	0.25	0.25	-0.375	-0.375	-0.375	-0.375	-0.375	seasonal	0.025	TRUE	50	1	NA	0	0.5	FALSE	4	sepmodel	0.6	-0.003950365314970628	0.006856777051919596	0	10
4	250	0	250	500	750	2	0	1	0.25	0.25	0.25	0.25	-0.375	-0.375	-0.375	-0.375	-0.375	seasonal	0.025	TRUE	100	1	NA	0	0.5	FALSE	2	fixmodel	0.9	0.017032948560824088	0.003672607749330639	0	10
4	250	0	250	500	750	2	0	1	0.25	0.25	0.25	0.25	-0.375	-0.375	-0.375	-0.375	-0.375	seasonal	0.025	TRUE	100	1	NA	0	0.5	FALSE	2	mixmodel	0.9	0.020550127146561993	0.0037530730947395213	0	10
4	250	0	250	500	750	2	0	1	0.25	0.25	0.25	0.25	-0.375	-0.375	-0.375	-0.375	-0.375	seasonal	0.025	TRUE	100	1	NA	0	0.5	FALSE	2	mixmodel_AR1	0.9	0.018007115877503706	0.0037204288426943835	0	10
4	250	0	250	500	750	2	0	1	0.25	0.25	0.25	0.25	-0.375	-0.375	-0.375	-0.375	-0.375	seasonal	0.025	TRUE	100	1	NA	0	0.5	FALSE	2	mixmodel_AR1_cal	0.9	0.012192472920227853	0.003915278515199926	0	10
4	250	0	250	500	750	2	0	1	0.25	0.25	0.25	0.25	-0.375	-0.375	-0.375	-0.375	-0.375	seasonal	0.025	TRUE	100	1	NA	0	0.5	FALSE	2	mixmodel_cal	1	0.024980222503111084	0.004277997626380871	0	10
4	250	0	250	500	750	2	0	1	0.25	0.25	0.25	0.25	-0.375	-0.375	-0.375	-0.375	-0.375	seasonal	0.025	TRUE	100	1	NA	0	0.5	FALSE	2	sepmodel	1	0.0259076544214378	0.004064642617571945	0	10
4	250	0	250	500	750	2	0	1	0.25	0.25	0.25	0.25	-0.375	-0.375	-0.375	-0.375	-0.375	seasonal	0.025	TRUE	100	1	NA	0	0.5	FALSE	3	fixmodel	0.8	-0.0010562379881930094	0.008129308501241987	0	10
4	250	0	250	500	750	2	0	1	0.25	0.25	0.25	0.25	-0.375	-0.375	-0.375	-0.375	-0.375	seasonal	0.025	TRUE	100	1	NA	0	0.5	FALSE	3	mixmodel	0.8	0.014384838360280408	0.00825113043610028	0	10
4	250	0	250	500	750	2	0	1	0.25	0.25	0.25	0.25	-0.375	-0.375	-0.375	-0.375	-0.375	seasonal	0.025	TRUE	100	1	NA	0	0.5	FALSE	3	mixmodel_AR1	0.8	0.010191891119082072	0.008138181274711422	0	10
4	250	0	250	500	750	2	0	1	0.25	0.25	0.25	0.25	-0.375	-0.375	-0.375	-0.375	-0.375	seasonal	0.025	TRUE	100	1	NA	0	0.5	FALSE	3	mixmodel_AR1_cal	0.8	0.010164907839189977	0.008456268240689718	0	10
4	250	0	250	500	750	2	0	1	0.25	0.25	0.25	0.25	-0.375	-0.375	-0.375	-0.375	-0.375	seasonal	0.025	TRUE	100	1	NA	0	0.5	FALSE	3	mixmodel_cal	0.8	0.036205405810973354	0.009879976765915545	0	10
4	250	0	250	500	750	2	0	1	0.25	0.25	0.25	0.25	-0.375	-0.375	-0.375	-0.375	-0.375	seasonal	0.025	TRUE	100	1	NA	0	0.5	FALSE	3	sepmodel	0.8	3.322676360738408e-4	0.00919837401673448	0	10
4	250	0	250	500	750	2	0	1	0.25	0.25	0.25	0.25	-0.375	-0.375	-0.375	-0.375	-0.375	seasonal	0.025	TRUE	100	1	NA	0	0.5	FALSE	4	fixmodel	0.8	-0.016154841852352345	0.008782639458981509	0	10
4	250	0	250	500	750	2	0	1	0.25	0.25	0.25	0.25	-0.375	-0.375	-0.375	-0.375	-0.375	seasonal	0.025	TRUE	100	1	NA	0	0.5	FALSE	4	mixmodel	0.8	0.009445904244459107	0.00893316472403804	0	10
4	250	0	250	500	750	2	0	1	0.25	0.25	0.25	0.25	-0.375	-0.375	-0.375	-0.375	-0.375	seasonal	0.025	TRUE	100	1	NA	0	0.5	FALSE	4	mixmodel_AR1	0.8	0.0026139611530021562	0.00891841621281131	0	10
4	250	0	250	500	750	2	0	1	0.25	0.25	0.25	0.25	-0.375	-0.375	-0.375	-0.375	-0.375	seasonal	0.025	TRUE	100	1	NA	0	0.5	FALSE	4	mixmodel_AR1_cal	0.8	8.952159414855026e-4	0.008802582927390699	0	10
4	250	0	250	500	750	2	0	1	0.25	0.25	0.25	0.25	-0.375	-0.375	-0.375	-0.375	-0.375	seasonal	0.025	TRUE	100	1	NA	0	0.5	FALSE	4	mixmodel_cal	0.9	0.03713220045341362	0.010249340438402867	0	10
4	250	0	250	500	750	2	0	1	0.25	0.25	0.25	0.25	-0.375	-0.375	-0.375	-0.375	-0.375	seasonal	0.025	TRUE	100	1	NA	0	0.5	FALSE	4	sepmodel	0.8	-0.02257061828893802	0.010162352802379926	0	10
4	250	0	250	500	750	2	0	1	0.25	0.25	0.25	0.25	-0.25	-0.25	-0.25	-0.25	-0.25	seasonal	0.025	TRUE	25	1	NA	0	0.5	FALSE	2	fixmodel	0.9	0.020157889423556223	0.004174382309169481	0	10
4	250	0	250	500	750	2	0	1	0.25	0.25	0.25	0.25	-0.25	-0.25	-0.25	-0.25	-0.25	seasonal	0.025	TRUE	25	1	NA	0	0.5	FALSE	2	mixmodel	0.9	0.02397463111228563	0.003995034348437525	0	10
4	250	0	250	500	750	2	0	1	0.25	0.25	0.25	0.25	-0.25	-0.25	-0.25	-0.25	-0.25	seasonal	0.025	TRUE	25	1	NA	0	0.5	FALSE	2	mixmodel_AR1	0.9	0.023457061201680687	0.004026877850598645	0	10
4	250	0	250	500	750	2	0	1	0.25	0.25	0.25	0.25	-0.25	-0.25	-0.25	-0.25	-0.25	seasonal	0.025	TRUE	25	1	NA	0	0.5	FALSE	2	mixmodel_AR1_cal	0.9	0.018454390409921383	0.0036721672170486387	0	10
4	250	0	250	500	750	2	0	1	0.25	0.25	0.25	0.25	-0.25	-0.25	-0.25	-0.25	-0.25	seasonal	0.025	TRUE	25	1	NA	0	0.5	FALSE	2	mixmodel_cal	1	0.03281882226977378	0.003869671108739227	0	10
4	250	0	250	500	750	2	0	1	0.25	0.25	0.25	0.25	-0.25	-0.25	-0.25	-0.25	-0.25	seasonal	0.025	TRUE	25	1	NA	0	0.5	FALSE	2	sepmodel	0.9	0.013741604667750882	0.004190150429910739	0	10
4	250	0	250	500	750	2	0	1	0.25	0.25	0.25	0.25	-0.25	-0.25	-0.25	-0.25	-0.25	seasonal	0.025	TRUE	25	1	NA	0	0.5	FALSE	3	fixmodel	0.7	-0.04265478039884557	0.0071180730513313775	0	10
4	250	0	250	500	750	2	0	1	0.25	0.25	0.25	0.25	-0.25	-0.25	-0.25	-0.25	-0.25	seasonal	0.025	TRUE	25	1	NA	0	0.5	FALSE	3	mixmodel	0.8	-0.021021833294683052	0.005698949647233634	0	10
4	250	0	250	500	750	2	0	1	0.25	0.25	0.25	0.25	-0.25	-0.25	-0.25	-0.25	-0.25	seasonal	0.025	TRUE	25	1	NA	0	0.5	FALSE	3	mixmodel_AR1	0.8	-0.024308388287201183	0.0058834492796400704	0	10
4	250	0	250	500	750	2	0	1	0.25	0.25	0.25	0.25	-0.25	-0.25	-0.25	-0.25	-0.25	seasonal	0.025	TRUE	25	1	NA	0	0.5	FALSE	3	mixmodel_AR1_cal	0.9	-0.021431170978565	0.005937273475332581	0	10
4	250	0	250	500	750	2	0	1	0.25	0.25	0.25	0.25	-0.25	-0.25	-0.25	-0.25	-0.25	seasonal	0.025	TRUE	25	1	NA	0	0.5	FALSE	3	mixmodel_cal	1	0.05138607828068685	0.0067011009383730336	0	10
4	250	0	250	500	750	2	0	1	0.25	0.25	0.25	0.25	-0.25	-0.25	-0.25	-0.25	-0.25	seasonal	0.025	TRUE	25	1	NA	0	0.5	FALSE	3	sepmodel	0.5	-0.04017321220246653	0.008945925862991923	0	10
4	250	0	250	500	750	2	0	1	0.25	0.25	0.25	0.25	-0.25	-0.25	-0.25	-0.25	-0.25	seasonal	0.025	TRUE	25	1	NA	0	0.5	FALSE	4	fixmodel	0.9	0.014089796184518912	0.010159805330194682	0	10
4	250	0	250	500	750	2	0	1	0.25	0.25	0.25	0.25	-0.25	-0.25	-0.25	-0.25	-0.25	seasonal	0.025	TRUE	25	1	NA	0	0.5	FALSE	4	mixmodel	0.9	0.04454897243032095	0.011328339456690392	0	10
4	250	0	250	500	750	2	0	1	0.25	0.25	0.25	0.25	-0.25	-0.25	-0.25	-0.25	-0.25	seasonal	0.025	TRUE	25	1	NA	0	0.5	FALSE	4	mixmodel_AR1	0.9	0.03761661158220879	0.011016637299951747	0	10
4	250	0	250	500	750	2	0	1	0.25	0.25	0.25	0.25	-0.25	-0.25	-0.25	-0.25	-0.25	seasonal	0.025	TRUE	25	1	NA	0	0.5	FALSE	4	mixmodel_AR1_cal	1	0.03759135991512731	0.010463724292905988	0	10
4	250	0	250	500	750	2	0	1	0.25	0.25	0.25	0.25	-0.25	-0.25	-0.25	-0.25	-0.25	seasonal	0.025	TRUE	25	1	NA	0	0.5	FALSE	4	mixmodel_cal	1	0.13282582917175903	0.02399283716251278	0	10
4	250	0	250	500	750	2	0	1	0.25	0.25	0.25	0.25	-0.25	-0.25	-0.25	-0.25	-0.25	seasonal	0.025	TRUE	25	1	NA	0	0.5	FALSE	4	sepmodel	0.9	0.02158961934811889	0.011749635524661363	0	10
4	250	0	250	500	750	2	0	1	0.25	0.25	0.25	0.25	-0.25	-0.25	-0.25	-0.25	-0.25	seasonal	0.025	TRUE	50	1	NA	0	0.5	FALSE	2	fixmodel	0.7	-0.004574021736380593	0.007069297208909307	0	10
4	250	0	250	500	750	2	0	1	0.25	0.25	0.25	0.25	-0.25	-0.25	-0.25	-0.25	-0.25	seasonal	0.025	TRUE	50	1	NA	0	0.5	FALSE	2	mixmodel	0.7	0.0021796767345485025	0.007296474574147482	0	10
4	250	0	250	500	750	2	0	1	0.25	0.25	0.25	0.25	-0.25	-0.25	-0.25	-0.25	-0.25	seasonal	0.025	TRUE	50	1	NA	0	0.5	FALSE	2	mixmodel_AR1	0.7	0.0016837833230110705	0.007447898341704447	0	10
4	250	0	250	500	750	2	0	1	0.25	0.25	0.25	0.25	-0.25	-0.25	-0.25	-0.25	-0.25	seasonal	0.025	TRUE	50	1	NA	0	0.5	FALSE	2	mixmodel_AR1_cal	0.8	-4.2066736202377717e-4	0.007455114807988106	0	10
4	250	0	250	500	750	2	0	1	0.25	0.25	0.25	0.25	-0.25	-0.25	-0.25	-0.25	-0.25	seasonal	0.025	TRUE	50	1	NA	0	0.5	FALSE	2	mixmodel_cal	0.8	0.01630510530226524	0.0076489735570013356	0	10
4	250	0	250	500	750	2	0	1	0.25	0.25	0.25	0.25	-0.25	-0.25	-0.25	-0.25	-0.25	seasonal	0.025	TRUE	50	1	NA	0	0.5	FALSE	2	sepmodel	0.8	-0.0026152498444077382	0.007575427321032688	0	10
4	250	0	250	500	750	2	0	1	0.25	0.25	0.25	0.25	-0.25	-0.25	-0.25	-0.25	-0.25	seasonal	0.025	TRUE	50	1	NA	0	0.5	FALSE	3	fixmodel	0.7	-0.0326618174337103	0.004474337600874918	0	10
4	250	0	250	500	750	2	0	1	0.25	0.25	0.25	0.25	-0.25	-0.25	-0.25	-0.25	-0.25	seasonal	0.025	TRUE	50	1	NA	0	0.5	FALSE	3	mixmodel	0.8	-0.010298093618528051	0.0037411327528306345	0	10
4	250	0	250	500	750	2	0	1	0.25	0.25	0.25	0.25	-0.25	-0.25	-0.25	-0.25	-0.25	seasonal	0.025	TRUE	50	1	NA	0	0.5	FALSE	3	mixmodel_AR1	0.8	-0.014680742309035452	0.0038759893076494635	0	10
4	250	0	250	500	750	2	0	1	0.25	0.25	0.25	0.25	-0.25	-0.25	-0.25	-0.25	-0.25	seasonal	0.025	TRUE	50	1	NA	0	0.5	FALSE	3	mixmodel_AR1_cal	0.8	-0.01400838474266207	0.0038081955335672393	0	10
4	250	0	250	500	750	2	0	1	0.25	0.25	0.25	0.25	-0.25	-0.25	-0.25	-0.25	-0.25	seasonal	0.025	TRUE	50	1	NA	0	0.5	FALSE	3	mixmodel_cal	1	0.04791988776508602	0.00571027045192593	0	10
4	250	0	250	500	750	2	0	1	0.25	0.25	0.25	0.25	-0.25	-0.25	-0.25	-0.25	-0.25	seasonal	0.025	TRUE	50	1	NA	0	0.5	FALSE	3	sepmodel	0.7	-0.015349189600808593	0.0037632784821416236	0	10
4	250	0	250	500	750	2	0	1	0.25	0.25	0.25	0.25	-0.25	-0.25	-0.25	-0.25	-0.25	seasonal	0.025	TRUE	50	1	NA	0	0.5	FALSE	4	fixmodel	0.7	-0.0036801545381612345	0.007715682006116158	0	10
4	250	0	250	500	750	2	0	1	0.25	0.25	0.25	0.25	-0.25	-0.25	-0.25	-0.25	-0.25	seasonal	0.025	TRUE	50	1	NA	0	0.5	FALSE	4	mixmodel	0.9	0.030628822204172023	0.009393754523836022	0	10
4	250	0	250	500	750	2	0	1	0.25	0.25	0.25	0.25	-0.25	-0.25	-0.25	-0.25	-0.25	seasonal	0.025	TRUE	50	1	NA	0	0.5	FALSE	4	mixmodel_AR1	0.9	0.023829743296863253	0.009034227288773173	0	10
4	250	0	250	500	750	2	0	1	0.25	0.25	0.25	0.25	-0.25	-0.25	-0.25	-0.25	-0.25	seasonal	0.025	TRUE	50	1	NA	0	0.5	FALSE	4	mixmodel_AR1_cal	0.9	0.02264426554078245	0.009368292096713547	0	10
4	250	0	250	500	750	2	0	1	0.25	0.25	0.25	0.25	-0.25	-0.25	-0.25	-0.25	-0.25	seasonal	0.025	TRUE	50	1	NA	0	0.5	FALSE	4	mixmodel_cal	1	0.0981978612062963	0.018001324397861767	0	10
4	250	0	250	500	750	2	0	1	0.25	0.25	0.25	0.25	-0.25	-0.25	-0.25	-0.25	-0.25	seasonal	0.025	TRUE	50	1	NA	0	0.5	FALSE	4	sepmodel	0.8	0.008024809631588433	0.006678603553876315	0	10
4	250	0	250	500	750	2	0	1	0.25	0.25	0.25	0.25	-0.25	-0.25	-0.25	-0.25	-0.25	seasonal	0.025	TRUE	100	1	NA	0	0.5	FALSE	2	fixmodel	0.9	0.042519640651738945	0.010193005466013849	0	10
4	250	0	250	500	750	2	0	1	0.25	0.25	0.25	0.25	-0.25	-0.25	-0.25	-0.25	-0.25	seasonal	0.025	TRUE	100	1	NA	0	0.5	FALSE	2	mixmodel	0.9	0.04527438144622166	0.010208733419539965	0	10
4	250	0	250	500	750	2	0	1	0.25	0.25	0.25	0.25	-0.25	-0.25	-0.25	-0.25	-0.25	seasonal	0.025	TRUE	100	1	NA	0	0.5	FALSE	2	mixmodel_AR1	0.9	0.04679442224445621	0.010348658717431737	0	10
4	250	0	250	500	750	2	0	1	0.25	0.25	0.25	0.25	-0.25	-0.25	-0.25	-0.25	-0.25	seasonal	0.025	TRUE	100	1	NA	0	0.5	FALSE	2	mixmodel_AR1_cal	0.9	0.03819294951930563	0.009274350115943216	0	10
4	250	0	250	500	750	2	0	1	0.25	0.25	0.25	0.25	-0.25	-0.25	-0.25	-0.25	-0.25	seasonal	0.025	TRUE	100	1	NA	0	0.5	FALSE	2	mixmodel_cal	0.9	0.049283447850755245	0.01007714638757126	0	10
4	250	0	250	500	750	2	0	1	0.25	0.25	0.25	0.25	-0.25	-0.25	-0.25	-0.25	-0.25	seasonal	0.025	TRUE	100	1	NA	0	0.5	FALSE	2	sepmodel	0.9	0.056585606563977486	0.013689687634334978	0	10
4	250	0	250	500	750	2	0	1	0.25	0.25	0.25	0.25	-0.25	-0.25	-0.25	-0.25	-0.25	seasonal	0.025	TRUE	100	1	NA	0	0.5	FALSE	3	fixmodel	0.8	0.029222719294931008	0.01212465313945598	0	10
4	250	0	250	500	750	2	0	1	0.25	0.25	0.25	0.25	-0.25	-0.25	-0.25	-0.25	-0.25	seasonal	0.025	TRUE	100	1	NA	0	0.5	FALSE	3	mixmodel	0.9	0.049013643523037685	0.013609391844540996	0	10
4	250	0	250	500	750	2	0	1	0.25	0.25	0.25	0.25	-0.25	-0.25	-0.25	-0.25	-0.25	seasonal	0.025	TRUE	100	1	NA	0	0.5	FALSE	3	mixmodel_AR1	0.9	0.044956369244903115	0.01320654322335732	0	10
4	250	0	250	500	750	2	0	1	0.25	0.25	0.25	0.25	-0.25	-0.25	-0.25	-0.25	-0.25	seasonal	0.025	TRUE	100	1	NA	0	0.5	FALSE	3	mixmodel_AR1_cal	0.9	0.04227891849572696	0.01340001539735853	0	10
4	250	0	250	500	750	2	0	1	0.25	0.25	0.25	0.25	-0.25	-0.25	-0.25	-0.25	-0.25	seasonal	0.025	TRUE	100	1	NA	0	0.5	FALSE	3	mixmodel_cal	1	0.0748597992978057	0.017381856443436143	0	10
4	250	0	250	500	750	2	0	1	0.25	0.25	0.25	0.25	-0.25	-0.25	-0.25	-0.25	-0.25	seasonal	0.025	TRUE	100	1	NA	0	0.5	FALSE	3	sepmodel	0.9	0.026188216245082784	0.010633230227499174	0	10
4	250	0	250	500	750	2	0	1	0.25	0.25	0.25	0.25	-0.25	-0.25	-0.25	-0.25	-0.25	seasonal	0.025	TRUE	100	1	NA	0	0.5	FALSE	4	fixmodel	0.7	0.03529258418382765	0.015082036549493442	0	10
4	250	0	250	500	750	2	0	1	0.25	0.25	0.25	0.25	-0.25	-0.25	-0.25	-0.25	-0.25	seasonal	0.025	TRUE	100	1	NA	0	0.5	FALSE	4	mixmodel	1	0.06832507936376077	0.018452898945776022	0	10
4	250	0	250	500	750	2	0	1	0.25	0.25	0.25	0.25	-0.25	-0.25	-0.25	-0.25	-0.25	seasonal	0.025	TRUE	100	1	NA	0	0.5	FALSE	4	mixmodel_AR1	1	0.06163074518690399	0.017581222661733148	0	10
4	250	0	250	500	750	2	0	1	0.25	0.25	0.25	0.25	-0.25	-0.25	-0.25	-0.25	-0.25	seasonal	0.025	TRUE	100	1	NA	0	0.5	FALSE	4	mixmodel_AR1_cal	1	0.06212271426761611	0.018445390716340274	0	10
4	250	0	250	500	750	2	0	1	0.25	0.25	0.25	0.25	-0.25	-0.25	-0.25	-0.25	-0.25	seasonal	0.025	TRUE	100	1	NA	0	0.5	FALSE	4	mixmodel_cal	1	0.10451719251260408	0.025175702497749326	0	10
4	250	0	250	500	750	2	0	1	0.25	0.25	0.25	0.25	-0.25	-0.25	-0.25	-0.25	-0.25	seasonal	0.025	TRUE	100	1	NA	0	0.5	FALSE	4	sepmodel	0.7	0.023613503037079573	0.012487513112179327	0	10
4	250	0	250	500	750	2	0	1	0.25	0.25	0.25	0.25	-0.125	-0.125	-0.125	-0.125	-0.125	seasonal	0.025	TRUE	25	1	NA	0	0.5	FALSE	2	fixmodel	0.8	-0.03293335479595121	0.009545533636160085	0	10
4	250	0	250	500	750	2	0	1	0.25	0.25	0.25	0.25	-0.125	-0.125	-0.125	-0.125	-0.125	seasonal	0.025	TRUE	25	1	NA	0	0.5	FALSE	2	mixmodel	0.8	-0.027329120458498647	0.00848358658276831	0	10
4	250	0	250	500	750	2	0	1	0.25	0.25	0.25	0.25	-0.125	-0.125	-0.125	-0.125	-0.125	seasonal	0.025	TRUE	25	1	NA	0	0.5	FALSE	2	mixmodel_AR1	0.8	-0.027633430520587927	0.00834526367143536	0	10
4	250	0	250	500	750	2	0	1	0.25	0.25	0.25	0.25	-0.125	-0.125	-0.125	-0.125	-0.125	seasonal	0.025	TRUE	25	1	NA	0	0.5	FALSE	2	mixmodel_AR1_cal	0.8	-0.021430905118830203	0.007186621381393034	0	10
4	250	0	250	500	750	2	0	1	0.25	0.25	0.25	0.25	-0.125	-0.125	-0.125	-0.125	-0.125	seasonal	0.025	TRUE	25	1	NA	0	0.5	FALSE	2	mixmodel_cal	0.8	-0.018731882248998008	0.007766174584990379	0	10
4	250	0	250	500	750	2	0	1	0.25	0.25	0.25	0.25	-0.125	-0.125	-0.125	-0.125	-0.125	seasonal	0.025	TRUE	25	1	NA	0	0.5	FALSE	2	sepmodel	0.8	-0.017507736461989366	0.00855300410847276	0	10
4	250	0	250	500	750	2	0	1	0.25	0.25	0.25	0.25	-0.125	-0.125	-0.125	-0.125	-0.125	seasonal	0.025	TRUE	25	1	NA	0	0.5	FALSE	3	fixmodel	0.7	-0.018218268785880447	0.008694782711971868	0	10
4	250	0	250	500	750	2	0	1	0.25	0.25	0.25	0.25	-0.125	-0.125	-0.125	-0.125	-0.125	seasonal	0.025	TRUE	25	1	NA	0	0.5	FALSE	3	mixmodel	0.9	0.016551408431021337	0.00835361548778504	0	10
4	250	0	250	500	750	2	0	1	0.25	0.25	0.25	0.25	-0.125	-0.125	-0.125	-0.125	-0.125	seasonal	0.025	TRUE	25	1	NA	0	0.5	FALSE	3	mixmodel_AR1	0.9	0.017307541035246288	0.008627076610487849	0	10
4	250	0	250	500	750	2	0	1	0.25	0.25	0.25	0.25	-0.125	-0.125	-0.125	-0.125	-0.125	seasonal	0.025	TRUE	25	1	NA	0	0.5	FALSE	3	mixmodel_AR1_cal	1	0.03753208704942799	0.008510775648802638	0	10
4	250	0	250	500	750	2	0	1	0.25	0.25	0.25	0.25	-0.125	-0.125	-0.125	-0.125	-0.125	seasonal	0.025	TRUE	25	1	NA	0	0.5	FALSE	3	mixmodel_cal	1	0.04135483181226511	0.008251132598292266	0	10
4	250	0	250	500	750	2	0	1	0.25	0.25	0.25	0.25	-0.125	-0.125	-0.125	-0.125	-0.125	seasonal	0.025	TRUE	25	1	NA	0	0.5	FALSE	3	sepmodel	0.6	-0.01128245830531135	0.009414168380988169	0	10
4	250	0	250	500	750	2	0	1	0.25	0.25	0.25	0.25	-0.125	-0.125	-0.125	-0.125	-0.125	seasonal	0.025	TRUE	25	1	NA	0	0.5	FALSE	4	fixmodel	0.9	0.01012657102037406	0.004670579297453536	0	10
4	250	0	250	500	750	2	0	1	0.25	0.25	0.25	0.25	-0.125	-0.125	-0.125	-0.125	-0.125	seasonal	0.025	TRUE	25	1	NA	0	0.5	FALSE	4	mixmodel	1	0.05292046302395259	0.006463826474555471	0	10
4	250	0	250	500	750	2	0	1	0.25	0.25	0.25	0.25	-0.125	-0.125	-0.125	-0.125	-0.125	seasonal	0.025	TRUE	25	1	NA	0	0.5	FALSE	4	mixmodel_AR1	1	0.051098247891729946	0.006705199832791794	0	10
4	250	0	250	500	750	2	0	1	0.25	0.25	0.25	0.25	-0.125	-0.125	-0.125	-0.125	-0.125	seasonal	0.025	TRUE	25	1	NA	0	0.5	FALSE	4	mixmodel_AR1_cal	0.9	0.06030113411194537	0.008122866954798679	0	10
4	250	0	250	500	750	2	0	1	0.25	0.25	0.25	0.25	-0.125	-0.125	-0.125	-0.125	-0.125	seasonal	0.025	TRUE	25	1	NA	0	0.5	FALSE	4	mixmodel_cal	1	0.07789134480923693	0.008599146492985975	0	10
4	250	0	250	500	750	2	0	1	0.25	0.25	0.25	0.25	-0.125	-0.125	-0.125	-0.125	-0.125	seasonal	0.025	TRUE	25	1	NA	0	0.5	FALSE	4	sepmodel	0.9	0.025260451705005346	0.007517153056949613	0	10
4	250	0	250	500	750	2	0	1	0.25	0.25	0.25	0.25	-0.125	-0.125	-0.125	-0.125	-0.125	seasonal	0.025	TRUE	50	1	NA	0	0.5	FALSE	2	fixmodel	0.9	-0.024478060187334946	0.004308242065945886	0	10
4	250	0	250	500	750	2	0	1	0.25	0.25	0.25	0.25	-0.125	-0.125	-0.125	-0.125	-0.125	seasonal	0.025	TRUE	50	1	NA	0	0.5	FALSE	2	mixmodel	0.9	-0.020185772618904464	0.00342063313397613	0	10
4	250	0	250	500	750	2	0	1	0.25	0.25	0.25	0.25	-0.125	-0.125	-0.125	-0.125	-0.125	seasonal	0.025	TRUE	50	1	NA	0	0.5	FALSE	2	mixmodel_AR1	0.9	-0.01943506598936686	0.003512709363317381	0	10
4	250	0	250	500	750	2	0	1	0.25	0.25	0.25	0.25	-0.125	-0.125	-0.125	-0.125	-0.125	seasonal	0.025	TRUE	50	1	NA	0	0.5	FALSE	2	mixmodel_AR1_cal	0.9	-0.021892992858605027	0.0038109524302712885	0	10
4	250	0	250	500	750	2	0	1	0.25	0.25	0.25	0.25	-0.125	-0.125	-0.125	-0.125	-0.125	seasonal	0.025	TRUE	50	1	NA	0	0.5	FALSE	2	mixmodel_cal	0.9	-0.012243662646292309	0.0027475532099097426	0	10
4	250	0	250	500	750	2	0	1	0.25	0.25	0.25	0.25	-0.125	-0.125	-0.125	-0.125	-0.125	seasonal	0.025	TRUE	50	1	NA	0	0.5	FALSE	2	sepmodel	0.9	-0.023460054855598402	0.003607230577559371	0	10
4	250	0	250	500	750	2	0	1	0.25	0.25	0.25	0.25	-0.125	-0.125	-0.125	-0.125	-0.125	seasonal	0.025	TRUE	50	1	NA	0	0.5	FALSE	3	fixmodel	0.9	-0.033462803464450984	0.002595689655514816	0	10
4	250	0	250	500	750	2	0	1	0.25	0.25	0.25	0.25	-0.125	-0.125	-0.125	-0.125	-0.125	seasonal	0.025	TRUE	50	1	NA	0	0.5	FALSE	3	mixmodel	1	-9.392688075652355e-4	0.0012593435302650881	0	10
4	250	0	250	500	750	2	0	1	0.25	0.25	0.25	0.25	-0.125	-0.125	-0.125	-0.125	-0.125	seasonal	0.025	TRUE	50	1	NA	0	0.5	FALSE	3	mixmodel_AR1	1	-1.7379254860843963e-4	0.00151222459096407	0	10
4	250	0	250	500	750	2	0	1	0.25	0.25	0.25	0.25	-0.125	-0.125	-0.125	-0.125	-0.125	seasonal	0.025	TRUE	50	1	NA	0	0.5	FALSE	3	mixmodel_AR1_cal	0.9	-0.0021054126206233063	0.001959898869492928	0	10
4	250	0	250	500	750	2	0	1	0.25	0.25	0.25	0.25	-0.125	-0.125	-0.125	-0.125	-0.125	seasonal	0.025	TRUE	50	1	NA	0	0.5	FALSE	3	mixmodel_cal	1	0.024896432507850466	0.0019101791451717745	0	10
4	250	0	250	500	750	2	0	1	0.25	0.25	0.25	0.25	-0.125	-0.125	-0.125	-0.125	-0.125	seasonal	0.025	TRUE	50	1	NA	0	0.5	FALSE	3	sepmodel	0.7	-0.034470325262681165	0.0033755237769222215	0	10
4	250	0	250	500	750	2	0	1	0.25	0.25	0.25	0.25	-0.125	-0.125	-0.125	-0.125	-0.125	seasonal	0.025	TRUE	50	1	NA	0	0.5	FALSE	4	fixmodel	0.9	-5.900690967151096e-4	0.006359782652329304	0	10
4	250	0	250	500	750	2	0	1	0.25	0.25	0.25	0.25	-0.125	-0.125	-0.125	-0.125	-0.125	seasonal	0.025	TRUE	50	1	NA	0	0.5	FALSE	4	mixmodel	1	0.04072149428979936	0.007930831400791897	0	10
4	250	0	250	500	750	2	0	1	0.25	0.25	0.25	0.25	-0.125	-0.125	-0.125	-0.125	-0.125	seasonal	0.025	TRUE	50	1	NA	0	0.5	FALSE	4	mixmodel_AR1	1	0.03965086911540916	0.008191431788592133	0	10
4	250	0	250	500	750	2	0	1	0.25	0.25	0.25	0.25	-0.125	-0.125	-0.125	-0.125	-0.125	seasonal	0.025	TRUE	50	1	NA	0	0.5	FALSE	4	mixmodel_AR1_cal	1	0.03341856227975578	0.00872857240484772	0	10
4	250	0	250	500	750	2	0	1	0.25	0.25	0.25	0.25	-0.125	-0.125	-0.125	-0.125	-0.125	seasonal	0.025	TRUE	50	1	NA	0	0.5	FALSE	4	mixmodel_cal	1	0.06824766141546909	0.009462104914163584	0	10
4	250	0	250	500	750	2	0	1	0.25	0.25	0.25	0.25	-0.125	-0.125	-0.125	-0.125	-0.125	seasonal	0.025	TRUE	50	1	NA	0	0.5	FALSE	4	sepmodel	0.8	0.003993505034440151	0.0049340400214299435	0	10
4	250	0	250	500	750	2	0	1	0.25	0.25	0.25	0.25	-0.125	-0.125	-0.125	-0.125	-0.125	seasonal	0.025	TRUE	100	1	NA	0	0.5	FALSE	2	fixmodel	0.7	-0.010995580824291775	0.008597027272530965	0	10
4	250	0	250	500	750	2	0	1	0.25	0.25	0.25	0.25	-0.125	-0.125	-0.125	-0.125	-0.125	seasonal	0.025	TRUE	100	1	NA	0	0.5	FALSE	2	mixmodel	0.7	-0.0075101139715967186	0.007782383538584547	0	10
4	250	0	250	500	750	2	0	1	0.25	0.25	0.25	0.25	-0.125	-0.125	-0.125	-0.125	-0.125	seasonal	0.025	TRUE	100	1	NA	0	0.5	FALSE	2	mixmodel_AR1	0.7	-0.004219664204232173	0.007952885349399396	0	10
4	250	0	250	500	750	2	0	1	0.25	0.25	0.25	0.25	-0.125	-0.125	-0.125	-0.125	-0.125	seasonal	0.025	TRUE	100	1	NA	0	0.5	FALSE	2	mixmodel_AR1_cal	0.7	-0.010397737270887145	0.006866399958945004	0	10
4	250	0	250	500	750	2	0	1	0.25	0.25	0.25	0.25	-0.125	-0.125	-0.125	-0.125	-0.125	seasonal	0.025	TRUE	100	1	NA	0	0.5	FALSE	2	mixmodel_cal	0.7	-0.008325121029761722	0.006937551635050781	0	10
4	250	0	250	500	750	2	0	1	0.25	0.25	0.25	0.25	-0.125	-0.125	-0.125	-0.125	-0.125	seasonal	0.025	TRUE	100	1	NA	0	0.5	FALSE	2	sepmodel	0.6	-0.020191542644289157	0.008231613868498397	0	10
4	250	0	250	500	750	2	0	1	0.25	0.25	0.25	0.25	-0.125	-0.125	-0.125	-0.125	-0.125	seasonal	0.025	TRUE	100	1	NA	0	0.5	FALSE	3	fixmodel	0.9	0.04261415017326254	0.008084237787181184	0	10
4	250	0	250	500	750	2	0	1	0.25	0.25	0.25	0.25	-0.125	-0.125	-0.125	-0.125	-0.125	seasonal	0.025	TRUE	100	1	NA	0	0.5	FALSE	3	mixmodel	1	0.07225793714054213	0.011356142602606468	0	10
4	250	0	250	500	750	2	0	1	0.25	0.25	0.25	0.25	-0.125	-0.125	-0.125	-0.125	-0.125	seasonal	0.025	TRUE	100	1	NA	0	0.5	FALSE	3	mixmodel_AR1	1	0.07547233190059316	0.011434052441964352	0	10
4	250	0	250	500	750	2	0	1	0.25	0.25	0.25	0.25	-0.125	-0.125	-0.125	-0.125	-0.125	seasonal	0.025	TRUE	100	1	NA	0	0.5	FALSE	3	mixmodel_AR1_cal	1	0.07376183089667758	0.01133560465690778	0	10
4	250	0	250	500	750	2	0	1	0.25	0.25	0.25	0.25	-0.125	-0.125	-0.125	-0.125	-0.125	seasonal	0.025	TRUE	100	1	NA	0	0.5	FALSE	3	mixmodel_cal	1	0.09022544142200961	0.013552569541940156	0	10
4	250	0	250	500	750	2	0	1	0.25	0.25	0.25	0.25	-0.125	-0.125	-0.125	-0.125	-0.125	seasonal	0.025	TRUE	100	1	NA	0	0.5	FALSE	3	sepmodel	0.9	0.03656918746954601	0.00825659973381342	0	10
4	250	0	250	500	750	2	0	1	0.25	0.25	0.25	0.25	-0.125	-0.125	-0.125	-0.125	-0.125	seasonal	0.025	TRUE	100	1	NA	0	0.5	FALSE	4	fixmodel	0.7	0.010598811046445328	0.009976375792490012	0	10
4	250	0	250	500	750	2	0	1	0.25	0.25	0.25	0.25	-0.125	-0.125	-0.125	-0.125	-0.125	seasonal	0.025	TRUE	100	1	NA	0	0.5	FALSE	4	mixmodel	1	0.050861592980942984	0.0126608117876575	0	10
4	250	0	250	500	750	2	0	1	0.25	0.25	0.25	0.25	-0.125	-0.125	-0.125	-0.125	-0.125	seasonal	0.025	TRUE	100	1	NA	0	0.5	FALSE	4	mixmodel_AR1	1	0.05089722103922881	0.012039227467531615	0	10
4	250	0	250	500	750	2	0	1	0.25	0.25	0.25	0.25	-0.125	-0.125	-0.125	-0.125	-0.125	seasonal	0.025	TRUE	100	1	NA	0	0.5	FALSE	4	mixmodel_AR1_cal	1	0.04928417115398301	0.01293282298089313	0	10
4	250	0	250	500	750	2	0	1	0.25	0.25	0.25	0.25	-0.125	-0.125	-0.125	-0.125	-0.125	seasonal	0.025	TRUE	100	1	NA	0	0.5	FALSE	4	mixmodel_cal	1	0.06941734403377368	0.014628557714251525	0	10
4	250	0	250	500	750	2	0	1	0.25	0.25	0.25	0.25	-0.125	-0.125	-0.125	-0.125	-0.125	seasonal	0.025	TRUE	100	1	NA	0	0.5	FALSE	4	sepmodel	0.6	0.006208184543920728	0.012433796004766698	0	10
4	250	0	250	500	750	2	0	1	0.25	0.25	0.25	0.25	0	0	0	0	0	seasonal	0.025	TRUE	25	1	NA	0	0.5	FALSE	2	fixmodel	0.8	0.009415959202927976	0.007914426754491496	0	10
4	250	0	250	500	750	2	0	1	0.25	0.25	0.25	0.25	0	0	0	0	0	seasonal	0.025	TRUE	25	1	NA	0	0.5	FALSE	2	mixmodel	0.9	0.020786458745040367	0.007102668521313889	0	10
4	250	0	250	500	750	2	0	1	0.25	0.25	0.25	0.25	0	0	0	0	0	seasonal	0.025	TRUE	25	1	NA	0	0.5	FALSE	2	mixmodel_AR1	0.9	0.023122684534211548	0.007069116521021022	0	10
4	250	0	250	500	750	2	0	1	0.25	0.25	0.25	0.25	0	0	0	0	0	seasonal	0.025	TRUE	25	1	NA	0	0.5	FALSE	2	mixmodel_AR1_cal	0.9	0.025218123574230956	0.0069703243185505115	0	10
4	250	0	250	500	750	2	0	1	0.25	0.25	0.25	0.25	0	0	0	0	0	seasonal	0.025	TRUE	25	1	NA	0	0.5	FALSE	2	mixmodel_cal	0.9	0.02428811792917663	0.007090241806773434	0	10
4	250	0	250	500	750	2	0	1	0.25	0.25	0.25	0.25	0	0	0	0	0	seasonal	0.025	TRUE	25	1	NA	0	0.5	FALSE	2	sepmodel	0.8	0.019237839744936834	0.008653049133671932	0	10
4	250	0	250	500	750	2	0	1	0.25	0.25	0.25	0.25	0	0	0	0	0	seasonal	0.025	TRUE	25	1	NA	0	0.5	FALSE	3	fixmodel	0.9	-0.004845514613018428	0.0032502281264842137	0	10
4	250	0	250	500	750	2	0	1	0.25	0.25	0.25	0.25	0	0	0	0	0	seasonal	0.025	TRUE	25	1	NA	0	0.5	FALSE	3	mixmodel	1	0.009300135837920992	0.0038849783350005302	0	10
4	250	0	250	500	750	2	0	1	0.25	0.25	0.25	0.25	0	0	0	0	0	seasonal	0.025	TRUE	25	1	NA	0	0.5	FALSE	3	mixmodel_AR1	1	0.010065513948627994	0.003982967806882271	0	10
4	250	0	250	500	750	2	0	1	0.25	0.25	0.25	0.25	0	0	0	0	0	seasonal	0.025	TRUE	25	1	NA	0	0.5	FALSE	3	mixmodel_AR1_cal	1	0.009217376205199346	0.00397439620641642	0	10
4	250	0	250	500	750	2	0	1	0.25	0.25	0.25	0.25	0	0	0	0	0	seasonal	0.025	TRUE	25	1	NA	0	0.5	FALSE	3	mixmodel_cal	1	0.008483124601237759	0.004025925818037029	0	10
4	250	0	250	500	750	2	0	1	0.25	0.25	0.25	0.25	0	0	0	0	0	seasonal	0.025	TRUE	25	1	NA	0	0.5	FALSE	3	sepmodel	0.8	0.00438774021961578	0.0036440606081108774	0	10
4	250	0	250	500	750	2	0	1	0.25	0.25	0.25	0.25	0	0	0	0	0	seasonal	0.025	TRUE	25	1	NA	0	0.5	FALSE	4	fixmodel	0.9	0.007697955583575988	0.0026521507216749883	0	10
4	250	0	250	500	750	2	0	1	0.25	0.25	0.25	0.25	0	0	0	0	0	seasonal	0.025	TRUE	25	1	NA	0	0.5	FALSE	4	mixmodel	1	0.022881595889738374	0.0034466946531519814	0	10
4	250	0	250	500	750	2	0	1	0.25	0.25	0.25	0.25	0	0	0	0	0	seasonal	0.025	TRUE	25	1	NA	0	0.5	FALSE	4	mixmodel_AR1	1	0.02233361729510795	0.003529960181085947	0	10
4	250	0	250	500	750	2	0	1	0.25	0.25	0.25	0.25	0	0	0	0	0	seasonal	0.025	TRUE	25	1	NA	0	0.5	FALSE	4	mixmodel_AR1_cal	1	0.023405760485497213	0.0036659865545430794	0	10
4	250	0	250	500	750	2	0	1	0.25	0.25	0.25	0.25	0	0	0	0	0	seasonal	0.025	TRUE	25	1	NA	0	0.5	FALSE	4	mixmodel_cal	1	0.02261058963286786	0.003723028355988854	0	10
4	250	0	250	500	750	2	0	1	0.25	0.25	0.25	0.25	0	0	0	0	0	seasonal	0.025	TRUE	25	1	NA	0	0.5	FALSE	4	sepmodel	0.8	0.016532652105691992	0.004202396349627873	0	10
4	250	0	250	500	750	2	0	1	0.25	0.25	0.25	0.25	0	0	0	0	0	seasonal	0.025	TRUE	50	1	NA	0	0.5	FALSE	2	fixmodel	0.9	-0.011568672957616488	0.0023154835384034673	0	10
4	250	0	250	500	750	2	0	1	0.25	0.25	0.25	0.25	0	0	0	0	0	seasonal	0.025	TRUE	50	1	NA	0	0.5	FALSE	2	mixmodel	0.9	-0.0025720342204706924	0.0020193284840565756	0	10
4	250	0	250	500	750	2	0	1	0.25	0.25	0.25	0.25	0	0	0	0	0	seasonal	0.025	TRUE	50	1	NA	0	0.5	FALSE	2	mixmodel_AR1	0.9	-0.001339447260166185	0.0020690865963031027	0	10
4	250	0	250	500	750	2	0	1	0.25	0.25	0.25	0.25	0	0	0	0	0	seasonal	0.025	TRUE	50	1	NA	0	0.5	FALSE	2	mixmodel_AR1_cal	0.9	0.0017098143890861366	0.002158109385060505	0	10
4	250	0	250	500	750	2	0	1	0.25	0.25	0.25	0.25	0	0	0	0	0	seasonal	0.025	TRUE	50	1	NA	0	0.5	FALSE	2	mixmodel_cal	0.9	0.0011320020865765502	0.002130479330364479	0	10
4	250	0	250	500	750	2	0	1	0.25	0.25	0.25	0.25	0	0	0	0	0	seasonal	0.025	TRUE	50	1	NA	0	0.5	FALSE	2	sepmodel	0.9	-0.01222781473832466	0.002922855013766455	0	10
4	250	0	250	500	750	2	0	1	0.25	0.25	0.25	0.25	0	0	0	0	0	seasonal	0.025	TRUE	50	1	NA	0	0.5	FALSE	3	fixmodel	0.7	-0.031580544657556664	0.006079912693543515	0	10
4	250	0	250	500	750	2	0	1	0.25	0.25	0.25	0.25	0	0	0	0	0	seasonal	0.025	TRUE	50	1	NA	0	0.5	FALSE	3	mixmodel	0.8	-0.017360371379510086	0.005249094372562343	0	10
4	250	0	250	500	750	2	0	1	0.25	0.25	0.25	0.25	0	0	0	0	0	seasonal	0.025	TRUE	50	1	NA	0	0.5	FALSE	3	mixmodel_AR1	0.8	-0.015431505091699774	0.0052491763267279975	0	10
4	250	0	250	500	750	2	0	1	0.25	0.25	0.25	0.25	0	0	0	0	0	seasonal	0.025	TRUE	50	1	NA	0	0.5	FALSE	3	mixmodel_AR1_cal	0.8	-0.014869682206800178	0.0052710573909650615	0	10
4	250	0	250	500	750	2	0	1	0.25	0.25	0.25	0.25	0	0	0	0	0	seasonal	0.025	TRUE	50	1	NA	0	0.5	FALSE	3	mixmodel_cal	0.8	-0.016062545881322565	0.005216039362395827	0	10
4	250	0	250	500	750	2	0	1	0.25	0.25	0.25	0.25	0	0	0	0	0	seasonal	0.025	TRUE	50	1	NA	0	0.5	FALSE	3	sepmodel	0.6	-0.03942014407999805	0.006447318754041947	0	10
4	250	0	250	500	750	2	0	1	0.25	0.25	0.25	0.25	0	0	0	0	0	seasonal	0.025	TRUE	50	1	NA	0	0.5	FALSE	4	fixmodel	0.6	-0.06757291981804613	0.006603191262751303	0	10
4	250	0	250	500	750	2	0	1	0.25	0.25	0.25	0.25	0	0	0	0	0	seasonal	0.025	TRUE	50	1	NA	0	0.5	FALSE	4	mixmodel	0.8	-0.05285650912186817	0.00599131540611486	0	10
4	250	0	250	500	750	2	0	1	0.25	0.25	0.25	0.25	0	0	0	0	0	seasonal	0.025	TRUE	50	1	NA	0	0.5	FALSE	4	mixmodel_AR1	0.8	-0.0499519671304939	0.00567966505164317	0	10
4	250	0	250	500	750	2	0	1	0.25	0.25	0.25	0.25	0	0	0	0	0	seasonal	0.025	TRUE	50	1	NA	0	0.5	FALSE	4	mixmodel_AR1_cal	0.8	-0.0505858041427545	0.0057712572592989965	0	10
4	250	0	250	500	750	2	0	1	0.25	0.25	0.25	0.25	0	0	0	0	0	seasonal	0.025	TRUE	50	1	NA	0	0.5	FALSE	4	mixmodel_cal	0.8	-0.05129474681751617	0.005704994680884304	0	10
4	250	0	250	500	750	2	0	1	0.25	0.25	0.25	0.25	0	0	0	0	0	seasonal	0.025	TRUE	50	1	NA	0	0.5	FALSE	4	sepmodel	0.5	-0.07149381552188201	0.007983915383642806	0	10
4	250	0	250	500	750	2	0	1	0.25	0.25	0.25	0.25	0	0	0	0	0	seasonal	0.025	TRUE	100	1	NA	0	0.5	FALSE	2	fixmodel	1	0.049430186011453776	0.008290731148956426	0	10
4	250	0	250	500	750	2	0	1	0.25	0.25	0.25	0.25	0	0	0	0	0	seasonal	0.025	TRUE	100	1	NA	0	0.5	FALSE	2	mixmodel	1	0.053765209828767466	0.008187291129097973	0	10
4	250	0	250	500	750	2	0	1	0.25	0.25	0.25	0.25	0	0	0	0	0	seasonal	0.025	TRUE	100	1	NA	0	0.5	FALSE	2	mixmodel_AR1	1	0.0499522580394688	0.008028236790892143	0	10
4	250	0	250	500	750	2	0	1	0.25	0.25	0.25	0.25	0	0	0	0	0	seasonal	0.025	TRUE	100	1	NA	0	0.5	FALSE	2	mixmodel_AR1_cal	1	0.0529876362568652	0.008209541346435768	0	10
4	250	0	250	500	750	2	0	1	0.25	0.25	0.25	0.25	0	0	0	0	0	seasonal	0.025	TRUE	100	1	NA	0	0.5	FALSE	2	mixmodel_cal	1	0.05257459888076462	0.008131120364130908	0	10
4	250	0	250	500	750	2	0	1	0.25	0.25	0.25	0.25	0	0	0	0	0	seasonal	0.025	TRUE	100	1	NA	0	0.5	FALSE	2	sepmodel	1	0.04428696477236366	0.006679226736694261	0	10
4	250	0	250	500	750	2	0	1	0.25	0.25	0.25	0.25	0	0	0	0	0	seasonal	0.025	TRUE	100	1	NA	0	0.5	FALSE	3	fixmodel	1	0.01953688278612175	0.007191605502306207	0	10
4	250	0	250	500	750	2	0	1	0.25	0.25	0.25	0.25	0	0	0	0	0	seasonal	0.025	TRUE	100	1	NA	0	0.5	FALSE	3	mixmodel	1	0.014569419149054066	0.006761066217623659	0	10
4	250	0	250	500	750	2	0	1	0.25	0.25	0.25	0.25	0	0	0	0	0	seasonal	0.025	TRUE	100	1	NA	0	0.5	FALSE	3	mixmodel_AR1	1	0.010879273884027629	0.007017258654172287	0	10
4	250	0	250	500	750	2	0	1	0.25	0.25	0.25	0.25	0	0	0	0	0	seasonal	0.025	TRUE	100	1	NA	0	0.5	FALSE	3	mixmodel_AR1_cal	1	0.008644285011401649	0.0071543122177587255	0	10
4	250	0	250	500	750	2	0	1	0.25	0.25	0.25	0.25	0	0	0	0	0	seasonal	0.025	TRUE	100	1	NA	0	0.5	FALSE	3	mixmodel_cal	1	0.011305289833779065	0.007126881076519422	0	10
4	250	0	250	500	750	2	0	1	0.25	0.25	0.25	0.25	0	0	0	0	0	seasonal	0.025	TRUE	100	1	NA	0	0.5	FALSE	3	sepmodel	1	0.026916058422309336	0.007935803444931692	0	10
4	250	0	250	500	750	2	0	1	0.25	0.25	0.25	0.25	0	0	0	0	0	seasonal	0.025	TRUE	100	1	NA	0	0.5	FALSE	4	fixmodel	0.8	0.02627520072868935	0.009060181175246446	0	10
4	250	0	250	500	750	2	0	1	0.25	0.25	0.25	0.25	0	0	0	0	0	seasonal	0.025	TRUE	100	1	NA	0	0.5	FALSE	4	mixmodel	0.9	0.023790551143868452	0.005831471709289536	0	10
4	250	0	250	500	750	2	0	1	0.25	0.25	0.25	0.25	0	0	0	0	0	seasonal	0.025	TRUE	100	1	NA	0	0.5	FALSE	4	mixmodel_AR1	1	0.023883621973760552	0.005672293770206568	0	10
4	250	0	250	500	750	2	0	1	0.25	0.25	0.25	0.25	0	0	0	0	0	seasonal	0.025	TRUE	100	1	NA	0	0.5	FALSE	4	mixmodel_AR1_cal	0.9	0.021388295728215004	0.005692932397142843	0	10
4	250	0	250	500	750	2	0	1	0.25	0.25	0.25	0.25	0	0	0	0	0	seasonal	0.025	TRUE	100	1	NA	0	0.5	FALSE	4	mixmodel_cal	0.9	0.02273465338419459	0.005873791825859308	0	10
4	250	0	250	500	750	2	0	1	0.25	0.25	0.25	0.25	0	0	0	0	0	seasonal	0.025	TRUE	100	1	NA	0	0.5	FALSE	4	sepmodel	0.7	0.03221913916104486	0.011266306320859627	0	10
4	250	0	250	500	750	2	0	1	0.25	0.25	0.25	0.25	0.125	0.125	0.125	0.125	0.125	seasonal	0.025	TRUE	25	1	NA	0	0.5	FALSE	2	fixmodel	0.8	-0.025692204038934293	0.004834787902376898	0	10
4	250	0	250	500	750	2	0	1	0.25	0.25	0.25	0.25	0.125	0.125	0.125	0.125	0.125	seasonal	0.025	TRUE	25	1	NA	0	0.5	FALSE	2	mixmodel	0.8	-0.03107474775383082	0.004930023476163569	0	10
4	250	0	250	500	750	2	0	1	0.25	0.25	0.25	0.25	0.125	0.125	0.125	0.125	0.125	seasonal	0.025	TRUE	25	1	NA	0	0.5	FALSE	2	mixmodel_AR1	0.8	-0.0348127865412548	0.00550629958698617	0	10
4	250	0	250	500	750	2	0	1	0.25	0.25	0.25	0.25	0.125	0.125	0.125	0.125	0.125	seasonal	0.025	TRUE	25	1	NA	0	0.5	FALSE	2	mixmodel_AR1_cal	0.8	-0.031308031870630845	0.004932103796945219	0	10
4	250	0	250	500	750	2	0	1	0.25	0.25	0.25	0.25	0.125	0.125	0.125	0.125	0.125	seasonal	0.025	TRUE	25	1	NA	0	0.5	FALSE	2	mixmodel_cal	0.8	-0.0321313682761969	0.0048811149792556355	0	10
4	250	0	250	500	750	2	0	1	0.25	0.25	0.25	0.25	0.125	0.125	0.125	0.125	0.125	seasonal	0.025	TRUE	25	1	NA	0	0.5	FALSE	2	sepmodel	0.7	-0.02080467632344045	0.005969142054251191	0	10
4	250	0	250	500	750	2	0	1	0.25	0.25	0.25	0.25	0.125	0.125	0.125	0.125	0.125	seasonal	0.025	TRUE	25	1	NA	0	0.5	FALSE	3	fixmodel	0.6	-0.02441847892639013	0.00992284291364607	0	10
4	250	0	250	500	750	2	0	1	0.25	0.25	0.25	0.25	0.125	0.125	0.125	0.125	0.125	seasonal	0.025	TRUE	25	1	NA	0	0.5	FALSE	3	mixmodel	0.6	-0.05363489032196107	0.011642255747079791	0	10
4	250	0	250	500	750	2	0	1	0.25	0.25	0.25	0.25	0.125	0.125	0.125	0.125	0.125	seasonal	0.025	TRUE	25	1	NA	0	0.5	FALSE	3	mixmodel_AR1	0.6	-0.05444833526010461	0.011841311458561134	0	10
4	250	0	250	500	750	2	0	1	0.25	0.25	0.25	0.25	0.125	0.125	0.125	0.125	0.125	seasonal	0.025	TRUE	25	1	NA	0	0.5	FALSE	3	mixmodel_AR1_cal	0.6	-0.0566464542270584	0.010620990871328981	0	10
4	250	0	250	500	750	2	0	1	0.25	0.25	0.25	0.25	0.125	0.125	0.125	0.125	0.125	seasonal	0.025	TRUE	25	1	NA	0	0.5	FALSE	3	mixmodel_cal	0.5	-0.07838246426730978	0.013681312913091668	0	10
4	250	0	250	500	750	2	0	1	0.25	0.25	0.25	0.25	0.125	0.125	0.125	0.125	0.125	seasonal	0.025	TRUE	25	1	NA	0	0.5	FALSE	3	sepmodel	0.6	-0.020687617875806395	0.010484842367369367	0	10
4	250	0	250	500	750	2	0	1	0.25	0.25	0.25	0.25	0.125	0.125	0.125	0.125	0.125	seasonal	0.025	TRUE	25	1	NA	0	0.5	FALSE	4	fixmodel	0.9	-0.023628033530224753	0.0035141679680256634	0	10
4	250	0	250	500	750	2	0	1	0.25	0.25	0.25	0.25	0.125	0.125	0.125	0.125	0.125	seasonal	0.025	TRUE	25	1	NA	0	0.5	FALSE	4	mixmodel	0.6	-0.06706786264619083	0.008208017427590666	0	10
4	250	0	250	500	750	2	0	1	0.25	0.25	0.25	0.25	0.125	0.125	0.125	0.125	0.125	seasonal	0.025	TRUE	25	1	NA	0	0.5	FALSE	4	mixmodel_AR1	0.6	-0.06923716144364772	0.008773403996100089	0	10
4	250	0	250	500	750	2	0	1	0.25	0.25	0.25	0.25	0.125	0.125	0.125	0.125	0.125	seasonal	0.025	TRUE	25	1	NA	0	0.5	FALSE	4	mixmodel_AR1_cal	0.5	-0.06751678875820205	0.007879254985517947	0	10
4	250	0	250	500	750	2	0	1	0.25	0.25	0.25	0.25	0.125	0.125	0.125	0.125	0.125	seasonal	0.025	TRUE	25	1	NA	0	0.5	FALSE	4	mixmodel_cal	0.3	-0.0972014774875566	0.011901553032241545	0	10
4	250	0	250	500	750	2	0	1	0.25	0.25	0.25	0.25	0.125	0.125	0.125	0.125	0.125	seasonal	0.025	TRUE	25	1	NA	0	0.5	FALSE	4	sepmodel	0.8	-0.03330386214493679	0.0036416538329257357	0	10
4	250	0	250	500	750	2	0	1	0.25	0.25	0.25	0.25	0.125	0.125	0.125	0.125	0.125	seasonal	0.025	TRUE	50	1	NA	0	0.5	FALSE	2	fixmodel	0.9	0.005462663447364788	0.00568918585265627	0	10
4	250	0	250	500	750	2	0	1	0.25	0.25	0.25	0.25	0.125	0.125	0.125	0.125	0.125	seasonal	0.025	TRUE	50	1	NA	0	0.5	FALSE	2	mixmodel	0.9	-0.002338796127996748	0.004787087926597531	0	10
4	250	0	250	500	750	2	0	1	0.25	0.25	0.25	0.25	0.125	0.125	0.125	0.125	0.125	seasonal	0.025	TRUE	50	1	NA	0	0.5	FALSE	2	mixmodel_AR1	0.9	-0.00432227263775615	0.004651793338349424	0	10
4	250	0	250	500	750	2	0	1	0.25	0.25	0.25	0.25	0.125	0.125	0.125	0.125	0.125	seasonal	0.025	TRUE	50	1	NA	0	0.5	FALSE	2	mixmodel_AR1_cal	0.9	-0.004896528048431398	0.004690311559780641	0	10
4	250	0	250	500	750	2	0	1	0.25	0.25	0.25	0.25	0.125	0.125	0.125	0.125	0.125	seasonal	0.025	TRUE	50	1	NA	0	0.5	FALSE	2	mixmodel_cal	0.9	-0.006572916153524663	0.004610596580962077	0	10
4	250	0	250	500	750	2	0	1	0.25	0.25	0.25	0.25	0.125	0.125	0.125	0.125	0.125	seasonal	0.025	TRUE	50	1	NA	0	0.5	FALSE	2	sepmodel	0.8	0.01529229880842548	0.00813001298491098	0	10
4	250	0	250	500	750	2	0	1	0.25	0.25	0.25	0.25	0.125	0.125	0.125	0.125	0.125	seasonal	0.025	TRUE	50	1	NA	0	0.5	FALSE	3	fixmodel	0.8	-0.025495332210067362	0.006844253680349227	0	10
4	250	0	250	500	750	2	0	1	0.25	0.25	0.25	0.25	0.125	0.125	0.125	0.125	0.125	seasonal	0.025	TRUE	50	1	NA	0	0.5	FALSE	3	mixmodel	0.7	-0.06530880824790267	0.010408208712845283	0	10
4	250	0	250	500	750	2	0	1	0.25	0.25	0.25	0.25	0.125	0.125	0.125	0.125	0.125	seasonal	0.025	TRUE	50	1	NA	0	0.5	FALSE	3	mixmodel_AR1	0.7	-0.0658623409040745	0.01051388512884658	0	10
4	250	0	250	500	750	2	0	1	0.25	0.25	0.25	0.25	0.125	0.125	0.125	0.125	0.125	seasonal	0.025	TRUE	50	1	NA	0	0.5	FALSE	3	mixmodel_AR1_cal	0.7	-0.06574685857983846	0.00998880371496575	0	10
4	250	0	250	500	750	2	0	1	0.25	0.25	0.25	0.25	0.125	0.125	0.125	0.125	0.125	seasonal	0.025	TRUE	50	1	NA	0	0.5	FALSE	3	mixmodel_cal	0.7	-0.07828136824852974	0.011836601693891786	0	10
4	250	0	250	500	750	2	0	1	0.25	0.25	0.25	0.25	0.125	0.125	0.125	0.125	0.125	seasonal	0.025	TRUE	50	1	NA	0	0.5	FALSE	3	sepmodel	0.8	-0.008876053362998066	0.00667013573157872	0	10
4	250	0	250	500	750	2	0	1	0.25	0.25	0.25	0.25	0.125	0.125	0.125	0.125	0.125	seasonal	0.025	TRUE	50	1	NA	0	0.5	FALSE	4	fixmodel	0.8	-0.025210475220351296	0.007182067419095617	0	10
4	250	0	250	500	750	2	0	1	0.25	0.25	0.25	0.25	0.125	0.125	0.125	0.125	0.125	seasonal	0.025	TRUE	50	1	NA	0	0.5	FALSE	4	mixmodel	0.6	-0.07608775994368773	0.01195590634859178	0	10
4	250	0	250	500	750	2	0	1	0.25	0.25	0.25	0.25	0.125	0.125	0.125	0.125	0.125	seasonal	0.025	TRUE	50	1	NA	0	0.5	FALSE	4	mixmodel_AR1	0.6	-0.07689054049092771	0.012425386869278026	0	10
4	250	0	250	500	750	2	0	1	0.25	0.25	0.25	0.25	0.125	0.125	0.125	0.125	0.125	seasonal	0.025	TRUE	50	1	NA	0	0.5	FALSE	4	mixmodel_AR1_cal	0.6	-0.07381093113641382	0.011852831212141523	0	10
4	250	0	250	500	750	2	0	1	0.25	0.25	0.25	0.25	0.125	0.125	0.125	0.125	0.125	seasonal	0.025	TRUE	50	1	NA	0	0.5	FALSE	4	mixmodel_cal	0.5	-0.09192577875059543	0.01516039332705565	0	10
4	250	0	250	500	750	2	0	1	0.25	0.25	0.25	0.25	0.125	0.125	0.125	0.125	0.125	seasonal	0.025	TRUE	50	1	NA	0	0.5	FALSE	4	sepmodel	0.7	-0.010017148703720998	0.008887655215213926	0	10
4	250	0	250	500	750	2	0	1	0.25	0.25	0.25	0.25	0.125	0.125	0.125	0.125	0.125	seasonal	0.025	TRUE	100	1	NA	0	0.5	FALSE	2	fixmodel	0.7	0.006781452431863741	0.011391389306434208	0	10
4	250	0	250	500	750	2	0	1	0.25	0.25	0.25	0.25	0.125	0.125	0.125	0.125	0.125	seasonal	0.025	TRUE	100	1	NA	0	0.5	FALSE	2	mixmodel	0.8	0.0016425681596731246	0.010305518633711968	0	10
4	250	0	250	500	750	2	0	1	0.25	0.25	0.25	0.25	0.125	0.125	0.125	0.125	0.125	seasonal	0.025	TRUE	100	1	NA	0	0.5	FALSE	2	mixmodel_AR1	0.8	-0.004391841608353283	0.009992713881240123	0	10
4	250	0	250	500	750	2	0	1	0.25	0.25	0.25	0.25	0.125	0.125	0.125	0.125	0.125	seasonal	0.025	TRUE	100	1	NA	0	0.5	FALSE	2	mixmodel_AR1_cal	0.8	-0.0027019214994113278	0.009961841629818495	0	10
4	250	0	250	500	750	2	0	1	0.25	0.25	0.25	0.25	0.125	0.125	0.125	0.125	0.125	seasonal	0.025	TRUE	100	1	NA	0	0.5	FALSE	2	mixmodel_cal	0.8	-0.0030325529991657137	0.010005749545982982	0	10
4	250	0	250	500	750	2	0	1	0.25	0.25	0.25	0.25	0.125	0.125	0.125	0.125	0.125	seasonal	0.025	TRUE	100	1	NA	0	0.5	FALSE	2	sepmodel	0.8	0.015254653236863222	0.011248946490416672	0	10
4	250	0	250	500	750	2	0	1	0.25	0.25	0.25	0.25	0.125	0.125	0.125	0.125	0.125	seasonal	0.025	TRUE	100	1	NA	0	0.5	FALSE	3	fixmodel	0.8	-0.02275915535311392	0.004904050124341937	0	10
4	250	0	250	500	750	2	0	1	0.25	0.25	0.25	0.25	0.125	0.125	0.125	0.125	0.125	seasonal	0.025	TRUE	100	1	NA	0	0.5	FALSE	3	mixmodel	0.7	-0.05778736356406186	0.007751177531232564	0	10
4	250	0	250	500	750	2	0	1	0.25	0.25	0.25	0.25	0.125	0.125	0.125	0.125	0.125	seasonal	0.025	TRUE	100	1	NA	0	0.5	FALSE	3	mixmodel_AR1	0.7	-0.0630458293001505	0.009557831537168767	0	10
4	250	0	250	500	750	2	0	1	0.25	0.25	0.25	0.25	0.125	0.125	0.125	0.125	0.125	seasonal	0.025	TRUE	100	1	NA	0	0.5	FALSE	3	mixmodel_AR1_cal	0.7	-0.06097566285658592	0.009299978230439144	0	10
4	250	0	250	500	750	2	0	1	0.25	0.25	0.25	0.25	0.125	0.125	0.125	0.125	0.125	seasonal	0.025	TRUE	100	1	NA	0	0.5	FALSE	3	mixmodel_cal	0.7	-0.06445440588867465	0.009709271819427993	0	10
4	250	0	250	500	750	2	0	1	0.25	0.25	0.25	0.25	0.125	0.125	0.125	0.125	0.125	seasonal	0.025	TRUE	100	1	NA	0	0.5	FALSE	3	sepmodel	0.7	-0.023173989452438877	0.0037861938022543877	0	10
4	250	0	250	500	750	2	0	1	0.25	0.25	0.25	0.25	0.125	0.125	0.125	0.125	0.125	seasonal	0.025	TRUE	100	1	NA	0	0.5	FALSE	4	fixmodel	0.8	-0.03442599763487555	0.0040519525202387776	0	10
4	250	0	250	500	750	2	0	1	0.25	0.25	0.25	0.25	0.125	0.125	0.125	0.125	0.125	seasonal	0.025	TRUE	100	1	NA	0	0.5	FALSE	4	mixmodel	0.5	-0.08055567724256536	0.009230192293796811	0	10
4	250	0	250	500	750	2	0	1	0.25	0.25	0.25	0.25	0.125	0.125	0.125	0.125	0.125	seasonal	0.025	TRUE	100	1	NA	0	0.5	FALSE	4	mixmodel_AR1	0.4	-0.08475515644425981	0.009866990869448877	0	10
4	250	0	250	500	750	2	0	1	0.25	0.25	0.25	0.25	0.125	0.125	0.125	0.125	0.125	seasonal	0.025	TRUE	100	1	NA	0	0.5	FALSE	4	mixmodel_AR1_cal	0.5	-0.08500443153380315	0.009879563534457056	0	10
4	250	0	250	500	750	2	0	1	0.25	0.25	0.25	0.25	0.125	0.125	0.125	0.125	0.125	seasonal	0.025	TRUE	100	1	NA	0	0.5	FALSE	4	mixmodel_cal	0.4	-0.08958703274370795	0.010131488151459627	0	10
4	250	0	250	500	750	2	0	1	0.25	0.25	0.25	0.25	0.125	0.125	0.125	0.125	0.125	seasonal	0.025	TRUE	100	1	NA	0	0.5	FALSE	4	sepmodel	0.8	-0.038026412960179626	0.003984691798486993	0	10
4	250	0	250	500	750	2	0	1	0.25	0.25	0.25	0.25	0.25	0.25	0.25	0.25	0.25	seasonal	0.025	TRUE	25	1	NA	0	0.5	FALSE	2	fixmodel	0.8	-0.014635497976639534	0.003444719873040389	0	10
4	250	0	250	500	750	2	0	1	0.25	0.25	0.25	0.25	0.25	0.25	0.25	0.25	0.25	seasonal	0.025	TRUE	25	1	NA	0	0.5	FALSE	2	mixmodel	0.8	-0.014588776401803135	0.0036020988603127054	0	10
4	250	0	250	500	750	2	0	1	0.25	0.25	0.25	0.25	0.25	0.25	0.25	0.25	0.25	seasonal	0.025	TRUE	25	1	NA	0	0.5	FALSE	2	mixmodel_AR1	0.8	-0.018432312786138133	0.004026360909642618	0	10
4	250	0	250	500	750	2	0	1	0.25	0.25	0.25	0.25	0.25	0.25	0.25	0.25	0.25	seasonal	0.025	TRUE	25	1	NA	0	0.5	FALSE	2	mixmodel_AR1_cal	0.8	-0.006430532433104807	0.003389553483969537	0	10
4	250	0	250	500	750	2	0	1	0.25	0.25	0.25	0.25	0.25	0.25	0.25	0.25	0.25	seasonal	0.025	TRUE	25	1	NA	0	0.5	FALSE	2	mixmodel_cal	0.8	-0.01258924925148707	0.0038604585389905026	0	10
4	250	0	250	500	750	2	0	1	0.25	0.25	0.25	0.25	0.25	0.25	0.25	0.25	0.25	seasonal	0.025	TRUE	25	1	NA	0	0.5	FALSE	2	sepmodel	0.9	-0.027187628598566365	0.003466917112635947	0	10
4	250	0	250	500	750	2	0	1	0.25	0.25	0.25	0.25	0.25	0.25	0.25	0.25	0.25	seasonal	0.025	TRUE	25	1	NA	0	0.5	FALSE	3	fixmodel	0.7	-0.035482877198681144	0.009566890121298598	0	10
4	250	0	250	500	750	2	0	1	0.25	0.25	0.25	0.25	0.25	0.25	0.25	0.25	0.25	seasonal	0.025	TRUE	25	1	NA	0	0.5	FALSE	3	mixmodel	0.6	-0.05198791888190166	0.010470214574801996	0	10
4	250	0	250	500	750	2	0	1	0.25	0.25	0.25	0.25	0.25	0.25	0.25	0.25	0.25	seasonal	0.025	TRUE	25	1	NA	0	0.5	FALSE	3	mixmodel_AR1	0.7	-0.04911206127307326	0.010295635790494596	0	10
4	250	0	250	500	750	2	0	1	0.25	0.25	0.25	0.25	0.25	0.25	0.25	0.25	0.25	seasonal	0.025	TRUE	25	1	NA	0	0.5	FALSE	3	mixmodel_AR1_cal	0.7	-0.05000779872526863	0.010430779641063048	0	10
4	250	0	250	500	750	2	0	1	0.25	0.25	0.25	0.25	0.25	0.25	0.25	0.25	0.25	seasonal	0.025	TRUE	25	1	NA	0	0.5	FALSE	3	mixmodel_cal	0.3	-0.11829648494360537	0.02053505625080859	0	10
4	250	0	250	500	750	2	0	1	0.25	0.25	0.25	0.25	0.25	0.25	0.25	0.25	0.25	seasonal	0.025	TRUE	25	1	NA	0	0.5	FALSE	3	sepmodel	0.5	-0.0499956145153749	0.009421830658732719	0	10
4	250	0	250	500	750	2	0	1	0.25	0.25	0.25	0.25	0.25	0.25	0.25	0.25	0.25	seasonal	0.025	TRUE	25	1	NA	0	0.5	FALSE	4	fixmodel	0.9	-0.002158130028931557	0.005177831309726068	0	10
4	250	0	250	500	750	2	0	1	0.25	0.25	0.25	0.25	0.25	0.25	0.25	0.25	0.25	seasonal	0.025	TRUE	25	1	NA	0	0.5	FALSE	4	mixmodel	0.8	-0.03264933693090803	0.006035200877588059	0	10
4	250	0	250	500	750	2	0	1	0.25	0.25	0.25	0.25	0.25	0.25	0.25	0.25	0.25	seasonal	0.025	TRUE	25	1	NA	0	0.5	FALSE	4	mixmodel_AR1	0.8	-0.02677696538775726	0.005874231631507195	0	10
4	250	0	250	500	750	2	0	1	0.25	0.25	0.25	0.25	0.25	0.25	0.25	0.25	0.25	seasonal	0.025	TRUE	25	1	NA	0	0.5	FALSE	4	mixmodel_AR1_cal	0.9	-0.02377070638506171	0.005709375638660925	0	10
4	250	0	250	500	750	2	0	1	0.25	0.25	0.25	0.25	0.25	0.25	0.25	0.25	0.25	seasonal	0.025	TRUE	25	1	NA	0	0.5	FALSE	4	mixmodel_cal	0.4	-0.11730202781664338	0.017123818658383524	0	10
4	250	0	250	500	750	2	0	1	0.25	0.25	0.25	0.25	0.25	0.25	0.25	0.25	0.25	seasonal	0.025	TRUE	25	1	NA	0	0.5	FALSE	4	sepmodel	0.8	-0.008429797844434431	0.004897668595171845	0	10
4	250	0	250	500	750	2	0	1	0.25	0.25	0.25	0.25	0.25	0.25	0.25	0.25	0.25	seasonal	0.025	TRUE	50	1	NA	0	0.5	FALSE	2	fixmodel	0.8	-0.018129499982373266	0.003694534548720773	0	10
4	250	0	250	500	750	2	0	1	0.25	0.25	0.25	0.25	0.25	0.25	0.25	0.25	0.25	seasonal	0.025	TRUE	50	1	NA	0	0.5	FALSE	2	mixmodel	0.8	-0.0231212454019187	0.00398033621084412	0	10
4	250	0	250	500	750	2	0	1	0.25	0.25	0.25	0.25	0.25	0.25	0.25	0.25	0.25	seasonal	0.025	TRUE	50	1	NA	0	0.5	FALSE	2	mixmodel_AR1	0.9	-0.022484601009487883	0.00378465124591504	0	10
4	250	0	250	500	750	2	0	1	0.25	0.25	0.25	0.25	0.25	0.25	0.25	0.25	0.25	seasonal	0.025	TRUE	50	1	NA	0	0.5	FALSE	2	mixmodel_AR1_cal	0.9	-0.020400074758930443	0.00391747145689039	0	10
4	250	0	250	500	750	2	0	1	0.25	0.25	0.25	0.25	0.25	0.25	0.25	0.25	0.25	seasonal	0.025	TRUE	50	1	NA	0	0.5	FALSE	2	mixmodel_cal	0.9	-0.03735256290597938	0.004905695632660173	0	10
4	250	0	250	500	750	2	0	1	0.25	0.25	0.25	0.25	0.25	0.25	0.25	0.25	0.25	seasonal	0.025	TRUE	50	1	NA	0	0.5	FALSE	2	sepmodel	0.8	-0.027432405288279053	0.00545833638169704	0	10
4	250	0	250	500	750	2	0	1	0.25	0.25	0.25	0.25	0.25	0.25	0.25	0.25	0.25	seasonal	0.025	TRUE	50	1	NA	0	0.5	FALSE	3	fixmodel	0.8	-0.019672394423582075	0.007080711955763706	0	10
4	250	0	250	500	750	2	0	1	0.25	0.25	0.25	0.25	0.25	0.25	0.25	0.25	0.25	seasonal	0.025	TRUE	50	1	NA	0	0.5	FALSE	3	mixmodel	0.7	-0.04019722953279305	0.008165774037991	0	10
4	250	0	250	500	750	2	0	1	0.25	0.25	0.25	0.25	0.25	0.25	0.25	0.25	0.25	seasonal	0.025	TRUE	50	1	NA	0	0.5	FALSE	3	mixmodel_AR1	0.7	-0.035309239823328904	0.007861774376981618	0	10
4	250	0	250	500	750	2	0	1	0.25	0.25	0.25	0.25	0.25	0.25	0.25	0.25	0.25	seasonal	0.025	TRUE	50	1	NA	0	0.5	FALSE	3	mixmodel_AR1_cal	0.7	-0.03529477786400294	0.007501712943205416	0	10
4	250	0	250	500	750	2	0	1	0.25	0.25	0.25	0.25	0.25	0.25	0.25	0.25	0.25	seasonal	0.025	TRUE	50	1	NA	0	0.5	FALSE	3	mixmodel_cal	0.4	-0.09844196463503642	0.0157456364012312	0	10
4	250	0	250	500	750	2	0	1	0.25	0.25	0.25	0.25	0.25	0.25	0.25	0.25	0.25	seasonal	0.025	TRUE	50	1	NA	0	0.5	FALSE	3	sepmodel	0.7	-0.025105905777488096	0.007011453402912326	0	10
4	250	0	250	500	750	2	0	1	0.25	0.25	0.25	0.25	0.25	0.25	0.25	0.25	0.25	seasonal	0.025	TRUE	50	1	NA	0	0.5	FALSE	4	fixmodel	0.7	-0.018908873035151784	0.005969237836642217	0	10
4	250	0	250	500	750	2	0	1	0.25	0.25	0.25	0.25	0.25	0.25	0.25	0.25	0.25	seasonal	0.025	TRUE	50	1	NA	0	0.5	FALSE	4	mixmodel	0.7	-0.05256832543802763	0.007995623889178839	0	10
4	250	0	250	500	750	2	0	1	0.25	0.25	0.25	0.25	0.25	0.25	0.25	0.25	0.25	seasonal	0.025	TRUE	50	1	NA	0	0.5	FALSE	4	mixmodel_AR1	0.7	-0.044678277987145104	0.007295539477009474	0	10
4	250	0	250	500	750	2	0	1	0.25	0.25	0.25	0.25	0.25	0.25	0.25	0.25	0.25	seasonal	0.025	TRUE	50	1	NA	0	0.5	FALSE	4	mixmodel_AR1_cal	0.7	-0.042489349021023	0.0070488734428785045	0	10
4	250	0	250	500	750	2	0	1	0.25	0.25	0.25	0.25	0.25	0.25	0.25	0.25	0.25	seasonal	0.025	TRUE	50	1	NA	0	0.5	FALSE	4	mixmodel_cal	0.4	-0.12494804320487744	0.020221907764092446	0	10
4	250	0	250	500	750	2	0	1	0.25	0.25	0.25	0.25	0.25	0.25	0.25	0.25	0.25	seasonal	0.025	TRUE	50	1	NA	0	0.5	FALSE	4	sepmodel	0.7	-0.024459773515737505	0.007889660446365318	0	10
4	250	0	250	500	750	2	0	1	0.25	0.25	0.25	0.25	0.25	0.25	0.25	0.25	0.25	seasonal	0.025	TRUE	100	1	NA	0	0.5	FALSE	2	fixmodel	0.5	-0.05873902635026284	0.01169929793268238	0	10
4	250	0	250	500	750	2	0	1	0.25	0.25	0.25	0.25	0.25	0.25	0.25	0.25	0.25	seasonal	0.025	TRUE	100	1	NA	0	0.5	FALSE	2	mixmodel	0.5	-0.06395984149372143	0.011915165580160874	0	10
4	250	0	250	500	750	2	0	1	0.25	0.25	0.25	0.25	0.25	0.25	0.25	0.25	0.25	seasonal	0.025	TRUE	100	1	NA	0	0.5	FALSE	2	mixmodel_AR1	0.5	-0.0637542979805009	0.011883421569630452	0	10
4	250	0	250	500	750	2	0	1	0.25	0.25	0.25	0.25	0.25	0.25	0.25	0.25	0.25	seasonal	0.025	TRUE	100	1	NA	0	0.5	FALSE	2	mixmodel_AR1_cal	0.6	-0.06018073960167916	0.010183154802259557	0	10
4	250	0	250	500	750	2	0	1	0.25	0.25	0.25	0.25	0.25	0.25	0.25	0.25	0.25	seasonal	0.025	TRUE	100	1	NA	0	0.5	FALSE	2	mixmodel_cal	0.5	-0.07114963156968508	0.011586825341929608	0	10
4	250	0	250	500	750	2	0	1	0.25	0.25	0.25	0.25	0.25	0.25	0.25	0.25	0.25	seasonal	0.025	TRUE	100	1	NA	0	0.5	FALSE	2	sepmodel	0.4	-0.056422163558894296	0.01088152857010066	0	10
4	250	0	250	500	750	2	0	1	0.25	0.25	0.25	0.25	0.25	0.25	0.25	0.25	0.25	seasonal	0.025	TRUE	100	1	NA	0	0.5	FALSE	3	fixmodel	0.8	3.6103401929094e-5	0.006235711317614722	0	10
4	250	0	250	500	750	2	0	1	0.25	0.25	0.25	0.25	0.25	0.25	0.25	0.25	0.25	seasonal	0.025	TRUE	100	1	NA	0	0.5	FALSE	3	mixmodel	0.7	-0.02267386511021584	0.00717703087282412	0	10
4	250	0	250	500	750	2	0	1	0.25	0.25	0.25	0.25	0.25	0.25	0.25	0.25	0.25	seasonal	0.025	TRUE	100	1	NA	0	0.5	FALSE	3	mixmodel_AR1	0.7	-0.018860186668577937	0.007029277670537088	0	10
4	250	0	250	500	750	2	0	1	0.25	0.25	0.25	0.25	0.25	0.25	0.25	0.25	0.25	seasonal	0.025	TRUE	100	1	NA	0	0.5	FALSE	3	mixmodel_AR1_cal	0.7	-0.01978886653596868	0.006859712851967833	0	10
4	250	0	250	500	750	2	0	1	0.25	0.25	0.25	0.25	0.25	0.25	0.25	0.25	0.25	seasonal	0.025	TRUE	100	1	NA	0	0.5	FALSE	3	mixmodel_cal	0.6	-0.05088566477610404	0.008435234743008302	0	10
4	250	0	250	500	750	2	0	1	0.25	0.25	0.25	0.25	0.25	0.25	0.25	0.25	0.25	seasonal	0.025	TRUE	100	1	NA	0	0.5	FALSE	3	sepmodel	0.7	-0.01097664886780599	0.007125270537145179	0	10
4	250	0	250	500	750	2	0	1	0.25	0.25	0.25	0.25	0.25	0.25	0.25	0.25	0.25	seasonal	0.025	TRUE	100	1	NA	0	0.5	FALSE	4	fixmodel	0.8	0.004369883680788248	0.005892185083970988	0	10
4	250	0	250	500	750	2	0	1	0.25	0.25	0.25	0.25	0.25	0.25	0.25	0.25	0.25	seasonal	0.025	TRUE	100	1	NA	0	0.5	FALSE	4	mixmodel	0.7	-0.03107709622247432	0.007043142159659868	0	10
4	250	0	250	500	750	2	0	1	0.25	0.25	0.25	0.25	0.25	0.25	0.25	0.25	0.25	seasonal	0.025	TRUE	100	1	NA	0	0.5	FALSE	4	mixmodel_AR1	0.8	-0.02262384057544227	0.006381892154774055	0	10
4	250	0	250	500	750	2	0	1	0.25	0.25	0.25	0.25	0.25	0.25	0.25	0.25	0.25	seasonal	0.025	TRUE	100	1	NA	0	0.5	FALSE	4	mixmodel_AR1_cal	0.8	-0.02270160268299545	0.006151146047476503	0	10
4	250	0	250	500	750	2	0	1	0.25	0.25	0.25	0.25	0.25	0.25	0.25	0.25	0.25	seasonal	0.025	TRUE	100	1	NA	0	0.5	FALSE	4	mixmodel_cal	0.6	-0.06754622537295353	0.009867398640448857	0	10
4	250	0	250	500	750	2	0	1	0.25	0.25	0.25	0.25	0.25	0.25	0.25	0.25	0.25	seasonal	0.025	TRUE	100	1	NA	0	0.5	FALSE	4	sepmodel	0.8	0.011677711343178267	0.00832089014508212	0	10
4	250	0	250	500	750	2	0	1	0.25	0.25	0.25	0.25	0.375	0.375	0.375	0.375	0.375	seasonal	0.025	TRUE	25	1	NA	0	0.5	FALSE	2	fixmodel	0.7	-0.042282379587460034	0.012535456738442408	0	10
4	250	0	250	500	750	2	0	1	0.25	0.25	0.25	0.25	0.375	0.375	0.375	0.375	0.375	seasonal	0.025	TRUE	25	1	NA	0	0.5	FALSE	2	mixmodel	0.7	-0.04524762647757056	0.012678938211660282	0	10
4	250	0	250	500	750	2	0	1	0.25	0.25	0.25	0.25	0.375	0.375	0.375	0.375	0.375	seasonal	0.025	TRUE	25	1	NA	0	0.5	FALSE	2	mixmodel_AR1	0.7	-0.04458411275856903	0.012260583944443631	0	10
4	250	0	250	500	750	2	0	1	0.25	0.25	0.25	0.25	0.375	0.375	0.375	0.375	0.375	seasonal	0.025	TRUE	25	1	NA	0	0.5	FALSE	2	mixmodel_AR1_cal	0.7	-0.03900723467744049	0.011924774633480061	0	10
4	250	0	250	500	750	2	0	1	0.25	0.25	0.25	0.25	0.375	0.375	0.375	0.375	0.375	seasonal	0.025	TRUE	25	1	NA	0	0.5	FALSE	2	mixmodel_cal	0.6	-0.06292458955208552	0.014405611464976159	0	10
4	250	0	250	500	750	2	0	1	0.25	0.25	0.25	0.25	0.375	0.375	0.375	0.375	0.375	seasonal	0.025	TRUE	25	1	NA	0	0.5	FALSE	2	sepmodel	0.7	-0.03409112428600302	0.01146444135300912	0	10
4	250	0	250	500	750	2	0	1	0.25	0.25	0.25	0.25	0.375	0.375	0.375	0.375	0.375	seasonal	0.025	TRUE	25	1	NA	0	0.5	FALSE	3	fixmodel	0.8	-0.0033811251259462994	0.006707154724391183	0	10
4	250	0	250	500	750	2	0	1	0.25	0.25	0.25	0.25	0.375	0.375	0.375	0.375	0.375	seasonal	0.025	TRUE	25	1	NA	0	0.5	FALSE	3	mixmodel	0.7	-0.01764387791820168	0.007019535630194808	0	10
4	250	0	250	500	750	2	0	1	0.25	0.25	0.25	0.25	0.375	0.375	0.375	0.375	0.375	seasonal	0.025	TRUE	25	1	NA	0	0.5	FALSE	3	mixmodel_AR1	0.7	-0.014186124866006126	0.006844797309367572	0	10
4	250	0	250	500	750	2	0	1	0.25	0.25	0.25	0.25	0.375	0.375	0.375	0.375	0.375	seasonal	0.025	TRUE	25	1	NA	0	0.5	FALSE	3	mixmodel_AR1_cal	0.7	-0.014693973698268808	0.006213916680041088	0	10
4	250	0	250	500	750	2	0	1	0.25	0.25	0.25	0.25	0.375	0.375	0.375	0.375	0.375	seasonal	0.025	TRUE	25	1	NA	0	0.5	FALSE	3	mixmodel_cal	0.3	-0.10888274093791984	0.017104443937021357	0	10
4	250	0	250	500	750	2	0	1	0.25	0.25	0.25	0.25	0.375	0.375	0.375	0.375	0.375	seasonal	0.025	TRUE	25	1	NA	0	0.5	FALSE	3	sepmodel	0.7	0.006173994479571188	0.008156818424304312	0	10
4	250	0	250	500	750	2	0	1	0.25	0.25	0.25	0.25	0.375	0.375	0.375	0.375	0.375	seasonal	0.025	TRUE	25	1	NA	0	0.5	FALSE	4	fixmodel	1	0.02237827165239112	0.005677476570774191	0	10
4	250	0	250	500	750	2	0	1	0.25	0.25	0.25	0.25	0.375	0.375	0.375	0.375	0.375	seasonal	0.025	TRUE	25	1	NA	0	0.5	FALSE	4	mixmodel	0.7	-5.65615255030294e-4	0.005211254132078807	0	10
4	250	0	250	500	750	2	0	1	0.25	0.25	0.25	0.25	0.375	0.375	0.375	0.375	0.375	seasonal	0.025	TRUE	25	1	NA	0	0.5	FALSE	4	mixmodel_AR1	0.9	0.005831235746736357	0.005160626251388628	0	10
4	250	0	250	500	750	2	0	1	0.25	0.25	0.25	0.25	0.375	0.375	0.375	0.375	0.375	seasonal	0.025	TRUE	25	1	NA	0	0.5	FALSE	4	mixmodel_AR1_cal	1	0.008700511165065945	0.0052823006341050594	0	10
4	250	0	250	500	750	2	0	1	0.25	0.25	0.25	0.25	0.375	0.375	0.375	0.375	0.375	seasonal	0.025	TRUE	25	1	NA	0	0.5	FALSE	4	mixmodel_cal	0.4	-0.11675268974069175	0.017906797847544172	0	10
4	250	0	250	500	750	2	0	1	0.25	0.25	0.25	0.25	0.375	0.375	0.375	0.375	0.375	seasonal	0.025	TRUE	25	1	NA	0	0.5	FALSE	4	sepmodel	0.8	0.025703898621311165	0.008883898601772815	0	10
4	250	0	250	500	750	2	0	1	0.25	0.25	0.25	0.25	0.375	0.375	0.375	0.375	0.375	seasonal	0.025	TRUE	50	1	NA	0	0.5	FALSE	2	fixmodel	1	0.003625600115189959	0.002968132335336953	0	10
4	250	0	250	500	750	2	0	1	0.25	0.25	0.25	0.25	0.375	0.375	0.375	0.375	0.375	seasonal	0.025	TRUE	50	1	NA	0	0.5	FALSE	2	mixmodel	1	-8.671142356425021e-4	0.00302984568861671	0	10
4	250	0	250	500	750	2	0	1	0.25	0.25	0.25	0.25	0.375	0.375	0.375	0.375	0.375	seasonal	0.025	TRUE	50	1	NA	0	0.5	FALSE	2	mixmodel_AR1	0.9	-0.001235387453153916	0.003081246015251501	0	10
4	250	0	250	500	750	2	0	1	0.25	0.25	0.25	0.25	0.375	0.375	0.375	0.375	0.375	seasonal	0.025	TRUE	50	1	NA	0	0.5	FALSE	2	mixmodel_AR1_cal	1	0.0030113609148074067	0.003170396235204653	0	10
4	250	0	250	500	750	2	0	1	0.25	0.25	0.25	0.25	0.375	0.375	0.375	0.375	0.375	seasonal	0.025	TRUE	50	1	NA	0	0.5	FALSE	2	mixmodel_cal	0.9	-0.016647132583537345	0.0033290933053842986	0	10
4	250	0	250	500	750	2	0	1	0.25	0.25	0.25	0.25	0.375	0.375	0.375	0.375	0.375	seasonal	0.025	TRUE	50	1	NA	0	0.5	FALSE	2	sepmodel	0.9	0.01715661335206364	0.004237574971987603	0	10
4	250	0	250	500	750	2	0	1	0.25	0.25	0.25	0.25	0.375	0.375	0.375	0.375	0.375	seasonal	0.025	TRUE	50	1	NA	0	0.5	FALSE	3	fixmodel	0.9	0.003510460262426229	0.008166647935026907	0	10
4	250	0	250	500	750	2	0	1	0.25	0.25	0.25	0.25	0.375	0.375	0.375	0.375	0.375	seasonal	0.025	TRUE	50	1	NA	0	0.5	FALSE	3	mixmodel	0.8	-0.010511600435287557	0.008348937138569972	0	10
4	250	0	250	500	750	2	0	1	0.25	0.25	0.25	0.25	0.375	0.375	0.375	0.375	0.375	seasonal	0.025	TRUE	50	1	NA	0	0.5	FALSE	3	mixmodel_AR1	0.8	-0.0063277346973989596	0.008199838282426144	0	10
4	250	0	250	500	750	2	0	1	0.25	0.25	0.25	0.25	0.375	0.375	0.375	0.375	0.375	seasonal	0.025	TRUE	50	1	NA	0	0.5	FALSE	3	mixmodel_AR1_cal	0.8	-0.006416486291274495	0.008474098628926893	0	10
4	250	0	250	500	750	2	0	1	0.25	0.25	0.25	0.25	0.375	0.375	0.375	0.375	0.375	seasonal	0.025	TRUE	50	1	NA	0	0.5	FALSE	3	mixmodel_cal	0.6	-0.06476718835787103	0.013048471690073655	0	10
4	250	0	250	500	750	2	0	1	0.25	0.25	0.25	0.25	0.375	0.375	0.375	0.375	0.375	seasonal	0.025	TRUE	50	1	NA	0	0.5	FALSE	3	sepmodel	0.8	0.010421995439657147	0.010596411685134638	0	10
4	250	0	250	500	750	2	0	1	0.25	0.25	0.25	0.25	0.375	0.375	0.375	0.375	0.375	seasonal	0.025	TRUE	50	1	NA	0	0.5	FALSE	4	fixmodel	0.8	0.007293491911987693	0.01025526698155604	0	10
4	250	0	250	500	750	2	0	1	0.25	0.25	0.25	0.25	0.375	0.375	0.375	0.375	0.375	seasonal	0.025	TRUE	50	1	NA	0	0.5	FALSE	4	mixmodel	0.8	-0.017591705316126163	0.010537321866317461	0	10
4	250	0	250	500	750	2	0	1	0.25	0.25	0.25	0.25	0.375	0.375	0.375	0.375	0.375	seasonal	0.025	TRUE	50	1	NA	0	0.5	FALSE	4	mixmodel_AR1	0.8	-0.01219340758466217	0.010277012064473836	0	10
4	250	0	250	500	750	2	0	1	0.25	0.25	0.25	0.25	0.375	0.375	0.375	0.375	0.375	seasonal	0.025	TRUE	50	1	NA	0	0.5	FALSE	4	mixmodel_AR1_cal	0.8	-0.01033065068872944	0.010400440660685885	0	10
4	250	0	250	500	750	2	0	1	0.25	0.25	0.25	0.25	0.375	0.375	0.375	0.375	0.375	seasonal	0.025	TRUE	50	1	NA	0	0.5	FALSE	4	mixmodel_cal	0.4	-0.08371461526764531	0.017733278954399776	0	10
4	250	0	250	500	750	2	0	1	0.25	0.25	0.25	0.25	0.375	0.375	0.375	0.375	0.375	seasonal	0.025	TRUE	50	1	NA	0	0.5	FALSE	4	sepmodel	0.8	0.006425983414187858	0.009532740149069524	0	10
4	250	0	250	500	750	2	0	1	0.25	0.25	0.25	0.25	0.375	0.375	0.375	0.375	0.375	seasonal	0.025	TRUE	100	1	NA	0	0.5	FALSE	2	fixmodel	0.8	-0.029711106606300317	0.003574368383649763	0	10
4	250	0	250	500	750	2	0	1	0.25	0.25	0.25	0.25	0.375	0.375	0.375	0.375	0.375	seasonal	0.025	TRUE	100	1	NA	0	0.5	FALSE	2	mixmodel	0.8	-0.034849060269025026	0.003954363008318213	0	10
4	250	0	250	500	750	2	0	1	0.25	0.25	0.25	0.25	0.375	0.375	0.375	0.375	0.375	seasonal	0.025	TRUE	100	1	NA	0	0.5	FALSE	2	mixmodel_AR1	0.8	-0.03253507759505075	0.0037424033817241966	0	10
4	250	0	250	500	750	2	0	1	0.25	0.25	0.25	0.25	0.375	0.375	0.375	0.375	0.375	seasonal	0.025	TRUE	100	1	NA	0	0.5	FALSE	2	mixmodel_AR1_cal	0.7	-0.030403887161230915	0.003907847382758251	0	10
4	250	0	250	500	750	2	0	1	0.25	0.25	0.25	0.25	0.375	0.375	0.375	0.375	0.375	seasonal	0.025	TRUE	100	1	NA	0	0.5	FALSE	2	mixmodel_cal	0.7	-0.043630120848657625	0.005094901263846901	0	10
4	250	0	250	500	750	2	0	1	0.25	0.25	0.25	0.25	0.375	0.375	0.375	0.375	0.375	seasonal	0.025	TRUE	100	1	NA	0	0.5	FALSE	2	sepmodel	0.6	-0.022458661178518767	0.003870137010164233	0	10
4	250	0	250	500	750	2	0	1	0.25	0.25	0.25	0.25	0.375	0.375	0.375	0.375	0.375	seasonal	0.025	TRUE	100	1	NA	0	0.5	FALSE	3	fixmodel	0.9	0.05354400659762401	0.009989779158639814	0	10
4	250	0	250	500	750	2	0	1	0.25	0.25	0.25	0.25	0.375	0.375	0.375	0.375	0.375	seasonal	0.025	TRUE	100	1	NA	0	0.5	FALSE	3	mixmodel	0.9	0.038782863150199354	0.008745311134192075	0	10
4	250	0	250	500	750	2	0	1	0.25	0.25	0.25	0.25	0.375	0.375	0.375	0.375	0.375	seasonal	0.025	TRUE	100	1	NA	0	0.5	FALSE	3	mixmodel_AR1	0.9	0.04226058640119762	0.00897161357958661	0	10
4	250	0	250	500	750	2	0	1	0.25	0.25	0.25	0.25	0.375	0.375	0.375	0.375	0.375	seasonal	0.025	TRUE	100	1	NA	0	0.5	FALSE	3	mixmodel_AR1_cal	0.9	0.04023281223956973	0.009173161357578268	0	10
4	250	0	250	500	750	2	0	1	0.25	0.25	0.25	0.25	0.375	0.375	0.375	0.375	0.375	seasonal	0.025	TRUE	100	1	NA	0	0.5	FALSE	3	mixmodel_cal	0.9	0.015720363536410414	0.008118248459737435	0	10
4	250	0	250	500	750	2	0	1	0.25	0.25	0.25	0.25	0.375	0.375	0.375	0.375	0.375	seasonal	0.025	TRUE	100	1	NA	0	0.5	FALSE	3	sepmodel	0.9	0.05275600508350165	0.0104867679130095	0	10
4	250	0	250	500	750	2	0	1	0.25	0.25	0.25	0.25	0.375	0.375	0.375	0.375	0.375	seasonal	0.025	TRUE	100	1	NA	0	0.5	FALSE	4	fixmodel	0.9	0.030752978467058247	0.011767449499204798	0	10
4	250	0	250	500	750	2	0	1	0.25	0.25	0.25	0.25	0.375	0.375	0.375	0.375	0.375	seasonal	0.025	TRUE	100	1	NA	0	0.5	FALSE	4	mixmodel	0.8	0.007206441953201126	0.010833819963726492	0	10
4	250	0	250	500	750	2	0	1	0.25	0.25	0.25	0.25	0.375	0.375	0.375	0.375	0.375	seasonal	0.025	TRUE	100	1	NA	0	0.5	FALSE	4	mixmodel_AR1	0.8	0.012704746724774956	0.010894894887897692	0	10
4	250	0	250	500	750	2	0	1	0.25	0.25	0.25	0.25	0.375	0.375	0.375	0.375	0.375	seasonal	0.025	TRUE	100	1	NA	0	0.5	FALSE	4	mixmodel_AR1_cal	0.8	0.013499257251731211	0.010723643209304261	0	10
4	250	0	250	500	750	2	0	1	0.25	0.25	0.25	0.25	0.375	0.375	0.375	0.375	0.375	seasonal	0.025	TRUE	100	1	NA	0	0.5	FALSE	4	mixmodel_cal	0.7	-0.019728581673419773	0.010969248174083613	0	10
4	250	0	250	500	750	2	0	1	0.25	0.25	0.25	0.25	0.375	0.375	0.375	0.375	0.375	seasonal	0.025	TRUE	100	1	NA	0	0.5	FALSE	4	sepmodel	0.9	0.02847375028664659	0.012222787955390665	0	10
4	250	0	250	500	750	2	0	1	0.25	0.25	0.25	0.25	0.5	0.5	0.5	0.5	0.5	seasonal	0.025	TRUE	25	1	NA	0	0.5	FALSE	2	fixmodel	0.6	-0.032462733665629004	0.014352152893996424	0	10
4	250	0	250	500	750	2	0	1	0.25	0.25	0.25	0.25	0.5	0.5	0.5	0.5	0.5	seasonal	0.025	TRUE	25	1	NA	0	0.5	FALSE	2	mixmodel	0.6	-0.03604459074669164	0.014283277949451697	0	10
4	250	0	250	500	750	2	0	1	0.25	0.25	0.25	0.25	0.5	0.5	0.5	0.5	0.5	seasonal	0.025	TRUE	25	1	NA	0	0.5	FALSE	2	mixmodel_AR1	0.6	-0.035084490780770534	0.014342861427200357	0	10
4	250	0	250	500	750	2	0	1	0.25	0.25	0.25	0.25	0.5	0.5	0.5	0.5	0.5	seasonal	0.025	TRUE	25	1	NA	0	0.5	FALSE	2	mixmodel_AR1_cal	0.6	-0.028906079131034337	0.013230196124907778	0	10
4	250	0	250	500	750	2	0	1	0.25	0.25	0.25	0.25	0.5	0.5	0.5	0.5	0.5	seasonal	0.025	TRUE	25	1	NA	0	0.5	FALSE	2	mixmodel_cal	0.5	-0.061152172016998844	0.015529691083610938	0	10
4	250	0	250	500	750	2	0	1	0.25	0.25	0.25	0.25	0.5	0.5	0.5	0.5	0.5	seasonal	0.025	TRUE	25	1	NA	0	0.5	FALSE	2	sepmodel	0.6	-0.025629073900699132	0.013956376613601116	0	10
4	250	0	250	500	750	2	0	1	0.25	0.25	0.25	0.25	0.5	0.5	0.5	0.5	0.5	seasonal	0.025	TRUE	25	1	NA	0	0.5	FALSE	3	fixmodel	0.7	-0.014619597459648628	0.0070964066388877894	0	10
4	250	0	250	500	750	2	0	1	0.25	0.25	0.25	0.25	0.5	0.5	0.5	0.5	0.5	seasonal	0.025	TRUE	25	1	NA	0	0.5	FALSE	3	mixmodel	0.7	-0.02624171015933915	0.0075742384352355495	0	10
4	250	0	250	500	750	2	0	1	0.25	0.25	0.25	0.25	0.5	0.5	0.5	0.5	0.5	seasonal	0.025	TRUE	25	1	NA	0	0.5	FALSE	3	mixmodel_AR1	0.7	-0.02339410851352268	0.007375747142247841	0	10
4	250	0	250	500	750	2	0	1	0.25	0.25	0.25	0.25	0.5	0.5	0.5	0.5	0.5	seasonal	0.025	TRUE	25	1	NA	0	0.5	FALSE	3	mixmodel_AR1_cal	0.7	-0.025047596100258227	0.007357139268275955	0	10
4	250	0	250	500	750	2	0	1	0.25	0.25	0.25	0.25	0.5	0.5	0.5	0.5	0.5	seasonal	0.025	TRUE	25	1	NA	0	0.5	FALSE	3	mixmodel_cal	0.3	-0.12454465085943327	0.022520490215939815	0	10
4	250	0	250	500	750	2	0	1	0.25	0.25	0.25	0.25	0.5	0.5	0.5	0.5	0.5	seasonal	0.025	TRUE	25	1	NA	0	0.5	FALSE	3	sepmodel	0.8	-0.004828318071938361	0.00642674756970771	0	10
4	250	0	250	500	750	2	0	1	0.25	0.25	0.25	0.25	0.5	0.5	0.5	0.5	0.5	seasonal	0.025	TRUE	25	1	NA	0	0.5	FALSE	4	fixmodel	0.8	-0.018052499058569434	0.00512348015788475	0	10
4	250	0	250	500	750	2	0	1	0.25	0.25	0.25	0.25	0.5	0.5	0.5	0.5	0.5	seasonal	0.025	TRUE	25	1	NA	0	0.5	FALSE	4	mixmodel	0.7	-0.03678679972522724	0.006128951616499749	0	10
4	250	0	250	500	750	2	0	1	0.25	0.25	0.25	0.25	0.5	0.5	0.5	0.5	0.5	seasonal	0.025	TRUE	25	1	NA	0	0.5	FALSE	4	mixmodel_AR1	0.7	-0.032042040970766635	0.005691414161214275	0	10
4	250	0	250	500	750	2	0	1	0.25	0.25	0.25	0.25	0.5	0.5	0.5	0.5	0.5	seasonal	0.025	TRUE	25	1	NA	0	0.5	FALSE	4	mixmodel_AR1_cal	0.8	-0.029159384975924536	0.004960527908747329	0	10
4	250	0	250	500	750	2	0	1	0.25	0.25	0.25	0.25	0.5	0.5	0.5	0.5	0.5	seasonal	0.025	TRUE	25	1	NA	0	0.5	FALSE	4	mixmodel_cal	0.3	-0.15983703145897915	0.03024681137333476	0	10
4	250	0	250	500	750	2	0	1	0.25	0.25	0.25	0.25	0.5	0.5	0.5	0.5	0.5	seasonal	0.025	TRUE	25	1	NA	0	0.5	FALSE	4	sepmodel	0.8	-0.01137285687037401	0.005342716430550899	0	10
4	250	0	250	500	750	2	0	1	0.25	0.25	0.25	0.25	0.5	0.5	0.5	0.5	0.5	seasonal	0.025	TRUE	50	1	NA	0	0.5	FALSE	2	fixmodel	0.7	-0.031216278841296918	0.00868800698039388	0	10
4	250	0	250	500	750	2	0	1	0.25	0.25	0.25	0.25	0.5	0.5	0.5	0.5	0.5	seasonal	0.025	TRUE	50	1	NA	0	0.5	FALSE	2	mixmodel	0.6	-0.034860795564773006	0.00881041815157953	0	10
4	250	0	250	500	750	2	0	1	0.25	0.25	0.25	0.25	0.5	0.5	0.5	0.5	0.5	seasonal	0.025	TRUE	50	1	NA	0	0.5	FALSE	2	mixmodel_AR1	0.7	-0.03254695906847949	0.008666806256509308	0	10
4	250	0	250	500	750	2	0	1	0.25	0.25	0.25	0.25	0.5	0.5	0.5	0.5	0.5	seasonal	0.025	TRUE	50	1	NA	0	0.5	FALSE	2	mixmodel_AR1_cal	0.6	-0.03201792866950879	0.008424957850377689	0	10
4	250	0	250	500	750	2	0	1	0.25	0.25	0.25	0.25	0.5	0.5	0.5	0.5	0.5	seasonal	0.025	TRUE	50	1	NA	0	0.5	FALSE	2	mixmodel_cal	0.6	-0.04983703264904463	0.009710285564350876	0	10
4	250	0	250	500	750	2	0	1	0.25	0.25	0.25	0.25	0.5	0.5	0.5	0.5	0.5	seasonal	0.025	TRUE	50	1	NA	0	0.5	FALSE	2	sepmodel	0.6	-0.037791670034052566	0.009806077019153307	0	10
4	250	0	250	500	750	2	0	1	0.25	0.25	0.25	0.25	0.5	0.5	0.5	0.5	0.5	seasonal	0.025	TRUE	50	1	NA	0	0.5	FALSE	3	fixmodel	0.9	-5.380939884654018e-4	0.005536376551382143	0	10
4	250	0	250	500	750	2	0	1	0.25	0.25	0.25	0.25	0.5	0.5	0.5	0.5	0.5	seasonal	0.025	TRUE	50	1	NA	0	0.5	FALSE	3	mixmodel	0.8	-0.01276397319716037	0.005614319892410931	0	10
4	250	0	250	500	750	2	0	1	0.25	0.25	0.25	0.25	0.5	0.5	0.5	0.5	0.5	seasonal	0.025	TRUE	50	1	NA	0	0.5	FALSE	3	mixmodel_AR1	0.8	-0.00945370444232628	0.0055414417212863755	0	10
4	250	0	250	500	750	2	0	1	0.25	0.25	0.25	0.25	0.5	0.5	0.5	0.5	0.5	seasonal	0.025	TRUE	50	1	NA	0	0.5	FALSE	3	mixmodel_AR1_cal	0.8	-0.012232505785477596	0.005240153292860919	0	10
4	250	0	250	500	750	2	0	1	0.25	0.25	0.25	0.25	0.5	0.5	0.5	0.5	0.5	seasonal	0.025	TRUE	50	1	NA	0	0.5	FALSE	3	mixmodel_cal	0.8	-0.06183137873664253	0.008474193882339156	0	10
4	250	0	250	500	750	2	0	1	0.25	0.25	0.25	0.25	0.5	0.5	0.5	0.5	0.5	seasonal	0.025	TRUE	50	1	NA	0	0.5	FALSE	3	sepmodel	0.7	-0.004771853422766234	0.006180537115190973	0	10
4	250	0	250	500	750	2	0	1	0.25	0.25	0.25	0.25	0.5	0.5	0.5	0.5	0.5	seasonal	0.025	TRUE	50	1	NA	0	0.5	FALSE	4	fixmodel	0.8	-0.011834728649671989	0.004143823024388617	0	10
4	250	0	250	500	750	2	0	1	0.25	0.25	0.25	0.25	0.5	0.5	0.5	0.5	0.5	seasonal	0.025	TRUE	50	1	NA	0	0.5	FALSE	4	mixmodel	0.7	-0.03167223246292429	0.004926162556456664	0	10
4	250	0	250	500	750	2	0	1	0.25	0.25	0.25	0.25	0.5	0.5	0.5	0.5	0.5	seasonal	0.025	TRUE	50	1	NA	0	0.5	FALSE	4	mixmodel_AR1	0.8	-0.026288504504822244	0.00454077740668187	0	10
4	250	0	250	500	750	2	0	1	0.25	0.25	0.25	0.25	0.5	0.5	0.5	0.5	0.5	seasonal	0.025	TRUE	50	1	NA	0	0.5	FALSE	4	mixmodel_AR1_cal	0.8	-0.02375024519499175	0.00407247690507167	0	10
4	250	0	250	500	750	2	0	1	0.25	0.25	0.25	0.25	0.5	0.5	0.5	0.5	0.5	seasonal	0.025	TRUE	50	1	NA	0	0.5	FALSE	4	mixmodel_cal	0.6	-0.09279083990448107	0.012222421026255271	0	10
4	250	0	250	500	750	2	0	1	0.25	0.25	0.25	0.25	0.5	0.5	0.5	0.5	0.5	seasonal	0.025	TRUE	50	1	NA	0	0.5	FALSE	4	sepmodel	0.7	-0.015830773223491537	0.005072737285369481	0	10
4	250	0	250	500	750	2	0	1	0.25	0.25	0.25	0.25	0.5	0.5	0.5	0.5	0.5	seasonal	0.025	TRUE	100	1	NA	0	0.5	FALSE	2	fixmodel	0.7	-0.04304337260021796	0.014901556870380929	0	10
4	250	0	250	500	750	2	0	1	0.25	0.25	0.25	0.25	0.5	0.5	0.5	0.5	0.5	seasonal	0.025	TRUE	100	1	NA	0	0.5	FALSE	2	mixmodel	0.7	-0.045555048383829885	0.01486144787502533	0	10
4	250	0	250	500	750	2	0	1	0.25	0.25	0.25	0.25	0.5	0.5	0.5	0.5	0.5	seasonal	0.025	TRUE	100	1	NA	0	0.5	FALSE	2	mixmodel_AR1	0.7	-0.04396574650435082	0.01482592844624192	0	10
4	250	0	250	500	750	2	0	1	0.25	0.25	0.25	0.25	0.5	0.5	0.5	0.5	0.5	seasonal	0.025	TRUE	100	1	NA	0	0.5	FALSE	2	mixmodel_AR1_cal	0.7	-0.04005094865074643	0.014396585676103198	0	10
4	250	0	250	500	750	2	0	1	0.25	0.25	0.25	0.25	0.5	0.5	0.5	0.5	0.5	seasonal	0.025	TRUE	100	1	NA	0	0.5	FALSE	2	mixmodel_cal	0.7	-0.05073685775583684	0.015365533930263669	0	10
4	250	0	250	500	750	2	0	1	0.25	0.25	0.25	0.25	0.5	0.5	0.5	0.5	0.5	seasonal	0.025	TRUE	100	1	NA	0	0.5	FALSE	2	sepmodel	0.7	-0.0321175766895902	0.0164085993335145	0	10
4	250	0	250	500	750	2	0	1	0.25	0.25	0.25	0.25	0.5	0.5	0.5	0.5	0.5	seasonal	0.025	TRUE	100	1	NA	0	0.5	FALSE	3	fixmodel	0.9	0.030105559641743627	0.009117179032958425	0	10
4	250	0	250	500	750	2	0	1	0.25	0.25	0.25	0.25	0.5	0.5	0.5	0.5	0.5	seasonal	0.025	TRUE	100	1	NA	0	0.5	FALSE	3	mixmodel	0.9	0.019711055683198732	0.008583162305578856	0	10
4	250	0	250	500	750	2	0	1	0.25	0.25	0.25	0.25	0.5	0.5	0.5	0.5	0.5	seasonal	0.025	TRUE	100	1	NA	0	0.5	FALSE	3	mixmodel_AR1	0.9	0.022988027659769088	0.008689271876341468	0	10
4	250	0	250	500	750	2	0	1	0.25	0.25	0.25	0.25	0.5	0.5	0.5	0.5	0.5	seasonal	0.025	TRUE	100	1	NA	0	0.5	FALSE	3	mixmodel_AR1_cal	0.9	0.022780465223915674	0.00853574949289288	0	10
4	250	0	250	500	750	2	0	1	0.25	0.25	0.25	0.25	0.5	0.5	0.5	0.5	0.5	seasonal	0.025	TRUE	100	1	NA	0	0.5	FALSE	3	mixmodel_cal	0.9	0.003521926926905547	0.008148471398813046	0	10
4	250	0	250	500	750	2	0	1	0.25	0.25	0.25	0.25	0.5	0.5	0.5	0.5	0.5	seasonal	0.025	TRUE	100	1	NA	0	0.5	FALSE	3	sepmodel	0.9	0.04147960351029089	0.009050164210189204	0	10
4	250	0	250	500	750	2	0	1	0.25	0.25	0.25	0.25	0.5	0.5	0.5	0.5	0.5	seasonal	0.025	TRUE	100	1	NA	0	0.5	FALSE	4	fixmodel	0.8	0.025287728642889112	0.008783127239060579	0	10
4	250	0	250	500	750	2	0	1	0.25	0.25	0.25	0.25	0.5	0.5	0.5	0.5	0.5	seasonal	0.025	TRUE	100	1	NA	0	0.5	FALSE	4	mixmodel	0.8	0.0072695850893116755	0.008207808729625335	0	10
4	250	0	250	500	750	2	0	1	0.25	0.25	0.25	0.25	0.5	0.5	0.5	0.5	0.5	seasonal	0.025	TRUE	100	1	NA	0	0.5	FALSE	4	mixmodel_AR1	0.8	0.011624385328635935	0.008171216724137296	0	10
4	250	0	250	500	750	2	0	1	0.25	0.25	0.25	0.25	0.5	0.5	0.5	0.5	0.5	seasonal	0.025	TRUE	100	1	NA	0	0.5	FALSE	4	mixmodel_AR1_cal	0.8	0.008061830118542838	0.007666055589603312	0	10
4	250	0	250	500	750	2	0	1	0.25	0.25	0.25	0.25	0.5	0.5	0.5	0.5	0.5	seasonal	0.025	TRUE	100	1	NA	0	0.5	FALSE	4	mixmodel_cal	0.8	-0.018145920119915386	0.0080601914949758	0	10
4	250	0	250	500	750	2	0	1	0.25	0.25	0.25	0.25	0.5	0.5	0.5	0.5	0.5	seasonal	0.025	TRUE	100	1	NA	0	0.5	FALSE	4	sepmodel	0.8	0.029237877282533836	0.008626099289131354	0	10
4	250	0	250	500	750	2	0	1	0.25	0.25	0.25	0.25	-0.5	-0.5	-0.5	-0.5	-0.5	seasonal	0.025	TRUE	25	2	NA	0	0.5	FALSE	2	fixmodel	0.7	-0.02920911268228492	0.009574202295665727	0	10
4	250	0	250	500	750	2	0	1	0.25	0.25	0.25	0.25	-0.5	-0.5	-0.5	-0.5	-0.5	seasonal	0.025	TRUE	25	2	NA	0	0.5	FALSE	2	mixmodel	0.7	-0.023406339193373836	0.009313695704143692	0	10
4	250	0	250	500	750	2	0	1	0.25	0.25	0.25	0.25	-0.5	-0.5	-0.5	-0.5	-0.5	seasonal	0.025	TRUE	25	2	NA	0	0.5	FALSE	2	mixmodel_AR1	0.7	-0.022189836345630903	0.009269810372592632	0	10
4	250	0	250	500	750	2	0	1	0.25	0.25	0.25	0.25	-0.5	-0.5	-0.5	-0.5	-0.5	seasonal	0.025	TRUE	25	2	NA	0	0.5	FALSE	2	mixmodel_AR1_cal	0.7	-0.023078742952695467	0.009655303344431498	0	10
4	250	0	250	500	750	2	0	1	0.25	0.25	0.25	0.25	-0.5	-0.5	-0.5	-0.5	-0.5	seasonal	0.025	TRUE	25	2	NA	0	0.5	FALSE	2	mixmodel_cal	0.8	0.0024612713292867404	0.009061259319806475	0	10
4	250	0	250	500	750	2	0	1	0.25	0.25	0.25	0.25	-0.5	-0.5	-0.5	-0.5	-0.5	seasonal	0.025	TRUE	25	2	NA	0	0.5	FALSE	2	sepmodel	0.6	-0.02842959057508357	0.0108249658320735	0	10
4	250	0	250	500	750	2	0	1	0.25	0.25	0.25	0.25	-0.5	-0.5	-0.5	-0.5	-0.5	seasonal	0.025	TRUE	25	2	NA	0	0.5	FALSE	3	fixmodel	0.8	-0.010598690644515869	0.008526476384099273	0	10
4	250	0	250	500	750	2	0	1	0.25	0.25	0.25	0.25	-0.5	-0.5	-0.5	-0.5	-0.5	seasonal	0.025	TRUE	25	2	NA	0	0.5	FALSE	3	mixmodel	0.8	-0.0014253216910977639	0.008477396434787553	0	10
4	250	0	250	500	750	2	0	1	0.25	0.25	0.25	0.25	-0.5	-0.5	-0.5	-0.5	-0.5	seasonal	0.025	TRUE	25	2	NA	0	0.5	FALSE	3	mixmodel_AR1	0.8	0.0015731338269712985	0.008464786935480254	0	10
4	250	0	250	500	750	2	0	1	0.25	0.25	0.25	0.25	-0.5	-0.5	-0.5	-0.5	-0.5	seasonal	0.025	TRUE	25	2	NA	0	0.5	FALSE	3	mixmodel_AR1_cal	0.8	-0.0027129299151114894	0.008735276399572401	0	10
4	250	0	250	500	750	2	0	1	0.25	0.25	0.25	0.25	-0.5	-0.5	-0.5	-0.5	-0.5	seasonal	0.025	TRUE	25	2	NA	0	0.5	FALSE	3	mixmodel_cal	0.8	0.03328885839124712	0.009990362353787242	0	10
4	250	0	250	500	750	2	0	1	0.25	0.25	0.25	0.25	-0.5	-0.5	-0.5	-0.5	-0.5	seasonal	0.025	TRUE	25	2	NA	0	0.5	FALSE	3	sepmodel	0.7	0.002500322177596645	0.009291701302051826	0	10
4	250	0	250	500	750	2	0	1	0.25	0.25	0.25	0.25	-0.5	-0.5	-0.5	-0.5	-0.5	seasonal	0.025	TRUE	25	2	NA	0	0.5	FALSE	4	fixmodel	0.9	0.01902595647057493	0.007244879701306939	0	10
4	250	0	250	500	750	2	0	1	0.25	0.25	0.25	0.25	-0.5	-0.5	-0.5	-0.5	-0.5	seasonal	0.025	TRUE	25	2	NA	0	0.5	FALSE	4	mixmodel	0.9	0.026038888624109503	0.007085688463439245	0	10
4	250	0	250	500	750	2	0	1	0.25	0.25	0.25	0.25	-0.5	-0.5	-0.5	-0.5	-0.5	seasonal	0.025	TRUE	25	2	NA	0	0.5	FALSE	4	mixmodel_AR1	0.9	0.027780127092292307	0.006997434437455574	0	10
4	250	0	250	500	750	2	0	1	0.25	0.25	0.25	0.25	-0.5	-0.5	-0.5	-0.5	-0.5	seasonal	0.025	TRUE	25	2	NA	0	0.5	FALSE	4	mixmodel_AR1_cal	0.9	0.019276624264010618	0.006464538245410143	0	10
4	250	0	250	500	750	2	0	1	0.25	0.25	0.25	0.25	-0.5	-0.5	-0.5	-0.5	-0.5	seasonal	0.025	TRUE	25	2	NA	0	0.5	FALSE	4	mixmodel_cal	0.9	0.05294572996399975	0.007343840084829582	0	10
4	250	0	250	500	750	2	0	1	0.25	0.25	0.25	0.25	-0.5	-0.5	-0.5	-0.5	-0.5	seasonal	0.025	TRUE	25	2	NA	0	0.5	FALSE	4	sepmodel	0.9	0.034612380134396256	0.008913845933953711	0	10
4	250	0	250	500	750	2	0	1	0.25	0.25	0.25	0.25	-0.5	-0.5	-0.5	-0.5	-0.5	seasonal	0.025	TRUE	50	2	NA	0	0.5	FALSE	2	fixmodel	1	0.014871018525913654	0.002930568485529204	0	10
4	250	0	250	500	750	2	0	1	0.25	0.25	0.25	0.25	-0.5	-0.5	-0.5	-0.5	-0.5	seasonal	0.025	TRUE	50	2	NA	0	0.5	FALSE	2	mixmodel	1	0.021274705106191335	0.0031218879693453673	0	10
4	250	0	250	500	750	2	0	1	0.25	0.25	0.25	0.25	-0.5	-0.5	-0.5	-0.5	-0.5	seasonal	0.025	TRUE	50	2	NA	0	0.5	FALSE	2	mixmodel_AR1	1	0.022694312960682278	0.0031751114318592593	0	10
4	250	0	250	500	750	2	0	1	0.25	0.25	0.25	0.25	-0.5	-0.5	-0.5	-0.5	-0.5	seasonal	0.025	TRUE	50	2	NA	0	0.5	FALSE	2	mixmodel_AR1_cal	1	0.025072981746118016	0.003216100886334025	0	10
4	250	0	250	500	750	2	0	1	0.25	0.25	0.25	0.25	-0.5	-0.5	-0.5	-0.5	-0.5	seasonal	0.025	TRUE	50	2	NA	0	0.5	FALSE	2	mixmodel_cal	1	0.03582543349242204	0.003966424072933193	0	10
4	250	0	250	500	750	2	0	1	0.25	0.25	0.25	0.25	-0.5	-0.5	-0.5	-0.5	-0.5	seasonal	0.025	TRUE	50	2	NA	0	0.5	FALSE	2	sepmodel	0.7	0.009451902433298801	0.004550836740545471	0	10
4	250	0	250	500	750	2	0	1	0.25	0.25	0.25	0.25	-0.5	-0.5	-0.5	-0.5	-0.5	seasonal	0.025	TRUE	50	2	NA	0	0.5	FALSE	3	fixmodel	1	0.022264777602588555	0.003970233283231186	0	10
4	250	0	250	500	750	2	0	1	0.25	0.25	0.25	0.25	-0.5	-0.5	-0.5	-0.5	-0.5	seasonal	0.025	TRUE	50	2	NA	0	0.5	FALSE	3	mixmodel	1	0.03176116456519705	0.0044274005923317	0	10
4	250	0	250	500	750	2	0	1	0.25	0.25	0.25	0.25	-0.5	-0.5	-0.5	-0.5	-0.5	seasonal	0.025	TRUE	50	2	NA	0	0.5	FALSE	3	mixmodel_AR1	1	0.03431522152244101	0.004584819868659064	0	10
4	250	0	250	500	750	2	0	1	0.25	0.25	0.25	0.25	-0.5	-0.5	-0.5	-0.5	-0.5	seasonal	0.025	TRUE	50	2	NA	0	0.5	FALSE	3	mixmodel_AR1_cal	1	0.02985176422415546	0.004844504651636133	0	10
4	250	0	250	500	750	2	0	1	0.25	0.25	0.25	0.25	-0.5	-0.5	-0.5	-0.5	-0.5	seasonal	0.025	TRUE	50	2	NA	0	0.5	FALSE	3	mixmodel_cal	1	0.046988935555600804	0.006018224028743367	0	10
4	250	0	250	500	750	2	0	1	0.25	0.25	0.25	0.25	-0.5	-0.5	-0.5	-0.5	-0.5	seasonal	0.025	TRUE	50	2	NA	0	0.5	FALSE	3	sepmodel	0.9	0.019511573711306362	0.0038429170171132734	0	10
4	250	0	250	500	750	2	0	1	0.25	0.25	0.25	0.25	-0.5	-0.5	-0.5	-0.5	-0.5	seasonal	0.025	TRUE	50	2	NA	0	0.5	FALSE	4	fixmodel	0.9	-0.0069322848415634105	0.004256049224663897	0	10
4	250	0	250	500	750	2	0	1	0.25	0.25	0.25	0.25	-0.5	-0.5	-0.5	-0.5	-0.5	seasonal	0.025	TRUE	50	2	NA	0	0.5	FALSE	4	mixmodel	0.9	5.075781050261297e-4	0.004108670372597121	0	10
4	250	0	250	500	750	2	0	1	0.25	0.25	0.25	0.25	-0.5	-0.5	-0.5	-0.5	-0.5	seasonal	0.025	TRUE	50	2	NA	0	0.5	FALSE	4	mixmodel_AR1	0.9	0.0024199677723016734	0.004064684347767749	0	10
4	250	0	250	500	750	2	0	1	0.25	0.25	0.25	0.25	-0.5	-0.5	-0.5	-0.5	-0.5	seasonal	0.025	TRUE	50	2	NA	0	0.5	FALSE	4	mixmodel_AR1_cal	0.9	-0.004170792676883181	0.004219108295072986	0	10
4	250	0	250	500	750	2	0	1	0.25	0.25	0.25	0.25	-0.5	-0.5	-0.5	-0.5	-0.5	seasonal	0.025	TRUE	50	2	NA	0	0.5	FALSE	4	mixmodel_cal	1	0.011731831646165262	0.0041934900923701396	0	10
4	250	0	250	500	750	2	0	1	0.25	0.25	0.25	0.25	-0.5	-0.5	-0.5	-0.5	-0.5	seasonal	0.025	TRUE	50	2	NA	0	0.5	FALSE	4	sepmodel	0.8	0.002765056404933039	0.004428496928503365	0	10
4	250	0	250	500	750	2	0	1	0.25	0.25	0.25	0.25	-0.5	-0.5	-0.5	-0.5	-0.5	seasonal	0.025	TRUE	100	2	NA	0	0.5	FALSE	2	fixmodel	0.8	0.004732440065096122	0.005599173926668455	0	10
4	250	0	250	500	750	2	0	1	0.25	0.25	0.25	0.25	-0.5	-0.5	-0.5	-0.5	-0.5	seasonal	0.025	TRUE	100	2	NA	0	0.5	FALSE	2	mixmodel	0.8	0.010554764245564393	0.005676737031438237	0	10
4	250	0	250	500	750	2	0	1	0.25	0.25	0.25	0.25	-0.5	-0.5	-0.5	-0.5	-0.5	seasonal	0.025	TRUE	100	2	NA	0	0.5	FALSE	2	mixmodel_AR1	0.8	0.011771474932299833	0.005700473816447898	0	10
4	250	0	250	500	750	2	0	1	0.25	0.25	0.25	0.25	-0.5	-0.5	-0.5	-0.5	-0.5	seasonal	0.025	TRUE	100	2	NA	0	0.5	FALSE	2	mixmodel_AR1_cal	0.8	0.008396513363526195	0.00606676243644888	0	10
4	250	0	250	500	750	2	0	1	0.25	0.25	0.25	0.25	-0.5	-0.5	-0.5	-0.5	-0.5	seasonal	0.025	TRUE	100	2	NA	0	0.5	FALSE	2	mixmodel_cal	0.8	0.011945342007266862	0.0061541966389218605	0	10
4	250	0	250	500	750	2	0	1	0.25	0.25	0.25	0.25	-0.5	-0.5	-0.5	-0.5	-0.5	seasonal	0.025	TRUE	100	2	NA	0	0.5	FALSE	2	sepmodel	0.8	9.001585011956442e-4	0.007466096141305227	0	10
4	250	0	250	500	750	2	0	1	0.25	0.25	0.25	0.25	-0.5	-0.5	-0.5	-0.5	-0.5	seasonal	0.025	TRUE	100	2	NA	0	0.5	FALSE	3	fixmodel	0.9	0.01895812122508719	0.008170226076800348	0	10
4	250	0	250	500	750	2	0	1	0.25	0.25	0.25	0.25	-0.5	-0.5	-0.5	-0.5	-0.5	seasonal	0.025	TRUE	100	2	NA	0	0.5	FALSE	3	mixmodel	0.9	0.02824504091132147	0.00847902596684027	0	10
4	250	0	250	500	750	2	0	1	0.25	0.25	0.25	0.25	-0.5	-0.5	-0.5	-0.5	-0.5	seasonal	0.025	TRUE	100	2	NA	0	0.5	FALSE	3	mixmodel_AR1	0.9	0.030848528708831917	0.00856607109560753	0	10
4	250	0	250	500	750	2	0	1	0.25	0.25	0.25	0.25	-0.5	-0.5	-0.5	-0.5	-0.5	seasonal	0.025	TRUE	100	2	NA	0	0.5	FALSE	3	mixmodel_AR1_cal	0.9	0.02598190116115593	0.008527617367525811	0	10
4	250	0	250	500	750	2	0	1	0.25	0.25	0.25	0.25	-0.5	-0.5	-0.5	-0.5	-0.5	seasonal	0.025	TRUE	100	2	NA	0	0.5	FALSE	3	mixmodel_cal	0.9	0.03053244830657347	0.008590697786653462	0	10
4	250	0	250	500	750	2	0	1	0.25	0.25	0.25	0.25	-0.5	-0.5	-0.5	-0.5	-0.5	seasonal	0.025	TRUE	100	2	NA	0	0.5	FALSE	3	sepmodel	0.6	-0.002161152878648545	0.009327087685549254	0	10
4	250	0	250	500	750	2	0	1	0.25	0.25	0.25	0.25	-0.5	-0.5	-0.5	-0.5	-0.5	seasonal	0.025	TRUE	100	2	NA	0	0.5	FALSE	4	fixmodel	0.9	0.03012226285027654	0.007805706811574499	0	10
4	250	0	250	500	750	2	0	1	0.25	0.25	0.25	0.25	-0.5	-0.5	-0.5	-0.5	-0.5	seasonal	0.025	TRUE	100	2	NA	0	0.5	FALSE	4	mixmodel	0.9	0.036679335505985414	0.007970305181802537	0	10
4	250	0	250	500	750	2	0	1	0.25	0.25	0.25	0.25	-0.5	-0.5	-0.5	-0.5	-0.5	seasonal	0.025	TRUE	100	2	NA	0	0.5	FALSE	4	mixmodel_AR1	0.9	0.03844345454296391	0.008052238935586398	0	10
4	250	0	250	500	750	2	0	1	0.25	0.25	0.25	0.25	-0.5	-0.5	-0.5	-0.5	-0.5	seasonal	0.025	TRUE	100	2	NA	0	0.5	FALSE	4	mixmodel_AR1_cal	0.9	0.028337048426388657	0.007569255584050882	0	10
4	250	0	250	500	750	2	0	1	0.25	0.25	0.25	0.25	-0.5	-0.5	-0.5	-0.5	-0.5	seasonal	0.025	TRUE	100	2	NA	0	0.5	FALSE	4	mixmodel_cal	0.9	0.03617232878589425	0.007603603179672591	0	10
4	250	0	250	500	750	2	0	1	0.25	0.25	0.25	0.25	-0.5	-0.5	-0.5	-0.5	-0.5	seasonal	0.025	TRUE	100	2	NA	0	0.5	FALSE	4	sepmodel	0.9	0.02370753737554099	0.006726489287810821	0	10
4	250	0	250	500	750	2	0	1	0.25	0.25	0.25	0.25	-0.375	-0.375	-0.375	-0.375	-0.375	seasonal	0.025	TRUE	25	2	NA	0	0.5	FALSE	2	fixmodel	1	0.04323964836779074	0.006176016888825112	0	10
[truncated: 431 more rows]
