# Supplementary material for: Statistical Modeling to Adjust for Time Trends in Adaptive Platform Trials Utilizing Non‐Concurrent Controls
Source: Biom J. 2025 Jun 10;67(3):e70059. doi: 10.1002/bimj.70059 (PMC12150008; doi:10.1002/bimj.70059)
Supplement: Supplementary file 1 — Supporting Information [file BIMJ-67-e70059-s002.zip › simulations/results_intermediate/results_setting_2_pow.csv]

num_arms	n_arm	d1	d2	d3	d4	period_blocks	mu0	sigma	theta1	theta2	theta3	theta4	lambda0	lambda1	lambda2	lambda3	lambda4	trend	alpha	ncc	unit_size	n_wave	N_peak	trend_mean	trend_var	study_arm	model	reject_h0	bias	MSE	failed	nsim
4	250	0	250	500	750	2	0	1	0.25	0.25	0.25	0.25	-0.5	-0.5	-0.5	-0.5	-0.5	linear	0.025	TRUE	25	NA	NA	0	0.5	2	fixmodel	0.9	-0.010636790846989161	0.004028897916201811	0	10
4	250	0	250	500	750	2	0	1	0.25	0.25	0.25	0.25	-0.5	-0.5	-0.5	-0.5	-0.5	linear	0.025	TRUE	25	NA	NA	0	0.5	2	fixmodel_cal	0.9	-0.012489722830533196	0.004141426529605796	0	10
4	250	0	250	500	750	2	0	1	0.25	0.25	0.25	0.25	-0.5	-0.5	-0.5	-0.5	-0.5	linear	0.025	TRUE	25	NA	NA	0	0.5	2	sepmodel	0.9	-0.0016950673886491074	0.003111368821425336	0	10
4	250	0	250	500	750	2	0	1	0.25	0.25	0.25	0.25	-0.5	-0.5	-0.5	-0.5	-0.5	linear	0.025	TRUE	25	NA	NA	0	0.5	3	fixmodel	1	-0.016141789116810704	0.0028178540488614573	0	10
4	250	0	250	500	750	2	0	1	0.25	0.25	0.25	0.25	-0.5	-0.5	-0.5	-0.5	-0.5	linear	0.025	TRUE	25	NA	NA	0	0.5	3	fixmodel_cal	1	-0.01545831633622503	0.0029618585541374308	0	10
4	250	0	250	500	750	2	0	1	0.25	0.25	0.25	0.25	-0.5	-0.5	-0.5	-0.5	-0.5	linear	0.025	TRUE	25	NA	NA	0	0.5	3	sepmodel	0.8	-0.028236696324820156	0.004097178829012356	0	10
4	250	0	250	500	750	2	0	1	0.25	0.25	0.25	0.25	-0.5	-0.5	-0.5	-0.5	-0.5	linear	0.025	TRUE	25	NA	NA	0	0.5	4	fixmodel	1	0.053383963918993776	0.007216894476165514	0	10
4	250	0	250	500	750	2	0	1	0.25	0.25	0.25	0.25	-0.5	-0.5	-0.5	-0.5	-0.5	linear	0.025	TRUE	25	NA	NA	0	0.5	4	fixmodel_cal	0.9	0.04881935579419126	0.0070078448854949075	0	10
4	250	0	250	500	750	2	0	1	0.25	0.25	0.25	0.25	-0.5	-0.5	-0.5	-0.5	-0.5	linear	0.025	TRUE	25	NA	NA	0	0.5	4	sepmodel	1	0.03863798787682315	0.006532718168749148	0	10
4	250	0	250	500	750	2	0	1	0.25	0.25	0.25	0.25	-0.5	-0.5	-0.5	-0.5	-0.5	linear	0.025	TRUE	50	NA	NA	0	0.5	2	fixmodel	0.7	-0.018671308902817985	0.01018364284758429	0	10
4	250	0	250	500	750	2	0	1	0.25	0.25	0.25	0.25	-0.5	-0.5	-0.5	-0.5	-0.5	linear	0.025	TRUE	50	NA	NA	0	0.5	2	fixmodel_cal	0.7	-0.018360299095739645	0.010323868725824213	0	10
4	250	0	250	500	750	2	0	1	0.25	0.25	0.25	0.25	-0.5	-0.5	-0.5	-0.5	-0.5	linear	0.025	TRUE	50	NA	NA	0	0.5	2	sepmodel	0.7	-0.018457684130047926	0.00916049429971807	0	10
4	250	0	250	500	750	2	0	1	0.25	0.25	0.25	0.25	-0.5	-0.5	-0.5	-0.5	-0.5	linear	0.025	TRUE	50	NA	NA	0	0.5	3	fixmodel	1	0.05392256394343405	0.006866116712885586	0	10
4	250	0	250	500	750	2	0	1	0.25	0.25	0.25	0.25	-0.5	-0.5	-0.5	-0.5	-0.5	linear	0.025	TRUE	50	NA	NA	0	0.5	3	fixmodel_cal	1	0.056068551528916225	0.007490575949306952	0	10
4	250	0	250	500	750	2	0	1	0.25	0.25	0.25	0.25	-0.5	-0.5	-0.5	-0.5	-0.5	linear	0.025	TRUE	50	NA	NA	0	0.5	3	sepmodel	1	0.06448941113087653	0.00741308817749496	0	10
4	250	0	250	500	750	2	0	1	0.25	0.25	0.25	0.25	-0.5	-0.5	-0.5	-0.5	-0.5	linear	0.025	TRUE	50	NA	NA	0	0.5	4	fixmodel	0.9	0.004911308086674601	0.003425100310257128	0	10
4	250	0	250	500	750	2	0	1	0.25	0.25	0.25	0.25	-0.5	-0.5	-0.5	-0.5	-0.5	linear	0.025	TRUE	50	NA	NA	0	0.5	4	fixmodel_cal	0.9	0.00399125848652355	0.003567127219451143	0	10
4	250	0	250	500	750	2	0	1	0.25	0.25	0.25	0.25	-0.5	-0.5	-0.5	-0.5	-0.5	linear	0.025	TRUE	50	NA	NA	0	0.5	4	sepmodel	1	0.014579064295722205	0.0018014110353465403	0	10
4	250	0	250	500	750	2	0	1	0.25	0.25	0.25	0.25	-0.5	-0.5	-0.5	-0.5	-0.5	linear	0.025	TRUE	75	NA	NA	0	0.5	2	fixmodel	1	0.018307081024579286	0.001887922657400518	0	10
4	250	0	250	500	750	2	0	1	0.25	0.25	0.25	0.25	-0.5	-0.5	-0.5	-0.5	-0.5	linear	0.025	TRUE	75	NA	NA	0	0.5	2	fixmodel_cal	1	0.01834110144803261	0.0018351139673344003	0	10
4	250	0	250	500	750	2	0	1	0.25	0.25	0.25	0.25	-0.5	-0.5	-0.5	-0.5	-0.5	linear	0.025	TRUE	75	NA	NA	0	0.5	2	sepmodel	0.9	0.020208412422150584	0.002831174810554901	0	10
4	250	0	250	500	750	2	0	1	0.25	0.25	0.25	0.25	-0.5	-0.5	-0.5	-0.5	-0.5	linear	0.025	TRUE	75	NA	NA	0	0.5	3	fixmodel	0.8	0.005447599935964007	0.00605611331192999	0	10
4	250	0	250	500	750	2	0	1	0.25	0.25	0.25	0.25	-0.5	-0.5	-0.5	-0.5	-0.5	linear	0.025	TRUE	75	NA	NA	0	0.5	3	fixmodel_cal	0.9	0.00646293156496226	0.0058563065081770754	0	10
4	250	0	250	500	750	2	0	1	0.25	0.25	0.25	0.25	-0.5	-0.5	-0.5	-0.5	-0.5	linear	0.025	TRUE	75	NA	NA	0	0.5	3	sepmodel	0.8	0.0053354453275489405	0.006861013603850743	0	10
4	250	0	250	500	750	2	0	1	0.25	0.25	0.25	0.25	-0.5	-0.5	-0.5	-0.5	-0.5	linear	0.025	TRUE	75	NA	NA	0	0.5	4	fixmodel	0.8	0.021290992892397692	0.009688686386146126	0	10
4	250	0	250	500	750	2	0	1	0.25	0.25	0.25	0.25	-0.5	-0.5	-0.5	-0.5	-0.5	linear	0.025	TRUE	75	NA	NA	0	0.5	4	fixmodel_cal	0.8	0.02154413683011891	0.009755891067859934	0	10
4	250	0	250	500	750	2	0	1	0.25	0.25	0.25	0.25	-0.5	-0.5	-0.5	-0.5	-0.5	linear	0.025	TRUE	75	NA	NA	0	0.5	4	sepmodel	0.9	0.028061365393627885	0.011810297032726524	0	10
4	250	0	250	500	750	2	0	1	0.25	0.25	0.25	0.25	-0.5	-0.5	-0.5	-0.5	-0.5	linear	0.025	TRUE	100	NA	NA	0	0.5	2	fixmodel	0.9	-6.387234160123906e-4	0.006379956523499475	0	10
4	250	0	250	500	750	2	0	1	0.25	0.25	0.25	0.25	-0.5	-0.5	-0.5	-0.5	-0.5	linear	0.025	TRUE	100	NA	NA	0	0.5	2	fixmodel_cal	0.8	-4.796421056997624e-4	0.006375991093549754	0	10
4	250	0	250	500	750	2	0	1	0.25	0.25	0.25	0.25	-0.5	-0.5	-0.5	-0.5	-0.5	linear	0.025	TRUE	100	NA	NA	0	0.5	2	sepmodel	0.9	0.008846252528457419	0.006538736139169868	0	10
4	250	0	250	500	750	2	0	1	0.25	0.25	0.25	0.25	-0.5	-0.5	-0.5	-0.5	-0.5	linear	0.025	TRUE	100	NA	NA	0	0.5	3	fixmodel	1	0.021220168824172055	0.0037418420179691028	0	10
4	250	0	250	500	750	2	0	1	0.25	0.25	0.25	0.25	-0.5	-0.5	-0.5	-0.5	-0.5	linear	0.025	TRUE	100	NA	NA	0	0.5	3	fixmodel_cal	0.9	0.021202352906333162	0.004345172824251792	0	10
4	250	0	250	500	750	2	0	1	0.25	0.25	0.25	0.25	-0.5	-0.5	-0.5	-0.5	-0.5	linear	0.025	TRUE	100	NA	NA	0	0.5	3	sepmodel	1	0.02988093643278769	0.0038810556116324014	0	10
4	250	0	250	500	750	2	0	1	0.25	0.25	0.25	0.25	-0.5	-0.5	-0.5	-0.5	-0.5	linear	0.025	TRUE	100	NA	NA	0	0.5	4	fixmodel	0.7	-0.005595684420197272	0.0061096508082701	0	10
4	250	0	250	500	750	2	0	1	0.25	0.25	0.25	0.25	-0.5	-0.5	-0.5	-0.5	-0.5	linear	0.025	TRUE	100	NA	NA	0	0.5	4	fixmodel_cal	0.8	-7.65208456221339e-4	0.005742009785433652	0	10
4	250	0	250	500	750	2	0	1	0.25	0.25	0.25	0.25	-0.5	-0.5	-0.5	-0.5	-0.5	linear	0.025	TRUE	100	NA	NA	0	0.5	4	sepmodel	0.8	0.007964933746654673	0.006167900666425508	0	10
4	250	0	250	500	750	2	0	1	0.25	0.25	0.25	0.25	-0.5	-0.5	-0.5	-0.5	-0.5	linear	0.025	TRUE	125	NA	NA	0	0.5	2	fixmodel	1	0.024205935479246876	0.004039645448550453	0	10
4	250	0	250	500	750	2	0	1	0.25	0.25	0.25	0.25	-0.5	-0.5	-0.5	-0.5	-0.5	linear	0.025	TRUE	125	NA	NA	0	0.5	2	fixmodel_cal	1	0.023754247031512743	0.004109701914422459	0	10
4	250	0	250	500	750	2	0	1	0.25	0.25	0.25	0.25	-0.5	-0.5	-0.5	-0.5	-0.5	linear	0.025	TRUE	125	NA	NA	0	0.5	2	sepmodel	1	0.01785956104170608	0.0033571508907638296	0	10
4	250	0	250	500	750	2	0	1	0.25	0.25	0.25	0.25	-0.5	-0.5	-0.5	-0.5	-0.5	linear	0.025	TRUE	125	NA	NA	0	0.5	3	fixmodel	1	0.027780854828055368	0.005708482084914489	0	10
4	250	0	250	500	750	2	0	1	0.25	0.25	0.25	0.25	-0.5	-0.5	-0.5	-0.5	-0.5	linear	0.025	TRUE	125	NA	NA	0	0.5	3	fixmodel_cal	1	0.026332738931796128	0.005390642241680301	0	10
4	250	0	250	500	750	2	0	1	0.25	0.25	0.25	0.25	-0.5	-0.5	-0.5	-0.5	-0.5	linear	0.025	TRUE	125	NA	NA	0	0.5	3	sepmodel	0.9	0.019454315427910006	0.0057962962845083815	0	10
4	250	0	250	500	750	2	0	1	0.25	0.25	0.25	0.25	-0.5	-0.5	-0.5	-0.5	-0.5	linear	0.025	TRUE	125	NA	NA	0	0.5	4	fixmodel	0.8	0.012563095506290988	0.00844946679568508	0	10
4	250	0	250	500	750	2	0	1	0.25	0.25	0.25	0.25	-0.5	-0.5	-0.5	-0.5	-0.5	linear	0.025	TRUE	125	NA	NA	0	0.5	4	fixmodel_cal	0.8	0.012142506614424484	0.008354366989838541	0	10
4	250	0	250	500	750	2	0	1	0.25	0.25	0.25	0.25	-0.5	-0.5	-0.5	-0.5	-0.5	linear	0.025	TRUE	125	NA	NA	0	0.5	4	sepmodel	0.8	0.022501905377731023	0.008021564317261818	0	10
4	250	0	250	500	750	2	0	1	0.25	0.25	0.25	0.25	-0.5	-0.5	-0.5	-0.5	-0.5	linear	0.025	TRUE	150	NA	NA	0	0.5	2	fixmodel	0.9	-0.007775221109244668	0.00763697952244125	0	10
4	250	0	250	500	750	2	0	1	0.25	0.25	0.25	0.25	-0.5	-0.5	-0.5	-0.5	-0.5	linear	0.025	TRUE	150	NA	NA	0	0.5	2	fixmodel_cal	0.9	-0.0049340843191082034	0.006916168195222309	0	10
4	250	0	250	500	750	2	0	1	0.25	0.25	0.25	0.25	-0.5	-0.5	-0.5	-0.5	-0.5	linear	0.025	TRUE	150	NA	NA	0	0.5	2	sepmodel	0.8	-0.009381281884170692	0.007741568856137833	0	10
4	250	0	250	500	750	2	0	1	0.25	0.25	0.25	0.25	-0.5	-0.5	-0.5	-0.5	-0.5	linear	0.025	TRUE	150	NA	NA	0	0.5	3	fixmodel	0.9	0.03104618640047572	0.005850184523950724	0	10
4	250	0	250	500	750	2	0	1	0.25	0.25	0.25	0.25	-0.5	-0.5	-0.5	-0.5	-0.5	linear	0.025	TRUE	150	NA	NA	0	0.5	3	fixmodel_cal	0.9	0.035066509502562675	0.005883824321893138	0	10
4	250	0	250	500	750	2	0	1	0.25	0.25	0.25	0.25	-0.5	-0.5	-0.5	-0.5	-0.5	linear	0.025	TRUE	150	NA	NA	0	0.5	3	sepmodel	0.8	0.03461503875562745	0.006792648248156903	0	10
4	250	0	250	500	750	2	0	1	0.25	0.25	0.25	0.25	-0.5	-0.5	-0.5	-0.5	-0.5	linear	0.025	TRUE	150	NA	NA	0	0.5	4	fixmodel	0.9	0.03647999050854075	0.006612623094407208	0	10
4	250	0	250	500	750	2	0	1	0.25	0.25	0.25	0.25	-0.5	-0.5	-0.5	-0.5	-0.5	linear	0.025	TRUE	150	NA	NA	0	0.5	4	fixmodel_cal	0.9	0.03792151742686621	0.006841919927542335	0	10
4	250	0	250	500	750	2	0	1	0.25	0.25	0.25	0.25	-0.5	-0.5	-0.5	-0.5	-0.5	linear	0.025	TRUE	150	NA	NA	0	0.5	4	sepmodel	0.9	0.0342957041324165	0.008096191453266073	0	10
4	250	0	250	500	750	2	0	1	0.25	0.25	0.25	0.25	-0.5	-0.5	-0.5	-0.5	-0.5	linear	0.025	TRUE	175	NA	NA	0	0.5	2	fixmodel	0.8	-0.02825397202986949	0.004879296307814902	0	10
4	250	0	250	500	750	2	0	1	0.25	0.25	0.25	0.25	-0.5	-0.5	-0.5	-0.5	-0.5	linear	0.025	TRUE	175	NA	NA	0	0.5	2	fixmodel_cal	0.9	-0.029670692604085343	0.0048568568997169395	0	10
4	250	0	250	500	750	2	0	1	0.25	0.25	0.25	0.25	-0.5	-0.5	-0.5	-0.5	-0.5	linear	0.025	TRUE	175	NA	NA	0	0.5	2	sepmodel	0.8	-0.03444059362606163	0.005887934579897099	0	10
4	250	0	250	500	750	2	0	1	0.25	0.25	0.25	0.25	-0.5	-0.5	-0.5	-0.5	-0.5	linear	0.025	TRUE	175	NA	NA	0	0.5	3	fixmodel	0.5	-0.0767056733846954	0.020536150004656407	0	10
4	250	0	250	500	750	2	0	1	0.25	0.25	0.25	0.25	-0.5	-0.5	-0.5	-0.5	-0.5	linear	0.025	TRUE	175	NA	NA	0	0.5	3	fixmodel_cal	0.5	-0.07909174737683602	0.019745788040912846	0	10
4	250	0	250	500	750	2	0	1	0.25	0.25	0.25	0.25	-0.5	-0.5	-0.5	-0.5	-0.5	linear	0.025	TRUE	175	NA	NA	0	0.5	3	sepmodel	0.5	-0.08627348697879728	0.02291724731076967	0	10
4	250	0	250	500	750	2	0	1	0.25	0.25	0.25	0.25	-0.5	-0.5	-0.5	-0.5	-0.5	linear	0.025	TRUE	175	NA	NA	0	0.5	4	fixmodel	0.8	-0.012597416017395119	0.010249146263791966	0	10
4	250	0	250	500	750	2	0	1	0.25	0.25	0.25	0.25	-0.5	-0.5	-0.5	-0.5	-0.5	linear	0.025	TRUE	175	NA	NA	0	0.5	4	fixmodel_cal	0.8	-0.014017560281975986	0.009806733681096637	0	10
4	250	0	250	500	750	2	0	1	0.25	0.25	0.25	0.25	-0.5	-0.5	-0.5	-0.5	-0.5	linear	0.025	TRUE	175	NA	NA	0	0.5	4	sepmodel	0.8	-0.019408279842607557	0.013551373195281902	0	10
4	250	0	250	500	750	2	0	1	0.25	0.25	0.25	0.25	-0.5	-0.5	-0.5	-0.5	-0.5	linear	0.025	TRUE	200	NA	NA	0	0.5	2	fixmodel	1	0.04579498617379754	0.004229992821852943	0	10
4	250	0	250	500	750	2	0	1	0.25	0.25	0.25	0.25	-0.5	-0.5	-0.5	-0.5	-0.5	linear	0.025	TRUE	200	NA	NA	0	0.5	2	fixmodel_cal	1	0.04067448735442371	0.0036917174783251683	0	10
4	250	0	250	500	750	2	0	1	0.25	0.25	0.25	0.25	-0.5	-0.5	-0.5	-0.5	-0.5	linear	0.025	TRUE	200	NA	NA	0	0.5	2	sepmodel	1	0.044985902090791785	0.0036826109070832664	0	10
4	250	0	250	500	750	2	0	1	0.25	0.25	0.25	0.25	-0.5	-0.5	-0.5	-0.5	-0.5	linear	0.025	TRUE	200	NA	NA	0	0.5	3	fixmodel	0.9	0.0029278773487947164	0.003916201059708432	0	10
4	250	0	250	500	750	2	0	1	0.25	0.25	0.25	0.25	-0.5	-0.5	-0.5	-0.5	-0.5	linear	0.025	TRUE	200	NA	NA	0	0.5	3	fixmodel_cal	0.9	-0.00248458598502434	0.0035663507286380707	0	10
4	250	0	250	500	750	2	0	1	0.25	0.25	0.25	0.25	-0.5	-0.5	-0.5	-0.5	-0.5	linear	0.025	TRUE	200	NA	NA	0	0.5	3	sepmodel	0.9	-0.005564119585774766	0.003926776259833947	0	10
4	250	0	250	500	750	2	0	1	0.25	0.25	0.25	0.25	-0.5	-0.5	-0.5	-0.5	-0.5	linear	0.025	TRUE	200	NA	NA	0	0.5	4	fixmodel	0.7	-0.019001622479180368	0.017317211273298577	0	10
4	250	0	250	500	750	2	0	1	0.25	0.25	0.25	0.25	-0.5	-0.5	-0.5	-0.5	-0.5	linear	0.025	TRUE	200	NA	NA	0	0.5	4	fixmodel_cal	0.7	-0.02169668584662497	0.016290453186318343	0	10
4	250	0	250	500	750	2	0	1	0.25	0.25	0.25	0.25	-0.5	-0.5	-0.5	-0.5	-0.5	linear	0.025	TRUE	200	NA	NA	0	0.5	4	sepmodel	0.7	-0.033099085932756546	0.018774835034241703	0	10
4	250	0	250	500	750	2	0	1	0.25	0.25	0.25	0.25	-0.5	-0.5	-0.5	-0.5	-0.5	linear	0.025	TRUE	225	NA	NA	0	0.5	2	fixmodel	0.5	-0.049162668729327196	0.009762024683601793	0	10
4	250	0	250	500	750	2	0	1	0.25	0.25	0.25	0.25	-0.5	-0.5	-0.5	-0.5	-0.5	linear	0.025	TRUE	225	NA	NA	0	0.5	2	fixmodel_cal	0.6	-0.053140430104169654	0.009414483088213488	0	10
4	250	0	250	500	750	2	0	1	0.25	0.25	0.25	0.25	-0.5	-0.5	-0.5	-0.5	-0.5	linear	0.025	TRUE	225	NA	NA	0	0.5	2	sepmodel	0.4	-0.06480674175260988	0.011267457747491043	0	10
4	250	0	250	500	750	2	0	1	0.25	0.25	0.25	0.25	-0.5	-0.5	-0.5	-0.5	-0.5	linear	0.025	TRUE	225	NA	NA	0	0.5	3	fixmodel	0.8	-0.01023788463362218	0.010787730777794829	0	10
4	250	0	250	500	750	2	0	1	0.25	0.25	0.25	0.25	-0.5	-0.5	-0.5	-0.5	-0.5	linear	0.025	TRUE	225	NA	NA	0	0.5	3	fixmodel_cal	0.8	-0.012480717398998984	0.00990814315929001	0	10
4	250	0	250	500	750	2	0	1	0.25	0.25	0.25	0.25	-0.5	-0.5	-0.5	-0.5	-0.5	linear	0.025	TRUE	225	NA	NA	0	0.5	3	sepmodel	0.7	-0.01893123335553442	0.014335150999313534	0	10
4	250	0	250	500	750	2	0	1	0.25	0.25	0.25	0.25	-0.5	-0.5	-0.5	-0.5	-0.5	linear	0.025	TRUE	225	NA	NA	0	0.5	4	fixmodel	0.8	0.02226229962375503	0.013376238309212161	0	10
4	250	0	250	500	750	2	0	1	0.25	0.25	0.25	0.25	-0.5	-0.5	-0.5	-0.5	-0.5	linear	0.025	TRUE	225	NA	NA	0	0.5	4	fixmodel_cal	0.8	0.016411333364497058	0.012268133366916362	0	10
4	250	0	250	500	750	2	0	1	0.25	0.25	0.25	0.25	-0.5	-0.5	-0.5	-0.5	-0.5	linear	0.025	TRUE	225	NA	NA	0	0.5	4	sepmodel	0.8	0.03451046784654678	0.01377680356954356	0	10
4	250	0	250	500	750	2	0	1	0.25	0.25	0.25	0.25	-0.5	-0.5	-0.5	-0.5	-0.5	linear	0.025	TRUE	250	NA	NA	0	0.5	2	fixmodel	0.5	-0.067048326857330115	0.00942572711854598	0	10
4	250	0	250	500	750	2	0	1	0.25	0.25	0.25	0.25	-0.5	-0.5	-0.5	-0.5	-0.5	linear	0.025	TRUE	250	NA	NA	0	0.5	2	fixmodel_cal	0.5	-0.0678685603741749	0.009801120635589038	0	10
4	250	0	250	500	750	2	0	1	0.25	0.25	0.25	0.25	-0.5	-0.5	-0.5	-0.5	-0.5	linear	0.025	TRUE	250	NA	NA	0	0.5	2	sepmodel	0.5	-0.05852338830947296	0.007626633349723025	0	10
4	250	0	250	500	750	2	0	1	0.25	0.25	0.25	0.25	-0.5	-0.5	-0.5	-0.5	-0.5	linear	0.025	TRUE	250	NA	NA	0	0.5	3	fixmodel	0.5	-0.07587124485484788	0.015994697816505542	0	10
4	250	0	250	500	750	2	0	1	0.25	0.25	0.25	0.25	-0.5	-0.5	-0.5	-0.5	-0.5	linear	0.025	TRUE	250	NA	NA	0	0.5	3	fixmodel_cal	0.5	-0.07668296394742045	0.016340137399548517	0	10
4	250	0	250	500	750	2	0	1	0.25	0.25	0.25	0.25	-0.5	-0.5	-0.5	-0.5	-0.5	linear	0.025	TRUE	250	NA	NA	0	0.5	3	sepmodel	0.4	-0.0674618662946274	0.014952913867322634	0	10
4	250	0	250	500	750	2	0	1	0.25	0.25	0.25	0.25	-0.5	-0.5	-0.5	-0.5	-0.5	linear	0.025	TRUE	250	NA	NA	0	0.5	4	fixmodel	0.8	-0.018225492030416613	0.005880265611329498	0	10
4	250	0	250	500	750	2	0	1	0.25	0.25	0.25	0.25	-0.5	-0.5	-0.5	-0.5	-0.5	linear	0.025	TRUE	250	NA	NA	0	0.5	4	fixmodel_cal	0.8	-0.020905069053513407	0.005726452630971408	0	10
4	250	0	250	500	750	2	0	1	0.25	0.25	0.25	0.25	-0.5	-0.5	-0.5	-0.5	-0.5	linear	0.025	TRUE	250	NA	NA	0	0.5	4	sepmodel	0.7	-0.018725301812404123	0.006238774698549371	0	10
4	250	0	250	500	750	2	0	1	0.25	0.25	0.25	0.25	-0.5	-0.5	-0.5	-0.5	-0.5	linear	0.025	TRUE	275	NA	NA	0	0.5	2	fixmodel	0.6	-0.03087554995446245	0.007568744458334229	0	10
4	250	0	250	500	750	2	0	1	0.25	0.25	0.25	0.25	-0.5	-0.5	-0.5	-0.5	-0.5	linear	0.025	TRUE	275	NA	NA	0	0.5	2	fixmodel_cal	0.6	-0.03351199018450778	0.008209831190986458	0	10
4	250	0	250	500	750	2	0	1	0.25	0.25	0.25	0.25	-0.5	-0.5	-0.5	-0.5	-0.5	linear	0.025	TRUE	275	NA	NA	0	0.5	2	sepmodel	0.6	-0.025950102937542706	0.010126268861768298	0	10
4	250	0	250	500	750	2	0	1	0.25	0.25	0.25	0.25	-0.5	-0.5	-0.5	-0.5	-0.5	linear	0.025	TRUE	275	NA	NA	0	0.5	3	fixmodel	0.8	-0.011710569990303347	0.0031857004428112014	0	10
4	250	0	250	500	750	2	0	1	0.25	0.25	0.25	0.25	-0.5	-0.5	-0.5	-0.5	-0.5	linear	0.025	TRUE	275	NA	NA	0	0.5	3	fixmodel_cal	0.8	-0.018711353930814474	0.0044289115544237255	0	10
4	250	0	250	500	750	2	0	1	0.25	0.25	0.25	0.25	-0.5	-0.5	-0.5	-0.5	-0.5	linear	0.025	TRUE	275	NA	NA	0	0.5	3	sepmodel	0.8	-0.01774004387073391	0.0030238185401297696	0	10
4	250	0	250	500	750	2	0	1	0.25	0.25	0.25	0.25	-0.5	-0.5	-0.5	-0.5	-0.5	linear	0.025	TRUE	275	NA	NA	0	0.5	4	fixmodel	0.4	-0.035761195468722355	0.019340870376138505	0	10
4	250	0	250	500	750	2	0	1	0.25	0.25	0.25	0.25	-0.5	-0.5	-0.5	-0.5	-0.5	linear	0.025	TRUE	275	NA	NA	0	0.5	4	fixmodel_cal	0.4	-0.042487397568993605	0.01882075272626983	0	10
4	250	0	250	500	750	2	0	1	0.25	0.25	0.25	0.25	-0.5	-0.5	-0.5	-0.5	-0.5	linear	0.025	TRUE	275	NA	NA	0	0.5	4	sepmodel	0.5	-0.04708397948948853	0.02385413773949859	0	10
4	250	0	250	500	750	2	0	1	0.25	0.25	0.25	0.25	-0.5	-0.5	-0.5	-0.5	-0.5	linear	0.025	TRUE	300	NA	NA	0	0.5	2	fixmodel	1	0.02717966439349962	0.005972346963472055	0	10
4	250	0	250	500	750	2	0	1	0.25	0.25	0.25	0.25	-0.5	-0.5	-0.5	-0.5	-0.5	linear	0.025	TRUE	300	NA	NA	0	0.5	2	fixmodel_cal	1	0.027898549071112298	0.005755410430910733	0	10
4	250	0	250	500	750	2	0	1	0.25	0.25	0.25	0.25	-0.5	-0.5	-0.5	-0.5	-0.5	linear	0.025	TRUE	300	NA	NA	0	0.5	2	sepmodel	1	0.035277086795775785	0.0062404522912881295	0	10
4	250	0	250	500	750	2	0	1	0.25	0.25	0.25	0.25	-0.5	-0.5	-0.5	-0.5	-0.5	linear	0.025	TRUE	300	NA	NA	0	0.5	3	fixmodel	0.8	0.02127098768163028	0.0072436283948427785	0	10
4	250	0	250	500	750	2	0	1	0.25	0.25	0.25	0.25	-0.5	-0.5	-0.5	-0.5	-0.5	linear	0.025	TRUE	300	NA	NA	0	0.5	3	fixmodel_cal	0.8	0.011697825880290589	0.006711853157774683	0	10
4	250	0	250	500	750	2	0	1	0.25	0.25	0.25	0.25	-0.5	-0.5	-0.5	-0.5	-0.5	linear	0.025	TRUE	300	NA	NA	0	0.5	3	sepmodel	0.8	0.03242991048190491	0.008525680984924996	0	10
4	250	0	250	500	750	2	0	1	0.25	0.25	0.25	0.25	-0.5	-0.5	-0.5	-0.5	-0.5	linear	0.025	TRUE	300	NA	NA	0	0.5	4	fixmodel	0.9	0.029992007820999818	0.009975576695818687	0	10
4	250	0	250	500	750	2	0	1	0.25	0.25	0.25	0.25	-0.5	-0.5	-0.5	-0.5	-0.5	linear	0.025	TRUE	300	NA	NA	0	0.5	4	fixmodel_cal	0.9	0.02083185631710411	0.009028516046614518	0	10
4	250	0	250	500	750	2	0	1	0.25	0.25	0.25	0.25	-0.5	-0.5	-0.5	-0.5	-0.5	linear	0.025	TRUE	300	NA	NA	0	0.5	4	sepmodel	0.9	0.0383107470344066	0.011678271641194378	0	10
4	250	0	250	500	750	2	0	1	0.25	0.25	0.25	0.25	-0.5	-0.5	-0.5	-0.5	-0.5	linear	0.025	TRUE	325	NA	NA	0	0.5	2	fixmodel	0.6	-0.044404421262626524	0.006908234854725981	0	10
4	250	0	250	500	750	2	0	1	0.25	0.25	0.25	0.25	-0.5	-0.5	-0.5	-0.5	-0.5	linear	0.025	TRUE	325	NA	NA	0	0.5	2	fixmodel_cal	0.6	-0.0514958786711207	0.007483442520201703	0	10
4	250	0	250	500	750	2	0	1	0.25	0.25	0.25	0.25	-0.5	-0.5	-0.5	-0.5	-0.5	linear	0.025	TRUE	325	NA	NA	0	0.5	2	sepmodel	0.7	-0.03757679427671452	0.006475232989539434	0	10
4	250	0	250	500	750	2	0	1	0.25	0.25	0.25	0.25	-0.5	-0.5	-0.5	-0.5	-0.5	linear	0.025	TRUE	325	NA	NA	0	0.5	3	fixmodel	0.8	-0.004634289998636748	0.007600775793370576	0	10
4	250	0	250	500	750	2	0	1	0.25	0.25	0.25	0.25	-0.5	-0.5	-0.5	-0.5	-0.5	linear	0.025	TRUE	325	NA	NA	0	0.5	3	fixmodel_cal	0.8	-0.01750659225580249	0.006562620306378083	0	10
4	250	0	250	500	750	2	0	1	0.25	0.25	0.25	0.25	-0.5	-0.5	-0.5	-0.5	-0.5	linear	0.025	TRUE	325	NA	NA	0	0.5	3	sepmodel	0.9	0.0214223616095961	0.006642521650646875	0	10
4	250	0	250	500	750	2	0	1	0.25	0.25	0.25	0.25	-0.5	-0.5	-0.5	-0.5	-0.5	linear	0.025	TRUE	325	NA	NA	0	0.5	4	fixmodel	1	0.03317583094710993	0.005978984883736832	0	10
4	250	0	250	500	750	2	0	1	0.25	0.25	0.25	0.25	-0.5	-0.5	-0.5	-0.5	-0.5	linear	0.025	TRUE	325	NA	NA	0	0.5	4	fixmodel_cal	1	0.016718155448712257	0.005159831299586853	0	10
4	250	0	250	500	750	2	0	1	0.25	0.25	0.25	0.25	-0.5	-0.5	-0.5	-0.5	-0.5	linear	0.025	TRUE	325	NA	NA	0	0.5	4	sepmodel	1	0.0405831580800116	0.005877263449061688	0	10
4	250	0	250	500	750	2	0	1	0.25	0.25	0.25	0.25	-0.5	-0.5	-0.5	-0.5	-0.5	linear	0.025	TRUE	350	NA	NA	0	0.5	2	fixmodel	0.9	-0.006657633499213819	0.009964517689243368	0	10
4	250	0	250	500	750	2	0	1	0.25	0.25	0.25	0.25	-0.5	-0.5	-0.5	-0.5	-0.5	linear	0.025	TRUE	350	NA	NA	0	0.5	2	fixmodel_cal	0.9	-0.007673744582112524	0.007775891402973018	0	10
4	250	0	250	500	750	2	0	1	0.25	0.25	0.25	0.25	-0.5	-0.5	-0.5	-0.5	-0.5	linear	0.025	TRUE	350	NA	NA	0	0.5	2	sepmodel	0.7	-0.017824595846694623	0.012406988304426164	0	10
4	250	0	250	500	750	2	0	1	0.25	0.25	0.25	0.25	-0.5	-0.5	-0.5	-0.5	-0.5	linear	0.025	TRUE	350	NA	NA	0	0.5	3	fixmodel	0.7	0.003978144790094238	0.01357489137444866	0	10
4	250	0	250	500	750	2	0	1	0.25	0.25	0.25	0.25	-0.5	-0.5	-0.5	-0.5	-0.5	linear	0.025	TRUE	350	NA	NA	0	0.5	3	fixmodel_cal	0.7	-0.008677494551961823	0.011814127327225993	0	10
4	250	0	250	500	750	2	0	1	0.25	0.25	0.25	0.25	-0.5	-0.5	-0.5	-0.5	-0.5	linear	0.025	TRUE	350	NA	NA	0	0.5	3	sepmodel	0.7	-5.272562504134853e-4	0.015941166543728517	0	10
4	250	0	250	500	750	2	0	1	0.25	0.25	0.25	0.25	-0.5	-0.5	-0.5	-0.5	-0.5	linear	0.025	TRUE	350	NA	NA	0	0.5	4	fixmodel	1	0.018524684949444162	0.004494303570790519	0	10
4	250	0	250	500	750	2	0	1	0.25	0.25	0.25	0.25	-0.5	-0.5	-0.5	-0.5	-0.5	linear	0.025	TRUE	350	NA	NA	0	0.5	4	fixmodel_cal	1	0.012491396498228488	0.0022920479430311204	0	10
4	250	0	250	500	750	2	0	1	0.25	0.25	0.25	0.25	-0.5	-0.5	-0.5	-0.5	-0.5	linear	0.025	TRUE	350	NA	NA	0	0.5	4	sepmodel	1	0.013939800208469768	0.005707031661816865	0	10
4	250	0	250	500	750	2	0	1	0.25	0.25	0.25	0.25	-0.5	-0.5	-0.5	-0.5	-0.5	linear	0.025	TRUE	375	NA	NA	0	0.5	2	fixmodel	0.8	-0.019754631497297472	0.010242942416106494	0	10
4	250	0	250	500	750	2	0	1	0.25	0.25	0.25	0.25	-0.5	-0.5	-0.5	-0.5	-0.5	linear	0.025	TRUE	375	NA	NA	0	0.5	2	fixmodel_cal	0.8	-0.030530792250029616	0.011215908054730033	0	10
4	250	0	250	500	750	2	0	1	0.25	0.25	0.25	0.25	-0.5	-0.5	-0.5	-0.5	-0.5	linear	0.025	TRUE	375	NA	NA	0	0.5	2	sepmodel	0.7	-0.01568849793018494	0.009796179764751216	0	10
4	250	0	250	500	750	2	0	1	0.25	0.25	0.25	0.25	-0.5	-0.5	-0.5	-0.5	-0.5	linear	0.025	TRUE	375	NA	NA	0	0.5	3	fixmodel	0.8	0.0059795777752727096	0.005397154165601832	0	10
4	250	0	250	500	750	2	0	1	0.25	0.25	0.25	0.25	-0.5	-0.5	-0.5	-0.5	-0.5	linear	0.025	TRUE	375	NA	NA	0	0.5	3	fixmodel_cal	0.8	-0.007208750981571796	0.005340566083425125	0	10
4	250	0	250	500	750	2	0	1	0.25	0.25	0.25	0.25	-0.5	-0.5	-0.5	-0.5	-0.5	linear	0.025	TRUE	375	NA	NA	0	0.5	3	sepmodel	0.8	0.002448512403154651	0.007652628900767517	0	10
4	250	0	250	500	750	2	0	1	0.25	0.25	0.25	0.25	-0.5	-0.5	-0.5	-0.5	-0.5	linear	0.025	TRUE	375	NA	NA	0	0.5	4	fixmodel	0.8	-0.023820524363528932	0.007153016964825438	0	10
4	250	0	250	500	750	2	0	1	0.25	0.25	0.25	0.25	-0.5	-0.5	-0.5	-0.5	-0.5	linear	0.025	TRUE	375	NA	NA	0	0.5	4	fixmodel_cal	0.8	-0.02979850862045424	0.0072471057992872364	0	10
4	250	0	250	500	750	2	0	1	0.25	0.25	0.25	0.25	-0.5	-0.5	-0.5	-0.5	-0.5	linear	0.025	TRUE	375	NA	NA	0	0.5	4	sepmodel	0.7	-0.016055927270568406	0.007023825311915656	0	10
4	250	0	250	500	750	2	0	1	0.25	0.25	0.25	0.25	-0.5	-0.5	-0.5	-0.5	-0.5	linear	0.025	TRUE	400	NA	NA	0	0.5	2	fixmodel	1	0.023431060130004087	0.004467025384929846	0	10
4	250	0	250	500	750	2	0	1	0.25	0.25	0.25	0.25	-0.5	-0.5	-0.5	-0.5	-0.5	linear	0.025	TRUE	400	NA	NA	0	0.5	2	fixmodel_cal	1	-0.0013055185625001104	0.00276550040896435	0	10
4	250	0	250	500	750	2	0	1	0.25	0.25	0.25	0.25	-0.5	-0.5	-0.5	-0.5	-0.5	linear	0.025	TRUE	400	NA	NA	0	0.5	2	sepmodel	1	0.0322388328095055	0.005419346161719577	0	10
4	250	0	250	500	750	2	0	1	0.25	0.25	0.25	0.25	-0.5	-0.5	-0.5	-0.5	-0.5	linear	0.025	TRUE	400	NA	NA	0	0.5	3	fixmodel	0.9	0.04143072418299001	0.009587091690305334	0	10
4	250	0	250	500	750	2	0	1	0.25	0.25	0.25	0.25	-0.5	-0.5	-0.5	-0.5	-0.5	linear	0.025	TRUE	400	NA	NA	0	0.5	3	fixmodel_cal	0.9	0.026494756973187254	0.0065279172109128664	0	10
4	250	0	250	500	750	2	0	1	0.25	0.25	0.25	0.25	-0.5	-0.5	-0.5	-0.5	-0.5	linear	0.025	TRUE	400	NA	NA	0	0.5	3	sepmodel	0.8	0.04736821648560249	0.010376194357273142	0	10
4	250	0	250	500	750	2	0	1	0.25	0.25	0.25	0.25	-0.5	-0.5	-0.5	-0.5	-0.5	linear	0.025	TRUE	400	NA	NA	0	0.5	4	fixmodel	0.9	0.01352076923731484	0.006685552953637277	0	10
4	250	0	250	500	750	2	0	1	0.25	0.25	0.25	0.25	-0.5	-0.5	-0.5	-0.5	-0.5	linear	0.025	TRUE	400	NA	NA	0	0.5	4	fixmodel_cal	0.9	0.002450915827653455	0.005196930171412469	0	10
4	250	0	250	500	750	2	0	1	0.25	0.25	0.25	0.25	-0.5	-0.5	-0.5	-0.5	-0.5	linear	0.025	TRUE	400	NA	NA	0	0.5	4	sepmodel	0.9	0.018674239463383986	0.006781204659080874	0	10
4	250	0	250	500	750	2	0	1	0.25	0.25	0.25	0.25	-0.5	-0.5	-0.5	-0.5	-0.5	linear	0.025	TRUE	425	NA	NA	0	0.5	2	fixmodel	0.8	0.010643897804418606	0.009982042728178707	0	10
4	250	0	250	500	750	2	0	1	0.25	0.25	0.25	0.25	-0.5	-0.5	-0.5	-0.5	-0.5	linear	0.025	TRUE	425	NA	NA	0	0.5	2	fixmodel_cal	0.7	-0.006707319908809889	0.010537565586488641	0	10
4	250	0	250	500	750	2	0	1	0.25	0.25	0.25	0.25	-0.5	-0.5	-0.5	-0.5	-0.5	linear	0.025	TRUE	425	NA	NA	0	0.5	2	sepmodel	0.7	0.01578378772279074	0.012504029227207948	0	10
4	250	0	250	500	750	2	0	1	0.25	0.25	0.25	0.25	-0.5	-0.5	-0.5	-0.5	-0.5	linear	0.025	TRUE	425	NA	NA	0	0.5	3	fixmodel	0.9	0.039242288087678455	0.006938562546971359	0	10
4	250	0	250	500	750	2	0	1	0.25	0.25	0.25	0.25	-0.5	-0.5	-0.5	-0.5	-0.5	linear	0.025	TRUE	425	NA	NA	0	0.5	3	fixmodel_cal	0.9	0.02105355060837796	0.006968574709444632	0	10
4	250	0	250	500	750	2	0	1	0.25	0.25	0.25	0.25	-0.5	-0.5	-0.5	-0.5	-0.5	linear	0.025	TRUE	425	NA	NA	0	0.5	3	sepmodel	0.8	0.03716287850599402	0.009877564275971126	0	10
4	250	0	250	500	750	2	0	1	0.25	0.25	0.25	0.25	-0.5	-0.5	-0.5	-0.5	-0.5	linear	0.025	TRUE	425	NA	NA	0	0.5	4	fixmodel	0.8	0.03155075693808699	0.009801961244367597	0	10
4	250	0	250	500	750	2	0	1	0.25	0.25	0.25	0.25	-0.5	-0.5	-0.5	-0.5	-0.5	linear	0.025	TRUE	425	NA	NA	0	0.5	4	fixmodel_cal	0.8	0.013806060502165082	0.010235797113742829	0	10
4	250	0	250	500	750	2	0	1	0.25	0.25	0.25	0.25	-0.5	-0.5	-0.5	-0.5	-0.5	linear	0.025	TRUE	425	NA	NA	0	0.5	4	sepmodel	0.8	0.023713011244544238	0.011591358552038794	0	10
4	250	0	250	500	750	2	0	1	0.25	0.25	0.25	0.25	-0.5	-0.5	-0.5	-0.5	-0.5	linear	0.025	TRUE	450	NA	NA	0	0.5	2	fixmodel	0.8	0.01811738180459398	0.013061107042503451	0	10
4	250	0	250	500	750	2	0	1	0.25	0.25	0.25	0.25	-0.5	-0.5	-0.5	-0.5	-0.5	linear	0.025	TRUE	450	NA	NA	0	0.5	2	fixmodel_cal	0.8	-6.670412379396196e-4	0.010713387367969342	0	10
4	250	0	250	500	750	2	0	1	0.25	0.25	0.25	0.25	-0.5	-0.5	-0.5	-0.5	-0.5	linear	0.025	TRUE	450	NA	NA	0	0.5	2	sepmodel	0.8	0.0246742787008755	0.014939130386514132	0	10
4	250	0	250	500	750	2	0	1	0.25	0.25	0.25	0.25	-0.5	-0.5	-0.5	-0.5	-0.5	linear	0.025	TRUE	450	NA	NA	0	0.5	3	fixmodel	0.8	0.01379806066229137	0.008247905935096592	0	10
4	250	0	250	500	750	2	0	1	0.25	0.25	0.25	0.25	-0.5	-0.5	-0.5	-0.5	-0.5	linear	0.025	TRUE	450	NA	NA	0	0.5	3	fixmodel_cal	0.7	0.001016211069470796	0.00827278934766682	0	10
4	250	0	250	500	750	2	0	1	0.25	0.25	0.25	0.25	-0.5	-0.5	-0.5	-0.5	-0.5	linear	0.025	TRUE	450	NA	NA	0	0.5	3	sepmodel	0.8	0.009852342450089207	0.00707050215401744	0	10
4	250	0	250	500	750	2	0	1	0.25	0.25	0.25	0.25	-0.5	-0.5	-0.5	-0.5	-0.5	linear	0.025	TRUE	450	NA	NA	0	0.5	4	fixmodel	1	0.04864884765302533	0.009600192329185294	0	10
4	250	0	250	500	750	2	0	1	0.25	0.25	0.25	0.25	-0.5	-0.5	-0.5	-0.5	-0.5	linear	0.025	TRUE	450	NA	NA	0	0.5	4	fixmodel_cal	0.9	0.03731359506837766	0.008909417690256027	0	10
4	250	0	250	500	750	2	0	1	0.25	0.25	0.25	0.25	-0.5	-0.5	-0.5	-0.5	-0.5	linear	0.025	TRUE	450	NA	NA	0	0.5	4	sepmodel	0.8	0.04654044261078444	0.009349127007783547	0	10
4	250	0	250	500	750	2	0	1	0.25	0.25	0.25	0.25	-0.5	-0.5	-0.5	-0.5	-0.5	linear	0.025	TRUE	475	NA	NA	0	0.5	2	fixmodel	0.8	0.012525231896534761	0.013124076500235952	0	10
4	250	0	250	500	750	2	0	1	0.25	0.25	0.25	0.25	-0.5	-0.5	-0.5	-0.5	-0.5	linear	0.025	TRUE	475	NA	NA	0	0.5	2	fixmodel_cal	0.8	-0.01092417159631702	0.011964655946699	0	10
4	250	0	250	500	750	2	0	1	0.25	0.25	0.25	0.25	-0.5	-0.5	-0.5	-0.5	-0.5	linear	0.025	TRUE	475	NA	NA	0	0.5	2	sepmodel	0.8	0.02169318320496456	0.013808232961436592	0	10
4	250	0	250	500	750	2	0	1	0.25	0.25	0.25	0.25	-0.5	-0.5	-0.5	-0.5	-0.5	linear	0.025	TRUE	475	NA	NA	0	0.5	3	fixmodel	0.8	-0.005531562467687929	0.007035361856240381	0	10
4	250	0	250	500	750	2	0	1	0.25	0.25	0.25	0.25	-0.5	-0.5	-0.5	-0.5	-0.5	linear	0.025	TRUE	475	NA	NA	0	0.5	3	fixmodel_cal	0.8	-0.018978207767519455	0.0069327579371370384	0	10
4	250	0	250	500	750	2	0	1	0.25	0.25	0.25	0.25	-0.5	-0.5	-0.5	-0.5	-0.5	linear	0.025	TRUE	475	NA	NA	0	0.5	3	sepmodel	0.8	0.014305275278334657	0.009165373575305209	0	10
4	250	0	250	500	750	2	0	1	0.25	0.25	0.25	0.25	-0.5	-0.5	-0.5	-0.5	-0.5	linear	0.025	TRUE	475	NA	NA	0	0.5	4	fixmodel	0.9	0.010647774687795264	0.006301571081598423	0	10
4	250	0	250	500	750	2	0	1	0.25	0.25	0.25	0.25	-0.5	-0.5	-0.5	-0.5	-0.5	linear	0.025	TRUE	475	NA	NA	0	0.5	4	fixmodel_cal	0.8	-0.009804517427074402	0.005873025008506892	0	10
4	250	0	250	500	750	2	0	1	0.25	0.25	0.25	0.25	-0.5	-0.5	-0.5	-0.5	-0.5	linear	0.025	TRUE	475	NA	NA	0	0.5	4	sepmodel	0.9	0.030393354659144688	0.007920807570195542	0	10
4	250	0	250	500	750	2	0	1	0.25	0.25	0.25	0.25	-0.5	-0.5	-0.5	-0.5	-0.5	linear	0.025	TRUE	500	NA	NA	0	0.5	2	fixmodel	0.8	-0.02955932034313839	0.003965579324814294	0	10
4	250	0	250	500	750	2	0	1	0.25	0.25	0.25	0.25	-0.5	-0.5	-0.5	-0.5	-0.5	linear	0.025	TRUE	500	NA	NA	0	0.5	2	fixmodel_cal	0.7	-0.050969830976949425	0.004955984244540151	0	10
4	250	0	250	500	750	2	0	1	0.25	0.25	0.25	0.25	-0.5	-0.5	-0.5	-0.5	-0.5	linear	0.025	TRUE	500	NA	NA	0	0.5	2	sepmodel	0.8	-0.020499049278421465	0.005221788634299192	0	10
4	250	0	250	500	750	2	0	1	0.25	0.25	0.25	0.25	-0.5	-0.5	-0.5	-0.5	-0.5	linear	0.025	TRUE	500	NA	NA	0	0.5	3	fixmodel	1	0.012149873785899032	0.004242627474375147	0	10
4	250	0	250	500	750	2	0	1	0.25	0.25	0.25	0.25	-0.5	-0.5	-0.5	-0.5	-0.5	linear	0.025	TRUE	500	NA	NA	0	0.5	3	fixmodel_cal	0.9	7.458395215884373e-5	0.00400504497785181	0	10
4	250	0	250	500	750	2	0	1	0.25	0.25	0.25	0.25	-0.5	-0.5	-0.5	-0.5	-0.5	linear	0.025	TRUE	500	NA	NA	0	0.5	3	sepmodel	0.7	0.009291937551834797	0.005160053509612663	0	10
4	250	0	250	500	750	2	0	1	0.25	0.25	0.25	0.25	-0.5	-0.5	-0.5	-0.5	-0.5	linear	0.025	TRUE	500	NA	NA	0	0.5	4	fixmodel	0.9	0.026450671218396293	0.0063274968931505814	0	10
4	250	0	250	500	750	2	0	1	0.25	0.25	0.25	0.25	-0.5	-0.5	-0.5	-0.5	-0.5	linear	0.025	TRUE	500	NA	NA	0	0.5	4	fixmodel_cal	0.9	0.00759756459807126	0.00460459076439815	0	10
4	250	0	250	500	750	2	0	1	0.25	0.25	0.25	0.25	-0.5	-0.5	-0.5	-0.5	-0.5	linear	0.025	TRUE	500	NA	NA	0	0.5	4	sepmodel	0.8	0.020246079124794678	0.0066383886501535415	0	10
4	250	0	250	500	750	2	0	1	0.25	0.25	0.25	0.25	-0.5	-0.5	-0.5	-0.5	-0.5	linear	0.025	TRUE	525	NA	NA	0	0.5	2	fixmodel	1	0.03721107210655444	0.008614680156011308	0	10
4	250	0	250	500	750	2	0	1	0.25	0.25	0.25	0.25	-0.5	-0.5	-0.5	-0.5	-0.5	linear	0.025	TRUE	525	NA	NA	0	0.5	2	fixmodel_cal	0.8	0.01701471858206857	0.0057712138189682264	0	10
4	250	0	250	500	750	2	0	1	0.25	0.25	0.25	0.25	-0.5	-0.5	-0.5	-0.5	-0.5	linear	0.025	TRUE	525	NA	NA	0	0.5	2	sepmodel	1	0.04273992259312648	0.007710354783546156	0	10
4	250	0	250	500	750	2	0	1	0.25	0.25	0.25	0.25	-0.5	-0.5	-0.5	-0.5	-0.5	linear	0.025	TRUE	525	NA	NA	0	0.5	3	fixmodel	0.9	0.0367799035706298	0.011086625761790495	0	10
4	250	0	250	500	750	2	0	1	0.25	0.25	0.25	0.25	-0.5	-0.5	-0.5	-0.5	-0.5	linear	0.025	TRUE	525	NA	NA	0	0.5	3	fixmodel_cal	1	0.025572703239631248	0.008763588809317506	0	10
4	250	0	250	500	750	2	0	1	0.25	0.25	0.25	0.25	-0.5	-0.5	-0.5	-0.5	-0.5	linear	0.025	TRUE	525	NA	NA	0	0.5	3	sepmodel	0.9	0.040782175417589495	0.011291772748326654	0	10
4	250	0	250	500	750	2	0	1	0.25	0.25	0.25	0.25	-0.5	-0.5	-0.5	-0.5	-0.5	linear	0.025	TRUE	525	NA	NA	0	0.5	4	fixmodel	0.9	0.010928868403632955	0.009274897447428944	0	10
4	250	0	250	500	750	2	0	1	0.25	0.25	0.25	0.25	-0.5	-0.5	-0.5	-0.5	-0.5	linear	0.025	TRUE	525	NA	NA	0	0.5	4	fixmodel_cal	0.8	-0.01647953314268446	0.009588986644589214	0	10
4	250	0	250	500	750	2	0	1	0.25	0.25	0.25	0.25	-0.5	-0.5	-0.5	-0.5	-0.5	linear	0.025	TRUE	525	NA	NA	0	0.5	4	sepmodel	0.8	0.007901686874615347	0.009436547516152692	0	10
4	250	0	250	500	750	2	0	1	0.25	0.25	0.25	0.25	-0.5	-0.5	-0.5	-0.5	-0.5	linear	0.025	TRUE	550	NA	NA	0	0.5	2	fixmodel	0.8	-0.020081983883537987	0.009559748029870748	0	10
4	250	0	250	500	750	2	0	1	0.25	0.25	0.25	0.25	-0.5	-0.5	-0.5	-0.5	-0.5	linear	0.025	TRUE	550	NA	NA	0	0.5	2	fixmodel_cal	0.7	-0.04356665448073543	0.008827217991628486	0	10
4	250	0	250	500	750	2	0	1	0.25	0.25	0.25	0.25	-0.5	-0.5	-0.5	-0.5	-0.5	linear	0.025	TRUE	550	NA	NA	0	0.5	2	sepmodel	0.6	-0.01656400546145758	0.010807957879056621	0	10
4	250	0	250	500	750	2	0	1	0.25	0.25	0.25	0.25	-0.5	-0.5	-0.5	-0.5	-0.5	linear	0.025	TRUE	550	NA	NA	0	0.5	3	fixmodel	0.7	-0.041717466005352706	0.004791338324444344	0	10
4	250	0	250	500	750	2	0	1	0.25	0.25	0.25	0.25	-0.5	-0.5	-0.5	-0.5	-0.5	linear	0.025	TRUE	550	NA	NA	0	0.5	3	fixmodel_cal	0.6	-0.05624921360398321	0.00546863696779153	0	10
4	250	0	250	500	750	2	0	1	0.25	0.25	0.25	0.25	-0.5	-0.5	-0.5	-0.5	-0.5	linear	0.025	TRUE	550	NA	NA	0	0.5	3	sepmodel	0.7	-0.04192385547150668	0.0049240650968811845	0	10
4	250	0	250	500	750	2	0	1	0.25	0.25	0.25	0.25	-0.5	-0.5	-0.5	-0.5	-0.5	linear	0.025	TRUE	550	NA	NA	0	0.5	4	fixmodel	1	-0.013112199522508597	0.0014051283230760946	0	10
4	250	0	250	500	750	2	0	1	0.25	0.25	0.25	0.25	-0.5	-0.5	-0.5	-0.5	-0.5	linear	0.025	TRUE	550	NA	NA	0	0.5	4	fixmodel_cal	1	-0.03467022122765088	0.0022230593806411886	0	10
4	250	0	250	500	750	2	0	1	0.25	0.25	0.25	0.25	-0.5	-0.5	-0.5	-0.5	-0.5	linear	0.025	TRUE	550	NA	NA	0	0.5	4	sepmodel	0.8	-0.018080260774183555	0.003116156800276524	0	10
4	250	0	250	500	750	2	0	1	0.25	0.25	0.25	0.25	-0.5	-0.5	-0.5	-0.5	-0.5	linear	0.025	TRUE	575	NA	NA	0	0.5	2	fixmodel	0.8	-0.011368780513714285	0.008579762021801234	0	10
4	250	0	250	500	750	2	0	1	0.25	0.25	0.25	0.25	-0.5	-0.5	-0.5	-0.5	-0.5	linear	0.025	TRUE	575	NA	NA	0	0.5	2	fixmodel_cal	0.6	-0.04138682199243704	0.009318921546325177	0	10
4	250	0	250	500	750	2	0	1	0.25	0.25	0.25	0.25	-0.5	-0.5	-0.5	-0.5	-0.5	linear	0.025	TRUE	575	NA	NA	0	0.5	2	sepmodel	0.5	-0.008951659867722403	0.01086168585162819	0	10
4	250	0	250	500	750	2	0	1	0.25	0.25	0.25	0.25	-0.5	-0.5	-0.5	-0.5	-0.5	linear	0.025	TRUE	575	NA	NA	0	0.5	3	fixmodel	0.8	-0.023893492255861053	0.006243889618412559	0	10
4	250	0	250	500	750	2	0	1	0.25	0.25	0.25	0.25	-0.5	-0.5	-0.5	-0.5	-0.5	linear	0.025	TRUE	575	NA	NA	0	0.5	3	fixmodel_cal	0.8	-0.04319094695852872	0.005822066952066089	0	10
4	250	0	250	500	750	2	0	1	0.25	0.25	0.25	0.25	-0.5	-0.5	-0.5	-0.5	-0.5	linear	0.025	TRUE	575	NA	NA	0	0.5	3	sepmodel	0.7	-0.028933294868129223	0.005290319817305248	0	10
4	250	0	250	500	750	2	0	1	0.25	0.25	0.25	0.25	-0.5	-0.5	-0.5	-0.5	-0.5	linear	0.025	TRUE	575	NA	NA	0	0.5	4	fixmodel	0.8	-0.01502105555013209	0.011206437145317725	0	10
4	250	0	250	500	750	2	0	1	0.25	0.25	0.25	0.25	-0.5	-0.5	-0.5	-0.5	-0.5	linear	0.025	TRUE	575	NA	NA	0	0.5	4	fixmodel_cal	0.8	-0.047929832018608044	0.011197704604251112	0	10
4	250	0	250	500	750	2	0	1	0.25	0.25	0.25	0.25	-0.5	-0.5	-0.5	-0.5	-0.5	linear	0.025	TRUE	575	NA	NA	0	0.5	4	sepmodel	0.8	-0.013401026233685212	0.009352231057491703	0	10
4	250	0	250	500	750	2	0	1	0.25	0.25	0.25	0.25	-0.5	-0.5	-0.5	-0.5	-0.5	linear	0.025	TRUE	600	NA	NA	0	0.5	2	fixmodel	0.8	-0.041450110206252534	0.0035275769944458284	0	10
4	250	0	250	500	750	2	0	1	0.25	0.25	0.25	0.25	-0.5	-0.5	-0.5	-0.5	-0.5	linear	0.025	TRUE	600	NA	NA	0	0.5	2	fixmodel_cal	0.9	-0.04951561246994171	0.0038779415742271352	0	10
4	250	0	250	500	750	2	0	1	0.25	0.25	0.25	0.25	-0.5	-0.5	-0.5	-0.5	-0.5	linear	0.025	TRUE	600	NA	NA	0	0.5	2	sepmodel	0.8	-0.048668534817042045	0.004415775841724214	0	10
4	250	0	250	500	750	2	0	1	0.25	0.25	0.25	0.25	-0.5	-0.5	-0.5	-0.5	-0.5	linear	0.025	TRUE	600	NA	NA	0	0.5	3	fixmodel	0.9	0.001125884286620843	0.002639051748893485	0	10
4	250	0	250	500	750	2	0	1	0.25	0.25	0.25	0.25	-0.5	-0.5	-0.5	-0.5	-0.5	linear	0.025	TRUE	600	NA	NA	0	0.5	3	fixmodel_cal	0.8	-0.012458845464349092	0.0038553193668364404	0	10
4	250	0	250	500	750	2	0	1	0.25	0.25	0.25	0.25	-0.5	-0.5	-0.5	-0.5	-0.5	linear	0.025	TRUE	600	NA	NA	0	0.5	3	sepmodel	0.8	-0.010110087125844672	0.004143465948287979	0	10
4	250	0	250	500	750	2	0	1	0.25	0.25	0.25	0.25	-0.5	-0.5	-0.5	-0.5	-0.5	linear	0.025	TRUE	600	NA	NA	0	0.5	4	fixmodel	0.7	-0.02435130489635861	0.007123631329738127	0	10
4	250	0	250	500	750	2	0	1	0.25	0.25	0.25	0.25	-0.5	-0.5	-0.5	-0.5	-0.5	linear	0.025	TRUE	600	NA	NA	0	0.5	4	fixmodel_cal	0.7	-0.046291005904584834	0.009100226879257128	0	10
4	250	0	250	500	750	2	0	1	0.25	0.25	0.25	0.25	-0.5	-0.5	-0.5	-0.5	-0.5	linear	0.025	TRUE	600	NA	NA	0	0.5	4	sepmodel	0.7	-0.026660516067780964	0.008599610916997184	0	10
4	250	0	250	500	750	2	0	1	0.25	0.25	0.25	0.25	-0.5	-0.5	-0.5	-0.5	-0.5	linear	0.025	TRUE	625	NA	NA	0	0.5	2	fixmodel	0.8	-0.006589244391502605	0.007721294543370462	0	10
4	250	0	250	500	750	2	0	1	0.25	0.25	0.25	0.25	-0.5	-0.5	-0.5	-0.5	-0.5	linear	0.025	TRUE	625	NA	NA	0	0.5	2	fixmodel_cal	0.5	-0.05558678437034829	0.011368343593281732	0	10
4	250	0	250	500	750	2	0	1	0.25	0.25	0.25	0.25	-0.5	-0.5	-0.5	-0.5	-0.5	linear	0.025	TRUE	625	NA	NA	0	0.5	2	sepmodel	0.8	-0.002268355377784906	0.007993728389086971	0	10
4	250	0	250	500	750	2	0	1	0.25	0.25	0.25	0.25	-0.5	-0.5	-0.5	-0.5	-0.5	linear	0.025	TRUE	625	NA	NA	0	0.5	3	fixmodel	0.8	3.182252223787957e-4	0.006819355924217969	0	10
4	250	0	250	500	750	2	0	1	0.25	0.25	0.25	0.25	-0.5	-0.5	-0.5	-0.5	-0.5	linear	0.025	TRUE	625	NA	NA	0	0.5	3	fixmodel_cal	0.8	-0.0453284747637961	0.008471004366099566	0	10
4	250	0	250	500	750	2	0	1	0.25	0.25	0.25	0.25	-0.5	-0.5	-0.5	-0.5	-0.5	linear	0.025	TRUE	625	NA	NA	0	0.5	3	sepmodel	0.8	-0.00537600938898398	0.006667299296343998	0	10
4	250	0	250	500	750	2	0	1	0.25	0.25	0.25	0.25	-0.5	-0.5	-0.5	-0.5	-0.5	linear	0.025	TRUE	625	NA	NA	0	0.5	4	fixmodel	0.9	-9.77989292372139e-4	0.0051410836594589174	0	10
4	250	0	250	500	750	2	0	1	0.25	0.25	0.25	0.25	-0.5	-0.5	-0.5	-0.5	-0.5	linear	0.025	TRUE	625	NA	NA	0	0.5	4	fixmodel_cal	0.8	-0.04270739685095155	0.007340592374050268	0	10
4	250	0	250	500	750	2	0	1	0.25	0.25	0.25	0.25	-0.5	-0.5	-0.5	-0.5	-0.5	linear	0.025	TRUE	625	NA	NA	0	0.5	4	sepmodel	0.9	-0.0051397929286856	0.00548621686895863	0	10
4	250	0	250	500	750	2	0	1	0.25	0.25	0.25	0.25	-0.5	-0.5	-0.5	-0.5	-0.5	linear	0.025	TRUE	650	NA	NA	0	0.5	2	fixmodel	0.9	0.006762823076537338	0.004448073239320619	0	10
4	250	0	250	500	750	2	0	1	0.25	0.25	0.25	0.25	-0.5	-0.5	-0.5	-0.5	-0.5	linear	0.025	TRUE	650	NA	NA	0	0.5	2	fixmodel_cal	0.8	-0.02021420762024758	0.004299326373780296	0	10
4	250	0	250	500	750	2	0	1	0.25	0.25	0.25	0.25	-0.5	-0.5	-0.5	-0.5	-0.5	linear	0.025	TRUE	650	NA	NA	0	0.5	2	sepmodel	0.9	0.026590321240007323	0.006127822997869067	0	10
4	250	0	250	500	750	2	0	1	0.25	0.25	0.25	0.25	-0.5	-0.5	-0.5	-0.5	-0.5	linear	0.025	TRUE	650	NA	NA	0	0.5	3	fixmodel	0.9	0.0036825188102511423	0.0034752907673249573	0	10
4	250	0	250	500	750	2	0	1	0.25	0.25	0.25	0.25	-0.5	-0.5	-0.5	-0.5	-0.5	linear	0.025	TRUE	650	NA	NA	0	0.5	3	fixmodel_cal	0.9	-0.030003411954727298	0.00380629405308234	0	10
4	250	0	250	500	750	2	0	1	0.25	0.25	0.25	0.25	-0.5	-0.5	-0.5	-0.5	-0.5	linear	0.025	TRUE	650	NA	NA	0	0.5	3	sepmodel	0.9	0.007575713304711518	0.0047474811632597196	0	10
4	250	0	250	500	750	2	0	1	0.25	0.25	0.25	0.25	-0.5	-0.5	-0.5	-0.5	-0.5	linear	0.025	TRUE	650	NA	NA	0	0.5	4	fixmodel	0.8	0.0015086268283609483	0.008385390997130399	0	10
4	250	0	250	500	750	2	0	1	0.25	0.25	0.25	0.25	-0.5	-0.5	-0.5	-0.5	-0.5	linear	0.025	TRUE	650	NA	NA	0	0.5	4	fixmodel_cal	0.8	-0.0217655925230784	0.008161769464956807	0	10
4	250	0	250	500	750	2	0	1	0.25	0.25	0.25	0.25	-0.5	-0.5	-0.5	-0.5	-0.5	linear	0.025	TRUE	650	NA	NA	0	0.5	4	sepmodel	0.8	0.00879312161874878	0.00926554022545481	0	10
4	250	0	250	500	750	2	0	1	0.25	0.25	0.25	0.25	-0.5	-0.5	-0.5	-0.5	-0.5	linear	0.025	TRUE	675	NA	NA	0	0.5	2	fixmodel	0.9	-0.013225482243317651	0.004774772896554118	0	10
4	250	0	250	500	750	2	0	1	0.25	0.25	0.25	0.25	-0.5	-0.5	-0.5	-0.5	-0.5	linear	0.025	TRUE	675	NA	NA	0	0.5	2	fixmodel_cal	0.8	-0.03493242171990207	0.0066890196860800106	0	10
4	250	0	250	500	750	2	0	1	0.25	0.25	0.25	0.25	-0.5	-0.5	-0.5	-0.5	-0.5	linear	0.025	TRUE	675	NA	NA	0	0.5	2	sepmodel	1	-0.012282792384223005	0.0038288766628228523	0	10
4	250	0	250	500	750	2	0	1	0.25	0.25	0.25	0.25	-0.5	-0.5	-0.5	-0.5	-0.5	linear	0.025	TRUE	675	NA	NA	0	0.5	3	fixmodel	1	0.019749077559299808	0.00584316077731073	0	10
4	250	0	250	500	750	2	0	1	0.25	0.25	0.25	0.25	-0.5	-0.5	-0.5	-0.5	-0.5	linear	0.025	TRUE	675	NA	NA	0	0.5	3	fixmodel_cal	0.7	-0.00978728085806801	0.007306745161536465	0	10
4	250	0	250	500	750	2	0	1	0.25	0.25	0.25	0.25	-0.5	-0.5	-0.5	-0.5	-0.5	linear	0.025	TRUE	675	NA	NA	0	0.5	3	sepmodel	0.8	0.02506221344218514	0.006824876474728325	0	10
4	250	0	250	500	750	2	0	1	0.25	0.25	0.25	0.25	-0.5	-0.5	-0.5	-0.5	-0.5	linear	0.025	TRUE	675	NA	NA	0	0.5	4	fixmodel	0.8	0.015847422140377838	0.008262721350310375	0	10
4	250	0	250	500	750	2	0	1	0.25	0.25	0.25	0.25	-0.5	-0.5	-0.5	-0.5	-0.5	linear	0.025	TRUE	675	NA	NA	0	0.5	4	fixmodel_cal	0.8	-0.004942498281634733	0.009399160328542369	0	10
4	250	0	250	500	750	2	0	1	0.25	0.25	0.25	0.25	-0.5	-0.5	-0.5	-0.5	-0.5	linear	0.025	TRUE	675	NA	NA	0	0.5	4	sepmodel	0.8	0.01081315514038236	0.007879541093698894	0	10
4	250	0	250	500	750	2	0	1	0.25	0.25	0.25	0.25	-0.5	-0.5	-0.5	-0.5	-0.5	linear	0.025	TRUE	700	NA	NA	0	0.5	2	fixmodel	0.8	-0.005961662802888628	0.007331299642571446	0	10
4	250	0	250	500	750	2	0	1	0.25	0.25	0.25	0.25	-0.5	-0.5	-0.5	-0.5	-0.5	linear	0.025	TRUE	700	NA	NA	0	0.5	2	fixmodel_cal	0.8	-0.03826571846813727	0.005563492529062256	0	10
4	250	0	250	500	750	2	0	1	0.25	0.25	0.25	0.25	-0.5	-0.5	-0.5	-0.5	-0.5	linear	0.025	TRUE	700	NA	NA	0	0.5	2	sepmodel	0.8	-0.002874680657540621	0.007552458370312944	0	10
4	250	0	250	500	750	2	0	1	0.25	0.25	0.25	0.25	-0.5	-0.5	-0.5	-0.5	-0.5	linear	0.025	TRUE	700	NA	NA	0	0.5	3	fixmodel	0.7	0.002765034487303203	0.010610242439489602	0	10
4	250	0	250	500	750	2	0	1	0.25	0.25	0.25	0.25	-0.5	-0.5	-0.5	-0.5	-0.5	linear	0.025	TRUE	700	NA	NA	0	0.5	3	fixmodel_cal	0.7	-0.0330456988595895	0.00823603274091497	0	10
4	250	0	250	500	750	2	0	1	0.25	0.25	0.25	0.25	-0.5	-0.5	-0.5	-0.5	-0.5	linear	0.025	TRUE	700	NA	NA	0	0.5	3	sepmodel	0.7	0.006196406436458804	0.012284709926857852	0	10
4	250	0	250	500	750	2	0	1	0.25	0.25	0.25	0.25	-0.5	-0.5	-0.5	-0.5	-0.5	linear	0.025	TRUE	700	NA	NA	0	0.5	4	fixmodel	0.9	0.005015833703886821	0.002596870923737588	0	10
4	250	0	250	500	750	2	0	1	0.25	0.25	0.25	0.25	-0.5	-0.5	-0.5	-0.5	-0.5	linear	0.025	TRUE	700	NA	NA	0	0.5	4	fixmodel_cal	0.9	-0.021405192561467314	0.0025310999087946313	0	10
4	250	0	250	500	750	2	0	1	0.25	0.25	0.25	0.25	-0.5	-0.5	-0.5	-0.5	-0.5	linear	0.025	TRUE	700	NA	NA	0	0.5	4	sepmodel	1	0.008499551685640197	0.0023488755878772567	0	10
4	250	0	250	500	750	2	0	1	0.25	0.25	0.25	0.25	-0.5	-0.5	-0.5	-0.5	-0.5	linear	0.025	TRUE	725	NA	NA	0	0.5	2	fixmodel	0.8	-0.046975483174350186	0.006282706368428078	0	10
4	250	0	250	500	750	2	0	1	0.25	0.25	0.25	0.25	-0.5	-0.5	-0.5	-0.5	-0.5	linear	0.025	TRUE	725	NA	NA	0	0.5	2	fixmodel_cal	0.6	-0.08107868882827851	0.010533967767567294	0	10
4	250	0	250	500	750	2	0	1	0.25	0.25	0.25	0.25	-0.5	-0.5	-0.5	-0.5	-0.5	linear	0.025	TRUE	725	NA	NA	0	0.5	2	sepmodel	0.8	-0.03793004462813773	0.007327209736601578	0	10
4	250	0	250	500	750	2	0	1	0.25	0.25	0.25	0.25	-0.5	-0.5	-0.5	-0.5	-0.5	linear	0.025	TRUE	725	NA	NA	0	0.5	3	fixmodel	0.7	-0.0475523803383276	0.007308719474969198	0	10
4	250	0	250	500	750	2	0	1	0.25	0.25	0.25	0.25	-0.5	-0.5	-0.5	-0.5	-0.5	linear	0.025	TRUE	725	NA	NA	0	0.5	3	fixmodel_cal	0.5	-0.08867039770376171	0.014856145689130348	0	10
4	250	0	250	500	750	2	0	1	0.25	0.25	0.25	0.25	-0.5	-0.5	-0.5	-0.5	-0.5	linear	0.025	TRUE	725	NA	NA	0	0.5	3	sepmodel	0.7	-0.044586957166069745	0.006345116304375603	0	10
4	250	0	250	500	750	2	0	1	0.25	0.25	0.25	0.25	-0.5	-0.5	-0.5	-0.5	-0.5	linear	0.025	TRUE	725	NA	NA	0	0.5	4	fixmodel	0.9	0.014234366648095784	0.00819255759441358	0	10
4	250	0	250	500	750	2	0	1	0.25	0.25	0.25	0.25	-0.5	-0.5	-0.5	-0.5	-0.5	linear	0.025	TRUE	725	NA	NA	0	0.5	4	fixmodel_cal	0.9	-0.014487132647020392	0.007956452136234178	0	10
4	250	0	250	500	750	2	0	1	0.25	0.25	0.25	0.25	-0.5	-0.5	-0.5	-0.5	-0.5	linear	0.025	TRUE	725	NA	NA	0	0.5	4	sepmodel	1	0.013719336522301609	0.009173389857897802	0	10
4	250	0	250	500	750	2	0	1	0.25	0.25	0.25	0.25	-0.5	-0.5	-0.5	-0.5	-0.5	linear	0.025	TRUE	750	NA	NA	0	0.5	2	fixmodel	0.7	-0.02797209946460275	0.010232320014279395	0	10
4	250	0	250	500	750	2	0	1	0.25	0.25	0.25	0.25	-0.5	-0.5	-0.5	-0.5	-0.5	linear	0.025	TRUE	750	NA	NA	0	0.5	2	fixmodel_cal	0.5	-0.06713242118087649	0.013734263465287506	0	10
4	250	0	250	500	750	2	0	1	0.25	0.25	0.25	0.25	-0.5	-0.5	-0.5	-0.5	-0.5	linear	0.025	TRUE	750	NA	NA	0	0.5	2	sepmodel	0.5	-0.03427262449011695	0.012457393741669856	0	10
4	250	0	250	500	750	2	0	1	0.25	0.25	0.25	0.25	-0.5	-0.5	-0.5	-0.5	-0.5	linear	0.025	TRUE	750	NA	NA	0	0.5	3	fixmodel	0.9	0.018667004596676445	0.008937207814458444	0	10
4	250	0	250	500	750	2	0	1	0.25	0.25	0.25	0.25	-0.5	-0.5	-0.5	-0.5	-0.5	linear	0.025	TRUE	750	NA	NA	0	0.5	3	fixmodel_cal	0.7	-0.0280684967077206	0.009614224749975442	0	10
4	250	0	250	500	750	2	0	1	0.25	0.25	0.25	0.25	-0.5	-0.5	-0.5	-0.5	-0.5	linear	0.025	TRUE	750	NA	NA	0	0.5	3	sepmodel	0.9	0.023071710605713204	0.012042684857287893	0	10
4	250	0	250	500	750	2	0	1	0.25	0.25	0.25	0.25	-0.5	-0.5	-0.5	-0.5	-0.5	linear	0.025	TRUE	750	NA	NA	0	0.5	4	fixmodel	1	0.04275191095130519	0.0044301299417861826	0	10
4	250	0	250	500	750	2	0	1	0.25	0.25	0.25	0.25	-0.5	-0.5	-0.5	-0.5	-0.5	linear	0.025	TRUE	750	NA	NA	0	0.5	4	fixmodel_cal	1	0.007307705518986876	0.002789115392056413	0	10
4	250	0	250	500	750	2	0	1	0.25	0.25	0.25	0.25	-0.5	-0.5	-0.5	-0.5	-0.5	linear	0.025	TRUE	750	NA	NA	0	0.5	4	sepmodel	1	0.04715421299857266	0.004228336419536066	0	10
4	250	0	250	500	750	2	0	1	0.25	0.25	0.25	0.25	-0.375	-0.375	-0.375	-0.375	-0.375	linear	0.025	TRUE	25	NA	NA	0	0.5	2	fixmodel	0.6	-0.03144165931881993	0.014436942788140467	0	10
4	250	0	250	500	750	2	0	1	0.25	0.25	0.25	0.25	-0.375	-0.375	-0.375	-0.375	-0.375	linear	0.025	TRUE	25	NA	NA	0	0.5	2	fixmodel_cal	0.6	-0.03172550281341492	0.014917498958468034	0	10
4	250	0	250	500	750	2	0	1	0.25	0.25	0.25	0.25	-0.375	-0.375	-0.375	-0.375	-0.375	linear	0.025	TRUE	25	NA	NA	0	0.5	2	sepmodel	0.5	-0.041169639306663355	0.016704049363484914	0	10
4	250	0	250	500	750	2	0	1	0.25	0.25	0.25	0.25	-0.375	-0.375	-0.375	-0.375	-0.375	linear	0.025	TRUE	25	NA	NA	0	0.5	3	fixmodel	0.9	-0.019283329873968063	0.002745610269856276	0	10
4	250	0	250	500	750	2	0	1	0.25	0.25	0.25	0.25	-0.375	-0.375	-0.375	-0.375	-0.375	linear	0.025	TRUE	25	NA	NA	0	0.5	3	fixmodel_cal	0.8	-0.0223092413481956	0.002766263145511329	0	10
4	250	0	250	500	750	2	0	1	0.25	0.25	0.25	0.25	-0.375	-0.375	-0.375	-0.375	-0.375	linear	0.025	TRUE	25	NA	NA	0	0.5	3	sepmodel	0.8	-0.005032514429502044	0.003772227898318903	0	10
4	250	0	250	500	750	2	0	1	0.25	0.25	0.25	0.25	-0.375	-0.375	-0.375	-0.375	-0.375	linear	0.025	TRUE	25	NA	NA	0	0.5	4	fixmodel	0.9	-0.01097634168200779	0.003084015436139824	0	10
4	250	0	250	500	750	2	0	1	0.25	0.25	0.25	0.25	-0.375	-0.375	-0.375	-0.375	-0.375	linear	0.025	TRUE	25	NA	NA	0	0.5	4	fixmodel_cal	1	-0.012245012693315141	0.0026239910979580813	0	10
4	250	0	250	500	750	2	0	1	0.25	0.25	0.25	0.25	-0.375	-0.375	-0.375	-0.375	-0.375	linear	0.025	TRUE	25	NA	NA	0	0.5	4	sepmodel	0.9	0.0010990728475547857	0.0044024378255479784	0	10
4	250	0	250	500	750	2	0	1	0.25	0.25	0.25	0.25	-0.375	-0.375	-0.375	-0.375	-0.375	linear	0.025	TRUE	50	NA	NA	0	0.5	2	fixmodel	0.9	0.03812802962792266	0.01371313173023885	0	10
4	250	0	250	500	750	2	0	1	0.25	0.25	0.25	0.25	-0.375	-0.375	-0.375	-0.375	-0.375	linear	0.025	TRUE	50	NA	NA	0	0.5	2	fixmodel_cal	0.9	0.03900233202307891	0.01421920958215289	0	10
4	250	0	250	500	750	2	0	1	0.25	0.25	0.25	0.25	-0.375	-0.375	-0.375	-0.375	-0.375	linear	0.025	TRUE	50	NA	NA	0	0.5	2	sepmodel	0.9	0.0416639261845186	0.014943016024884924	0	10
4	250	0	250	500	750	2	0	1	0.25	0.25	0.25	0.25	-0.375	-0.375	-0.375	-0.375	-0.375	linear	0.025	TRUE	50	NA	NA	0	0.5	3	fixmodel	0.8	-0.018767729097390242	0.008070657077725944	0	10
4	250	0	250	500	750	2	0	1	0.25	0.25	0.25	0.25	-0.375	-0.375	-0.375	-0.375	-0.375	linear	0.025	TRUE	50	NA	NA	0	0.5	3	fixmodel_cal	0.7	-0.016979742478049613	0.008015788275511403	0	10
4	250	0	250	500	750	2	0	1	0.25	0.25	0.25	0.25	-0.375	-0.375	-0.375	-0.375	-0.375	linear	0.025	TRUE	50	NA	NA	0	0.5	3	sepmodel	0.7	-0.014112118725129765	0.009319693178888791	0	10
4	250	0	250	500	750	2	0	1	0.25	0.25	0.25	0.25	-0.375	-0.375	-0.375	-0.375	-0.375	linear	0.025	TRUE	50	NA	NA	0	0.5	4	fixmodel	1	0.00943715717395022	0.0031272949016462473	0	10
4	250	0	250	500	750	2	0	1	0.25	0.25	0.25	0.25	-0.375	-0.375	-0.375	-0.375	-0.375	linear	0.025	TRUE	50	NA	NA	0	0.5	4	fixmodel_cal	1	0.009741622626731405	0.0031078183394630562	0	10
4	250	0	250	500	750	2	0	1	0.25	0.25	0.25	0.25	-0.375	-0.375	-0.375	-0.375	-0.375	linear	0.025	TRUE	50	NA	NA	0	0.5	4	sepmodel	0.8	0.0028879685355739453	0.003766187647364698	0	10
4	250	0	250	500	750	2	0	1	0.25	0.25	0.25	0.25	-0.375	-0.375	-0.375	-0.375	-0.375	linear	0.025	TRUE	75	NA	NA	0	0.5	2	fixmodel	0.9	0.050606023729369495	0.011603156342456804	0	10
4	250	0	250	500	750	2	0	1	0.25	0.25	0.25	0.25	-0.375	-0.375	-0.375	-0.375	-0.375	linear	0.025	TRUE	75	NA	NA	0	0.5	2	fixmodel_cal	0.9	0.05306046669668148	0.01095579722027693	0	10
4	250	0	250	500	750	2	0	1	0.25	0.25	0.25	0.25	-0.375	-0.375	-0.375	-0.375	-0.375	linear	0.025	TRUE	75	NA	NA	0	0.5	2	sepmodel	0.9	0.031138967629207686	0.010353195245386469	0	10
4	250	0	250	500	750	2	0	1	0.25	0.25	0.25	0.25	-0.375	-0.375	-0.375	-0.375	-0.375	linear	0.025	TRUE	75	NA	NA	0	0.5	3	fixmodel	0.8	0.007522252061996071	0.0061503611589325945	0	10
4	250	0	250	500	750	2	0	1	0.25	0.25	0.25	0.25	-0.375	-0.375	-0.375	-0.375	-0.375	linear	0.025	TRUE	75	NA	NA	0	0.5	3	fixmodel_cal	0.8	0.005555813011211918	0.00595927064772774	0	10
4	250	0	250	500	750	2	0	1	0.25	0.25	0.25	0.25	-0.375	-0.375	-0.375	-0.375	-0.375	linear	0.025	TRUE	75	NA	NA	0	0.5	3	sepmodel	0.8	-0.0071883161508083885	0.006098669128925457	0	10
4	250	0	250	500	750	2	0	1	0.25	0.25	0.25	0.25	-0.375	-0.375	-0.375	-0.375	-0.375	linear	0.025	TRUE	75	NA	NA	0	0.5	4	fixmodel	0.9	0.01517354939364558	0.004732410707219585	0	10
4	250	0	250	500	750	2	0	1	0.25	0.25	0.25	0.25	-0.375	-0.375	-0.375	-0.375	-0.375	linear	0.025	TRUE	75	NA	NA	0	0.5	4	fixmodel_cal	0.9	0.015701211442573117	0.004592867376602301	0	10
4	250	0	250	500	750	2	0	1	0.25	0.25	0.25	0.25	-0.375	-0.375	-0.375	-0.375	-0.375	linear	0.025	TRUE	75	NA	NA	0	0.5	4	sepmodel	0.8	-0.010467083026365499	0.00404909722856975	0	10
4	250	0	250	500	750	2	0	1	0.25	0.25	0.25	0.25	-0.375	-0.375	-0.375	-0.375	-0.375	linear	0.025	TRUE	100	NA	NA	0	0.5	2	fixmodel	0.9	0.007602384678738211	0.006938984192209201	0	10
4	250	0	250	500	750	2	0	1	0.25	0.25	0.25	0.25	-0.375	-0.375	-0.375	-0.375	-0.375	linear	0.025	TRUE	100	NA	NA	0	0.5	2	fixmodel_cal	0.9	0.00618064121257518	0.007825889756695499	0	10
4	250	0	250	500	750	2	0	1	0.25	0.25	0.25	0.25	-0.375	-0.375	-0.375	-0.375	-0.375	linear	0.025	TRUE	100	NA	NA	0	0.5	2	sepmodel	0.9	0.010806885188829819	0.007203772857313583	0	10
4	250	0	250	500	750	2	0	1	0.25	0.25	0.25	0.25	-0.375	-0.375	-0.375	-0.375	-0.375	linear	0.025	TRUE	100	NA	NA	0	0.5	3	fixmodel	0.9	0.02207846195852934	0.0068541055600396805	0	10
4	250	0	250	500	750	2	0	1	0.25	0.25	0.25	0.25	-0.375	-0.375	-0.375	-0.375	-0.375	linear	0.025	TRUE	100	NA	NA	0	0.5	3	fixmodel_cal	0.9	0.019861891792739374	0.006878011323959072	0	10
4	250	0	250	500	750	2	0	1	0.25	0.25	0.25	0.25	-0.375	-0.375	-0.375	-0.375	-0.375	linear	0.025	TRUE	100	NA	NA	0	0.5	3	sepmodel	0.8	0.03938128496966982	0.01063119633206844	0	10
4	250	0	250	500	750	2	0	1	0.25	0.25	0.25	0.25	-0.375	-0.375	-0.375	-0.375	-0.375	linear	0.025	TRUE	100	NA	NA	0	0.5	4	fixmodel	0.7	-0.02863115700137002	0.009207960595813754	0	10
4	250	0	250	500	750	2	0	1	0.25	0.25	0.25	0.25	-0.375	-0.375	-0.375	-0.375	-0.375	linear	0.025	TRUE	100	NA	NA	0	0.5	4	fixmodel_cal	0.7	-0.031411718947568765	0.010137296087252185	0	10
4	250	0	250	500	750	2	0	1	0.25	0.25	0.25	0.25	-0.375	-0.375	-0.375	-0.375	-0.375	linear	0.025	TRUE	100	NA	NA	0	0.5	4	sepmodel	0.7	-0.01960866730270418	0.009795677598143227	0	10
4	250	0	250	500	750	2	0	1	0.25	0.25	0.25	0.25	-0.375	-0.375	-0.375	-0.375	-0.375	linear	0.025	TRUE	125	NA	NA	0	0.5	2	fixmodel	0.8	-0.004145010316910813	0.013381906372948418	0	10
4	250	0	250	500	750	2	0	1	0.25	0.25	0.25	0.25	-0.375	-0.375	-0.375	-0.375	-0.375	linear	0.025	TRUE	125	NA	NA	0	0.5	2	fixmodel_cal	0.8	-0.003417521946137195	0.013244497084230542	0	10
4	250	0	250	500	750	2	0	1	0.25	0.25	0.25	0.25	-0.375	-0.375	-0.375	-0.375	-0.375	linear	0.025	TRUE	125	NA	NA	0	0.5	2	sepmodel	0.7	-0.013745917240199301	0.014932850174787203	0	10
4	250	0	250	500	750	2	0	1	0.25	0.25	0.25	0.25	-0.375	-0.375	-0.375	-0.375	-0.375	linear	0.025	TRUE	125	NA	NA	0	0.5	3	fixmodel	0.9	0.03230947660604487	0.010537826879193286	0	10
4	250	0	250	500	750	2	0	1	0.25	0.25	0.25	0.25	-0.375	-0.375	-0.375	-0.375	-0.375	linear	0.025	TRUE	125	NA	NA	0	0.5	3	fixmodel_cal	0.9	0.030192833327437097	0.010538407992482712	0	10
4	250	0	250	500	750	2	0	1	0.25	0.25	0.25	0.25	-0.375	-0.375	-0.375	-0.375	-0.375	linear	0.025	TRUE	125	NA	NA	0	0.5	3	sepmodel	0.9	0.03447639090401867	0.010442941021155993	0	10
4	250	0	250	500	750	2	0	1	0.25	0.25	0.25	0.25	-0.375	-0.375	-0.375	-0.375	-0.375	linear	0.025	TRUE	125	NA	NA	0	0.5	4	fixmodel	1	0.025263802411674894	0.006017997414913889	0	10
4	250	0	250	500	750	2	0	1	0.25	0.25	0.25	0.25	-0.375	-0.375	-0.375	-0.375	-0.375	linear	0.025	TRUE	125	NA	NA	0	0.5	4	fixmodel_cal	1	0.024224967732490894	0.006027381937597409	0	10
4	250	0	250	500	750	2	0	1	0.25	0.25	0.25	0.25	-0.375	-0.375	-0.375	-0.375	-0.375	linear	0.025	TRUE	125	NA	NA	0	0.5	4	sepmodel	1	0.028176223344650163	0.0038750974105353987	0	10
4	250	0	250	500	750	2	0	1	0.25	0.25	0.25	0.25	-0.375	-0.375	-0.375	-0.375	-0.375	linear	0.025	TRUE	150	NA	NA	0	0.5	2	fixmodel	0.8	0.0011971130447222616	0.004024534430750219	0	10
4	250	0	250	500	750	2	0	1	0.25	0.25	0.25	0.25	-0.375	-0.375	-0.375	-0.375	-0.375	linear	0.025	TRUE	150	NA	NA	0	0.5	2	fixmodel_cal	0.9	-0.0011107671954674215	0.003519739995491718	0	10
4	250	0	250	500	750	2	0	1	0.25	0.25	0.25	0.25	-0.375	-0.375	-0.375	-0.375	-0.375	linear	0.025	TRUE	150	NA	NA	0	0.5	2	sepmodel	0.8	0.002714905344404883	0.004321103270902446	0	10
4	250	0	250	500	750	2	0	1	0.25	0.25	0.25	0.25	-0.375	-0.375	-0.375	-0.375	-0.375	linear	0.025	TRUE	150	NA	NA	0	0.5	3	fixmodel	0.5	-0.06375349510510639	0.008931122788344969	0	10
4	250	0	250	500	750	2	0	1	0.25	0.25	0.25	0.25	-0.375	-0.375	-0.375	-0.375	-0.375	linear	0.025	TRUE	150	NA	NA	0	0.5	3	fixmodel_cal	0.6	-0.059885850040178684	0.00807711652488508	0	10
4	250	0	250	500	750	2	0	1	0.25	0.25	0.25	0.25	-0.375	-0.375	-0.375	-0.375	-0.375	linear	0.025	TRUE	150	NA	NA	0	0.5	3	sepmodel	0.5	-0.06977591749860444	0.00852781388851288	0	10
4	250	0	250	500	750	2	0	1	0.25	0.25	0.25	0.25	-0.375	-0.375	-0.375	-0.375	-0.375	linear	0.025	TRUE	150	NA	NA	0	0.5	4	fixmodel	0.7	-0.04649880171322126	0.009516625771443842	0	10
4	250	0	250	500	750	2	0	1	0.25	0.25	0.25	0.25	-0.375	-0.375	-0.375	-0.375	-0.375	linear	0.025	TRUE	150	NA	NA	0	0.5	4	fixmodel_cal	0.7	-0.0462956275333155	0.010060726569499833	0	10
4	250	0	250	500	750	2	0	1	0.25	0.25	0.25	0.25	-0.375	-0.375	-0.375	-0.375	-0.375	linear	0.025	TRUE	150	NA	NA	0	0.5	4	sepmodel	0.5	-0.049846598037293736	0.008848768758271678	0	10
4	250	0	250	500	750	2	0	1	0.25	0.25	0.25	0.25	-0.375	-0.375	-0.375	-0.375	-0.375	linear	0.025	TRUE	175	NA	NA	0	0.5	2	fixmodel	0.7	-0.044157145391513886	0.006255031760038999	0	10
4	250	0	250	500	750	2	0	1	0.25	0.25	0.25	0.25	-0.375	-0.375	-0.375	-0.375	-0.375	linear	0.025	TRUE	175	NA	NA	0	0.5	2	fixmodel_cal	0.7	-0.04756049361216978	0.00608017520033026	0	10
4	250	0	250	500	750	2	0	1	0.25	0.25	0.25	0.25	-0.375	-0.375	-0.375	-0.375	-0.375	linear	0.025	TRUE	175	NA	NA	0	0.5	2	sepmodel	0.4	-0.0540732009064082	0.006445778750437682	0	10
4	250	0	250	500	750	2	0	1	0.25	0.25	0.25	0.25	-0.375	-0.375	-0.375	-0.375	-0.375	linear	0.025	TRUE	175	NA	NA	0	0.5	3	fixmodel	1	0.02000053625535978	0.0048581154590978115	0	10
4	250	0	250	500	750	2	0	1	0.25	0.25	0.25	0.25	-0.375	-0.375	-0.375	-0.375	-0.375	linear	0.025	TRUE	175	NA	NA	0	0.5	3	fixmodel_cal	1	0.022952740287119848	0.004095543058879801	0	10
4	250	0	250	500	750	2	0	1	0.25	0.25	0.25	0.25	-0.375	-0.375	-0.375	-0.375	-0.375	linear	0.025	TRUE	175	NA	NA	0	0.5	3	sepmodel	0.9	0.00993450430013749	0.00459717401324626	0	10
4	250	0	250	500	750	2	0	1	0.25	0.25	0.25	0.25	-0.375	-0.375	-0.375	-0.375	-0.375	linear	0.025	TRUE	175	NA	NA	0	0.5	4	fixmodel	0.8	-0.03922298830876998	0.006852009363987993	0	10
4	250	0	250	500	750	2	0	1	0.25	0.25	0.25	0.25	-0.375	-0.375	-0.375	-0.375	-0.375	linear	0.025	TRUE	175	NA	NA	0	0.5	4	fixmodel_cal	0.8	-0.040615010515243403	0.006149578132876333	0	10
4	250	0	250	500	750	2	0	1	0.25	0.25	0.25	0.25	-0.375	-0.375	-0.375	-0.375	-0.375	linear	0.025	TRUE	175	NA	NA	0	0.5	4	sepmodel	0.6	-0.042334976627922495	0.006382631608126379	0	10
4	250	0	250	500	750	2	0	1	0.25	0.25	0.25	0.25	-0.375	-0.375	-0.375	-0.375	-0.375	linear	0.025	TRUE	200	NA	NA	0	0.5	2	fixmodel	0.8	0.018377121194458022	0.005910087736384977	0	10
4	250	0	250	500	750	2	0	1	0.25	0.25	0.25	0.25	-0.375	-0.375	-0.375	-0.375	-0.375	linear	0.025	TRUE	200	NA	NA	0	0.5	2	fixmodel_cal	0.8	0.016088376147736998	0.005532699390856324	0	10
4	250	0	250	500	750	2	0	1	0.25	0.25	0.25	0.25	-0.375	-0.375	-0.375	-0.375	-0.375	linear	0.025	TRUE	200	NA	NA	0	0.5	2	sepmodel	0.9	0.017034433855495905	0.003973370824050634	0	10
4	250	0	250	500	750	2	0	1	0.25	0.25	0.25	0.25	-0.375	-0.375	-0.375	-0.375	-0.375	linear	0.025	TRUE	200	NA	NA	0	0.5	3	fixmodel	1	0.021640374973664504	0.004194809880872133	0	10
4	250	0	250	500	750	2	0	1	0.25	0.25	0.25	0.25	-0.375	-0.375	-0.375	-0.375	-0.375	linear	0.025	TRUE	200	NA	NA	0	0.5	3	fixmodel_cal	1	0.01639378907275727	0.0038826932173171296	0	10
4	250	0	250	500	750	2	0	1	0.25	0.25	0.25	0.25	-0.375	-0.375	-0.375	-0.375	-0.375	linear	0.025	TRUE	200	NA	NA	0	0.5	3	sepmodel	1	0.026862909416923837	0.004488232177940523	0	10
4	250	0	250	500	750	2	0	1	0.25	0.25	0.25	0.25	-0.375	-0.375	-0.375	-0.375	-0.375	linear	0.025	TRUE	200	NA	NA	0	0.5	4	fixmodel	1	0.06060313517205403	0.007668061034671905	0	10
4	250	0	250	500	750	2	0	1	0.25	0.25	0.25	0.25	-0.375	-0.375	-0.375	-0.375	-0.375	linear	0.025	TRUE	200	NA	NA	0	0.5	4	fixmodel_cal	1	0.05574956187837585	0.007323231337400071	0	10
4	250	0	250	500	750	2	0	1	0.25	0.25	0.25	0.25	-0.375	-0.375	-0.375	-0.375	-0.375	linear	0.025	TRUE	200	NA	NA	0	0.5	4	sepmodel	1	0.06055355854021545	0.00870397747896225	0	10
4	250	0	250	500	750	2	0	1	0.25	0.25	0.25	0.25	-0.375	-0.375	-0.375	-0.375	-0.375	linear	0.025	TRUE	225	NA	NA	0	0.5	2	fixmodel	1	0.013977586187802473	0.0033294754766752086	0	10
4	250	0	250	500	750	2	0	1	0.25	0.25	0.25	0.25	-0.375	-0.375	-0.375	-0.375	-0.375	linear	0.025	TRUE	225	NA	NA	0	0.5	2	fixmodel_cal	0.9	0.005128281802759274	0.0032488783221288147	0	10
4	250	0	250	500	750	2	0	1	0.25	0.25	0.25	0.25	-0.375	-0.375	-0.375	-0.375	-0.375	linear	0.025	TRUE	225	NA	NA	0	0.5	2	sepmodel	0.9	0.008406033597320539	0.0030629618011206654	0	10
4	250	0	250	500	750	2	0	1	0.25	0.25	0.25	0.25	-0.375	-0.375	-0.375	-0.375	-0.375	linear	0.025	TRUE	225	NA	NA	0	0.5	3	fixmodel	0.9	-0.0019262313603187614	0.006070785479486963	0	10
4	250	0	250	500	750	2	0	1	0.25	0.25	0.25	0.25	-0.375	-0.375	-0.375	-0.375	-0.375	linear	0.025	TRUE	225	NA	NA	0	0.5	3	fixmodel_cal	0.9	-0.005860118382901155	0.005309752849865754	0	10
4	250	0	250	500	750	2	0	1	0.25	0.25	0.25	0.25	-0.375	-0.375	-0.375	-0.375	-0.375	linear	0.025	TRUE	225	NA	NA	0	0.5	3	sepmodel	0.8	-0.007921330461776104	0.006576217932373337	0	10
4	250	0	250	500	750	2	0	1	0.25	0.25	0.25	0.25	-0.375	-0.375	-0.375	-0.375	-0.375	linear	0.025	TRUE	225	NA	NA	0	0.5	4	fixmodel	1	0.05455095643887762	0.008206440509082542	0	10
4	250	0	250	500	750	2	0	1	0.25	0.25	0.25	0.25	-0.375	-0.375	-0.375	-0.375	-0.375	linear	0.025	TRUE	225	NA	NA	0	0.5	4	fixmodel_cal	1	0.04971826570546212	0.007895325238115583	0	10
4	250	0	250	500	750	2	0	1	0.25	0.25	0.25	0.25	-0.375	-0.375	-0.375	-0.375	-0.375	linear	0.025	TRUE	225	NA	NA	0	0.5	4	sepmodel	0.9	0.047574841643102404	0.008240721590395888	0	10
4	250	0	250	500	750	2	0	1	0.25	0.25	0.25	0.25	-0.375	-0.375	-0.375	-0.375	-0.375	linear	0.025	TRUE	250	NA	NA	0	0.5	2	fixmodel	0.8	0.010279544201831766	0.006475474496244296	0	10
4	250	0	250	500	750	2	0	1	0.25	0.25	0.25	0.25	-0.375	-0.375	-0.375	-0.375	-0.375	linear	0.025	TRUE	250	NA	NA	0	0.5	2	fixmodel_cal	0.8	0.009762565539095958	0.006410014805786605	0	10
4	250	0	250	500	750	2	0	1	0.25	0.25	0.25	0.25	-0.375	-0.375	-0.375	-0.375	-0.375	linear	0.025	TRUE	250	NA	NA	0	0.5	2	sepmodel	0.8	-0.0021305615188190853	0.007102267352611561	0	10
4	250	0	250	500	750	2	0	1	0.25	0.25	0.25	0.25	-0.375	-0.375	-0.375	-0.375	-0.375	linear	0.025	TRUE	250	NA	NA	0	0.5	3	fixmodel	0.8	-0.005096284631483372	0.005305901993417364	0	10
4	250	0	250	500	750	2	0	1	0.25	0.25	0.25	0.25	-0.375	-0.375	-0.375	-0.375	-0.375	linear	0.025	TRUE	250	NA	NA	0	0.5	3	fixmodel_cal	0.7	-0.005668400545080934	0.00519176739552379	0	10
4	250	0	250	500	750	2	0	1	0.25	0.25	0.25	0.25	-0.375	-0.375	-0.375	-0.375	-0.375	linear	0.025	TRUE	250	NA	NA	0	0.5	3	sepmodel	0.6	-0.02303675298675286	0.006430836068482753	0	10
4	250	0	250	500	750	2	0	1	0.25	0.25	0.25	0.25	-0.375	-0.375	-0.375	-0.375	-0.375	linear	0.025	TRUE	250	NA	NA	0	0.5	4	fixmodel	1	0.014738939416051372	0.0013538410247458383	0	10
4	250	0	250	500	750	2	0	1	0.25	0.25	0.25	0.25	-0.375	-0.375	-0.375	-0.375	-0.375	linear	0.025	TRUE	250	NA	NA	0	0.5	4	fixmodel_cal	1	0.01126135720232189	0.001178266580294443	0	10
4	250	0	250	500	750	2	0	1	0.25	0.25	0.25	0.25	-0.375	-0.375	-0.375	-0.375	-0.375	linear	0.025	TRUE	250	NA	NA	0	0.5	4	sepmodel	1	-0.006040226144952446	0.0016499186650489204	0	10
4	250	0	250	500	750	2	0	1	0.25	0.25	0.25	0.25	-0.375	-0.375	-0.375	-0.375	-0.375	linear	0.025	TRUE	275	NA	NA	0	0.5	2	fixmodel	0.7	-0.03035367763822397	0.007752515809062556	0	10
4	250	0	250	500	750	2	0	1	0.25	0.25	0.25	0.25	-0.375	-0.375	-0.375	-0.375	-0.375	linear	0.025	TRUE	275	NA	NA	0	0.5	2	fixmodel_cal	0.7	-0.036239623429170593	0.007484463077200219	0	10
4	250	0	250	500	750	2	0	1	0.25	0.25	0.25	0.25	-0.375	-0.375	-0.375	-0.375	-0.375	linear	0.025	TRUE	275	NA	NA	0	0.5	2	sepmodel	0.6	-0.035229325515468125	0.006792994495115001	0	10
4	250	0	250	500	750	2	0	1	0.25	0.25	0.25	0.25	-0.375	-0.375	-0.375	-0.375	-0.375	linear	0.025	TRUE	275	NA	NA	0	0.5	3	fixmodel	0.9	0.04503948168148928	0.006338564226684912	0	10
4	250	0	250	500	750	2	0	1	0.25	0.25	0.25	0.25	-0.375	-0.375	-0.375	-0.375	-0.375	linear	0.025	TRUE	275	NA	NA	0	0.5	3	fixmodel_cal	0.9	0.033083378735817	0.005762773396061011	0	10
4	250	0	250	500	750	2	0	1	0.25	0.25	0.25	0.25	-0.375	-0.375	-0.375	-0.375	-0.375	linear	0.025	TRUE	275	NA	NA	0	0.5	3	sepmodel	0.9	0.03653144085841177	0.004665992449981091	0	10
4	250	0	250	500	750	2	0	1	0.25	0.25	0.25	0.25	-0.375	-0.375	-0.375	-0.375	-0.375	linear	0.025	TRUE	275	NA	NA	0	0.5	4	fixmodel	0.8	-0.019160065365808773	0.007964981107566011	0	10
4	250	0	250	500	750	2	0	1	0.25	0.25	0.25	0.25	-0.375	-0.375	-0.375	-0.375	-0.375	linear	0.025	TRUE	275	NA	NA	0	0.5	4	fixmodel_cal	0.8	-0.030093535745232585	0.006982635985798767	0	10
4	250	0	250	500	750	2	0	1	0.25	0.25	0.25	0.25	-0.375	-0.375	-0.375	-0.375	-0.375	linear	0.025	TRUE	275	NA	NA	0	0.5	4	sepmodel	0.7	-0.014938620282819327	0.008350929310085624	0	10
4	250	0	250	500	750	2	0	1	0.25	0.25	0.25	0.25	-0.375	-0.375	-0.375	-0.375	-0.375	linear	0.025	TRUE	300	NA	NA	0	0.5	2	fixmodel	0.7	-0.038863517346520125	0.00781427919399399	0	10
4	250	0	250	500	750	2	0	1	0.25	0.25	0.25	0.25	-0.375	-0.375	-0.375	-0.375	-0.375	linear	0.025	TRUE	300	NA	NA	0	0.5	2	fixmodel_cal	0.7	-0.046493269574173136	0.008108019218423947	0	10
4	250	0	250	500	750	2	0	1	0.25	0.25	0.25	0.25	-0.375	-0.375	-0.375	-0.375	-0.375	linear	0.025	TRUE	300	NA	NA	0	0.5	2	sepmodel	0.7	-0.03903966097313531	0.009980554386464256	0	10
4	250	0	250	500	750	2	0	1	0.25	0.25	0.25	0.25	-0.375	-0.375	-0.375	-0.375	-0.375	linear	0.025	TRUE	300	NA	NA	0	0.5	3	fixmodel	1	0.03772419544262842	0.006204845016730411	0	10
4	250	0	250	500	750	2	0	1	0.25	0.25	0.25	0.25	-0.375	-0.375	-0.375	-0.375	-0.375	linear	0.025	TRUE	300	NA	NA	0	0.5	3	fixmodel_cal	0.9	0.03533997982793435	0.006357004962730744	0	10
4	250	0	250	500	750	2	0	1	0.25	0.25	0.25	0.25	-0.375	-0.375	-0.375	-0.375	-0.375	linear	0.025	TRUE	300	NA	NA	0	0.5	3	sepmodel	0.9	0.059740925259961844	0.01132496045547984	0	10
4	250	0	250	500	750	2	0	1	0.25	0.25	0.25	0.25	-0.375	-0.375	-0.375	-0.375	-0.375	linear	0.025	TRUE	300	NA	NA	0	0.5	4	fixmodel	0.9	-7.226231668582828e-4	0.005658734031270993	0	10
4	250	0	250	500	750	2	0	1	0.25	0.25	0.25	0.25	-0.375	-0.375	-0.375	-0.375	-0.375	linear	0.025	TRUE	300	NA	NA	0	0.5	4	fixmodel_cal	0.8	-0.013985040973811508	0.005927121920720155	0	10
4	250	0	250	500	750	2	0	1	0.25	0.25	0.25	0.25	-0.375	-0.375	-0.375	-0.375	-0.375	linear	0.025	TRUE	300	NA	NA	0	0.5	4	sepmodel	0.9	0.005857061899419122	0.008925985419590358	0	10
4	250	0	250	500	750	2	0	1	0.25	0.25	0.25	0.25	-0.375	-0.375	-0.375	-0.375	-0.375	linear	0.025	TRUE	325	NA	NA	0	0.5	2	fixmodel	0.8	-0.010322601264855652	0.00787859812604197	0	10
4	250	0	250	500	750	2	0	1	0.25	0.25	0.25	0.25	-0.375	-0.375	-0.375	-0.375	-0.375	linear	0.025	TRUE	325	NA	NA	0	0.5	2	fixmodel_cal	0.8	-0.00984855810492954	0.008261962665320803	0	10
4	250	0	250	500	750	2	0	1	0.25	0.25	0.25	0.25	-0.375	-0.375	-0.375	-0.375	-0.375	linear	0.025	TRUE	325	NA	NA	0	0.5	2	sepmodel	0.8	-0.01255519953155699	0.008966848064191924	0	10
4	250	0	250	500	750	2	0	1	0.25	0.25	0.25	0.25	-0.375	-0.375	-0.375	-0.375	-0.375	linear	0.025	TRUE	325	NA	NA	0	0.5	3	fixmodel	0.8	0.017625216952960474	0.009294074201335675	0	10
4	250	0	250	500	750	2	0	1	0.25	0.25	0.25	0.25	-0.375	-0.375	-0.375	-0.375	-0.375	linear	0.025	TRUE	325	NA	NA	0	0.5	3	fixmodel_cal	0.7	0.008597317122706769	0.009850264356636171	0	10
4	250	0	250	500	750	2	0	1	0.25	0.25	0.25	0.25	-0.375	-0.375	-0.375	-0.375	-0.375	linear	0.025	TRUE	325	NA	NA	0	0.5	3	sepmodel	0.9	0.01786520367226003	0.011530326691357623	0	10
4	250	0	250	500	750	2	0	1	0.25	0.25	0.25	0.25	-0.375	-0.375	-0.375	-0.375	-0.375	linear	0.025	TRUE	325	NA	NA	0	0.5	4	fixmodel	0.9	-0.018497757647119344	0.0024889822712801397	0	10
4	250	0	250	500	750	2	0	1	0.25	0.25	0.25	0.25	-0.375	-0.375	-0.375	-0.375	-0.375	linear	0.025	TRUE	325	NA	NA	0	0.5	4	fixmodel_cal	0.8	-0.026282679762024544	0.0026045144184767715	0	10
4	250	0	250	500	750	2	0	1	0.25	0.25	0.25	0.25	-0.375	-0.375	-0.375	-0.375	-0.375	linear	0.025	TRUE	325	NA	NA	0	0.5	4	sepmodel	0.9	-0.00400242743657728	0.003772689286311098	0	10
4	250	0	250	500	750	2	0	1	0.25	0.25	0.25	0.25	-0.375	-0.375	-0.375	-0.375	-0.375	linear	0.025	TRUE	350	NA	NA	0	0.5	2	fixmodel	0.7	-0.043700571721416795	0.005916766020298717	0	10
4	250	0	250	500	750	2	0	1	0.25	0.25	0.25	0.25	-0.375	-0.375	-0.375	-0.375	-0.375	linear	0.025	TRUE	350	NA	NA	0	0.5	2	fixmodel_cal	0.7	-0.04906121035052721	0.005650418095925066	0	10
4	250	0	250	500	750	2	0	1	0.25	0.25	0.25	0.25	-0.375	-0.375	-0.375	-0.375	-0.375	linear	0.025	TRUE	350	NA	NA	0	0.5	2	sepmodel	0.5	-0.05352461424228383	0.008448815850898253	0	10
4	250	0	250	500	750	2	0	1	0.25	0.25	0.25	0.25	-0.375	-0.375	-0.375	-0.375	-0.375	linear	0.025	TRUE	350	NA	NA	0	0.5	3	fixmodel	0.6	-0.023461693776083876	0.009695411854971334	0	10
4	250	0	250	500	750	2	0	1	0.25	0.25	0.25	0.25	-0.375	-0.375	-0.375	-0.375	-0.375	linear	0.025	TRUE	350	NA	NA	0	0.5	3	fixmodel_cal	0.7	-0.03108712246420562	0.008122292118324307	0	10
4	250	0	250	500	750	2	0	1	0.25	0.25	0.25	0.25	-0.375	-0.375	-0.375	-0.375	-0.375	linear	0.025	TRUE	350	NA	NA	0	0.5	3	sepmodel	0.6	-0.03154980812521781	0.011596826567543994	0	10
4	250	0	250	500	750	2	0	1	0.25	0.25	0.25	0.25	-0.375	-0.375	-0.375	-0.375	-0.375	linear	0.025	TRUE	350	NA	NA	0	0.5	4	fixmodel	0.9	0.007404838166562141	0.005431022583896104	0	10
4	250	0	250	500	750	2	0	1	0.25	0.25	0.25	0.25	-0.375	-0.375	-0.375	-0.375	-0.375	linear	0.025	TRUE	350	NA	NA	0	0.5	4	fixmodel_cal	0.9	6.172972931160758e-5	0.005298646699169163	0	10
4	250	0	250	500	750	2	0	1	0.25	0.25	0.25	0.25	-0.375	-0.375	-0.375	-0.375	-0.375	linear	0.025	TRUE	350	NA	NA	0	0.5	4	sepmodel	0.9	-9.174291117432981e-4	0.004709767809665653	0	10
4	250	0	250	500	750	2	0	1	0.25	0.25	0.25	0.25	-0.375	-0.375	-0.375	-0.375	-0.375	linear	0.025	TRUE	375	NA	NA	0	0.5	2	fixmodel	0.7	-0.019478791741832164	0.009316705997352478	0	10
4	250	0	250	500	750	2	0	1	0.25	0.25	0.25	0.25	-0.375	-0.375	-0.375	-0.375	-0.375	linear	0.025	TRUE	375	NA	NA	0	0.5	2	fixmodel_cal	0.7	-0.024772584112882974	0.009247564707404874	0	10
4	250	0	250	500	750	2	0	1	0.25	0.25	0.25	0.25	-0.375	-0.375	-0.375	-0.375	-0.375	linear	0.025	TRUE	375	NA	NA	0	0.5	2	sepmodel	0.7	-0.009900766744763898	0.01529307201784658	0	10
4	250	0	250	500	750	2	0	1	0.25	0.25	0.25	0.25	-0.375	-0.375	-0.375	-0.375	-0.375	linear	0.025	TRUE	375	NA	NA	0	0.5	3	fixmodel	0.9	0.0020389612038108932	0.005560992657682906	0	10
4	250	0	250	500	750	2	0	1	0.25	0.25	0.25	0.25	-0.375	-0.375	-0.375	-0.375	-0.375	linear	0.025	TRUE	375	NA	NA	0	0.5	3	fixmodel_cal	0.8	-0.011010343488466454	0.007391854593386651	0	10
4	250	0	250	500	750	2	0	1	0.25	0.25	0.25	0.25	-0.375	-0.375	-0.375	-0.375	-0.375	linear	0.025	TRUE	375	NA	NA	0	0.5	3	sepmodel	0.8	0.004822967407172843	0.006386801898718781	0	10
4	250	0	250	500	750	2	0	1	0.25	0.25	0.25	0.25	-0.375	-0.375	-0.375	-0.375	-0.375	linear	0.025	TRUE	375	NA	NA	0	0.5	4	fixmodel	0.9	0.03987607648366627	0.005851828864766924	0	10
4	250	0	250	500	750	2	0	1	0.25	0.25	0.25	0.25	-0.375	-0.375	-0.375	-0.375	-0.375	linear	0.025	TRUE	375	NA	NA	0	0.5	4	fixmodel_cal	0.9	0.032114304896401685	0.005541761369473438	0	10
4	250	0	250	500	750	2	0	1	0.25	0.25	0.25	0.25	-0.375	-0.375	-0.375	-0.375	-0.375	linear	0.025	TRUE	375	NA	NA	0	0.5	4	sepmodel	0.9	0.051953858382174874	0.009704822567611982	0	10
4	250	0	250	500	750	2	0	1	0.25	0.25	0.25	0.25	-0.375	-0.375	-0.375	-0.375	-0.375	linear	0.025	TRUE	400	NA	NA	0	0.5	2	fixmodel	0.8	0.01708782179682706	0.005476237271273852	0	10
4	250	0	250	500	750	2	0	1	0.25	0.25	0.25	0.25	-0.375	-0.375	-0.375	-0.375	-0.375	linear	0.025	TRUE	400	NA	NA	0	0.5	2	fixmodel_cal	0.8	0.007188950408811895	0.004949547111849339	0	10
4	250	0	250	500	750	2	0	1	0.25	0.25	0.25	0.25	-0.375	-0.375	-0.375	-0.375	-0.375	linear	0.025	TRUE	400	NA	NA	0	0.5	2	sepmodel	0.8	0.02766948771120003	0.006472362078912789	0	10
4	250	0	250	500	750	2	0	1	0.25	0.25	0.25	0.25	-0.375	-0.375	-0.375	-0.375	-0.375	linear	0.025	TRUE	400	NA	NA	0	0.5	3	fixmodel	0.7	0.0061866118799009245	0.014191817909071168	0	10
4	250	0	250	500	750	2	0	1	0.25	0.25	0.25	0.25	-0.375	-0.375	-0.375	-0.375	-0.375	linear	0.025	TRUE	400	NA	NA	0	0.5	3	fixmodel_cal	0.7	-0.005497931068573342	0.01304073036038256	0	10
4	250	0	250	500	750	2	0	1	0.25	0.25	0.25	0.25	-0.375	-0.375	-0.375	-0.375	-0.375	linear	0.025	TRUE	400	NA	NA	0	0.5	3	sepmodel	0.7	0.0037640772479341942	0.015072425125202144	0	10
4	250	0	250	500	750	2	0	1	0.25	0.25	0.25	0.25	-0.375	-0.375	-0.375	-0.375	-0.375	linear	0.025	TRUE	400	NA	NA	0	0.5	4	fixmodel	0.8	-0.018166001086260226	0.005747459642834725	0	10
4	250	0	250	500	750	2	0	1	0.25	0.25	0.25	0.25	-0.375	-0.375	-0.375	-0.375	-0.375	linear	0.025	TRUE	400	NA	NA	0	0.5	4	fixmodel_cal	0.8	-0.027663301968462856	0.005877066978905186	0	10
4	250	0	250	500	750	2	0	1	0.25	0.25	0.25	0.25	-0.375	-0.375	-0.375	-0.375	-0.375	linear	0.025	TRUE	400	NA	NA	0	0.5	4	sepmodel	0.9	-0.01431440112674475	0.005430682784737622	0	10
4	250	0	250	500	750	2	0	1	0.25	0.25	0.25	0.25	-0.375	-0.375	-0.375	-0.375	-0.375	linear	0.025	TRUE	425	NA	NA	0	0.5	2	fixmodel	0.8	-0.007242161349718496	0.006769817110770366	0	10
4	250	0	250	500	750	2	0	1	0.25	0.25	0.25	0.25	-0.375	-0.375	-0.375	-0.375	-0.375	linear	0.025	TRUE	425	NA	NA	0	0.5	2	fixmodel_cal	0.8	-0.019569398151791005	0.007983508828668393	0	10
4	250	0	250	500	750	2	0	1	0.25	0.25	0.25	0.25	-0.375	-0.375	-0.375	-0.375	-0.375	linear	0.025	TRUE	425	NA	NA	0	0.5	2	sepmodel	0.8	-0.01162918543798929	0.007906180359776369	0	10
4	250	0	250	500	750	2	0	1	0.25	0.25	0.25	0.25	-0.375	-0.375	-0.375	-0.375	-0.375	linear	0.025	TRUE	425	NA	NA	0	0.5	3	fixmodel	0.8	-0.019877377846532797	0.004380218895687896	0	10
4	250	0	250	500	750	2	0	1	0.25	0.25	0.25	0.25	-0.375	-0.375	-0.375	-0.375	-0.375	linear	0.025	TRUE	425	NA	NA	0	0.5	3	fixmodel_cal	0.8	-0.03288547050922028	0.005274065306985165	0	10
4	250	0	250	500	750	2	0	1	0.25	0.25	0.25	0.25	-0.375	-0.375	-0.375	-0.375	-0.375	linear	0.025	TRUE	425	NA	NA	0	0.5	3	sepmodel	0.7	-0.011935139654027236	0.005433445564631232	0	10
4	250	0	250	500	750	2	0	1	0.25	0.25	0.25	0.25	-0.375	-0.375	-0.375	-0.375	-0.375	linear	0.025	TRUE	425	NA	NA	0	0.5	4	fixmodel	0.8	-0.005966589090952781	0.01044203712455107	0	10
4	250	0	250	500	750	2	0	1	0.25	0.25	0.25	0.25	-0.375	-0.375	-0.375	-0.375	-0.375	linear	0.025	TRUE	425	NA	NA	0	0.5	4	fixmodel_cal	0.8	-0.028804677745949105	0.010849630463475523	0	10
4	250	0	250	500	750	2	0	1	0.25	0.25	0.25	0.25	-0.375	-0.375	-0.375	-0.375	-0.375	linear	0.025	TRUE	425	NA	NA	0	0.5	4	sepmodel	0.7	-0.013096023409041837	0.011357254865835392	0	10
4	250	0	250	500	750	2	0	1	0.25	0.25	0.25	0.25	-0.375	-0.375	-0.375	-0.375	-0.375	linear	0.025	TRUE	450	NA	NA	0	0.5	2	fixmodel	0.9	-0.017834240963547212	0.0036571141371892616	0	10
4	250	0	250	500	750	2	0	1	0.25	0.25	0.25	0.25	-0.375	-0.375	-0.375	-0.375	-0.375	linear	0.025	TRUE	450	NA	NA	0	0.5	2	fixmodel_cal	0.8	-0.02270350948441682	0.005012241603206568	0	10
4	250	0	250	500	750	2	0	1	0.25	0.25	0.25	0.25	-0.375	-0.375	-0.375	-0.375	-0.375	linear	0.025	TRUE	450	NA	NA	0	0.5	2	sepmodel	0.9	-0.0187695226950983	0.0045728770806466885	0	10
4	250	0	250	500	750	2	0	1	0.25	0.25	0.25	0.25	-0.375	-0.375	-0.375	-0.375	-0.375	linear	0.025	TRUE	450	NA	NA	0	0.5	3	fixmodel	0.9	0.009133786025894774	0.007285148181512653	0	10
4	250	0	250	500	750	2	0	1	0.25	0.25	0.25	0.25	-0.375	-0.375	-0.375	-0.375	-0.375	linear	0.025	TRUE	450	NA	NA	0	0.5	3	fixmodel_cal	0.9	0.003386408241154079	0.006465637494903302	0	10
4	250	0	250	500	750	2	0	1	0.25	0.25	0.25	0.25	-0.375	-0.375	-0.375	-0.375	-0.375	linear	0.025	TRUE	450	NA	NA	0	0.5	3	sepmodel	0.8	3.6470428100214005e-4	0.008381840258474585	0	10
4	250	0	250	500	750	2	0	1	0.25	0.25	0.25	0.25	-0.375	-0.375	-0.375	-0.375	-0.375	linear	0.025	TRUE	450	NA	NA	0	0.5	4	fixmodel	1	0.050537970205555144	0.005883605562112978	0	10
4	250	0	250	500	750	2	0	1	0.25	0.25	0.25	0.25	-0.375	-0.375	-0.375	-0.375	-0.375	linear	0.025	TRUE	450	NA	NA	0	0.5	4	fixmodel_cal	1	0.041715383397732994	0.0044725979378496305	0	10
4	250	0	250	500	750	2	0	1	0.25	0.25	0.25	0.25	-0.375	-0.375	-0.375	-0.375	-0.375	linear	0.025	TRUE	450	NA	NA	0	0.5	4	sepmodel	1	0.049994352600385365	0.006582087716099227	0	10
4	250	0	250	500	750	2	0	1	0.25	0.25	0.25	0.25	-0.375	-0.375	-0.375	-0.375	-0.375	linear	0.025	TRUE	475	NA	NA	0	0.5	2	fixmodel	1	0.049900709019256445	0.006389615722873553	0	10
4	250	0	250	500	750	2	0	1	0.25	0.25	0.25	0.25	-0.375	-0.375	-0.375	-0.375	-0.375	linear	0.025	TRUE	475	NA	NA	0	0.5	2	fixmodel_cal	0.9	0.031862585546214225	0.005370641892449844	0	10
4	250	0	250	500	750	2	0	1	0.25	0.25	0.25	0.25	-0.375	-0.375	-0.375	-0.375	-0.375	linear	0.025	TRUE	475	NA	NA	0	0.5	2	sepmodel	1	0.055556554876008996	0.0068872192187922595	0	10
4	250	0	250	500	750	2	0	1	0.25	0.25	0.25	0.25	-0.375	-0.375	-0.375	-0.375	-0.375	linear	0.025	TRUE	475	NA	NA	0	0.5	3	fixmodel	1	0.056659135117052395	0.008240736006417872	0	10
4	250	0	250	500	750	2	0	1	0.25	0.25	0.25	0.25	-0.375	-0.375	-0.375	-0.375	-0.375	linear	0.025	TRUE	475	NA	NA	0	0.5	3	fixmodel_cal	1	0.046265037395238885	0.007599721135844027	0	10
4	250	0	250	500	750	2	0	1	0.25	0.25	0.25	0.25	-0.375	-0.375	-0.375	-0.375	-0.375	linear	0.025	TRUE	475	NA	NA	0	0.5	3	sepmodel	1	0.062071805917715855	0.009400684668231041	0	10
4	250	0	250	500	750	2	0	1	0.25	0.25	0.25	0.25	-0.375	-0.375	-0.375	-0.375	-0.375	linear	0.025	TRUE	475	NA	NA	0	0.5	4	fixmodel	0.9	0.02163425710585937	0.005052841190898957	0	10
4	250	0	250	500	750	2	0	1	0.25	0.25	0.25	0.25	-0.375	-0.375	-0.375	-0.375	-0.375	linear	0.025	TRUE	475	NA	NA	0	0.5	4	fixmodel_cal	0.9	-3.294894658480041e-4	0.005229034952101848	0	10
4	250	0	250	500	750	2	0	1	0.25	0.25	0.25	0.25	-0.375	-0.375	-0.375	-0.375	-0.375	linear	0.025	TRUE	475	NA	NA	0	0.5	4	sepmodel	0.9	0.021244293169483543	0.007853814712217336	0	10
4	250	0	250	500	750	2	0	1	0.25	0.25	0.25	0.25	-0.375	-0.375	-0.375	-0.375	-0.375	linear	0.025	TRUE	500	NA	NA	0	0.5	2	fixmodel	0.8	-0.007585642231796677	0.008004313936732071	0	10
4	250	0	250	500	750	2	0	1	0.25	0.25	0.25	0.25	-0.375	-0.375	-0.375	-0.375	-0.375	linear	0.025	TRUE	500	NA	NA	0	0.5	2	fixmodel_cal	0.7	-0.027904506321136755	0.008195556653516112	0	10
4	250	0	250	500	750	2	0	1	0.25	0.25	0.25	0.25	-0.375	-0.375	-0.375	-0.375	-0.375	linear	0.025	TRUE	500	NA	NA	0	0.5	2	sepmodel	0.6	-0.02256961231869134	0.01070595416651586	0	10
4	250	0	250	500	750	2	0	1	0.25	0.25	0.25	0.25	-0.375	-0.375	-0.375	-0.375	-0.375	linear	0.025	TRUE	500	NA	NA	0	0.5	3	fixmodel	0.7	-4.5004613253017136e-4	0.0091565690751450185	0	10
4	250	0	250	500	750	2	0	1	0.25	0.25	0.25	0.25	-0.375	-0.375	-0.375	-0.375	-0.375	linear	0.025	TRUE	500	NA	NA	0	0.5	3	fixmodel_cal	0.7	-0.012974824295102935	0.008979342524361065	0	10
4	250	0	250	500	750	2	0	1	0.25	0.25	0.25	0.25	-0.375	-0.375	-0.375	-0.375	-0.375	linear	0.025	TRUE	500	NA	NA	0	0.5	3	sepmodel	0.7	-0.005643413272711536	0.014000351021080385	0	10
4	250	0	250	500	750	2	0	1	0.25	0.25	0.25	0.25	-0.375	-0.375	-0.375	-0.375	-0.375	linear	0.025	TRUE	500	NA	NA	0	0.5	4	fixmodel	0.8	0.024039733429073288	0.01732590546433818	0	10
4	250	0	250	500	750	2	0	1	0.25	0.25	0.25	0.25	-0.375	-0.375	-0.375	-0.375	-0.375	linear	0.025	TRUE	500	NA	NA	0	0.5	4	fixmodel_cal	0.8	0.0024217037028860964	0.018009327998668848	0	10
4	250	0	250	500	750	2	0	1	0.25	0.25	0.25	0.25	-0.375	-0.375	-0.375	-0.375	-0.375	linear	0.025	TRUE	500	NA	NA	0	0.5	4	sepmodel	0.7	0.013175300851431824	0.02427817162489399	0	10
4	250	0	250	500	750	2	0	1	0.25	0.25	0.25	0.25	-0.375	-0.375	-0.375	-0.375	-0.375	linear	0.025	TRUE	525	NA	NA	0	0.5	2	fixmodel	0.9	0.03144645208754687	0.01368818092107446	0	10
4	250	0	250	500	750	2	0	1	0.25	0.25	0.25	0.25	-0.375	-0.375	-0.375	-0.375	-0.375	linear	0.025	TRUE	525	NA	NA	0	0.5	2	fixmodel_cal	0.7	0.015346753458654262	0.01186962507937477	0	10
4	250	0	250	500	750	2	0	1	0.25	0.25	0.25	0.25	-0.375	-0.375	-0.375	-0.375	-0.375	linear	0.025	TRUE	525	NA	NA	0	0.5	2	sepmodel	0.7	0.030653079066252968	0.013495156111232165	0	10
4	250	0	250	500	750	2	0	1	0.25	0.25	0.25	0.25	-0.375	-0.375	-0.375	-0.375	-0.375	linear	0.025	TRUE	525	NA	NA	0	0.5	3	fixmodel	0.8	0.029075070106502746	0.00724654869300101	0	10
4	250	0	250	500	750	2	0	1	0.25	0.25	0.25	0.25	-0.375	-0.375	-0.375	-0.375	-0.375	linear	0.025	TRUE	525	NA	NA	0	0.5	3	fixmodel_cal	0.8	0.01898121428190953	0.006116690218730045	0	10
4	250	0	250	500	750	2	0	1	0.25	0.25	0.25	0.25	-0.375	-0.375	-0.375	-0.375	-0.375	linear	0.025	TRUE	525	NA	NA	0	0.5	3	sepmodel	0.8	0.03595035627360195	0.008014184638591968	0	10
4	250	0	250	500	750	2	0	1	0.25	0.25	0.25	0.25	-0.375	-0.375	-0.375	-0.375	-0.375	linear	0.025	TRUE	525	NA	NA	0	0.5	4	fixmodel	0.7	-0.04733621456724683	0.010708132383537508	0	10
4	250	0	250	500	750	2	0	1	0.25	0.25	0.25	0.25	-0.375	-0.375	-0.375	-0.375	-0.375	linear	0.025	TRUE	525	NA	NA	0	0.5	4	fixmodel_cal	0.7	-0.052650396765549626	0.010130904916912192	0	10
4	250	0	250	500	750	2	0	1	0.25	0.25	0.25	0.25	-0.375	-0.375	-0.375	-0.375	-0.375	linear	0.025	TRUE	525	NA	NA	0	0.5	4	sepmodel	0.7	-0.050085190196771046	0.009539831793421983	0	10
4	250	0	250	500	750	2	0	1	0.25	0.25	0.25	0.25	-0.375	-0.375	-0.375	-0.375	-0.375	linear	0.025	TRUE	550	NA	NA	0	0.5	2	fixmodel	0.7	-0.0011765308226041105	0.007991428353322555	0	10
4	250	0	250	500	750	2	0	1	0.25	0.25	0.25	0.25	-0.375	-0.375	-0.375	-0.375	-0.375	linear	0.025	TRUE	550	NA	NA	0	0.5	2	fixmodel_cal	0.7	-0.02720745067048678	0.0072539474821666765	0	10
4	250	0	250	500	750	2	0	1	0.25	0.25	0.25	0.25	-0.375	-0.375	-0.375	-0.375	-0.375	linear	0.025	TRUE	550	NA	NA	0	0.5	2	sepmodel	0.7	0.0018154082552179012	0.008419221403236466	0	10
4	250	0	250	500	750	2	0	1	0.25	0.25	0.25	0.25	-0.375	-0.375	-0.375	-0.375	-0.375	linear	0.025	TRUE	550	NA	NA	0	0.5	3	fixmodel	1	0.08223952490901187	0.009344579590053172	0	10
4	250	0	250	500	750	2	0	1	0.25	0.25	0.25	0.25	-0.375	-0.375	-0.375	-0.375	-0.375	linear	0.025	TRUE	550	NA	NA	0	0.5	3	fixmodel_cal	1	0.061156964000552795	0.0058652295810930535	0	10
4	250	0	250	500	750	2	0	1	0.25	0.25	0.25	0.25	-0.375	-0.375	-0.375	-0.375	-0.375	linear	0.025	TRUE	550	NA	NA	0	0.5	3	sepmodel	1	0.07856943928398263	0.007594390991094501	0	10
4	250	0	250	500	750	2	0	1	0.25	0.25	0.25	0.25	-0.375	-0.375	-0.375	-0.375	-0.375	linear	0.025	TRUE	550	NA	NA	0	0.5	4	fixmodel	0.8	0.039517670928134616	0.013312562244632661	0	10
4	250	0	250	500	750	2	0	1	0.25	0.25	0.25	0.25	-0.375	-0.375	-0.375	-0.375	-0.375	linear	0.025	TRUE	550	NA	NA	0	0.5	4	fixmodel_cal	0.9	0.01411115206530566	0.009004254784980011	0	10
4	250	0	250	500	750	2	0	1	0.25	0.25	0.25	0.25	-0.375	-0.375	-0.375	-0.375	-0.375	linear	0.025	TRUE	550	NA	NA	0	0.5	4	sepmodel	0.8	0.03929909098543706	0.013010006511428996	0	10
4	250	0	250	500	750	2	0	1	0.25	0.25	0.25	0.25	-0.375	-0.375	-0.375	-0.375	-0.375	linear	0.025	TRUE	575	NA	NA	0	0.5	2	fixmodel	0.7	-0.03285186299734719	0.017225641571453627	0	10
4	250	0	250	500	750	2	0	1	0.25	0.25	0.25	0.25	-0.375	-0.375	-0.375	-0.375	-0.375	linear	0.025	TRUE	575	NA	NA	0	0.5	2	fixmodel_cal	0.5	-0.060353006264921044	0.02059405177576455	0	10
4	250	0	250	500	750	2	0	1	0.25	0.25	0.25	0.25	-0.375	-0.375	-0.375	-0.375	-0.375	linear	0.025	TRUE	575	NA	NA	0	0.5	2	sepmodel	0.5	-0.030444683602146812	0.02003173998609876	0	10
4	250	0	250	500	750	2	0	1	0.25	0.25	0.25	0.25	-0.375	-0.375	-0.375	-0.375	-0.375	linear	0.025	TRUE	575	NA	NA	0	0.5	3	fixmodel	0.8	-0.0022235325904179926	0.006782624532391093	0	10
4	250	0	250	500	750	2	0	1	0.25	0.25	0.25	0.25	-0.375	-0.375	-0.375	-0.375	-0.375	linear	0.025	TRUE	575	NA	NA	0	0.5	3	fixmodel_cal	0.8	-0.020701844713608412	0.0070346548273763475	0	10
4	250	0	250	500	750	2	0	1	0.25	0.25	0.25	0.25	-0.375	-0.375	-0.375	-0.375	-0.375	linear	0.025	TRUE	575	NA	NA	0	0.5	3	sepmodel	0.8	0.008956780855948327	0.009345969804485535	0	10
4	250	0	250	500	750	2	0	1	0.25	0.25	0.25	0.25	-0.375	-0.375	-0.375	-0.375	-0.375	linear	0.025	TRUE	575	NA	NA	0	0.5	4	fixmodel	0.7	-0.024830489235037206	0.008289819038693205	0	10
4	250	0	250	500	750	2	0	1	0.25	0.25	0.25	0.25	-0.375	-0.375	-0.375	-0.375	-0.375	linear	0.025	TRUE	575	NA	NA	0	0.5	4	fixmodel_cal	0.7	-0.04958570841175796	0.010027352512045125	0	10
4	250	0	250	500	750	2	0	1	0.25	0.25	0.25	0.25	-0.375	-0.375	-0.375	-0.375	-0.375	linear	0.025	TRUE	575	NA	NA	0	0.5	4	sepmodel	0.7	-0.022827939889826232	0.006830377821522278	0	10
4	250	0	250	500	750	2	0	1	0.25	0.25	0.25	0.25	-0.375	-0.375	-0.375	-0.375	-0.375	linear	0.025	TRUE	600	NA	NA	0	0.5	2	fixmodel	0.9	0.04100388462549231	0.009035130782201254	0	10
4	250	0	250	500	750	2	0	1	0.25	0.25	0.25	0.25	-0.375	-0.375	-0.375	-0.375	-0.375	linear	0.025	TRUE	600	NA	NA	0	0.5	2	fixmodel_cal	0.8	0.014496521660431316	0.00710500731105644	0	10
4	250	0	250	500	750	2	0	1	0.25	0.25	0.25	0.25	-0.375	-0.375	-0.375	-0.375	-0.375	linear	0.025	TRUE	600	NA	NA	0	0.5	2	sepmodel	0.8	0.028196504233494367	0.008372884884134308	0	10
4	250	0	250	500	750	2	0	1	0.25	0.25	0.25	0.25	-0.375	-0.375	-0.375	-0.375	-0.375	linear	0.025	TRUE	600	NA	NA	0	0.5	3	fixmodel	1	0.05288314899649152	0.008766818766995534	0	10
4	250	0	250	500	750	2	0	1	0.25	0.25	0.25	0.25	-0.375	-0.375	-0.375	-0.375	-0.375	linear	0.025	TRUE	600	NA	NA	0	0.5	3	fixmodel_cal	1	0.034353669165652405	0.005032116151545747	0	10
4	250	0	250	500	750	2	0	1	0.25	0.25	0.25	0.25	-0.375	-0.375	-0.375	-0.375	-0.375	linear	0.025	TRUE	600	NA	NA	0	0.5	3	sepmodel	0.9	0.044877431701787436	0.008225781569500818	0	10
4	250	0	250	500	750	2	0	1	0.25	0.25	0.25	0.25	-0.375	-0.375	-0.375	-0.375	-0.375	linear	0.025	TRUE	600	NA	NA	0	0.5	4	fixmodel	0.9	0.0013128629103523332	0.005889410501322363	0	10
4	250	0	250	500	750	2	0	1	0.25	0.25	0.25	0.25	-0.375	-0.375	-0.375	-0.375	-0.375	linear	0.025	TRUE	600	NA	NA	0	0.5	4	fixmodel_cal	0.9	-0.019251706876240664	0.004927076604032488	0	10
4	250	0	250	500	750	2	0	1	0.25	0.25	0.25	0.25	-0.375	-0.375	-0.375	-0.375	-0.375	linear	0.025	TRUE	600	NA	NA	0	0.5	4	sepmodel	0.9	0.00905427833913014	0.005565510551962355	0	10
4	250	0	250	500	750	2	0	1	0.25	0.25	0.25	0.25	-0.375	-0.375	-0.375	-0.375	-0.375	linear	0.025	TRUE	625	NA	NA	0	0.5	2	fixmodel	0.8	-0.03439011350034202	0.007585973403062774	0	10
4	250	0	250	500	750	2	0	1	0.25	0.25	0.25	0.25	-0.375	-0.375	-0.375	-0.375	-0.375	linear	0.025	TRUE	625	NA	NA	0	0.5	2	fixmodel_cal	0.8	-0.03758788987765724	0.008540878328182873	0	10
4	250	0	250	500	750	2	0	1	0.25	0.25	0.25	0.25	-0.375	-0.375	-0.375	-0.375	-0.375	linear	0.025	TRUE	625	NA	NA	0	0.5	2	sepmodel	0.7	-0.03937972464918704	0.009019707878104535	0	10
4	250	0	250	500	750	2	0	1	0.25	0.25	0.25	0.25	-0.375	-0.375	-0.375	-0.375	-0.375	linear	0.025	TRUE	625	NA	NA	0	0.5	3	fixmodel	0.9	0.03835572918412639	0.007483972566406896	0	10
4	250	0	250	500	750	2	0	1	0.25	0.25	0.25	0.25	-0.375	-0.375	-0.375	-0.375	-0.375	linear	0.025	TRUE	625	NA	NA	0	0.5	3	fixmodel_cal	0.9	0.02386405327539644	0.0053672747105565416	0	10
4	250	0	250	500	750	2	0	1	0.25	0.25	0.25	0.25	-0.375	-0.375	-0.375	-0.375	-0.375	linear	0.025	TRUE	625	NA	NA	0	0.5	3	sepmodel	1	0.03273642243397654	0.006033048542555351	0	10
4	250	0	250	500	750	2	0	1	0.25	0.25	0.25	0.25	-0.375	-0.375	-0.375	-0.375	-0.375	linear	0.025	TRUE	625	NA	NA	0	0.5	4	fixmodel	0.8	-0.012108373910270013	0.0070951391921656335	0	10
4	250	0	250	500	750	2	0	1	0.25	0.25	0.25	0.25	-0.375	-0.375	-0.375	-0.375	-0.375	linear	0.025	TRUE	625	NA	NA	0	0.5	4	fixmodel_cal	0.8	-0.021197951129351387	0.008139082001782124	0	10
4	250	0	250	500	750	2	0	1	0.25	0.25	0.25	0.25	-0.375	-0.375	-0.375	-0.375	-0.375	linear	0.025	TRUE	625	NA	NA	0	0.5	4	sepmodel	0.7	-0.010241531309011292	0.01103401608283642	0	10
4	250	0	250	500	750	2	0	1	0.25	0.25	0.25	0.25	-0.375	-0.375	-0.375	-0.375	-0.375	linear	0.025	TRUE	650	NA	NA	0	0.5	2	fixmodel	0.9	0.03523842938369487	0.008087255504494042	0	10
4	250	0	250	500	750	2	0	1	0.25	0.25	0.25	0.25	-0.375	-0.375	-0.375	-0.375	-0.375	linear	0.025	TRUE	650	NA	NA	0	0.5	2	fixmodel_cal	0.8	0.009188919219881872	0.005597884927690101	0	10
4	250	0	250	500	750	2	0	1	0.25	0.25	0.25	0.25	-0.375	-0.375	-0.375	-0.375	-0.375	linear	0.025	TRUE	650	NA	NA	0	0.5	2	sepmodel	0.8	0.025317670869732144	0.009454723776655544	0	10
4	250	0	250	500	750	2	0	1	0.25	0.25	0.25	0.25	-0.375	-0.375	-0.375	-0.375	-0.375	linear	0.025	TRUE	650	NA	NA	0	0.5	3	fixmodel	0.8	-0.01460463003730401	0.003977149789440223	0	10
4	250	0	250	500	750	2	0	1	0.25	0.25	0.25	0.25	-0.375	-0.375	-0.375	-0.375	-0.375	linear	0.025	TRUE	650	NA	NA	0	0.5	3	fixmodel_cal	0.7	-0.037056916079112205	0.004425651142662974	0	10
4	250	0	250	500	750	2	0	1	0.25	0.25	0.25	0.25	-0.375	-0.375	-0.375	-0.375	-0.375	linear	0.025	TRUE	650	NA	NA	0	0.5	3	sepmodel	0.8	-0.01777756502242852	0.0052005958194596144	0	10
4	250	0	250	500	750	2	0	1	0.25	0.25	0.25	0.25	-0.375	-0.375	-0.375	-0.375	-0.375	linear	0.025	TRUE	650	NA	NA	0	0.5	4	fixmodel	0.9	-0.0012873009223830834	0.0055299674010731974	0	10
4	250	0	250	500	750	2	0	1	0.25	0.25	0.25	0.25	-0.375	-0.375	-0.375	-0.375	-0.375	linear	0.025	TRUE	650	NA	NA	0	0.5	4	fixmodel_cal	0.8	-0.02263269891484634	0.004621783135875185	0	10
4	250	0	250	500	750	2	0	1	0.25	0.25	0.25	0.25	-0.375	-0.375	-0.375	-0.375	-0.375	linear	0.025	TRUE	650	NA	NA	0	0.5	4	sepmodel	0.8	-1.715626696101924e-4	0.006045557250283398	0	10
4	250	0	250	500	750	2	0	1	0.25	0.25	0.25	0.25	-0.375	-0.375	-0.375	-0.375	-0.375	linear	0.025	TRUE	675	NA	NA	0	0.5	2	fixmodel	0.8	-0.004269051781510533	0.0057000110519345925	0	10
4	250	0	250	500	750	2	0	1	0.25	0.25	0.25	0.25	-0.375	-0.375	-0.375	-0.375	-0.375	linear	0.025	TRUE	675	NA	NA	0	0.5	2	fixmodel_cal	0.7	-0.028002600312710135	0.005840388581487276	0	10
4	250	0	250	500	750	2	0	1	0.25	0.25	0.25	0.25	-0.375	-0.375	-0.375	-0.375	-0.375	linear	0.025	TRUE	675	NA	NA	0	0.5	2	sepmodel	0.8	4.5093511941444455e-4	0.0052270787738300075	0	10
4	250	0	250	500	750	2	0	1	0.25	0.25	0.25	0.25	-0.375	-0.375	-0.375	-0.375	-0.375	linear	0.025	TRUE	675	NA	NA	0	0.5	3	fixmodel	0.9	-5.329900355170475e-4	0.005675525614426231	0	10
4	250	0	250	500	750	2	0	1	0.25	0.25	0.25	0.25	-0.375	-0.375	-0.375	-0.375	-0.375	linear	0.025	TRUE	675	NA	NA	0	0.5	3	fixmodel_cal	0.9	-0.028893733566113088	0.006167371292505553	0	10
4	250	0	250	500	750	2	0	1	0.25	0.25	0.25	0.25	-0.375	-0.375	-0.375	-0.375	-0.375	linear	0.025	TRUE	675	NA	NA	0	0.5	3	sepmodel	0.9	0.003925638884630145	0.006764517116484216	0	10
4	250	0	250	500	750	2	0	1	0.25	0.25	0.25	0.25	-0.375	-0.375	-0.375	-0.375	-0.375	linear	0.025	TRUE	675	NA	NA	0	0.5	4	fixmodel	0.8	-0.025130783999365226	0.009131795979069945	0	10
4	250	0	250	500	750	2	0	1	0.25	0.25	0.25	0.25	-0.375	-0.375	-0.375	-0.375	-0.375	linear	0.025	TRUE	675	NA	NA	0	0.5	4	fixmodel_cal	0.7	-0.04544711005238966	0.011660563335103468	0	10
4	250	0	250	500	750	2	0	1	0.25	0.25	0.25	0.25	-0.375	-0.375	-0.375	-0.375	-0.375	linear	0.025	TRUE	675	NA	NA	0	0.5	4	sepmodel	0.7	-0.02837947652579461	0.009982340745925213	0	10
4	250	0	250	500	750	2	0	1	0.25	0.25	0.25	0.25	-0.375	-0.375	-0.375	-0.375	-0.375	linear	0.025	TRUE	700	NA	NA	0	0.5	2	fixmodel	0.8	-0.03099792989365954	0.008736617880641858	0	10
4	250	0	250	500	750	2	0	1	0.25	0.25	0.25	0.25	-0.375	-0.375	-0.375	-0.375	-0.375	linear	0.025	TRUE	700	NA	NA	0	0.5	2	fixmodel_cal	0.6	-0.06814088624842628	0.012146920687368903	0	10
4	250	0	250	500	750	2	0	1	0.25	0.25	0.25	0.25	-0.375	-0.375	-0.375	-0.375	-0.375	linear	0.025	TRUE	700	NA	NA	0	0.5	2	sepmodel	0.8	-0.04099480390130025	0.011319172965576252	0	10
4	250	0	250	500	750	2	0	1	0.25	0.25	0.25	0.25	-0.375	-0.375	-0.375	-0.375	-0.375	linear	0.025	TRUE	700	NA	NA	0	0.5	3	fixmodel	0.8	0.009394182626964587	0.004782644051238568	0	10
4	250	0	250	500	750	2	0	1	0.25	0.25	0.25	0.25	-0.375	-0.375	-0.375	-0.375	-0.375	linear	0.025	TRUE	700	NA	NA	0	0.5	3	fixmodel_cal	0.8	-0.029684804692833012	0.004215737648207212	0	10
4	250	0	250	500	750	2	0	1	0.25	0.25	0.25	0.25	-0.375	-0.375	-0.375	-0.375	-0.375	linear	0.025	TRUE	700	NA	NA	0	0.5	3	sepmodel	0.8	0.014677906680690852	0.00628034482465104	0	10
4	250	0	250	500	750	2	0	1	0.25	0.25	0.25	0.25	-0.375	-0.375	-0.375	-0.375	-0.375	linear	0.025	TRUE	700	NA	NA	0	0.5	4	fixmodel	0.8	0.0011515500998421524	0.006557338022697886	0	10
4	250	0	250	500	750	2	0	1	0.25	0.25	0.25	0.25	-0.375	-0.375	-0.375	-0.375	-0.375	linear	0.025	TRUE	700	NA	NA	0	0.5	4	fixmodel_cal	0.8	-0.020931671565996814	0.006340844566175025	0	10
4	250	0	250	500	750	2	0	1	0.25	0.25	0.25	0.25	-0.375	-0.375	-0.375	-0.375	-0.375	linear	0.025	TRUE	700	NA	NA	0	0.5	4	sepmodel	0.7	-2.55771656472531e-5	0.005851245361633956	0	10
4	250	0	250	500	750	2	0	1	0.25	0.25	0.25	0.25	-0.375	-0.375	-0.375	-0.375	-0.375	linear	0.025	TRUE	725	NA	NA	0	0.5	2	fixmodel	0.7	-0.020520598477369985	0.009017123412532796	0	10
4	250	0	250	500	750	2	0	1	0.25	0.25	0.25	0.25	-0.375	-0.375	-0.375	-0.375	-0.375	linear	0.025	TRUE	725	NA	NA	0	0.5	2	fixmodel_cal	0.7	-0.04521772047903916	0.011687613075999399	0	10
4	250	0	250	500	750	2	0	1	0.25	0.25	0.25	0.25	-0.375	-0.375	-0.375	-0.375	-0.375	linear	0.025	TRUE	725	NA	NA	0	0.5	2	sepmodel	0.7	-0.02339217050584238	0.009923446230783046	0	10
4	250	0	250	500	750	2	0	1	0.25	0.25	0.25	0.25	-0.375	-0.375	-0.375	-0.375	-0.375	linear	0.025	TRUE	725	NA	NA	0	0.5	3	fixmodel	0.7	-0.03704330987622404	0.008881270933919905	0	10
4	250	0	250	500	750	2	0	1	0.25	0.25	0.25	0.25	-0.375	-0.375	-0.375	-0.375	-0.375	linear	0.025	TRUE	725	NA	NA	0	0.5	3	fixmodel_cal	0.5	-0.06675789406573225	0.01358159676632824	0	10
4	250	0	250	500	750	2	0	1	0.25	0.25	0.25	0.25	-0.375	-0.375	-0.375	-0.375	-0.375	linear	0.025	TRUE	725	NA	NA	0	0.5	3	sepmodel	0.6	-0.04227560246741078	0.009311728809671883	0	10
4	250	0	250	500	750	2	0	1	0.25	0.25	0.25	0.25	-0.375	-0.375	-0.375	-0.375	-0.375	linear	0.025	TRUE	725	NA	NA	0	0.5	4	fixmodel	0.9	0.014068398129103193	0.006466758594561929	0	10
4	250	0	250	500	750	2	0	1	0.25	0.25	0.25	0.25	-0.375	-0.375	-0.375	-0.375	-0.375	linear	0.025	TRUE	725	NA	NA	0	0.5	4	fixmodel_cal	0.9	-0.005518391475140228	0.0051759445365624785	0	10
4	250	0	250	500	750	2	0	1	0.25	0.25	0.25	0.25	-0.375	-0.375	-0.375	-0.375	-0.375	linear	0.025	TRUE	725	NA	NA	0	0.5	4	sepmodel	0.9	0.02632729640754855	0.0061785019658585	0	10
4	250	0	250	500	750	2	0	1	0.25	0.25	0.25	0.25	-0.375	-0.375	-0.375	-0.375	-0.375	linear	0.025	TRUE	750	NA	NA	0	0.5	2	fixmodel	0.8	0.03287800415723095	0.0086860808422017	0	10
4	250	0	250	500	750	2	0	1	0.25	0.25	0.25	0.25	-0.375	-0.375	-0.375	-0.375	-0.375	linear	0.025	TRUE	750	NA	NA	0	0.5	2	fixmodel_cal	0.8	-0.002499267031190716	0.005571617040375918	0	10
4	250	0	250	500	750	2	0	1	0.25	0.25	0.25	0.25	-0.375	-0.375	-0.375	-0.375	-0.375	linear	0.025	TRUE	750	NA	NA	0	0.5	2	sepmodel	0.8	0.029381848687989705	0.00857262538383679	0	10
4	250	0	250	500	750	2	0	1	0.25	0.25	0.25	0.25	-0.375	-0.375	-0.375	-0.375	-0.375	linear	0.025	TRUE	750	NA	NA	0	0.5	3	fixmodel	0.7	-0.0064796378315224775	0.011084144792799181	0	10
4	250	0	250	500	750	2	0	1	0.25	0.25	0.25	0.25	-0.375	-0.375	-0.375	-0.375	-0.375	linear	0.025	TRUE	750	NA	NA	0	0.5	3	fixmodel_cal	0.6	-0.040331809321733705	0.00833691957112211	0	10
4	250	0	250	500	750	2	0	1	0.25	0.25	0.25	0.25	-0.375	-0.375	-0.375	-0.375	-0.375	linear	0.025	TRUE	750	NA	NA	0	0.5	3	sepmodel	0.7	0.0011892864731865072	0.012336907086276425	0	10
4	250	0	250	500	750	2	0	1	0.25	0.25	0.25	0.25	-0.375	-0.375	-0.375	-0.375	-0.375	linear	0.025	TRUE	750	NA	NA	0	0.5	4	fixmodel	0.7	-0.045002068171908646	0.007713709396465207	0	10
4	250	0	250	500	750	2	0	1	0.25	0.25	0.25	0.25	-0.375	-0.375	-0.375	-0.375	-0.375	linear	0.025	TRUE	750	NA	NA	0	0.5	4	fixmodel_cal	0.5	-0.07229858999725643	0.01016344485503838	0	10
4	250	0	250	500	750	2	0	1	0.25	0.25	0.25	0.25	-0.375	-0.375	-0.375	-0.375	-0.375	linear	0.025	TRUE	750	NA	NA	0	0.5	4	sepmodel	0.7	-0.034516605544492734	0.009112317320750686	0	10
4	250	0	250	500	750	2	0	1	0.25	0.25	0.25	0.25	-0.25	-0.25	-0.25	-0.25	-0.25	linear	0.025	TRUE	25	NA	NA	0	0.5	2	fixmodel	0.7	-0.02350742636434256	0.010770338585080697	0	10
4	250	0	250	500	750	2	0	1	0.25	0.25	0.25	0.25	-0.25	-0.25	-0.25	-0.25	-0.25	linear	0.025	TRUE	25	NA	NA	0	0.5	2	fixmodel_cal	0.7	-0.02253047113612644	0.01027279663219967	0	10
4	250	0	250	500	750	2	0	1	0.25	0.25	0.25	0.25	-0.25	-0.25	-0.25	-0.25	-0.25	linear	0.025	TRUE	25	NA	NA	0	0.5	2	sepmodel	0.6	-0.018540740866258256	0.011727096341689367	0	10
4	250	0	250	500	750	2	0	1	0.25	0.25	0.25	0.25	-0.25	-0.25	-0.25	-0.25	-0.25	linear	0.025	TRUE	25	NA	NA	0	0.5	3	fixmodel	0.6	-0.06487233392399219	0.008858563854492992	0	10
4	250	0	250	500	750	2	0	1	0.25	0.25	0.25	0.25	-0.25	-0.25	-0.25	-0.25	-0.25	linear	0.025	TRUE	25	NA	NA	0	0.5	3	fixmodel_cal	0.6	-0.059837696730697845	0.00855464881733274	0	10
4	250	0	250	500	750	2	0	1	0.25	0.25	0.25	0.25	-0.25	-0.25	-0.25	-0.25	-0.25	linear	0.025	TRUE	25	NA	NA	0	0.5	3	sepmodel	0.5	-0.06149998529976477	0.008797428010008629	0	10
4	250	0	250	500	750	2	0	1	0.25	0.25	0.25	0.25	-0.25	-0.25	-0.25	-0.25	-0.25	linear	0.025	TRUE	25	NA	NA	0	0.5	4	fixmodel	0.8	0.017685959280193026	0.0091321666484664	0	10
4	250	0	250	500	750	2	0	1	0.25	0.25	0.25	0.25	-0.25	-0.25	-0.25	-0.25	-0.25	linear	0.025	TRUE	25	NA	NA	0	0.5	4	fixmodel_cal	0.8	0.021148307129290465	0.00897435026224509	0	10
4	250	0	250	500	750	2	0	1	0.25	0.25	0.25	0.25	-0.25	-0.25	-0.25	-0.25	-0.25	linear	0.025	TRUE	25	NA	NA	0	0.5	4	sepmodel	0.8	0.021759926856159174	0.008991136708449561	0	10
4	250	0	250	500	750	2	0	1	0.25	0.25	0.25	0.25	-0.25	-0.25	-0.25	-0.25	-0.25	linear	0.025	TRUE	50	NA	NA	0	0.5	2	fixmodel	0.7	-0.013011061532149915	0.007867826546709209	0	10
4	250	0	250	500	750	2	0	1	0.25	0.25	0.25	0.25	-0.25	-0.25	-0.25	-0.25	-0.25	linear	0.025	TRUE	50	NA	NA	0	0.5	2	fixmodel_cal	0.7	-0.011923556927119652	0.00820957390814684	0	10
4	250	0	250	500	750	2	0	1	0.25	0.25	0.25	0.25	-0.25	-0.25	-0.25	-0.25	-0.25	linear	0.025	TRUE	50	NA	NA	0	0.5	2	sepmodel	0.8	-0.008110654029227707	0.009315605925419424	0	10
4	250	0	250	500	750	2	0	1	0.25	0.25	0.25	0.25	-0.25	-0.25	-0.25	-0.25	-0.25	linear	0.025	TRUE	50	NA	NA	0	0.5	3	fixmodel	0.9	0.02105636283497894	0.007214560491653832	0	10
4	250	0	250	500	750	2	0	1	0.25	0.25	0.25	0.25	-0.25	-0.25	-0.25	-0.25	-0.25	linear	0.025	TRUE	50	NA	NA	0	0.5	3	fixmodel_cal	0.9	0.020960761912206687	0.007471154898636802	0	10
4	250	0	250	500	750	2	0	1	0.25	0.25	0.25	0.25	-0.25	-0.25	-0.25	-0.25	-0.25	linear	0.025	TRUE	50	NA	NA	0	0.5	3	sepmodel	0.7	0.018959875234863068	0.008883598057461688	0	10
4	250	0	250	500	750	2	0	1	0.25	0.25	0.25	0.25	-0.25	-0.25	-0.25	-0.25	-0.25	linear	0.025	TRUE	50	NA	NA	0	0.5	4	fixmodel	0.7	-0.0013222949676652163	0.006936957244652678	0	10
4	250	0	250	500	750	2	0	1	0.25	0.25	0.25	0.25	-0.25	-0.25	-0.25	-0.25	-0.25	linear	0.025	TRUE	50	NA	NA	0	0.5	4	fixmodel_cal	0.7	-0.0010657182590999514	0.0072121138022781936	0	10
4	250	0	250	500	750	2	0	1	0.25	0.25	0.25	0.25	-0.25	-0.25	-0.25	-0.25	-0.25	linear	0.025	TRUE	50	NA	NA	0	0.5	4	sepmodel	0.7	0.008452683112207243	0.009837341012213686	0	10
4	250	0	250	500	750	2	0	1	0.25	0.25	0.25	0.25	-0.25	-0.25	-0.25	-0.25	-0.25	linear	0.025	TRUE	75	NA	NA	0	0.5	2	fixmodel	0.7	0.008771682707218236	0.008065045585191503	0	10
4	250	0	250	500	750	2	0	1	0.25	0.25	0.25	0.25	-0.25	-0.25	-0.25	-0.25	-0.25	linear	0.025	TRUE	75	NA	NA	0	0.5	2	fixmodel_cal	0.7	0.012702924488152259	0.00870314322884689	0	10
4	250	0	250	500	750	2	0	1	0.25	0.25	0.25	0.25	-0.25	-0.25	-0.25	-0.25	-0.25	linear	0.025	TRUE	75	NA	NA	0	0.5	2	sepmodel	0.8	0.011316692636855738	0.007755328338885259	0	10
4	250	0	250	500	750	2	0	1	0.25	0.25	0.25	0.25	-0.25	-0.25	-0.25	-0.25	-0.25	linear	0.025	TRUE	75	NA	NA	0	0.5	3	fixmodel	0.8	0.023773653471640392	0.010394406937754185	0	10
4	250	0	250	500	750	2	0	1	0.25	0.25	0.25	0.25	-0.25	-0.25	-0.25	-0.25	-0.25	linear	0.025	TRUE	75	NA	NA	0	0.5	3	fixmodel_cal	0.8	0.02429925644059579	0.01073778367490602	0	10
4	250	0	250	500	750	2	0	1	0.25	0.25	0.25	0.25	-0.25	-0.25	-0.25	-0.25	-0.25	linear	0.025	TRUE	75	NA	NA	0	0.5	3	sepmodel	0.8	0.023482433495104017	0.011025496339963706	0	10
4	250	0	250	500	750	2	0	1	0.25	0.25	0.25	0.25	-0.25	-0.25	-0.25	-0.25	-0.25	linear	0.025	TRUE	75	NA	NA	0	0.5	4	fixmodel	0.9	0.028295139101612996	0.014755084661338526	0	10
4	250	0	250	500	750	2	0	1	0.25	0.25	0.25	0.25	-0.25	-0.25	-0.25	-0.25	-0.25	linear	0.025	TRUE	75	NA	NA	0	0.5	4	fixmodel_cal	0.9	0.025861056034036843	0.014526885138676586	0	10
4	250	0	250	500	750	2	0	1	0.25	0.25	0.25	0.25	-0.25	-0.25	-0.25	-0.25	-0.25	linear	0.025	TRUE	75	NA	NA	0	0.5	4	sepmodel	0.8	0.02101766112522255	0.014073106733796609	0	10
4	250	0	250	500	750	2	0	1	0.25	0.25	0.25	0.25	-0.25	-0.25	-0.25	-0.25	-0.25	linear	0.025	TRUE	100	NA	NA	0	0.5	2	fixmodel	0.6	-0.03363656654509698	0.01135098729842829	0	10
4	250	0	250	500	750	2	0	1	0.25	0.25	0.25	0.25	-0.25	-0.25	-0.25	-0.25	-0.25	linear	0.025	TRUE	100	NA	NA	0	0.5	2	fixmodel_cal	0.7	-0.03777549286018187	0.01062316130143475	0	10
4	250	0	250	500	750	2	0	1	0.25	0.25	0.25	0.25	-0.25	-0.25	-0.25	-0.25	-0.25	linear	0.025	TRUE	100	NA	NA	0	0.5	2	sepmodel	0.5	-0.04706839537894663	0.013576871556264176	0	10
4	250	0	250	500	750	2	0	1	0.25	0.25	0.25	0.25	-0.25	-0.25	-0.25	-0.25	-0.25	linear	0.025	TRUE	100	NA	NA	0	0.5	3	fixmodel	0.8	0.013466243005467792	0.006038868595021763	0	10
4	250	0	250	500	750	2	0	1	0.25	0.25	0.25	0.25	-0.25	-0.25	-0.25	-0.25	-0.25	linear	0.025	TRUE	100	NA	NA	0	0.5	3	fixmodel_cal	0.8	0.013343376762203759	0.006510530319275921	0	10
4	250	0	250	500	750	2	0	1	0.25	0.25	0.25	0.25	-0.25	-0.25	-0.25	-0.25	-0.25	linear	0.025	TRUE	100	NA	NA	0	0.5	3	sepmodel	0.8	0.003898316763442011	0.006781125824996103	0	10
4	250	0	250	500	750	2	0	1	0.25	0.25	0.25	0.25	-0.25	-0.25	-0.25	-0.25	-0.25	linear	0.025	TRUE	100	NA	NA	0	0.5	4	fixmodel	0.9	-0.011259323231486484	0.002101350421662495	0	10
4	250	0	250	500	750	2	0	1	0.25	0.25	0.25	0.25	-0.25	-0.25	-0.25	-0.25	-0.25	linear	0.025	TRUE	100	NA	NA	0	0.5	4	fixmodel_cal	0.9	-0.012975128830883653	0.0022541727975310235	0	10
4	250	0	250	500	750	2	0	1	0.25	0.25	0.25	0.25	-0.25	-0.25	-0.25	-0.25	-0.25	linear	0.025	TRUE	100	NA	NA	0	0.5	4	sepmodel	0.9	-0.029373656089673406	0.004175103522681034	0	10
4	250	0	250	500	750	2	0	1	0.25	0.25	0.25	0.25	-0.25	-0.25	-0.25	-0.25	-0.25	linear	0.025	TRUE	125	NA	NA	0	0.5	2	fixmodel	0.9	-0.003190762654533624	0.003793861591825898	0	10
4	250	0	250	500	750	2	0	1	0.25	0.25	0.25	0.25	-0.25	-0.25	-0.25	-0.25	-0.25	linear	0.025	TRUE	125	NA	NA	0	0.5	2	fixmodel_cal	0.9	-0.004658251205159869	0.003757725090520678	0	10
4	250	0	250	500	750	2	0	1	0.25	0.25	0.25	0.25	-0.25	-0.25	-0.25	-0.25	-0.25	linear	0.025	TRUE	125	NA	NA	0	0.5	2	sepmodel	0.9	-0.00109795828238764	0.0035405946101721257	0	10
4	250	0	250	500	750	2	0	1	0.25	0.25	0.25	0.25	-0.25	-0.25	-0.25	-0.25	-0.25	linear	0.025	TRUE	125	NA	NA	0	0.5	3	fixmodel	0.7	-0.01314309769897001	0.009304259939089359	0	10
4	250	0	250	500	750	2	0	1	0.25	0.25	0.25	0.25	-0.25	-0.25	-0.25	-0.25	-0.25	linear	0.025	TRUE	125	NA	NA	0	0.5	3	fixmodel_cal	0.7	-0.01430740205938108	0.009650427744133836	0	10
4	250	0	250	500	750	2	0	1	0.25	0.25	0.25	0.25	-0.25	-0.25	-0.25	-0.25	-0.25	linear	0.025	TRUE	125	NA	NA	0	0.5	3	sepmodel	0.7	-0.01703894647753613	0.01062456862229266	0	10
4	250	0	250	500	750	2	0	1	0.25	0.25	0.25	0.25	-0.25	-0.25	-0.25	-0.25	-0.25	linear	0.025	TRUE	125	NA	NA	0	0.5	4	fixmodel	0.7	-0.02423169954626595	0.009116086846530749	0	10
4	250	0	250	500	750	2	0	1	0.25	0.25	0.25	0.25	-0.25	-0.25	-0.25	-0.25	-0.25	linear	0.025	TRUE	125	NA	NA	0	0.5	4	fixmodel_cal	0.7	-0.025474576338519517	0.009322059955510087	0	10
4	250	0	250	500	750	2	0	1	0.25	0.25	0.25	0.25	-0.25	-0.25	-0.25	-0.25	-0.25	linear	0.025	TRUE	125	NA	NA	0	0.5	4	sepmodel	0.6	-0.033940355721842154	0.010215994743741753	0	10
4	250	0	250	500	750	2	0	1	0.25	0.25	0.25	0.25	-0.25	-0.25	-0.25	-0.25	-0.25	linear	0.025	TRUE	150	NA	NA	0	0.5	2	fixmodel	0.9	0.00983380270301511	0.01204463303333252	0	10
4	250	0	250	500	750	2	0	1	0.25	0.25	0.25	0.25	-0.25	-0.25	-0.25	-0.25	-0.25	linear	0.025	TRUE	150	NA	NA	0	0.5	2	fixmodel_cal	0.9	0.006282869898340931	0.012174142716082746	0	10
4	250	0	250	500	750	2	0	1	0.25	0.25	0.25	0.25	-0.25	-0.25	-0.25	-0.25	-0.25	linear	0.025	TRUE	150	NA	NA	0	0.5	2	sepmodel	0.9	0.015592680599263265	0.013413824807205007	0	10
4	250	0	250	500	750	2	0	1	0.25	0.25	0.25	0.25	-0.25	-0.25	-0.25	-0.25	-0.25	linear	0.025	TRUE	150	NA	NA	0	0.5	3	fixmodel	0.9	-0.007044332055289074	0.002411852049454888	0	10
4	250	0	250	500	750	2	0	1	0.25	0.25	0.25	0.25	-0.25	-0.25	-0.25	-0.25	-0.25	linear	0.025	TRUE	150	NA	NA	0	0.5	3	fixmodel_cal	0.9	-0.004168887912516328	0.002249473746090146	0	10
4	250	0	250	500	750	2	0	1	0.25	0.25	0.25	0.25	-0.25	-0.25	-0.25	-0.25	-0.25	linear	0.025	TRUE	150	NA	NA	0	0.5	3	sepmodel	1	-3.6029993369549593e-4	0.002896975300071359	0	10
4	250	0	250	500	750	2	0	1	0.25	0.25	0.25	0.25	-0.25	-0.25	-0.25	-0.25	-0.25	linear	0.025	TRUE	150	NA	NA	0	0.5	4	fixmodel	0.8	-0.006900416312065116	0.005007681216024386	0	10
4	250	0	250	500	750	2	0	1	0.25	0.25	0.25	0.25	-0.25	-0.25	-0.25	-0.25	-0.25	linear	0.025	TRUE	150	NA	NA	0	0.5	4	fixmodel_cal	1	-0.005632896159987058	0.004947634602714458	0	10
4	250	0	250	500	750	2	0	1	0.25	0.25	0.25	0.25	-0.25	-0.25	-0.25	-0.25	-0.25	linear	0.025	TRUE	150	NA	NA	0	0.5	4	sepmodel	0.7	-0.007605918149561544	0.007915302074238071	0	10
4	250	0	250	500	750	2	0	1	0.25	0.25	0.25	0.25	-0.25	-0.25	-0.25	-0.25	-0.25	linear	0.025	TRUE	175	NA	NA	0	0.5	2	fixmodel	1	-0.0054478697857466285	0.0020981911595248266	0	10
4	250	0	250	500	750	2	0	1	0.25	0.25	0.25	0.25	-0.25	-0.25	-0.25	-0.25	-0.25	linear	0.025	TRUE	175	NA	NA	0	0.5	2	fixmodel_cal	0.9	-0.00451066222101969	0.0025833345122330143	0	10
4	250	0	250	500	750	2	0	1	0.25	0.25	0.25	0.25	-0.25	-0.25	-0.25	-0.25	-0.25	linear	0.025	TRUE	175	NA	NA	0	0.5	2	sepmodel	0.8	-0.008241995206517427	0.00401772283064203	0	10
4	250	0	250	500	750	2	0	1	0.25	0.25	0.25	0.25	-0.25	-0.25	-0.25	-0.25	-0.25	linear	0.025	TRUE	175	NA	NA	0	0.5	3	fixmodel	1	0.020694868587519302	0.005941113915873894	0	10
4	250	0	250	500	750	2	0	1	0.25	0.25	0.25	0.25	-0.25	-0.25	-0.25	-0.25	-0.25	linear	0.025	TRUE	175	NA	NA	0	0.5	3	fixmodel_cal	1	0.017279088627315742	0.004858845309281805	0	10
4	250	0	250	500	750	2	0	1	0.25	0.25	0.25	0.25	-0.25	-0.25	-0.25	-0.25	-0.25	linear	0.025	TRUE	175	NA	NA	0	0.5	3	sepmodel	0.9	0.019423296344441857	0.008737191740971694	0	10
4	250	0	250	500	750	2	0	1	0.25	0.25	0.25	0.25	-0.25	-0.25	-0.25	-0.25	-0.25	linear	0.025	TRUE	175	NA	NA	0	0.5	4	fixmodel	0.9	-0.00784109929294938	0.0026892805605558934	0	10
4	250	0	250	500	750	2	0	1	0.25	0.25	0.25	0.25	-0.25	-0.25	-0.25	-0.25	-0.25	linear	0.025	TRUE	175	NA	NA	0	0.5	4	fixmodel_cal	0.9	-0.010260896870394493	0.0025914435312601077	0	10
4	250	0	250	500	750	2	0	1	0.25	0.25	0.25	0.25	-0.25	-0.25	-0.25	-0.25	-0.25	linear	0.025	TRUE	175	NA	NA	0	0.5	4	sepmodel	0.8	-0.013328101361846692	0.005506689394246838	0	10
4	250	0	250	500	750	2	0	1	0.25	0.25	0.25	0.25	-0.25	-0.25	-0.25	-0.25	-0.25	linear	0.025	TRUE	200	NA	NA	0	0.5	2	fixmodel	0.7	-0.02537415185936086	0.007377263677814405	0	10
4	250	0	250	500	750	2	0	1	0.25	0.25	0.25	0.25	-0.25	-0.25	-0.25	-0.25	-0.25	linear	0.025	TRUE	200	NA	NA	0	0.5	2	fixmodel_cal	0.7	-0.03203856643286586	0.009300588623322807	0	10
4	250	0	250	500	750	2	0	1	0.25	0.25	0.25	0.25	-0.25	-0.25	-0.25	-0.25	-0.25	linear	0.025	TRUE	200	NA	NA	0	0.5	2	sepmodel	0.7	-0.024657883897650654	0.009440518289241119	0	10
4	250	0	250	500	750	2	0	1	0.25	0.25	0.25	0.25	-0.25	-0.25	-0.25	-0.25	-0.25	linear	0.025	TRUE	200	NA	NA	0	0.5	3	fixmodel	0.9	1.619754874568835e-4	0.005490850354350719	0	10
4	250	0	250	500	750	2	0	1	0.25	0.25	0.25	0.25	-0.25	-0.25	-0.25	-0.25	-0.25	linear	0.025	TRUE	200	NA	NA	0	0.5	3	fixmodel_cal	0.8	-0.002111991308733485	0.005996385206592315	0	10
4	250	0	250	500	750	2	0	1	0.25	0.25	0.25	0.25	-0.25	-0.25	-0.25	-0.25	-0.25	linear	0.025	TRUE	200	NA	NA	0	0.5	3	sepmodel	0.9	0.0049937635244867665	0.005686882870196775	0	10
4	250	0	250	500	750	2	0	1	0.25	0.25	0.25	0.25	-0.25	-0.25	-0.25	-0.25	-0.25	linear	0.025	TRUE	200	NA	NA	0	0.5	4	fixmodel	0.7	-0.023080600440587982	0.009476557235818974	0	10
4	250	0	250	500	750	2	0	1	0.25	0.25	0.25	0.25	-0.25	-0.25	-0.25	-0.25	-0.25	linear	0.025	TRUE	200	NA	NA	0	0.5	4	fixmodel_cal	0.7	-0.02313999164891521	0.009225364978939004	0	10
4	250	0	250	500	750	2	0	1	0.25	0.25	0.25	0.25	-0.25	-0.25	-0.25	-0.25	-0.25	linear	0.025	TRUE	200	NA	NA	0	0.5	4	sepmodel	0.7	-0.01959346164511598	0.009178889215324391	0	10
4	250	0	250	500	750	2	0	1	0.25	0.25	0.25	0.25	-0.25	-0.25	-0.25	-0.25	-0.25	linear	0.025	TRUE	225	NA	NA	0	0.5	2	fixmodel	1	0.031436752072669494	0.004992396339043165	0	10
4	250	0	250	500	750	2	0	1	0.25	0.25	0.25	0.25	-0.25	-0.25	-0.25	-0.25	-0.25	linear	0.025	TRUE	225	NA	NA	0	0.5	2	fixmodel_cal	1	0.02472569840694935	0.004333770099858992	0	10
4	250	0	250	500	750	2	0	1	0.25	0.25	0.25	0.25	-0.25	-0.25	-0.25	-0.25	-0.25	linear	0.025	TRUE	225	NA	NA	0	0.5	2	sepmodel	1	0.03442074170963933	0.006129783148792476	0	10
4	250	0	250	500	750	2	0	1	0.25	0.25	0.25	0.25	-0.25	-0.25	-0.25	-0.25	-0.25	linear	0.025	TRUE	225	NA	NA	0	0.5	3	fixmodel	0.9	0.027176144759897436	0.006274211906756235	0	10
4	250	0	250	500	750	2	0	1	0.25	0.25	0.25	0.25	-0.25	-0.25	-0.25	-0.25	-0.25	linear	0.025	TRUE	225	NA	NA	0	0.5	3	fixmodel_cal	0.8	0.02264635602598162	0.005698020996275456	0	10
4	250	0	250	500	750	2	0	1	0.25	0.25	0.25	0.25	-0.25	-0.25	-0.25	-0.25	-0.25	linear	0.025	TRUE	225	NA	NA	0	0.5	3	sepmodel	0.8	0.022034503788842058	0.0072516944075496585	0	10
4	250	0	250	500	750	2	0	1	0.25	0.25	0.25	0.25	-0.25	-0.25	-0.25	-0.25	-0.25	linear	0.025	TRUE	225	NA	NA	0	0.5	4	fixmodel	1	0.00572751437706367	0.002064280378915613	0	10
4	250	0	250	500	750	2	0	1	0.25	0.25	0.25	0.25	-0.25	-0.25	-0.25	-0.25	-0.25	linear	0.025	TRUE	225	NA	NA	0	0.5	4	fixmodel_cal	1	7.98915155353358e-4	0.002449209816279729	0	10
4	250	0	250	500	750	2	0	1	0.25	0.25	0.25	0.25	-0.25	-0.25	-0.25	-0.25	-0.25	linear	0.025	TRUE	225	NA	NA	0	0.5	4	sepmodel	1	-0.007701071495182876	0.001842122028125592	0	10
4	250	0	250	500	750	2	0	1	0.25	0.25	0.25	0.25	-0.25	-0.25	-0.25	-0.25	-0.25	linear	0.025	TRUE	250	NA	NA	0	0.5	2	fixmodel	0.9	0.0069746947807613115	0.005884132260441334	0	10
4	250	0	250	500	750	2	0	1	0.25	0.25	0.25	0.25	-0.25	-0.25	-0.25	-0.25	-0.25	linear	0.025	TRUE	250	NA	NA	0	0.5	2	fixmodel_cal	0.9	0.006674178211002671	0.005923604793555935	0	10
4	250	0	250	500	750	2	0	1	0.25	0.25	0.25	0.25	-0.25	-0.25	-0.25	-0.25	-0.25	linear	0.025	TRUE	250	NA	NA	0	0.5	2	sepmodel	0.9	0.018191457139098297	0.006529336446065518	0	10
4	250	0	250	500	750	2	0	1	0.25	0.25	0.25	0.25	-0.25	-0.25	-0.25	-0.25	-0.25	linear	0.025	TRUE	250	NA	NA	0	0.5	3	fixmodel	0.9	0.018385263528641862	0.007561574133806552	0	10
4	250	0	250	500	750	2	0	1	0.25	0.25	0.25	0.25	-0.25	-0.25	-0.25	-0.25	-0.25	linear	0.025	TRUE	250	NA	NA	0	0.5	3	fixmodel_cal	0.9	0.015141508770252467	0.007711029621804938	0	10
4	250	0	250	500	750	2	0	1	0.25	0.25	0.25	0.25	-0.25	-0.25	-0.25	-0.25	-0.25	linear	0.025	TRUE	250	NA	NA	0	0.5	3	sepmodel	0.8	0.019327452506557864	0.007396826590274571	0	10
4	250	0	250	500	750	2	0	1	0.25	0.25	0.25	0.25	-0.25	-0.25	-0.25	-0.25	-0.25	linear	0.025	TRUE	250	NA	NA	0	0.5	4	fixmodel	0.9	0.032411431319434636	0.014149978805364238	0	10
4	250	0	250	500	750	2	0	1	0.25	0.25	0.25	0.25	-0.25	-0.25	-0.25	-0.25	-0.25	linear	0.025	TRUE	250	NA	NA	0	0.5	4	fixmodel_cal	0.9	0.02893701685681741	0.013666942914487952	0	10
4	250	0	250	500	750	2	0	1	0.25	0.25	0.25	0.25	-0.25	-0.25	-0.25	-0.25	-0.25	linear	0.025	TRUE	250	NA	NA	0	0.5	4	sepmodel	0.9	0.031382570431040126	0.013620171995808414	0	10
4	250	0	250	500	750	2	0	1	0.25	0.25	0.25	0.25	-0.25	-0.25	-0.25	-0.25	-0.25	linear	0.025	TRUE	275	NA	NA	0	0.5	2	fixmodel	0.8	-0.012734154162076869	0.007551636776247001	0	10
4	250	0	250	500	750	2	0	1	0.25	0.25	0.25	0.25	-0.25	-0.25	-0.25	-0.25	-0.25	linear	0.025	TRUE	275	NA	NA	0	0.5	2	fixmodel_cal	0.8	-0.010008846883476414	0.006866803938493142	0	10
4	250	0	250	500	750	2	0	1	0.25	0.25	0.25	0.25	-0.25	-0.25	-0.25	-0.25	-0.25	linear	0.025	TRUE	275	NA	NA	0	0.5	2	sepmodel	0.8	-0.00968416993111865	0.009525089685873588	0	10
4	250	0	250	500	750	2	0	1	0.25	0.25	0.25	0.25	-0.25	-0.25	-0.25	-0.25	-0.25	linear	0.025	TRUE	275	NA	NA	0	0.5	3	fixmodel	1	0.019354013428632695	0.003477802075970333	0	10
4	250	0	250	500	750	2	0	1	0.25	0.25	0.25	0.25	-0.25	-0.25	-0.25	-0.25	-0.25	linear	0.025	TRUE	275	NA	NA	0	0.5	3	fixmodel_cal	1	0.021275100332307	0.002838646678855544	0	10
4	250	0	250	500	750	2	0	1	0.25	0.25	0.25	0.25	-0.25	-0.25	-0.25	-0.25	-0.25	linear	0.025	TRUE	275	NA	NA	0	0.5	3	sepmodel	1	0.0255595408032464	0.003811000540296688	0	10
4	250	0	250	500	750	2	0	1	0.25	0.25	0.25	0.25	-0.25	-0.25	-0.25	-0.25	-0.25	linear	0.025	TRUE	275	NA	NA	0	0.5	4	fixmodel	0.8	-0.028881073237622897	0.005089954204304678	0	10
4	250	0	250	500	750	2	0	1	0.25	0.25	0.25	0.25	-0.25	-0.25	-0.25	-0.25	-0.25	linear	0.025	TRUE	275	NA	NA	0	0.5	4	fixmodel_cal	0.9	-0.02674939320794175	0.004779914664794254	0	10
4	250	0	250	500	750	2	0	1	0.25	0.25	0.25	0.25	-0.25	-0.25	-0.25	-0.25	-0.25	linear	0.025	TRUE	275	NA	NA	0	0.5	4	sepmodel	0.9	-0.017552368219084548	0.0035427717581543172	0	10
4	250	0	250	500	750	2	0	1	0.25	0.25	0.25	0.25	-0.25	-0.25	-0.25	-0.25	-0.25	linear	0.025	TRUE	300	NA	NA	0	0.5	2	fixmodel	0.5	-0.03813682570946608	0.013209826460396304	0	10
4	250	0	250	500	750	2	0	1	0.25	0.25	0.25	0.25	-0.25	-0.25	-0.25	-0.25	-0.25	linear	0.025	TRUE	300	NA	NA	0	0.5	2	fixmodel_cal	0.7	-0.03184839512202462	0.012353985969125219	0	10
4	250	0	250	500	750	2	0	1	0.25	0.25	0.25	0.25	-0.25	-0.25	-0.25	-0.25	-0.25	linear	0.025	TRUE	300	NA	NA	0	0.5	2	sepmodel	0.5	-0.03542594070430859	0.013228191501258767	0	10
4	250	0	250	500	750	2	0	1	0.25	0.25	0.25	0.25	-0.25	-0.25	-0.25	-0.25	-0.25	linear	0.025	TRUE	300	NA	NA	0	0.5	3	fixmodel	0.8	-0.03169264157912778	0.006877625703773011	0	10
4	250	0	250	500	750	2	0	1	0.25	0.25	0.25	0.25	-0.25	-0.25	-0.25	-0.25	-0.25	linear	0.025	TRUE	300	NA	NA	0	0.5	3	fixmodel_cal	0.7	-0.0325146212136223	0.007684314116863718	0	10
4	250	0	250	500	750	2	0	1	0.25	0.25	0.25	0.25	-0.25	-0.25	-0.25	-0.25	-0.25	linear	0.025	TRUE	300	NA	NA	0	0.5	3	sepmodel	0.7	-0.029822435245704697	0.00823864591955768	0	10
4	250	0	250	500	750	2	0	1	0.25	0.25	0.25	0.25	-0.25	-0.25	-0.25	-0.25	-0.25	linear	0.025	TRUE	300	NA	NA	0	0.5	4	fixmodel	0.7	-0.03488957950271002	0.005367112293505091	0	10
4	250	0	250	500	750	2	0	1	0.25	0.25	0.25	0.25	-0.25	-0.25	-0.25	-0.25	-0.25	linear	0.025	TRUE	300	NA	NA	0	0.5	4	fixmodel_cal	0.7	-0.034525584214184044	0.004285858391978863	0	10
4	250	0	250	500	750	2	0	1	0.25	0.25	0.25	0.25	-0.25	-0.25	-0.25	-0.25	-0.25	linear	0.025	TRUE	300	NA	NA	0	0.5	4	sepmodel	0.7	-0.03601291194922763	0.005701627826160217	0	10
4	250	0	250	500	750	2	0	1	0.25	0.25	0.25	0.25	-0.25	-0.25	-0.25	-0.25	-0.25	linear	0.025	TRUE	325	NA	NA	0	0.5	2	fixmodel	0.9	0.02840588791495805	0.0044912895830695205	0	10
4	250	0	250	500	750	2	0	1	0.25	0.25	0.25	0.25	-0.25	-0.25	-0.25	-0.25	-0.25	linear	0.025	TRUE	325	NA	NA	0	0.5	2	fixmodel_cal	0.9	0.016492102605428525	0.003933239376568083	0	10
4	250	0	250	500	750	2	0	1	0.25	0.25	0.25	0.25	-0.25	-0.25	-0.25	-0.25	-0.25	linear	0.025	TRUE	325	NA	NA	0	0.5	2	sepmodel	0.9	0.026722317997018456	0.005369427104936322	0	10
4	250	0	250	500	750	2	0	1	0.25	0.25	0.25	0.25	-0.25	-0.25	-0.25	-0.25	-0.25	linear	0.025	TRUE	325	NA	NA	0	0.5	3	fixmodel	0.9	-0.002255114299399505	0.008422672312103363	0	10
4	250	0	250	500	750	2	0	1	0.25	0.25	0.25	0.25	-0.25	-0.25	-0.25	-0.25	-0.25	linear	0.025	TRUE	325	NA	NA	0	0.5	3	fixmodel_cal	0.9	-0.011314075732975493	0.008310081861538088	0	10
4	250	0	250	500	750	2	0	1	0.25	0.25	0.25	0.25	-0.25	-0.25	-0.25	-0.25	-0.25	linear	0.025	TRUE	325	NA	NA	0	0.5	3	sepmodel	0.7	-0.007970807464295728	0.010811252690097261	0	10
4	250	0	250	500	750	2	0	1	0.25	0.25	0.25	0.25	-0.25	-0.25	-0.25	-0.25	-0.25	linear	0.025	TRUE	325	NA	NA	0	0.5	4	fixmodel	0.7	-0.0407171672433729	0.007292287408892662	0	10
4	250	0	250	500	750	2	0	1	0.25	0.25	0.25	0.25	-0.25	-0.25	-0.25	-0.25	-0.25	linear	0.025	TRUE	325	NA	NA	0	0.5	4	fixmodel_cal	0.7	-0.048320932273651696	0.007336900052910844	0	10
4	250	0	250	500	750	2	0	1	0.25	0.25	0.25	0.25	-0.25	-0.25	-0.25	-0.25	-0.25	linear	0.025	TRUE	325	NA	NA	0	0.5	4	sepmodel	0.6	-0.046864232253699414	0.009128996450380556	0	10
4	250	0	250	500	750	2	0	1	0.25	0.25	0.25	0.25	-0.25	-0.25	-0.25	-0.25	-0.25	linear	0.025	TRUE	350	NA	NA	0	0.5	2	fixmodel	1	0.014963064799954684	0.006516456373557672	0	10
4	250	0	250	500	750	2	0	1	0.25	0.25	0.25	0.25	-0.25	-0.25	-0.25	-0.25	-0.25	linear	0.025	TRUE	350	NA	NA	0	0.5	2	fixmodel_cal	1	0.011356861311240094	0.004724497261837099	0	10
4	250	0	250	500	750	2	0	1	0.25	0.25	0.25	0.25	-0.25	-0.25	-0.25	-0.25	-0.25	linear	0.025	TRUE	350	NA	NA	0	0.5	2	sepmodel	0.9	0.019436967586347012	0.007508332360485212	0	10
4	250	0	250	500	750	2	0	1	0.25	0.25	0.25	0.25	-0.25	-0.25	-0.25	-0.25	-0.25	linear	0.025	TRUE	350	NA	NA	0	0.5	3	fixmodel	0.8	-0.018101207011006974	0.005131717456115404	0	10
4	250	0	250	500	750	2	0	1	0.25	0.25	0.25	0.25	-0.25	-0.25	-0.25	-0.25	-0.25	linear	0.025	TRUE	350	NA	NA	0	0.5	3	fixmodel_cal	0.7	-0.025670047948131394	0.006274022866315234	0	10
4	250	0	250	500	750	2	0	1	0.25	0.25	0.25	0.25	-0.25	-0.25	-0.25	-0.25	-0.25	linear	0.025	TRUE	350	NA	NA	0	0.5	3	sepmodel	0.8	-0.01818354316685661	0.0069203928222167635	0	10
4	250	0	250	500	750	2	0	1	0.25	0.25	0.25	0.25	-0.25	-0.25	-0.25	-0.25	-0.25	linear	0.025	TRUE	350	NA	NA	0	0.5	4	fixmodel	0.8	-0.028790332482023638	0.009986479065936572	0	10
4	250	0	250	500	750	2	0	1	0.25	0.25	0.25	0.25	-0.25	-0.25	-0.25	-0.25	-0.25	linear	0.025	TRUE	350	NA	NA	0	0.5	4	fixmodel_cal	0.7	-0.03592048120438953	0.010565545951810414	0	10
4	250	0	250	500	750	2	0	1	0.25	0.25	0.25	0.25	-0.25	-0.25	-0.25	-0.25	-0.25	linear	0.025	TRUE	350	NA	NA	0	0.5	4	sepmodel	0.7	-0.021308842463436867	0.0073357959829431895	0	10
4	250	0	250	500	750	2	0	1	0.25	0.25	0.25	0.25	-0.25	-0.25	-0.25	-0.25	-0.25	linear	0.025	TRUE	375	NA	NA	0	0.5	2	fixmodel	0.9	0.0012170325206310117	0.003906776892370076	0	10
4	250	0	250	500	750	2	0	1	0.25	0.25	0.25	0.25	-0.25	-0.25	-0.25	-0.25	-0.25	linear	0.025	TRUE	375	NA	NA	0	0.5	2	fixmodel_cal	0.9	-0.0139199179251159	0.003551830345664834	0	10
4	250	0	250	500	750	2	0	1	0.25	0.25	0.25	0.25	-0.25	-0.25	-0.25	-0.25	-0.25	linear	0.025	TRUE	375	NA	NA	0	0.5	2	sepmodel	0.9	-0.003279874517579695	0.005110146676127011	0	10
4	250	0	250	500	750	2	0	1	0.25	0.25	0.25	0.25	-0.25	-0.25	-0.25	-0.25	-0.25	linear	0.025	TRUE	375	NA	NA	0	0.5	3	fixmodel	0.9	0.017515787641335958	0.004442008002292951	0	10
4	250	0	250	500	750	2	0	1	0.25	0.25	0.25	0.25	-0.25	-0.25	-0.25	-0.25	-0.25	linear	0.025	TRUE	375	NA	NA	0	0.5	3	fixmodel_cal	0.9	-0.00127058971077727	0.0038467367349588684	0	10
4	250	0	250	500	750	2	0	1	0.25	0.25	0.25	0.25	-0.25	-0.25	-0.25	-0.25	-0.25	linear	0.025	TRUE	375	NA	NA	0	0.5	3	sepmodel	0.9	0.02172922349635407	0.005603883134673805	0	10
4	250	0	250	500	750	2	0	1	0.25	0.25	0.25	0.25	-0.25	-0.25	-0.25	-0.25	-0.25	linear	0.025	TRUE	375	NA	NA	0	0.5	4	fixmodel	0.8	0.011152193687303549	0.009738969351977187	0	10
4	250	0	250	500	750	2	0	1	0.25	0.25	0.25	0.25	-0.25	-0.25	-0.25	-0.25	-0.25	linear	0.025	TRUE	375	NA	NA	0	0.5	4	fixmodel_cal	0.8	0.0010049606478936574	0.009813052236443132	0	10
4	250	0	250	500	750	2	0	1	0.25	0.25	0.25	0.25	-0.25	-0.25	-0.25	-0.25	-0.25	linear	0.025	TRUE	375	NA	NA	0	0.5	4	sepmodel	0.8	0.0044961824343951904	0.009817257849001629	0	10
4	250	0	250	500	750	2	0	1	0.25	0.25	0.25	0.25	-0.25	-0.25	-0.25	-0.25	-0.25	linear	0.025	TRUE	400	NA	NA	0	0.5	2	fixmodel	0.8	-0.04365819923567792	0.007175107868767951	0	10
4	250	0	250	500	750	2	0	1	0.25	0.25	0.25	0.25	-0.25	-0.25	-0.25	-0.25	-0.25	linear	0.025	TRUE	400	NA	NA	0	0.5	2	fixmodel_cal	0.8	-0.04600789276181007	0.007082598685338608	0	10
4	250	0	250	500	750	2	0	1	0.25	0.25	0.25	0.25	-0.25	-0.25	-0.25	-0.25	-0.25	linear	0.025	TRUE	400	NA	NA	0	0.5	2	sepmodel	0.7	-0.04335560751752629	0.007014929173034154	0	10
4	250	0	250	500	750	2	0	1	0.25	0.25	0.25	0.25	-0.25	-0.25	-0.25	-0.25	-0.25	linear	0.025	TRUE	400	NA	NA	0	0.5	3	fixmodel	1	0.028821182852526252	0.005046273802130539	0	10
4	250	0	250	500	750	2	0	1	0.25	0.25	0.25	0.25	-0.25	-0.25	-0.25	-0.25	-0.25	linear	0.025	TRUE	400	NA	NA	0	0.5	3	fixmodel_cal	1	0.019707563667739618	0.003826259978239904	0	10
4	250	0	250	500	750	2	0	1	0.25	0.25	0.25	0.25	-0.25	-0.25	-0.25	-0.25	-0.25	linear	0.025	TRUE	400	NA	NA	0	0.5	3	sepmodel	1	0.02462756246354729	0.005711309042798889	0	10
4	250	0	250	500	750	2	0	1	0.25	0.25	0.25	0.25	-0.25	-0.25	-0.25	-0.25	-0.25	linear	0.025	TRUE	400	NA	NA	0	0.5	4	fixmodel	0.9	-0.021291356373516226	0.006305671701135926	0	10
4	250	0	250	500	750	2	0	1	0.25	0.25	0.25	0.25	-0.25	-0.25	-0.25	-0.25	-0.25	linear	0.025	TRUE	400	NA	NA	0	0.5	4	fixmodel_cal	0.8	-0.027092066970326217	0.005756231219735395	0	10
4	250	0	250	500	750	2	0	1	0.25	0.25	0.25	0.25	-0.25	-0.25	-0.25	-0.25	-0.25	linear	0.025	TRUE	400	NA	NA	0	0.5	4	sepmodel	0.8	-0.02451310408583674	0.006005745836347717	0	10
4	250	0	250	500	750	2	0	1	0.25	0.25	0.25	0.25	-0.25	-0.25	-0.25	-0.25	-0.25	linear	0.025	TRUE	425	NA	NA	0	0.5	2	fixmodel	0.6	-0.0389162224289049	0.01658294615952265	0	10
4	250	0	250	500	750	2	0	1	0.25	0.25	0.25	0.25	-0.25	-0.25	-0.25	-0.25	-0.25	linear	0.025	TRUE	425	NA	NA	0	0.5	2	fixmodel_cal	0.6	-0.042010110682739875	0.015376425372972196	0	10
4	250	0	250	500	750	2	0	1	0.25	0.25	0.25	0.25	-0.25	-0.25	-0.25	-0.25	-0.25	linear	0.025	TRUE	425	NA	NA	0	0.5	2	sepmodel	0.6	-0.03589721351199583	0.016314369872608418	0	10
4	250	0	250	500	750	2	0	1	0.25	0.25	0.25	0.25	-0.25	-0.25	-0.25	-0.25	-0.25	linear	0.025	TRUE	425	NA	NA	0	0.5	3	fixmodel	0.7	-0.012168379855687634	0.00829139224022381	0	10
4	250	0	250	500	750	2	0	1	0.25	0.25	0.25	0.25	-0.25	-0.25	-0.25	-0.25	-0.25	linear	0.025	TRUE	425	NA	NA	0	0.5	3	fixmodel_cal	0.7	-0.014835652408705612	0.007843248047391995	0	10
4	250	0	250	500	750	2	0	1	0.25	0.25	0.25	0.25	-0.25	-0.25	-0.25	-0.25	-0.25	linear	0.025	TRUE	425	NA	NA	0	0.5	3	sepmodel	0.7	-0.007254201500485077	0.008425284880982329	0	10
4	250	0	250	500	750	2	0	1	0.25	0.25	0.25	0.25	-0.25	-0.25	-0.25	-0.25	-0.25	linear	0.025	TRUE	425	NA	NA	0	0.5	4	fixmodel	1	0.017096822619596573	0.0028242064764994667	0	10
4	250	0	250	500	750	2	0	1	0.25	0.25	0.25	0.25	-0.25	-0.25	-0.25	-0.25	-0.25	linear	0.025	TRUE	425	NA	NA	0	0.5	4	fixmodel_cal	1	0.01775347533037091	0.0021138399494100625	0	10
4	250	0	250	500	750	2	0	1	0.25	0.25	0.25	0.25	-0.25	-0.25	-0.25	-0.25	-0.25	linear	0.025	TRUE	425	NA	NA	0	0.5	4	sepmodel	1	0.02216856406853438	0.003052534491941876	0	10
4	250	0	250	500	750	2	0	1	0.25	0.25	0.25	0.25	-0.25	-0.25	-0.25	-0.25	-0.25	linear	0.025	TRUE	450	NA	NA	0	0.5	2	fixmodel	1	0.0012827752642496138	0.0039280839882491385	0	10
4	250	0	250	500	750	2	0	1	0.25	0.25	0.25	0.25	-0.25	-0.25	-0.25	-0.25	-0.25	linear	0.025	TRUE	450	NA	NA	0	0.5	2	fixmodel_cal	0.8	-0.016096703839684222	0.0036563973122845012	0	10
4	250	0	250	500	750	2	0	1	0.25	0.25	0.25	0.25	-0.25	-0.25	-0.25	-0.25	-0.25	linear	0.025	TRUE	450	NA	NA	0	0.5	2	sepmodel	0.9	0.004790310508671858	0.002788360970891008	0	10
4	250	0	250	500	750	2	0	1	0.25	0.25	0.25	0.25	-0.25	-0.25	-0.25	-0.25	-0.25	linear	0.025	TRUE	450	NA	NA	0	0.5	3	fixmodel	0.9	-0.012367239127540805	0.0030879483990724275	0	10
4	250	0	250	500	750	2	0	1	0.25	0.25	0.25	0.25	-0.25	-0.25	-0.25	-0.25	-0.25	linear	0.025	TRUE	450	NA	NA	0	0.5	3	fixmodel_cal	1	-0.024191591366116857	0.0022411081603036756	0	10
4	250	0	250	500	750	2	0	1	0.25	0.25	0.25	0.25	-0.25	-0.25	-0.25	-0.25	-0.25	linear	0.025	TRUE	450	NA	NA	0	0.5	3	sepmodel	0.8	-0.012820639058653539	0.004885137348381127	0	10
4	250	0	250	500	750	2	0	1	0.25	0.25	0.25	0.25	-0.25	-0.25	-0.25	-0.25	-0.25	linear	0.025	TRUE	450	NA	NA	0	0.5	4	fixmodel	0.8	0.009146724717017204	0.008023544171645164	0	10
4	250	0	250	500	750	2	0	1	0.25	0.25	0.25	0.25	-0.25	-0.25	-0.25	-0.25	-0.25	linear	0.025	TRUE	450	NA	NA	0	0.5	4	fixmodel_cal	0.8	-0.007556187889511959	0.009695842049076274	0	10
4	250	0	250	500	750	2	0	1	0.25	0.25	0.25	0.25	-0.25	-0.25	-0.25	-0.25	-0.25	linear	0.025	TRUE	450	NA	NA	0	0.5	4	sepmodel	0.8	0.020279271262070367	0.012816001465049513	0	10
4	250	0	250	500	750	2	0	1	0.25	0.25	0.25	0.25	-0.25	-0.25	-0.25	-0.25	-0.25	linear	0.025	TRUE	475	NA	NA	0	0.5	2	fixmodel	0.8	0.008404979458463543	0.005021728514734276	0	10
4	250	0	250	500	750	2	0	1	0.25	0.25	0.25	0.25	-0.25	-0.25	-0.25	-0.25	-0.25	linear	0.025	TRUE	475	NA	NA	0	0.5	2	fixmodel_cal	0.9	0.014385559346315597	0.006034644794893811	0	10
4	250	0	250	500	750	2	0	1	0.25	0.25	0.25	0.25	-0.25	-0.25	-0.25	-0.25	-0.25	linear	0.025	TRUE	475	NA	NA	0	0.5	2	sepmodel	0.8	0.01470188780989272	0.004605873000007211	0	10
4	250	0	250	500	750	2	0	1	0.25	0.25	0.25	0.25	-0.25	-0.25	-0.25	-0.25	-0.25	linear	0.025	TRUE	475	NA	NA	0	0.5	3	fixmodel	0.9	0.0018833087485756073	0.0058362810893103165	0	10
4	250	0	250	500	750	2	0	1	0.25	0.25	0.25	0.25	-0.25	-0.25	-0.25	-0.25	-0.25	linear	0.025	TRUE	475	NA	NA	0	0.5	3	fixmodel_cal	0.8	-4.56895010632799e-4	0.005772279133813216	0	10
4	250	0	250	500	750	2	0	1	0.25	0.25	0.25	0.25	-0.25	-0.25	-0.25	-0.25	-0.25	linear	0.025	TRUE	475	NA	NA	0	0.5	3	sepmodel	0.9	0.00383605553725358	0.006909084520787926	0	10
4	250	0	250	500	750	2	0	1	0.25	0.25	0.25	0.25	-0.25	-0.25	-0.25	-0.25	-0.25	linear	0.025	TRUE	475	NA	NA	0	0.5	4	fixmodel	0.9	0.008459827070406064	0.008768155121951412	0	10
4	250	0	250	500	750	2	0	1	0.25	0.25	0.25	0.25	-0.25	-0.25	-0.25	-0.25	-0.25	linear	0.025	TRUE	475	NA	NA	0	0.5	4	fixmodel_cal	1	0.008720326296347964	0.00938109833759829	0	10
4	250	0	250	500	750	2	0	1	0.25	0.25	0.25	0.25	-0.25	-0.25	-0.25	-0.25	-0.25	linear	0.025	TRUE	475	NA	NA	0	0.5	4	sepmodel	0.8	0.013184481721546107	0.011431632300969717	0	10
4	250	0	250	500	750	2	0	1	0.25	0.25	0.25	0.25	-0.25	-0.25	-0.25	-0.25	-0.25	linear	0.025	TRUE	500	NA	NA	0	0.5	2	fixmodel	0.8	0.010740794511956992	0.008252220656879354	0	10
4	250	0	250	500	750	2	0	1	0.25	0.25	0.25	0.25	-0.25	-0.25	-0.25	-0.25	-0.25	linear	0.025	TRUE	500	NA	NA	0	0.5	2	fixmodel_cal	1	0.006657167624254834	0.006363857420525955	0	10
4	250	0	250	500	750	2	0	1	0.25	0.25	0.25	0.25	-0.25	-0.25	-0.25	-0.25	-0.25	linear	0.025	TRUE	500	NA	NA	0	0.5	2	sepmodel	0.9	0.007921645839747951	0.008006579980191778	0	10
4	250	0	250	500	750	2	0	1	0.25	0.25	0.25	0.25	-0.25	-0.25	-0.25	-0.25	-0.25	linear	0.025	TRUE	500	NA	NA	0	0.5	3	fixmodel	0.6	-0.02689528413409941	0.01729370248759843	0	10
4	250	0	250	500	750	2	0	1	0.25	0.25	0.25	0.25	-0.25	-0.25	-0.25	-0.25	-0.25	linear	0.025	TRUE	500	NA	NA	0	0.5	3	fixmodel_cal	0.6	-0.034623672982868406	0.01627547396783675	0	10
4	250	0	250	500	750	2	0	1	0.25	0.25	0.25	0.25	-0.25	-0.25	-0.25	-0.25	-0.25	linear	0.025	TRUE	500	NA	NA	0	0.5	3	sepmodel	0.6	-0.040327738148218245	0.020552728027381565	0	10
4	250	0	250	500	750	2	0	1	0.25	0.25	0.25	0.25	-0.25	-0.25	-0.25	-0.25	-0.25	linear	0.025	TRUE	500	NA	NA	0	0.5	4	fixmodel	0.9	0.040557810554686005	0.011850455837587558	0	10
4	250	0	250	500	750	2	0	1	0.25	0.25	0.25	0.25	-0.25	-0.25	-0.25	-0.25	-0.25	linear	0.025	TRUE	500	NA	NA	0	0.5	4	fixmodel_cal	0.8	0.018220150821404206	0.008655744479965144	0	10
4	250	0	250	500	750	2	0	1	0.25	0.25	0.25	0.25	-0.25	-0.25	-0.25	-0.25	-0.25	linear	0.025	TRUE	500	NA	NA	0	0.5	4	sepmodel	0.7	0.023723369260321422	0.01319390174048496	0	10
4	250	0	250	500	750	2	0	1	0.25	0.25	0.25	0.25	-0.25	-0.25	-0.25	-0.25	-0.25	linear	0.025	TRUE	525	NA	NA	0	0.5	2	fixmodel	0.7	-0.01491379599136434	0.007680243548318258	0	10
4	250	0	250	500	750	2	0	1	0.25	0.25	0.25	0.25	-0.25	-0.25	-0.25	-0.25	-0.25	linear	0.025	TRUE	525	NA	NA	0	0.5	2	fixmodel_cal	0.9	-0.031963281059000655	0.00789159537931944	0	10
4	250	0	250	500	750	2	0	1	0.25	0.25	0.25	0.25	-0.25	-0.25	-0.25	-0.25	-0.25	linear	0.025	TRUE	525	NA	NA	0	0.5	2	sepmodel	0.5	-0.0276256730270952	0.0073385364795508215	0	10
4	250	0	250	500	750	2	0	1	0.25	0.25	0.25	0.25	-0.25	-0.25	-0.25	-0.25	-0.25	linear	0.025	TRUE	525	NA	NA	0	0.5	3	fixmodel	0.8	-0.005049719387026483	0.004311393588516114	0	10
4	250	0	250	500	750	2	0	1	0.25	0.25	0.25	0.25	-0.25	-0.25	-0.25	-0.25	-0.25	linear	0.025	TRUE	525	NA	NA	0	0.5	3	fixmodel_cal	0.8	-0.01767759152866172	0.0048253343538966565	0	10
4	250	0	250	500	750	2	0	1	0.25	0.25	0.25	0.25	-0.25	-0.25	-0.25	-0.25	-0.25	linear	0.025	TRUE	525	NA	NA	0	0.5	3	sepmodel	0.8	-0.016256887389101707	0.004671922607692667	0	10
4	250	0	250	500	750	2	0	1	0.25	0.25	0.25	0.25	-0.25	-0.25	-0.25	-0.25	-0.25	linear	0.025	TRUE	525	NA	NA	0	0.5	4	fixmodel	0.8	-0.012415213412101032	0.0054527090382535505	0	10
4	250	0	250	500	750	2	0	1	0.25	0.25	0.25	0.25	-0.25	-0.25	-0.25	-0.25	-0.25	linear	0.025	TRUE	525	NA	NA	0	0.5	4	fixmodel_cal	0.8	-0.028420930700293456	0.006956139742224881	0	10
4	250	0	250	500	750	2	0	1	0.25	0.25	0.25	0.25	-0.25	-0.25	-0.25	-0.25	-0.25	linear	0.025	TRUE	525	NA	NA	0	0.5	4	sepmodel	0.9	-0.013520996892469434	0.004795712741385253	0	10
4	250	0	250	500	750	2	0	1	0.25	0.25	0.25	0.25	-0.25	-0.25	-0.25	-0.25	-0.25	linear	0.025	TRUE	550	NA	NA	0	0.5	2	fixmodel	0.7	-0.03090196373563277	0.008919943304062372	0	10
4	250	0	250	500	750	2	0	1	0.25	0.25	0.25	0.25	-0.25	-0.25	-0.25	-0.25	-0.25	linear	0.025	TRUE	550	NA	NA	0	0.5	2	fixmodel_cal	0.7	-0.03802206559087509	0.009434539047468458	0	10
4	250	0	250	500	750	2	0	1	0.25	0.25	0.25	0.25	-0.25	-0.25	-0.25	-0.25	-0.25	linear	0.025	TRUE	550	NA	NA	0	0.5	2	sepmodel	0.7	-0.03715071137367197	0.009213065290756738	0	10
4	250	0	250	500	750	2	0	1	0.25	0.25	0.25	0.25	-0.25	-0.25	-0.25	-0.25	-0.25	linear	0.025	TRUE	550	NA	NA	0	0.5	3	fixmodel	1	0.023663547968218776	0.006558006882332431	0	10
4	250	0	250	500	750	2	0	1	0.25	0.25	0.25	0.25	-0.25	-0.25	-0.25	-0.25	-0.25	linear	0.025	TRUE	550	NA	NA	0	0.5	3	fixmodel_cal	1	0.017284837283278228	0.005621184665598446	0	10
4	250	0	250	500	750	2	0	1	0.25	0.25	0.25	0.25	-0.25	-0.25	-0.25	-0.25	-0.25	linear	0.025	TRUE	550	NA	NA	0	0.5	3	sepmodel	0.8	0.01500837782880024	0.0091391188464055	0	10
4	250	0	250	500	750	2	0	1	0.25	0.25	0.25	0.25	-0.25	-0.25	-0.25	-0.25	-0.25	linear	0.025	TRUE	550	NA	NA	0	0.5	4	fixmodel	0.8	-0.040276712093123904	0.004062246367350132	0	10
4	250	0	250	500	750	2	0	1	0.25	0.25	0.25	0.25	-0.25	-0.25	-0.25	-0.25	-0.25	linear	0.025	TRUE	550	NA	NA	0	0.5	4	fixmodel_cal	0.8	-0.04832961704714284	0.004966994009333891	0	10
4	250	0	250	500	750	2	0	1	0.25	0.25	0.25	0.25	-0.25	-0.25	-0.25	-0.25	-0.25	linear	0.025	TRUE	550	NA	NA	0	0.5	4	sepmodel	0.6	-0.04802848371286112	0.005295140639253704	0	10
4	250	0	250	500	750	2	0	1	0.25	0.25	0.25	0.25	-0.25	-0.25	-0.25	-0.25	-0.25	linear	0.025	TRUE	575	NA	NA	0	0.5	2	fixmodel	1	0.03199598720632507	0.004164225239693754	0	10
4	250	0	250	500	750	2	0	1	0.25	0.25	0.25	0.25	-0.25	-0.25	-0.25	-0.25	-0.25	linear	0.025	TRUE	575	NA	NA	0	0.5	2	fixmodel_cal	1	0.008337315497020464	0.0031139552311544435	0	10
4	250	0	250	500	750	2	0	1	0.25	0.25	0.25	0.25	-0.25	-0.25	-0.25	-0.25	-0.25	linear	0.025	TRUE	575	NA	NA	0	0.5	2	sepmodel	1	0.03334749825327199	0.004074273422914416	0	10
4	250	0	250	500	750	2	0	1	0.25	0.25	0.25	0.25	-0.25	-0.25	-0.25	-0.25	-0.25	linear	0.025	TRUE	575	NA	NA	0	0.5	3	fixmodel	1	0.04646799365274754	0.006786092882483414	0	10
4	250	0	250	500	750	2	0	1	0.25	0.25	0.25	0.25	-0.25	-0.25	-0.25	-0.25	-0.25	linear	0.025	TRUE	575	NA	NA	0	0.5	3	fixmodel_cal	1	0.033326940554796514	0.0064887897906876855	0	10
4	250	0	250	500	750	2	0	1	0.25	0.25	0.25	0.25	-0.25	-0.25	-0.25	-0.25	-0.25	linear	0.025	TRUE	575	NA	NA	0	0.5	3	sepmodel	1	0.046243703505715064	0.0074501323773069885	0	10
4	250	0	250	500	750	2	0	1	0.25	0.25	0.25	0.25	-0.25	-0.25	-0.25	-0.25	-0.25	linear	0.025	TRUE	575	NA	NA	0	0.5	4	fixmodel	0.9	0.047666686573355585	0.006029787480042051	0	10
4	250	0	250	500	750	2	0	1	0.25	0.25	0.25	0.25	-0.25	-0.25	-0.25	-0.25	-0.25	linear	0.025	TRUE	575	NA	NA	0	0.5	4	fixmodel_cal	1	0.029187040270771895	0.004613599640608672	0	10
4	250	0	250	500	750	2	0	1	0.25	0.25	0.25	0.25	-0.25	-0.25	-0.25	-0.25	-0.25	linear	0.025	TRUE	575	NA	NA	0	0.5	4	sepmodel	0.9	0.03743050669439441	0.008525990016844816	0	10
4	250	0	250	500	750	2	0	1	0.25	0.25	0.25	0.25	-0.25	-0.25	-0.25	-0.25	-0.25	linear	0.025	TRUE	600	NA	NA	0	0.5	2	fixmodel	0.8	-0.006592982759925606	0.004860088191721978	0	10
4	250	0	250	500	750	2	0	1	0.25	0.25	0.25	0.25	-0.25	-0.25	-0.25	-0.25	-0.25	linear	0.025	TRUE	600	NA	NA	0	0.5	2	fixmodel_cal	0.7	-0.03472597799779741	0.006524288954610722	0	10
4	250	0	250	500	750	2	0	1	0.25	0.25	0.25	0.25	-0.25	-0.25	-0.25	-0.25	-0.25	linear	0.025	TRUE	600	NA	NA	0	0.5	2	sepmodel	0.8	-0.0013672733845591367	0.0046227087768641924	0	10
4	250	0	250	500	750	2	0	1	0.25	0.25	0.25	0.25	-0.25	-0.25	-0.25	-0.25	-0.25	linear	0.025	TRUE	600	NA	NA	0	0.5	3	fixmodel	1	0.014828102841123758	0.004907881226502614	0	10
4	250	0	250	500	750	2	0	1	0.25	0.25	0.25	0.25	-0.25	-0.25	-0.25	-0.25	-0.25	linear	0.025	TRUE	600	NA	NA	0	0.5	3	fixmodel_cal	1	-0.00833620929889813	0.0047107254837142985	0	10
4	250	0	250	500	750	2	0	1	0.25	0.25	0.25	0.25	-0.25	-0.25	-0.25	-0.25	-0.25	linear	0.025	TRUE	600	NA	NA	0	0.5	3	sepmodel	1	0.014640841696036924	0.0021317370042617974	0	10
4	250	0	250	500	750	2	0	1	0.25	0.25	0.25	0.25	-0.25	-0.25	-0.25	-0.25	-0.25	linear	0.025	TRUE	600	NA	NA	0	0.5	4	fixmodel	1	0.050071934572343324	0.007489047788972107	0	10
4	250	0	250	500	750	2	0	1	0.25	0.25	0.25	0.25	-0.25	-0.25	-0.25	-0.25	-0.25	linear	0.025	TRUE	600	NA	NA	0	0.5	4	fixmodel_cal	0.9	0.025877829621111823	0.0068870735112913865	0	10
4	250	0	250	500	750	2	0	1	0.25	0.25	0.25	0.25	-0.25	-0.25	-0.25	-0.25	-0.25	linear	0.025	TRUE	600	NA	NA	0	0.5	4	sepmodel	1	0.056193408718488255	0.005690209891427651	0	10
4	250	0	250	500	750	2	0	1	0.25	0.25	0.25	0.25	-0.25	-0.25	-0.25	-0.25	-0.25	linear	0.025	TRUE	625	NA	NA	0	0.5	2	fixmodel	0.9	-0.013424097070244948	0.005232991790278068	0	10
4	250	0	250	500	750	2	0	1	0.25	0.25	0.25	0.25	-0.25	-0.25	-0.25	-0.25	-0.25	linear	0.025	TRUE	625	NA	NA	0	0.5	2	fixmodel_cal	0.9	-0.02756704729609446	0.005091522284333527	0	10
4	250	0	250	500	750	2	0	1	0.25	0.25	0.25	0.25	-0.25	-0.25	-0.25	-0.25	-0.25	linear	0.025	TRUE	625	NA	NA	0	0.5	2	sepmodel	0.8	-0.020561427519400648	0.0048896333194481684	0	10
4	250	0	250	500	750	2	0	1	0.25	0.25	0.25	0.25	-0.25	-0.25	-0.25	-0.25	-0.25	linear	0.025	TRUE	625	NA	NA	0	0.5	3	fixmodel	0.8	-0.0188403179433986	0.003152175008478233	0	10
4	250	0	250	500	750	2	0	1	0.25	0.25	0.25	0.25	-0.25	-0.25	-0.25	-0.25	-0.25	linear	0.025	TRUE	625	NA	NA	0	0.5	3	fixmodel_cal	0.8	-0.03111797571871298	0.003538623267808705	0	10
4	250	0	250	500	750	2	0	1	0.25	0.25	0.25	0.25	-0.25	-0.25	-0.25	-0.25	-0.25	linear	0.025	TRUE	625	NA	NA	0	0.5	3	sepmodel	0.8	-0.021603665856187303	0.00396804852646907	0	10
4	250	0	250	500	750	2	0	1	0.25	0.25	0.25	0.25	-0.25	-0.25	-0.25	-0.25	-0.25	linear	0.025	TRUE	625	NA	NA	0	0.5	4	fixmodel	0.9	0.0027374100813207765	0.0045993583470056425	0	10
4	250	0	250	500	750	2	0	1	0.25	0.25	0.25	0.25	-0.25	-0.25	-0.25	-0.25	-0.25	linear	0.025	TRUE	625	NA	NA	0	0.5	4	fixmodel_cal	0.9	-0.01798425190727667	0.004851464539223065	0	10
4	250	0	250	500	750	2	0	1	0.25	0.25	0.25	0.25	-0.25	-0.25	-0.25	-0.25	-0.25	linear	0.025	TRUE	625	NA	NA	0	0.5	4	sepmodel	0.9	0.012101201631573338	0.004935522873095159	0	10
4	250	0	250	500	750	2	0	1	0.25	0.25	0.25	0.25	-0.25	-0.25	-0.25	-0.25	-0.25	linear	0.025	TRUE	650	NA	NA	0	0.5	2	fixmodel	0.9	0.019483640402780285	0.003609507319022085	0	10
4	250	0	250	500	750	2	0	1	0.25	0.25	0.25	0.25	-0.25	-0.25	-0.25	-0.25	-0.25	linear	0.025	TRUE	650	NA	NA	0	0.5	2	fixmodel_cal	0.9	0.006269235506586338	0.002698168340589215	0	10
4	250	0	250	500	750	2	0	1	0.25	0.25	0.25	0.25	-0.25	-0.25	-0.25	-0.25	-0.25	linear	0.025	TRUE	650	NA	NA	0	0.5	2	sepmodel	0.9	0.021567671148279642	0.004006537783270183	0	10
4	250	0	250	500	750	2	0	1	0.25	0.25	0.25	0.25	-0.25	-0.25	-0.25	-0.25	-0.25	linear	0.025	TRUE	650	NA	NA	0	0.5	3	fixmodel	0.9	-0.026302522049586923	0.0040941825765278324	0	10
4	250	0	250	500	750	2	0	1	0.25	0.25	0.25	0.25	-0.25	-0.25	-0.25	-0.25	-0.25	linear	0.025	TRUE	650	NA	NA	0	0.5	3	fixmodel_cal	0.8	-0.041148031512394205	0.00391130079159137	0	10
4	250	0	250	500	750	2	0	1	0.25	0.25	0.25	0.25	-0.25	-0.25	-0.25	-0.25	-0.25	linear	0.025	TRUE	650	NA	NA	0	0.5	3	sepmodel	0.8	-0.017697988778144484	0.0031158410571239937	0	10
4	250	0	250	500	750	2	0	1	0.25	0.25	0.25	0.25	-0.25	-0.25	-0.25	-0.25	-0.25	linear	0.025	TRUE	650	NA	NA	0	0.5	4	fixmodel	0.8	0.01829594363032603	0.010928267715710533	0	10
4	250	0	250	500	750	2	0	1	0.25	0.25	0.25	0.25	-0.25	-0.25	-0.25	-0.25	-0.25	linear	0.025	TRUE	650	NA	NA	0	0.5	4	fixmodel_cal	0.8	0.004193082853630195	0.009439376787046127	0	10
4	250	0	250	500	750	2	0	1	0.25	0.25	0.25	0.25	-0.25	-0.25	-0.25	-0.25	-0.25	linear	0.025	TRUE	650	NA	NA	0	0.5	4	sepmodel	0.8	0.024429559159326545	0.010153672506167473	0	10
4	250	0	250	500	750	2	0	1	0.25	0.25	0.25	0.25	-0.25	-0.25	-0.25	-0.25	-0.25	linear	0.025	TRUE	675	NA	NA	0	0.5	2	fixmodel	0.8	1.7857606945116954e-4	0.005210441807939114	0	10
4	250	0	250	500	750	2	0	1	0.25	0.25	0.25	0.25	-0.25	-0.25	-0.25	-0.25	-0.25	linear	0.025	TRUE	675	NA	NA	0	0.5	2	fixmodel_cal	0.9	-0.017977892533856513	0.004616183081055143	0	10
4	250	0	250	500	750	2	0	1	0.25	0.25	0.25	0.25	-0.25	-0.25	-0.25	-0.25	-0.25	linear	0.025	TRUE	675	NA	NA	0	0.5	2	sepmodel	0.8	-0.011670186593827753	0.006206180025573661	0	10
4	250	0	250	500	750	2	0	1	0.25	0.25	0.25	0.25	-0.25	-0.25	-0.25	-0.25	-0.25	linear	0.025	TRUE	675	NA	NA	0	0.5	3	fixmodel	0.9	-0.012857220360710853	0.004433450494306592	0	10
4	250	0	250	500	750	2	0	1	0.25	0.25	0.25	0.25	-0.25	-0.25	-0.25	-0.25	-0.25	linear	0.025	TRUE	675	NA	NA	0	0.5	3	fixmodel_cal	0.7	-0.028183561524270102	0.007085325888732891	0	10
4	250	0	250	500	750	2	0	1	0.25	0.25	0.25	0.25	-0.25	-0.25	-0.25	-0.25	-0.25	linear	0.025	TRUE	675	NA	NA	0	0.5	3	sepmodel	0.7	-0.0182712888962079	0.004292223841221553	0	10
4	250	0	250	500	750	2	0	1	0.25	0.25	0.25	0.25	-0.25	-0.25	-0.25	-0.25	-0.25	linear	0.025	TRUE	675	NA	NA	0	0.5	4	fixmodel	0.9	0.033208845416801344	0.009300323040031932	0	10
4	250	0	250	500	750	2	0	1	0.25	0.25	0.25	0.25	-0.25	-0.25	-0.25	-0.25	-0.25	linear	0.025	TRUE	675	NA	NA	0	0.5	4	fixmodel_cal	0.8	0.01813983089169391	0.010339312030880803	0	10
4	250	0	250	500	750	2	0	1	0.25	0.25	0.25	0.25	-0.25	-0.25	-0.25	-0.25	-0.25	linear	0.025	TRUE	675	NA	NA	0	0.5	4	sepmodel	0.9	0.03744582168019435	0.0079737430907382	0	10
4	250	0	250	500	750	2	0	1	0.25	0.25	0.25	0.25	-0.25	-0.25	-0.25	-0.25	-0.25	linear	0.025	TRUE	700	NA	NA	0	0.5	2	fixmodel	1	0.0032404080845728237	0.0024918967949003386	0	10
4	250	0	250	500	750	2	0	1	0.25	0.25	0.25	0.25	-0.25	-0.25	-0.25	-0.25	-0.25	linear	0.025	TRUE	700	NA	NA	0	0.5	2	fixmodel_cal	0.9	-0.016693018929772128	0.0019380771267760299	0	10
4	250	0	250	500	750	2	0	1	0.25	0.25	0.25	0.25	-0.25	-0.25	-0.25	-0.25	-0.25	linear	0.025	TRUE	700	NA	NA	0	0.5	2	sepmodel	1	-3.3119165215988176e-4	0.002934135047675069	0	10
4	250	0	250	500	750	2	0	1	0.25	0.25	0.25	0.25	-0.25	-0.25	-0.25	-0.25	-0.25	linear	0.025	TRUE	700	NA	NA	0	0.5	3	fixmodel	0.8	0.02107581705382053	0.005781498177231046	0	10
4	250	0	250	500	750	2	0	1	0.25	0.25	0.25	0.25	-0.25	-0.25	-0.25	-0.25	-0.25	linear	0.025	TRUE	700	NA	NA	0	0.5	3	fixmodel_cal	0.9	-0.002132714790677692	0.004625279542724703	0	10
4	250	0	250	500	750	2	0	1	0.25	0.25	0.25	0.25	-0.25	-0.25	-0.25	-0.25	-0.25	linear	0.025	TRUE	700	NA	NA	0	0.5	3	sepmodel	0.8	0.009580062250138893	0.0059251178461079525	0	10
4	250	0	250	500	750	2	0	1	0.25	0.25	0.25	0.25	-0.25	-0.25	-0.25	-0.25	-0.25	linear	0.025	TRUE	700	NA	NA	0	0.5	4	fixmodel	0.8	-0.021481370461945374	0.007271486254268495	0	10
4	250	0	250	500	750	2	0	1	0.25	0.25	0.25	0.25	-0.25	-0.25	-0.25	-0.25	-0.25	linear	0.025	TRUE	700	NA	NA	0	0.5	4	fixmodel_cal	0.8	-0.0353894688671612	0.006563300787671319	0	10
4	250	0	250	500	750	2	0	1	0.25	0.25	0.25	0.25	-0.25	-0.25	-0.25	-0.25	-0.25	linear	0.025	TRUE	700	NA	NA	0	0.5	4	sepmodel	0.8	-0.027401886596749653	0.006780526061374584	0	10
4	250	0	250	500	750	2	0	1	0.25	0.25	0.25	0.25	-0.25	-0.25	-0.25	-0.25	-0.25	linear	0.025	TRUE	725	NA	NA	0	0.5	2	fixmodel	0.7	-0.03621960999998588	0.017262713221308165	0	10
4	250	0	250	500	750	2	0	1	0.25	0.25	0.25	0.25	-0.25	-0.25	-0.25	-0.25	-0.25	linear	0.025	TRUE	725	NA	NA	0	0.5	2	fixmodel_cal	0.7	-0.06054270869347919	0.015146937866797501	0	10
4	250	0	250	500	750	2	0	1	0.25	0.25	0.25	0.25	-0.25	-0.25	-0.25	-0.25	-0.25	linear	0.025	TRUE	725	NA	NA	0	0.5	2	sepmodel	0.6	-0.030075816499445227	0.015281687843225852	0	10
4	250	0	250	500	750	2	0	1	0.25	0.25	0.25	0.25	-0.25	-0.25	-0.25	-0.25	-0.25	linear	0.025	TRUE	725	NA	NA	0	0.5	3	fixmodel	1	0.039167239133902854	0.00851580921797418	0	10
4	250	0	250	500	750	2	0	1	0.25	0.25	0.25	0.25	-0.25	-0.25	-0.25	-0.25	-0.25	linear	0.025	TRUE	725	NA	NA	0	0.5	3	fixmodel_cal	0.9	0.005786417563848181	0.006147602186876152	0	10
4	250	0	250	500	750	2	0	1	0.25	0.25	0.25	0.25	-0.25	-0.25	-0.25	-0.25	-0.25	linear	0.025	TRUE	725	NA	NA	0	0.5	3	sepmodel	0.9	0.05642387542408379	0.010586979482987193	0	10
4	250	0	250	500	750	2	0	1	0.25	0.25	0.25	0.25	-0.25	-0.25	-0.25	-0.25	-0.25	linear	0.025	TRUE	725	NA	NA	0	0.5	4	fixmodel	0.8	0.03428606066910209	0.010790735552544936	0	10
4	250	0	250	500	750	2	0	1	0.25	0.25	0.25	0.25	-0.25	-0.25	-0.25	-0.25	-0.25	linear	0.025	TRUE	725	NA	NA	0	0.5	4	fixmodel_cal	0.7	0.007322710277992239	0.008602566200209954	0	10
4	250	0	250	500	750	2	0	1	0.25	0.25	0.25	0.25	-0.25	-0.25	-0.25	-0.25	-0.25	linear	0.025	TRUE	725	NA	NA	0	0.5	4	sepmodel	0.7	0.03238553382635653	0.013589445698216098	0	10
4	250	0	250	500	750	2	0	1	0.25	0.25	0.25	0.25	-0.25	-0.25	-0.25	-0.25	-0.25	linear	0.025	TRUE	750	NA	NA	0	0.5	2	fixmodel	0.9	0.027616366123766094	0.01003399106655875	0	10
4	250	0	250	500	750	2	0	1	0.25	0.25	0.25	0.25	-0.25	-0.25	-0.25	-0.25	-0.25	linear	0.025	TRUE	750	NA	NA	0	0.5	2	fixmodel_cal	0.9	0.007867025090532867	0.008295070086727984	0	10
4	250	0	250	500	750	2	0	1	0.25	0.25	0.25	0.25	-0.25	-0.25	-0.25	-0.25	-0.25	linear	0.025	TRUE	750	NA	NA	0	0.5	2	sepmodel	0.9	0.015375297779910013	0.008955114513075006	0	10
4	250	0	250	500	750	2	0	1	0.25	0.25	0.25	0.25	-0.25	-0.25	-0.25	-0.25	-0.25	linear	0.025	TRUE	750	NA	NA	0	0.5	3	fixmodel	0.8	-0.013960863523522191	0.011002447688412017	0	10
4	250	0	250	500	750	2	0	1	0.25	0.25	0.25	0.25	-0.25	-0.25	-0.25	-0.25	-0.25	linear	0.025	TRUE	750	NA	NA	0	0.5	3	fixmodel_cal	0.7	-0.029548622040564042	0.01271756174424504	0	10
4	250	0	250	500	750	2	0	1	0.25	0.25	0.25	0.25	-0.25	-0.25	-0.25	-0.25	-0.25	linear	0.025	TRUE	750	NA	NA	0	0.5	3	sepmodel	0.7	-0.018986696647661363	0.008910474291002083	0	10
4	250	0	250	500	750	2	0	1	0.25	0.25	0.25	0.25	-0.25	-0.25	-0.25	-0.25	-0.25	linear	0.025	TRUE	750	NA	NA	0	0.5	4	fixmodel	0.8	-0.015605455250867841	0.008357040023267303	0	10
4	250	0	250	500	750	2	0	1	0.25	0.25	0.25	0.25	-0.25	-0.25	-0.25	-0.25	-0.25	linear	0.025	TRUE	750	NA	NA	0	0.5	4	fixmodel_cal	0.8	-0.027934653819867504	0.008484690858085458	0	10
4	250	0	250	500	750	2	0	1	0.25	0.25	0.25	0.25	-0.25	-0.25	-0.25	-0.25	-0.25	linear	0.025	TRUE	750	NA	NA	0	0.5	4	sepmodel	0.6	-0.022813192419867505	0.008479522299944845	0	10
4	250	0	250	500	750	2	0	1	0.25	0.25	0.25	0.25	-0.125	-0.125	-0.125	-0.125	-0.125	linear	0.025	TRUE	25	NA	NA	0	0.5	2	fixmodel	0.6	-0.044093818901129636	0.007666649501956216	0	10
4	250	0	250	500	750	2	0	1	0.25	0.25	0.25	0.25	-0.125	-0.125	-0.125	-0.125	-0.125	linear	0.025	TRUE	25	NA	NA	0	0.5	2	fixmodel_cal	0.5	-0.04599637153451212	0.007870382920461678	0	10
4	250	0	250	500	750	2	0	1	0.25	0.25	0.25	0.25	-0.125	-0.125	-0.125	-0.125	-0.125	linear	0.025	TRUE	25	NA	NA	0	0.5	2	sepmodel	0.6	-0.040394022085219534	0.005609739796984348	0	10
4	250	0	250	500	750	2	0	1	0.25	0.25	0.25	0.25	-0.125	-0.125	-0.125	-0.125	-0.125	linear	0.025	TRUE	25	NA	NA	0	0.5	3	fixmodel	0.7	-0.02741556575990409	0.014955360509958208	0	10
4	250	0	250	500	750	2	0	1	0.25	0.25	0.25	0.25	-0.125	-0.125	-0.125	-0.125	-0.125	linear	0.025	TRUE	25	NA	NA	0	0.5	3	fixmodel_cal	0.7	-0.029121402379914865	0.014500538511172705	0	10
4	250	0	250	500	750	2	0	1	0.25	0.25	0.25	0.25	-0.125	-0.125	-0.125	-0.125	-0.125	linear	0.025	TRUE	25	NA	NA	0	0.5	3	sepmodel	0.7	-0.04320020353832186	0.01993373209977072	0	10
4	250	0	250	500	750	2	0	1	0.25	0.25	0.25	0.25	-0.125	-0.125	-0.125	-0.125	-0.125	linear	0.025	TRUE	25	NA	NA	0	0.5	4	fixmodel	0.4	-0.04775835958250831	0.007094758870008465	0	10
4	250	0	250	500	750	2	0	1	0.25	0.25	0.25	0.25	-0.125	-0.125	-0.125	-0.125	-0.125	linear	0.025	TRUE	25	NA	NA	0	0.5	4	fixmodel_cal	0.4	-0.048600472588656206	0.006945100881826456	0	10
4	250	0	250	500	750	2	0	1	0.25	0.25	0.25	0.25	-0.125	-0.125	-0.125	-0.125	-0.125	linear	0.025	TRUE	25	NA	NA	0	0.5	4	sepmodel	0.5	-0.05048527653048919	0.008389033918162142	0	10
4	250	0	250	500	750	2	0	1	0.25	0.25	0.25	0.25	-0.125	-0.125	-0.125	-0.125	-0.125	linear	0.025	TRUE	50	NA	NA	0	0.5	2	fixmodel	0.9	0.018652488219576	0.006527916810277192	0	10
4	250	0	250	500	750	2	0	1	0.25	0.25	0.25	0.25	-0.125	-0.125	-0.125	-0.125	-0.125	linear	0.025	TRUE	50	NA	NA	0	0.5	2	fixmodel_cal	0.9	0.01741315179852931	0.006599241093913016	0	10
4	250	0	250	500	750	2	0	1	0.25	0.25	0.25	0.25	-0.125	-0.125	-0.125	-0.125	-0.125	linear	0.025	TRUE	50	NA	NA	0	0.5	2	sepmodel	0.9	0.025199208467049657	0.00686050622127407	0	10
4	250	0	250	500	750	2	0	1	0.25	0.25	0.25	0.25	-0.125	-0.125	-0.125	-0.125	-0.125	linear	0.025	TRUE	50	NA	NA	0	0.5	3	fixmodel	0.6	-0.018268770094922875	0.012461963112743295	0	10
4	250	0	250	500	750	2	0	1	0.25	0.25	0.25	0.25	-0.125	-0.125	-0.125	-0.125	-0.125	linear	0.025	TRUE	50	NA	NA	0	0.5	3	fixmodel_cal	0.6	-0.02087145104529831	0.013280220973676262	0	10
4	250	0	250	500	750	2	0	1	0.25	0.25	0.25	0.25	-0.125	-0.125	-0.125	-0.125	-0.125	linear	0.025	TRUE	50	NA	NA	0	0.5	3	sepmodel	0.7	-0.008760223443417953	0.011317884234471269	0	10
4	250	0	250	500	750	2	0	1	0.25	0.25	0.25	0.25	-0.125	-0.125	-0.125	-0.125	-0.125	linear	0.025	TRUE	50	NA	NA	0	0.5	4	fixmodel	0.8	-0.006230756752891117	0.005503167700392575	0	10
4	250	0	250	500	750	2	0	1	0.25	0.25	0.25	0.25	-0.125	-0.125	-0.125	-0.125	-0.125	linear	0.025	TRUE	50	NA	NA	0	0.5	4	fixmodel_cal	0.8	-0.006531843231972476	0.005862840047241634	0	10
4	250	0	250	500	750	2	0	1	0.25	0.25	0.25	0.25	-0.125	-0.125	-0.125	-0.125	-0.125	linear	0.025	TRUE	50	NA	NA	0	0.5	4	sepmodel	0.8	-0.005247420273494752	0.005100098254914014	0	10
4	250	0	250	500	750	2	0	1	0.25	0.25	0.25	0.25	-0.125	-0.125	-0.125	-0.125	-0.125	linear	0.025	TRUE	75	NA	NA	0	0.5	2	fixmodel	1	0.038887969348072586	0.007871963797622296	0	10
4	250	0	250	500	750	2	0	1	0.25	0.25	0.25	0.25	-0.125	-0.125	-0.125	-0.125	-0.125	linear	0.025	TRUE	75	NA	NA	0	0.5	2	fixmodel_cal	1	0.03717937688347586	0.008198226759700585	0	10
4	250	0	250	500	750	2	0	1	0.25	0.25	0.25	0.25	-0.125	-0.125	-0.125	-0.125	-0.125	linear	0.025	TRUE	75	NA	NA	0	0.5	2	sepmodel	1	0.04150067145699288	0.008583997722699972	0	10
4	250	0	250	500	750	2	0	1	0.25	0.25	0.25	0.25	-0.125	-0.125	-0.125	-0.125	-0.125	linear	0.025	TRUE	75	NA	NA	0	0.5	3	fixmodel	0.8	-0.0175770730433838	0.010941451937617468	0	10
4	250	0	250	500	750	2	0	1	0.25	0.25	0.25	0.25	-0.125	-0.125	-0.125	-0.125	-0.125	linear	0.025	TRUE	75	NA	NA	0	0.5	3	fixmodel_cal	0.8	-0.019799228771580916	0.011069789031358815	0	10
4	250	0	250	500	750	2	0	1	0.25	0.25	0.25	0.25	-0.125	-0.125	-0.125	-0.125	-0.125	linear	0.025	TRUE	75	NA	NA	0	0.5	3	sepmodel	0.7	-0.020556899131493955	0.012486253222332043	0	10
4	250	0	250	500	750	2	0	1	0.25	0.25	0.25	0.25	-0.125	-0.125	-0.125	-0.125	-0.125	linear	0.025	TRUE	75	NA	NA	0	0.5	4	fixmodel	1	0.042923953048706324	0.006790477712694052	0	10
4	250	0	250	500	750	2	0	1	0.25	0.25	0.25	0.25	-0.125	-0.125	-0.125	-0.125	-0.125	linear	0.025	TRUE	75	NA	NA	0	0.5	4	fixmodel_cal	1	0.04337611104430087	0.006640276927484793	0	10
4	250	0	250	500	750	2	0	1	0.25	0.25	0.25	0.25	-0.125	-0.125	-0.125	-0.125	-0.125	linear	0.025	TRUE	75	NA	NA	0	0.5	4	sepmodel	1	0.03323984163254752	0.0041656247991832115	0	10
4	250	0	250	500	750	2	0	1	0.25	0.25	0.25	0.25	-0.125	-0.125	-0.125	-0.125	-0.125	linear	0.025	TRUE	100	NA	NA	0	0.5	2	fixmodel	0.8	0.025468949898772682	0.007364638327805289	0	10
4	250	0	250	500	750	2	0	1	0.25	0.25	0.25	0.25	-0.125	-0.125	-0.125	-0.125	-0.125	linear	0.025	TRUE	100	NA	NA	0	0.5	2	fixmodel_cal	0.8	0.020158502406372045	0.008763108089440837	0	10
4	250	0	250	500	750	2	0	1	0.25	0.25	0.25	0.25	-0.125	-0.125	-0.125	-0.125	-0.125	linear	0.025	TRUE	100	NA	NA	0	0.5	2	sepmodel	0.8	0.029964880379603733	0.00767905455847369	0	10
4	250	0	250	500	750	2	0	1	0.25	0.25	0.25	0.25	-0.125	-0.125	-0.125	-0.125	-0.125	linear	0.025	TRUE	100	NA	NA	0	0.5	3	fixmodel	1	0.007808269823268427	0.00197601813466725	0	10
4	250	0	250	500	750	2	0	1	0.25	0.25	0.25	0.25	-0.125	-0.125	-0.125	-0.125	-0.125	linear	0.025	TRUE	100	NA	NA	0	0.5	3	fixmodel_cal	1	0.006658257905194043	0.0019521076396847874	0	10
4	250	0	250	500	750	2	0	1	0.25	0.25	0.25	0.25	-0.125	-0.125	-0.125	-0.125	-0.125	linear	0.025	TRUE	100	NA	NA	0	0.5	3	sepmodel	0.8	-0.0021869774258329727	0.0031551526778784856	0	10
4	250	0	250	500	750	2	0	1	0.25	0.25	0.25	0.25	-0.125	-0.125	-0.125	-0.125	-0.125	linear	0.025	TRUE	100	NA	NA	0	0.5	4	fixmodel	0.9	0.009433024488033839	0.0065870599908136014	0	10
4	250	0	250	500	750	2	0	1	0.25	0.25	0.25	0.25	-0.125	-0.125	-0.125	-0.125	-0.125	linear	0.025	TRUE	100	NA	NA	0	0.5	4	fixmodel_cal	0.9	0.00660057792346942	0.0067946040928011766	0	10
4	250	0	250	500	750	2	0	1	0.25	0.25	0.25	0.25	-0.125	-0.125	-0.125	-0.125	-0.125	linear	0.025	TRUE	100	NA	NA	0	0.5	4	sepmodel	0.8	-9.046762322409807e-4	0.008408463412841677	0	10
4	250	0	250	500	750	2	0	1	0.25	0.25	0.25	0.25	-0.125	-0.125	-0.125	-0.125	-0.125	linear	0.025	TRUE	125	NA	NA	0	0.5	2	fixmodel	0.6	-0.0032115523536455416	0.012141754504126726	0	10
4	250	0	250	500	750	2	0	1	0.25	0.25	0.25	0.25	-0.125	-0.125	-0.125	-0.125	-0.125	linear	0.025	TRUE	125	NA	NA	0	0.5	2	fixmodel_cal	0.6	-0.003897837239909199	0.012117134596307557	0	10
4	250	0	250	500	750	2	0	1	0.25	0.25	0.25	0.25	-0.125	-0.125	-0.125	-0.125	-0.125	linear	0.025	TRUE	125	NA	NA	0	0.5	2	sepmodel	0.6	-0.01800643751710035	0.013497191464973479	0	10
4	250	0	250	500	750	2	0	1	0.25	0.25	0.25	0.25	-0.125	-0.125	-0.125	-0.125	-0.125	linear	0.025	TRUE	125	NA	NA	0	0.5	3	fixmodel	1	-0.003471898065662668	0.005185440778475222	0	10
4	250	0	250	500	750	2	0	1	0.25	0.25	0.25	0.25	-0.125	-0.125	-0.125	-0.125	-0.125	linear	0.025	TRUE	125	NA	NA	0	0.5	3	fixmodel_cal	0.9	-0.001098482527111505	0.00527177728686985	0	10
4	250	0	250	500	750	2	0	1	0.25	0.25	0.25	0.25	-0.125	-0.125	-0.125	-0.125	-0.125	linear	0.025	TRUE	125	NA	NA	0	0.5	3	sepmodel	0.9	-0.0032666831692771347	0.004964709141125593	0	10
4	250	0	250	500	750	2	0	1	0.25	0.25	0.25	0.25	-0.125	-0.125	-0.125	-0.125	-0.125	linear	0.025	TRUE	125	NA	NA	0	0.5	4	fixmodel	0.8	-0.02148921348633682	0.003411880880767786	0	10
4	250	0	250	500	750	2	0	1	0.25	0.25	0.25	0.25	-0.125	-0.125	-0.125	-0.125	-0.125	linear	0.025	TRUE	125	NA	NA	0	0.5	4	fixmodel_cal	0.8	-0.02060919722397404	0.0033326254528906127	0	10
4	250	0	250	500	750	2	0	1	0.25	0.25	0.25	0.25	-0.125	-0.125	-0.125	-0.125	-0.125	linear	0.025	TRUE	125	NA	NA	0	0.5	4	sepmodel	0.9	-0.016424274000230648	0.0024939610291120572	0	10
4	250	0	250	500	750	2	0	1	0.25	0.25	0.25	0.25	-0.125	-0.125	-0.125	-0.125	-0.125	linear	0.025	TRUE	150	NA	NA	0	0.5	2	fixmodel	0.9	0.04770570560131787	0.010835916149545663	0	10
4	250	0	250	500	750	2	0	1	0.25	0.25	0.25	0.25	-0.125	-0.125	-0.125	-0.125	-0.125	linear	0.025	TRUE	150	NA	NA	0	0.5	2	fixmodel_cal	0.9	0.040930697459856905	0.010350764321633224	0	10
4	250	0	250	500	750	2	0	1	0.25	0.25	0.25	0.25	-0.125	-0.125	-0.125	-0.125	-0.125	linear	0.025	TRUE	150	NA	NA	0	0.5	2	sepmodel	0.9	0.04180683909078712	0.011113393122943212	0	10
4	250	0	250	500	750	2	0	1	0.25	0.25	0.25	0.25	-0.125	-0.125	-0.125	-0.125	-0.125	linear	0.025	TRUE	150	NA	NA	0	0.5	3	fixmodel	0.7	-0.028001650594784634	0.007496805823014049	0	10
4	250	0	250	500	750	2	0	1	0.25	0.25	0.25	0.25	-0.125	-0.125	-0.125	-0.125	-0.125	linear	0.025	TRUE	150	NA	NA	0	0.5	3	fixmodel_cal	0.7	-0.03097723388930671	0.006781837811760618	0	10
4	250	0	250	500	750	2	0	1	0.25	0.25	0.25	0.25	-0.125	-0.125	-0.125	-0.125	-0.125	linear	0.025	TRUE	150	NA	NA	0	0.5	3	sepmodel	0.7	-0.03377597050640189	0.007765682632392989	0	10
4	250	0	250	500	750	2	0	1	0.25	0.25	0.25	0.25	-0.125	-0.125	-0.125	-0.125	-0.125	linear	0.025	TRUE	150	NA	NA	0	0.5	4	fixmodel	1	0.003227790102102787	0.0016384527901407377	0	10
4	250	0	250	500	750	2	0	1	0.25	0.25	0.25	0.25	-0.125	-0.125	-0.125	-0.125	-0.125	linear	0.025	TRUE	150	NA	NA	0	0.5	4	fixmodel_cal	1	0.003949145574331017	0.001641838336326662	0	10
4	250	0	250	500	750	2	0	1	0.25	0.25	0.25	0.25	-0.125	-0.125	-0.125	-0.125	-0.125	linear	0.025	TRUE	150	NA	NA	0	0.5	4	sepmodel	1	0.002803261311139807	0.001614432050009122	0	10
4	250	0	250	500	750	2	0	1	0.25	0.25	0.25	0.25	-0.125	-0.125	-0.125	-0.125	-0.125	linear	0.025	TRUE	175	NA	NA	0	0.5	2	fixmodel	0.9	0.012602897288654307	0.003502952895521985	0	10
4	250	0	250	500	750	2	0	1	0.25	0.25	0.25	0.25	-0.125	-0.125	-0.125	-0.125	-0.125	linear	0.025	TRUE	175	NA	NA	0	0.5	2	fixmodel_cal	0.9	0.015166097750394425	0.004237847692616202	0	10
4	250	0	250	500	750	2	0	1	0.25	0.25	0.25	0.25	-0.125	-0.125	-0.125	-0.125	-0.125	linear	0.025	TRUE	175	NA	NA	0	0.5	2	sepmodel	0.9	0.014794107346346513	0.004716672269133114	0	10
4	250	0	250	500	750	2	0	1	0.25	0.25	0.25	0.25	-0.125	-0.125	-0.125	-0.125	-0.125	linear	0.025	TRUE	175	NA	NA	0	0.5	3	fixmodel	0.9	-0.0030969895838595606	0.0038027400180852986	0	10
4	250	0	250	500	750	2	0	1	0.25	0.25	0.25	0.25	-0.125	-0.125	-0.125	-0.125	-0.125	linear	0.025	TRUE	175	NA	NA	0	0.5	3	fixmodel_cal	0.8	-0.0024386917147131092	0.004065869193250276	0	10
4	250	0	250	500	750	2	0	1	0.25	0.25	0.25	0.25	-0.125	-0.125	-0.125	-0.125	-0.125	linear	0.025	TRUE	175	NA	NA	0	0.5	3	sepmodel	0.8	-0.01673151989773638	0.00501271986375034	0	10
4	250	0	250	500	750	2	0	1	0.25	0.25	0.25	0.25	-0.125	-0.125	-0.125	-0.125	-0.125	linear	0.025	TRUE	175	NA	NA	0	0.5	4	fixmodel	0.6	-0.05878304697653723	0.012418911155981028	0	10
4	250	0	250	500	750	2	0	1	0.25	0.25	0.25	0.25	-0.125	-0.125	-0.125	-0.125	-0.125	linear	0.025	TRUE	175	NA	NA	0	0.5	4	fixmodel_cal	0.6	-0.05637182449455808	0.013481472185422895	0	10
4	250	0	250	500	750	2	0	1	0.25	0.25	0.25	0.25	-0.125	-0.125	-0.125	-0.125	-0.125	linear	0.025	TRUE	175	NA	NA	0	0.5	4	sepmodel	0.4	-0.07345882207759744	0.015541579089197068	0	10
4	250	0	250	500	750	2	0	1	0.25	0.25	0.25	0.25	-0.125	-0.125	-0.125	-0.125	-0.125	linear	0.025	TRUE	200	NA	NA	0	0.5	2	fixmodel	0.8	-0.021496463659112935	0.008551290386496003	0	10
4	250	0	250	500	750	2	0	1	0.25	0.25	0.25	0.25	-0.125	-0.125	-0.125	-0.125	-0.125	linear	0.025	TRUE	200	NA	NA	0	0.5	2	fixmodel_cal	0.8	-0.025376477565579533	0.007982461588294677	0	10
4	250	0	250	500	750	2	0	1	0.25	0.25	0.25	0.25	-0.125	-0.125	-0.125	-0.125	-0.125	linear	0.025	TRUE	200	NA	NA	0	0.5	2	sepmodel	0.7	-0.014098528711768196	0.010113232306172221	0	10
4	250	0	250	500	750	2	0	1	0.25	0.25	0.25	0.25	-0.125	-0.125	-0.125	-0.125	-0.125	linear	0.025	TRUE	200	NA	NA	0	0.5	3	fixmodel	0.8	-0.029288585428131238	0.005208772863622859	0	10
4	250	0	250	500	750	2	0	1	0.25	0.25	0.25	0.25	-0.125	-0.125	-0.125	-0.125	-0.125	linear	0.025	TRUE	200	NA	NA	0	0.5	3	fixmodel_cal	0.8	-0.028698686079884676	0.004448352811816114	0	10
4	250	0	250	500	750	2	0	1	0.25	0.25	0.25	0.25	-0.125	-0.125	-0.125	-0.125	-0.125	linear	0.025	TRUE	200	NA	NA	0	0.5	3	sepmodel	0.8	-0.02005432760983817	0.006520158381075341	0	10
4	250	0	250	500	750	2	0	1	0.25	0.25	0.25	0.25	-0.125	-0.125	-0.125	-0.125	-0.125	linear	0.025	TRUE	200	NA	NA	0	0.5	4	fixmodel	0.7	-0.027649450737885883	0.005262565605053407	0	10
4	250	0	250	500	750	2	0	1	0.25	0.25	0.25	0.25	-0.125	-0.125	-0.125	-0.125	-0.125	linear	0.025	TRUE	200	NA	NA	0	0.5	4	fixmodel_cal	0.7	-0.032205706220288885	0.005579266874350969	0	10
4	250	0	250	500	750	2	0	1	0.25	0.25	0.25	0.25	-0.125	-0.125	-0.125	-0.125	-0.125	linear	0.025	TRUE	200	NA	NA	0	0.5	4	sepmodel	0.7	-0.028572753556533947	0.004111824394632185	0	10
4	250	0	250	500	750	2	0	1	0.25	0.25	0.25	0.25	-0.125	-0.125	-0.125	-0.125	-0.125	linear	0.025	TRUE	225	NA	NA	0	0.5	2	fixmodel	0.8	-0.036118910432214234	0.007052669998766782	0	10
4	250	0	250	500	750	2	0	1	0.25	0.25	0.25	0.25	-0.125	-0.125	-0.125	-0.125	-0.125	linear	0.025	TRUE	225	NA	NA	0	0.5	2	fixmodel_cal	0.8	-0.035379596481650455	0.007525312775610901	0	10
4	250	0	250	500	750	2	0	1	0.25	0.25	0.25	0.25	-0.125	-0.125	-0.125	-0.125	-0.125	linear	0.025	TRUE	225	NA	NA	0	0.5	2	sepmodel	0.8	-0.03166487092940627	0.008910372387771523	0	10
4	250	0	250	500	750	2	0	1	0.25	0.25	0.25	0.25	-0.125	-0.125	-0.125	-0.125	-0.125	linear	0.025	TRUE	225	NA	NA	0	0.5	3	fixmodel	0.6	-0.042924147614567434	0.011585977665163142	0	10
4	250	0	250	500	750	2	0	1	0.25	0.25	0.25	0.25	-0.125	-0.125	-0.125	-0.125	-0.125	linear	0.025	TRUE	225	NA	NA	0	0.5	3	fixmodel_cal	0.6	-0.04458179170895219	0.011452383073629686	0	10
4	250	0	250	500	750	2	0	1	0.25	0.25	0.25	0.25	-0.125	-0.125	-0.125	-0.125	-0.125	linear	0.025	TRUE	225	NA	NA	0	0.5	3	sepmodel	0.6	-0.04107149879555534	0.013574537108468834	0	10
4	250	0	250	500	750	2	0	1	0.25	0.25	0.25	0.25	-0.125	-0.125	-0.125	-0.125	-0.125	linear	0.025	TRUE	225	NA	NA	0	0.5	4	fixmodel	0.8	-0.014828021827972226	0.010176354926989484	0	10
4	250	0	250	500	750	2	0	1	0.25	0.25	0.25	0.25	-0.125	-0.125	-0.125	-0.125	-0.125	linear	0.025	TRUE	225	NA	NA	0	0.5	4	fixmodel_cal	0.8	-0.02005700813927016	0.010462916436628902	0	10
4	250	0	250	500	750	2	0	1	0.25	0.25	0.25	0.25	-0.125	-0.125	-0.125	-0.125	-0.125	linear	0.025	TRUE	225	NA	NA	0	0.5	4	sepmodel	0.8	-0.005419410330591959	0.009688508350056396	0	10
4	250	0	250	500	750	2	0	1	0.25	0.25	0.25	0.25	-0.125	-0.125	-0.125	-0.125	-0.125	linear	0.025	TRUE	250	NA	NA	0	0.5	2	fixmodel	1	0.0163455802261488	0.003918936214261568	0	10
4	250	0	250	500	750	2	0	1	0.25	0.25	0.25	0.25	-0.125	-0.125	-0.125	-0.125	-0.125	linear	0.025	TRUE	250	NA	NA	0	0.5	2	fixmodel_cal	1	0.01563558637088333	0.0039242220346373865	0	10
4	250	0	250	500	750	2	0	1	0.25	0.25	0.25	0.25	-0.125	-0.125	-0.125	-0.125	-0.125	linear	0.025	TRUE	250	NA	NA	0	0.5	2	sepmodel	1	0.021423690289393425	0.00354665793162632	0	10
4	250	0	250	500	750	2	0	1	0.25	0.25	0.25	0.25	-0.125	-0.125	-0.125	-0.125	-0.125	linear	0.025	TRUE	250	NA	NA	0	0.5	3	fixmodel	0.7	-0.02505401050930556	0.005563790274420696	0	10
4	250	0	250	500	750	2	0	1	0.25	0.25	0.25	0.25	-0.125	-0.125	-0.125	-0.125	-0.125	linear	0.025	TRUE	250	NA	NA	0	0.5	3	fixmodel_cal	0.7	-0.026318294354978258	0.005688501403947806	0	10
4	250	0	250	500	750	2	0	1	0.25	0.25	0.25	0.25	-0.125	-0.125	-0.125	-0.125	-0.125	linear	0.025	TRUE	250	NA	NA	0	0.5	3	sepmodel	0.7	-0.015784675554839395	0.004995504005808015	0	10
4	250	0	250	500	750	2	0	1	0.25	0.25	0.25	0.25	-0.125	-0.125	-0.125	-0.125	-0.125	linear	0.025	TRUE	250	NA	NA	0	0.5	4	fixmodel	0.7	-9.930575815351977e-4	0.0135395785244188	0	10
4	250	0	250	500	750	2	0	1	0.25	0.25	0.25	0.25	-0.125	-0.125	-0.125	-0.125	-0.125	linear	0.025	TRUE	250	NA	NA	0	0.5	4	fixmodel_cal	0.7	-0.0029753685241768997	0.012984481314833653	0	10
4	250	0	250	500	750	2	0	1	0.25	0.25	0.25	0.25	-0.125	-0.125	-0.125	-0.125	-0.125	linear	0.025	TRUE	250	NA	NA	0	0.5	4	sepmodel	0.7	0.010303282781672604	0.013475174367008671	0	10
4	250	0	250	500	750	2	0	1	0.25	0.25	0.25	0.25	-0.125	-0.125	-0.125	-0.125	-0.125	linear	0.025	TRUE	275	NA	NA	0	0.5	2	fixmodel	0.9	-0.020338376250376003	0.0028593834028756036	0	10
4	250	0	250	500	750	2	0	1	0.25	0.25	0.25	0.25	-0.125	-0.125	-0.125	-0.125	-0.125	linear	0.025	TRUE	275	NA	NA	0	0.5	2	fixmodel_cal	0.9	-0.016692896344191306	0.0024032280028872493	0	10
4	250	0	250	500	750	2	0	1	0.25	0.25	0.25	0.25	-0.125	-0.125	-0.125	-0.125	-0.125	linear	0.025	TRUE	275	NA	NA	0	0.5	2	sepmodel	0.9	-0.005304893142251174	0.0021667308511368684	0	10
4	250	0	250	500	750	2	0	1	0.25	0.25	0.25	0.25	-0.125	-0.125	-0.125	-0.125	-0.125	linear	0.025	TRUE	275	NA	NA	0	0.5	3	fixmodel	1	0.024259171064142077	0.005547069307973017	0	10
4	250	0	250	500	750	2	0	1	0.25	0.25	0.25	0.25	-0.125	-0.125	-0.125	-0.125	-0.125	linear	0.025	TRUE	275	NA	NA	0	0.5	3	fixmodel_cal	0.9	0.021608846909682178	0.005732205814075482	0	10
4	250	0	250	500	750	2	0	1	0.25	0.25	0.25	0.25	-0.125	-0.125	-0.125	-0.125	-0.125	linear	0.025	TRUE	275	NA	NA	0	0.5	3	sepmodel	1	0.02339478447099066	0.0036220470260521433	0	10
4	250	0	250	500	750	2	0	1	0.25	0.25	0.25	0.25	-0.125	-0.125	-0.125	-0.125	-0.125	linear	0.025	TRUE	275	NA	NA	0	0.5	4	fixmodel	0.8	-0.001239216110114716	0.007253921006466307	0	10
4	250	0	250	500	750	2	0	1	0.25	0.25	0.25	0.25	-0.125	-0.125	-0.125	-0.125	-0.125	linear	0.025	TRUE	275	NA	NA	0	0.5	4	fixmodel_cal	0.7	-0.004272580976275503	0.007063161135838572	0	10
4	250	0	250	500	750	2	0	1	0.25	0.25	0.25	0.25	-0.125	-0.125	-0.125	-0.125	-0.125	linear	0.025	TRUE	275	NA	NA	0	0.5	4	sepmodel	0.7	-0.009046154024793116	0.009619615456718375	0	10
4	250	0	250	500	750	2	0	1	0.25	0.25	0.25	0.25	-0.125	-0.125	-0.125	-0.125	-0.125	linear	0.025	TRUE	300	NA	NA	0	0.5	2	fixmodel	0.8	-0.009178131720066856	0.008136082067749547	0	10
4	250	0	250	500	750	2	0	1	0.25	0.25	0.25	0.25	-0.125	-0.125	-0.125	-0.125	-0.125	linear	0.025	TRUE	300	NA	NA	0	0.5	2	fixmodel_cal	0.8	-0.007480091607701781	0.007491393267886627	0	10
4	250	0	250	500	750	2	0	1	0.25	0.25	0.25	0.25	-0.125	-0.125	-0.125	-0.125	-0.125	linear	0.025	TRUE	300	NA	NA	0	0.5	2	sepmodel	0.8	-0.006053447173358153	0.009194360775411222	0	10
4	250	0	250	500	750	2	0	1	0.25	0.25	0.25	0.25	-0.125	-0.125	-0.125	-0.125	-0.125	linear	0.025	TRUE	300	NA	NA	0	0.5	3	fixmodel	0.8	0.011048777864437179	0.004907722653839116	0	10
4	250	0	250	500	750	2	0	1	0.25	0.25	0.25	0.25	-0.125	-0.125	-0.125	-0.125	-0.125	linear	0.025	TRUE	300	NA	NA	0	0.5	3	fixmodel_cal	0.8	0.006588635236932797	0.005418766930211039	0	10
4	250	0	250	500	750	2	0	1	0.25	0.25	0.25	0.25	-0.125	-0.125	-0.125	-0.125	-0.125	linear	0.025	TRUE	300	NA	NA	0	0.5	3	sepmodel	0.8	0.008993240597808035	0.005817340100029832	0	10
4	250	0	250	500	750	2	0	1	0.25	0.25	0.25	0.25	-0.125	-0.125	-0.125	-0.125	-0.125	linear	0.025	TRUE	300	NA	NA	0	0.5	4	fixmodel	0.9	0.006904095761206541	0.004763797465709292	0	10
4	250	0	250	500	750	2	0	1	0.25	0.25	0.25	0.25	-0.125	-0.125	-0.125	-0.125	-0.125	linear	0.025	TRUE	300	NA	NA	0	0.5	4	fixmodel_cal	0.9	-3.4761075829602974e-4	0.0047491563389404435	0	10
4	250	0	250	500	750	2	0	1	0.25	0.25	0.25	0.25	-0.125	-0.125	-0.125	-0.125	-0.125	linear	0.025	TRUE	300	NA	NA	0	0.5	4	sepmodel	0.8	0.007989635424779646	0.007156023273708649	0	10
4	250	0	250	500	750	2	0	1	0.25	0.25	0.25	0.25	-0.125	-0.125	-0.125	-0.125	-0.125	linear	0.025	TRUE	325	NA	NA	0	0.5	2	fixmodel	0.8	0.01071987206470924	0.00674046284786484	0	10
4	250	0	250	500	750	2	0	1	0.25	0.25	0.25	0.25	-0.125	-0.125	-0.125	-0.125	-0.125	linear	0.025	TRUE	325	NA	NA	0	0.5	2	fixmodel_cal	0.8	0.005512623743027034	0.006609835402516148	0	10
4	250	0	250	500	750	2	0	1	0.25	0.25	0.25	0.25	-0.125	-0.125	-0.125	-0.125	-0.125	linear	0.025	TRUE	325	NA	NA	0	0.5	2	sepmodel	0.8	0.016580055071676123	0.008281746181575077	0	10
4	250	0	250	500	750	2	0	1	0.25	0.25	0.25	0.25	-0.125	-0.125	-0.125	-0.125	-0.125	linear	0.025	TRUE	325	NA	NA	0	0.5	3	fixmodel	0.7	-0.010062402521391234	0.009164858419291284	0	10
4	250	0	250	500	750	2	0	1	0.25	0.25	0.25	0.25	-0.125	-0.125	-0.125	-0.125	-0.125	linear	0.025	TRUE	325	NA	NA	0	0.5	3	fixmodel_cal	0.7	-0.012179069578494831	0.009142832239654832	0	10
4	250	0	250	500	750	2	0	1	0.25	0.25	0.25	0.25	-0.125	-0.125	-0.125	-0.125	-0.125	linear	0.025	TRUE	325	NA	NA	0	0.5	3	sepmodel	0.8	0.008653583777548362	0.010438862807634008	0	10
4	250	0	250	500	750	2	0	1	0.25	0.25	0.25	0.25	-0.125	-0.125	-0.125	-0.125	-0.125	linear	0.025	TRUE	325	NA	NA	0	0.5	4	fixmodel	1	0.05704419849714898	0.012539308304184765	0	10
4	250	0	250	500	750	2	0	1	0.25	0.25	0.25	0.25	-0.125	-0.125	-0.125	-0.125	-0.125	linear	0.025	TRUE	325	NA	NA	0	0.5	4	fixmodel_cal	1	0.05324152768013851	0.011307456168298223	0	10
4	250	0	250	500	750	2	0	1	0.25	0.25	0.25	0.25	-0.125	-0.125	-0.125	-0.125	-0.125	linear	0.025	TRUE	325	NA	NA	0	0.5	4	sepmodel	0.9	0.06435225177390863	0.014978185941926373	0	10
4	250	0	250	500	750	2	0	1	0.25	0.25	0.25	0.25	-0.125	-0.125	-0.125	-0.125	-0.125	linear	0.025	TRUE	350	NA	NA	0	0.5	2	fixmodel	1	0.007052755361708157	8.684597293112834e-4	0	10
4	250	0	250	500	750	2	0	1	0.25	0.25	0.25	0.25	-0.125	-0.125	-0.125	-0.125	-0.125	linear	0.025	TRUE	350	NA	NA	0	0.5	2	fixmodel_cal	1	-2.881254086010421e-4	4.4087532331445883e-4	0	10
4	250	0	250	500	750	2	0	1	0.25	0.25	0.25	0.25	-0.125	-0.125	-0.125	-0.125	-0.125	linear	0.025	TRUE	350	NA	NA	0	0.5	2	sepmodel	1	0.001057097592985007	9.048830320480676e-4	0	10
4	250	0	250	500	750	2	0	1	0.25	0.25	0.25	0.25	-0.125	-0.125	-0.125	-0.125	-0.125	linear	0.025	TRUE	350	NA	NA	0	0.5	3	fixmodel	0.9	0.005943606642057686	0.00646487927289854	0	10
4	250	0	250	500	750	2	0	1	0.25	0.25	0.25	0.25	-0.125	-0.125	-0.125	-0.125	-0.125	linear	0.025	TRUE	350	NA	NA	0	0.5	3	fixmodel_cal	0.8	-0.0036982163250731336	0.0057006289906167415	0	10
4	250	0	250	500	750	2	0	1	0.25	0.25	0.25	0.25	-0.125	-0.125	-0.125	-0.125	-0.125	linear	0.025	TRUE	350	NA	NA	0	0.5	3	sepmodel	0.8	0.008461519122098757	0.009161256260252028	0	10
4	250	0	250	500	750	2	0	1	0.25	0.25	0.25	0.25	-0.125	-0.125	-0.125	-0.125	-0.125	linear	0.025	TRUE	350	NA	NA	0	0.5	4	fixmodel	1	0.07513275376279699	0.011000358092780521	0	10
4	250	0	250	500	750	2	0	1	0.25	0.25	0.25	0.25	-0.125	-0.125	-0.125	-0.125	-0.125	linear	0.025	TRUE	350	NA	NA	0	0.5	4	fixmodel_cal	1	0.07006481445988183	0.009911148685657125	0	10
4	250	0	250	500	750	2	0	1	0.25	0.25	0.25	0.25	-0.125	-0.125	-0.125	-0.125	-0.125	linear	0.025	TRUE	350	NA	NA	0	0.5	4	sepmodel	1	0.07162956103805214	0.011964752974204781	0	10
4	250	0	250	500	750	2	0	1	0.25	0.25	0.25	0.25	-0.125	-0.125	-0.125	-0.125	-0.125	linear	0.025	TRUE	375	NA	NA	0	0.5	2	fixmodel	0.8	-0.007925183710429894	0.013016880305227928	0	10
4	250	0	250	500	750	2	0	1	0.25	0.25	0.25	0.25	-0.125	-0.125	-0.125	-0.125	-0.125	linear	0.025	TRUE	375	NA	NA	0	0.5	2	fixmodel_cal	0.8	-0.0030432497833912135	0.01414527878268583	0	10
4	250	0	250	500	750	2	0	1	0.25	0.25	0.25	0.25	-0.125	-0.125	-0.125	-0.125	-0.125	linear	0.025	TRUE	375	NA	NA	0	0.5	2	sepmodel	0.7	-0.01783306711687129	0.013358133949279483	0	10
4	250	0	250	500	750	2	0	1	0.25	0.25	0.25	0.25	-0.125	-0.125	-0.125	-0.125	-0.125	linear	0.025	TRUE	375	NA	NA	0	0.5	3	fixmodel	0.6	-0.040514519791975505	0.011384675438673959	0	10
4	250	0	250	500	750	2	0	1	0.25	0.25	0.25	0.25	-0.125	-0.125	-0.125	-0.125	-0.125	linear	0.025	TRUE	375	NA	NA	0	0.5	3	fixmodel_cal	0.8	-0.039516580568912475	0.01077796100415412	0	10
4	250	0	250	500	750	2	0	1	0.25	0.25	0.25	0.25	-0.125	-0.125	-0.125	-0.125	-0.125	linear	0.025	TRUE	375	NA	NA	0	0.5	3	sepmodel	0.6	-0.051729026664084896	0.012626324775680297	0	10
4	250	0	250	500	750	2	0	1	0.25	0.25	0.25	0.25	-0.125	-0.125	-0.125	-0.125	-0.125	linear	0.025	TRUE	375	NA	NA	0	0.5	4	fixmodel	0.8	-0.018947383629338503	0.006133991271949541	0	10
4	250	0	250	500	750	2	0	1	0.25	0.25	0.25	0.25	-0.125	-0.125	-0.125	-0.125	-0.125	linear	0.025	TRUE	375	NA	NA	0	0.5	4	fixmodel_cal	0.8	-0.021805386123834564	0.006412313097369642	0	10
4	250	0	250	500	750	2	0	1	0.25	0.25	0.25	0.25	-0.125	-0.125	-0.125	-0.125	-0.125	linear	0.025	TRUE	375	NA	NA	0	0.5	4	sepmodel	0.8	-0.025378821558656225	0.00805138751992039	0	10
4	250	0	250	500	750	2	0	1	0.25	0.25	0.25	0.25	-0.125	-0.125	-0.125	-0.125	-0.125	linear	0.025	TRUE	400	NA	NA	0	0.5	2	fixmodel	0.9	0.005600004306705542	0.0053450726673184845	0	10
4	250	0	250	500	750	2	0	1	0.25	0.25	0.25	0.25	-0.125	-0.125	-0.125	-0.125	-0.125	linear	0.025	TRUE	400	NA	NA	0	0.5	2	fixmodel_cal	1	0.01231551353190223	0.007114871310264815	0	10
4	250	0	250	500	750	2	0	1	0.25	0.25	0.25	0.25	-0.125	-0.125	-0.125	-0.125	-0.125	linear	0.025	TRUE	400	NA	NA	0	0.5	2	sepmodel	1	0.007368565041700445	0.004625767309188778	0	10
4	250	0	250	500	750	2	0	1	0.25	0.25	0.25	0.25	-0.125	-0.125	-0.125	-0.125	-0.125	linear	0.025	TRUE	400	NA	NA	0	0.5	3	fixmodel	0.8	-0.03040446701831457	0.0037787292170272896	0	10
4	250	0	250	500	750	2	0	1	0.25	0.25	0.25	0.25	-0.125	-0.125	-0.125	-0.125	-0.125	linear	0.025	TRUE	400	NA	NA	0	0.5	3	fixmodel_cal	0.9	-0.027249764850555417	0.003945030524420088	0	10
4	250	0	250	500	750	2	0	1	0.25	0.25	0.25	0.25	-0.125	-0.125	-0.125	-0.125	-0.125	linear	0.025	TRUE	400	NA	NA	0	0.5	3	sepmodel	0.6	-0.034073483360238466	0.004844825086319511	0	10
4	250	0	250	500	750	2	0	1	0.25	0.25	0.25	0.25	-0.125	-0.125	-0.125	-0.125	-0.125	linear	0.025	TRUE	400	NA	NA	0	0.5	4	fixmodel	0.8	0.02057125154768629	0.011139079568477865	0	10
4	250	0	250	500	750	2	0	1	0.25	0.25	0.25	0.25	-0.125	-0.125	-0.125	-0.125	-0.125	linear	0.025	TRUE	400	NA	NA	0	0.5	4	fixmodel_cal	0.8	0.016791699545328963	0.010807751563948323	0	10
4	250	0	250	500	750	2	0	1	0.25	0.25	0.25	0.25	-0.125	-0.125	-0.125	-0.125	-0.125	linear	0.025	TRUE	400	NA	NA	0	0.5	4	sepmodel	0.8	0.019375640887829476	0.008494237587505372	0	10
4	250	0	250	500	750	2	0	1	0.25	0.25	0.25	0.25	-0.125	-0.125	-0.125	-0.125	-0.125	linear	0.025	TRUE	425	NA	NA	0	0.5	2	fixmodel	1	0.05391659059630683	0.004414686728076181	0	10
4	250	0	250	500	750	2	0	1	0.25	0.25	0.25	0.25	-0.125	-0.125	-0.125	-0.125	-0.125	linear	0.025	TRUE	425	NA	NA	0	0.5	2	fixmodel_cal	1	0.04381872747128974	0.003888586825173387	0	10
4	250	0	250	500	750	2	0	1	0.25	0.25	0.25	0.25	-0.125	-0.125	-0.125	-0.125	-0.125	linear	0.025	TRUE	425	NA	NA	0	0.5	2	sepmodel	1	0.06923725893732989	0.006836573972359482	0	10
4	250	0	250	500	750	2	0	1	0.25	0.25	0.25	0.25	-0.125	-0.125	-0.125	-0.125	-0.125	linear	0.025	TRUE	425	NA	NA	0	0.5	3	fixmodel	0.9	0.031725336140625976	0.009469679147386978	0	10
4	250	0	250	500	750	2	0	1	0.25	0.25	0.25	0.25	-0.125	-0.125	-0.125	-0.125	-0.125	linear	0.025	TRUE	425	NA	NA	0	0.5	3	fixmodel_cal	0.9	0.022763023608359724	0.007880536437770137	0	10
4	250	0	250	500	750	2	0	1	0.25	0.25	0.25	0.25	-0.125	-0.125	-0.125	-0.125	-0.125	linear	0.025	TRUE	425	NA	NA	0	0.5	3	sepmodel	0.9	0.04498716505728663	0.011255722014091224	0	10
4	250	0	250	500	750	2	0	1	0.25	0.25	0.25	0.25	-0.125	-0.125	-0.125	-0.125	-0.125	linear	0.025	TRUE	425	NA	NA	0	0.5	4	fixmodel	0.9	0.022120712071812744	0.011649814330784242	0	10
4	250	0	250	500	750	2	0	1	0.25	0.25	0.25	0.25	-0.125	-0.125	-0.125	-0.125	-0.125	linear	0.025	TRUE	425	NA	NA	0	0.5	4	fixmodel_cal	0.9	0.015047219915140301	0.011428179140585483	0	10
4	250	0	250	500	750	2	0	1	0.25	0.25	0.25	0.25	-0.125	-0.125	-0.125	-0.125	-0.125	linear	0.025	TRUE	425	NA	NA	0	0.5	4	sepmodel	0.9	0.03342453512060599	0.01584835255314313	0	10
4	250	0	250	500	750	2	0	1	0.25	0.25	0.25	0.25	-0.125	-0.125	-0.125	-0.125	-0.125	linear	0.025	TRUE	450	NA	NA	0	0.5	2	fixmodel	0.9	0.018169748049736624	0.007684100851788954	0	10
4	250	0	250	500	750	2	0	1	0.25	0.25	0.25	0.25	-0.125	-0.125	-0.125	-0.125	-0.125	linear	0.025	TRUE	450	NA	NA	0	0.5	2	fixmodel_cal	0.9	0.017041097855760835	0.006677501321617202	0	10
4	250	0	250	500	750	2	0	1	0.25	0.25	0.25	0.25	-0.125	-0.125	-0.125	-0.125	-0.125	linear	0.025	TRUE	450	NA	NA	0	0.5	2	sepmodel	0.8	0.0040984232131594245	0.008402968029893274	0	10
4	250	0	250	500	750	2	0	1	0.25	0.25	0.25	0.25	-0.125	-0.125	-0.125	-0.125	-0.125	linear	0.025	TRUE	450	NA	NA	0	0.5	3	fixmodel	0.7	-0.014190577706585102	0.01064897128253405	0	10
4	250	0	250	500	750	2	0	1	0.25	0.25	0.25	0.25	-0.125	-0.125	-0.125	-0.125	-0.125	linear	0.025	TRUE	450	NA	NA	0	0.5	3	fixmodel_cal	0.7	-0.014770201810214777	0.011774969024055355	0	10
4	250	0	250	500	750	2	0	1	0.25	0.25	0.25	0.25	-0.125	-0.125	-0.125	-0.125	-0.125	linear	0.025	TRUE	450	NA	NA	0	0.5	3	sepmodel	0.7	-0.009507313519601735	0.00975571540072993	0	10
4	250	0	250	500	750	2	0	1	0.25	0.25	0.25	0.25	-0.125	-0.125	-0.125	-0.125	-0.125	linear	0.025	TRUE	450	NA	NA	0	0.5	4	fixmodel	1	-0.012014186581982467	0.004220370535884031	0	10
4	250	0	250	500	750	2	0	1	0.25	0.25	0.25	0.25	-0.125	-0.125	-0.125	-0.125	-0.125	linear	0.025	TRUE	450	NA	NA	0	0.5	4	fixmodel_cal	0.8	-0.016901646287696658	0.005485358185514294	0	10
4	250	0	250	500	750	2	0	1	0.25	0.25	0.25	0.25	-0.125	-0.125	-0.125	-0.125	-0.125	linear	0.025	TRUE	450	NA	NA	0	0.5	4	sepmodel	0.8	-0.01361244683598184	0.004402088323052723	0	10
4	250	0	250	500	750	2	0	1	0.25	0.25	0.25	0.25	-0.125	-0.125	-0.125	-0.125	-0.125	linear	0.025	TRUE	475	NA	NA	0	0.5	2	fixmodel	0.9	0.04286679024670613	0.007137428434776536	0	10
4	250	0	250	500	750	2	0	1	0.25	0.25	0.25	0.25	-0.125	-0.125	-0.125	-0.125	-0.125	linear	0.025	TRUE	475	NA	NA	0	0.5	2	fixmodel_cal	0.8	0.03477776013316894	0.007646202286925692	0	10
4	250	0	250	500	750	2	0	1	0.25	0.25	0.25	0.25	-0.125	-0.125	-0.125	-0.125	-0.125	linear	0.025	TRUE	475	NA	NA	0	0.5	2	sepmodel	1	0.05746626641031576	0.011568055426750597	0	10
4	250	0	250	500	750	2	0	1	0.25	0.25	0.25	0.25	-0.125	-0.125	-0.125	-0.125	-0.125	linear	0.025	TRUE	475	NA	NA	0	0.5	3	fixmodel	0.7	-0.008282027027526931	0.009498182619570085	0	10
4	250	0	250	500	750	2	0	1	0.25	0.25	0.25	0.25	-0.125	-0.125	-0.125	-0.125	-0.125	linear	0.025	TRUE	475	NA	NA	0	0.5	3	fixmodel_cal	0.7	-0.010003666723843563	0.01001743747660597	0	10
4	250	0	250	500	750	2	0	1	0.25	0.25	0.25	0.25	-0.125	-0.125	-0.125	-0.125	-0.125	linear	0.025	TRUE	475	NA	NA	0	0.5	3	sepmodel	0.6	0.0033255818054925305	0.01180767258356886	0	10
4	250	0	250	500	750	2	0	1	0.25	0.25	0.25	0.25	-0.125	-0.125	-0.125	-0.125	-0.125	linear	0.025	TRUE	475	NA	NA	0	0.5	4	fixmodel	0.9	0.024451250188784284	0.010501620642362335	0	10
4	250	0	250	500	750	2	0	1	0.25	0.25	0.25	0.25	-0.125	-0.125	-0.125	-0.125	-0.125	linear	0.025	TRUE	475	NA	NA	0	0.5	4	fixmodel_cal	0.9	0.019308441082682655	0.009744286741532965	0	10
4	250	0	250	500	750	2	0	1	0.25	0.25	0.25	0.25	-0.125	-0.125	-0.125	-0.125	-0.125	linear	0.025	TRUE	475	NA	NA	0	0.5	4	sepmodel	0.8	0.029158538085419954	0.01059290814830801	0	10
4	250	0	250	500	750	2	0	1	0.25	0.25	0.25	0.25	-0.125	-0.125	-0.125	-0.125	-0.125	linear	0.025	TRUE	500	NA	NA	0	0.5	2	fixmodel	0.5	-0.06682053248286766	0.007711771663049966	0	10
4	250	0	250	500	750	2	0	1	0.25	0.25	0.25	0.25	-0.125	-0.125	-0.125	-0.125	-0.125	linear	0.025	TRUE	500	NA	NA	0	0.5	2	fixmodel_cal	0.4	-0.0670332681374015	0.007410406523178577	0	10
4	250	0	250	500	750	2	0	1	0.25	0.25	0.25	0.25	-0.125	-0.125	-0.125	-0.125	-0.125	linear	0.025	TRUE	500	NA	NA	0	0.5	2	sepmodel	0.5	-0.0710212356471993	0.009049682259512961	0	10
4	250	0	250	500	750	2	0	1	0.25	0.25	0.25	0.25	-0.125	-0.125	-0.125	-0.125	-0.125	linear	0.025	TRUE	500	NA	NA	0	0.5	3	fixmodel	0.6	-0.03384549735596548	0.005890354205861535	0	10
4	250	0	250	500	750	2	0	1	0.25	0.25	0.25	0.25	-0.125	-0.125	-0.125	-0.125	-0.125	linear	0.025	TRUE	500	NA	NA	0	0.5	3	fixmodel_cal	0.6	-0.03634475100077146	0.0061624603228929865	0	10
4	250	0	250	500	750	2	0	1	0.25	0.25	0.25	0.25	-0.125	-0.125	-0.125	-0.125	-0.125	linear	0.025	TRUE	500	NA	NA	0	0.5	3	sepmodel	0.5	-0.0327580325267055	0.00584987129100939	0	10
4	250	0	250	500	750	2	0	1	0.25	0.25	0.25	0.25	-0.125	-0.125	-0.125	-0.125	-0.125	linear	0.025	TRUE	500	NA	NA	0	0.5	4	fixmodel	0.9	0.001334333293365217	0.006151387525663563	0	10
4	250	0	250	500	750	2	0	1	0.25	0.25	0.25	0.25	-0.125	-0.125	-0.125	-0.125	-0.125	linear	0.025	TRUE	500	NA	NA	0	0.5	4	fixmodel_cal	0.9	-0.00865433153845202	0.0063811024766713435	0	10
4	250	0	250	500	750	2	0	1	0.25	0.25	0.25	0.25	-0.125	-0.125	-0.125	-0.125	-0.125	linear	0.025	TRUE	500	NA	NA	0	0.5	4	sepmodel	0.8	-0.004036032959350569	0.00512338844272365	0	10
4	250	0	250	500	750	2	0	1	0.25	0.25	0.25	0.25	-0.125	-0.125	-0.125	-0.125	-0.125	linear	0.025	TRUE	525	NA	NA	0	0.5	2	fixmodel	0.8	-0.004077527384760754	0.012025522164412383	0	10
4	250	0	250	500	750	2	0	1	0.25	0.25	0.25	0.25	-0.125	-0.125	-0.125	-0.125	-0.125	linear	0.025	TRUE	525	NA	NA	0	0.5	2	fixmodel_cal	0.7	-0.015326492646751835	0.011976557711546171	0	10
4	250	0	250	500	750	2	0	1	0.25	0.25	0.25	0.25	-0.125	-0.125	-0.125	-0.125	-0.125	linear	0.025	TRUE	525	NA	NA	0	0.5	2	sepmodel	0.6	-0.0014195640499761908	0.015382226104676457	0	10
4	250	0	250	500	750	2	0	1	0.25	0.25	0.25	0.25	-0.125	-0.125	-0.125	-0.125	-0.125	linear	0.025	TRUE	525	NA	NA	0	0.5	3	fixmodel	0.8	-0.03814317915014303	0.006517967235416603	0	10
4	250	0	250	500	750	2	0	1	0.25	0.25	0.25	0.25	-0.125	-0.125	-0.125	-0.125	-0.125	linear	0.025	TRUE	525	NA	NA	0	0.5	3	fixmodel_cal	0.8	-0.044631717081455156	0.007738112666240822	0	10
4	250	0	250	500	750	2	0	1	0.25	0.25	0.25	0.25	-0.125	-0.125	-0.125	-0.125	-0.125	linear	0.025	TRUE	525	NA	NA	0	0.5	3	sepmodel	0.7	-0.03504811547203084	0.006897934590147735	0	10
4	250	0	250	500	750	2	0	1	0.25	0.25	0.25	0.25	-0.125	-0.125	-0.125	-0.125	-0.125	linear	0.025	TRUE	525	NA	NA	0	0.5	4	fixmodel	1	-0.0027066801404900336	0.0014059035271224603	0	10
4	250	0	250	500	750	2	0	1	0.25	0.25	0.25	0.25	-0.125	-0.125	-0.125	-0.125	-0.125	linear	0.025	TRUE	525	NA	NA	0	0.5	4	fixmodel_cal	1	-0.008352435958753294	0.0012115133044291431	0	10
4	250	0	250	500	750	2	0	1	0.25	0.25	0.25	0.25	-0.125	-0.125	-0.125	-0.125	-0.125	linear	0.025	TRUE	525	NA	NA	0	0.5	4	sepmodel	0.9	-0.006996143777046532	0.0031636095846180007	0	10
4	250	0	250	500	750	2	0	1	0.25	0.25	0.25	0.25	-0.125	-0.125	-0.125	-0.125	-0.125	linear	0.025	TRUE	550	NA	NA	0	0.5	2	fixmodel	1	0.02134078209170879	0.005432562879353012	0	10
4	250	0	250	500	750	2	0	1	0.25	0.25	0.25	0.25	-0.125	-0.125	-0.125	-0.125	-0.125	linear	0.025	TRUE	550	NA	NA	0	0.5	2	fixmodel_cal	1	0.01251021344354831	0.0045874438431571735	0	10
4	250	0	250	500	750	2	0	1	0.25	0.25	0.25	0.25	-0.125	-0.125	-0.125	-0.125	-0.125	linear	0.025	TRUE	550	NA	NA	0	0.5	2	sepmodel	1	0.012640807342401545	0.004694281807737213	0	10
4	250	0	250	500	750	2	0	1	0.25	0.25	0.25	0.25	-0.125	-0.125	-0.125	-0.125	-0.125	linear	0.025	TRUE	550	NA	NA	0	0.5	3	fixmodel	1	-0.006454163612800823	0.00416205265184686	0	10
4	250	0	250	500	750	2	0	1	0.25	0.25	0.25	0.25	-0.125	-0.125	-0.125	-0.125	-0.125	linear	0.025	TRUE	550	NA	NA	0	0.5	3	fixmodel_cal	0.9	-0.0180460327999851	0.004569206191333385	0	10
4	250	0	250	500	750	2	0	1	0.25	0.25	0.25	0.25	-0.125	-0.125	-0.125	-0.125	-0.125	linear	0.025	TRUE	550	NA	NA	0	0.5	3	sepmodel	0.8	-0.026717867590707902	0.005175321539541565	0	10
4	250	0	250	500	750	2	0	1	0.25	0.25	0.25	0.25	-0.125	-0.125	-0.125	-0.125	-0.125	linear	0.025	TRUE	550	NA	NA	0	0.5	4	fixmodel	0.9	0.011756672359685551	0.006514905611007114	0	10
4	250	0	250	500	750	2	0	1	0.25	0.25	0.25	0.25	-0.125	-0.125	-0.125	-0.125	-0.125	linear	0.025	TRUE	550	NA	NA	0	0.5	4	fixmodel_cal	0.9	0.00480900565266644	0.0061562663630381825	0	10
4	250	0	250	500	750	2	0	1	0.25	0.25	0.25	0.25	-0.125	-0.125	-0.125	-0.125	-0.125	linear	0.025	TRUE	550	NA	NA	0	0.5	4	sepmodel	0.8	0.004022058764602277	0.006136498186708255	0	10
4	250	0	250	500	750	2	0	1	0.25	0.25	0.25	0.25	-0.125	-0.125	-0.125	-0.125	-0.125	linear	0.025	TRUE	575	NA	NA	0	0.5	2	fixmodel	0.9	0.00948618987196206	0.007409238540076927	0	10
4	250	0	250	500	750	2	0	1	0.25	0.25	0.25	0.25	-0.125	-0.125	-0.125	-0.125	-0.125	linear	0.025	TRUE	575	NA	NA	0	0.5	2	fixmodel_cal	0.9	0.006678705705783059	0.005617452605942827	0	10
4	250	0	250	500	750	2	0	1	0.25	0.25	0.25	0.25	-0.125	-0.125	-0.125	-0.125	-0.125	linear	0.025	TRUE	575	NA	NA	0	0.5	2	sepmodel	0.8	0.01971011596454092	0.007234019310351428	0	10
4	250	0	250	500	750	2	0	1	0.25	0.25	0.25	0.25	-0.125	-0.125	-0.125	-0.125	-0.125	linear	0.025	TRUE	575	NA	NA	0	0.5	3	fixmodel	0.5	-0.02002910581538694	0.011237964075942587	0	10
4	250	0	250	500	750	2	0	1	0.25	0.25	0.25	0.25	-0.125	-0.125	-0.125	-0.125	-0.125	linear	0.025	TRUE	575	NA	NA	0	0.5	3	fixmodel_cal	0.7	-0.020295645024543455	0.00957304943462091	0	10
4	250	0	250	500	750	2	0	1	0.25	0.25	0.25	0.25	-0.125	-0.125	-0.125	-0.125	-0.125	linear	0.025	TRUE	575	NA	NA	0	0.5	3	sepmodel	0.7	6.848097088207411e-4	0.011558179039982464	0	10
4	250	0	250	500	750	2	0	1	0.25	0.25	0.25	0.25	-0.125	-0.125	-0.125	-0.125	-0.125	linear	0.025	TRUE	575	NA	NA	0	0.5	4	fixmodel	0.6	-0.03216907457351026	0.012823217990996227	0	10
4	250	0	250	500	750	2	0	1	0.25	0.25	0.25	0.25	-0.125	-0.125	-0.125	-0.125	-0.125	linear	0.025	TRUE	575	NA	NA	0	0.5	4	fixmodel_cal	0.6	-0.03570186277555407	0.011467830964347177	0	10
4	250	0	250	500	750	2	0	1	0.25	0.25	0.25	0.25	-0.125	-0.125	-0.125	-0.125	-0.125	linear	0.025	TRUE	575	NA	NA	0	0.5	4	sepmodel	0.6	-0.023685951147636355	0.014779405140241458	0	10
4	250	0	250	500	750	2	0	1	0.25	0.25	0.25	0.25	-0.125	-0.125	-0.125	-0.125	-0.125	linear	0.025	TRUE	600	NA	NA	0	0.5	2	fixmodel	0.7	-0.03530445007857011	0.010113017235480498	0	10
4	250	0	250	500	750	2	0	1	0.25	0.25	0.25	0.25	-0.125	-0.125	-0.125	-0.125	-0.125	linear	0.025	TRUE	600	NA	NA	0	0.5	2	fixmodel_cal	0.7	-0.04627300612545894	0.012631025380365818	0	10
4	250	0	250	500	750	2	0	1	0.25	0.25	0.25	0.25	-0.125	-0.125	-0.125	-0.125	-0.125	linear	0.025	TRUE	600	NA	NA	0	0.5	2	sepmodel	0.7	-0.02452240632854661	0.007435936193285726	0	10
4	250	0	250	500	750	2	0	1	0.25	0.25	0.25	0.25	-0.125	-0.125	-0.125	-0.125	-0.125	linear	0.025	TRUE	600	NA	NA	0	0.5	3	fixmodel	0.6	-0.05046857232907058	0.0066687756224850896	0	10
4	250	0	250	500	750	2	0	1	0.25	0.25	0.25	0.25	-0.125	-0.125	-0.125	-0.125	-0.125	linear	0.025	TRUE	600	NA	NA	0	0.5	3	fixmodel_cal	0.6	-0.06124076564654546	0.006900140405239158	0	10
4	250	0	250	500	750	2	0	1	0.25	0.25	0.25	0.25	-0.125	-0.125	-0.125	-0.125	-0.125	linear	0.025	TRUE	600	NA	NA	0	0.5	3	sepmodel	0.6	-0.04349995135043126	0.006368734679904451	0	10
4	250	0	250	500	750	2	0	1	0.25	0.25	0.25	0.25	-0.125	-0.125	-0.125	-0.125	-0.125	linear	0.025	TRUE	600	NA	NA	0	0.5	4	fixmodel	0.6	-0.037172210014303105	0.007761949853996859	0	10
4	250	0	250	500	750	2	0	1	0.25	0.25	0.25	0.25	-0.125	-0.125	-0.125	-0.125	-0.125	linear	0.025	TRUE	600	NA	NA	0	0.5	4	fixmodel_cal	0.6	-0.050056053267991195	0.007536911578449869	0	10
4	250	0	250	500	750	2	0	1	0.25	0.25	0.25	0.25	-0.125	-0.125	-0.125	-0.125	-0.125	linear	0.025	TRUE	600	NA	NA	0	0.5	4	sepmodel	0.6	-0.027693645905535427	0.008127761198183063	0	10
4	250	0	250	500	750	2	0	1	0.25	0.25	0.25	0.25	-0.125	-0.125	-0.125	-0.125	-0.125	linear	0.025	TRUE	625	NA	NA	0	0.5	2	fixmodel	0.9	0.05552086853276149	0.013762085593082304	0	10
4	250	0	250	500	750	2	0	1	0.25	0.25	0.25	0.25	-0.125	-0.125	-0.125	-0.125	-0.125	linear	0.025	TRUE	625	NA	NA	0	0.5	2	fixmodel_cal	0.9	0.03564805108494708	0.010343721465958586	0	10
4	250	0	250	500	750	2	0	1	0.25	0.25	0.25	0.25	-0.125	-0.125	-0.125	-0.125	-0.125	linear	0.025	TRUE	625	NA	NA	0	0.5	2	sepmodel	0.9	0.05416145383078256	0.01472964158342615	0	10
4	250	0	250	500	750	2	0	1	0.25	0.25	0.25	0.25	-0.125	-0.125	-0.125	-0.125	-0.125	linear	0.025	TRUE	625	NA	NA	0	0.5	3	fixmodel	0.9	-0.005902375368533591	0.006776989550701694	0	10
4	250	0	250	500	750	2	0	1	0.25	0.25	0.25	0.25	-0.125	-0.125	-0.125	-0.125	-0.125	linear	0.025	TRUE	625	NA	NA	0	0.5	3	fixmodel_cal	0.8	-0.019449647471985246	0.006211719609361393	0	10
4	250	0	250	500	750	2	0	1	0.25	0.25	0.25	0.25	-0.125	-0.125	-0.125	-0.125	-0.125	linear	0.025	TRUE	625	NA	NA	0	0.5	3	sepmodel	0.8	0.0059283259326612684	0.00841991882565935	0	10
4	250	0	250	500	750	2	0	1	0.25	0.25	0.25	0.25	-0.125	-0.125	-0.125	-0.125	-0.125	linear	0.025	TRUE	625	NA	NA	0	0.5	4	fixmodel	0.9	0.041354358939138636	0.00779747092182396	0	10
4	250	0	250	500	750	2	0	1	0.25	0.25	0.25	0.25	-0.125	-0.125	-0.125	-0.125	-0.125	linear	0.025	TRUE	625	NA	NA	0	0.5	4	fixmodel_cal	0.9	0.021507914419245214	0.0066057909828352605	0	10
4	250	0	250	500	750	2	0	1	0.25	0.25	0.25	0.25	-0.125	-0.125	-0.125	-0.125	-0.125	linear	0.025	TRUE	625	NA	NA	0	0.5	4	sepmodel	0.9	0.05444035777592416	0.010398852163234645	0	10
4	250	0	250	500	750	2	0	1	0.25	0.25	0.25	0.25	-0.125	-0.125	-0.125	-0.125	-0.125	linear	0.025	TRUE	650	NA	NA	0	0.5	2	fixmodel	0.9	0.0026435472576339823	0.006074648693723667	0	10
4	250	0	250	500	750	2	0	1	0.25	0.25	0.25	0.25	-0.125	-0.125	-0.125	-0.125	-0.125	linear	0.025	TRUE	650	NA	NA	0	0.5	2	fixmodel_cal	0.7	-0.014011119557848594	0.005688169909326425	0	10
4	250	0	250	500	750	2	0	1	0.25	0.25	0.25	0.25	-0.125	-0.125	-0.125	-0.125	-0.125	linear	0.025	TRUE	650	NA	NA	0	0.5	2	sepmodel	0.8	0.010342376049828645	0.007000732771554968	0	10
4	250	0	250	500	750	2	0	1	0.25	0.25	0.25	0.25	-0.125	-0.125	-0.125	-0.125	-0.125	linear	0.025	TRUE	650	NA	NA	0	0.5	3	fixmodel	1	0.053695939753724935	0.008682731595182841	0	10
4	250	0	250	500	750	2	0	1	0.25	0.25	0.25	0.25	-0.125	-0.125	-0.125	-0.125	-0.125	linear	0.025	TRUE	650	NA	NA	0	0.5	3	fixmodel_cal	1	0.03748889768057156	0.00808129798987307	0	10
4	250	0	250	500	750	2	0	1	0.25	0.25	0.25	0.25	-0.125	-0.125	-0.125	-0.125	-0.125	linear	0.025	TRUE	650	NA	NA	0	0.5	3	sepmodel	1	0.04298076835614319	0.006876684701551622	0	10
4	250	0	250	500	750	2	0	1	0.25	0.25	0.25	0.25	-0.125	-0.125	-0.125	-0.125	-0.125	linear	0.025	TRUE	650	NA	NA	0	0.5	4	fixmodel	0.9	0.03315368058074446	0.00701062750805866	0	10
4	250	0	250	500	750	2	0	1	0.25	0.25	0.25	0.25	-0.125	-0.125	-0.125	-0.125	-0.125	linear	0.025	TRUE	650	NA	NA	0	0.5	4	fixmodel_cal	0.9	0.02111374985217434	0.005725466250933625	0	10
4	250	0	250	500	750	2	0	1	0.25	0.25	0.25	0.25	-0.125	-0.125	-0.125	-0.125	-0.125	linear	0.025	TRUE	650	NA	NA	0	0.5	4	sepmodel	0.9	0.025749138033857994	0.007680766950754553	0	10
4	250	0	250	500	750	2	0	1	0.25	0.25	0.25	0.25	-0.125	-0.125	-0.125	-0.125	-0.125	linear	0.025	TRUE	675	NA	NA	0	0.5	2	fixmodel	0.8	-2.9484412363953437e-4	0.005717332115817925	0	10
4	250	0	250	500	750	2	0	1	0.25	0.25	0.25	0.25	-0.125	-0.125	-0.125	-0.125	-0.125	linear	0.025	TRUE	675	NA	NA	0	0.5	2	fixmodel_cal	0.9	0.006262261457130347	0.005168079053003191	0	10
4	250	0	250	500	750	2	0	1	0.25	0.25	0.25	0.25	-0.125	-0.125	-0.125	-0.125	-0.125	linear	0.025	TRUE	675	NA	NA	0	0.5	2	sepmodel	0.8	-0.012799497733676255	0.004928837370210012	0	10
4	250	0	250	500	750	2	0	1	0.25	0.25	0.25	0.25	-0.125	-0.125	-0.125	-0.125	-0.125	linear	0.025	TRUE	675	NA	NA	0	0.5	3	fixmodel	0.7	-0.003103434575766878	0.005596468275049613	0	10
4	250	0	250	500	750	2	0	1	0.25	0.25	0.25	0.25	-0.125	-0.125	-0.125	-0.125	-0.125	linear	0.025	TRUE	675	NA	NA	0	0.5	3	fixmodel_cal	0.9	9.528901806174772e-5	0.006076742307072908	0	10
4	250	0	250	500	750	2	0	1	0.25	0.25	0.25	0.25	-0.125	-0.125	-0.125	-0.125	-0.125	linear	0.025	TRUE	675	NA	NA	0	0.5	3	sepmodel	0.9	0.0053963604408534425	0.004415044798466005	0	10
4	250	0	250	500	750	2	0	1	0.25	0.25	0.25	0.25	-0.125	-0.125	-0.125	-0.125	-0.125	linear	0.025	TRUE	675	NA	NA	0	0.5	4	fixmodel	1	-0.03187861069298759	0.0037970849645392523	0	10
4	250	0	250	500	750	2	0	1	0.25	0.25	0.25	0.25	-0.125	-0.125	-0.125	-0.125	-0.125	linear	0.025	TRUE	675	NA	NA	0	0.5	4	fixmodel_cal	0.8	-0.039486581753798	0.004613761882218224	0	10
4	250	0	250	500	750	2	0	1	0.25	0.25	0.25	0.25	-0.125	-0.125	-0.125	-0.125	-0.125	linear	0.025	TRUE	675	NA	NA	0	0.5	4	sepmodel	0.9	-0.022912777743585362	0.0032627821962025383	0	10
4	250	0	250	500	750	2	0	1	0.25	0.25	0.25	0.25	-0.125	-0.125	-0.125	-0.125	-0.125	linear	0.025	TRUE	700	NA	NA	0	0.5	2	fixmodel	0.8	6.37124436192621e-4	0.009525755954460176	0	10
4	250	0	250	500	750	2	0	1	0.25	0.25	0.25	0.25	-0.125	-0.125	-0.125	-0.125	-0.125	linear	0.025	TRUE	700	NA	NA	0	0.5	2	fixmodel_cal	0.8	-0.00529225647314896	0.011462245440138378	0	10
4	250	0	250	500	750	2	0	1	0.25	0.25	0.25	0.25	-0.125	-0.125	-0.125	-0.125	-0.125	linear	0.025	TRUE	700	NA	NA	0	0.5	2	sepmodel	0.7	-0.011104358104940051	0.009585873278408376	0	10
4	250	0	250	500	750	2	0	1	0.25	0.25	0.25	0.25	-0.125	-0.125	-0.125	-0.125	-0.125	linear	0.025	TRUE	700	NA	NA	0	0.5	3	fixmodel	1	0.01240996611394965	0.0018243287378311391	0	10
4	250	0	250	500	750	2	0	1	0.25	0.25	0.25	0.25	-0.125	-0.125	-0.125	-0.125	-0.125	linear	0.025	TRUE	700	NA	NA	0	0.5	3	fixmodel_cal	1	0.00894494995686435	0.001884368813700743	0	10
4	250	0	250	500	750	2	0	1	0.25	0.25	0.25	0.25	-0.125	-0.125	-0.125	-0.125	-0.125	linear	0.025	TRUE	700	NA	NA	0	0.5	3	sepmodel	0.9	0.010767427107801297	0.0031010743148987617	0	10
4	250	0	250	500	750	2	0	1	0.25	0.25	0.25	0.25	-0.125	-0.125	-0.125	-0.125	-0.125	linear	0.025	TRUE	700	NA	NA	0	0.5	4	fixmodel	1	0.06346719625795581	0.007192399295467358	0	10
4	250	0	250	500	750	2	0	1	0.25	0.25	0.25	0.25	-0.125	-0.125	-0.125	-0.125	-0.125	linear	0.025	TRUE	700	NA	NA	0	0.5	4	fixmodel_cal	1	0.052737820226418056	0.006462422113538349	0	10
4	250	0	250	500	750	2	0	1	0.25	0.25	0.25	0.25	-0.125	-0.125	-0.125	-0.125	-0.125	linear	0.025	TRUE	700	NA	NA	0	0.5	4	sepmodel	1	0.06083214559258464	0.007279910156855636	0	10
4	250	0	250	500	750	2	0	1	0.25	0.25	0.25	0.25	-0.125	-0.125	-0.125	-0.125	-0.125	linear	0.025	TRUE	725	NA	NA	0	0.5	2	fixmodel	0.7	-0.006892212959641791	0.007518880095098868	0	10
4	250	0	250	500	750	2	0	1	0.25	0.25	0.25	0.25	-0.125	-0.125	-0.125	-0.125	-0.125	linear	0.025	TRUE	725	NA	NA	0	0.5	2	fixmodel_cal	0.9	-0.011315421031204548	0.00725432834858299	0	10
4	250	0	250	500	750	2	0	1	0.25	0.25	0.25	0.25	-0.125	-0.125	-0.125	-0.125	-0.125	linear	0.025	TRUE	725	NA	NA	0	0.5	2	sepmodel	0.7	-0.0027533741091578133	0.00829118595514397	0	10
4	250	0	250	500	750	2	0	1	0.25	0.25	0.25	0.25	-0.125	-0.125	-0.125	-0.125	-0.125	linear	0.025	TRUE	725	NA	NA	0	0.5	3	fixmodel	0.6	-0.041861957715307103	0.008604657387258637	0	10
4	250	0	250	500	750	2	0	1	0.25	0.25	0.25	0.25	-0.125	-0.125	-0.125	-0.125	-0.125	linear	0.025	TRUE	725	NA	NA	0	0.5	3	fixmodel_cal	0.6	-0.052408745066150564	0.008363059529139303	0	10
4	250	0	250	500	750	2	0	1	0.25	0.25	0.25	0.25	-0.125	-0.125	-0.125	-0.125	-0.125	linear	0.025	TRUE	725	NA	NA	0	0.5	3	sepmodel	0.6	-0.04035602991057042	0.008329582188064035	0	10
4	250	0	250	500	750	2	0	1	0.25	0.25	0.25	0.25	-0.125	-0.125	-0.125	-0.125	-0.125	linear	0.025	TRUE	725	NA	NA	0	0.5	4	fixmodel	0.8	-0.03171969759987978	0.006090255930717644	0	10
4	250	0	250	500	750	2	0	1	0.25	0.25	0.25	0.25	-0.125	-0.125	-0.125	-0.125	-0.125	linear	0.025	TRUE	725	NA	NA	0	0.5	4	fixmodel_cal	0.7	-0.037914321068099645	0.005739775838353361	0	10
4	250	0	250	500	750	2	0	1	0.25	0.25	0.25	0.25	-0.125	-0.125	-0.125	-0.125	-0.125	linear	0.025	TRUE	725	NA	NA	0	0.5	4	sepmodel	0.6	-0.03688528806414694	0.006576272532690251	0	10
4	250	0	250	500	750	2	0	1	0.25	0.25	0.25	0.25	-0.125	-0.125	-0.125	-0.125	-0.125	linear	0.025	TRUE	750	NA	NA	0	0.5	2	fixmodel	1	0.028554686004815748	0.004539820446259689	0	10
4	250	0	250	500	750	2	0	1	0.25	0.25	0.25	0.25	-0.125	-0.125	-0.125	-0.125	-0.125	linear	0.025	TRUE	750	NA	NA	0	0.5	2	fixmodel_cal	1	0.02809946699740146	0.004190006001446938	0	10
4	250	0	250	500	750	2	0	1	0.25	0.25	0.25	0.25	-0.125	-0.125	-0.125	-0.125	-0.125	linear	0.025	TRUE	750	NA	NA	0	0.5	2	sepmodel	0.9	0.023026887077202296	0.005329866327013759	0	10
4	250	0	250	500	750	2	0	1	0.25	0.25	0.25	0.25	-0.125	-0.125	-0.125	-0.125	-0.125	linear	0.025	TRUE	750	NA	NA	0	0.5	3	fixmodel	0.8	0.0075601658166378205	0.008215882067436118	0	10
4	250	0	250	500	750	2	0	1	0.25	0.25	0.25	0.25	-0.125	-0.125	-0.125	-0.125	-0.125	linear	0.025	TRUE	750	NA	NA	0	0.5	3	fixmodel_cal	0.8	0.005998753638660098	0.006972493000414462	0	10
4	250	0	250	500	750	2	0	1	0.25	0.25	0.25	0.25	-0.125	-0.125	-0.125	-0.125	-0.125	linear	0.025	TRUE	750	NA	NA	0	0.5	3	sepmodel	0.8	0.01955638852096996	0.008668083237405918	0	10
4	250	0	250	500	750	2	0	1	0.25	0.25	0.25	0.25	-0.125	-0.125	-0.125	-0.125	-0.125	linear	0.025	TRUE	750	NA	NA	0	0.5	4	fixmodel	0.9	0.058432767156742685	0.011220536300489019	0	10
4	250	0	250	500	750	2	0	1	0.25	0.25	0.25	0.25	-0.125	-0.125	-0.125	-0.125	-0.125	linear	0.025	TRUE	750	NA	NA	0	0.5	4	fixmodel_cal	0.9	0.05394340439325637	0.009895076322648837	0	10
4	250	0	250	500	750	2	0	1	0.25	0.25	0.25	0.25	-0.125	-0.125	-0.125	-0.125	-0.125	linear	0.025	TRUE	750	NA	NA	0	0.5	4	sepmodel	0.9	0.08641124916086274	0.015931708596102215	0	10
4	250	0	250	500	750	2	0	1	0.25	0.25	0.25	0.25	0	0	0	0	0	linear	0.025	TRUE	25	NA	NA	0	0.5	2	fixmodel	0.8	7.986206726220968e-5	0.011539199910373322	0	10
4	250	0	250	500	750	2	0	1	0.25	0.25	0.25	0.25	0	0	0	0	0	linear	0.025	TRUE	25	NA	NA	0	0.5	2	fixmodel_cal	0.8	-0.0015429959723833515	0.011215707628588284	0	10
4	250	0	250	500	750	2	0	1	0.25	0.25	0.25	0.25	0	0	0	0	0	linear	0.025	TRUE	25	NA	NA	0	0.5	2	sepmodel	0.6	-0.014609478562052674	0.012877721239687171	0	10
4	250	0	250	500	750	2	0	1	0.25	0.25	0.25	0.25	0	0	0	0	0	linear	0.025	TRUE	25	NA	NA	0	0.5	3	fixmodel	0.8	-0.01789799103394792	0.011395342445840949	0	10
4	250	0	250	500	750	2	0	1	0.25	0.25	0.25	0.25	0	0	0	0	0	linear	0.025	TRUE	25	NA	NA	0	0.5	3	fixmodel_cal	0.8	-0.016140966589408407	0.011788537919225118	0	10
4	250	0	250	500	750	2	0	1	0.25	0.25	0.25	0.25	0	0	0	0	0	linear	0.025	TRUE	25	NA	NA	0	0.5	3	sepmodel	0.6	-0.026581884118821092	0.01232242772053412	0	10
4	250	0	250	500	750	2	0	1	0.25	0.25	0.25	0.25	0	0	0	0	0	linear	0.025	TRUE	25	NA	NA	0	0.5	4	fixmodel	0.8	-0.006561635753268361	0.0031786488634981507	0	10
4	250	0	250	500	750	2	0	1	0.25	0.25	0.25	0.25	0	0	0	0	0	linear	0.025	TRUE	25	NA	NA	0	0.5	4	fixmodel_cal	0.9	-0.005467961665805168	0.003241468416960557	0	10
4	250	0	250	500	750	2	0	1	0.25	0.25	0.25	0.25	0	0	0	0	0	linear	0.025	TRUE	25	NA	NA	0	0.5	4	sepmodel	0.9	-0.014507938627846264	0.0026586650922152707	0	10
4	250	0	250	500	750	2	0	1	0.25	0.25	0.25	0.25	0	0	0	0	0	linear	0.025	TRUE	50	NA	NA	0	0.5	2	fixmodel	0.7	-0.02544295145286502	0.005877970963741394	0	10
4	250	0	250	500	750	2	0	1	0.25	0.25	0.25	0.25	0	0	0	0	0	linear	0.025	TRUE	50	NA	NA	0	0.5	2	fixmodel_cal	0.7	-0.02719419242431444	0.006086918279840437	0	10
4	250	0	250	500	750	2	0	1	0.25	0.25	0.25	0.25	0	0	0	0	0	linear	0.025	TRUE	50	NA	NA	0	0.5	2	sepmodel	0.7	-0.020513385507472226	0.008768253630631906	0	10
4	250	0	250	500	750	2	0	1	0.25	0.25	0.25	0.25	0	0	0	0	0	linear	0.025	TRUE	50	NA	NA	0	0.5	3	fixmodel	1	0.05584611480376467	0.005619255703337739	0	10
4	250	0	250	500	750	2	0	1	0.25	0.25	0.25	0.25	0	0	0	0	0	linear	0.025	TRUE	50	NA	NA	0	0.5	3	fixmodel_cal	1	0.05480991483805244	0.0054073586653089045	0	10
4	250	0	250	500	750	2	0	1	0.25	0.25	0.25	0.25	0	0	0	0	0	linear	0.025	TRUE	50	NA	NA	0	0.5	3	sepmodel	1	0.05319371720594074	0.006668635290876315	0	10
4	250	0	250	500	750	2	0	1	0.25	0.25	0.25	0.25	0	0	0	0	0	linear	0.025	TRUE	50	NA	NA	0	0.5	4	fixmodel	0.9	0.012657950640355766	0.0035791989896278324	0	10
4	250	0	250	500	750	2	0	1	0.25	0.25	0.25	0.25	0	0	0	0	0	linear	0.025	TRUE	50	NA	NA	0	0.5	4	fixmodel_cal	0.9	0.011406212702758333	0.003474255764731499	0	10
4	250	0	250	500	750	2	0	1	0.25	0.25	0.25	0.25	0	0	0	0	0	linear	0.025	TRUE	50	NA	NA	0	0.5	4	sepmodel	0.8	0.010999523596564314	0.004137053544368672	0	10
4	250	0	250	500	750	2	0	1	0.25	0.25	0.25	0.25	0	0	0	0	0	linear	0.025	TRUE	75	NA	NA	0	0.5	2	fixmodel	1	-0.0022454890330814354	0.0012892289529751022	0	10
4	250	0	250	500	750	2	0	1	0.25	0.25	0.25	0.25	0	0	0	0	0	linear	0.025	TRUE	75	NA	NA	0	0.5	2	fixmodel_cal	1	-0.0062638648688049334	0.0013741240757461455	0	10
4	250	0	250	500	750	2	0	1	0.25	0.25	0.25	0.25	0	0	0	0	0	linear	0.025	TRUE	75	NA	NA	0	0.5	2	sepmodel	0.9	-0.0037561636836888346	0.0019834646183299128	0	10
4	250	0	250	500	750	2	0	1	0.25	0.25	0.25	0.25	0	0	0	0	0	linear	0.025	TRUE	75	NA	NA	0	0.5	3	fixmodel	0.9	-0.001598332898698912	0.006711093003449589	0	10
4	250	0	250	500	750	2	0	1	0.25	0.25	0.25	0.25	0	0	0	0	0	linear	0.025	TRUE	75	NA	NA	0	0.5	3	fixmodel_cal	0.9	-0.003216939408366787	0.006745445865303355	0	10
4	250	0	250	500	750	2	0	1	0.25	0.25	0.25	0.25	0	0	0	0	0	linear	0.025	TRUE	75	NA	NA	0	0.5	3	sepmodel	0.9	-0.002591830346401261	0.008308469763357187	0	10
4	250	0	250	500	750	2	0	1	0.25	0.25	0.25	0.25	0	0	0	0	0	linear	0.025	TRUE	75	NA	NA	0	0.5	4	fixmodel	0.8	-0.004357339392526199	0.0057553311631952835	0	10
4	250	0	250	500	750	2	0	1	0.25	0.25	0.25	0.25	0	0	0	0	0	linear	0.025	TRUE	75	NA	NA	0	0.5	4	fixmodel_cal	0.8	-0.005102105732374601	0.005809304927733604	0	10
4	250	0	250	500	750	2	0	1	0.25	0.25	0.25	0.25	0	0	0	0	0	linear	0.025	TRUE	75	NA	NA	0	0.5	4	sepmodel	0.8	-0.0011813939343089026	0.00818701499638624	0	10
4	250	0	250	500	750	2	0	1	0.25	0.25	0.25	0.25	0	0	0	0	0	linear	0.025	TRUE	100	NA	NA	0	0.5	2	fixmodel	0.8	-0.015780074519672962	0.006197716985793637	0	10
4	250	0	250	500	750	2	0	1	0.25	0.25	0.25	0.25	0	0	0	0	0	linear	0.025	TRUE	100	NA	NA	0	0.5	2	fixmodel_cal	0.8	-0.017044310832253613	0.006299221355572201	0	10
4	250	0	250	500	750	2	0	1	0.25	0.25	0.25	0.25	0	0	0	0	0	linear	0.025	TRUE	100	NA	NA	0	0.5	2	sepmodel	0.8	-0.0046759662884352324	0.004824086414163816	0	10
4	250	0	250	500	750	2	0	1	0.25	0.25	0.25	0.25	0	0	0	0	0	linear	0.025	TRUE	100	NA	NA	0	0.5	3	fixmodel	0.8	0.0011718227697428945	0.008645928678334172	0	10
4	250	0	250	500	750	2	0	1	0.25	0.25	0.25	0.25	0	0	0	0	0	linear	0.025	TRUE	100	NA	NA	0	0.5	3	fixmodel_cal	0.8	0.001645106331423543	0.00845743839215614	0	10
4	250	0	250	500	750	2	0	1	0.25	0.25	0.25	0.25	0	0	0	0	0	linear	0.025	TRUE	100	NA	NA	0	0.5	3	sepmodel	0.8	-0.001670752065661782	0.009289112263934482	0	10
4	250	0	250	500	750	2	0	1	0.25	0.25	0.25	0.25	0	0	0	0	0	linear	0.025	TRUE	100	NA	NA	0	0.5	4	fixmodel	0.9	0.007606309268747821	0.008628106118221844	0	10
4	250	0	250	500	750	2	0	1	0.25	0.25	0.25	0.25	0	0	0	0	0	linear	0.025	TRUE	100	NA	NA	0	0.5	4	fixmodel_cal	0.9	0.007451439942992225	0.008772960591562807	0	10
4	250	0	250	500	750	2	0	1	0.25	0.25	0.25	0.25	0	0	0	0	0	linear	0.025	TRUE	100	NA	NA	0	0.5	4	sepmodel	0.9	0.0034785296774915596	0.010799951400779691	0	10
4	250	0	250	500	750	2	0	1	0.25	0.25	0.25	0.25	0	0	0	0	0	linear	0.025	TRUE	125	NA	NA	0	0.5	2	fixmodel	1	0.04581320345906309	0.003879111637351703	0	10
4	250	0	250	500	750	2	0	1	0.25	0.25	0.25	0.25	0	0	0	0	0	linear	0.025	TRUE	125	NA	NA	0	0.5	2	fixmodel_cal	1	0.04526136025832327	0.003950186176754156	0	10
4	250	0	250	500	750	2	0	1	0.25	0.25	0.25	0.25	0	0	0	0	0	linear	0.025	TRUE	125	NA	NA	0	0.5	2	sepmodel	1	0.04892530209581587	0.004651985795174586	0	10
4	250	0	250	500	750	2	0	1	0.25	0.25	0.25	0.25	0	0	0	0	0	linear	0.025	TRUE	125	NA	NA	0	0.5	3	fixmodel	0.9	0.002355341153624338	0.002988156210523555	0	10
4	250	0	250	500	750	2	0	1	0.25	0.25	0.25	0.25	0	0	0	0	0	linear	0.025	TRUE	125	NA	NA	0	0.5	3	fixmodel_cal	0.9	0.002432537719889674	0.0029147685140263465	0	10
4	250	0	250	500	750	2	0	1	0.25	0.25	0.25	0.25	0	0	0	0	0	linear	0.025	TRUE	125	NA	NA	0	0.5	3	sepmodel	0.9	0.008640394790830234	0.0033555708722834386	0	10
4	250	0	250	500	750	2	0	1	0.25	0.25	0.25	0.25	0	0	0	0	0	linear	0.025	TRUE	125	NA	NA	0	0.5	4	fixmodel	1	-2.486808743091762e-4	0.003172296566276576	0	10
4	250	0	250	500	750	2	0	1	0.25	0.25	0.25	0.25	0	0	0	0	0	linear	0.025	TRUE	125	NA	NA	0	0.5	4	fixmodel_cal	1	-0.0017361515194991434	0.0031754745691429482	0	10
4	250	0	250	500	750	2	0	1	0.25	0.25	0.25	0.25	0	0	0	0	0	linear	0.025	TRUE	125	NA	NA	0	0.5	4	sepmodel	0.9	0.0031471836002676334	0.003919299659590461	0	10
4	250	0	250	500	750	2	0	1	0.25	0.25	0.25	0.25	0	0	0	0	0	linear	0.025	TRUE	150	NA	NA	0	0.5	2	fixmodel	0.7	-0.019179517197525253	0.006495200377803335	0	10
4	250	0	250	500	750	2	0	1	0.25	0.25	0.25	0.25	0	0	0	0	0	linear	0.025	TRUE	150	NA	NA	0	0.5	2	fixmodel_cal	0.7	-0.022911999480679082	0.006205461482148702	0	10
4	250	0	250	500	750	2	0	1	0.25	0.25	0.25	0.25	0	0	0	0	0	linear	0.025	TRUE	150	NA	NA	0	0.5	2	sepmodel	0.8	-0.019248034007352564	0.007037688491456385	0	10
4	250	0	250	500	750	2	0	1	0.25	0.25	0.25	0.25	0	0	0	0	0	linear	0.025	TRUE	150	NA	NA	0	0.5	3	fixmodel	0.9	0.004720186038149649	0.006061653778664127	0	10
4	250	0	250	500	750	2	0	1	0.25	0.25	0.25	0.25	0	0	0	0	0	linear	0.025	TRUE	150	NA	NA	0	0.5	3	fixmodel_cal	0.9	0.0030111410671949863	0.005259909415974511	0	10
4	250	0	250	500	750	2	0	1	0.25	0.25	0.25	0.25	0	0	0	0	0	linear	0.025	TRUE	150	NA	NA	0	0.5	3	sepmodel	0.8	0.018060501315787694	0.005492480174545455	0	10
4	250	0	250	500	750	2	0	1	0.25	0.25	0.25	0.25	0	0	0	0	0	linear	0.025	TRUE	150	NA	NA	0	0.5	4	fixmodel	0.8	-0.0175204769290739	0.004748025549423342	0	10
4	250	0	250	500	750	2	0	1	0.25	0.25	0.25	0.25	0	0	0	0	0	linear	0.025	TRUE	150	NA	NA	0	0.5	4	fixmodel_cal	0.8	-0.018743950624137494	0.004731136042789729	0	10
4	250	0	250	500	750	2	0	1	0.25	0.25	0.25	0.25	0	0	0	0	0	linear	0.025	TRUE	150	NA	NA	0	0.5	4	sepmodel	0.9	0.0013555785860574847	0.004784707176587684	0	10
4	250	0	250	500	750	2	0	1	0.25	0.25	0.25	0.25	0	0	0	0	0	linear	0.025	TRUE	175	NA	NA	0	0.5	2	fixmodel	0.9	-0.005165991689209709	0.003433330356197886	0	10
4	250	0	250	500	750	2	0	1	0.25	0.25	0.25	0.25	0	0	0	0	0	linear	0.025	TRUE	175	NA	NA	0	0.5	2	fixmodel_cal	0.9	-0.00680506249837004	0.0036362836507975276	0	10
4	250	0	250	500	750	2	0	1	0.25	0.25	0.25	0.25	0	0	0	0	0	linear	0.025	TRUE	175	NA	NA	0	0.5	2	sepmodel	0.9	-0.016546855221838595	0.004300054034149459	0	10
4	250	0	250	500	750	2	0	1	0.25	0.25	0.25	0.25	0	0	0	0	0	linear	0.025	TRUE	175	NA	NA	0	0.5	3	fixmodel	0.8	0.009692899516908448	0.009786569324979698	0	10
4	250	0	250	500	750	2	0	1	0.25	0.25	0.25	0.25	0	0	0	0	0	linear	0.025	TRUE	175	NA	NA	0	0.5	3	fixmodel_cal	0.9	0.012897241125273112	0.00909795799959711	0	10
4	250	0	250	500	750	2	0	1	0.25	0.25	0.25	0.25	0	0	0	0	0	linear	0.025	TRUE	175	NA	NA	0	0.5	3	sepmodel	0.7	-0.0026686024294329284	0.008658435206566433	0	10
4	250	0	250	500	750	2	0	1	0.25	0.25	0.25	0.25	0	0	0	0	0	linear	0.025	TRUE	175	NA	NA	0	0.5	4	fixmodel	1	0.004248438377251798	0.0016777000616353727	0	10
4	250	0	250	500	750	2	0	1	0.25	0.25	0.25	0.25	0	0	0	0	0	linear	0.025	TRUE	175	NA	NA	0	0.5	4	fixmodel_cal	1	0.011491166998689056	0.0017847808672189621	0	10
4	250	0	250	500	750	2	0	1	0.25	0.25	0.25	0.25	0	0	0	0	0	linear	0.025	TRUE	175	NA	NA	0	0.5	4	sepmodel	0.9	-0.005391434260373795	0.0024475120215179122	0	10
4	250	0	250	500	750	2	0	1	0.25	0.25	0.25	0.25	0	0	0	0	0	linear	0.025	TRUE	200	NA	NA	0	0.5	2	fixmodel	0.6	-0.06485243365071054	0.014763500401437077	0	10
4	250	0	250	500	750	2	0	1	0.25	0.25	0.25	0.25	0	0	0	0	0	linear	0.025	TRUE	200	NA	NA	0	0.5	2	fixmodel_cal	0.6	-0.05915402741318217	0.012009206623475373	0	10
4	250	0	250	500	750	2	0	1	0.25	0.25	0.25	0.25	0	0	0	0	0	linear	0.025	TRUE	200	NA	NA	0	0.5	2	sepmodel	0.5	-0.07171463117966077	0.014435285904579688	0	10
4	250	0	250	500	750	2	0	1	0.25	0.25	0.25	0.25	0	0	0	0	0	linear	0.025	TRUE	200	NA	NA	0	0.5	3	fixmodel	0.7	-0.03324531041262415	0.004467190412523616	0	10
4	250	0	250	500	750	2	0	1	0.25	0.25	0.25	0.25	0	0	0	0	0	linear	0.025	TRUE	200	NA	NA	0	0.5	3	fixmodel_cal	0.7	-0.02757575659663198	0.003999349304062695	0	10
4	250	0	250	500	750	2	0	1	0.25	0.25	0.25	0.25	0	0	0	0	0	linear	0.025	TRUE	200	NA	NA	0	0.5	3	sepmodel	0.7	-0.023833168744984166	0.005392218749925355	0	10
4	250	0	250	500	750	2	0	1	0.25	0.25	0.25	0.25	0	0	0	0	0	linear	0.025	TRUE	200	NA	NA	0	0.5	4	fixmodel	0.8	0.002255715723311269	0.01463986831313094	0	10
4	250	0	250	500	750	2	0	1	0.25	0.25	0.25	0.25	0	0	0	0	0	linear	0.025	TRUE	200	NA	NA	0	0.5	4	fixmodel_cal	0.8	0.004051700364406119	0.015441847684527962	0	10
4	250	0	250	500	750	2	0	1	0.25	0.25	0.25	0.25	0	0	0	0	0	linear	0.025	TRUE	200	NA	NA	0	0.5	4	sepmodel	0.8	0.008568510186081024	0.016783885961981587	0	10
4	250	0	250	500	750	2	0	1	0.25	0.25	0.25	0.25	0	0	0	0	0	linear	0.025	TRUE	225	NA	NA	0	0.5	2	fixmodel	0.9	0.010250111872367804	0.005044061413702908	0	10
4	250	0	250	500	750	2	0	1	0.25	0.25	0.25	0.25	0	0	0	0	0	linear	0.025	TRUE	225	NA	NA	0	0.5	2	fixmodel_cal	0.9	0.014247454878468083	0.004888884635313736	0	10
4	250	0	250	500	750	2	0	1	0.25	0.25	0.25	0.25	0	0	0	0	0	linear	0.025	TRUE	225	NA	NA	0	0.5	2	sepmodel	0.9	0.013390527712686076	0.004236942042612151	0	10
4	250	0	250	500	750	2	0	1	0.25	0.25	0.25	0.25	0	0	0	0	0	linear	0.025	TRUE	225	NA	NA	0	0.5	3	fixmodel	0.6	-0.025962671368836805	0.010545365689724457	0	10
4	250	0	250	500	750	2	0	1	0.25	0.25	0.25	0.25	0	0	0	0	0	linear	0.025	TRUE	225	NA	NA	0	0.5	3	fixmodel_cal	0.6	-0.025266551581716153	0.009531868263105191	0	10
4	250	0	250	500	750	2	0	1	0.25	0.25	0.25	0.25	0	0	0	0	0	linear	0.025	TRUE	225	NA	NA	0	0.5	3	sepmodel	0.5	-0.010104419953485414	0.012264123241908504	0	10
4	250	0	250	500	750	2	0	1	0.25	0.25	0.25	0.25	0	0	0	0	0	linear	0.025	TRUE	225	NA	NA	0	0.5	4	fixmodel	0.9	-0.014704251540661541	0.002543820557650251	0	10
4	250	0	250	500	750	2	0	1	0.25	0.25	0.25	0.25	0	0	0	0	0	linear	0.025	TRUE	225	NA	NA	0	0.5	4	fixmodel_cal	0.9	-0.014026987668843072	0.0024469977598092735	0	10
4	250	0	250	500	750	2	0	1	0.25	0.25	0.25	0.25	0	0	0	0	0	linear	0.025	TRUE	225	NA	NA	0	0.5	4	sepmodel	0.9	-0.0020905789363896226	0.004887792223036995	0	10
4	250	0	250	500	750	2	0	1	0.25	0.25	0.25	0.25	0	0	0	0	0	linear	0.025	TRUE	250	NA	NA	0	0.5	2	fixmodel	0.9	0.023714080163945144	0.008444607255413579	0	10
4	250	0	250	500	750	2	0	1	0.25	0.25	0.25	0.25	0	0	0	0	0	linear	0.025	TRUE	250	NA	NA	0	0.5	2	fixmodel_cal	0.9	0.023771851948090807	0.008237771827806734	0	10
4	250	0	250	500	750	2	0	1	0.25	0.25	0.25	0.25	0	0	0	0	0	linear	0.025	TRUE	250	NA	NA	0	0.5	2	sepmodel	0.9	0.023229343924235858	0.006857205685741488	0	10
4	250	0	250	500	750	2	0	1	0.25	0.25	0.25	0.25	0	0	0	0	0	linear	0.025	TRUE	250	NA	NA	0	0.5	3	fixmodel	0.7	-0.011326421452912624	0.013226677172166544	0	10
4	250	0	250	500	750	2	0	1	0.25	0.25	0.25	0.25	0	0	0	0	0	linear	0.025	TRUE	250	NA	NA	0	0.5	3	fixmodel_cal	0.7	-0.011336903840317514	0.01325943014378155	0	10
4	250	0	250	500	750	2	0	1	0.25	0.25	0.25	0.25	0	0	0	0	0	linear	0.025	TRUE	250	NA	NA	0	0.5	3	sepmodel	0.7	-0.018635501341039768	0.011159946048480529	0	10
4	250	0	250	500	750	2	0	1	0.25	0.25	0.25	0.25	0	0	0	0	0	linear	0.025	TRUE	250	NA	NA	0	0.5	4	fixmodel	0.7	6.197435347937708e-7	0.007739704486084909	0	10
4	250	0	250	500	750	2	0	1	0.25	0.25	0.25	0.25	0	0	0	0	0	linear	0.025	TRUE	250	NA	NA	0	0.5	4	fixmodel_cal	0.8	0.0026222606179384157	0.007402321635444187	0	10
4	250	0	250	500	750	2	0	1	0.25	0.25	0.25	0.25	0	0	0	0	0	linear	0.025	TRUE	250	NA	NA	0	0.5	4	sepmodel	0.8	-0.0036217348942925607	0.007950304061926546	0	10
4	250	0	250	500	750	2	0	1	0.25	0.25	0.25	0.25	0	0	0	0	0	linear	0.025	TRUE	275	NA	NA	0	0.5	2	fixmodel	0.7	0.00806558182207356	0.009550489249856015	0	10
4	250	0	250	500	750	2	0	1	0.25	0.25	0.25	0.25	0	0	0	0	0	linear	0.025	TRUE	275	NA	NA	0	0.5	2	fixmodel_cal	0.7	0.013838556776270388	0.010636248489585777	0	10
4	250	0	250	500	750	2	0	1	0.25	0.25	0.25	0.25	0	0	0	0	0	linear	0.025	TRUE	275	NA	NA	0	0.5	2	sepmodel	0.7	0.010171893027260053	0.009610482481735558	0	10
4	250	0	250	500	750	2	0	1	0.25	0.25	0.25	0.25	0	0	0	0	0	linear	0.025	TRUE	275	NA	NA	0	0.5	3	fixmodel	0.8	0.010092962650180837	0.008399736363046445	0	10
4	250	0	250	500	750	2	0	1	0.25	0.25	0.25	0.25	0	0	0	0	0	linear	0.025	TRUE	275	NA	NA	0	0.5	3	fixmodel_cal	0.9	0.016477471804524746	0.008819292836000137	0	10
4	250	0	250	500	750	2	0	1	0.25	0.25	0.25	0.25	0	0	0	0	0	linear	0.025	TRUE	275	NA	NA	0	0.5	3	sepmodel	0.9	0.012629730250744865	0.006651025052341666	0	10
4	250	0	250	500	750	2	0	1	0.25	0.25	0.25	0.25	0	0	0	0	0	linear	0.025	TRUE	275	NA	NA	0	0.5	4	fixmodel	1	0.022935536994042185	0.0050057826184752565	0	10
4	250	0	250	500	750	2	0	1	0.25	0.25	0.25	0.25	0	0	0	0	0	linear	0.025	TRUE	275	NA	NA	0	0.5	4	fixmodel_cal	1	0.028677437785263646	0.0050573254841301705	0	10
4	250	0	250	500	750	2	0	1	0.25	0.25	0.25	0.25	0	0	0	0	0	linear	0.025	TRUE	275	NA	NA	0	0.5	4	sepmodel	1	0.02376009553435569	0.004754389923147966	0	10
4	250	0	250	500	750	2	0	1	0.25	0.25	0.25	0.25	0	0	0	0	0	linear	0.025	TRUE	300	NA	NA	0	0.5	2	fixmodel	0.6	-0.021859056078518308	0.01404481879308435	0	10
4	250	0	250	500	750	2	0	1	0.25	0.25	0.25	0.25	0	0	0	0	0	linear	0.025	TRUE	300	NA	NA	0	0.5	2	fixmodel_cal	0.8	-0.022144888481037874	0.012826355501777867	0	10
4	250	0	250	500	750	2	0	1	0.25	0.25	0.25	0.25	0	0	0	0	0	linear	0.025	TRUE	300	NA	NA	0	0.5	2	sepmodel	0.5	-0.018372007246167502	0.013120879012996219	0	10
4	250	0	250	500	750	2	0	1	0.25	0.25	0.25	0.25	0	0	0	0	0	linear	0.025	TRUE	300	NA	NA	0	0.5	3	fixmodel	0.7	-0.005340049189301735	0.012150578415281112	0	10
4	250	0	250	500	750	2	0	1	0.25	0.25	0.25	0.25	0	0	0	0	0	linear	0.025	TRUE	300	NA	NA	0	0.5	3	fixmodel_cal	0.8	0.001999923361067879	0.010898052100491065	0	10
4	250	0	250	500	750	2	0	1	0.25	0.25	0.25	0.25	0	0	0	0	0	linear	0.025	TRUE	300	NA	NA	0	0.5	3	sepmodel	0.7	5.140206186131036e-4	0.013056641838904773	0	10
4	250	0	250	500	750	2	0	1	0.25	0.25	0.25	0.25	0	0	0	0	0	linear	0.025	TRUE	300	NA	NA	0	0.5	4	fixmodel	0.8	-0.040920174577766456	0.005845176444237564	0	10
4	250	0	250	500	750	2	0	1	0.25	0.25	0.25	0.25	0	0	0	0	0	linear	0.025	TRUE	300	NA	NA	0	0.5	4	fixmodel_cal	0.7	-0.034474998559605265	0.004720180518116709	0	10
4	250	0	250	500	750	2	0	1	0.25	0.25	0.25	0.25	0	0	0	0	0	linear	0.025	TRUE	300	NA	NA	0	0.5	4	sepmodel	0.7	-0.03913600652627123	0.006715234092790178	0	10
4	250	0	250	500	750	2	0	1	0.25	0.25	0.25	0.25	0	0	0	0	0	linear	0.025	TRUE	325	NA	NA	0	0.5	2	fixmodel	0.8	-7.473178959580218e-4	0.0065411907559228	0	10
4	250	0	250	500	750	2	0	1	0.25	0.25	0.25	0.25	0	0	0	0	0	linear	0.025	TRUE	325	NA	NA	0	0.5	2	fixmodel_cal	0.7	-0.0043796664355898515	0.006846467036077191	0	10
4	250	0	250	500	750	2	0	1	0.25	0.25	0.25	0.25	0	0	0	0	0	linear	0.025	TRUE	325	NA	NA	0	0.5	2	sepmodel	0.8	0.007301919073184995	0.006878660316677319	0	10
4	250	0	250	500	750	2	0	1	0.25	0.25	0.25	0.25	0	0	0	0	0	linear	0.025	TRUE	325	NA	NA	0	0.5	3	fixmodel	0.7	0.0037449983340679368	0.013531671803105659	0	10
4	250	0	250	500	750	2	0	1	0.25	0.25	0.25	0.25	0	0	0	0	0	linear	0.025	TRUE	325	NA	NA	0	0.5	3	fixmodel_cal	0.8	0.002525964915825679	0.011594106467255939	0	10
4	250	0	250	500	750	2	0	1	0.25	0.25	0.25	0.25	0	0	0	0	0	linear	0.025	TRUE	325	NA	NA	0	0.5	3	sepmodel	0.9	0.0019529730684119755	0.012169933858047616	0	10
4	250	0	250	500	750	2	0	1	0.25	0.25	0.25	0.25	0	0	0	0	0	linear	0.025	TRUE	325	NA	NA	0	0.5	4	fixmodel	0.8	-0.011758295725877799	0.005740433432650994	0	10
4	250	0	250	500	750	2	0	1	0.25	0.25	0.25	0.25	0	0	0	0	0	linear	0.025	TRUE	325	NA	NA	0	0.5	4	fixmodel_cal	0.8	-0.013245289059574774	0.004874999649515501	0	10
4	250	0	250	500	750	2	0	1	0.25	0.25	0.25	0.25	0	0	0	0	0	linear	0.025	TRUE	325	NA	NA	0	0.5	4	sepmodel	0.7	-0.017913606709874783	0.009461519490408103	0	10
4	250	0	250	500	750	2	0	1	0.25	0.25	0.25	0.25	0	0	0	0	0	linear	0.025	TRUE	350	NA	NA	0	0.5	2	fixmodel	0.7	-0.029937053178165383	0.0073686704545346034	0	10
4	250	0	250	500	750	2	0	1	0.25	0.25	0.25	0.25	0	0	0	0	0	linear	0.025	TRUE	350	NA	NA	0	0.5	2	fixmodel_cal	0.7	-0.024141564921042993	0.006027954122570252	0	10
4	250	0	250	500	750	2	0	1	0.25	0.25	0.25	0.25	0	0	0	0	0	linear	0.025	TRUE	350	NA	NA	0	0.5	2	sepmodel	0.6	-0.035808684421344376	0.010313510339693223	0	10
4	250	0	250	500	750	2	0	1	0.25	0.25	0.25	0.25	0	0	0	0	0	linear	0.025	TRUE	350	NA	NA	0	0.5	3	fixmodel	0.6	-0.04442552237882403	0.008938891252782594	0	10
4	250	0	250	500	750	2	0	1	0.25	0.25	0.25	0.25	0	0	0	0	0	linear	0.025	TRUE	350	NA	NA	0	0.5	3	fixmodel_cal	0.7	-0.04054867403926983	0.008247547367204955	0	10
4	250	0	250	500	750	2	0	1	0.25	0.25	0.25	0.25	0	0	0	0	0	linear	0.025	TRUE	350	NA	NA	0	0.5	3	sepmodel	0.4	-0.05514612303929704	0.011020448350510133	0	10
4	250	0	250	500	750	2	0	1	0.25	0.25	0.25	0.25	0	0	0	0	0	linear	0.025	TRUE	350	NA	NA	0	0.5	4	fixmodel	0.6	-0.02615952041812009	0.010932249991864951	0	10
4	250	0	250	500	750	2	0	1	0.25	0.25	0.25	0.25	0	0	0	0	0	linear	0.025	TRUE	350	NA	NA	0	0.5	4	fixmodel_cal	0.8	-0.020767025143719316	0.010535360086326965	0	10
4	250	0	250	500	750	2	0	1	0.25	0.25	0.25	0.25	0	0	0	0	0	linear	0.025	TRUE	350	NA	NA	0	0.5	4	sepmodel	0.6	-0.03428191069660806	0.013417740497429735	0	10
4	250	0	250	500	750	2	0	1	0.25	0.25	0.25	0.25	0	0	0	0	0	linear	0.025	TRUE	375	NA	NA	0	0.5	2	fixmodel	0.9	-0.009856008495508448	0.001960190544641292	0	10
4	250	0	250	500	750	2	0	1	0.25	0.25	0.25	0.25	0	0	0	0	0	linear	0.025	TRUE	375	NA	NA	0	0.5	2	fixmodel_cal	0.9	-0.009256536751291159	0.0020260067400691374	0	10
4	250	0	250	500	750	2	0	1	0.25	0.25	0.25	0.25	0	0	0	0	0	linear	0.025	TRUE	375	NA	NA	0	0.5	2	sepmodel	0.9	-0.00400788798955175	0.0024180826016597192	0	10
4	250	0	250	500	750	2	0	1	0.25	0.25	0.25	0.25	0	0	0	0	0	linear	0.025	TRUE	375	NA	NA	0	0.5	3	fixmodel	0.9	0.03320150896349339	0.008104967617077598	0	10
4	250	0	250	500	750	2	0	1	0.25	0.25	0.25	0.25	0	0	0	0	0	linear	0.025	TRUE	375	NA	NA	0	0.5	3	fixmodel_cal	0.9	0.02569793500716059	0.005622897681004078	0	10
4	250	0	250	500	750	2	0	1	0.25	0.25	0.25	0.25	0	0	0	0	0	linear	0.025	TRUE	375	NA	NA	0	0.5	3	sepmodel	0.9	0.04348041088435082	0.009218295115663026	0	10
4	250	0	250	500	750	2	0	1	0.25	0.25	0.25	0.25	0	0	0	0	0	linear	0.025	TRUE	375	NA	NA	0	0.5	4	fixmodel	1	0.026685679720834476	0.006140863734805275	0	10
4	250	0	250	500	750	2	0	1	0.25	0.25	0.25	0.25	0	0	0	0	0	linear	0.025	TRUE	375	NA	NA	0	0.5	4	fixmodel_cal	0.9	0.023976201915712987	0.006369576275269721	0	10
4	250	0	250	500	750	2	0	1	0.25	0.25	0.25	0.25	0	0	0	0	0	linear	0.025	TRUE	375	NA	NA	0	0.5	4	sepmodel	0.9	0.02674957414561201	0.005985143364182452	0	10
4	250	0	250	500	750	2	0	1	0.25	0.25	0.25	0.25	0	0	0	0	0	linear	0.025	TRUE	400	NA	NA	0	0.5	2	fixmodel	0.7	-0.005813031321352644	0.007004742580090925	0	10
4	250	0	250	500	750	2	0	1	0.25	0.25	0.25	0.25	0	0	0	0	0	linear	0.025	TRUE	400	NA	NA	0	0.5	2	fixmodel_cal	0.9	-0.003576106494086384	0.0060360626149482035	0	10
4	250	0	250	500	750	2	0	1	0.25	0.25	0.25	0.25	0	0	0	0	0	linear	0.025	TRUE	400	NA	NA	0	0.5	2	sepmodel	0.7	-0.011167135296851616	0.0071449550792915635	0	10
4	250	0	250	500	750	2	0	1	0.25	0.25	0.25	0.25	0	0	0	0	0	linear	0.025	TRUE	400	NA	NA	0	0.5	3	fixmodel	1	0.04685612199734762	0.006240895833824932	0	10
4	250	0	250	500	750	2	0	1	0.25	0.25	0.25	0.25	0	0	0	0	0	linear	0.025	TRUE	400	NA	NA	0	0.5	3	fixmodel_cal	1	0.04269182275448379	0.0054389570325245	0	10
4	250	0	250	500	750	2	0	1	0.25	0.25	0.25	0.25	0	0	0	0	0	linear	0.025	TRUE	400	NA	NA	0	0.5	3	sepmodel	0.9	0.032149841077322876	0.005750327603717828	0	10
4	250	0	250	500	750	2	0	1	0.25	0.25	0.25	0.25	0	0	0	0	0	linear	0.025	TRUE	400	NA	NA	0	0.5	4	fixmodel	1	0.04176029310281643	0.006052115956501427	0	10
4	250	0	250	500	750	2	0	1	0.25	0.25	0.25	0.25	0	0	0	0	0	linear	0.025	TRUE	400	NA	NA	0	0.5	4	fixmodel_cal	1	0.04168086859490516	0.0054139625705230425	0	10
4	250	0	250	500	750	2	0	1	0.25	0.25	0.25	0.25	0	0	0	0	0	linear	0.025	TRUE	400	NA	NA	0	0.5	4	sepmodel	1	0.029035746788749477	0.005778823100287586	0	10
4	250	0	250	500	750	2	0	1	0.25	0.25	0.25	0.25	0	0	0	0	0	linear	0.025	TRUE	425	NA	NA	0	0.5	2	fixmodel	0.8	0.02531421548744566	0.00791105122742766	0	10
4	250	0	250	500	750	2	0	1	0.25	0.25	0.25	0.25	0	0	0	0	0	linear	0.025	TRUE	425	NA	NA	0	0.5	2	fixmodel_cal	0.8	0.026484665178757045	0.009047844577665779	0	10
4	250	0	250	500	750	2	0	1	0.25	0.25	0.25	0.25	0	0	0	0	0	linear	0.025	TRUE	425	NA	NA	0	0.5	2	sepmodel	0.8	0.013156614804413186	0.0072447129795922905	0	10
4	250	0	250	500	750	2	0	1	0.25	0.25	0.25	0.25	0	0	0	0	0	linear	0.025	TRUE	425	NA	NA	0	0.5	3	fixmodel	0.9	0.02560700830392031	0.009026066713763272	0	10
4	250	0	250	500	750	2	0	1	0.25	0.25	0.25	0.25	0	0	0	0	0	linear	0.025	TRUE	425	NA	NA	0	0.5	3	fixmodel_cal	0.9	0.02178472275763888	0.007835639672253985	0	10
4	250	0	250	500	750	2	0	1	0.25	0.25	0.25	0.25	0	0	0	0	0	linear	0.025	TRUE	425	NA	NA	0	0.5	3	sepmodel	0.8	0.012280888485845822	0.007098200992446687	0	10
4	250	0	250	500	750	2	0	1	0.25	0.25	0.25	0.25	0	0	0	0	0	linear	0.025	TRUE	425	NA	NA	0	0.5	4	fixmodel	0.8	0.010265147024610061	0.008598193239436034	0	10
4	250	0	250	500	750	2	0	1	0.25	0.25	0.25	0.25	0	0	0	0	0	linear	0.025	TRUE	425	NA	NA	0	0.5	4	fixmodel_cal	0.8	0.009285622832505622	0.008235812628771566	0	10
4	250	0	250	500	750	2	0	1	0.25	0.25	0.25	0.25	0	0	0	0	0	linear	0.025	TRUE	425	NA	NA	0	0.5	4	sepmodel	0.7	-0.0011471771040535816	0.006772429025258866	0	10
4	250	0	250	500	750	2	0	1	0.25	0.25	0.25	0.25	0	0	0	0	0	linear	0.025	TRUE	450	NA	NA	0	0.5	2	fixmodel	0.8	0.020875325731104667	0.007359038330228844	0	10
4	250	0	250	500	750	2	0	1	0.25	0.25	0.25	0.25	0	0	0	0	0	linear	0.025	TRUE	450	NA	NA	0	0.5	2	fixmodel_cal	0.8	0.01574142520247406	0.005298937899047112	0	10
4	250	0	250	500	750	2	0	1	0.25	0.25	0.25	0.25	0	0	0	0	0	linear	0.025	TRUE	450	NA	NA	0	0.5	2	sepmodel	0.8	0.019786278415071502	0.00682662672665253	0	10
4	250	0	250	500	750	2	0	1	0.25	0.25	0.25	0.25	0	0	0	0	0	linear	0.025	TRUE	450	NA	NA	0	0.5	3	fixmodel	0.9	0.006510078980769232	0.00489214599020619	0	10
4	250	0	250	500	750	2	0	1	0.25	0.25	0.25	0.25	0	0	0	0	0	linear	0.025	TRUE	450	NA	NA	0	0.5	3	fixmodel_cal	0.9	-2.0165848673537045e-4	0.00522677929832751	0	10
4	250	0	250	500	750	2	0	1	0.25	0.25	0.25	0.25	0	0	0	0	0	linear	0.025	TRUE	450	NA	NA	0	0.5	3	sepmodel	0.9	-0.003913934785048423	0.005287973994702687	0	10
4	250	0	250	500	750	2	0	1	0.25	0.25	0.25	0.25	0	0	0	0	0	linear	0.025	TRUE	450	NA	NA	0	0.5	4	fixmodel	0.8	-0.016940965460202212	0.008787395445504885	0	10
4	250	0	250	500	750	2	0	1	0.25	0.25	0.25	0.25	0	0	0	0	0	linear	0.025	TRUE	450	NA	NA	0	0.5	4	fixmodel_cal	0.8	-0.01664771309588354	0.007110375812705787	0	10
4	250	0	250	500	750	2	0	1	0.25	0.25	0.25	0.25	0	0	0	0	0	linear	0.025	TRUE	450	NA	NA	0	0.5	4	sepmodel	0.6	-0.021480573669869992	0.011623572036035154	0	10
4	250	0	250	500	750	2	0	1	0.25	0.25	0.25	0.25	0	0	0	0	0	linear	0.025	TRUE	475	NA	NA	0	0.5	2	fixmodel	0.8	-0.026713646804757626	0.006693183790806193	0	10
4	250	0	250	500	750	2	0	1	0.25	0.25	0.25	0.25	0	0	0	0	0	linear	0.025	TRUE	475	NA	NA	0	0.5	2	fixmodel_cal	0.9	-0.014801290303172685	0.0069882344933789664	0	10
4	250	0	250	500	750	2	0	1	0.25	0.25	0.25	0.25	0	0	0	0	0	linear	0.025	TRUE	475	NA	NA	0	0.5	2	sepmodel	0.8	-0.0220064894198948	0.0074383266063780245	0	10
4	250	0	250	500	750	2	0	1	0.25	0.25	0.25	0.25	0	0	0	0	0	linear	0.025	TRUE	475	NA	NA	0	0.5	3	fixmodel	1	0.009577907068208973	0.003488448772597167	0	10
4	250	0	250	500	750	2	0	1	0.25	0.25	0.25	0.25	0	0	0	0	0	linear	0.025	TRUE	475	NA	NA	0	0.5	3	fixmodel_cal	1	0.011176658571768727	0.003174006974225414	0	10
4	250	0	250	500	750	2	0	1	0.25	0.25	0.25	0.25	0	0	0	0	0	linear	0.025	TRUE	475	NA	NA	0	0.5	3	sepmodel	0.9	0.005150261530651573	0.004751571882367531	0	10
4	250	0	250	500	750	2	0	1	0.25	0.25	0.25	0.25	0	0	0	0	0	linear	0.025	TRUE	475	NA	NA	0	0.5	4	fixmodel	0.9	-0.029575610192329068	0.0026939102906014096	0	10
4	250	0	250	500	750	2	0	1	0.25	0.25	0.25	0.25	0	0	0	0	0	linear	0.025	TRUE	475	NA	NA	0	0.5	4	fixmodel_cal	0.9	-0.023430421852598894	0.0022605417967419264	0	10
4	250	0	250	500	750	2	0	1	0.25	0.25	0.25	0.25	0	0	0	0	0	linear	0.025	TRUE	475	NA	NA	0	0.5	4	sepmodel	0.8	-0.034039431125435865	0.004201383604378155	0	10
4	250	0	250	500	750	2	0	1	0.25	0.25	0.25	0.25	0	0	0	0	0	linear	0.025	TRUE	500	NA	NA	0	0.5	2	fixmodel	0.9	-0.017707522049687275	0.006128641387186545	0	10
4	250	0	250	500	750	2	0	1	0.25	0.25	0.25	0.25	0	0	0	0	0	linear	0.025	TRUE	500	NA	NA	0	0.5	2	fixmodel_cal	0.9	-0.016185873624948933	0.005797735318793789	0	10
4	250	0	250	500	750	2	0	1	0.25	0.25	0.25	0.25	0	0	0	0	0	linear	0.025	TRUE	500	NA	NA	0	0.5	2	sepmodel	0.9	-0.022204091677258533	0.008201265198823098	0	10
4	250	0	250	500	750	2	0	1	0.25	0.25	0.25	0.25	0	0	0	0	0	linear	0.025	TRUE	500	NA	NA	0	0.5	3	fixmodel	0.8	-0.013105101884149414	0.005063850937693604	0	10
4	250	0	250	500	750	2	0	1	0.25	0.25	0.25	0.25	0	0	0	0	0	linear	0.025	TRUE	500	NA	NA	0	0.5	3	fixmodel_cal	0.9	-0.012042542663697225	0.005272892195371448	0	10
4	250	0	250	500	750	2	0	1	0.25	0.25	0.25	0.25	0	0	0	0	0	linear	0.025	TRUE	500	NA	NA	0	0.5	3	sepmodel	0.8	-0.0134878378565231	0.004831133822474746	0	10
4	250	0	250	500	750	2	0	1	0.25	0.25	0.25	0.25	0	0	0	0	0	linear	0.025	TRUE	500	NA	NA	0	0.5	4	fixmodel	0.8	0.007762026414640103	0.006009069354381118	0	10
4	250	0	250	500	750	2	0	1	0.25	0.25	0.25	0.25	0	0	0	0	0	linear	0.025	TRUE	500	NA	NA	0	0.5	4	fixmodel_cal	0.9	0.004574934674351661	0.007709875773139067	0	10
4	250	0	250	500	750	2	0	1	0.25	0.25	0.25	0.25	0	0	0	0	0	linear	0.025	TRUE	500	NA	NA	0	0.5	4	sepmodel	0.9	0.01996002514750815	0.00797642097692429	0	10
4	250	0	250	500	750	2	0	1	0.25	0.25	0.25	0.25	0	0	0	0	0	linear	0.025	TRUE	525	NA	NA	0	0.5	2	fixmodel	0.9	0.03161377402962365	0.009344485319078895	0	10
4	250	0	250	500	750	2	0	1	0.25	0.25	0.25	0.25	0	0	0	0	0	linear	0.025	TRUE	525	NA	NA	0	0.5	2	fixmodel_cal	0.9	0.03581151141809109	0.00658245064424485	0	10
4	250	0	250	500	750	2	0	1	0.25	0.25	0.25	0.25	0	0	0	0	0	linear	0.025	TRUE	525	NA	NA	0	0.5	2	sepmodel	0.9	0.04478001071723623	0.00958543239456108	0	10
4	250	0	250	500	750	2	0	1	0.25	0.25	0.25	0.25	0	0	0	0	0	linear	0.025	TRUE	525	NA	NA	0	0.5	3	fixmodel	0.8	0.020117747655370735	0.01181220658824077	0	10
4	250	0	250	500	750	2	0	1	0.25	0.25	0.25	0.25	0	0	0	0	0	linear	0.025	TRUE	525	NA	NA	0	0.5	3	fixmodel_cal	0.8	0.026446569843097237	0.010611918210402154	0	10
4	250	0	250	500	750	2	0	1	0.25	0.25	0.25	0.25	0	0	0	0	0	linear	0.025	TRUE	525	NA	NA	0	0.5	3	sepmodel	0.8	0.022575631824809324	0.012487748523799747	0	10
4	250	0	250	500	750	2	0	1	0.25	0.25	0.25	0.25	0	0	0	0	0	linear	0.025	TRUE	525	NA	NA	0	0.5	4	fixmodel	0.9	0.0357768610525319	0.0059167877915504595	0	10
4	250	0	250	500	750	2	0	1	0.25	0.25	0.25	0.25	0	0	0	0	0	linear	0.025	TRUE	525	NA	NA	0	0.5	4	fixmodel_cal	0.9	0.03996828579225864	0.006932595798516632	0	10
4	250	0	250	500	750	2	0	1	0.25	0.25	0.25	0.25	0	0	0	0	0	linear	0.025	TRUE	525	NA	NA	0	0.5	4	sepmodel	0.9	0.030507288320882352	0.0063428826752525876	0	10
4	250	0	250	500	750	2	0	1	0.25	0.25	0.25	0.25	0	0	0	0	0	linear	0.025	TRUE	550	NA	NA	0	0.5	2	fixmodel	0.8	-0.03090746159689804	0.004556300670751713	0	10
4	250	0	250	500	750	2	0	1	0.25	0.25	0.25	0.25	0	0	0	0	0	linear	0.025	TRUE	550	NA	NA	0	0.5	2	fixmodel_cal	0.8	-0.03211597763735704	0.006597310870118205	0	10
4	250	0	250	500	750	2	0	1	0.25	0.25	0.25	0.25	0	0	0	0	0	linear	0.025	TRUE	550	NA	NA	0	0.5	2	sepmodel	0.8	-0.03516482732440122	0.005035094360955734	0	10
4	250	0	250	500	750	2	0	1	0.25	0.25	0.25	0.25	0	0	0	0	0	linear	0.025	TRUE	550	NA	NA	0	0.5	3	fixmodel	0.9	0.027902627542590562	0.009955836714572145	0	10
4	250	0	250	500	750	2	0	1	0.25	0.25	0.25	0.25	0	0	0	0	0	linear	0.025	TRUE	550	NA	NA	0	0.5	3	fixmodel_cal	0.9	0.02811315137951529	0.011295783185899206	0	10
4	250	0	250	500	750	2	0	1	0.25	0.25	0.25	0.25	0	0	0	0	0	linear	0.025	TRUE	550	NA	NA	0	0.5	3	sepmodel	0.8	0.022153729929601663	0.008756530253806566	0	10
4	250	0	250	500	750	2	0	1	0.25	0.25	0.25	0.25	0	0	0	0	0	linear	0.025	TRUE	550	NA	NA	0	0.5	4	fixmodel	0.8	0.025998610019565393	0.015326800385046194	0	10
4	250	0	250	500	750	2	0	1	0.25	0.25	0.25	0.25	0	0	0	0	0	linear	0.025	TRUE	550	NA	NA	0	0.5	4	fixmodel_cal	0.8	0.0319313397611799	0.016878917018058107	0	10
4	250	0	250	500	750	2	0	1	0.25	0.25	0.25	0.25	0	0	0	0	0	linear	0.025	TRUE	550	NA	NA	0	0.5	4	sepmodel	0.7	0.028725982835344468	0.017809478660039683	0	10
4	250	0	250	500	750	2	0	1	0.25	0.25	0.25	0.25	0	0	0	0	0	linear	0.025	TRUE	575	NA	NA	0	0.5	2	fixmodel	0.8	0.0029674832546920634	0.005390248201306759	0	10
4	250	0	250	500	750	2	0	1	0.25	0.25	0.25	0.25	0	0	0	0	0	linear	0.025	TRUE	575	NA	NA	0	0.5	2	fixmodel_cal	0.9	0.017968649137587733	0.006234322586348139	0	10
4	250	0	250	500	750	2	0	1	0.25	0.25	0.25	0.25	0	0	0	0	0	linear	0.025	TRUE	575	NA	NA	0	0.5	2	sepmodel	0.8	0.0027354216580529446	0.006788018327791173	0	10
4	250	0	250	500	750	2	0	1	0.25	0.25	0.25	0.25	0	0	0	0	0	linear	0.025	TRUE	575	NA	NA	0	0.5	3	fixmodel	1	0.02673846026398368	0.005175050037146532	0	10
4	250	0	250	500	750	2	0	1	0.25	0.25	0.25	0.25	0	0	0	0	0	linear	0.025	TRUE	575	NA	NA	0	0.5	3	fixmodel_cal	1	0.04104811072524376	0.005789495018950435	0	10
4	250	0	250	500	750	2	0	1	0.25	0.25	0.25	0.25	0	0	0	0	0	linear	0.025	TRUE	575	NA	NA	0	0.5	3	sepmodel	1	0.03126223926145674	0.005868384050496757	0	10
4	250	0	250	500	750	2	0	1	0.25	0.25	0.25	0.25	0	0	0	0	0	linear	0.025	TRUE	575	NA	NA	0	0.5	4	fixmodel	0.8	-0.002635445700054023	0.010210912098972019	0	10
4	250	0	250	500	750	2	0	1	0.25	0.25	0.25	0.25	0	0	0	0	0	linear	0.025	TRUE	575	NA	NA	0	0.5	4	fixmodel_cal	0.8	0.002012512335580857	0.009670223359163432	0	10
4	250	0	250	500	750	2	0	1	0.25	0.25	0.25	0.25	0	0	0	0	0	linear	0.025	TRUE	575	NA	NA	0	0.5	4	sepmodel	0.8	-0.017298465842861405	0.010739626057219008	0	10
4	250	0	250	500	750	2	0	1	0.25	0.25	0.25	0.25	0	0	0	0	0	linear	0.025	TRUE	600	NA	NA	0	0.5	2	fixmodel	0.7	-0.02378401367442148	0.009987584171715675	0	10
4	250	0	250	500	750	2	0	1	0.25	0.25	0.25	0.25	0	0	0	0	0	linear	0.025	TRUE	600	NA	NA	0	0.5	2	fixmodel_cal	0.8	-0.018472318693911343	0.009857229624126773	0	10
4	250	0	250	500	750	2	0	1	0.25	0.25	0.25	0.25	0	0	0	0	0	linear	0.025	TRUE	600	NA	NA	0	0.5	2	sepmodel	0.7	-0.038131702588681024	0.00936713680526041	0	10
4	250	0	250	500	750	2	0	1	0.25	0.25	0.25	0.25	0	0	0	0	0	linear	0.025	TRUE	600	NA	NA	0	0.5	3	fixmodel	0.9	0.024992266116526794	0.004656757622094502	0	10
4	250	0	250	500	750	2	0	1	0.25	0.25	0.25	0.25	0	0	0	0	0	linear	0.025	TRUE	600	NA	NA	0	0.5	3	fixmodel_cal	0.9	0.025718189676112693	0.005093045343552036	0	10
4	250	0	250	500	750	2	0	1	0.25	0.25	0.25	0.25	0	0	0	0	0	linear	0.025	TRUE	600	NA	NA	0	0.5	3	sepmodel	0.9	0.027706490919913007	0.006250905621688995	0	10
4	250	0	250	500	750	2	0	1	0.25	0.25	0.25	0.25	0	0	0	0	0	linear	0.025	TRUE	600	NA	NA	0	0.5	4	fixmodel	0.9	0.022627586682543294	0.005612136573395404	0	10
4	250	0	250	500	750	2	0	1	0.25	0.25	0.25	0.25	0	0	0	0	0	linear	0.025	TRUE	600	NA	NA	0	0.5	4	fixmodel_cal	1	0.027381029052608984	0.006119229122824739	0	10
4	250	0	250	500	750	2	0	1	0.25	0.25	0.25	0.25	0	0	0	0	0	linear	0.025	TRUE	600	NA	NA	0	0.5	4	sepmodel	1	0.0280447873730528	0.0058463984884801696	0	10
4	250	0	250	500	750	2	0	1	0.25	0.25	0.25	0.25	0	0	0	0	0	linear	0.025	TRUE	625	NA	NA	0	0.5	2	fixmodel	0.7	0.005012081733481744	0.006759866880922295	0	10
4	250	0	250	500	750	2	0	1	0.25	0.25	0.25	0.25	0	0	0	0	0	linear	0.025	TRUE	625	NA	NA	0	0.5	2	fixmodel_cal	0.9	-2.1869606741959925e-4	0.007257087672486567	0	10
4	250	0	250	500	750	2	0	1	0.25	0.25	0.25	0.25	0	0	0	0	0	linear	0.025	TRUE	625	NA	NA	0	0.5	2	sepmodel	0.8	0.012614793682015485	0.00694144616840505	0	10
4	250	0	250	500	750	2	0	1	0.25	0.25	0.25	0.25	0	0	0	0	0	linear	0.025	TRUE	625	NA	NA	0	0.5	3	fixmodel	0.9	-0.008728458484294007	0.005883554523884394	0	10
4	250	0	250	500	750	2	0	1	0.25	0.25	0.25	0.25	0	0	0	0	0	linear	0.025	TRUE	625	NA	NA	0	0.5	3	fixmodel_cal	0.9	-0.014545663321374558	0.006408041737818206	0	10
4	250	0	250	500	750	2	0	1	0.25	0.25	0.25	0.25	0	0	0	0	0	linear	0.025	TRUE	625	NA	NA	0	0.5	3	sepmodel	0.7	-0.008411427901279694	0.0074557967463022385	0	10
4	250	0	250	500	750	2	0	1	0.25	0.25	0.25	0.25	0	0	0	0	0	linear	0.025	TRUE	625	NA	NA	0	0.5	4	fixmodel	0.8	-0.005418411858645939	0.004698034871838527	0	10
4	250	0	250	500	750	2	0	1	0.25	0.25	0.25	0.25	0	0	0	0	0	linear	0.025	TRUE	625	NA	NA	0	0.5	4	fixmodel_cal	0.7	-0.01586798616057982	0.005328968230752091	0	10
4	250	0	250	500	750	2	0	1	0.25	0.25	0.25	0.25	0	0	0	0	0	linear	0.025	TRUE	625	NA	NA	0	0.5	4	sepmodel	0.7	-0.009558507072534772	0.006111930558343005	0	10
4	250	0	250	500	750	2	0	1	0.25	0.25	0.25	0.25	0	0	0	0	0	linear	0.025	TRUE	650	NA	NA	0	0.5	2	fixmodel	0.9	0.015986427501790988	0.006807159443550284	0	10
4	250	0	250	500	750	2	0	1	0.25	0.25	0.25	0.25	0	0	0	0	0	linear	0.025	TRUE	650	NA	NA	0	0.5	2	fixmodel_cal	1	0.018184027956848155	0.00741922461690734	0	10
4	250	0	250	500	750	2	0	1	0.25	0.25	0.25	0.25	0	0	0	0	0	linear	0.025	TRUE	650	NA	NA	0	0.5	2	sepmodel	0.8	0.016786615252743286	0.008228059873535875	0	10
4	250	0	250	500	750	2	0	1	0.25	0.25	0.25	0.25	0	0	0	0	0	linear	0.025	TRUE	650	NA	NA	0	0.5	3	fixmodel	0.9	0.008913466986757356	0.007784118106779348	0	10
4	250	0	250	500	750	2	0	1	0.25	0.25	0.25	0.25	0	0	0	0	0	linear	0.025	TRUE	650	NA	NA	0	0.5	3	fixmodel_cal	1	0.016133608685741166	0.008991123956050298	0	10
4	250	0	250	500	750	2	0	1	0.25	0.25	0.25	0.25	0	0	0	0	0	linear	0.025	TRUE	650	NA	NA	0	0.5	3	sepmodel	0.7	7.6681832250369e-4	0.007626242924050316	0	10
4	250	0	250	500	750	2	0	1	0.25	0.25	0.25	0.25	0	0	0	0	0	linear	0.025	TRUE	650	NA	NA	0	0.5	4	fixmodel	0.9	0.044559914808251985	0.009879646784888051	0	10
4	250	0	250	500	750	2	0	1	0.25	0.25	0.25	0.25	0	0	0	0	0	linear	0.025	TRUE	650	NA	NA	0	0.5	4	fixmodel_cal	0.9	0.05382690257372616	0.011370021546115371	0	10
4	250	0	250	500	750	2	0	1	0.25	0.25	0.25	0.25	0	0	0	0	0	linear	0.025	TRUE	650	NA	NA	0	0.5	4	sepmodel	0.8	0.038207607496742985	0.012427142824764661	0	10
4	250	0	250	500	750	2	0	1	0.25	0.25	0.25	0.25	0	0	0	0	0	linear	0.025	TRUE	675	NA	NA	0	0.5	2	fixmodel	1	0.03239682733834772	0.009694473661691681	0	10
4	250	0	250	500	750	2	0	1	0.25	0.25	0.25	0.25	0	0	0	0	0	linear	0.025	TRUE	675	NA	NA	0	0.5	2	fixmodel_cal	1	0.03123470712130797	0.007939897865861209	0	10
4	250	0	250	500	750	2	0	1	0.25	0.25	0.25	0.25	0	0	0	0	0	linear	0.025	TRUE	675	NA	NA	0	0.5	2	sepmodel	0.9	0.04212780318457238	0.012585289719236227	0	10
4	250	0	250	500	750	2	0	1	0.25	0.25	0.25	0.25	0	0	0	0	0	linear	0.025	TRUE	675	NA	NA	0	0.5	3	fixmodel	0.8	-0.01106845668018607	0.010649840071325758	0	10
4	250	0	250	500	750	2	0	1	0.25	0.25	0.25	0.25	0	0	0	0	0	linear	0.025	TRUE	675	NA	NA	0	0.5	3	fixmodel_cal	0.7	-0.015244555348892703	0.008984043946901341	0	10
4	250	0	250	500	750	2	0	1	0.25	0.25	0.25	0.25	0	0	0	0	0	linear	0.025	TRUE	675	NA	NA	0	0.5	3	sepmodel	0.8	-0.0013101890257517707	0.011154646869350679	0	10
4	250	0	250	500	750	2	0	1	0.25	0.25	0.25	0.25	0	0	0	0	0	linear	0.025	TRUE	675	NA	NA	0	0.5	4	fixmodel	1	0.036352320393691955	0.0037601143398257706	0	10
4	250	0	250	500	750	2	0	1	0.25	0.25	0.25	0.25	0	0	0	0	0	linear	0.025	TRUE	675	NA	NA	0	0.5	4	fixmodel_cal	1	0.03425364533677505	0.00327982810456467	0	10
4	250	0	250	500	750	2	0	1	0.25	0.25	0.25	0.25	0	0	0	0	0	linear	0.025	TRUE	675	NA	NA	0	0.5	4	sepmodel	1	0.0327631678135638	0.003170752766254424	0	10
4	250	0	250	500	750	2	0	1	0.25	0.25	0.25	0.25	0	0	0	0	0	linear	0.025	TRUE	700	NA	NA	0	0.5	2	fixmodel	0.9	0.04913098353400729	0.012576561518553778	0	10
4	250	0	250	500	750	2	0	1	0.25	0.25	0.25	0.25	0	0	0	0	0	linear	0.025	TRUE	700	NA	NA	0	0.5	2	fixmodel_cal	0.9	0.04835182533947511	0.010206338605376281	0	10
4	250	0	250	500	750	2	0	1	0.25	0.25	0.25	0.25	0	0	0	0	0	linear	0.025	TRUE	700	NA	NA	0	0.5	2	sepmodel	0.8	0.040759963840372344	0.013191746484987086	0	10
4	250	0	250	500	750	2	0	1	0.25	0.25	0.25	0.25	0	0	0	0	0	linear	0.025	TRUE	700	NA	NA	0	0.5	3	fixmodel	0.9	0.023334880227212258	0.0064087876861735	0	10
4	250	0	250	500	750	2	0	1	0.25	0.25	0.25	0.25	0	0	0	0	0	linear	0.025	TRUE	700	NA	NA	0	0.5	3	fixmodel_cal	0.9	0.03221115577473954	0.00554792393565758	0	10
4	250	0	250	500	750	2	0	1	0.25	0.25	0.25	0.25	0	0	0	0	0	linear	0.025	TRUE	700	NA	NA	0	0.5	3	sepmodel	0.8	0.018927360057849035	0.006601920157726404	0	10
4	250	0	250	500	750	2	0	1	0.25	0.25	0.25	0.25	0	0	0	0	0	linear	0.025	TRUE	700	NA	NA	0	0.5	4	fixmodel	0.7	-0.0027964477255077334	0.009791672023245587	0	10
4	250	0	250	500	750	2	0	1	0.25	0.25	0.25	0.25	0	0	0	0	0	linear	0.025	TRUE	700	NA	NA	0	0.5	4	fixmodel_cal	0.7	3.096018200117734e-4	0.008706949400483702	0	10
4	250	0	250	500	750	2	0	1	0.25	0.25	0.25	0.25	0	0	0	0	0	linear	0.025	TRUE	700	NA	NA	0	0.5	4	sepmodel	0.7	-0.00706713219916367	0.009647336343503015	0	10
4	250	0	250	500	750	2	0	1	0.25	0.25	0.25	0.25	0	0	0	0	0	linear	0.025	TRUE	725	NA	NA	0	0.5	2	fixmodel	0.4	-0.0862611812200362	0.012644210531310344	0	10
4	250	0	250	500	750	2	0	1	0.25	0.25	0.25	0.25	0	0	0	0	0	linear	0.025	TRUE	725	NA	NA	0	0.5	2	fixmodel_cal	0.7	-0.06272206045048989	0.008330618908068844	0	10
4	250	0	250	500	750	2	0	1	0.25	0.25	0.25	0.25	0	0	0	0	0	linear	0.025	TRUE	725	NA	NA	0	0.5	2	sepmodel	0.4	-0.08033869118717016	0.013827465620549258	0	10
4	250	0	250	500	750	2	0	1	0.25	0.25	0.25	0.25	0	0	0	0	0	linear	0.025	TRUE	725	NA	NA	0	0.5	3	fixmodel	0.8	-0.005223331464254316	0.010189724531473017	0	10
4	250	0	250	500	750	2	0	1	0.25	0.25	0.25	0.25	0	0	0	0	0	linear	0.025	TRUE	725	NA	NA	0	0.5	3	fixmodel_cal	0.8	0.01321627659507096	0.010108167580362992	0	10
4	250	0	250	500	750	2	0	1	0.25	0.25	0.25	0.25	0	0	0	0	0	linear	0.025	TRUE	725	NA	NA	0	0.5	3	sepmodel	0.8	0.00839153892334761	0.012059020408052972	0	10
4	250	0	250	500	750	2	0	1	0.25	0.25	0.25	0.25	0	0	0	0	0	linear	0.025	TRUE	725	NA	NA	0	0.5	4	fixmodel	0.9	-6.092382866121765e-4	0.003300554501844345	0	10
4	250	0	250	500	750	2	0	1	0.25	0.25	0.25	0.25	0	0	0	0	0	linear	0.025	TRUE	725	NA	NA	0	0.5	4	fixmodel_cal	0.9	0.006354364487364916	0.0030365003000876953	0	10
4	250	0	250	500	750	2	0	1	0.25	0.25	0.25	0.25	0	0	0	0	0	linear	0.025	TRUE	725	NA	NA	0	0.5	4	sepmodel	0.9	0.004932335384098532	0.005330112336790953	0	10
4	250	0	250	500	750	2	0	1	0.25	0.25	0.25	0.25	0	0	0	0	0	linear	0.025	TRUE	750	NA	NA	0	0.5	2	fixmodel	0.8	0.020847013438736624	0.011713839295070609	0	10
4	250	0	250	500	750	2	0	1	0.25	0.25	0.25	0.25	0	0	0	0	0	linear	0.025	TRUE	750	NA	NA	0	0.5	2	fixmodel_cal	0.8	0.016396211114570187	0.01390048322867727	0	10
4	250	0	250	500	750	2	0	1	0.25	0.25	0.25	0.25	0	0	0	0	0	linear	0.025	TRUE	750	NA	NA	0	0.5	2	sepmodel	0.8	0.02346046868126676	0.011983977979708679	0	10
4	250	0	250	500	750	2	0	1	0.25	0.25	0.25	0.25	0	0	0	0	0	linear	0.025	TRUE	750	NA	NA	0	0.5	3	fixmodel	0.8	0.009453190149237867	0.011408789199708525	0	10
4	250	0	250	500	750	2	0	1	0.25	0.25	0.25	0.25	0	0	0	0	0	linear	0.025	TRUE	750	NA	NA	0	0.5	3	fixmodel_cal	0.7	-0.0027063463284052987	0.010776529758188295	0	10
4	250	0	250	500	750	2	0	1	0.25	0.25	0.25	0.25	0	0	0	0	0	linear	0.025	TRUE	750	NA	NA	0	0.5	3	sepmodel	0.8	0.01292148582382123	0.009910541652783362	0	10
4	250	0	250	500	750	2	0	1	0.25	0.25	0.25	0.25	0	0	0	0	0	linear	0.025	TRUE	750	NA	NA	0	0.5	4	fixmodel	0.8	0.018588242596051137	0.014795621157310536	0	10
4	250	0	250	500	750	2	0	1	0.25	0.25	0.25	0.25	0	0	0	0	0	linear	0.025	TRUE	750	NA	NA	0	0.5	4	fixmodel_cal	0.7	0.012724688928388211	0.015561523990553678	0	10
4	250	0	250	500	750	2	0	1	0.25	0.25	0.25	0.25	0	0	0	0	0	linear	0.025	TRUE	750	NA	NA	0	0.5	4	sepmodel	0.8	0.020925302740536736	0.01634355518102437	0	10
4	250	0	250	500	750	2	0	1	0.25	0.25	0.25	0.25	0.125	0.125	0.125	0.125	0.125	linear	0.025	TRUE	25	NA	NA	0	0.5	2	fixmodel	0.9	-0.012388649378591058	0.0028149628995694505	0	10
4	250	0	250	500	750	2	0	1	0.25	0.25	0.25	0.25	0.125	0.125	0.125	0.125	0.125	linear	0.025	TRUE	25	NA	NA	0	0.5	2	fixmodel_cal	1	-0.013817689892210073	0.00271097192775345	0	10
4	250	0	250	500	750	2	0	1	0.25	0.25	0.25	0.25	0.125	0.125	0.125	0.125	0.125	linear	0.025	TRUE	25	NA	NA	0	0.5	2	sepmodel	0.7	-0.009821592614053267	0.004315596550616794	0	10
4	250	0	250	500	750	2	0	1	0.25	0.25	0.25	0.25	0.125	0.125	0.125	0.125	0.125	linear	0.025	TRUE	25	NA	NA	0	0.5	3	fixmodel	0.9	0.019922095609525844	0.006435398062141176	0	10
4	250	0	250	500	750	2	0	1	0.25	0.25	0.25	0.25	0.125	0.125	0.125	0.125	0.125	linear	0.025	TRUE	25	NA	NA	0	0.5	3	fixmodel_cal	0.9	0.01811363991894091	0.0062719795954458354	0	10
4	250	0	250	500	750	2	0	1	0.25	0.25	0.25	0.25	0.125	0.125	0.125	0.125	0.125	linear	0.025	TRUE	25	NA	NA	0	0.5	3	sepmodel	0.9	0.03361508987684469	0.005998383469696516	0	10
4	250	0	250	500	750	2	0	1	0.25	0.25	0.25	0.25	0.125	0.125	0.125	0.125	0.125	linear	0.025	TRUE	25	NA	NA	0	0.5	4	fixmodel	0.8	0.0013948104907369556	0.009555911545517456	0	10
4	250	0	250	500	750	2	0	1	0.25	0.25	0.25	0.25	0.125	0.125	0.125	0.125	0.125	linear	0.025	TRUE	25	NA	NA	0	0.5	4	fixmodel_cal	0.8	0.0019414568422115226	0.009916688181941963	0	10
4	250	0	250	500	750	2	0	1	0.25	0.25	0.25	0.25	0.125	0.125	0.125	0.125	0.125	linear	0.025	TRUE	25	NA	NA	0	0.5	4	sepmodel	0.8	0.0068504141461393385	0.013437245843423994	0	10
4	250	0	250	500	750	2	0	1	0.25	0.25	0.25	0.25	0.125	0.125	0.125	0.125	0.125	linear	0.025	TRUE	50	NA	NA	0	0.5	2	fixmodel	0.6	-0.013260117841726904	0.007450023335099501	0	10
4	250	0	250	500	750	2	0	1	0.25	0.25	0.25	0.25	0.125	0.125	0.125	0.125	0.125	linear	0.025	TRUE	50	NA	NA	0	0.5	2	fixmodel_cal	0.6	-0.013902970990826574	0.007639207433517422	0	10
4	250	0	250	500	750	2	0	1	0.25	0.25	0.25	0.25	0.125	0.125	0.125	0.125	0.125	linear	0.025	TRUE	50	NA	NA	0	0.5	2	sepmodel	0.6	-0.011549542377003596	0.007478072790525129	0	10
4	250	0	250	500	750	2	0	1	0.25	0.25	0.25	0.25	0.125	0.125	0.125	0.125	0.125	linear	0.025	TRUE	50	NA	NA	0	0.5	3	fixmodel	0.8	-0.005407581561979296	0.00784388105266166	0	10
4	250	0	250	500	750	2	0	1	0.25	0.25	0.25	0.25	0.125	0.125	0.125	0.125	0.125	linear	0.025	TRUE	50	NA	NA	0	0.5	3	fixmodel_cal	0.8	-0.004743142665107144	0.00812433130445333	0	10
4	250	0	250	500	750	2	0	1	0.25	0.25	0.25	0.25	0.125	0.125	0.125	0.125	0.125	linear	0.025	TRUE	50	NA	NA	0	0.5	3	sepmodel	0.9	-0.00744803865760445	0.00791557016918746	0	10
4	250	0	250	500	750	2	0	1	0.25	0.25	0.25	0.25	0.125	0.125	0.125	0.125	0.125	linear	0.025	TRUE	50	NA	NA	0	0.5	4	fixmodel	0.7	-0.022544643234701157	0.013250691185032486	0	10
4	250	0	250	500	750	2	0	1	0.25	0.25	0.25	0.25	0.125	0.125	0.125	0.125	0.125	linear	0.025	TRUE	50	NA	NA	0	0.5	4	fixmodel_cal	0.8	-0.0224381053912487	0.01318972548251366	0	10
4	250	0	250	500	750	2	0	1	0.25	0.25	0.25	0.25	0.125	0.125	0.125	0.125	0.125	linear	0.025	TRUE	50	NA	NA	0	0.5	4	sepmodel	0.5	-0.0313055496139951	0.01411515301255181	0	10
4	250	0	250	500	750	2	0	1	0.25	0.25	0.25	0.25	0.125	0.125	0.125	0.125	0.125	linear	0.025	TRUE	75	NA	NA	0	0.5	2	fixmodel	0.7	-0.020148052930692946	0.0049199592631902446	0	10
4	250	0	250	500	750	2	0	1	0.25	0.25	0.25	0.25	0.125	0.125	0.125	0.125	0.125	linear	0.025	TRUE	75	NA	NA	0	0.5	2	fixmodel_cal	0.6	-0.021707800286737123	0.005232600361357473	0	10
4	250	0	250	500	750	2	0	1	0.25	0.25	0.25	0.25	0.125	0.125	0.125	0.125	0.125	linear	0.025	TRUE	75	NA	NA	0	0.5	2	sepmodel	0.7	-0.024207409996873937	0.00684254188819623	0	10
4	250	0	250	500	750	2	0	1	0.25	0.25	0.25	0.25	0.125	0.125	0.125	0.125	0.125	linear	0.025	TRUE	75	NA	NA	0	0.5	3	fixmodel	0.9	0.03258279773111801	0.007063962790986814	0	10
4	250	0	250	500	750	2	0	1	0.25	0.25	0.25	0.25	0.125	0.125	0.125	0.125	0.125	linear	0.025	TRUE	75	NA	NA	0	0.5	3	fixmodel_cal	0.9	0.034295048163979394	0.0070578101866437225	0	10
4	250	0	250	500	750	2	0	1	0.25	0.25	0.25	0.25	0.125	0.125	0.125	0.125	0.125	linear	0.025	TRUE	75	NA	NA	0	0.5	3	sepmodel	0.9	0.04902821853035925	0.008950790553781236	0	10
4	250	0	250	500	750	2	0	1	0.25	0.25	0.25	0.25	0.125	0.125	0.125	0.125	0.125	linear	0.025	TRUE	75	NA	NA	0	0.5	4	fixmodel	1	0.03946473113485466	0.0036610808357897093	0	10
4	250	0	250	500	750	2	0	1	0.25	0.25	0.25	0.25	0.125	0.125	0.125	0.125	0.125	linear	0.025	TRUE	75	NA	NA	0	0.5	4	fixmodel_cal	1	0.038871183306155674	0.003662890990719582	0	10
4	250	0	250	500	750	2	0	1	0.25	0.25	0.25	0.25	0.125	0.125	0.125	0.125	0.125	linear	0.025	TRUE	75	NA	NA	0	0.5	4	sepmodel	1	0.05891019502405058	0.005937596306736796	0	10
4	250	0	250	500	750	2	0	1	0.25	0.25	0.25	0.25	0.125	0.125	0.125	0.125	0.125	linear	0.025	TRUE	100	NA	NA	0	0.5	2	fixmodel	0.7	0.024962833112246566	0.009518958386481572	0	10
4	250	0	250	500	750	2	0	1	0.25	0.25	0.25	0.25	0.125	0.125	0.125	0.125	0.125	linear	0.025	TRUE	100	NA	NA	0	0.5	2	fixmodel_cal	0.7	0.02268731006249552	0.008821178731309628	0	10
4	250	0	250	500	750	2	0	1	0.25	0.25	0.25	0.25	0.125	0.125	0.125	0.125	0.125	linear	0.025	TRUE	100	NA	NA	0	0.5	2	sepmodel	0.7	0.01838946858205736	0.011920546845566484	0	10
4	250	0	250	500	750	2	0	1	0.25	0.25	0.25	0.25	0.125	0.125	0.125	0.125	0.125	linear	0.025	TRUE	100	NA	NA	0	0.5	3	fixmodel	0.9	0.004481492105592982	0.008561041397419207	0	10
4	250	0	250	500	750	2	0	1	0.25	0.25	0.25	0.25	0.125	0.125	0.125	0.125	0.125	linear	0.025	TRUE	100	NA	NA	0	0.5	3	fixmodel_cal	0.9	0.0030724645738829798	0.008139323343595078	0	10
4	250	0	250	500	750	2	0	1	0.25	0.25	0.25	0.25	0.125	0.125	0.125	0.125	0.125	linear	0.025	TRUE	100	NA	NA	0	0.5	3	sepmodel	0.6	-0.005682624107780701	0.009975998915937012	0	10
4	250	0	250	500	750	2	0	1	0.25	0.25	0.25	0.25	0.125	0.125	0.125	0.125	0.125	linear	0.025	TRUE	100	NA	NA	0	0.5	4	fixmodel	0.9	0.03537461939333697	0.010163438323009257	0	10
4	250	0	250	500	750	2	0	1	0.25	0.25	0.25	0.25	0.125	0.125	0.125	0.125	0.125	linear	0.025	TRUE	100	NA	NA	0	0.5	4	fixmodel_cal	0.9	0.03237541156095251	0.009452113364080172	0	10
4	250	0	250	500	750	2	0	1	0.25	0.25	0.25	0.25	0.125	0.125	0.125	0.125	0.125	linear	0.025	TRUE	100	NA	NA	0	0.5	4	sepmodel	0.8	0.019385360717730525	0.007930551371302141	0	10
4	250	0	250	500	750	2	0	1	0.25	0.25	0.25	0.25	0.125	0.125	0.125	0.125	0.125	linear	0.025	TRUE	125	NA	NA	0	0.5	2	fixmodel	0.9	-0.014243024033824778	0.00415647344269575	0	10
4	250	0	250	500	750	2	0	1	0.25	0.25	0.25	0.25	0.125	0.125	0.125	0.125	0.125	linear	0.025	TRUE	125	NA	NA	0	0.5	2	fixmodel_cal	0.9	-0.015613581251362937	0.004111741849284535	0	10
4	250	0	250	500	750	2	0	1	0.25	0.25	0.25	0.25	0.125	0.125	0.125	0.125	0.125	linear	0.025	TRUE	125	NA	NA	0	0.5	2	sepmodel	0.9	-0.01773912556156431	0.0034769410286509144	0	10
4	250	0	250	500	750	2	0	1	0.25	0.25	0.25	0.25	0.125	0.125	0.125	0.125	0.125	linear	0.025	TRUE	125	NA	NA	0	0.5	3	fixmodel	0.7	-0.014901311197846495	0.0054920484716573575	0	10
4	250	0	250	500	750	2	0	1	0.25	0.25	0.25	0.25	0.125	0.125	0.125	0.125	0.125	linear	0.025	TRUE	125	NA	NA	0	0.5	3	fixmodel_cal	0.7	-0.01367153997700222	0.005366722490679715	0	10
4	250	0	250	500	750	2	0	1	0.25	0.25	0.25	0.25	0.125	0.125	0.125	0.125	0.125	linear	0.025	TRUE	125	NA	NA	0	0.5	3	sepmodel	0.8	-0.0130948277212742	0.004861771272712244	0	10
4	250	0	250	500	750	2	0	1	0.25	0.25	0.25	0.25	0.125	0.125	0.125	0.125	0.125	linear	0.025	TRUE	125	NA	NA	0	0.5	4	fixmodel	0.9	0.03734260267722744	0.008782481311704648	0	10
4	250	0	250	500	750	2	0	1	0.25	0.25	0.25	0.25	0.125	0.125	0.125	0.125	0.125	linear	0.025	TRUE	125	NA	NA	0	0.5	4	fixmodel_cal	0.9	0.03673049537309052	0.008461011770973402	0	10
4	250	0	250	500	750	2	0	1	0.25	0.25	0.25	0.25	0.125	0.125	0.125	0.125	0.125	linear	0.025	TRUE	125	NA	NA	0	0.5	4	sepmodel	0.9	0.034742478780779386	0.013567578219957025	0	10
4	250	0	250	500	750	2	0	1	0.25	0.25	0.25	0.25	0.125	0.125	0.125	0.125	0.125	linear	0.025	TRUE	150	NA	NA	0	0.5	2	fixmodel	0.7	-0.027188481824185175	0.008618887706260495	0	10
4	250	0	250	500	750	2	0	1	0.25	0.25	0.25	0.25	0.125	0.125	0.125	0.125	0.125	linear	0.025	TRUE	150	NA	NA	0	0.5	2	fixmodel_cal	0.7	-0.03311781558233408	0.009077312642221204	0	10
4	250	0	250	500	750	2	0	1	0.25	0.25	0.25	0.25	0.125	0.125	0.125	0.125	0.125	linear	0.025	TRUE	150	NA	NA	0	0.5	2	sepmodel	0.6	-0.038240230007869185	0.009829177376116393	0	10
4	250	0	250	500	750	2	0	1	0.25	0.25	0.25	0.25	0.125	0.125	0.125	0.125	0.125	linear	0.025	TRUE	150	NA	NA	0	0.5	3	fixmodel	0.9	-6.094312431364962e-4	0.0064541278231067594	0	10
4	250	0	250	500	750	2	0	1	0.25	0.25	0.25	0.25	0.125	0.125	0.125	0.125	0.125	linear	0.025	TRUE	150	NA	NA	0	0.5	3	fixmodel_cal	0.8	-0.007121069116632475	0.006129187709091666	0	10
4	250	0	250	500	750	2	0	1	0.25	0.25	0.25	0.25	0.125	0.125	0.125	0.125	0.125	linear	0.025	TRUE	150	NA	NA	0	0.5	3	sepmodel	0.7	-0.015906854584954645	0.006761539667231076	0	10
4	250	0	250	500	750	2	0	1	0.25	0.25	0.25	0.25	0.125	0.125	0.125	0.125	0.125	linear	0.025	TRUE	150	NA	NA	0	0.5	4	fixmodel	0.9	-0.0044354357462302015	0.005145674358354543	0	10
4	250	0	250	500	750	2	0	1	0.25	0.25	0.25	0.25	0.125	0.125	0.125	0.125	0.125	linear	0.025	TRUE	150	NA	NA	0	0.5	4	fixmodel_cal	0.9	-0.007546032919017518	0.005193846039478559	0	10
4	250	0	250	500	750	2	0	1	0.25	0.25	0.25	0.25	0.125	0.125	0.125	0.125	0.125	linear	0.025	TRUE	150	NA	NA	0	0.5	4	sepmodel	0.7	-0.0336690338068345	0.006692167338235976	0	10
4	250	0	250	500	750	2	0	1	0.25	0.25	0.25	0.25	0.125	0.125	0.125	0.125	0.125	linear	0.025	TRUE	175	NA	NA	0	0.5	2	fixmodel	1	0.017855346248353443	0.0031330422990855956	0	10
4	250	0	250	500	750	2	0	1	0.25	0.25	0.25	0.25	0.125	0.125	0.125	0.125	0.125	linear	0.025	TRUE	175	NA	NA	0	0.5	2	fixmodel_cal	1	0.023688782633195675	0.0036135211136654067	0	10
4	250	0	250	500	750	2	0	1	0.25	0.25	0.25	0.25	0.125	0.125	0.125	0.125	0.125	linear	0.025	TRUE	175	NA	NA	0	0.5	2	sepmodel	0.9	0.0035270951310834324	0.004505971927217806	0	10
4	250	0	250	500	750	2	0	1	0.25	0.25	0.25	0.25	0.125	0.125	0.125	0.125	0.125	linear	0.025	TRUE	175	NA	NA	0	0.5	3	fixmodel	1	0.027006586908780238	0.003683515888602946	0	10
4	250	0	250	500	750	2	0	1	0.25	0.25	0.25	0.25	0.125	0.125	0.125	0.125	0.125	linear	0.025	TRUE	175	NA	NA	0	0.5	3	fixmodel_cal	0.9	0.026524379135451432	0.003929607731302364	0	10
4	250	0	250	500	750	2	0	1	0.25	0.25	0.25	0.25	0.125	0.125	0.125	0.125	0.125	linear	0.025	TRUE	175	NA	NA	0	0.5	3	sepmodel	1	0.030538637225175334	0.0027816015160991017	0	10
4	250	0	250	500	750	2	0	1	0.25	0.25	0.25	0.25	0.125	0.125	0.125	0.125	0.125	linear	0.025	TRUE	175	NA	NA	0	0.5	4	fixmodel	0.9	0.0377560456736211	0.013748984367117955	0	10
4	250	0	250	500	750	2	0	1	0.25	0.25	0.25	0.25	0.125	0.125	0.125	0.125	0.125	linear	0.025	TRUE	175	NA	NA	0	0.5	4	fixmodel_cal	0.9	0.04026758420717459	0.013753400645114128	0	10
4	250	0	250	500	750	2	0	1	0.25	0.25	0.25	0.25	0.125	0.125	0.125	0.125	0.125	linear	0.025	TRUE	175	NA	NA	0	0.5	4	sepmodel	0.9	0.04718254578760725	0.01743040622217091	0	10
4	250	0	250	500	750	2	0	1	0.25	0.25	0.25	0.25	0.125	0.125	0.125	0.125	0.125	linear	0.025	TRUE	200	NA	NA	0	0.5	2	fixmodel	0.7	-0.024541227151195846	0.006508521145574883	0	10
4	250	0	250	500	750	2	0	1	0.25	0.25	0.25	0.25	0.125	0.125	0.125	0.125	0.125	linear	0.025	TRUE	200	NA	NA	0	0.5	2	fixmodel_cal	0.7	-0.020311291925061578	0.005968948793780177	0	10
4	250	0	250	500	750	2	0	1	0.25	0.25	0.25	0.25	0.125	0.125	0.125	0.125	0.125	linear	0.025	TRUE	200	NA	NA	0	0.5	2	sepmodel	0.6	-0.033796922453511236	0.00738703984679312	0	10
4	250	0	250	500	750	2	0	1	0.25	0.25	0.25	0.25	0.125	0.125	0.125	0.125	0.125	linear	0.025	TRUE	200	NA	NA	0	0.5	3	fixmodel	0.8	0.006286323476216304	0.005403430738413992	0	10
4	250	0	250	500	750	2	0	1	0.25	0.25	0.25	0.25	0.125	0.125	0.125	0.125	0.125	linear	0.025	TRUE	200	NA	NA	0	0.5	3	fixmodel_cal	0.9	0.013708574519254186	0.005069079079787874	0	10
4	250	0	250	500	750	2	0	1	0.25	0.25	0.25	0.25	0.125	0.125	0.125	0.125	0.125	linear	0.025	TRUE	200	NA	NA	0	0.5	3	sepmodel	0.8	-0.005743356561570892	0.00807056141621149	0	10
4	250	0	250	500	750	2	0	1	0.25	0.25	0.25	0.25	0.125	0.125	0.125	0.125	0.125	linear	0.025	TRUE	200	NA	NA	0	0.5	4	fixmodel	0.9	-0.0026989687736976215	0.0030094272509806775	0	10
4	250	0	250	500	750	2	0	1	0.25	0.25	0.25	0.25	0.125	0.125	0.125	0.125	0.125	linear	0.025	TRUE	200	NA	NA	0	0.5	4	fixmodel_cal	0.9	9.028469329968869e-5	0.0030780420846641923	0	10
4	250	0	250	500	750	2	0	1	0.25	0.25	0.25	0.25	0.125	0.125	0.125	0.125	0.125	linear	0.025	TRUE	200	NA	NA	0	0.5	4	sepmodel	0.7	-0.02060576397599697	0.004460545717249936	0	10
4	250	0	250	500	750	2	0	1	0.25	0.25	0.25	0.25	0.125	0.125	0.125	0.125	0.125	linear	0.025	TRUE	225	NA	NA	0	0.5	2	fixmodel	0.9	0.017506172894352086	0.006376720539672254	0	10
4	250	0	250	500	750	2	0	1	0.25	0.25	0.25	0.25	0.125	0.125	0.125	0.125	0.125	linear	0.025	TRUE	225	NA	NA	0	0.5	2	fixmodel_cal	0.9	0.020715914330031365	0.0064133001694095535	0	10
4	250	0	250	500	750	2	0	1	0.25	0.25	0.25	0.25	0.125	0.125	0.125	0.125	0.125	linear	0.025	TRUE	225	NA	NA	0	0.5	2	sepmodel	0.8	0.02415184951941332	0.006817542200132447	0	10
4	250	0	250	500	750	2	0	1	0.25	0.25	0.25	0.25	0.125	0.125	0.125	0.125	0.125	linear	0.025	TRUE	225	NA	NA	0	0.5	3	fixmodel	0.7	-0.04288045641989787	0.008042985263686032	0	10
4	250	0	250	500	750	2	0	1	0.25	0.25	0.25	0.25	0.125	0.125	0.125	0.125	0.125	linear	0.025	TRUE	225	NA	NA	0	0.5	3	fixmodel_cal	0.7	-0.03963251266512623	0.007990237958599159	0	10
4	250	0	250	500	750	2	0	1	0.25	0.25	0.25	0.25	0.125	0.125	0.125	0.125	0.125	linear	0.025	TRUE	225	NA	NA	0	0.5	3	sepmodel	0.6	-0.04394057073231804	0.010069776903459884	0	10
4	250	0	250	500	750	2	0	1	0.25	0.25	0.25	0.25	0.125	0.125	0.125	0.125	0.125	linear	0.025	TRUE	225	NA	NA	0	0.5	4	fixmodel	0.7	-0.029713221312933486	0.00958508672396929	0	10
4	250	0	250	500	750	2	0	1	0.25	0.25	0.25	0.25	0.125	0.125	0.125	0.125	0.125	linear	0.025	TRUE	225	NA	NA	0	0.5	4	fixmodel_cal	0.7	-0.028589731082663442	0.009904905539940691	0	10
4	250	0	250	500	750	2	0	1	0.25	0.25	0.25	0.25	0.125	0.125	0.125	0.125	0.125	linear	0.025	TRUE	225	NA	NA	0	0.5	4	sepmodel	0.8	-0.026113798132802308	0.013887148734134654	0	10
4	250	0	250	500	750	2	0	1	0.25	0.25	0.25	0.25	0.125	0.125	0.125	0.125	0.125	linear	0.025	TRUE	250	NA	NA	0	0.5	2	fixmodel	0.8	0.01384181923872963	0.007690285250225889	0	10
4	250	0	250	500	750	2	0	1	0.25	0.25	0.25	0.25	0.125	0.125	0.125	0.125	0.125	linear	0.025	TRUE	250	NA	NA	0	0.5	2	fixmodel_cal	0.8	0.014622314740799993	0.007798537248245684	0	10
4	250	0	250	500	750	2	0	1	0.25	0.25	0.25	0.25	0.125	0.125	0.125	0.125	0.125	linear	0.025	TRUE	250	NA	NA	0	0.5	2	sepmodel	0.8	0.02514666170025873	0.00821740657727181	0	10
4	250	0	250	500	750	2	0	1	0.25	0.25	0.25	0.25	0.125	0.125	0.125	0.125	0.125	linear	0.025	TRUE	250	NA	NA	0	0.5	3	fixmodel	0.8	0.0017603067175504306	0.007657701129889316	0	10
4	250	0	250	500	750	2	0	1	0.25	0.25	0.25	0.25	0.125	0.125	0.125	0.125	0.125	linear	0.025	TRUE	250	NA	NA	0	0.5	3	fixmodel_cal	0.8	8.982684873058173e-4	0.007753301106260678	0	10
4	250	0	250	500	750	2	0	1	0.25	0.25	0.25	0.25	0.125	0.125	0.125	0.125	0.125	linear	0.025	TRUE	250	NA	NA	0	0.5	3	sepmodel	0.8	0.002435489211399422	0.0077537896341221425	0	10
4	250	0	250	500	750	2	0	1	0.25	0.25	0.25	0.25	0.125	0.125	0.125	0.125	0.125	linear	0.025	TRUE	250	NA	NA	0	0.5	4	fixmodel	0.8	-0.002766996404255795	0.007671568780246342	0	10
4	250	0	250	500	750	2	0	1	0.25	0.25	0.25	0.25	0.125	0.125	0.125	0.125	0.125	linear	0.025	TRUE	250	NA	NA	0	0.5	4	fixmodel_cal	0.8	-0.003293356880055151	0.007573958320593765	0	10
4	250	0	250	500	750	2	0	1	0.25	0.25	0.25	0.25	0.125	0.125	0.125	0.125	0.125	linear	0.025	TRUE	250	NA	NA	0	0.5	4	sepmodel	0.8	0.0019896181933284377	0.0072064961686678945	0	10
4	250	0	250	500	750	2	0	1	0.25	0.25	0.25	0.25	0.125	0.125	0.125	0.125	0.125	linear	0.025	TRUE	275	NA	NA	0	0.5	2	fixmodel	0.9	0.026786657500663384	0.009557049107334374	0	10
4	250	0	250	500	750	2	0	1	0.25	0.25	0.25	0.25	0.125	0.125	0.125	0.125	0.125	linear	0.025	TRUE	275	NA	NA	0	0.5	2	fixmodel_cal	0.9	0.029961169494136526	0.010643121975042661	0	10
4	250	0	250	500	750	2	0	1	0.25	0.25	0.25	0.25	0.125	0.125	0.125	0.125	0.125	linear	0.025	TRUE	275	NA	NA	0	0.5	2	sepmodel	0.9	0.03679438520398881	0.010449405744254863	0	10
4	250	0	250	500	750	2	0	1	0.25	0.25	0.25	0.25	0.125	0.125	0.125	0.125	0.125	linear	0.025	TRUE	275	NA	NA	0	0.5	3	fixmodel	0.9	0.014400699975608524	0.005205155208661827	0	10
4	250	0	250	500	750	2	0	1	0.25	0.25	0.25	0.25	0.125	0.125	0.125	0.125	0.125	linear	0.025	TRUE	275	NA	NA	0	0.5	3	fixmodel_cal	0.9	0.016984446687428875	0.006257516605708069	0	10
4	250	0	250	500	750	2	0	1	0.25	0.25	0.25	0.25	0.125	0.125	0.125	0.125	0.125	linear	0.025	TRUE	275	NA	NA	0	0.5	3	sepmodel	0.9	0.014068808960072263	0.006624403132107376	0	10
4	250	0	250	500	750	2	0	1	0.25	0.25	0.25	0.25	0.125	0.125	0.125	0.125	0.125	linear	0.025	TRUE	275	NA	NA	0	0.5	4	fixmodel	0.9	0.05811234169427229	0.008333700478950877	0	10
4	250	0	250	500	750	2	0	1	0.25	0.25	0.25	0.25	0.125	0.125	0.125	0.125	0.125	linear	0.025	TRUE	275	NA	NA	0	0.5	4	fixmodel_cal	0.9	0.06189795306936516	0.00866831640481733	0	10
4	250	0	250	500	750	2	0	1	0.25	0.25	0.25	0.25	0.125	0.125	0.125	0.125	0.125	linear	0.025	TRUE	275	NA	NA	0	0.5	4	sepmodel	0.9	0.049331667892609184	0.007885443085788462	0	10
4	250	0	250	500	750	2	0	1	0.25	0.25	0.25	0.25	0.125	0.125	0.125	0.125	0.125	linear	0.025	TRUE	300	NA	NA	0	0.5	2	fixmodel	0.8	0.029301953798935312	0.007562042449840496	0	10
4	250	0	250	500	750	2	0	1	0.25	0.25	0.25	0.25	0.125	0.125	0.125	0.125	0.125	linear	0.025	TRUE	300	NA	NA	0	0.5	2	fixmodel_cal	0.8	0.0326874327096004	0.009772424156813328	0	10
4	250	0	250	500	750	2	0	1	0.25	0.25	0.25	0.25	0.125	0.125	0.125	0.125	0.125	linear	0.025	TRUE	300	NA	NA	0	0.5	2	sepmodel	0.8	0.020879948842298303	0.007799491543902295	0	10
4	250	0	250	500	750	2	0	1	0.25	0.25	0.25	0.25	0.125	0.125	0.125	0.125	0.125	linear	0.025	TRUE	300	NA	NA	0	0.5	3	fixmodel	0.8	0.039497118423752454	0.00972960147815188	0	10
4	250	0	250	500	750	2	0	1	0.25	0.25	0.25	0.25	0.125	0.125	0.125	0.125	0.125	linear	0.025	TRUE	300	NA	NA	0	0.5	3	fixmodel_cal	0.8	0.041174231084519966	0.010626427126652542	0	10
4	250	0	250	500	750	2	0	1	0.25	0.25	0.25	0.25	0.125	0.125	0.125	0.125	0.125	linear	0.025	TRUE	300	NA	NA	0	0.5	3	sepmodel	0.8	0.040479632303444	0.009829606377612168	0	10
4	250	0	250	500	750	2	0	1	0.25	0.25	0.25	0.25	0.125	0.125	0.125	0.125	0.125	linear	0.025	TRUE	300	NA	NA	0	0.5	4	fixmodel	0.9	-0.01144662812733158	0.003793645952592396	0	10
4	250	0	250	500	750	2	0	1	0.25	0.25	0.25	0.25	0.125	0.125	0.125	0.125	0.125	linear	0.025	TRUE	300	NA	NA	0	0.5	4	fixmodel_cal	0.9	-0.010478513078738603	0.003427152387214004	0	10
4	250	0	250	500	750	2	0	1	0.25	0.25	0.25	0.25	0.125	0.125	0.125	0.125	0.125	linear	0.025	TRUE	300	NA	NA	0	0.5	4	sepmodel	0.9	-8.763063791214443e-4	0.0017258710750391298	0	10
4	250	0	250	500	750	2	0	1	0.25	0.25	0.25	0.25	0.125	0.125	0.125	0.125	0.125	linear	0.025	TRUE	325	NA	NA	0	0.5	2	fixmodel	0.8	0.013291811277534853	0.006855882396364398	0	10
4	250	0	250	500	750	2	0	1	0.25	0.25	0.25	0.25	0.125	0.125	0.125	0.125	0.125	linear	0.025	TRUE	325	NA	NA	0	0.5	2	fixmodel_cal	0.9	0.018677422361379214	0.006454525929674908	0	10
4	250	0	250	500	750	2	0	1	0.25	0.25	0.25	0.25	0.125	0.125	0.125	0.125	0.125	linear	0.025	TRUE	325	NA	NA	0	0.5	2	sepmodel	0.8	0.007632385349523272	0.005669548115696508	0	10
4	250	0	250	500	750	2	0	1	0.25	0.25	0.25	0.25	0.125	0.125	0.125	0.125	0.125	linear	0.025	TRUE	325	NA	NA	0	0.5	3	fixmodel	0.8	-0.00632407811880589	0.007688800774236914	0	10
4	250	0	250	500	750	2	0	1	0.25	0.25	0.25	0.25	0.125	0.125	0.125	0.125	0.125	linear	0.025	TRUE	325	NA	NA	0	0.5	3	fixmodel_cal	0.8	-0.004044319111225517	0.009059933480143917	0	10
4	250	0	250	500	750	2	0	1	0.25	0.25	0.25	0.25	0.125	0.125	0.125	0.125	0.125	linear	0.025	TRUE	325	NA	NA	0	0.5	3	sepmodel	0.8	-0.01511431744044298	0.0070961679079400534	0	10
4	250	0	250	500	750	2	0	1	0.25	0.25	0.25	0.25	0.125	0.125	0.125	0.125	0.125	linear	0.025	TRUE	325	NA	NA	0	0.5	4	fixmodel	0.8	-0.01934872438949759	0.004654113348648679	0	10
4	250	0	250	500	750	2	0	1	0.25	0.25	0.25	0.25	0.125	0.125	0.125	0.125	0.125	linear	0.025	TRUE	325	NA	NA	0	0.5	4	fixmodel_cal	0.8	-0.012285212486424165	0.004265308855357195	0	10
4	250	0	250	500	750	2	0	1	0.25	0.25	0.25	0.25	0.125	0.125	0.125	0.125	0.125	linear	0.025	TRUE	325	NA	NA	0	0.5	4	sepmodel	0.8	-0.014642700479121442	0.004416030389767912	0	10
4	250	0	250	500	750	2	0	1	0.25	0.25	0.25	0.25	0.125	0.125	0.125	0.125	0.125	linear	0.025	TRUE	350	NA	NA	0	0.5	2	fixmodel	0.9	0.042294954210367136	0.007723583626624304	0	10
4	250	0	250	500	750	2	0	1	0.25	0.25	0.25	0.25	0.125	0.125	0.125	0.125	0.125	linear	0.025	TRUE	350	NA	NA	0	0.5	2	fixmodel_cal	0.9	0.03609135238392926	0.008558289181975282	0	10
4	250	0	250	500	750	2	0	1	0.25	0.25	0.25	0.25	0.125	0.125	0.125	0.125	0.125	linear	0.025	TRUE	350	NA	NA	0	0.5	2	sepmodel	0.9	0.030623248548177318	0.006830139236708198	0	10
4	250	0	250	500	750	2	0	1	0.25	0.25	0.25	0.25	0.125	0.125	0.125	0.125	0.125	linear	0.025	TRUE	350	NA	NA	0	0.5	3	fixmodel	1	0.043713606322286117	0.004149845994309737	0	10
4	250	0	250	500	750	2	0	1	0.25	0.25	0.25	0.25	0.125	0.125	0.125	0.125	0.125	linear	0.025	TRUE	350	NA	NA	0	0.5	3	fixmodel_cal	1	0.0481132905867349	0.004287416448708125	0	10
4	250	0	250	500	750	2	0	1	0.25	0.25	0.25	0.25	0.125	0.125	0.125	0.125	0.125	linear	0.025	TRUE	350	NA	NA	0	0.5	3	sepmodel	1	0.03835946999919042	0.004745372709718627	0	10
4	250	0	250	500	750	2	0	1	0.25	0.25	0.25	0.25	0.125	0.125	0.125	0.125	0.125	linear	0.025	TRUE	350	NA	NA	0	0.5	4	fixmodel	0.8	0.012997890342866822	0.008609590517870979	0	10
4	250	0	250	500	750	2	0	1	0.25	0.25	0.25	0.25	0.125	0.125	0.125	0.125	0.125	linear	0.025	TRUE	350	NA	NA	0	0.5	4	fixmodel_cal	0.8	0.015265675172707615	0.009241844888116394	0	10
4	250	0	250	500	750	2	0	1	0.25	0.25	0.25	0.25	0.125	0.125	0.125	0.125	0.125	linear	0.025	TRUE	350	NA	NA	0	0.5	4	sepmodel	0.8	0.007423376211755197	0.008051299529752925	0	10
4	250	0	250	500	750	2	0	1	0.25	0.25	0.25	0.25	0.125	0.125	0.125	0.125	0.125	linear	0.025	TRUE	375	NA	NA	0	0.5	2	fixmodel	1	0.02648695916539489	0.006127424970831352	0	10
4	250	0	250	500	750	2	0	1	0.25	0.25	0.25	0.25	0.125	0.125	0.125	0.125	0.125	linear	0.025	TRUE	375	NA	NA	0	0.5	2	fixmodel_cal	1	0.027109061162863927	0.005199354151926715	0	10
4	250	0	250	500	750	2	0	1	0.25	0.25	0.25	0.25	0.125	0.125	0.125	0.125	0.125	linear	0.025	TRUE	375	NA	NA	0	0.5	2	sepmodel	1	0.031903512221051714	0.007238860617219126	0	10
4	250	0	250	500	750	2	0	1	0.25	0.25	0.25	0.25	0.125	0.125	0.125	0.125	0.125	linear	0.025	TRUE	375	NA	NA	0	0.5	3	fixmodel	0.9	0.028237613591691055	0.009253768863157385	0	10
4	250	0	250	500	750	2	0	1	0.25	0.25	0.25	0.25	0.125	0.125	0.125	0.125	0.125	linear	0.025	TRUE	375	NA	NA	0	0.5	3	fixmodel_cal	0.9	0.028129225912593196	0.009884743202593008	0	10
4	250	0	250	500	750	2	0	1	0.25	0.25	0.25	0.25	0.125	0.125	0.125	0.125	0.125	linear	0.025	TRUE	375	NA	NA	0	0.5	3	sepmodel	0.9	0.038820904151293203	0.010886076861553271	0	10
4	250	0	250	500	750	2	0	1	0.25	0.25	0.25	0.25	0.125	0.125	0.125	0.125	0.125	linear	0.025	TRUE	375	NA	NA	0	0.5	4	fixmodel	0.9	0.007705327010155427	0.007136870448908444	0	10
4	250	0	250	500	750	2	0	1	0.25	0.25	0.25	0.25	0.125	0.125	0.125	0.125	0.125	linear	0.025	TRUE	375	NA	NA	0	0.5	4	fixmodel_cal	0.9	0.009795535867841907	0.0075154415143949	0	10
4	250	0	250	500	750	2	0	1	0.25	0.25	0.25	0.25	0.125	0.125	0.125	0.125	0.125	linear	0.025	TRUE	375	NA	NA	0	0.5	4	sepmodel	0.9	0.0036454770022043394	0.006493160181890461	0	10
4	250	0	250	500	750	2	0	1	0.25	0.25	0.25	0.25	0.125	0.125	0.125	0.125	0.125	linear	0.025	TRUE	400	NA	NA	0	0.5	2	fixmodel	0.8	-0.0035144599553143417	0.010173455526246896	0	10
4	250	0	250	500	750	2	0	1	0.25	0.25	0.25	0.25	0.125	0.125	0.125	0.125	0.125	linear	0.025	TRUE	400	NA	NA	0	0.5	2	fixmodel_cal	0.8	6.175482077314387e-5	0.010729353183200617	0	10
4	250	0	250	500	750	2	0	1	0.25	0.25	0.25	0.25	0.125	0.125	0.125	0.125	0.125	linear	0.025	TRUE	400	NA	NA	0	0.5	2	sepmodel	0.8	-0.0018789624329380416	0.010882833737221044	0	10
4	250	0	250	500	750	2	0	1	0.25	0.25	0.25	0.25	0.125	0.125	0.125	0.125	0.125	linear	0.025	TRUE	400	NA	NA	0	0.5	3	fixmodel	0.6	-0.025027261199786696	0.01010189651114634	0	10
4	250	0	250	500	750	2	0	1	0.25	0.25	0.25	0.25	0.125	0.125	0.125	0.125	0.125	linear	0.025	TRUE	400	NA	NA	0	0.5	3	fixmodel_cal	0.7	-0.022770302910707252	0.008305646681013195	0	10
4	250	0	250	500	750	2	0	1	0.25	0.25	0.25	0.25	0.125	0.125	0.125	0.125	0.125	linear	0.025	TRUE	400	NA	NA	0	0.5	3	sepmodel	0.6	-0.014719036389049547	0.009930882756497592	0	10
4	250	0	250	500	750	2	0	1	0.25	0.25	0.25	0.25	0.125	0.125	0.125	0.125	0.125	linear	0.025	TRUE	400	NA	NA	0	0.5	4	fixmodel	0.5	-0.04309756049026264	0.010621349094901138	0	10
4	250	0	250	500	750	2	0	1	0.25	0.25	0.25	0.25	0.125	0.125	0.125	0.125	0.125	linear	0.025	TRUE	400	NA	NA	0	0.5	4	fixmodel_cal	0.5	-0.04355530491274622	0.00991568855779294	0	10
4	250	0	250	500	750	2	0	1	0.25	0.25	0.25	0.25	0.125	0.125	0.125	0.125	0.125	linear	0.025	TRUE	400	NA	NA	0	0.5	4	sepmodel	0.5	-0.05098562725547754	0.012284723393739823	0	10
4	250	0	250	500	750	2	0	1	0.25	0.25	0.25	0.25	0.125	0.125	0.125	0.125	0.125	linear	0.025	TRUE	425	NA	NA	0	0.5	2	fixmodel	0.7	-0.024772311657110538	0.009795605428543984	0	10
4	250	0	250	500	750	2	0	1	0.25	0.25	0.25	0.25	0.125	0.125	0.125	0.125	0.125	linear	0.025	TRUE	425	NA	NA	0	0.5	2	fixmodel_cal	0.8	-0.023273394482363596	0.009345152876590577	0	10
4	250	0	250	500	750	2	0	1	0.25	0.25	0.25	0.25	0.125	0.125	0.125	0.125	0.125	linear	0.025	TRUE	425	NA	NA	0	0.5	2	sepmodel	0.6	-0.02564729991819074	0.011996755212220765	0	10
4	250	0	250	500	750	2	0	1	0.25	0.25	0.25	0.25	0.125	0.125	0.125	0.125	0.125	linear	0.025	TRUE	425	NA	NA	0	0.5	3	fixmodel	0.8	-0.009592600987487149	0.005665619894072736	0	10
4	250	0	250	500	750	2	0	1	0.25	0.25	0.25	0.25	0.125	0.125	0.125	0.125	0.125	linear	0.025	TRUE	425	NA	NA	0	0.5	3	fixmodel_cal	0.8	-0.0038397461716905305	0.004764354485786144	0	10
4	250	0	250	500	750	2	0	1	0.25	0.25	0.25	0.25	0.125	0.125	0.125	0.125	0.125	linear	0.025	TRUE	425	NA	NA	0	0.5	3	sepmodel	0.8	-0.0023080475308177306	0.0061743016604763334	0	10
4	250	0	250	500	750	2	0	1	0.25	0.25	0.25	0.25	0.125	0.125	0.125	0.125	0.125	linear	0.025	TRUE	425	NA	NA	0	0.5	4	fixmodel	0.8	0.009879380349397704	0.009472502041426453	0	10
4	250	0	250	500	750	2	0	1	0.25	0.25	0.25	0.25	0.125	0.125	0.125	0.125	0.125	linear	0.025	TRUE	425	NA	NA	0	0.5	4	fixmodel_cal	0.8	0.007357639008535297	0.007815138029686565	0	10
4	250	0	250	500	750	2	0	1	0.25	0.25	0.25	0.25	0.125	0.125	0.125	0.125	0.125	linear	0.025	TRUE	425	NA	NA	0	0.5	4	sepmodel	0.8	0.01970211151501427	0.01016426861886762	0	10
4	250	0	250	500	750	2	0	1	0.25	0.25	0.25	0.25	0.125	0.125	0.125	0.125	0.125	linear	0.025	TRUE	450	NA	NA	0	0.5	2	fixmodel	1	0.006979399637682149	0.0013925434618676058	0	10
4	250	0	250	500	750	2	0	1	0.25	0.25	0.25	0.25	0.125	0.125	0.125	0.125	0.125	linear	0.025	TRUE	450	NA	NA	0	0.5	2	fixmodel_cal	1	0.011455724331605379	0.001520267723555528	0	10
4	250	0	250	500	750	2	0	1	0.25	0.25	0.25	0.25	0.125	0.125	0.125	0.125	0.125	linear	0.025	TRUE	450	NA	NA	0	0.5	2	sepmodel	1	0.011099549947592042	0.0025176002688141372	0	10
4	250	0	250	500	750	2	0	1	0.25	0.25	0.25	0.25	0.125	0.125	0.125	0.125	0.125	linear	0.025	TRUE	450	NA	NA	0	0.5	3	fixmodel	0.7	0.02302748639419642	0.009752067964020157	0	10
4	250	0	250	500	750	2	0	1	0.25	0.25	0.25	0.25	0.125	0.125	0.125	0.125	0.125	linear	0.025	TRUE	450	NA	NA	0	0.5	3	fixmodel_cal	0.9	0.025828648880222554	0.008806980783329465	0	10
4	250	0	250	500	750	2	0	1	0.25	0.25	0.25	0.25	0.125	0.125	0.125	0.125	0.125	linear	0.025	TRUE	450	NA	NA	0	0.5	3	sepmodel	0.8	0.0447965671408508	0.014249468916949209	0	10
4	250	0	250	500	750	2	0	1	0.25	0.25	0.25	0.25	0.125	0.125	0.125	0.125	0.125	linear	0.025	TRUE	450	NA	NA	0	0.5	4	fixmodel	1	0.06121773257832086	0.009457012252793138	0	10
4	250	0	250	500	750	2	0	1	0.25	0.25	0.25	0.25	0.125	0.125	0.125	0.125	0.125	linear	0.025	TRUE	450	NA	NA	0	0.5	4	fixmodel_cal	1	0.06465456686196286	0.009465626174097075	0	10
4	250	0	250	500	750	2	0	1	0.25	0.25	0.25	0.25	0.125	0.125	0.125	0.125	0.125	linear	0.025	TRUE	450	NA	NA	0	0.5	4	sepmodel	1	0.05623738833133874	0.008761707380614782	0	10
4	250	0	250	500	750	2	0	1	0.25	0.25	0.25	0.25	0.125	0.125	0.125	0.125	0.125	linear	0.025	TRUE	475	NA	NA	0	0.5	2	fixmodel	0.5	-0.05207753802374273	0.010348510018398363	0	10
4	250	0	250	500	750	2	0	1	0.25	0.25	0.25	0.25	0.125	0.125	0.125	0.125	0.125	linear	0.025	TRUE	475	NA	NA	0	0.5	2	fixmodel_cal	0.5	-0.054800603149615684	0.010111035232225176	0	10
4	250	0	250	500	750	2	0	1	0.25	0.25	0.25	0.25	0.125	0.125	0.125	0.125	0.125	linear	0.025	TRUE	475	NA	NA	0	0.5	2	sepmodel	0.5	-0.05456219001504534	0.010891470299837067	0	10
4	250	0	250	500	750	2	0	1	0.25	0.25	0.25	0.25	0.125	0.125	0.125	0.125	0.125	linear	0.025	TRUE	475	NA	NA	0	0.5	3	fixmodel	0.9	-0.011202156368809826	0.0045864308726029585	0	10
4	250	0	250	500	750	2	0	1	0.25	0.25	0.25	0.25	0.125	0.125	0.125	0.125	0.125	linear	0.025	TRUE	475	NA	NA	0	0.5	3	fixmodel_cal	1	-0.009795541505981966	0.004077137885744279	0	10
4	250	0	250	500	750	2	0	1	0.25	0.25	0.25	0.25	0.125	0.125	0.125	0.125	0.125	linear	0.025	TRUE	475	NA	NA	0	0.5	3	sepmodel	0.8	-0.005511924966356788	0.004626516185707281	0	10
4	250	0	250	500	750	2	0	1	0.25	0.25	0.25	0.25	0.125	0.125	0.125	0.125	0.125	linear	0.025	TRUE	475	NA	NA	0	0.5	4	fixmodel	0.7	-0.006798731798409216	0.00948530561151545	0	10
4	250	0	250	500	750	2	0	1	0.25	0.25	0.25	0.25	0.125	0.125	0.125	0.125	0.125	linear	0.025	TRUE	475	NA	NA	0	0.5	4	fixmodel_cal	0.9	-1.7511765735984952e-4	0.007505083416502273	0	10
4	250	0	250	500	750	2	0	1	0.25	0.25	0.25	0.25	0.125	0.125	0.125	0.125	0.125	linear	0.025	TRUE	475	NA	NA	0	0.5	4	sepmodel	0.8	-0.004514820255406837	0.009400667406436304	0	10
4	250	0	250	500	750	2	0	1	0.25	0.25	0.25	0.25	0.125	0.125	0.125	0.125	0.125	linear	0.025	TRUE	500	NA	NA	0	0.5	2	fixmodel	0.9	0.019528277682659443	0.004303632024647049	0	10
4	250	0	250	500	750	2	0	1	0.25	0.25	0.25	0.25	0.125	0.125	0.125	0.125	0.125	linear	0.025	TRUE	500	NA	NA	0	0.5	2	fixmodel_cal	0.9	0.016766584369751838	0.005413019722699506	0	10
4	250	0	250	500	750	2	0	1	0.25	0.25	0.25	0.25	0.125	0.125	0.125	0.125	0.125	linear	0.025	TRUE	500	NA	NA	0	0.5	2	sepmodel	0.9	0.0374534551096896	0.00707693147849821	0	10
4	250	0	250	500	750	2	0	1	0.25	0.25	0.25	0.25	0.125	0.125	0.125	0.125	0.125	linear	0.025	TRUE	500	NA	NA	0	0.5	3	fixmodel	0.8	-0.01298215223222765	0.005675311713523692	0	10
4	250	0	250	500	750	2	0	1	0.25	0.25	0.25	0.25	0.125	0.125	0.125	0.125	0.125	linear	0.025	TRUE	500	NA	NA	0	0.5	3	fixmodel_cal	0.9	-0.01107301105953297	0.005042897890258622	0	10
4	250	0	250	500	750	2	0	1	0.25	0.25	0.25	0.25	0.125	0.125	0.125	0.125	0.125	linear	0.025	TRUE	500	NA	NA	0	0.5	3	sepmodel	0.8	-0.010147871573645984	0.005557396468922427	0	10
4	250	0	250	500	750	2	0	1	0.25	0.25	0.25	0.25	0.125	0.125	0.125	0.125	0.125	linear	0.025	TRUE	500	NA	NA	0	0.5	4	fixmodel	0.9	-0.011130312996711814	0.002421634322279823	0	10
4	250	0	250	500	750	2	0	1	0.25	0.25	0.25	0.25	0.125	0.125	0.125	0.125	0.125	linear	0.025	TRUE	500	NA	NA	0	0.5	4	fixmodel_cal	0.9	-0.004605860487152683	0.002251553445803271	0	10
4	250	0	250	500	750	2	0	1	0.25	0.25	0.25	0.25	0.125	0.125	0.125	0.125	0.125	linear	0.025	TRUE	500	NA	NA	0	0.5	4	sepmodel	0.9	0.003592194505347199	0.003271622369185237	0	10
4	250	0	250	500	750	2	0	1	0.25	0.25	0.25	0.25	0.125	0.125	0.125	0.125	0.125	linear	0.025	TRUE	525	NA	NA	0	0.5	2	fixmodel	1	0.013332826585952995	0.0029034155442506414	0	10
4	250	0	250	500	750	2	0	1	0.25	0.25	0.25	0.25	0.125	0.125	0.125	0.125	0.125	linear	0.025	TRUE	525	NA	NA	0	0.5	2	fixmodel_cal	1	0.017466645869504645	0.003560976351413302	0	10
4	250	0	250	500	750	2	0	1	0.25	0.25	0.25	0.25	0.125	0.125	0.125	0.125	0.125	linear	0.025	TRUE	525	NA	NA	0	0.5	2	sepmodel	1	0.013392500114651488	0.0029839815920347716	0	10
4	250	0	250	500	750	2	0	1	0.25	0.25	0.25	0.25	0.125	0.125	0.125	0.125	0.125	linear	0.025	TRUE	525	NA	NA	0	0.5	3	fixmodel	0.9	0.023164656991593518	0.005870982730289271	0	10
4	250	0	250	500	750	2	0	1	0.25	0.25	0.25	0.25	0.125	0.125	0.125	0.125	0.125	linear	0.025	TRUE	525	NA	NA	0	0.5	3	fixmodel_cal	0.9	0.032786974857724464	0.006536334110988807	0	10
4	250	0	250	500	750	2	0	1	0.25	0.25	0.25	0.25	0.125	0.125	0.125	0.125	0.125	linear	0.025	TRUE	525	NA	NA	0	0.5	3	sepmodel	0.8	0.016039445729200998	0.005377268842599842	0	10
4	250	0	250	500	750	2	0	1	0.25	0.25	0.25	0.25	0.125	0.125	0.125	0.125	0.125	linear	0.025	TRUE	525	NA	NA	0	0.5	4	fixmodel	0.9	2.471037801763193e-4	0.00510946738106431	0	10
4	250	0	250	500	750	2	0	1	0.25	0.25	0.25	0.25	0.125	0.125	0.125	0.125	0.125	linear	0.025	TRUE	525	NA	NA	0	0.5	4	fixmodel_cal	0.9	0.0143198863756544	0.005922107012935214	0	10
4	250	0	250	500	750	2	0	1	0.25	0.25	0.25	0.25	0.125	0.125	0.125	0.125	0.125	linear	0.025	TRUE	525	NA	NA	0	0.5	4	sepmodel	0.9	-0.0037742642320460844	0.005685401780645346	0	10
4	250	0	250	500	750	2	0	1	0.25	0.25	0.25	0.25	0.125	0.125	0.125	0.125	0.125	linear	0.025	TRUE	550	NA	NA	0	0.5	2	fixmodel	0.9	0.030745765567625233	0.008786286210932422	0	10
4	250	0	250	500	750	2	0	1	0.25	0.25	0.25	0.25	0.125	0.125	0.125	0.125	0.125	linear	0.025	TRUE	550	NA	NA	0	0.5	2	fixmodel_cal	0.9	0.03871014439310569	0.006940131082238681	0	10
4	250	0	250	500	750	2	0	1	0.25	0.25	0.25	0.25	0.125	0.125	0.125	0.125	0.125	linear	0.025	TRUE	550	NA	NA	0	0.5	2	sepmodel	0.7	0.028589117013457458	0.010186403878090885	0	10
4	250	0	250	500	750	2	0	1	0.25	0.25	0.25	0.25	0.125	0.125	0.125	0.125	0.125	linear	0.025	TRUE	550	NA	NA	0	0.5	3	fixmodel	0.9	0.014286493339655034	0.004192401007784237	0	10
4	250	0	250	500	750	2	0	1	0.25	0.25	0.25	0.25	0.125	0.125	0.125	0.125	0.125	linear	0.025	TRUE	550	NA	NA	0	0.5	3	fixmodel_cal	0.9	0.023475069953620874	0.004084736785318121	0	10
4	250	0	250	500	750	2	0	1	0.25	0.25	0.25	0.25	0.125	0.125	0.125	0.125	0.125	linear	0.025	TRUE	550	NA	NA	0	0.5	3	sepmodel	0.9	0.006088159321522291	0.004172826965525328	0	10
4	250	0	250	500	750	2	0	1	0.25	0.25	0.25	0.25	0.125	0.125	0.125	0.125	0.125	linear	0.025	TRUE	550	NA	NA	0	0.5	4	fixmodel	0.9	0.03170967273475993	0.0065124155978920914	0	10
4	250	0	250	500	750	2	0	1	0.25	0.25	0.25	0.25	0.125	0.125	0.125	0.125	0.125	linear	0.025	TRUE	550	NA	NA	0	0.5	4	fixmodel_cal	0.9	0.037960014962567526	0.007420169787502746	0	10
4	250	0	250	500	750	2	0	1	0.25	0.25	0.25	0.25	0.125	0.125	0.125	0.125	0.125	linear	0.025	TRUE	550	NA	NA	0	0.5	4	sepmodel	0.9	0.031521905932748624	0.006553656253326629	0	10
4	250	0	250	500	750	2	0	1	0.25	0.25	0.25	0.25	0.125	0.125	0.125	0.125	0.125	linear	0.025	TRUE	575	NA	NA	0	0.5	2	fixmodel	0.9	0.0211304487702519	0.006532999182884425	0	10
4	250	0	250	500	750	2	0	1	0.25	0.25	0.25	0.25	0.125	0.125	0.125	0.125	0.125	linear	0.025	TRUE	575	NA	NA	0	0.5	2	fixmodel_cal	0.9	0.016484775751135407	0.00787509832297246	0	10
4	250	0	250	500	750	2	0	1	0.25	0.25	0.25	0.25	0.125	0.125	0.125	0.125	0.125	linear	0.025	TRUE	575	NA	NA	0	0.5	2	sepmodel	0.9	0.030250151359787366	0.006199305077804037	0	10
4	250	0	250	500	750	2	0	1	0.25	0.25	0.25	0.25	0.125	0.125	0.125	0.125	0.125	linear	0.025	TRUE	575	NA	NA	0	0.5	3	fixmodel	0.8	-0.023100144338318224	0.009528377378804801	0	10
4	250	0	250	500	750	2	0	1	0.25	0.25	0.25	0.25	0.125	0.125	0.125	0.125	0.125	linear	0.025	TRUE	575	NA	NA	0	0.5	3	fixmodel_cal	0.8	-0.027171764404908726	0.009457481039974163	0	10
4	250	0	250	500	750	2	0	1	0.25	0.25	0.25	0.25	0.125	0.125	0.125	0.125	0.125	linear	0.025	TRUE	575	NA	NA	0	0.5	3	sepmodel	0.8	-0.027552790320421655	0.009378053330080805	0	10
4	250	0	250	500	750	2	0	1	0.25	0.25	0.25	0.25	0.125	0.125	0.125	0.125	0.125	linear	0.025	TRUE	575	NA	NA	0	0.5	4	fixmodel	1	0.0027503581899131295	0.00235280069162505	0	10
4	250	0	250	500	750	2	0	1	0.25	0.25	0.25	0.25	0.125	0.125	0.125	0.125	0.125	linear	0.025	TRUE	575	NA	NA	0	0.5	4	fixmodel_cal	1	0.01158753248989797	0.0023022803478217712	0	10
4	250	0	250	500	750	2	0	1	0.25	0.25	0.25	0.25	0.125	0.125	0.125	0.125	0.125	linear	0.025	TRUE	575	NA	NA	0	0.5	4	sepmodel	0.8	0.0022770923639489848	0.004995457125821477	0	10
4	250	0	250	500	750	2	0	1	0.25	0.25	0.25	0.25	0.125	0.125	0.125	0.125	0.125	linear	0.025	TRUE	600	NA	NA	0	0.5	2	fixmodel	0.6	-0.013309911405218705	0.02240952948463152	0	10
4	250	0	250	500	750	2	0	1	0.25	0.25	0.25	0.25	0.125	0.125	0.125	0.125	0.125	linear	0.025	TRUE	600	NA	NA	0	0.5	2	fixmodel_cal	0.7	-0.0024573145811462053	0.019059491434938538	0	10
4	250	0	250	500	750	2	0	1	0.25	0.25	0.25	0.25	0.125	0.125	0.125	0.125	0.125	linear	0.025	TRUE	600	NA	NA	0	0.5	2	sepmodel	0.5	-0.005881536054477635	0.024661606043921515	0	10
4	250	0	250	500	750	2	0	1	0.25	0.25	0.25	0.25	0.125	0.125	0.125	0.125	0.125	linear	0.025	TRUE	600	NA	NA	0	0.5	3	fixmodel	0.8	-0.03549742679006978	0.00684057179701083	0	10
4	250	0	250	500	750	2	0	1	0.25	0.25	0.25	0.25	0.125	0.125	0.125	0.125	0.125	linear	0.025	TRUE	600	NA	NA	0	0.5	3	fixmodel_cal	0.8	-0.0203998995695375	0.005507159289160103	0	10
4	250	0	250	500	750	2	0	1	0.25	0.25	0.25	0.25	0.125	0.125	0.125	0.125	0.125	linear	0.025	TRUE	600	NA	NA	0	0.5	3	sepmodel	0.8	-0.024127483930007076	0.00739671259933132	0	10
4	250	0	250	500	750	2	0	1	0.25	0.25	0.25	0.25	0.125	0.125	0.125	0.125	0.125	linear	0.025	TRUE	600	NA	NA	0	0.5	4	fixmodel	0.8	-0.03442444699789175	0.0061330384795090795	0	10
4	250	0	250	500	750	2	0	1	0.25	0.25	0.25	0.25	0.125	0.125	0.125	0.125	0.125	linear	0.025	TRUE	600	NA	NA	0	0.5	4	fixmodel_cal	0.9	-0.02332197422437321	0.005010566810948791	0	10
4	250	0	250	500	750	2	0	1	0.25	0.25	0.25	0.25	0.125	0.125	0.125	0.125	0.125	linear	0.025	TRUE	600	NA	NA	0	0.5	4	sepmodel	0.7	-0.03332196098947952	0.005902683437155396	0	10
4	250	0	250	500	750	2	0	1	0.25	0.25	0.25	0.25	0.125	0.125	0.125	0.125	0.125	linear	0.025	TRUE	625	NA	NA	0	0.5	2	fixmodel	0.9	-0.03098495279103527	0.009867789724369412	0	10
4	250	0	250	500	750	2	0	1	0.25	0.25	0.25	0.25	0.125	0.125	0.125	0.125	0.125	linear	0.025	TRUE	625	NA	NA	0	0.5	2	fixmodel_cal	0.9	-0.023759711910743574	0.0092086574812982	0	10
4	250	0	250	500	750	2	0	1	0.25	0.25	0.25	0.25	0.125	0.125	0.125	0.125	0.125	linear	0.025	TRUE	625	NA	NA	0	0.5	2	sepmodel	0.9	-0.018221121578615655	0.007776231970469945	0	10
4	250	0	250	500	750	2	0	1	0.25	0.25	0.25	0.25	0.125	0.125	0.125	0.125	0.125	linear	0.025	TRUE	625	NA	NA	0	0.5	3	fixmodel	0.9	0.009673582124551317	0.005493206123677843	0	10
4	250	0	250	500	750	2	0	1	0.25	0.25	0.25	0.25	0.125	0.125	0.125	0.125	0.125	linear	0.025	TRUE	625	NA	NA	0	0.5	3	fixmodel_cal	1	0.012106495041808954	0.0043045069242266575	0	10
4	250	0	250	500	750	2	0	1	0.25	0.25	0.25	0.25	0.125	0.125	0.125	0.125	0.125	linear	0.025	TRUE	625	NA	NA	0	0.5	3	sepmodel	0.9	0.018086123809739833	0.008511159174934156	0	10
4	250	0	250	500	750	2	0	1	0.25	0.25	0.25	0.25	0.125	0.125	0.125	0.125	0.125	linear	0.025	TRUE	625	NA	NA	0	0.5	4	fixmodel	0.8	-0.012709887070097431	0.007872832643383046	0	10
4	250	0	250	500	750	2	0	1	0.25	0.25	0.25	0.25	0.125	0.125	0.125	0.125	0.125	linear	0.025	TRUE	625	NA	NA	0	0.5	4	fixmodel_cal	0.9	-0.0014407092651341018	0.0064606857753071465	0	10
4	250	0	250	500	750	2	0	1	0.25	0.25	0.25	0.25	0.125	0.125	0.125	0.125	0.125	linear	0.025	TRUE	625	NA	NA	0	0.5	4	sepmodel	0.8	-0.00836412260867136	0.011339191080310436	0	10
4	250	0	250	500	750	2	0	1	0.25	0.25	0.25	0.25	0.125	0.125	0.125	0.125	0.125	linear	0.025	TRUE	650	NA	NA	0	0.5	2	fixmodel	0.9	-0.012620999758466067	0.011178682227362525	0	10
4	250	0	250	500	750	2	0	1	0.25	0.25	0.25	0.25	0.125	0.125	0.125	0.125	0.125	linear	0.025	TRUE	650	NA	NA	0	0.5	2	fixmodel_cal	0.9	0.005527717659926476	0.010425362384916408	0	10
4	250	0	250	500	750	2	0	1	0.25	0.25	0.25	0.25	0.125	0.125	0.125	0.125	0.125	linear	0.025	TRUE	650	NA	NA	0	0.5	2	sepmodel	0.9	0.0028266205476507517	0.014776691363456598	0	10
4	250	0	250	500	750	2	0	1	0.25	0.25	0.25	0.25	0.125	0.125	0.125	0.125	0.125	linear	0.025	TRUE	650	NA	NA	0	0.5	3	fixmodel	1	0.054163210066000264	0.006212195434461968	0	10
4	250	0	250	500	750	2	0	1	0.25	0.25	0.25	0.25	0.125	0.125	0.125	0.125	0.125	linear	0.025	TRUE	650	NA	NA	0	0.5	3	fixmodel_cal	1	0.07128288080159823	0.0073973494337443765	0	10
4	250	0	250	500	750	2	0	1	0.25	0.25	0.25	0.25	0.125	0.125	0.125	0.125	0.125	linear	0.025	TRUE	650	NA	NA	0	0.5	3	sepmodel	0.9	0.05662817768525135	0.007721793473532432	0	10
4	250	0	250	500	750	2	0	1	0.25	0.25	0.25	0.25	0.125	0.125	0.125	0.125	0.125	linear	0.025	TRUE	650	NA	NA	0	0.5	4	fixmodel	1	0.06731712443653054	0.013172539049544832	0	10
4	250	0	250	500	750	2	0	1	0.25	0.25	0.25	0.25	0.125	0.125	0.125	0.125	0.125	linear	0.025	TRUE	650	NA	NA	0	0.5	4	fixmodel_cal	1	0.0814689986643104	0.012903284898119807	0	10
4	250	0	250	500	750	2	0	1	0.25	0.25	0.25	0.25	0.125	0.125	0.125	0.125	0.125	linear	0.025	TRUE	650	NA	NA	0	0.5	4	sepmodel	0.9	0.05433618449338118	0.016144732479426237	0	10
4	250	0	250	500	750	2	0	1	0.25	0.25	0.25	0.25	0.125	0.125	0.125	0.125	0.125	linear	0.025	TRUE	675	NA	NA	0	0.5	2	fixmodel	0.8	-0.02379490504114517	0.005298713597320228	0	10
4	250	0	250	500	750	2	0	1	0.25	0.25	0.25	0.25	0.125	0.125	0.125	0.125	0.125	linear	0.025	TRUE	675	NA	NA	0	0.5	2	fixmodel_cal	0.8	-0.015370131710012589	0.005347494101052015	0	10
4	250	0	250	500	750	2	0	1	0.25	0.25	0.25	0.25	0.125	0.125	0.125	0.125	0.125	linear	0.025	TRUE	675	NA	NA	0	0.5	2	sepmodel	0.8	-0.01057337731279626	0.0046127883624056554	0	10
4	250	0	250	500	750	2	0	1	0.25	0.25	0.25	0.25	0.125	0.125	0.125	0.125	0.125	linear	0.025	TRUE	675	NA	NA	0	0.5	3	fixmodel	1	0.03374576896378985	0.004967695701953793	0	10
4	250	0	250	500	750	2	0	1	0.25	0.25	0.25	0.25	0.125	0.125	0.125	0.125	0.125	linear	0.025	TRUE	675	NA	NA	0	0.5	3	fixmodel_cal	1	0.03480770075558586	0.005407482700703956	0	10
4	250	0	250	500	750	2	0	1	0.25	0.25	0.25	0.25	0.125	0.125	0.125	0.125	0.125	linear	0.025	TRUE	675	NA	NA	0	0.5	3	sepmodel	1	0.0347604717136945	0.005139956829210464	0	10
4	250	0	250	500	750	2	0	1	0.25	0.25	0.25	0.25	0.125	0.125	0.125	0.125	0.125	linear	0.025	TRUE	675	NA	NA	0	0.5	4	fixmodel	0.7	-0.0033667678541599464	0.005994162751830802	0	10
4	250	0	250	500	750	2	0	1	0.25	0.25	0.25	0.25	0.125	0.125	0.125	0.125	0.125	linear	0.025	TRUE	675	NA	NA	0	0.5	4	fixmodel_cal	0.8	-0.0033604008083237573	0.007046990041918803	0	10
4	250	0	250	500	750	2	0	1	0.25	0.25	0.25	0.25	0.125	0.125	0.125	0.125	0.125	linear	0.025	TRUE	675	NA	NA	0	0.5	4	sepmodel	0.8	-0.0018366981084306233	0.004406759478523346	0	10
4	250	0	250	500	750	2	0	1	0.25	0.25	0.25	0.25	0.125	0.125	0.125	0.125	0.125	linear	0.025	TRUE	700	NA	NA	0	0.5	2	fixmodel	0.8	-0.008481518958938348	0.004281982198442497	0	10
4	250	0	250	500	750	2	0	1	0.25	0.25	0.25	0.25	0.125	0.125	0.125	0.125	0.125	linear	0.025	TRUE	700	NA	NA	0	0.5	2	fixmodel_cal	1	0.004305394118029726	0.003444130374472126	0	10
4	250	0	250	500	750	2	0	1	0.25	0.25	0.25	0.25	0.125	0.125	0.125	0.125	0.125	linear	0.025	TRUE	700	NA	NA	0	0.5	2	sepmodel	0.8	-0.00799568096320287	0.005059994094382959	0	10
4	250	0	250	500	750	2	0	1	0.25	0.25	0.25	0.25	0.125	0.125	0.125	0.125	0.125	linear	0.025	TRUE	700	NA	NA	0	0.5	3	fixmodel	0.7	-0.03132543607902	0.0038081584152115135	0	10
4	250	0	250	500	750	2	0	1	0.25	0.25	0.25	0.25	0.125	0.125	0.125	0.125	0.125	linear	0.025	TRUE	700	NA	NA	0	0.5	3	fixmodel_cal	0.9	-0.008413466037968012	0.0035352596777590613	0	10
4	250	0	250	500	750	2	0	1	0.25	0.25	0.25	0.25	0.125	0.125	0.125	0.125	0.125	linear	0.025	TRUE	700	NA	NA	0	0.5	3	sepmodel	0.7	-0.038658763525456774	0.004360719540802646	0	10
4	250	0	250	500	750	2	0	1	0.25	0.25	0.25	0.25	0.125	0.125	0.125	0.125	0.125	linear	0.025	TRUE	700	NA	NA	0	0.5	4	fixmodel	0.7	-0.0650490905071009	0.0120844228506418	0	10
4	250	0	250	500	750	2	0	1	0.25	0.25	0.25	0.25	0.125	0.125	0.125	0.125	0.125	linear	0.025	TRUE	700	NA	NA	0	0.5	4	fixmodel_cal	0.8	-0.04899269556734771	0.009593528320810642	0	10
4	250	0	250	500	750	2	0	1	0.25	0.25	0.25	0.25	0.125	0.125	0.125	0.125	0.125	linear	0.025	TRUE	700	NA	NA	0	0.5	4	sepmodel	0.5	-0.06294784486112082	0.01526319184004889	0	10
4	250	0	250	500	750	2	0	1	0.25	0.25	0.25	0.25	0.125	0.125	0.125	0.125	0.125	linear	0.025	TRUE	725	NA	NA	0	0.5	2	fixmodel	0.8	-0.009626226728285133	0.004799990598906801	0	10
4	250	0	250	500	750	2	0	1	0.25	0.25	0.25	0.25	0.125	0.125	0.125	0.125	0.125	linear	0.025	TRUE	725	NA	NA	0	0.5	2	fixmodel_cal	0.9	-0.004120519382312468	0.004056291757210438	0	10
4	250	0	250	500	750	2	0	1	0.25	0.25	0.25	0.25	0.125	0.125	0.125	0.125	0.125	linear	0.025	TRUE	725	NA	NA	0	0.5	2	sepmodel	0.8	-0.0040071248359620035	0.005789067091844628	0	10
4	250	0	250	500	750	2	0	1	0.25	0.25	0.25	0.25	0.125	0.125	0.125	0.125	0.125	linear	0.025	TRUE	725	NA	NA	0	0.5	3	fixmodel	0.8	-0.058147540153751245	0.011027562806725845	0	10
4	250	0	250	500	750	2	0	1	0.25	0.25	0.25	0.25	0.125	0.125	0.125	0.125	0.125	linear	0.025	TRUE	725	NA	NA	0	0.5	3	fixmodel_cal	0.8	-0.04718737659445024	0.007658790870190272	0	10
4	250	0	250	500	750	2	0	1	0.25	0.25	0.25	0.25	0.125	0.125	0.125	0.125	0.125	linear	0.025	TRUE	725	NA	NA	0	0.5	3	sepmodel	0.8	-0.05402935323769453	0.010401452295778687	0	10
4	250	0	250	500	750	2	0	1	0.25	0.25	0.25	0.25	0.125	0.125	0.125	0.125	0.125	linear	0.025	TRUE	725	NA	NA	0	0.5	4	fixmodel	0.7	-0.01971002570190319	0.007509813910365937	0	10
4	250	0	250	500	750	2	0	1	0.25	0.25	0.25	0.25	0.125	0.125	0.125	0.125	0.125	linear	0.025	TRUE	725	NA	NA	0	0.5	4	fixmodel_cal	0.8	-0.008435065404205295	0.006554457953740727	0	10
4	250	0	250	500	750	2	0	1	0.25	0.25	0.25	0.25	0.125	0.125	0.125	0.125	0.125	linear	0.025	TRUE	725	NA	NA	0	0.5	4	sepmodel	0.7	-0.023675893663405237	0.006903562722234476	0	10
4	250	0	250	500	750	2	0	1	0.25	0.25	0.25	0.25	0.125	0.125	0.125	0.125	0.125	linear	0.025	TRUE	750	NA	NA	0	0.5	2	fixmodel	0.8	-0.022410678096531366	0.007096944190231961	0	10
4	250	0	250	500	750	2	0	1	0.25	0.25	0.25	0.25	0.125	0.125	0.125	0.125	0.125	linear	0.025	TRUE	750	NA	NA	0	0.5	2	fixmodel_cal	0.8	-0.006578640983611067	0.004137592296852952	0	10
4	250	0	250	500	750	2	0	1	0.25	0.25	0.25	0.25	0.125	0.125	0.125	0.125	0.125	linear	0.025	TRUE	750	NA	NA	0	0.5	2	sepmodel	0.8	-0.024770669623578663	0.006997505387352121	0	10
4	250	0	250	500	750	2	0	1	0.25	0.25	0.25	0.25	0.125	0.125	0.125	0.125	0.125	linear	0.025	TRUE	750	NA	NA	0	0.5	3	fixmodel	0.8	-0.0017666084378581692	0.00425539893580675	0	10
4	250	0	250	500	750	2	0	1	0.25	0.25	0.25	0.25	0.125	0.125	0.125	0.125	0.125	linear	0.025	TRUE	750	NA	NA	0	0.5	3	fixmodel_cal	0.9	0.010319787337817157	0.004991885289410178	0	10
4	250	0	250	500	750	2	0	1	0.25	0.25	0.25	0.25	0.125	0.125	0.125	0.125	0.125	linear	0.025	TRUE	750	NA	NA	0	0.5	3	sepmodel	0.8	-4.900253212095668e-4	0.0048794145115359415	0	10
4	250	0	250	500	750	2	0	1	0.25	0.25	0.25	0.25	0.125	0.125	0.125	0.125	0.125	linear	0.025	TRUE	750	NA	NA	0	0.5	4	fixmodel	1	0.0539836698020781	0.004834646174955805	0	10
4	250	0	250	500	750	2	0	1	0.25	0.25	0.25	0.25	0.125	0.125	0.125	0.125	0.125	linear	0.025	TRUE	750	NA	NA	0	0.5	4	fixmodel_cal	1	0.058365555093398025	0.005069846527669607	0	10
4	250	0	250	500	750	2	0	1	0.25	0.25	0.25	0.25	0.125	0.125	0.125	0.125	0.125	linear	0.025	TRUE	750	NA	NA	0	0.5	4	sepmodel	1	0.05008190747806034	0.005725328137324503	0	10
4	250	0	250	500	750	2	0	1	0.25	0.25	0.25	0.25	0.25	0.25	0.25	0.25	0.25	linear	0.025	TRUE	25	NA	NA	0	0.5	2	fixmodel	0.8	-0.023175279275299682	0.009834652732677461	0	10
4	250	0	250	500	750	2	0	1	0.25	0.25	0.25	0.25	0.25	0.25	0.25	0.25	0.25	linear	0.025	TRUE	25	NA	NA	0	0.5	2	fixmodel_cal	0.8	-0.021021079737541214	0.010292035045789924	0	10
4	250	0	250	500	750	2	0	1	0.25	0.25	0.25	0.25	0.25	0.25	0.25	0.25	0.25	linear	0.025	TRUE	25	NA	NA	0	0.5	2	sepmodel	0.7	-0.02992478545858577	0.01172945280310534	0	10
4	250	0	250	500	750	2	0	1	0.25	0.25	0.25	0.25	0.25	0.25	0.25	0.25	0.25	linear	0.025	TRUE	25	NA	NA	0	0.5	3	fixmodel	0.9	-0.0120693555732928	0.004022430721524319	0	10
4	250	0	250	500	750	2	0	1	0.25	0.25	0.25	0.25	0.25	0.25	0.25	0.25	0.25	linear	0.025	TRUE	25	NA	NA	0	0.5	3	fixmodel_cal	0.9	-0.009162295237978891	0.004384975221881154	0	10
4	250	0	250	500	750	2	0	1	0.25	0.25	0.25	0.25	0.25	0.25	0.25	0.25	0.25	linear	0.025	TRUE	25	NA	NA	0	0.5	3	sepmodel	0.8	-0.01800246952853248	0.006828660306181882	0	10
4	250	0	250	500	750	2	0	1	0.25	0.25	0.25	0.25	0.25	0.25	0.25	0.25	0.25	linear	0.025	TRUE	25	NA	NA	0	0.5	4	fixmodel	0.8	0.020379843923171017	0.010210727247545329	0	10
4	250	0	250	500	750	2	0	1	0.25	0.25	0.25	0.25	0.25	0.25	0.25	0.25	0.25	linear	0.025	TRUE	25	NA	NA	0	0.5	4	fixmodel_cal	0.8	0.021227224497421492	0.01055336746318913	0	10
4	250	0	250	500	750	2	0	1	0.25	0.25	0.25	0.25	0.25	0.25	0.25	0.25	0.25	linear	0.025	TRUE	25	NA	NA	0	0.5	4	sepmodel	0.7	0.014808116206444389	0.011305814041358022	0	10
4	250	0	250	500	750	2	0	1	0.25	0.25	0.25	0.25	0.25	0.25	0.25	0.25	0.25	linear	0.025	TRUE	50	NA	NA	0	0.5	2	fixmodel	0.8	-0.017900656822383072	0.004174327297915204	0	10
4	250	0	250	500	750	2	0	1	0.25	0.25	0.25	0.25	0.25	0.25	0.25	0.25	0.25	linear	0.025	TRUE	50	NA	NA	0	0.5	2	fixmodel_cal	0.8	-0.016890266213010062	0.0042104252953858706	0	10
4	250	0	250	500	750	2	0	1	0.25	0.25	0.25	0.25	0.25	0.25	0.25	0.25	0.25	linear	0.025	TRUE	50	NA	NA	0	0.5	2	sepmodel	0.7	-0.019835226591670634	0.005167823573536087	0	10
4	250	0	250	500	750	2	0	1	0.25	0.25	0.25	0.25	0.25	0.25	0.25	0.25	0.25	linear	0.025	TRUE	50	NA	NA	0	0.5	3	fixmodel	0.9	-0.025416143312788377	0.003139014006228867	0	10
4	250	0	250	500	750	2	0	1	0.25	0.25	0.25	0.25	0.25	0.25	0.25	0.25	0.25	linear	0.025	TRUE	50	NA	NA	0	0.5	3	fixmodel_cal	0.9	-0.02644232296153231	0.003086337451614214	0	10
4	250	0	250	500	750	2	0	1	0.25	0.25	0.25	0.25	0.25	0.25	0.25	0.25	0.25	linear	0.025	TRUE	50	NA	NA	0	0.5	3	sepmodel	0.8	-0.023778073907916496	0.004762107746982012	0	10
4	250	0	250	500	750	2	0	1	0.25	0.25	0.25	0.25	0.25	0.25	0.25	0.25	0.25	linear	0.025	TRUE	50	NA	NA	0	0.5	4	fixmodel	0.9	-0.03542890861683284	0.002837417307784839	0	10
4	250	0	250	500	750	2	0	1	0.25	0.25	0.25	0.25	0.25	0.25	0.25	0.25	0.25	linear	0.025	TRUE	50	NA	NA	0	0.5	4	fixmodel_cal	0.8	-0.036758074779537596	0.002958923686708177	0	10
4	250	0	250	500	750	2	0	1	0.25	0.25	0.25	0.25	0.25	0.25	0.25	0.25	0.25	linear	0.025	TRUE	50	NA	NA	0	0.5	4	sepmodel	0.8	-0.039235320526303505	0.002721807624520042	0	10
4	250	0	250	500	750	2	0	1	0.25	0.25	0.25	0.25	0.25	0.25	0.25	0.25	0.25	linear	0.025	TRUE	75	NA	NA	0	0.5	2	fixmodel	0.7	-0.02338986945301704	0.0065199942851900386	0	10
4	250	0	250	500	750	2	0	1	0.25	0.25	0.25	0.25	0.25	0.25	0.25	0.25	0.25	linear	0.025	TRUE	75	NA	NA	0	0.5	2	fixmodel_cal	0.6	-0.021164828480390505	0.006854213360424935	0	10
4	250	0	250	500	750	2	0	1	0.25	0.25	0.25	0.25	0.25	0.25	0.25	0.25	0.25	linear	0.025	TRUE	75	NA	NA	0	0.5	2	sepmodel	0.8	-0.018350925460311522	0.004982910207909485	0	10
4	250	0	250	500	750	2	0	1	0.25	0.25	0.25	0.25	0.25	0.25	0.25	0.25	0.25	linear	0.025	TRUE	75	NA	NA	0	0.5	3	fixmodel	0.7	-0.023146337302321872	0.014424191593619724	0	10
4	250	0	250	500	750	2	0	1	0.25	0.25	0.25	0.25	0.25	0.25	0.25	0.25	0.25	linear	0.025	TRUE	75	NA	NA	0	0.5	3	fixmodel_cal	0.7	-0.024497575761704363	0.014403070001744293	0	10
4	250	0	250	500	750	2	0	1	0.25	0.25	0.25	0.25	0.25	0.25	0.25	0.25	0.25	linear	0.025	TRUE	75	NA	NA	0	0.5	3	sepmodel	0.7	-0.01719845201401752	0.013617392365101778	0	10
4	250	0	250	500	750	2	0	1	0.25	0.25	0.25	0.25	0.25	0.25	0.25	0.25	0.25	linear	0.025	TRUE	75	NA	NA	0	0.5	4	fixmodel	0.7	-0.04508494179167208	0.0041527042807850915	0	10
4	250	0	250	500	750	2	0	1	0.25	0.25	0.25	0.25	0.25	0.25	0.25	0.25	0.25	linear	0.025	TRUE	75	NA	NA	0	0.5	4	fixmodel_cal	0.7	-0.04724125305359796	0.004366359098071486	0	10
4	250	0	250	500	750	2	0	1	0.25	0.25	0.25	0.25	0.25	0.25	0.25	0.25	0.25	linear	0.025	TRUE	75	NA	NA	0	0.5	4	sepmodel	0.8	-0.03243712622438128	0.003787733965517566	0	10
4	250	0	250	500	750	2	0	1	0.25	0.25	0.25	0.25	0.25	0.25	0.25	0.25	0.25	linear	0.025	TRUE	100	NA	NA	0	0.5	2	fixmodel	0.6	-0.05758109675430079	0.01744655671002808	0	10
4	250	0	250	500	750	2	0	1	0.25	0.25	0.25	0.25	0.25	0.25	0.25	0.25	0.25	linear	0.025	TRUE	100	NA	NA	0	0.5	2	fixmodel_cal	0.6	-0.05791921470054257	0.01678279152636845	0	10
4	250	0	250	500	750	2	0	1	0.25	0.25	0.25	0.25	0.25	0.25	0.25	0.25	0.25	linear	0.025	TRUE	100	NA	NA	0	0.5	2	sepmodel	0.6	-0.06115375147628215	0.0180765517708097	0	10
4	250	0	250	500	750	2	0	1	0.25	0.25	0.25	0.25	0.25	0.25	0.25	0.25	0.25	linear	0.025	TRUE	100	NA	NA	0	0.5	3	fixmodel	0.6	-0.04810524616854273	0.006156634272993927	0	10
4	250	0	250	500	750	2	0	1	0.25	0.25	0.25	0.25	0.25	0.25	0.25	0.25	0.25	linear	0.025	TRUE	100	NA	NA	0	0.5	3	fixmodel_cal	0.6	-0.048841512359761634	0.006174703033093461	0	10
4	250	0	250	500	750	2	0	1	0.25	0.25	0.25	0.25	0.25	0.25	0.25	0.25	0.25	linear	0.025	TRUE	100	NA	NA	0	0.5	3	sepmodel	0.6	-0.0454636077086882	0.006660437239563605	0	10
4	250	0	250	500	750	2	0	1	0.25	0.25	0.25	0.25	0.25	0.25	0.25	0.25	0.25	linear	0.025	TRUE	100	NA	NA	0	0.5	4	fixmodel	0.6	-0.053903181518994606	0.007521110675727357	0	10
4	250	0	250	500	750	2	0	1	0.25	0.25	0.25	0.25	0.25	0.25	0.25	0.25	0.25	linear	0.025	TRUE	100	NA	NA	0	0.5	4	fixmodel_cal	0.6	-0.05885746619231666	0.008158004308255747	0	10
4	250	0	250	500	750	2	0	1	0.25	0.25	0.25	0.25	0.25	0.25	0.25	0.25	0.25	linear	0.025	TRUE	100	NA	NA	0	0.5	4	sepmodel	0.7	-0.03944564150879012	0.00820298967362282	0	10
4	250	0	250	500	750	2	0	1	0.25	0.25	0.25	0.25	0.25	0.25	0.25	0.25	0.25	linear	0.025	TRUE	125	NA	NA	0	0.5	2	fixmodel	0.9	0.02909165383629101	0.007653122319723619	0	10
4	250	0	250	500	750	2	0	1	0.25	0.25	0.25	0.25	0.25	0.25	0.25	0.25	0.25	linear	0.025	TRUE	125	NA	NA	0	0.5	2	fixmodel_cal	0.9	0.029977194812088662	0.0077206338733590086	0	10
4	250	0	250	500	750	2	0	1	0.25	0.25	0.25	0.25	0.25	0.25	0.25	0.25	0.25	linear	0.025	TRUE	125	NA	NA	0	0.5	2	sepmodel	0.9	0.03653790098618551	0.011130948923649298	0	10
4	250	0	250	500	750	2	0	1	0.25	0.25	0.25	0.25	0.25	0.25	0.25	0.25	0.25	linear	0.025	TRUE	125	NA	NA	0	0.5	3	fixmodel	0.9	-0.003450020435083645	0.0029644096818403896	0	10
4	250	0	250	500	750	2	0	1	0.25	0.25	0.25	0.25	0.25	0.25	0.25	0.25	0.25	linear	0.025	TRUE	125	NA	NA	0	0.5	3	fixmodel_cal	0.9	-0.0025386020850301032	0.003182557279269477	0	10
4	250	0	250	500	750	2	0	1	0.25	0.25	0.25	0.25	0.25	0.25	0.25	0.25	0.25	linear	0.025	TRUE	125	NA	NA	0	0.5	3	sepmodel	0.8	-0.006298408213788911	0.0037059450992720814	0	10
4	250	0	250	500	750	2	0	1	0.25	0.25	0.25	0.25	0.25	0.25	0.25	0.25	0.25	linear	0.025	TRUE	125	NA	NA	0	0.5	4	fixmodel	0.8	-1.8638426442385282e-4	0.005731537478887562	0	10
4	250	0	250	500	750	2	0	1	0.25	0.25	0.25	0.25	0.25	0.25	0.25	0.25	0.25	linear	0.025	TRUE	125	NA	NA	0	0.5	4	fixmodel_cal	0.8	-9.481021719533606e-4	0.005905891845860564	0	10
4	250	0	250	500	750	2	0	1	0.25	0.25	0.25	0.25	0.25	0.25	0.25	0.25	0.25	linear	0.025	TRUE	125	NA	NA	0	0.5	4	sepmodel	0.9	-0.004234201535209628	0.006504818274978201	0	10
4	250	0	250	500	750	2	0	1	0.25	0.25	0.25	0.25	0.25	0.25	0.25	0.25	0.25	linear	0.025	TRUE	150	NA	NA	0	0.5	2	fixmodel	0.8	-0.02117187680662287	0.0068098524318585315	0	10
4	250	0	250	500	750	2	0	1	0.25	0.25	0.25	0.25	0.25	0.25	0.25	0.25	0.25	linear	0.025	TRUE	150	NA	NA	0	0.5	2	fixmodel_cal	0.8	-0.02068149159487976	0.007715016303628142	0	10
4	250	0	250	500	750	2	0	1	0.25	0.25	0.25	0.25	0.25	0.25	0.25	0.25	0.25	linear	0.025	TRUE	150	NA	NA	0	0.5	2	sepmodel	0.8	-0.019907367222077043	0.007079305313850514	0	10
4	250	0	250	500	750	2	0	1	0.25	0.25	0.25	0.25	0.25	0.25	0.25	0.25	0.25	linear	0.025	TRUE	150	NA	NA	0	0.5	3	fixmodel	1	0.0034996562106596853	0.0027332886862512043	0	10
4	250	0	250	500	750	2	0	1	0.25	0.25	0.25	0.25	0.25	0.25	0.25	0.25	0.25	linear	0.025	TRUE	150	NA	NA	0	0.5	3	fixmodel_cal	0.9	0.00409944227033793	0.0031365857463950073	0	10
4	250	0	250	500	750	2	0	1	0.25	0.25	0.25	0.25	0.25	0.25	0.25	0.25	0.25	linear	0.025	TRUE	150	NA	NA	0	0.5	3	sepmodel	1	0.011085107893515897	0.003229386509840393	0	10
4	250	0	250	500	750	2	0	1	0.25	0.25	0.25	0.25	0.25	0.25	0.25	0.25	0.25	linear	0.025	TRUE	150	NA	NA	0	0.5	4	fixmodel	0.9	0.010861656613776093	0.005325412182315513	0	10
4	250	0	250	500	750	2	0	1	0.25	0.25	0.25	0.25	0.25	0.25	0.25	0.25	0.25	linear	0.025	TRUE	150	NA	NA	0	0.5	4	fixmodel_cal	0.9	0.012289870435227473	0.005788258471267563	0	10
4	250	0	250	500	750	2	0	1	0.25	0.25	0.25	0.25	0.25	0.25	0.25	0.25	0.25	linear	0.025	TRUE	150	NA	NA	0	0.5	4	sepmodel	0.9	0.010114661420154478	0.006661457170162934	0	10
4	250	0	250	500	750	2	0	1	0.25	0.25	0.25	0.25	0.25	0.25	0.25	0.25	0.25	linear	0.025	TRUE	175	NA	NA	0	0.5	2	fixmodel	0.9	0.028000408148226692	0.004293477573525415	0	10
4	250	0	250	500	750	2	0	1	0.25	0.25	0.25	0.25	0.25	0.25	0.25	0.25	0.25	linear	0.025	TRUE	175	NA	NA	0	0.5	2	fixmodel_cal	0.9	0.03839240921890846	0.00478485570157673	0	10
4	250	0	250	500	750	2	0	1	0.25	0.25	0.25	0.25	0.25	0.25	0.25	0.25	0.25	linear	0.025	TRUE	175	NA	NA	0	0.5	2	sepmodel	0.9	0.016281875487980515	0.003588633374392887	0	10
4	250	0	250	500	750	2	0	1	0.25	0.25	0.25	0.25	0.25	0.25	0.25	0.25	0.25	linear	0.025	TRUE	175	NA	NA	0	0.5	3	fixmodel	0.9	0.0039048880236667418	0.005519159366185691	0	10
4	250	0	250	500	750	2	0	1	0.25	0.25	0.25	0.25	0.25	0.25	0.25	0.25	0.25	linear	0.025	TRUE	175	NA	NA	0	0.5	3	fixmodel_cal	1	0.006170103699017593	0.005272554629441135	0	10
4	250	0	250	500	750	2	0	1	0.25	0.25	0.25	0.25	0.25	0.25	0.25	0.25	0.25	linear	0.025	TRUE	175	NA	NA	0	0.5	3	sepmodel	0.8	-0.0015963268768128757	0.005637170391224436	0	10
4	250	0	250	500	750	2	0	1	0.25	0.25	0.25	0.25	0.25	0.25	0.25	0.25	0.25	linear	0.025	TRUE	175	NA	NA	0	0.5	4	fixmodel	1	0.00804392233352231	0.006768613093711264	0	10
4	250	0	250	500	750	2	0	1	0.25	0.25	0.25	0.25	0.25	0.25	0.25	0.25	0.25	linear	0.025	TRUE	175	NA	NA	0	0.5	4	fixmodel_cal	0.9	0.011600019189528956	0.006999844756646057	0	10
4	250	0	250	500	750	2	0	1	0.25	0.25	0.25	0.25	0.25	0.25	0.25	0.25	0.25	linear	0.025	TRUE	175	NA	NA	0	0.5	4	sepmodel	0.9	0.0014362414260953276	0.005715053387940341	0	10
4	250	0	250	500	750	2	0	1	0.25	0.25	0.25	0.25	0.25	0.25	0.25	0.25	0.25	linear	0.025	TRUE	200	NA	NA	0	0.5	2	fixmodel	1	0.02418469876239105	0.0023204448427969052	0	10
4	250	0	250	500	750	2	0	1	0.25	0.25	0.25	0.25	0.25	0.25	0.25	0.25	0.25	linear	0.025	TRUE	200	NA	NA	0	0.5	2	fixmodel_cal	1	0.03230904404088107	0.0026072008424335457	0	10
4	250	0	250	500	750	2	0	1	0.25	0.25	0.25	0.25	0.25	0.25	0.25	0.25	0.25	linear	0.025	TRUE	200	NA	NA	0	0.5	2	sepmodel	0.9	0.020856397138596224	0.003140902513984997	0	10
4	250	0	250	500	750	2	0	1	0.25	0.25	0.25	0.25	0.25	0.25	0.25	0.25	0.25	linear	0.025	TRUE	200	NA	NA	0	0.5	3	fixmodel	1	0.02761085319917004	0.0038111772443355156	0	10
4	250	0	250	500	750	2	0	1	0.25	0.25	0.25	0.25	0.25	0.25	0.25	0.25	0.25	linear	0.025	TRUE	200	NA	NA	0	0.5	3	fixmodel_cal	1	0.03083023367609552	0.003448643056765103	0	10
4	250	0	250	500	750	2	0	1	0.25	0.25	0.25	0.25	0.25	0.25	0.25	0.25	0.25	linear	0.025	TRUE	200	NA	NA	0	0.5	3	sepmodel	0.9	0.02176702980233266	0.0037117368443606753	0	10
4	250	0	250	500	750	2	0	1	0.25	0.25	0.25	0.25	0.25	0.25	0.25	0.25	0.25	linear	0.025	TRUE	200	NA	NA	0	0.5	4	fixmodel	1	0.07390623716341431	0.012897871516779236	0	10
4	250	0	250	500	750	2	0	1	0.25	0.25	0.25	0.25	0.25	0.25	0.25	0.25	0.25	linear	0.025	TRUE	200	NA	NA	0	0.5	4	fixmodel_cal	1	0.07973052872569455	0.012517526131334462	0	10
4	250	0	250	500	750	2	0	1	0.25	0.25	0.25	0.25	0.25	0.25	0.25	0.25	0.25	linear	0.025	TRUE	200	NA	NA	0	0.5	4	sepmodel	1	0.06317998367283885	0.011376046990347244	0	10
4	250	0	250	500	750	2	0	1	0.25	0.25	0.25	0.25	0.25	0.25	0.25	0.25	0.25	linear	0.025	TRUE	225	NA	NA	0	0.5	2	fixmodel	1	0.03720940060507785	0.0062645318555062685	0	10
4	250	0	250	500	750	2	0	1	0.25	0.25	0.25	0.25	0.25	0.25	0.25	0.25	0.25	linear	0.025	TRUE	225	NA	NA	0	0.5	2	fixmodel_cal	0.9	0.036088924163176314	0.006132409031763999	0	10
4	250	0	250	500	750	2	0	1	0.25	0.25	0.25	0.25	0.25	0.25	0.25	0.25	0.25	linear	0.025	TRUE	225	NA	NA	0	0.5	2	sepmodel	1	0.04338026923867526	0.006640562149659374	0	10
4	250	0	250	500	750	2	0	1	0.25	0.25	0.25	0.25	0.25	0.25	0.25	0.25	0.25	linear	0.025	TRUE	225	NA	NA	0	0.5	3	fixmodel	0.8	0.013806986694584078	0.006949261613090935	0	10
4	250	0	250	500	750	2	0	1	0.25	0.25	0.25	0.25	0.25	0.25	0.25	0.25	0.25	linear	0.025	TRUE	225	NA	NA	0	0.5	3	fixmodel_cal	0.8	0.015740217892969203	0.00679844345207288	0	10
4	250	0	250	500	750	2	0	1	0.25	0.25	0.25	0.25	0.25	0.25	0.25	0.25	0.25	linear	0.025	TRUE	225	NA	NA	0	0.5	3	sepmodel	0.7	0.012911364518987051	0.006537215273213258	0	10
4	250	0	250	500	750	2	0	1	0.25	0.25	0.25	0.25	0.25	0.25	0.25	0.25	0.25	linear	0.025	TRUE	225	NA	NA	0	0.5	4	fixmodel	1	0.013433358755583427	0.004335251583699106	0	10
4	250	0	250	500	750	2	0	1	0.25	0.25	0.25	0.25	0.25	0.25	0.25	0.25	0.25	linear	0.025	TRUE	225	NA	NA	0	0.5	4	fixmodel_cal	1	0.011643803890151891	0.0042756903151277784	0	10
4	250	0	250	500	750	2	0	1	0.25	0.25	0.25	0.25	0.25	0.25	0.25	0.25	0.25	linear	0.025	TRUE	225	NA	NA	0	0.5	4	sepmodel	0.7	0.01304903289019626	0.00747443114087836	0	10
4	250	0	250	500	750	2	0	1	0.25	0.25	0.25	0.25	0.25	0.25	0.25	0.25	0.25	linear	0.025	TRUE	250	NA	NA	0	0.5	2	fixmodel	0.8	-0.008123717604184944	0.011031634540834341	0	10
4	250	0	250	500	750	2	0	1	0.25	0.25	0.25	0.25	0.25	0.25	0.25	0.25	0.25	linear	0.025	TRUE	250	NA	NA	0	0.5	2	fixmodel_cal	0.8	-0.009213093925490448	0.01067121583724007	0	10
4	250	0	250	500	750	2	0	1	0.25	0.25	0.25	0.25	0.25	0.25	0.25	0.25	0.25	linear	0.025	TRUE	250	NA	NA	0	0.5	2	sepmodel	0.8	-0.01086026625523164	0.011040808710759065	0	10
4	250	0	250	500	750	2	0	1	0.25	0.25	0.25	0.25	0.25	0.25	0.25	0.25	0.25	linear	0.025	TRUE	250	NA	NA	0	0.5	3	fixmodel	0.8	-0.014045061576154625	0.004760339132826444	0	10
4	250	0	250	500	750	2	0	1	0.25	0.25	0.25	0.25	0.25	0.25	0.25	0.25	0.25	linear	0.025	TRUE	250	NA	NA	0	0.5	3	fixmodel_cal	0.8	-0.015519128353248183	0.004629112667278863	0	10
4	250	0	250	500	750	2	0	1	0.25	0.25	0.25	0.25	0.25	0.25	0.25	0.25	0.25	linear	0.025	TRUE	250	NA	NA	0	0.5	3	sepmodel	0.8	-0.030004439067145592	0.005028393491899919	0	10
4	250	0	250	500	750	2	0	1	0.25	0.25	0.25	0.25	0.25	0.25	0.25	0.25	0.25	linear	0.025	TRUE	250	NA	NA	0	0.5	4	fixmodel	0.9	-0.023108221349424363	0.005140452226981649	0	10
4	250	0	250	500	750	2	0	1	0.25	0.25	0.25	0.25	0.25	0.25	0.25	0.25	0.25	linear	0.025	TRUE	250	NA	NA	0	0.5	4	fixmodel_cal	0.9	-0.02482512666783693	0.005475573507288245	0	10
4	250	0	250	500	750	2	0	1	0.25	0.25	0.25	0.25	0.25	0.25	0.25	0.25	0.25	linear	0.025	TRUE	250	NA	NA	0	0.5	4	sepmodel	0.7	-0.03382596773337511	0.006579685506056843	0	10
4	250	0	250	500	750	2	0	1	0.25	0.25	0.25	0.25	0.25	0.25	0.25	0.25	0.25	linear	0.025	TRUE	275	NA	NA	0	0.5	2	fixmodel	0.8	-0.0011181207118350078	0.013185620932152385	0	10
4	250	0	250	500	750	2	0	1	0.25	0.25	0.25	0.25	0.25	0.25	0.25	0.25	0.25	linear	0.025	TRUE	275	NA	NA	0	0.5	2	fixmodel_cal	0.8	9.936442699720772e-4	0.012320573585635715	0	10
4	250	0	250	500	750	2	0	1	0.25	0.25	0.25	0.25	0.25	0.25	0.25	0.25	0.25	linear	0.025	TRUE	275	NA	NA	0	0.5	2	sepmodel	0.8	-0.0038112869058047174	0.009082515566532097	0	10
4	250	0	250	500	750	2	0	1	0.25	0.25	0.25	0.25	0.25	0.25	0.25	0.25	0.25	linear	0.025	TRUE	275	NA	NA	0	0.5	3	fixmodel	0.8	0.015105303052316407	0.011581042280360514	0	10
4	250	0	250	500	750	2	0	1	0.25	0.25	0.25	0.25	0.25	0.25	0.25	0.25	0.25	linear	0.025	TRUE	275	NA	NA	0	0.5	3	fixmodel_cal	0.8	0.014189497421082609	0.012141475087106057	0	10
4	250	0	250	500	750	2	0	1	0.25	0.25	0.25	0.25	0.25	0.25	0.25	0.25	0.25	linear	0.025	TRUE	275	NA	NA	0	0.5	3	sepmodel	0.8	0.0048347086469675785	0.011563555649221539	0	10
4	250	0	250	500	750	2	0	1	0.25	0.25	0.25	0.25	0.25	0.25	0.25	0.25	0.25	linear	0.025	TRUE	275	NA	NA	0	0.5	4	fixmodel	1	0.05635889252560697	0.011894275151984086	0	10
4	250	0	250	500	750	2	0	1	0.25	0.25	0.25	0.25	0.25	0.25	0.25	0.25	0.25	linear	0.025	TRUE	275	NA	NA	0	0.5	4	fixmodel_cal	1	0.06093864727658239	0.01321042392150949	0	10
4	250	0	250	500	750	2	0	1	0.25	0.25	0.25	0.25	0.25	0.25	0.25	0.25	0.25	linear	0.025	TRUE	275	NA	NA	0	0.5	4	sepmodel	1	0.046955349850915144	0.0064256442404332275	0	10
4	250	0	250	500	750	2	0	1	0.25	0.25	0.25	0.25	0.25	0.25	0.25	0.25	0.25	linear	0.025	TRUE	300	NA	NA	0	0.5	2	fixmodel	0.8	-0.021164828919928283	0.005394023984461515	0	10
4	250	0	250	500	750	2	0	1	0.25	0.25	0.25	0.25	0.25	0.25	0.25	0.25	0.25	linear	0.025	TRUE	300	NA	NA	0	0.5	2	fixmodel_cal	0.8	-0.02197640616737005	0.005874087187260135	0	10
4	250	0	250	500	750	2	0	1	0.25	0.25	0.25	0.25	0.25	0.25	0.25	0.25	0.25	linear	0.025	TRUE	300	NA	NA	0	0.5	2	sepmodel	0.7	-0.014667905563009601	0.00671134903701148	0	10
4	250	0	250	500	750	2	0	1	0.25	0.25	0.25	0.25	0.25	0.25	0.25	0.25	0.25	linear	0.025	TRUE	300	NA	NA	0	0.5	3	fixmodel	0.8	-0.017484692023263523	0.007847863252921984	0	10
4	250	0	250	500	750	2	0	1	0.25	0.25	0.25	0.25	0.25	0.25	0.25	0.25	0.25	linear	0.025	TRUE	300	NA	NA	0	0.5	3	fixmodel_cal	0.8	-0.014849794151682453	0.007346010406509486	0	10
4	250	0	250	500	750	2	0	1	0.25	0.25	0.25	0.25	0.25	0.25	0.25	0.25	0.25	linear	0.025	TRUE	300	NA	NA	0	0.5	3	sepmodel	0.8	-0.015019581277083052	0.009313754878332721	0	10
4	250	0	250	500	750	2	0	1	0.25	0.25	0.25	0.25	0.25	0.25	0.25	0.25	0.25	linear	0.025	TRUE	300	NA	NA	0	0.5	4	fixmodel	0.8	-0.016653563782702836	0.006961560829140116	0	10
4	250	0	250	500	750	2	0	1	0.25	0.25	0.25	0.25	0.25	0.25	0.25	0.25	0.25	linear	0.025	TRUE	300	NA	NA	0	0.5	4	fixmodel_cal	0.8	-0.0194242866159703	0.00663740825516467	0	10
4	250	0	250	500	750	2	0	1	0.25	0.25	0.25	0.25	0.25	0.25	0.25	0.25	0.25	linear	0.025	TRUE	300	NA	NA	0	0.5	4	sepmodel	0.7	-0.014622181826624581	0.010877047550822149	0	10
4	250	0	250	500	750	2	0	1	0.25	0.25	0.25	0.25	0.25	0.25	0.25	0.25	0.25	linear	0.025	TRUE	325	NA	NA	0	0.5	2	fixmodel	1	0.01578739340848225	0.00402222726874947	0	10
4	250	0	250	500	750	2	0	1	0.25	0.25	0.25	0.25	0.25	0.25	0.25	0.25	0.25	linear	0.025	TRUE	325	NA	NA	0	0.5	2	fixmodel_cal	1	0.017214390459575537	0.004237886581518787	0	10
4	250	0	250	500	750	2	0	1	0.25	0.25	0.25	0.25	0.25	0.25	0.25	0.25	0.25	linear	0.025	TRUE	325	NA	NA	0	0.5	2	sepmodel	1	0.010442077200147778	0.002848812662076714	0	10
4	250	0	250	500	750	2	0	1	0.25	0.25	0.25	0.25	0.25	0.25	0.25	0.25	0.25	linear	0.025	TRUE	325	NA	NA	0	0.5	3	fixmodel	1	0.03081721757765022	0.003410389532592417	0	10
4	250	0	250	500	750	2	0	1	0.25	0.25	0.25	0.25	0.25	0.25	0.25	0.25	0.25	linear	0.025	TRUE	325	NA	NA	0	0.5	3	fixmodel_cal	0.9	0.036311838164480574	0.003949204136660839	0	10
4	250	0	250	500	750	2	0	1	0.25	0.25	0.25	0.25	0.25	0.25	0.25	0.25	0.25	linear	0.025	TRUE	325	NA	NA	0	0.5	3	sepmodel	1	0.018350794326202444	0.002957588388264281	0	10
4	250	0	250	500	750	2	0	1	0.25	0.25	0.25	0.25	0.25	0.25	0.25	0.25	0.25	linear	0.025	TRUE	325	NA	NA	0	0.5	4	fixmodel	0.8	-9.459642081678377e-4	0.00677308708847381	0	10
4	250	0	250	500	750	2	0	1	0.25	0.25	0.25	0.25	0.25	0.25	0.25	0.25	0.25	linear	0.025	TRUE	325	NA	NA	0	0.5	4	fixmodel_cal	1	0.006774637341405576	0.005774685860947834	0	10
4	250	0	250	500	750	2	0	1	0.25	0.25	0.25	0.25	0.25	0.25	0.25	0.25	0.25	linear	0.025	TRUE	325	NA	NA	0	0.5	4	sepmodel	0.6	-0.0027188237352870903	0.008617069439867547	0	10
4	250	0	250	500	750	2	0	1	0.25	0.25	0.25	0.25	0.25	0.25	0.25	0.25	0.25	linear	0.025	TRUE	350	NA	NA	0	0.5	2	fixmodel	0.9	0.021868473048366737	0.0056333066666818645	0	10
4	250	0	250	500	750	2	0	1	0.25	0.25	0.25	0.25	0.25	0.25	0.25	0.25	0.25	linear	0.025	TRUE	350	NA	NA	0	0.5	2	fixmodel_cal	0.9	0.02358460515838971	0.004879178381344745	0	10
4	250	0	250	500	750	2	0	1	0.25	0.25	0.25	0.25	0.25	0.25	0.25	0.25	0.25	linear	0.025	TRUE	350	NA	NA	0	0.5	2	sepmodel	0.8	0.01186450005309619	0.00687715782794517	0	10
4	250	0	250	500	750	2	0	1	0.25	0.25	0.25	0.25	0.25	0.25	0.25	0.25	0.25	linear	0.025	TRUE	350	NA	NA	0	0.5	3	fixmodel	0.5	-0.08939896045192756	0.016774130063494676	0	10
4	250	0	250	500	750	2	0	1	0.25	0.25	0.25	0.25	0.25	0.25	0.25	0.25	0.25	linear	0.025	TRUE	350	NA	NA	0	0.5	3	fixmodel_cal	0.5	-0.0857993700061139	0.014311222821048183	0	10
4	250	0	250	500	750	2	0	1	0.25	0.25	0.25	0.25	0.25	0.25	0.25	0.25	0.25	linear	0.025	TRUE	350	NA	NA	0	0.5	3	sepmodel	0.3	-0.09173978110538068	0.017981844561658855	0	10
4	250	0	250	500	750	2	0	1	0.25	0.25	0.25	0.25	0.25	0.25	0.25	0.25	0.25	linear	0.025	TRUE	350	NA	NA	0	0.5	4	fixmodel	0.8	-0.023860173640456457	0.00547804680968644	0	10
4	250	0	250	500	750	2	0	1	0.25	0.25	0.25	0.25	0.25	0.25	0.25	0.25	0.25	linear	0.025	TRUE	350	NA	NA	0	0.5	4	fixmodel_cal	0.9	-0.016030114214266387	0.005634682961795044	0	10
4	250	0	250	500	750	2	0	1	0.25	0.25	0.25	0.25	0.25	0.25	0.25	0.25	0.25	linear	0.025	TRUE	350	NA	NA	0	0.5	4	sepmodel	0.8	-0.024334371291456408	0.005444937472851094	0	10
4	250	0	250	500	750	2	0	1	0.25	0.25	0.25	0.25	0.25	0.25	0.25	0.25	0.25	linear	0.025	TRUE	375	NA	NA	0	0.5	2	fixmodel	0.9	0.01061648847581385	0.0034639683072333243	0	10
4	250	0	250	500	750	2	0	1	0.25	0.25	0.25	0.25	0.25	0.25	0.25	0.25	0.25	linear	0.025	TRUE	375	NA	NA	0	0.5	2	fixmodel_cal	0.9	0.014753794287211148	0.003287535960212094	0	10
4	250	0	250	500	750	2	0	1	0.25	0.25	0.25	0.25	0.25	0.25	0.25	0.25	0.25	linear	0.025	TRUE	375	NA	NA	0	0.5	2	sepmodel	0.9	0.020273272248387944	0.004600392140337381	0	10
4	250	0	250	500	750	2	0	1	0.25	0.25	0.25	0.25	0.25	0.25	0.25	0.25	0.25	linear	0.025	TRUE	375	NA	NA	0	0.5	3	fixmodel	0.9	-0.00878743537223555	0.006658420490921446	0	10
4	250	0	250	500	750	2	0	1	0.25	0.25	0.25	0.25	0.25	0.25	0.25	0.25	0.25	linear	0.025	TRUE	375	NA	NA	0	0.5	3	fixmodel_cal	0.9	-0.0067885755823559575	0.006244725748980076	0	10
4	250	0	250	500	750	2	0	1	0.25	0.25	0.25	0.25	0.25	0.25	0.25	0.25	0.25	linear	0.025	TRUE	375	NA	NA	0	0.5	3	sepmodel	0.8	-0.01773739799336272	0.008575274794729647	0	10
4	250	0	250	500	750	2	0	1	0.25	0.25	0.25	0.25	0.25	0.25	0.25	0.25	0.25	linear	0.025	TRUE	375	NA	NA	0	0.5	4	fixmodel	0.8	0.03625973701642422	0.011149257586676576	0	10
4	250	0	250	500	750	2	0	1	0.25	0.25	0.25	0.25	0.25	0.25	0.25	0.25	0.25	linear	0.025	TRUE	375	NA	NA	0	0.5	4	fixmodel_cal	0.8	0.03980280236666141	0.011735931708272114	0	10
4	250	0	250	500	750	2	0	1	0.25	0.25	0.25	0.25	0.25	0.25	0.25	0.25	0.25	linear	0.025	TRUE	375	NA	NA	0	0.5	4	sepmodel	0.8	0.020186405066593912	0.010068914327783715	0	10
4	250	0	250	500	750	2	0	1	0.25	0.25	0.25	0.25	0.25	0.25	0.25	0.25	0.25	linear	0.025	TRUE	400	NA	NA	0	0.5	2	fixmodel	0.9	0.03271111184674551	0.008927687682101757	0	10
4	250	0	250	500	750	2	0	1	0.25	0.25	0.25	0.25	0.25	0.25	0.25	0.25	0.25	linear	0.025	TRUE	400	NA	NA	0	0.5	2	fixmodel_cal	1	0.04578707352696499	0.009538529211947385	0	10
4	250	0	250	500	750	2	0	1	0.25	0.25	0.25	0.25	0.25	0.25	0.25	0.25	0.25	linear	0.025	TRUE	400	NA	NA	0	0.5	2	sepmodel	0.8	0.03419009234989501	0.011954826296214279	0	10
4	250	0	250	500	750	2	0	1	0.25	0.25	0.25	0.25	0.25	0.25	0.25	0.25	0.25	linear	0.025	TRUE	400	NA	NA	0	0.5	3	fixmodel	0.9	0.009605399071905335	0.005463114262768018	0	10
4	250	0	250	500	750	2	0	1	0.25	0.25	0.25	0.25	0.25	0.25	0.25	0.25	0.25	linear	0.025	TRUE	400	NA	NA	0	0.5	3	fixmodel_cal	1	0.01980744906295957	0.005226191853593998	0	10
4	250	0	250	500	750	2	0	1	0.25	0.25	0.25	0.25	0.25	0.25	0.25	0.25	0.25	linear	0.025	TRUE	400	NA	NA	0	0.5	3	sepmodel	0.7	-0.0029545022558213592	0.0043780089512344975	0	10
4	250	0	250	500	750	2	0	1	0.25	0.25	0.25	0.25	0.25	0.25	0.25	0.25	0.25	linear	0.025	TRUE	400	NA	NA	0	0.5	4	fixmodel	1	0.060423013290018604	0.008817056166727505	0	10
4	250	0	250	500	750	2	0	1	0.25	0.25	0.25	0.25	0.25	0.25	0.25	0.25	0.25	linear	0.025	TRUE	400	NA	NA	0	0.5	4	fixmodel_cal	1	0.06873446814844099	0.010174999448292331	0	10
4	250	0	250	500	750	2	0	1	0.25	0.25	0.25	0.25	0.25	0.25	0.25	0.25	0.25	linear	0.025	TRUE	400	NA	NA	0	0.5	4	sepmodel	0.9	0.05063673647998179	0.007487758660624995	0	10
4	250	0	250	500	750	2	0	1	0.25	0.25	0.25	0.25	0.25	0.25	0.25	0.25	0.25	linear	0.025	TRUE	425	NA	NA	0	0.5	2	fixmodel	0.8	-0.019051939293056423	0.0036338314427058873	0	10
4	250	0	250	500	750	2	0	1	0.25	0.25	0.25	0.25	0.25	0.25	0.25	0.25	0.25	linear	0.025	TRUE	425	NA	NA	0	0.5	2	fixmodel_cal	0.9	-0.012217881188585456	0.0034633116509426966	0	10
4	250	0	250	500	750	2	0	1	0.25	0.25	0.25	0.25	0.25	0.25	0.25	0.25	0.25	linear	0.025	TRUE	425	NA	NA	0	0.5	2	sepmodel	0.8	-0.028853479839694704	0.004396613299069668	0	10
4	250	0	250	500	750	2	0	1	0.25	0.25	0.25	0.25	0.25	0.25	0.25	0.25	0.25	linear	0.025	TRUE	425	NA	NA	0	0.5	3	fixmodel	0.9	0.022586147582064196	0.006757765953878919	0	10
4	250	0	250	500	750	2	0	1	0.25	0.25	0.25	0.25	0.25	0.25	0.25	0.25	0.25	linear	0.025	TRUE	425	NA	NA	0	0.5	3	fixmodel_cal	0.9	0.017741376310028416	0.005241409592557219	0	10
4	250	0	250	500	750	2	0	1	0.25	0.25	0.25	0.25	0.25	0.25	0.25	0.25	0.25	linear	0.025	TRUE	425	NA	NA	0	0.5	3	sepmodel	0.9	0.019087121750516724	0.004848688111726952	0	10
4	250	0	250	500	750	2	0	1	0.25	0.25	0.25	0.25	0.25	0.25	0.25	0.25	0.25	linear	0.025	TRUE	425	NA	NA	0	0.5	4	fixmodel	0.8	-0.015310463106457211	0.006715415576963155	0	10
4	250	0	250	500	750	2	0	1	0.25	0.25	0.25	0.25	0.25	0.25	0.25	0.25	0.25	linear	0.025	TRUE	425	NA	NA	0	0.5	4	fixmodel_cal	0.8	-0.009423205911153889	0.004809468392447587	0	10
4	250	0	250	500	750	2	0	1	0.25	0.25	0.25	0.25	0.25	0.25	0.25	0.25	0.25	linear	0.025	TRUE	425	NA	NA	0	0.5	4	sepmodel	0.7	-0.024638310539722614	0.005178490524056292	0	10
4	250	0	250	500	750	2	0	1	0.25	0.25	0.25	0.25	0.25	0.25	0.25	0.25	0.25	linear	0.025	TRUE	450	NA	NA	0	0.5	2	fixmodel	0.9	-0.003576469514787331	0.00400890339095442	0	10
4	250	0	250	500	750	2	0	1	0.25	0.25	0.25	0.25	0.25	0.25	0.25	0.25	0.25	linear	0.025	TRUE	450	NA	NA	0	0.5	2	fixmodel_cal	0.9	0.004461113451249421	0.003746174049753671	0	10
4	250	0	250	500	750	2	0	1	0.25	0.25	0.25	0.25	0.25	0.25	0.25	0.25	0.25	linear	0.025	TRUE	450	NA	NA	0	0.5	2	sepmodel	0.9	-0.0034090683075393784	0.007014998946661207	0	10
4	250	0	250	500	750	2	0	1	0.25	0.25	0.25	0.25	0.25	0.25	0.25	0.25	0.25	linear	0.025	TRUE	450	NA	NA	0	0.5	3	fixmodel	0.8	-0.0025151636848417007	0.00569870492876983	0	10
4	250	0	250	500	750	2	0	1	0.25	0.25	0.25	0.25	0.25	0.25	0.25	0.25	0.25	linear	0.025	TRUE	450	NA	NA	0	0.5	3	fixmodel_cal	0.8	-0.0013322366056690294	0.00602783185025489	0	10
4	250	0	250	500	750	2	0	1	0.25	0.25	0.25	0.25	0.25	0.25	0.25	0.25	0.25	linear	0.025	TRUE	450	NA	NA	0	0.5	3	sepmodel	0.9	-0.0013541761569757864	0.004910501930673105	0	10
4	250	0	250	500	750	2	0	1	0.25	0.25	0.25	0.25	0.25	0.25	0.25	0.25	0.25	linear	0.025	TRUE	450	NA	NA	0	0.5	4	fixmodel	0.9	0.0018558835350606262	0.005819430343687589	0	10
4	250	0	250	500	750	2	0	1	0.25	0.25	0.25	0.25	0.25	0.25	0.25	0.25	0.25	linear	0.025	TRUE	450	NA	NA	0	0.5	4	fixmodel_cal	0.9	5.361709207999194e-4	0.006201807946479269	0	10
4	250	0	250	500	750	2	0	1	0.25	0.25	0.25	0.25	0.25	0.25	0.25	0.25	0.25	linear	0.025	TRUE	450	NA	NA	0	0.5	4	sepmodel	0.7	-0.0030181727956363784	0.0074950045452280385	0	10
4	250	0	250	500	750	2	0	1	0.25	0.25	0.25	0.25	0.25	0.25	0.25	0.25	0.25	linear	0.025	TRUE	475	NA	NA	0	0.5	2	fixmodel	0.7	-0.027410003391661365	0.005978905521976242	0	10
4	250	0	250	500	750	2	0	1	0.25	0.25	0.25	0.25	0.25	0.25	0.25	0.25	0.25	linear	0.025	TRUE	475	NA	NA	0	0.5	2	fixmodel_cal	0.7	-0.02189302822679605	0.004930888260513258	0	10
4	250	0	250	500	750	2	0	1	0.25	0.25	0.25	0.25	0.25	0.25	0.25	0.25	0.25	linear	0.025	TRUE	475	NA	NA	0	0.5	2	sepmodel	0.7	-0.038504623969921485	0.006692578736881558	0	10
4	250	0	250	500	750	2	0	1	0.25	0.25	0.25	0.25	0.25	0.25	0.25	0.25	0.25	linear	0.025	TRUE	475	NA	NA	0	0.5	3	fixmodel	0.8	-0.015839098418097473	0.0058585453494139185	0	10
4	250	0	250	500	750	2	0	1	0.25	0.25	0.25	0.25	0.25	0.25	0.25	0.25	0.25	linear	0.025	TRUE	475	NA	NA	0	0.5	3	fixmodel_cal	0.8	-0.0158580112943097	0.005562710996135324	0	10
4	250	0	250	500	750	2	0	1	0.25	0.25	0.25	0.25	0.25	0.25	0.25	0.25	0.25	linear	0.025	TRUE	475	NA	NA	0	0.5	3	sepmodel	0.7	-0.04086208654158739	0.008996561896544237	0	10
4	250	0	250	500	750	2	0	1	0.25	0.25	0.25	0.25	0.25	0.25	0.25	0.25	0.25	linear	0.025	TRUE	475	NA	NA	0	0.5	4	fixmodel	0.8	-0.0017764882060151478	0.005780725496767652	0	10
4	250	0	250	500	750	2	0	1	0.25	0.25	0.25	0.25	0.25	0.25	0.25	0.25	0.25	linear	0.025	TRUE	475	NA	NA	0	0.5	4	fixmodel_cal	0.9	-1.4253457967247917e-4	0.004780761731227996	0	10
4	250	0	250	500	750	2	0	1	0.25	0.25	0.25	0.25	0.25	0.25	0.25	0.25	0.25	linear	0.025	TRUE	475	NA	NA	0	0.5	4	sepmodel	0.7	-0.02219845480956173	0.005919272389198163	0	10
4	250	0	250	500	750	2	0	1	0.25	0.25	0.25	0.25	0.25	0.25	0.25	0.25	0.25	linear	0.025	TRUE	500	NA	NA	0	0.5	2	fixmodel	0.8	0.01090720516653557	0.007456906936856766	0	10
4	250	0	250	500	750	2	0	1	0.25	0.25	0.25	0.25	0.25	0.25	0.25	0.25	0.25	linear	0.025	TRUE	500	NA	NA	0	0.5	2	fixmodel_cal	0.9	0.011872375571379193	0.005879643701649846	0	10
4	250	0	250	500	750	2	0	1	0.25	0.25	0.25	0.25	0.25	0.25	0.25	0.25	0.25	linear	0.025	TRUE	500	NA	NA	0	0.5	2	sepmodel	0.7	0.012602042072093114	0.007972623475907936	0	10
4	250	0	250	500	750	2	0	1	0.25	0.25	0.25	0.25	0.25	0.25	0.25	0.25	0.25	linear	0.025	TRUE	500	NA	NA	0	0.5	3	fixmodel	1	0.015283095009119693	0.0017564488560115885	0	10
4	250	0	250	500	750	2	0	1	0.25	0.25	0.25	0.25	0.25	0.25	0.25	0.25	0.25	linear	0.025	TRUE	500	NA	NA	0	0.5	3	fixmodel_cal	1	0.015195583681516463	0.001739893277913307	0	10
4	250	0	250	500	750	2	0	1	0.25	0.25	0.25	0.25	0.25	0.25	0.25	0.25	0.25	linear	0.025	TRUE	500	NA	NA	0	0.5	3	sepmodel	1	0.006554197619103216	0.0028991620278357756	0	10
4	250	0	250	500	750	2	0	1	0.25	0.25	0.25	0.25	0.25	0.25	0.25	0.25	0.25	linear	0.025	TRUE	500	NA	NA	0	0.5	4	fixmodel	1	0.027543824723259162	0.009566814653009358	0	10
4	250	0	250	500	750	2	0	1	0.25	0.25	0.25	0.25	0.25	0.25	0.25	0.25	0.25	linear	0.025	TRUE	500	NA	NA	0	0.5	4	fixmodel_cal	1	0.03021786757954789	0.00759564278065742	0	10
4	250	0	250	500	750	2	0	1	0.25	0.25	0.25	0.25	0.25	0.25	0.25	0.25	0.25	linear	0.025	TRUE	500	NA	NA	0	0.5	4	sepmodel	0.9	0.022321679624155627	0.009729046578429464	0	10
4	250	0	250	500	750	2	0	1	0.25	0.25	0.25	0.25	0.25	0.25	0.25	0.25	0.25	linear	0.025	TRUE	525	NA	NA	0	0.5	2	fixmodel	0.5	-0.030274790735865163	0.011492634874943224	0	10
4	250	0	250	500	750	2	0	1	0.25	0.25	0.25	0.25	0.25	0.25	0.25	0.25	0.25	linear	0.025	TRUE	525	NA	NA	0	0.5	2	fixmodel_cal	0.6	-0.00982011700590521	0.010524199535954572	0	10
4	250	0	250	500	750	2	0	1	0.25	0.25	0.25	0.25	0.25	0.25	0.25	0.25	0.25	linear	0.025	TRUE	525	NA	NA	0	0.5	2	sepmodel	0.5	-0.024971317351422717	0.012902773680552954	0	10
4	250	0	250	500	750	2	0	1	0.25	0.25	0.25	0.25	0.25	0.25	0.25	0.25	0.25	linear	0.025	TRUE	525	NA	NA	0	0.5	3	fixmodel	0.4	-0.07572127003945091	0.016005826250196996	0	10
4	250	0	250	500	750	2	0	1	0.25	0.25	0.25	0.25	0.25	0.25	0.25	0.25	0.25	linear	0.025	TRUE	525	NA	NA	0	0.5	3	fixmodel_cal	0.5	-0.06372512263238135	0.01574122130895688	0	10
4	250	0	250	500	750	2	0	1	0.25	0.25	0.25	0.25	0.25	0.25	0.25	0.25	0.25	linear	0.025	TRUE	525	NA	NA	0	0.5	3	sepmodel	0.5	-0.07639714266116936	0.017969093400252226	0	10
4	250	0	250	500	750	2	0	1	0.25	0.25	0.25	0.25	0.25	0.25	0.25	0.25	0.25	linear	0.025	TRUE	525	NA	NA	0	0.5	4	fixmodel	0.9	-0.030597855845852468	0.006792252644115183	0	10
4	250	0	250	500	750	2	0	1	0.25	0.25	0.25	0.25	0.25	0.25	0.25	0.25	0.25	linear	0.025	TRUE	525	NA	NA	0	0.5	4	fixmodel_cal	0.9	-0.016573915335457094	0.005955168323416622	0	10
4	250	0	250	500	750	2	0	1	0.25	0.25	0.25	0.25	0.25	0.25	0.25	0.25	0.25	linear	0.025	TRUE	525	NA	NA	0	0.5	4	sepmodel	0.8	-0.03342672143984248	0.008475384852685635	0	10
4	250	0	250	500	750	2	0	1	0.25	0.25	0.25	0.25	0.25	0.25	0.25	0.25	0.25	linear	0.025	TRUE	550	NA	NA	0	0.5	2	fixmodel	0.9	-0.004883247526728573	0.00673331982617197	0	10
4	250	0	250	500	750	2	0	1	0.25	0.25	0.25	0.25	0.25	0.25	0.25	0.25	0.25	linear	0.025	TRUE	550	NA	NA	0	0.5	2	fixmodel_cal	0.9	0.010120653985058636	0.005121692598419494	0	10
4	250	0	250	500	750	2	0	1	0.25	0.25	0.25	0.25	0.25	0.25	0.25	0.25	0.25	linear	0.025	TRUE	550	NA	NA	0	0.5	2	sepmodel	0.9	0.0018877434429460799	0.008713785869662764	0	10
4	250	0	250	500	750	2	0	1	0.25	0.25	0.25	0.25	0.25	0.25	0.25	0.25	0.25	linear	0.025	TRUE	550	NA	NA	0	0.5	3	fixmodel	0.9	0.01057939402138804	0.00757079016987977	0	10
4	250	0	250	500	750	2	0	1	0.25	0.25	0.25	0.25	0.25	0.25	0.25	0.25	0.25	linear	0.025	TRUE	550	NA	NA	0	0.5	3	fixmodel_cal	0.8	0.01555934599278376	0.007644822309174857	0	10
4	250	0	250	500	750	2	0	1	0.25	0.25	0.25	0.25	0.25	0.25	0.25	0.25	0.25	linear	0.025	TRUE	550	NA	NA	0	0.5	3	sepmodel	0.9	0.011784160572767165	0.007550055599993842	0	10
4	250	0	250	500	750	2	0	1	0.25	0.25	0.25	0.25	0.25	0.25	0.25	0.25	0.25	linear	0.025	TRUE	550	NA	NA	0	0.5	4	fixmodel	0.9	0.012680513353356567	0.007584446044557756	0	10
4	250	0	250	500	750	2	0	1	0.25	0.25	0.25	0.25	0.25	0.25	0.25	0.25	0.25	linear	0.025	TRUE	550	NA	NA	0	0.5	4	fixmodel_cal	1	0.018383826558337542	0.008471508807555784	0	10
4	250	0	250	500	750	2	0	1	0.25	0.25	0.25	0.25	0.25	0.25	0.25	0.25	0.25	linear	0.025	TRUE	550	NA	NA	0	0.5	4	sepmodel	0.9	0.012286600543880569	0.007446881274568434	0	10
4	250	0	250	500	750	2	0	1	0.25	0.25	0.25	0.25	0.25	0.25	0.25	0.25	0.25	linear	0.025	TRUE	575	NA	NA	0	0.5	2	fixmodel	0.8	0.007084259098098358	0.012597074057250785	0	10
4	250	0	250	500	750	2	0	1	0.25	0.25	0.25	0.25	0.25	0.25	0.25	0.25	0.25	linear	0.025	TRUE	575	NA	NA	0	0.5	2	fixmodel_cal	0.8	0.012716154006169277	0.013778502169971854	0	10
4	250	0	250	500	750	2	0	1	0.25	0.25	0.25	0.25	0.25	0.25	0.25	0.25	0.25	linear	0.025	TRUE	575	NA	NA	0	0.5	2	sepmodel	0.8	0.010591910977951624	0.013101333608204448	0	10
4	250	0	250	500	750	2	0	1	0.25	0.25	0.25	0.25	0.25	0.25	0.25	0.25	0.25	linear	0.025	TRUE	575	NA	NA	0	0.5	3	fixmodel	0.7	-0.017000176372530023	0.010311248661035442	0	10
4	250	0	250	500	750	2	0	1	0.25	0.25	0.25	0.25	0.25	0.25	0.25	0.25	0.25	linear	0.025	TRUE	575	NA	NA	0	0.5	3	fixmodel_cal	0.7	-0.008078323065704876	0.0086880467314676	0	10
4	250	0	250	500	750	2	0	1	0.25	0.25	0.25	0.25	0.25	0.25	0.25	0.25	0.25	linear	0.025	TRUE	575	NA	NA	0	0.5	3	sepmodel	0.7	-0.009570322461182907	0.012245709962315967	0	10
4	250	0	250	500	750	2	0	1	0.25	0.25	0.25	0.25	0.25	0.25	0.25	0.25	0.25	linear	0.025	TRUE	575	NA	NA	0	0.5	4	fixmodel	0.5	-0.04443785882201716	0.013001251531453	0	10
4	250	0	250	500	750	2	0	1	0.25	0.25	0.25	0.25	0.25	0.25	0.25	0.25	0.25	linear	0.025	TRUE	575	NA	NA	0	0.5	4	fixmodel_cal	0.6	-0.023486189330145596	0.01049976071322555	0	10
4	250	0	250	500	750	2	0	1	0.25	0.25	0.25	0.25	0.25	0.25	0.25	0.25	0.25	linear	0.025	TRUE	575	NA	NA	0	0.5	4	sepmodel	0.4	-0.04366365943867391	0.014387640891594234	0	10
4	250	0	250	500	750	2	0	1	0.25	0.25	0.25	0.25	0.25	0.25	0.25	0.25	0.25	linear	0.025	TRUE	600	NA	NA	0	0.5	2	fixmodel	0.9	0.02548203169004814	0.007448460758637815	0	10
4	250	0	250	500	750	2	0	1	0.25	0.25	0.25	0.25	0.25	0.25	0.25	0.25	0.25	linear	0.025	TRUE	600	NA	NA	0	0.5	2	fixmodel_cal	1	0.039321342498417663	0.006830306744328891	0	10
4	250	0	250	500	750	2	0	1	0.25	0.25	0.25	0.25	0.25	0.25	0.25	0.25	0.25	linear	0.025	TRUE	600	NA	NA	0	0.5	2	sepmodel	0.9	0.027350867163799406	0.008642281784322236	0	10
4	250	0	250	500	750	2	0	1	0.25	0.25	0.25	0.25	0.25	0.25	0.25	0.25	0.25	linear	0.025	TRUE	600	NA	NA	0	0.5	3	fixmodel	0.7	-0.03279342112734093	0.008573636695632054	0	10
4	250	0	250	500	750	2	0	1	0.25	0.25	0.25	0.25	0.25	0.25	0.25	0.25	0.25	linear	0.025	TRUE	600	NA	NA	0	0.5	3	fixmodel_cal	0.7	-0.01891042006754968	0.0071162327728686485	0	10
4	250	0	250	500	750	2	0	1	0.25	0.25	0.25	0.25	0.25	0.25	0.25	0.25	0.25	linear	0.025	TRUE	600	NA	NA	0	0.5	3	sepmodel	0.6	-0.031971013732959644	0.009876019548270228	0	10
4	250	0	250	500	750	2	0	1	0.25	0.25	0.25	0.25	0.25	0.25	0.25	0.25	0.25	linear	0.025	TRUE	600	NA	NA	0	0.5	4	fixmodel	0.9	0.0049623961088273525	0.005899132890078712	0	10
4	250	0	250	500	750	2	0	1	0.25	0.25	0.25	0.25	0.25	0.25	0.25	0.25	0.25	linear	0.025	TRUE	600	NA	NA	0	0.5	4	fixmodel_cal	0.9	0.017244797270048767	0.0064969784783683515	0	10
4	250	0	250	500	750	2	0	1	0.25	0.25	0.25	0.25	0.25	0.25	0.25	0.25	0.25	linear	0.025	TRUE	600	NA	NA	0	0.5	4	sepmodel	0.9	5.8648164938232e-4	0.006268501106325883	0	10
4	250	0	250	500	750	2	0	1	0.25	0.25	0.25	0.25	0.25	0.25	0.25	0.25	0.25	linear	0.025	TRUE	625	NA	NA	0	0.5	2	fixmodel	0.9	0.004559310800208221	0.004083436887494944	0	10
4	250	0	250	500	750	2	0	1	0.25	0.25	0.25	0.25	0.25	0.25	0.25	0.25	0.25	linear	0.025	TRUE	625	NA	NA	0	0.5	2	fixmodel_cal	0.9	0.010407138448356343	0.003294872042026991	0	10
4	250	0	250	500	750	2	0	1	0.25	0.25	0.25	0.25	0.25	0.25	0.25	0.25	0.25	linear	0.025	TRUE	625	NA	NA	0	0.5	2	sepmodel	0.9	0.006500518270716613	0.005120492443310647	0	10
4	250	0	250	500	750	2	0	1	0.25	0.25	0.25	0.25	0.25	0.25	0.25	0.25	0.25	linear	0.025	TRUE	625	NA	NA	0	0.5	3	fixmodel	0.8	0.01931714240949775	0.0066118625520209945	0	10
4	250	0	250	500	750	2	0	1	0.25	0.25	0.25	0.25	0.25	0.25	0.25	0.25	0.25	linear	0.025	TRUE	625	NA	NA	0	0.5	3	fixmodel_cal	0.9	0.02085135262708128	0.004059786085930143	0	10
4	250	0	250	500	750	2	0	1	0.25	0.25	0.25	0.25	0.25	0.25	0.25	0.25	0.25	linear	0.025	TRUE	625	NA	NA	0	0.5	3	sepmodel	0.9	0.023639305875935972	0.007472136957600875	0	10
4	250	0	250	500	750	2	0	1	0.25	0.25	0.25	0.25	0.25	0.25	0.25	0.25	0.25	linear	0.025	TRUE	625	NA	NA	0	0.5	4	fixmodel	0.8	-0.015802558414128892	0.007616901609458501	0	10
4	250	0	250	500	750	2	0	1	0.25	0.25	0.25	0.25	0.25	0.25	0.25	0.25	0.25	linear	0.025	TRUE	625	NA	NA	0	0.5	4	fixmodel_cal	0.8	-0.0098974785809923	0.005957758518477595	0	10
4	250	0	250	500	750	2	0	1	0.25	0.25	0.25	0.25	0.25	0.25	0.25	0.25	0.25	linear	0.025	TRUE	625	NA	NA	0	0.5	4	sepmodel	0.8	-0.013334885548388967	0.00985166029692514	0	10
4	250	0	250	500	750	2	0	1	0.25	0.25	0.25	0.25	0.25	0.25	0.25	0.25	0.25	linear	0.025	TRUE	650	NA	NA	0	0.5	2	fixmodel	0.9	0.04165667472028542	0.009018086047362879	0	10
4	250	0	250	500	750	2	0	1	0.25	0.25	0.25	0.25	0.25	0.25	0.25	0.25	0.25	linear	0.025	TRUE	650	NA	NA	0	0.5	2	fixmodel_cal	0.9	0.04610839970148968	0.009768342419766436	0	10
4	250	0	250	500	750	2	0	1	0.25	0.25	0.25	0.25	0.25	0.25	0.25	0.25	0.25	linear	0.025	TRUE	650	NA	NA	0	0.5	2	sepmodel	0.9	0.04589444865025542	0.009782748803349471	0	10
4	250	0	250	500	750	2	0	1	0.25	0.25	0.25	0.25	0.25	0.25	0.25	0.25	0.25	linear	0.025	TRUE	650	NA	NA	0	0.5	3	fixmodel	0.9	-0.0088997427825693	0.0034386269277839054	0	10
4	250	0	250	500	750	2	0	1	0.25	0.25	0.25	0.25	0.25	0.25	0.25	0.25	0.25	linear	0.025	TRUE	650	NA	NA	0	0.5	3	fixmodel_cal	0.9	-0.004250335474343137	0.003979010824204581	0	10
4	250	0	250	500	750	2	0	1	0.25	0.25	0.25	0.25	0.25	0.25	0.25	0.25	0.25	linear	0.025	TRUE	650	NA	NA	0	0.5	3	sepmodel	0.7	-0.0032200970770302484	0.004802514209767496	0	10
4	250	0	250	500	750	2	0	1	0.25	0.25	0.25	0.25	0.25	0.25	0.25	0.25	0.25	linear	0.025	TRUE	650	NA	NA	0	0.5	4	fixmodel	0.8	0.004839815849466081	0.0050053530235693085	0	10
4	250	0	250	500	750	2	0	1	0.25	0.25	0.25	0.25	0.25	0.25	0.25	0.25	0.25	linear	0.025	TRUE	650	NA	NA	0	0.5	4	fixmodel_cal	1	0.016383547141822625	0.005928347652585215	0	10
4	250	0	250	500	750	2	0	1	0.25	0.25	0.25	0.25	0.25	0.25	0.25	0.25	0.25	linear	0.025	TRUE	650	NA	NA	0	0.5	4	sepmodel	0.6	-0.005429644767055664	0.006310915309466718	0	10
4	250	0	250	500	750	2	0	1	0.25	0.25	0.25	0.25	0.25	0.25	0.25	0.25	0.25	linear	0.025	TRUE	675	NA	NA	0	0.5	2	fixmodel	0.9	0.042522302814362034	0.011418992265779646	0	10
4	250	0	250	500	750	2	0	1	0.25	0.25	0.25	0.25	0.25	0.25	0.25	0.25	0.25	linear	0.025	TRUE	675	NA	NA	0	0.5	2	fixmodel_cal	1	0.05111511713201682	0.010193043336859121	0	10
4	250	0	250	500	750	2	0	1	0.25	0.25	0.25	0.25	0.25	0.25	0.25	0.25	0.25	linear	0.025	TRUE	675	NA	NA	0	0.5	2	sepmodel	0.9	0.040160590623544545	0.01060684940304224	0	10
4	250	0	250	500	750	2	0	1	0.25	0.25	0.25	0.25	0.25	0.25	0.25	0.25	0.25	linear	0.025	TRUE	675	NA	NA	0	0.5	3	fixmodel	0.9	0.01438166118529649	0.003261620689871696	0	10
4	250	0	250	500	750	2	0	1	0.25	0.25	0.25	0.25	0.25	0.25	0.25	0.25	0.25	linear	0.025	TRUE	675	NA	NA	0	0.5	3	fixmodel_cal	1	0.024507265537472563	0.003361615996829878	0	10
4	250	0	250	500	750	2	0	1	0.25	0.25	0.25	0.25	0.25	0.25	0.25	0.25	0.25	linear	0.025	TRUE	675	NA	NA	0	0.5	3	sepmodel	0.8	0.013957970113082118	0.0063613545991024695	0	10
4	250	0	250	500	750	2	0	1	0.25	0.25	0.25	0.25	0.25	0.25	0.25	0.25	0.25	linear	0.025	TRUE	675	NA	NA	0	0.5	4	fixmodel	0.8	0.012426156379710757	0.006188412374810125	0	10
4	250	0	250	500	750	2	0	1	0.25	0.25	0.25	0.25	0.25	0.25	0.25	0.25	0.25	linear	0.025	TRUE	675	NA	NA	0	0.5	4	fixmodel_cal	0.8	0.02484096674652873	0.006330829779025031	0	10
4	250	0	250	500	750	2	0	1	0.25	0.25	0.25	0.25	0.25	0.25	0.25	0.25	0.25	linear	0.025	TRUE	675	NA	NA	0	0.5	4	sepmodel	0.8	0.00233403280821326	0.007389931019815738	0	10
4	250	0	250	500	750	2	0	1	0.25	0.25	0.25	0.25	0.25	0.25	0.25	0.25	0.25	linear	0.025	TRUE	700	NA	NA	0	0.5	2	fixmodel	0.8	0.02104803891156119	0.009653737722660757	0	10
4	250	0	250	500	750	2	0	1	0.25	0.25	0.25	0.25	0.25	0.25	0.25	0.25	0.25	linear	0.025	TRUE	700	NA	NA	0	0.5	2	fixmodel_cal	0.8	0.03103309136919489	0.009251277088842526	0	10
4	250	0	250	500	750	2	0	1	0.25	0.25	0.25	0.25	0.25	0.25	0.25	0.25	0.25	linear	0.025	TRUE	700	NA	NA	0	0.5	2	sepmodel	0.8	0.02723979632481038	0.009306049123227272	0	10
4	250	0	250	500	750	2	0	1	0.25	0.25	0.25	0.25	0.25	0.25	0.25	0.25	0.25	linear	0.025	TRUE	700	NA	NA	0	0.5	3	fixmodel	1	0.02345908908157763	0.005526925551212402	0	10
4	250	0	250	500	750	2	0	1	0.25	0.25	0.25	0.25	0.25	0.25	0.25	0.25	0.25	linear	0.025	TRUE	700	NA	NA	0	0.5	3	fixmodel_cal	1	0.036174994525235114	0.005905190043485312	0	10
4	250	0	250	500	750	2	0	1	0.25	0.25	0.25	0.25	0.25	0.25	0.25	0.25	0.25	linear	0.025	TRUE	700	NA	NA	0	0.5	3	sepmodel	0.9	0.011651714848351105	0.006619709966475758	0	10
4	250	0	250	500	750	2	0	1	0.25	0.25	0.25	0.25	0.25	0.25	0.25	0.25	0.25	linear	0.025	TRUE	700	NA	NA	0	0.5	4	fixmodel	0.9	0.057138985819060246	0.00828738560044518	0	10
4	250	0	250	500	750	2	0	1	0.25	0.25	0.25	0.25	0.25	0.25	0.25	0.25	0.25	linear	0.025	TRUE	700	NA	NA	0	0.5	4	fixmodel_cal	1	0.0676661299876349	0.007722469587671386	0	10
4	250	0	250	500	750	2	0	1	0.25	0.25	0.25	0.25	0.25	0.25	0.25	0.25	0.25	linear	0.025	TRUE	700	NA	NA	0	0.5	4	sepmodel	0.9	0.05237851225793533	0.00878131007027561	0	10
4	250	0	250	500	750	2	0	1	0.25	0.25	0.25	0.25	0.25	0.25	0.25	0.25	0.25	linear	0.025	TRUE	725	NA	NA	0	0.5	2	fixmodel	0.7	0.0015374658973950268	0.010840688643438701	0	10
4	250	0	250	500	750	2	0	1	0.25	0.25	0.25	0.25	0.25	0.25	0.25	0.25	0.25	linear	0.025	TRUE	725	NA	NA	0	0.5	2	fixmodel_cal	0.8	0.022226559769408242	0.009051132019359743	0	10
4	250	0	250	500	750	2	0	1	0.25	0.25	0.25	0.25	0.25	0.25	0.25	0.25	0.25	linear	0.025	TRUE	725	NA	NA	0	0.5	2	sepmodel	0.7	-0.002043210971411824	0.01325390316091161	0	10
4	250	0	250	500	750	2	0	1	0.25	0.25	0.25	0.25	0.25	0.25	0.25	0.25	0.25	linear	0.025	TRUE	725	NA	NA	0	0.5	3	fixmodel	0.7	-0.018935220496100285	0.005407708863703852	0	10
4	250	0	250	500	750	2	0	1	0.25	0.25	0.25	0.25	0.25	0.25	0.25	0.25	0.25	linear	0.025	TRUE	725	NA	NA	0	0.5	3	fixmodel_cal	0.9	0.0078934509034664	0.0038233135067694407	0	10
4	250	0	250	500	750	2	0	1	0.25	0.25	0.25	0.25	0.25	0.25	0.25	0.25	0.25	linear	0.025	TRUE	725	NA	NA	0	0.5	3	sepmodel	0.7	-0.035638857528508434	0.008706417435459145	0	10
4	250	0	250	500	750	2	0	1	0.25	0.25	0.25	0.25	0.25	0.25	0.25	0.25	0.25	linear	0.025	TRUE	725	NA	NA	0	0.5	4	fixmodel	0.9	0.022749093050188452	0.007436638817397979	0	10
4	250	0	250	500	750	2	0	1	0.25	0.25	0.25	0.25	0.25	0.25	0.25	0.25	0.25	linear	0.025	TRUE	725	NA	NA	0	0.5	4	fixmodel_cal	0.9	0.03830139842120457	0.007977049100091458	0	10
4	250	0	250	500	750	2	0	1	0.25	0.25	0.25	0.25	0.25	0.25	0.25	0.25	0.25	linear	0.025	TRUE	725	NA	NA	0	0.5	4	sepmodel	0.8	0.00889426993218528	0.010109611480597245	0	10
4	250	0	250	500	750	2	0	1	0.25	0.25	0.25	0.25	0.25	0.25	0.25	0.25	0.25	linear	0.025	TRUE	750	NA	NA	0	0.5	2	fixmodel	0.9	0.022662859187574207	0.004636246561929443	0	10
4	250	0	250	500	750	2	0	1	0.25	0.25	0.25	0.25	0.25	0.25	0.25	0.25	0.25	linear	0.025	TRUE	750	NA	NA	0	0.5	2	fixmodel_cal	0.9	0.04706859560492173	0.008281492415528969	0	10
4	250	0	250	500	750	2	0	1	0.25	0.25	0.25	0.25	0.25	0.25	0.25	0.25	0.25	linear	0.025	TRUE	750	NA	NA	0	0.5	2	sepmodel	0.8	0.02814080956205315	0.0049191714448235425	0	10
4	250	0	250	500	750	2	0	1	0.25	0.25	0.25	0.25	0.25	0.25	0.25	0.25	0.25	linear	0.025	TRUE	750	NA	NA	0	0.5	3	fixmodel	1	0.04573160406883207	0.00604231648734327	0	10
4	250	0	250	500	750	2	0	1	0.25	0.25	0.25	0.25	0.25	0.25	0.25	0.25	0.25	linear	0.025	TRUE	750	NA	NA	0	0.5	3	fixmodel_cal	1	0.0625618239218061	0.00722939035091826	0	10
4	250	0	250	500	750	2	0	1	0.25	0.25	0.25	0.25	0.25	0.25	0.25	0.25	0.25	linear	0.025	TRUE	750	NA	NA	0	0.5	3	sepmodel	1	0.05765053076476333	0.008334512189188164	0	10
4	250	0	250	500	750	2	0	1	0.25	0.25	0.25	0.25	0.25	0.25	0.25	0.25	0.25	linear	0.025	TRUE	750	NA	NA	0	0.5	4	fixmodel	0.9	-0.009870545420258645	0.0036253894861695162	0	10
4	250	0	250	500	750	2	0	1	0.25	0.25	0.25	0.25	0.25	0.25	0.25	0.25	0.25	linear	0.025	TRUE	750	NA	NA	0	0.5	4	fixmodel_cal	1	0.003412025439983335	0.003645894923437866	0	10
4	250	0	250	500	750	2	0	1	0.25	0.25	0.25	0.25	0.25	0.25	0.25	0.25	0.25	linear	0.025	TRUE	750	NA	NA	0	0.5	4	sepmodel	0.7	0.0050918055125603765	0.006807323505105476	0	10
4	250	0	250	500	750	2	0	1	0.25	0.25	0.25	0.25	0.375	0.375	0.375	0.375	0.375	linear	0.025	TRUE	25	NA	NA	0	0.5	2	fixmodel	0.8	-0.04489277066168963	0.005996154776891981	0	10
4	250	0	250	500	750	2	0	1	0.25	0.25	0.25	0.25	0.375	0.375	0.375	0.375	0.375	linear	0.025	TRUE	25	NA	NA	0	0.5	2	fixmodel_cal	0.8	-0.046060457772764976	0.006068662214121315	0	10
4	250	0	250	500	750	2	0	1	0.25	0.25	0.25	0.25	0.375	0.375	0.375	0.375	0.375	linear	0.025	TRUE	25	NA	NA	0	0.5	2	sepmodel	0.5	-0.042677316088858885	0.0070293934694334904	0	10
4	250	0	250	500	750	2	0	1	0.25	0.25	0.25	0.25	0.375	0.375	0.375	0.375	0.375	linear	0.025	TRUE	25	NA	NA	0	0.5	3	fixmodel	0.8	-0.011509474947986358	0.007556147834643464	0	10
4	250	0	250	500	750	2	0	1	0.25	0.25	0.25	0.25	0.375	0.375	0.375	0.375	0.375	linear	0.025	TRUE	25	NA	NA	0	0.5	3	fixmodel_cal	0.8	-0.012822267219717482	0.007587301041671639	0	10
4	250	0	250	500	750	2	0	1	0.25	0.25	0.25	0.25	0.375	0.375	0.375	0.375	0.375	linear	0.025	TRUE	25	NA	NA	0	0.5	3	sepmodel	0.7	-0.007474575867412167	0.009877487138173317	0	10
4	250	0	250	500	750	2	0	1	0.25	0.25	0.25	0.25	0.375	0.375	0.375	0.375	0.375	linear	0.025	TRUE	25	NA	NA	0	0.5	4	fixmodel	0.7	-0.059964511479913954	0.005414008223387912	0	10
4	250	0	250	500	750	2	0	1	0.25	0.25	0.25	0.25	0.375	0.375	0.375	0.375	0.375	linear	0.025	TRUE	25	NA	NA	0	0.5	4	fixmodel_cal	0.6	-0.06031270922016809	0.0053194679872531556	0	10
4	250	0	250	500	750	2	0	1	0.25	0.25	0.25	0.25	0.375	0.375	0.375	0.375	0.375	linear	0.025	TRUE	25	NA	NA	0	0.5	4	sepmodel	0.6	-0.058470517583044376	0.006285620924828455	0	10
4	250	0	250	500	750	2	0	1	0.25	0.25	0.25	0.25	0.375	0.375	0.375	0.375	0.375	linear	0.025	TRUE	50	NA	NA	0	0.5	2	fixmodel	0.9	0.007940093120535077	0.00469868625647473	0	10
4	250	0	250	500	750	2	0	1	0.25	0.25	0.25	0.25	0.375	0.375	0.375	0.375	0.375	linear	0.025	TRUE	50	NA	NA	0	0.5	2	fixmodel_cal	0.9	0.008943614388736105	0.004975269662415408	0	10
4	250	0	250	500	750	2	0	1	0.25	0.25	0.25	0.25	0.375	0.375	0.375	0.375	0.375	linear	0.025	TRUE	50	NA	NA	0	0.5	2	sepmodel	0.9	0.0020510209603324505	0.005182415141794496	0	10
4	250	0	250	500	750	2	0	1	0.25	0.25	0.25	0.25	0.375	0.375	0.375	0.375	0.375	linear	0.025	TRUE	50	NA	NA	0	0.5	3	fixmodel	0.8	-0.027677142828624428	0.0074809683319822075	0	10
4	250	0	250	500	750	2	0	1	0.25	0.25	0.25	0.25	0.375	0.375	0.375	0.375	0.375	linear	0.025	TRUE	50	NA	NA	0	0.5	3	fixmodel_cal	0.8	-0.027621104888301315	0.007355525938362216	0	10
4	250	0	250	500	750	2	0	1	0.25	0.25	0.25	0.25	0.375	0.375	0.375	0.375	0.375	linear	0.025	TRUE	50	NA	NA	0	0.5	3	sepmodel	0.7	-0.03452218227240483	0.007510464202456895	0	10
4	250	0	250	500	750	2	0	1	0.25	0.25	0.25	0.25	0.375	0.375	0.375	0.375	0.375	linear	0.025	TRUE	50	NA	NA	0	0.5	4	fixmodel	0.9	-0.03325160033195646	0.00330086551312366	0	10
4	250	0	250	500	750	2	0	1	0.25	0.25	0.25	0.25	0.375	0.375	0.375	0.375	0.375	linear	0.025	TRUE	50	NA	NA	0	0.5	4	fixmodel_cal	0.9	-0.03159625934693955	0.0034502497479969186	0	10
4	250	0	250	500	750	2	0	1	0.25	0.25	0.25	0.25	0.375	0.375	0.375	0.375	0.375	linear	0.025	TRUE	50	NA	NA	0	0.5	4	sepmodel	0.8	-0.03913715526540085	0.0034298350943894737	0	10
4	250	0	250	500	750	2	0	1	0.25	0.25	0.25	0.25	0.375	0.375	0.375	0.375	0.375	linear	0.025	TRUE	75	NA	NA	0	0.5	2	fixmodel	0.9	0.018823427641404065	0.004695994856244452	0	10
4	250	0	250	500	750	2	0	1	0.25	0.25	0.25	0.25	0.375	0.375	0.375	0.375	0.375	linear	0.025	TRUE	75	NA	NA	0	0.5	2	fixmodel_cal	0.9	0.017465070879341734	0.004351362518835224	0	10
4	250	0	250	500	750	2	0	1	0.25	0.25	0.25	0.25	0.375	0.375	0.375	0.375	0.375	linear	0.025	TRUE	75	NA	NA	0	0.5	2	sepmodel	0.8	0.018790124142202335	0.006757371187200179	0	10
4	250	0	250	500	750	2	0	1	0.25	0.25	0.25	0.25	0.375	0.375	0.375	0.375	0.375	linear	0.025	TRUE	75	NA	NA	0	0.5	3	fixmodel	1	0.04680360631716861	0.006008735446997618	0	10
4	250	0	250	500	750	2	0	1	0.25	0.25	0.25	0.25	0.375	0.375	0.375	0.375	0.375	linear	0.025	TRUE	75	NA	NA	0	0.5	3	fixmodel_cal	1	0.0452271562014922	0.005912660659938787	0	10
4	250	0	250	500	750	2	0	1	0.25	0.25	0.25	0.25	0.375	0.375	0.375	0.375	0.375	linear	0.025	TRUE	75	NA	NA	0	0.5	3	sepmodel	0.9	0.03539937447625656	0.006116224788225968	0	10
4	250	0	250	500	750	2	0	1	0.25	0.25	0.25	0.25	0.375	0.375	0.375	0.375	0.375	linear	0.025	TRUE	75	NA	NA	0	0.5	4	fixmodel	0.9	0.015271409619653883	0.005066325053516423	0	10
4	250	0	250	500	750	2	0	1	0.25	0.25	0.25	0.25	0.375	0.375	0.375	0.375	0.375	linear	0.025	TRUE	75	NA	NA	0	0.5	4	fixmodel_cal	0.9	0.015324394797336705	0.004932936973802485	0	10
4	250	0	250	500	750	2	0	1	0.25	0.25	0.25	0.25	0.375	0.375	0.375	0.375	0.375	linear	0.025	TRUE	75	NA	NA	0	0.5	4	sepmodel	0.8	0.002009717367341321	0.007792417383371559	0	10
4	250	0	250	500	750	2	0	1	0.25	0.25	0.25	0.25	0.375	0.375	0.375	0.375	0.375	linear	0.025	TRUE	100	NA	NA	0	0.5	2	fixmodel	0.9	0.03732036008465218	0.011812772625249733	0	10
4	250	0	250	500	750	2	0	1	0.25	0.25	0.25	0.25	0.375	0.375	0.375	0.375	0.375	linear	0.025	TRUE	100	NA	NA	0	0.5	2	fixmodel_cal	0.9	0.036420169970098976	0.011112308147021232	0	10
4	250	0	250	500	750	2	0	1	0.25	0.25	0.25	0.25	0.375	0.375	0.375	0.375	0.375	linear	0.025	TRUE	100	NA	NA	0	0.5	2	sepmodel	0.9	0.0420293241322059	0.012321603039915384	0	10
4	250	0	250	500	750	2	0	1	0.25	0.25	0.25	0.25	0.375	0.375	0.375	0.375	0.375	linear	0.025	TRUE	100	NA	NA	0	0.5	3	fixmodel	0.9	0.0309735586335187	0.010805679214533572	0	10
4	250	0	250	500	750	2	0	1	0.25	0.25	0.25	0.25	0.375	0.375	0.375	0.375	0.375	linear	0.025	TRUE	100	NA	NA	0	0.5	3	fixmodel_cal	0.9	0.029786213810906233	0.010718383856317636	0	10
4	250	0	250	500	750	2	0	1	0.25	0.25	0.25	0.25	0.375	0.375	0.375	0.375	0.375	linear	0.025	TRUE	100	NA	NA	0	0.5	3	sepmodel	0.9	0.024062551474203688	0.009253217687629742	0	10
4	250	0	250	500	750	2	0	1	0.25	0.25	0.25	0.25	0.375	0.375	0.375	0.375	0.375	linear	0.025	TRUE	100	NA	NA	0	0.5	4	fixmodel	1	-0.01500437951712807	0.00219914327715459	0	10
4	250	0	250	500	750	2	0	1	0.25	0.25	0.25	0.25	0.375	0.375	0.375	0.375	0.375	linear	0.025	TRUE	100	NA	NA	0	0.5	4	fixmodel_cal	1	-0.010866214903858518	0.0020183815515024215	0	10
4	250	0	250	500	750	2	0	1	0.25	0.25	0.25	0.25	0.375	0.375	0.375	0.375	0.375	linear	0.025	TRUE	100	NA	NA	0	0.5	4	sepmodel	0.7	-0.03308355058294296	0.0035645319701382914	0	10
4	250	0	250	500	750	2	0	1	0.25	0.25	0.25	0.25	0.375	0.375	0.375	0.375	0.375	linear	0.025	TRUE	125	NA	NA	0	0.5	2	fixmodel	0.7	-0.016639948934370822	0.008306484464040755	0	10
4	250	0	250	500	750	2	0	1	0.25	0.25	0.25	0.25	0.375	0.375	0.375	0.375	0.375	linear	0.025	TRUE	125	NA	NA	0	0.5	2	fixmodel_cal	0.7	-0.01583875843986949	0.008159440867080979	0	10
4	250	0	250	500	750	2	0	1	0.25	0.25	0.25	0.25	0.375	0.375	0.375	0.375	0.375	linear	0.025	TRUE	125	NA	NA	0	0.5	2	sepmodel	0.8	-0.0032401327571609127	0.00946318233645258	0	10
4	250	0	250	500	750	2	0	1	0.25	0.25	0.25	0.25	0.375	0.375	0.375	0.375	0.375	linear	0.025	TRUE	125	NA	NA	0	0.5	3	fixmodel	0.9	0.019623275844187455	0.007095920150762139	0	10
4	250	0	250	500	750	2	0	1	0.25	0.25	0.25	0.25	0.375	0.375	0.375	0.375	0.375	linear	0.025	TRUE	125	NA	NA	0	0.5	3	fixmodel_cal	1	0.022153622845813122	0.006956429807609367	0	10
4	250	0	250	500	750	2	0	1	0.25	0.25	0.25	0.25	0.375	0.375	0.375	0.375	0.375	linear	0.025	TRUE	125	NA	NA	0	0.5	3	sepmodel	0.9	0.023371747872073294	0.00861703460172206	0	10
4	250	0	250	500	750	2	0	1	0.25	0.25	0.25	0.25	0.375	0.375	0.375	0.375	0.375	linear	0.025	TRUE	125	NA	NA	0	0.5	4	fixmodel	0.8	-0.029890408669473546	0.005598906008198656	0	10
4	250	0	250	500	750	2	0	1	0.25	0.25	0.25	0.25	0.375	0.375	0.375	0.375	0.375	linear	0.025	TRUE	125	NA	NA	0	0.5	4	fixmodel_cal	0.8	-0.028882595576643792	0.006007269078552501	0	10
4	250	0	250	500	750	2	0	1	0.25	0.25	0.25	0.25	0.375	0.375	0.375	0.375	0.375	linear	0.025	TRUE	125	NA	NA	0	0.5	4	sepmodel	0.6	-0.035859419409136326	0.005754097608266003	0	10
4	250	0	250	500	750	2	0	1	0.25	0.25	0.25	0.25	0.375	0.375	0.375	0.375	0.375	linear	0.025	TRUE	150	NA	NA	0	0.5	2	fixmodel	0.9	0.001462598713720803	0.0074156930666269905	0	10
4	250	0	250	500	750	2	0	1	0.25	0.25	0.25	0.25	0.375	0.375	0.375	0.375	0.375	linear	0.025	TRUE	150	NA	NA	0	0.5	2	fixmodel_cal	0.9	0.007227204618132638	0.00812669015640434	0	10
4	250	0	250	500	750	2	0	1	0.25	0.25	0.25	0.25	0.375	0.375	0.375	0.375	0.375	linear	0.025	TRUE	150	NA	NA	0	0.5	2	sepmodel	0.9	0.006535515471340889	0.007074721004433017	0	10
4	250	0	250	500	750	2	0	1	0.25	0.25	0.25	0.25	0.375	0.375	0.375	0.375	0.375	linear	0.025	TRUE	150	NA	NA	0	0.5	3	fixmodel	0.9	0.054351581768590645	0.016481111005927043	0	10
4	250	0	250	500	750	2	0	1	0.25	0.25	0.25	0.25	0.375	0.375	0.375	0.375	0.375	linear	0.025	TRUE	150	NA	NA	0	0.5	3	fixmodel_cal	0.9	0.06206836149091048	0.018271093333010514	0	10
4	250	0	250	500	750	2	0	1	0.25	0.25	0.25	0.25	0.375	0.375	0.375	0.375	0.375	linear	0.025	TRUE	150	NA	NA	0	0.5	3	sepmodel	0.9	0.06580149558959218	0.01575271295301492	0	10
4	250	0	250	500	750	2	0	1	0.25	0.25	0.25	0.25	0.375	0.375	0.375	0.375	0.375	linear	0.025	TRUE	150	NA	NA	0	0.5	4	fixmodel	0.9	0.036835001602807026	0.017122165351386904	0	10
4	250	0	250	500	750	2	0	1	0.25	0.25	0.25	0.25	0.375	0.375	0.375	0.375	0.375	linear	0.025	TRUE	150	NA	NA	0	0.5	4	fixmodel_cal	0.9	0.041781731147269525	0.018090311864083917	0	10
4	250	0	250	500	750	2	0	1	0.25	0.25	0.25	0.25	0.375	0.375	0.375	0.375	0.375	linear	0.025	TRUE	150	NA	NA	0	0.5	4	sepmodel	0.9	0.039241323360101346	0.01706460533730008	0	10
4	250	0	250	500	750	2	0	1	0.25	0.25	0.25	0.25	0.375	0.375	0.375	0.375	0.375	linear	0.025	TRUE	175	NA	NA	0	0.5	2	fixmodel	0.9	0.005356832082950511	0.00554340369971612	0	10
4	250	0	250	500	750	2	0	1	0.25	0.25	0.25	0.25	0.375	0.375	0.375	0.375	0.375	linear	0.025	TRUE	175	NA	NA	0	0.5	2	fixmodel_cal	0.9	0.006181109225166273	0.006102445522912784	0	10
4	250	0	250	500	750	2	0	1	0.25	0.25	0.25	0.25	0.375	0.375	0.375	0.375	0.375	linear	0.025	TRUE	175	NA	NA	0	0.5	2	sepmodel	0.8	0.01359332171513995	0.006154662755723797	0	10
4	250	0	250	500	750	2	0	1	0.25	0.25	0.25	0.25	0.375	0.375	0.375	0.375	0.375	linear	0.025	TRUE	175	NA	NA	0	0.5	3	fixmodel	1	0.06779939302806341	0.009011661826458107	0	10
4	250	0	250	500	750	2	0	1	0.25	0.25	0.25	0.25	0.375	0.375	0.375	0.375	0.375	linear	0.025	TRUE	175	NA	NA	0	0.5	3	fixmodel_cal	1	0.07269458081004468	0.009940567582463557	0	10
4	250	0	250	500	750	2	0	1	0.25	0.25	0.25	0.25	0.375	0.375	0.375	0.375	0.375	linear	0.025	TRUE	175	NA	NA	0	0.5	3	sepmodel	1	0.07824048273052354	0.012259283648993917	0	10
4	250	0	250	500	750	2	0	1	0.25	0.25	0.25	0.25	0.375	0.375	0.375	0.375	0.375	linear	0.025	TRUE	175	NA	NA	0	0.5	4	fixmodel	0.9	0.00936717117465479	0.005341750976999695	0	10
4	250	0	250	500	750	2	0	1	0.25	0.25	0.25	0.25	0.375	0.375	0.375	0.375	0.375	linear	0.025	TRUE	175	NA	NA	0	0.5	4	fixmodel_cal	0.9	0.018013429373395208	0.006736184700433354	0	10
4	250	0	250	500	750	2	0	1	0.25	0.25	0.25	0.25	0.375	0.375	0.375	0.375	0.375	linear	0.025	TRUE	175	NA	NA	0	0.5	4	sepmodel	0.8	0.00392335726863674	0.008209951959673204	0	10
4	250	0	250	500	750	2	0	1	0.25	0.25	0.25	0.25	0.375	0.375	0.375	0.375	0.375	linear	0.025	TRUE	200	NA	NA	0	0.5	2	fixmodel	0.9	0.027816470722351435	0.008110983835428312	0	10
4	250	0	250	500	750	2	0	1	0.25	0.25	0.25	0.25	0.375	0.375	0.375	0.375	0.375	linear	0.025	TRUE	200	NA	NA	0	0.5	2	fixmodel_cal	0.9	0.031207564126735893	0.007416177791403861	0	10
4	250	0	250	500	750	2	0	1	0.25	0.25	0.25	0.25	0.375	0.375	0.375	0.375	0.375	linear	0.025	TRUE	200	NA	NA	0	0.5	2	sepmodel	0.9	0.03175581826781228	0.00938697097771258	0	10
4	250	0	250	500	750	2	0	1	0.25	0.25	0.25	0.25	0.375	0.375	0.375	0.375	0.375	linear	0.025	TRUE	200	NA	NA	0	0.5	3	fixmodel	0.8	-0.007391952863160347	0.008989173814747701	0	10
4	250	0	250	500	750	2	0	1	0.25	0.25	0.25	0.25	0.375	0.375	0.375	0.375	0.375	linear	0.025	TRUE	200	NA	NA	0	0.5	3	fixmodel_cal	0.8	-0.00809603361431161	0.00864359123955843	0	10
4	250	0	250	500	750	2	0	1	0.25	0.25	0.25	0.25	0.375	0.375	0.375	0.375	0.375	linear	0.025	TRUE	200	NA	NA	0	0.5	3	sepmodel	0.8	-0.010009156443882497	0.010252809285821698	0	10
4	250	0	250	500	750	2	0	1	0.25	0.25	0.25	0.25	0.375	0.375	0.375	0.375	0.375	linear	0.025	TRUE	200	NA	NA	0	0.5	4	fixmodel	0.7	-0.01680055588626264	0.010973702988371107	0	10
4	250	0	250	500	750	2	0	1	0.25	0.25	0.25	0.25	0.375	0.375	0.375	0.375	0.375	linear	0.025	TRUE	200	NA	NA	0	0.5	4	fixmodel_cal	0.7	-0.01673623426591058	0.0095250412580961865	0	10
4	250	0	250	500	750	2	0	1	0.25	0.25	0.25	0.25	0.375	0.375	0.375	0.375	0.375	linear	0.025	TRUE	200	NA	NA	0	0.5	4	sepmodel	0.6	-0.025174846371223046	0.012784398591134461	0	10
4	250	0	250	500	750	2	0	1	0.25	0.25	0.25	0.25	0.375	0.375	0.375	0.375	0.375	linear	0.025	TRUE	225	NA	NA	0	0.5	2	fixmodel	0.9	0.006305485645854636	0.004344963582308548	0	10
4	250	0	250	500	750	2	0	1	0.25	0.25	0.25	0.25	0.375	0.375	0.375	0.375	0.375	linear	0.025	TRUE	225	NA	NA	0	0.5	2	fixmodel_cal	1	-6.500792493785906e-4	0.0037200040798932984	0	10
4	250	0	250	500	750	2	0	1	0.25	0.25	0.25	0.25	0.375	0.375	0.375	0.375	0.375	linear	0.025	TRUE	225	NA	NA	0	0.5	2	sepmodel	0.8	0.0027381656081863935	0.00448117191888785	0	10
4	250	0	250	500	750	2	0	1	0.25	0.25	0.25	0.25	0.375	0.375	0.375	0.375	0.375	linear	0.025	TRUE	225	NA	NA	0	0.5	3	fixmodel	1	-0.004349061197730086	0.0038897152468179118	0	10
4	250	0	250	500	750	2	0	1	0.25	0.25	0.25	0.25	0.375	0.375	0.375	0.375	0.375	linear	0.025	TRUE	225	NA	NA	0	0.5	3	fixmodel_cal	1	-0.004765748974962564	0.0042290064670817175	0	10
4	250	0	250	500	750	2	0	1	0.25	0.25	0.25	0.25	0.375	0.375	0.375	0.375	0.375	linear	0.025	TRUE	225	NA	NA	0	0.5	3	sepmodel	0.8	-0.007784611778857889	0.004779872609351153	0	10
4	250	0	250	500	750	2	0	1	0.25	0.25	0.25	0.25	0.375	0.375	0.375	0.375	0.375	linear	0.025	TRUE	225	NA	NA	0	0.5	4	fixmodel	0.7	0.00614039813714593	0.008537950514967063	0	10
4	250	0	250	500	750	2	0	1	0.25	0.25	0.25	0.25	0.375	0.375	0.375	0.375	0.375	linear	0.025	TRUE	225	NA	NA	0	0.5	4	fixmodel_cal	0.8	0.002087114184308886	0.009656821261900773	0	10
4	250	0	250	500	750	2	0	1	0.25	0.25	0.25	0.25	0.375	0.375	0.375	0.375	0.375	linear	0.025	TRUE	225	NA	NA	0	0.5	4	sepmodel	0.7	0.005531940289086446	0.009868459822719772	0	10
4	250	0	250	500	750	2	0	1	0.25	0.25	0.25	0.25	0.375	0.375	0.375	0.375	0.375	linear	0.025	TRUE	250	NA	NA	0	0.5	2	fixmodel	0.8	0.004732857127475465	0.010375849871749278	0	10
4	250	0	250	500	750	2	0	1	0.25	0.25	0.25	0.25	0.375	0.375	0.375	0.375	0.375	linear	0.025	TRUE	250	NA	NA	0	0.5	2	fixmodel_cal	0.8	0.004189133976195558	0.010378574667916097	0	10
4	250	0	250	500	750	2	0	1	0.25	0.25	0.25	0.25	0.375	0.375	0.375	0.375	0.375	linear	0.025	TRUE	250	NA	NA	0	0.5	2	sepmodel	0.8	0.017018821570580073	0.009572665829680365	0	10
4	250	0	250	500	750	2	0	1	0.25	0.25	0.25	0.25	0.375	0.375	0.375	0.375	0.375	linear	0.025	TRUE	250	NA	NA	0	0.5	3	fixmodel	0.7	0.017314936494831408	0.0127815396421174	0	10
4	250	0	250	500	750	2	0	1	0.25	0.25	0.25	0.25	0.375	0.375	0.375	0.375	0.375	linear	0.025	TRUE	250	NA	NA	0	0.5	3	fixmodel_cal	0.7	0.01690432336313457	0.012981867668785506	0	10
4	250	0	250	500	750	2	0	1	0.25	0.25	0.25	0.25	0.375	0.375	0.375	0.375	0.375	linear	0.025	TRUE	250	NA	NA	0	0.5	3	sepmodel	0.8	0.02373382721631321	0.01288506166611682	0	10
4	250	0	250	500	750	2	0	1	0.25	0.25	0.25	0.25	0.375	0.375	0.375	0.375	0.375	linear	0.025	TRUE	250	NA	NA	0	0.5	4	fixmodel	0.9	0.03372433357274769	0.0077879242820886015	0	10
4	250	0	250	500	750	2	0	1	0.25	0.25	0.25	0.25	0.375	0.375	0.375	0.375	0.375	linear	0.025	TRUE	250	NA	NA	0	0.5	4	fixmodel_cal	0.9	0.031480246535374415	0.007630384846299563	0	10
4	250	0	250	500	750	2	0	1	0.25	0.25	0.25	0.25	0.375	0.375	0.375	0.375	0.375	linear	0.025	TRUE	250	NA	NA	0	0.5	4	sepmodel	0.9	0.042504498783284946	0.008214954677226532	0	10
4	250	0	250	500	750	2	0	1	0.25	0.25	0.25	0.25	0.375	0.375	0.375	0.375	0.375	linear	0.025	TRUE	275	NA	NA	0	0.5	2	fixmodel	0.8	-0.013995565846797332	0.0050397101039822015	0	10
4	250	0	250	500	750	2	0	1	0.25	0.25	0.25	0.25	0.375	0.375	0.375	0.375	0.375	linear	0.025	TRUE	275	NA	NA	0	0.5	2	fixmodel_cal	0.8	-0.010913786710956042	0.005333807424737715	0	10
4	250	0	250	500	750	2	0	1	0.25	0.25	0.25	0.25	0.375	0.375	0.375	0.375	0.375	linear	0.025	TRUE	275	NA	NA	0	0.5	2	sepmodel	0.9	-0.008362576682886322	0.003907188138507186	0	10
4	250	0	250	500	750	2	0	1	0.25	0.25	0.25	0.25	0.375	0.375	0.375	0.375	0.375	linear	0.025	TRUE	275	NA	NA	0	0.5	3	fixmodel	0.9	-0.024273366327979575	0.00541153132807449	0	10
4	250	0	250	500	750	2	0	1	0.25	0.25	0.25	0.25	0.375	0.375	0.375	0.375	0.375	linear	0.025	TRUE	275	NA	NA	0	0.5	3	fixmodel_cal	0.9	-0.022087583626925433	0.004874490545202791	0	10
4	250	0	250	500	750	2	0	1	0.25	0.25	0.25	0.25	0.375	0.375	0.375	0.375	0.375	linear	0.025	TRUE	275	NA	NA	0	0.5	3	sepmodel	0.8	-0.018577794244503405	0.004151734800889192	0	10
4	250	0	250	500	750	2	0	1	0.25	0.25	0.25	0.25	0.375	0.375	0.375	0.375	0.375	linear	0.025	TRUE	275	NA	NA	0	0.5	4	fixmodel	0.6	-0.05049772533054968	0.014025319581288657	0	10
4	250	0	250	500	750	2	0	1	0.25	0.25	0.25	0.25	0.375	0.375	0.375	0.375	0.375	linear	0.025	TRUE	275	NA	NA	0	0.5	4	fixmodel_cal	0.6	-0.045208902477860406	0.014550445722386503	0	10
4	250	0	250	500	750	2	0	1	0.25	0.25	0.25	0.25	0.375	0.375	0.375	0.375	0.375	linear	0.025	TRUE	275	NA	NA	0	0.5	4	sepmodel	0.6	-0.05543528575056691	0.017419383595005188	0	10
4	250	0	250	500	750	2	0	1	0.25	0.25	0.25	0.25	0.375	0.375	0.375	0.375	0.375	linear	0.025	TRUE	300	NA	NA	0	0.5	2	fixmodel	0.9	0.005139483812649864	0.002799124778525356	0	10
4	250	0	250	500	750	2	0	1	0.25	0.25	0.25	0.25	0.375	0.375	0.375	0.375	0.375	linear	0.025	TRUE	300	NA	NA	0	0.5	2	fixmodel_cal	0.9	2.0835611525707452e-5	0.0024092921109561136	0	10
4	250	0	250	500	750	2	0	1	0.25	0.25	0.25	0.25	0.375	0.375	0.375	0.375	0.375	linear	0.025	TRUE	300	NA	NA	0	0.5	2	sepmodel	0.8	0.00941236743169123	0.002774776741965776	0	10
4	250	0	250	500	750	2	0	1	0.25	0.25	0.25	0.25	0.375	0.375	0.375	0.375	0.375	linear	0.025	TRUE	300	NA	NA	0	0.5	3	fixmodel	0.7	-0.02862964606918331	0.01040893961144646	0	10
4	250	0	250	500	750	2	0	1	0.25	0.25	0.25	0.25	0.375	0.375	0.375	0.375	0.375	linear	0.025	TRUE	300	NA	NA	0	0.5	3	fixmodel_cal	0.6	-0.032626734816261826	0.010092722185947875	0	10
4	250	0	250	500	750	2	0	1	0.25	0.25	0.25	0.25	0.375	0.375	0.375	0.375	0.375	linear	0.025	TRUE	300	NA	NA	0	0.5	3	sepmodel	0.7	-0.028140799608411635	0.010317760257960929	0	10
4	250	0	250	500	750	2	0	1	0.25	0.25	0.25	0.25	0.375	0.375	0.375	0.375	0.375	linear	0.025	TRUE	300	NA	NA	0	0.5	4	fixmodel	0.7	-0.02869427185488371	0.0054180956237030765	0	10
4	250	0	250	500	750	2	0	1	0.25	0.25	0.25	0.25	0.375	0.375	0.375	0.375	0.375	linear	0.025	TRUE	300	NA	NA	0	0.5	4	fixmodel_cal	0.7	-0.020245550678651525	0.00508178960780404	0	10
4	250	0	250	500	750	2	0	1	0.25	0.25	0.25	0.25	0.375	0.375	0.375	0.375	0.375	linear	0.025	TRUE	300	NA	NA	0	0.5	4	sepmodel	0.7	-0.02987094400390321	0.00568045418684344	0	10
4	250	0	250	500	750	2	0	1	0.25	0.25	0.25	0.25	0.375	0.375	0.375	0.375	0.375	linear	0.025	TRUE	325	NA	NA	0	0.5	2	fixmodel	0.7	-0.013458107858718144	0.008888525461533101	0	10
[truncated: 10,151 more rows]
