# Supplementary material for: Statistical Modeling to Adjust for Time Trends in Adaptive Platform Trials Utilizing Non‐Concurrent Controls
Source: Biom J. 2025 Jun 10;67(3):e70059. doi: 10.1002/bimj.70059 (PMC12150008; doi:10.1002/bimj.70059)
Supplement: Supplementary file 1 — Supporting Information [file BIMJ-67-e70059-s002.zip › simulations/results_intermediate/results_setting_3_alpha.csv]

num_arms	n_arm	d1	d2	d3	d4	period_blocks	mu0	sigma	theta1	theta2	theta3	theta4	lambda0	lambda1	lambda2	lambda3	lambda4	trend	alpha	ncc	unit_size	trend_case	trend_mean	trend_var	ci	study_arm	model	reject_h0	bias	MSE	failed	nsim
4	250	0	250	500	750	2	0	1	0	0	0	0	-0.5	-0.5	-0.5	-0.5	-0.5	linear	0.025	TRUE	25	eq	0	0.5	FALSE	3	fixmodel	0.2	-0.002140415314890226	0.020709371117884054	0	10
4	250	0	250	500	750	2	0	1	0	0	0	0	-0.5	-0.5	-0.5	-0.5	-0.5	linear	0.025	TRUE	25	eq	0	0.5	FALSE	3	mixmodel_int	0.2	-0.003039262716430854	0.019828224570014485	0	10
4	250	0	250	500	750	2	0	1	0	0	0	0	-0.5	-0.5	-0.5	-0.5	-0.5	linear	0.025	TRUE	25	eq	0	0.5	FALSE	3	mixmodel_int_cal	0.2	0.0048046754472889745	0.020556636544849766	0	10
4	250	0	250	500	750	2	0	1	0	0	0	0	-0.5	-0.5	-0.5	-0.5	-0.5	linear	0.025	TRUE	25	eq	0	0.5	FALSE	3	sepmodel	0.2	0.004411133127271054	0.020171410234896242	0	10
4	250	0	250	500	750	2	0	1	0	0	0	0	-0.5	-0.5	-0.5	-0.5	-0.5	linear	0.025	TRUE	50	eq	0	0.5	FALSE	3	fixmodel	0	-0.014186159134583695	0.0038124484964451757	0	10
4	250	0	250	500	750	2	0	1	0	0	0	0	-0.5	-0.5	-0.5	-0.5	-0.5	linear	0.025	TRUE	50	eq	0	0.5	FALSE	3	mixmodel_int	0	-0.009785354690186257	0.003741415966978924	0	10
4	250	0	250	500	750	2	0	1	0	0	0	0	-0.5	-0.5	-0.5	-0.5	-0.5	linear	0.025	TRUE	50	eq	0	0.5	FALSE	3	mixmodel_int_cal	0	-0.014654385950897606	0.0038335363442198755	0	10
4	250	0	250	500	750	2	0	1	0	0	0	0	-0.5	-0.5	-0.5	-0.5	-0.5	linear	0.025	TRUE	50	eq	0	0.5	FALSE	3	sepmodel	0	-0.0010587952707301785	0.002959932351529541	0	10
4	250	0	250	500	750	2	0	1	0	0	0	0	-0.5	-0.5	-0.5	-0.5	-0.5	linear	0.025	TRUE	100	eq	0	0.5	FALSE	3	fixmodel	0.1	-0.0026630635588558394	0.009550422432719322	0	10
4	250	0	250	500	750	2	0	1	0	0	0	0	-0.5	-0.5	-0.5	-0.5	-0.5	linear	0.025	TRUE	100	eq	0	0.5	FALSE	3	mixmodel_int	0.1	-0.0014174237607558825	0.009410680661544726	0	10
4	250	0	250	500	750	2	0	1	0	0	0	0	-0.5	-0.5	-0.5	-0.5	-0.5	linear	0.025	TRUE	100	eq	0	0.5	FALSE	3	mixmodel_int_cal	0.1	-0.002535445235983277	0.009915756970200194	0	10
4	250	0	250	500	750	2	0	1	0	0	0	0	-0.5	-0.5	-0.5	-0.5	-0.5	linear	0.025	TRUE	100	eq	0	0.5	FALSE	3	sepmodel	0.1	0.001264024469530013	0.00964135760493576	0	10
4	250	0	250	500	750	2	0	1	0	0	0	0	-0.375	-0.375	-0.375	-0.375	-0.375	linear	0.025	TRUE	25	eq	0	0.5	FALSE	3	fixmodel	0	0.011136409296795574	0.005617062511265858	0	10
4	250	0	250	500	750	2	0	1	0	0	0	0	-0.375	-0.375	-0.375	-0.375	-0.375	linear	0.025	TRUE	25	eq	0	0.5	FALSE	3	mixmodel_int	0	0.014023901794571756	0.005542046262587277	0	10
4	250	0	250	500	750	2	0	1	0	0	0	0	-0.375	-0.375	-0.375	-0.375	-0.375	linear	0.025	TRUE	25	eq	0	0.5	FALSE	3	mixmodel_int_cal	0	0.01569874185099014	0.005494879153971838	0	10
4	250	0	250	500	750	2	0	1	0	0	0	0	-0.375	-0.375	-0.375	-0.375	-0.375	linear	0.025	TRUE	25	eq	0	0.5	FALSE	3	sepmodel	0	0.008802226257533876	0.0061639354871037945	0	10
4	250	0	250	500	750	2	0	1	0	0	0	0	-0.375	-0.375	-0.375	-0.375	-0.375	linear	0.025	TRUE	50	eq	0	0.5	FALSE	3	fixmodel	0	0.0010217818013881835	0.0065089931528399024	0	10
4	250	0	250	500	750	2	0	1	0	0	0	0	-0.375	-0.375	-0.375	-0.375	-0.375	linear	0.025	TRUE	50	eq	0	0.5	FALSE	3	mixmodel_int	0	-0.00484379379656458	0.006403689200523	0	10
4	250	0	250	500	750	2	0	1	0	0	0	0	-0.375	-0.375	-0.375	-0.375	-0.375	linear	0.025	TRUE	50	eq	0	0.5	FALSE	3	mixmodel_int_cal	0	-0.0013675764708130059	0.0061790868820078134	0	10
4	250	0	250	500	750	2	0	1	0	0	0	0	-0.375	-0.375	-0.375	-0.375	-0.375	linear	0.025	TRUE	50	eq	0	0.5	FALSE	3	sepmodel	0	-0.01762710934931516	0.00566269062206518	0	10
4	250	0	250	500	750	2	0	1	0	0	0	0	-0.375	-0.375	-0.375	-0.375	-0.375	linear	0.025	TRUE	100	eq	0	0.5	FALSE	3	fixmodel	0	-0.022358412924065346	0.006706980879000121	0	10
4	250	0	250	500	750	2	0	1	0	0	0	0	-0.375	-0.375	-0.375	-0.375	-0.375	linear	0.025	TRUE	100	eq	0	0.5	FALSE	3	mixmodel_int	0	-0.02132278666608084	0.006699135026024976	0	10
4	250	0	250	500	750	2	0	1	0	0	0	0	-0.375	-0.375	-0.375	-0.375	-0.375	linear	0.025	TRUE	100	eq	0	0.5	FALSE	3	mixmodel_int_cal	0	-0.022688098889199634	0.007198681700100379	0	10
4	250	0	250	500	750	2	0	1	0	0	0	0	-0.375	-0.375	-0.375	-0.375	-0.375	linear	0.025	TRUE	100	eq	0	0.5	FALSE	3	sepmodel	0	-0.016175144318390247	0.00750402875902225	0	10
4	250	0	250	500	750	2	0	1	0	0	0	0	-0.25	-0.25	-0.25	-0.25	-0.25	linear	0.025	TRUE	25	eq	0	0.5	FALSE	3	fixmodel	0	-0.0027414660885636743	0.006782164297152829	0	10
4	250	0	250	500	750	2	0	1	0	0	0	0	-0.25	-0.25	-0.25	-0.25	-0.25	linear	0.025	TRUE	25	eq	0	0.5	FALSE	3	mixmodel_int	0	-0.006699368461640352	0.007217624342056194	0	10
4	250	0	250	500	750	2	0	1	0	0	0	0	-0.25	-0.25	-0.25	-0.25	-0.25	linear	0.025	TRUE	25	eq	0	0.5	FALSE	3	mixmodel_int_cal	0	-0.008482665876839247	0.007680676656563493	0	10
4	250	0	250	500	750	2	0	1	0	0	0	0	-0.25	-0.25	-0.25	-0.25	-0.25	linear	0.025	TRUE	25	eq	0	0.5	FALSE	3	sepmodel	0	-0.013125684820387132	0.006983943691952974	0	10
4	250	0	250	500	750	2	0	1	0	0	0	0	-0.25	-0.25	-0.25	-0.25	-0.25	linear	0.025	TRUE	50	eq	0	0.5	FALSE	3	fixmodel	0.1	0.003999422154852518	0.007633996903401683	0	10
4	250	0	250	500	750	2	0	1	0	0	0	0	-0.25	-0.25	-0.25	-0.25	-0.25	linear	0.025	TRUE	50	eq	0	0.5	FALSE	3	mixmodel_int	0.1	0.006060605865831826	0.008568437955227206	0	10
4	250	0	250	500	750	2	0	1	0	0	0	0	-0.25	-0.25	-0.25	-0.25	-0.25	linear	0.025	TRUE	50	eq	0	0.5	FALSE	3	mixmodel_int_cal	0.1	0.006842325839435411	0.007758031657791873	0	10
4	250	0	250	500	750	2	0	1	0	0	0	0	-0.25	-0.25	-0.25	-0.25	-0.25	linear	0.025	TRUE	50	eq	0	0.5	FALSE	3	sepmodel	0.1	0.018784461727658974	0.009885825231008793	0	10
4	250	0	250	500	750	2	0	1	0	0	0	0	-0.25	-0.25	-0.25	-0.25	-0.25	linear	0.025	TRUE	100	eq	0	0.5	FALSE	3	fixmodel	0	-0.0467521948439819	0.014951598648929833	0	10
4	250	0	250	500	750	2	0	1	0	0	0	0	-0.25	-0.25	-0.25	-0.25	-0.25	linear	0.025	TRUE	100	eq	0	0.5	FALSE	3	mixmodel_int	0	-0.048353100741739354	0.014820927760727869	0	10
4	250	0	250	500	750	2	0	1	0	0	0	0	-0.25	-0.25	-0.25	-0.25	-0.25	linear	0.025	TRUE	100	eq	0	0.5	FALSE	3	mixmodel_int_cal	0	-0.048661357211401905	0.015425893620194366	0	10
4	250	0	250	500	750	2	0	1	0	0	0	0	-0.25	-0.25	-0.25	-0.25	-0.25	linear	0.025	TRUE	100	eq	0	0.5	FALSE	3	sepmodel	0	-0.0583517862907486	0.018012749727629077	0	10
4	250	0	250	500	750	2	0	1	0	0	0	0	-0.125	-0.125	-0.125	-0.125	-0.125	linear	0.025	TRUE	25	eq	0	0.5	FALSE	3	fixmodel	0	-2.6242437312894867e-4	0.0072867127589368134	0	10
4	250	0	250	500	750	2	0	1	0	0	0	0	-0.125	-0.125	-0.125	-0.125	-0.125	linear	0.025	TRUE	25	eq	0	0.5	FALSE	3	mixmodel_int	0	-3.722547544438319e-5	0.007264043239598336	0	10
4	250	0	250	500	750	2	0	1	0	0	0	0	-0.125	-0.125	-0.125	-0.125	-0.125	linear	0.025	TRUE	25	eq	0	0.5	FALSE	3	mixmodel_int_cal	0	-0.003485449338221453	0.007072183789483111	0	10
4	250	0	250	500	750	2	0	1	0	0	0	0	-0.125	-0.125	-0.125	-0.125	-0.125	linear	0.025	TRUE	25	eq	0	0.5	FALSE	3	sepmodel	0	0.003097549908886209	0.0071801764320033054	0	10
4	250	0	250	500	750	2	0	1	0	0	0	0	-0.125	-0.125	-0.125	-0.125	-0.125	linear	0.025	TRUE	50	eq	0	0.5	FALSE	3	fixmodel	0	0.003574614735215314	0.004823424765430156	0	10
4	250	0	250	500	750	2	0	1	0	0	0	0	-0.125	-0.125	-0.125	-0.125	-0.125	linear	0.025	TRUE	50	eq	0	0.5	FALSE	3	mixmodel_int	0	0.004876494489040884	0.004984003552018111	0	10
4	250	0	250	500	750	2	0	1	0	0	0	0	-0.125	-0.125	-0.125	-0.125	-0.125	linear	0.025	TRUE	50	eq	0	0.5	FALSE	3	mixmodel_int_cal	0	0.005073715519047427	0.005057696737958702	0	10
4	250	0	250	500	750	2	0	1	0	0	0	0	-0.125	-0.125	-0.125	-0.125	-0.125	linear	0.025	TRUE	50	eq	0	0.5	FALSE	3	sepmodel	0	0.0030132620017276515	0.005162699156681758	0	10
4	250	0	250	500	750	2	0	1	0	0	0	0	-0.125	-0.125	-0.125	-0.125	-0.125	linear	0.025	TRUE	100	eq	0	0.5	FALSE	3	fixmodel	0	8.126635076972007e-4	0.003692114242161228	0	10
4	250	0	250	500	750	2	0	1	0	0	0	0	-0.125	-0.125	-0.125	-0.125	-0.125	linear	0.025	TRUE	100	eq	0	0.5	FALSE	3	mixmodel_int	0	0.0014710792184001453	0.0036071057103058625	0	10
4	250	0	250	500	750	2	0	1	0	0	0	0	-0.125	-0.125	-0.125	-0.125	-0.125	linear	0.025	TRUE	100	eq	0	0.5	FALSE	3	mixmodel_int_cal	0	-1.579104694216149e-4	0.003569193462769465	0	10
4	250	0	250	500	750	2	0	1	0	0	0	0	-0.125	-0.125	-0.125	-0.125	-0.125	linear	0.025	TRUE	100	eq	0	0.5	FALSE	3	sepmodel	0	0.01224260860208092	0.0031643837695305445	0	10
4	250	0	250	500	750	2	0	1	0	0	0	0	0	0	0	0	0	linear	0.025	TRUE	25	eq	0	0.5	FALSE	3	fixmodel	0	0.007211863322264649	0.007708571327244188	0	10
4	250	0	250	500	750	2	0	1	0	0	0	0	0	0	0	0	0	linear	0.025	TRUE	25	eq	0	0.5	FALSE	3	mixmodel_int	0	0.006132406916728196	0.007891499892642158	0	10
4	250	0	250	500	750	2	0	1	0	0	0	0	0	0	0	0	0	linear	0.025	TRUE	25	eq	0	0.5	FALSE	3	mixmodel_int_cal	0	0.006910527547681843	0.007997274484613024	0	10
4	250	0	250	500	750	2	0	1	0	0	0	0	0	0	0	0	0	linear	0.025	TRUE	25	eq	0	0.5	FALSE	3	sepmodel	0	0.0021768574644869874	0.00834654305783808	0	10
4	250	0	250	500	750	2	0	1	0	0	0	0	0	0	0	0	0	linear	0.025	TRUE	50	eq	0	0.5	FALSE	3	fixmodel	0	0.011671681981474386	0.00554168961159506	0	10
4	250	0	250	500	750	2	0	1	0	0	0	0	0	0	0	0	0	linear	0.025	TRUE	50	eq	0	0.5	FALSE	3	mixmodel_int	0	0.00770441591163323	0.005970629649710031	0	10
4	250	0	250	500	750	2	0	1	0	0	0	0	0	0	0	0	0	linear	0.025	TRUE	50	eq	0	0.5	FALSE	3	mixmodel_int_cal	0	0.014413268022943007	0.006105648794693237	0	10
4	250	0	250	500	750	2	0	1	0	0	0	0	0	0	0	0	0	linear	0.025	TRUE	50	eq	0	0.5	FALSE	3	sepmodel	0.1	-2.0715520525429708e-4	0.007719750428039976	0	10
4	250	0	250	500	750	2	0	1	0	0	0	0	0	0	0	0	0	linear	0.025	TRUE	100	eq	0	0.5	FALSE	3	fixmodel	0	-0.02076971804879717	0.003612383625944947	0	10
4	250	0	250	500	750	2	0	1	0	0	0	0	0	0	0	0	0	linear	0.025	TRUE	100	eq	0	0.5	FALSE	3	mixmodel_int	0	-0.021489498719558936	0.0032290476601304612	0	10
4	250	0	250	500	750	2	0	1	0	0	0	0	0	0	0	0	0	linear	0.025	TRUE	100	eq	0	0.5	FALSE	3	mixmodel_int_cal	0	-0.01861520854398921	0.0036483054893374084	0	10
4	250	0	250	500	750	2	0	1	0	0	0	0	0	0	0	0	0	linear	0.025	TRUE	100	eq	0	0.5	FALSE	3	sepmodel	0	-0.02912231791973909	0.0038922385991563726	0	10
4	250	0	250	500	750	2	0	1	0	0	0	0	0.125	0.125	0.125	0.125	0.125	linear	0.025	TRUE	25	eq	0	0.5	FALSE	3	fixmodel	0	0.022784974229605716	0.009744099699513679	0	10
4	250	0	250	500	750	2	0	1	0	0	0	0	0.125	0.125	0.125	0.125	0.125	linear	0.025	TRUE	25	eq	0	0.5	FALSE	3	mixmodel_int	0	0.025531462917393874	0.009989160984179757	0	10
4	250	0	250	500	750	2	0	1	0	0	0	0	0.125	0.125	0.125	0.125	0.125	linear	0.025	TRUE	25	eq	0	0.5	FALSE	3	mixmodel_int_cal	0	0.021928565935824717	0.0094925594851876	0	10
4	250	0	250	500	750	2	0	1	0	0	0	0	0.125	0.125	0.125	0.125	0.125	linear	0.025	TRUE	25	eq	0	0.5	FALSE	3	sepmodel	0	0.04247219773599304	0.011825786266641079	0	10
4	250	0	250	500	750	2	0	1	0	0	0	0	0.125	0.125	0.125	0.125	0.125	linear	0.025	TRUE	50	eq	0	0.5	FALSE	3	fixmodel	0	7.400204544910663e-4	0.0035166447844506626	0	10
4	250	0	250	500	750	2	0	1	0	0	0	0	0.125	0.125	0.125	0.125	0.125	linear	0.025	TRUE	50	eq	0	0.5	FALSE	3	mixmodel_int	0	-0.003038374985349931	0.0038163694152581356	0	10
4	250	0	250	500	750	2	0	1	0	0	0	0	0.125	0.125	0.125	0.125	0.125	linear	0.025	TRUE	50	eq	0	0.5	FALSE	3	mixmodel_int_cal	0	0.0015107107038765408	0.003779350480741985	0	10
4	250	0	250	500	750	2	0	1	0	0	0	0	0.125	0.125	0.125	0.125	0.125	linear	0.025	TRUE	50	eq	0	0.5	FALSE	3	sepmodel	0	-0.0028990534892748745	0.0042740478154614245	0	10
4	250	0	250	500	750	2	0	1	0	0	0	0	0.125	0.125	0.125	0.125	0.125	linear	0.025	TRUE	100	eq	0	0.5	FALSE	3	fixmodel	0	-0.0117641138820454	0.004800754634987997	0	10
4	250	0	250	500	750	2	0	1	0	0	0	0	0.125	0.125	0.125	0.125	0.125	linear	0.025	TRUE	100	eq	0	0.5	FALSE	3	mixmodel_int	0	-0.010933623981695544	0.0042870203154148495	0	10
4	250	0	250	500	750	2	0	1	0	0	0	0	0.125	0.125	0.125	0.125	0.125	linear	0.025	TRUE	100	eq	0	0.5	FALSE	3	mixmodel_int_cal	0	-0.01021214596882508	0.004599835407337483	0	10
4	250	0	250	500	750	2	0	1	0	0	0	0	0.125	0.125	0.125	0.125	0.125	linear	0.025	TRUE	100	eq	0	0.5	FALSE	3	sepmodel	0	-0.011584804814478242	0.005030362672199412	0	10
4	250	0	250	500	750	2	0	1	0	0	0	0	0.25	0.25	0.25	0.25	0.25	linear	0.025	TRUE	25	eq	0	0.5	FALSE	3	fixmodel	0	-0.03167847096407023	0.004110128708441691	0	10
4	250	0	250	500	750	2	0	1	0	0	0	0	0.25	0.25	0.25	0.25	0.25	linear	0.025	TRUE	25	eq	0	0.5	FALSE	3	mixmodel_int	0	-0.033072707420196135	0.004314330125980345	0	10
4	250	0	250	500	750	2	0	1	0	0	0	0	0.25	0.25	0.25	0.25	0.25	linear	0.025	TRUE	25	eq	0	0.5	FALSE	3	mixmodel_int_cal	0	-0.025022053755534422	0.0038153447043669333	0	10
4	250	0	250	500	750	2	0	1	0	0	0	0	0.25	0.25	0.25	0.25	0.25	linear	0.025	TRUE	25	eq	0	0.5	FALSE	3	sepmodel	0	-0.045311801568038684	0.0058605306359041385	0	10
4	250	0	250	500	750	2	0	1	0	0	0	0	0.25	0.25	0.25	0.25	0.25	linear	0.025	TRUE	50	eq	0	0.5	FALSE	3	fixmodel	0	0.013868620266114564	0.005427339498148798	0	10
4	250	0	250	500	750	2	0	1	0	0	0	0	0.25	0.25	0.25	0.25	0.25	linear	0.025	TRUE	50	eq	0	0.5	FALSE	3	mixmodel_int	0	0.010863337913734634	0.005781530685299193	0	10
4	250	0	250	500	750	2	0	1	0	0	0	0	0.25	0.25	0.25	0.25	0.25	linear	0.025	TRUE	50	eq	0	0.5	FALSE	3	mixmodel_int_cal	0	0.014774883038596753	0.005307217468545732	0	10
4	250	0	250	500	750	2	0	1	0	0	0	0	0.25	0.25	0.25	0.25	0.25	linear	0.025	TRUE	50	eq	0	0.5	FALSE	3	sepmodel	0	0.0053379729923726926	0.007185235341178688	0	10
4	250	0	250	500	750	2	0	1	0	0	0	0	0.25	0.25	0.25	0.25	0.25	linear	0.025	TRUE	100	eq	0	0.5	FALSE	3	fixmodel	0	0.035431980979018306	0.005987385030827161	0	10
4	250	0	250	500	750	2	0	1	0	0	0	0	0.25	0.25	0.25	0.25	0.25	linear	0.025	TRUE	100	eq	0	0.5	FALSE	3	mixmodel_int	0	0.03636030999071238	0.006343735208581438	0	10
4	250	0	250	500	750	2	0	1	0	0	0	0	0.25	0.25	0.25	0.25	0.25	linear	0.025	TRUE	100	eq	0	0.5	FALSE	3	mixmodel_int_cal	0	0.037265249706119684	0.006379342381573694	0	10
4	250	0	250	500	750	2	0	1	0	0	0	0	0.25	0.25	0.25	0.25	0.25	linear	0.025	TRUE	100	eq	0	0.5	FALSE	3	sepmodel	0.1	0.040212248949365856	0.0081980440792936	0	10
4	250	0	250	500	750	2	0	1	0	0	0	0	0.375	0.375	0.375	0.375	0.375	linear	0.025	TRUE	25	eq	0	0.5	FALSE	3	fixmodel	0	-0.003472138557149587	0.009691636995270158	0	10
4	250	0	250	500	750	2	0	1	0	0	0	0	0.375	0.375	0.375	0.375	0.375	linear	0.025	TRUE	25	eq	0	0.5	FALSE	3	mixmodel_int	0	-0.004041897795012572	0.009639369525578962	0	10
4	250	0	250	500	750	2	0	1	0	0	0	0	0.375	0.375	0.375	0.375	0.375	linear	0.025	TRUE	25	eq	0	0.5	FALSE	3	mixmodel_int_cal	0	-0.0056431465538503	0.009612657713757432	0	10
4	250	0	250	500	750	2	0	1	0	0	0	0	0.375	0.375	0.375	0.375	0.375	linear	0.025	TRUE	25	eq	0	0.5	FALSE	3	sepmodel	0	-0.003334622153140793	0.009555362168519656	0	10
4	250	0	250	500	750	2	0	1	0	0	0	0	0.375	0.375	0.375	0.375	0.375	linear	0.025	TRUE	50	eq	0	0.5	FALSE	3	fixmodel	0	0.004417141189785669	0.005112454762495552	0	10
4	250	0	250	500	750	2	0	1	0	0	0	0	0.375	0.375	0.375	0.375	0.375	linear	0.025	TRUE	50	eq	0	0.5	FALSE	3	mixmodel_int	0	0.005436416753177565	0.00509652339818592	0	10
4	250	0	250	500	750	2	0	1	0	0	0	0	0.375	0.375	0.375	0.375	0.375	linear	0.025	TRUE	50	eq	0	0.5	FALSE	3	mixmodel_int_cal	0	0.005392069328344887	0.004836058852175709	0	10
4	250	0	250	500	750	2	0	1	0	0	0	0	0.375	0.375	0.375	0.375	0.375	linear	0.025	TRUE	50	eq	0	0.5	FALSE	3	sepmodel	0	0.0012725388739174075	0.004482000745943985	0	10
4	250	0	250	500	750	2	0	1	0	0	0	0	0.375	0.375	0.375	0.375	0.375	linear	0.025	TRUE	100	eq	0	0.5	FALSE	3	fixmodel	0	-0.0228462188848177	0.007248936956629829	0	10
4	250	0	250	500	750	2	0	1	0	0	0	0	0.375	0.375	0.375	0.375	0.375	linear	0.025	TRUE	100	eq	0	0.5	FALSE	3	mixmodel_int	0	-0.02053176034025084	0.006882518475524873	0	10
4	250	0	250	500	750	2	0	1	0	0	0	0	0.375	0.375	0.375	0.375	0.375	linear	0.025	TRUE	100	eq	0	0.5	FALSE	3	mixmodel_int_cal	0	-0.021122016860451454	0.00664552626697115	0	10
4	250	0	250	500	750	2	0	1	0	0	0	0	0.375	0.375	0.375	0.375	0.375	linear	0.025	TRUE	100	eq	0	0.5	FALSE	3	sepmodel	0	-0.01459961413457584	0.007790883499343543	0	10
4	250	0	250	500	750	2	0	1	0	0	0	0	0.5	0.5	0.5	0.5	0.5	linear	0.025	TRUE	25	eq	0	0.5	FALSE	3	fixmodel	0	0.03742620167485039	0.007096138715821075	0	10
4	250	0	250	500	750	2	0	1	0	0	0	0	0.5	0.5	0.5	0.5	0.5	linear	0.025	TRUE	25	eq	0	0.5	FALSE	3	mixmodel_int	0.1	0.041196073435222774	0.007839647066849389	0	10
4	250	0	250	500	750	2	0	1	0	0	0	0	0.5	0.5	0.5	0.5	0.5	linear	0.025	TRUE	25	eq	0	0.5	FALSE	3	mixmodel_int_cal	0	0.03525301148399448	0.006805473172793122	0	10
4	250	0	250	500	750	2	0	1	0	0	0	0	0.5	0.5	0.5	0.5	0.5	linear	0.025	TRUE	25	eq	0	0.5	FALSE	3	sepmodel	0.1	0.03918012878996585	0.00915249795601097	0	10
4	250	0	250	500	750	2	0	1	0	0	0	0	0.5	0.5	0.5	0.5	0.5	linear	0.025	TRUE	50	eq	0	0.5	FALSE	3	fixmodel	0	-0.014620883333016406	0.005775192014989407	0	10
4	250	0	250	500	750	2	0	1	0	0	0	0	0.5	0.5	0.5	0.5	0.5	linear	0.025	TRUE	50	eq	0	0.5	FALSE	3	mixmodel_int	0	-0.016268593904675468	0.005672379903648473	0	10
4	250	0	250	500	750	2	0	1	0	0	0	0	0.5	0.5	0.5	0.5	0.5	linear	0.025	TRUE	50	eq	0	0.5	FALSE	3	mixmodel_int_cal	0	-0.015400071729862744	0.005442042045017548	0	10
4	250	0	250	500	750	2	0	1	0	0	0	0	0.5	0.5	0.5	0.5	0.5	linear	0.025	TRUE	50	eq	0	0.5	FALSE	3	sepmodel	0	-0.02430258670204693	0.006669212217236185	0	10
4	250	0	250	500	750	2	0	1	0	0	0	0	0.5	0.5	0.5	0.5	0.5	linear	0.025	TRUE	100	eq	0	0.5	FALSE	3	fixmodel	0	-0.006399347700358186	0.007241865211715761	0	10
4	250	0	250	500	750	2	0	1	0	0	0	0	0.5	0.5	0.5	0.5	0.5	linear	0.025	TRUE	100	eq	0	0.5	FALSE	3	mixmodel_int	0	-0.005741691355698745	0.007151506833363466	0	10
4	250	0	250	500	750	2	0	1	0	0	0	0	0.5	0.5	0.5	0.5	0.5	linear	0.025	TRUE	100	eq	0	0.5	FALSE	3	mixmodel_int_cal	0	-0.007454531068625735	0.006802730314013407	0	10
4	250	0	250	500	750	2	0	1	0	0	0	0	0.5	0.5	0.5	0.5	0.5	linear	0.025	TRUE	100	eq	0	0.5	FALSE	3	sepmodel	0	-0.0176687273072971	0.005572485041152143	0	10
4	250	0	250	500	750	2	0	1	0	0	0	0	0	-0.5	0	0	0	linear	0.025	TRUE	25	diff_1	0	0.5	FALSE	3	fixmodel	0.1	0.034695714748466215	0.009220058087447226	0	10
4	250	0	250	500	750	2	0	1	0	0	0	0	0	-0.5	0	0	0	linear	0.025	TRUE	25	diff_1	0	0.5	FALSE	3	mixmodel_int	0.1	0.03402147102979683	0.009152056389678998	0	10
4	250	0	250	500	750	2	0	1	0	0	0	0	0	-0.5	0	0	0	linear	0.025	TRUE	25	diff_1	0	0.5	FALSE	3	mixmodel_int_cal	0.1	0.03728317162489459	0.008884121341738539	0	10
4	250	0	250	500	750	2	0	1	0	0	0	0	0	-0.5	0	0	0	linear	0.025	TRUE	25	diff_1	0	0.5	FALSE	3	sepmodel	0.1	0.0294411196475892	0.010404797004720063	0	10
4	250	0	250	500	750	2	0	1	0	0	0	0	0	-0.5	0	0	0	linear	0.025	TRUE	50	diff_1	0	0.5	FALSE	3	fixmodel	0	-0.0016623769104766079	0.004936752015392375	0	10
4	250	0	250	500	750	2	0	1	0	0	0	0	0	-0.5	0	0	0	linear	0.025	TRUE	50	diff_1	0	0.5	FALSE	3	mixmodel_int	0	-0.0015907335460329506	0.005307857227204323	0	10
4	250	0	250	500	750	2	0	1	0	0	0	0	0	-0.5	0	0	0	linear	0.025	TRUE	50	diff_1	0	0.5	FALSE	3	mixmodel_int_cal	0	-0.0031611441955821068	0.004692171590447511	0	10
4	250	0	250	500	750	2	0	1	0	0	0	0	0	-0.5	0	0	0	linear	0.025	TRUE	50	diff_1	0	0.5	FALSE	3	sepmodel	0	-0.008163535768999176	0.004439825316167143	0	10
4	250	0	250	500	750	2	0	1	0	0	0	0	0	-0.5	0	0	0	linear	0.025	TRUE	100	diff_1	0	0.5	FALSE	3	fixmodel	0.1	0.029952530208228315	0.007547779429246583	0	10
4	250	0	250	500	750	2	0	1	0	0	0	0	0	-0.5	0	0	0	linear	0.025	TRUE	100	diff_1	0	0.5	FALSE	3	mixmodel_int	0.1	0.02725144155059485	0.006757436070112307	0	10
4	250	0	250	500	750	2	0	1	0	0	0	0	0	-0.5	0	0	0	linear	0.025	TRUE	100	diff_1	0	0.5	FALSE	3	mixmodel_int_cal	0	0.02667679831403649	0.007016393087916929	0	10
4	250	0	250	500	750	2	0	1	0	0	0	0	0	-0.5	0	0	0	linear	0.025	TRUE	100	diff_1	0	0.5	FALSE	3	sepmodel	0	0.02757075677254591	0.007823314049459464	0	10
4	250	0	250	500	750	2	0	1	0	0	0	0	0	-0.375	0	0	0	linear	0.025	TRUE	25	diff_1	0	0.5	FALSE	3	fixmodel	0	-0.047617971965228094	0.005555926437076078	0	10
4	250	0	250	500	750	2	0	1	0	0	0	0	0	-0.375	0	0	0	linear	0.025	TRUE	25	diff_1	0	0.5	FALSE	3	mixmodel_int	0	-0.046077325900636026	0.005463237526256554	0	10
4	250	0	250	500	750	2	0	1	0	0	0	0	0	-0.375	0	0	0	linear	0.025	TRUE	25	diff_1	0	0.5	FALSE	3	mixmodel_int_cal	0	-0.049365265798389624	0.005756427553858843	0	10
4	250	0	250	500	750	2	0	1	0	0	0	0	0	-0.375	0	0	0	linear	0.025	TRUE	25	diff_1	0	0.5	FALSE	3	sepmodel	0	-0.0414288157958276	0.0055934121554972165	0	10
4	250	0	250	500	750	2	0	1	0	0	0	0	0	-0.375	0	0	0	linear	0.025	TRUE	50	diff_1	0	0.5	FALSE	3	fixmodel	0.1	0.02424686009428441	0.011734269967946229	0	10
4	250	0	250	500	750	2	0	1	0	0	0	0	0	-0.375	0	0	0	linear	0.025	TRUE	50	diff_1	0	0.5	FALSE	3	mixmodel_int	0.1	0.023041001893212107	0.011695283841669303	0	10
4	250	0	250	500	750	2	0	1	0	0	0	0	0	-0.375	0	0	0	linear	0.025	TRUE	50	diff_1	0	0.5	FALSE	3	mixmodel_int_cal	0.1	0.02346047287093765	0.01132049666703295	0	10
4	250	0	250	500	750	2	0	1	0	0	0	0	0	-0.375	0	0	0	linear	0.025	TRUE	50	diff_1	0	0.5	FALSE	3	sepmodel	0.1	0.020058507735206444	0.011382579668737479	0	10
4	250	0	250	500	750	2	0	1	0	0	0	0	0	-0.375	0	0	0	linear	0.025	TRUE	100	diff_1	0	0.5	FALSE	3	fixmodel	0	-0.04248708569714045	0.00365298875075501	0	10
4	250	0	250	500	750	2	0	1	0	0	0	0	0	-0.375	0	0	0	linear	0.025	TRUE	100	diff_1	0	0.5	FALSE	3	mixmodel_int	0	-0.04715888914315308	0.0038207711114981386	0	10
4	250	0	250	500	750	2	0	1	0	0	0	0	0	-0.375	0	0	0	linear	0.025	TRUE	100	diff_1	0	0.5	FALSE	3	mixmodel_int_cal	0	-0.04430012132177187	0.0039321642046655616	0	10
4	250	0	250	500	750	2	0	1	0	0	0	0	0	-0.375	0	0	0	linear	0.025	TRUE	100	diff_1	0	0.5	FALSE	3	sepmodel	0	-0.068646090355872	0.006150139611334176	0	10
4	250	0	250	500	750	2	0	1	0	0	0	0	0	-0.25	0	0	0	linear	0.025	TRUE	25	diff_1	0	0.5	FALSE	3	fixmodel	0.1	-0.005615033086235776	0.0081807263873623	0	10
4	250	0	250	500	750	2	0	1	0	0	0	0	0	-0.25	0	0	0	linear	0.025	TRUE	25	diff_1	0	0.5	FALSE	3	mixmodel_int	0.1	-0.005351266373578253	0.008614743683460813	0	10
4	250	0	250	500	750	2	0	1	0	0	0	0	0	-0.25	0	0	0	linear	0.025	TRUE	25	diff_1	0	0.5	FALSE	3	mixmodel_int_cal	0.1	-0.0015951212885340295	0.008122141303225968	0	10
4	250	0	250	500	750	2	0	1	0	0	0	0	0	-0.25	0	0	0	linear	0.025	TRUE	25	diff_1	0	0.5	FALSE	3	sepmodel	0.1	0.0013104075292313217	0.010750198926696264	0	10
4	250	0	250	500	750	2	0	1	0	0	0	0	0	-0.25	0	0	0	linear	0.025	TRUE	50	diff_1	0	0.5	FALSE	3	fixmodel	0	-0.009139589984985234	0.004303359911559771	0	10
4	250	0	250	500	750	2	0	1	0	0	0	0	0	-0.25	0	0	0	linear	0.025	TRUE	50	diff_1	0	0.5	FALSE	3	mixmodel_int	0	-0.009475101909845657	0.0045583148122404745	0	10
4	250	0	250	500	750	2	0	1	0	0	0	0	0	-0.25	0	0	0	linear	0.025	TRUE	50	diff_1	0	0.5	FALSE	3	mixmodel_int_cal	0	-0.010261792494296807	0.0037579238167972837	0	10
4	250	0	250	500	750	2	0	1	0	0	0	0	0	-0.25	0	0	0	linear	0.025	TRUE	50	diff_1	0	0.5	FALSE	3	sepmodel	0	-0.012277874669943133	0.006277607080319738	0	10
4	250	0	250	500	750	2	0	1	0	0	0	0	0	-0.25	0	0	0	linear	0.025	TRUE	100	diff_1	0	0.5	FALSE	3	fixmodel	0.1	0.0247398603322716	0.0071439823615466296	0	10
4	250	0	250	500	750	2	0	1	0	0	0	0	0	-0.25	0	0	0	linear	0.025	TRUE	100	diff_1	0	0.5	FALSE	3	mixmodel_int	0.1	0.02547663887144366	0.0072212309904744545	0	10
4	250	0	250	500	750	2	0	1	0	0	0	0	0	-0.25	0	0	0	linear	0.025	TRUE	100	diff_1	0	0.5	FALSE	3	mixmodel_int_cal	0.1	0.024257339872147628	0.007155944434009151	0	10
4	250	0	250	500	750	2	0	1	0	0	0	0	0	-0.25	0	0	0	linear	0.025	TRUE	100	diff_1	0	0.5	FALSE	3	sepmodel	0	0.030151913805959826	0.007648215039192709	0	10
4	250	0	250	500	750	2	0	1	0	0	0	0	0	-0.125	0	0	0	linear	0.025	TRUE	25	diff_1	0	0.5	FALSE	3	fixmodel	0	0.00400021439606301	0.005118235065098519	0	10
4	250	0	250	500	750	2	0	1	0	0	0	0	0	-0.125	0	0	0	linear	0.025	TRUE	25	diff_1	0	0.5	FALSE	3	mixmodel_int	0	0.004337578543273278	0.005296819265976561	0	10
4	250	0	250	500	750	2	0	1	0	0	0	0	0	-0.125	0	0	0	linear	0.025	TRUE	25	diff_1	0	0.5	FALSE	3	mixmodel_int_cal	0	0.003943118930547522	0.005224301494741926	0	10
4	250	0	250	500	750	2	0	1	0	0	0	0	0	-0.125	0	0	0	linear	0.025	TRUE	25	diff_1	0	0.5	FALSE	3	sepmodel	0	0.0111942332959061	0.006071516058067678	0	10
4	250	0	250	500	750	2	0	1	0	0	0	0	0	-0.125	0	0	0	linear	0.025	TRUE	50	diff_1	0	0.5	FALSE	3	fixmodel	0.1	-0.0021656465331052147	0.0075686632546607185	0	10
4	250	0	250	500	750	2	0	1	0	0	0	0	0	-0.125	0	0	0	linear	0.025	TRUE	50	diff_1	0	0.5	FALSE	3	mixmodel_int	0	2.461997761628495e-4	0.00677152467184488	0	10
4	250	0	250	500	750	2	0	1	0	0	0	0	0	-0.125	0	0	0	linear	0.025	TRUE	50	diff_1	0	0.5	FALSE	3	mixmodel_int_cal	0.1	0.0024592613954052193	0.00715392399458843	0	10
4	250	0	250	500	750	2	0	1	0	0	0	0	0	-0.125	0	0	0	linear	0.025	TRUE	50	diff_1	0	0.5	FALSE	3	sepmodel	0	0.005644194659518598	0.006089809481066513	0	10
4	250	0	250	500	750	2	0	1	0	0	0	0	0	-0.125	0	0	0	linear	0.025	TRUE	100	diff_1	0	0.5	FALSE	3	fixmodel	0.1	0.03765292191094058	0.01105445509942797	0	10
4	250	0	250	500	750	2	0	1	0	0	0	0	0	-0.125	0	0	0	linear	0.025	TRUE	100	diff_1	0	0.5	FALSE	3	mixmodel_int	0.1	0.032714559579287386	0.010238862225803417	0	10
4	250	0	250	500	750	2	0	1	0	0	0	0	0	-0.125	0	0	0	linear	0.025	TRUE	100	diff_1	0	0.5	FALSE	3	mixmodel_int_cal	0.1	0.0332746650753886	0.010804427836253877	0	10
4	250	0	250	500	750	2	0	1	0	0	0	0	0	-0.125	0	0	0	linear	0.025	TRUE	100	diff_1	0	0.5	FALSE	3	sepmodel	0.1	0.022409770549881393	0.010571367063986233	0	10
4	250	0	250	500	750	2	0	1	0	0	0	0	0	0	0	0	0	linear	0.025	TRUE	25	diff_1	0	0.5	FALSE	3	fixmodel	0	-0.009011129266639174	0.005110145027055017	0	10
4	250	0	250	500	750	2	0	1	0	0	0	0	0	0	0	0	0	linear	0.025	TRUE	25	diff_1	0	0.5	FALSE	3	mixmodel_int	0	-0.006871378598301999	0.005515610980447805	0	10
4	250	0	250	500	750	2	0	1	0	0	0	0	0	0	0	0	0	linear	0.025	TRUE	25	diff_1	0	0.5	FALSE	3	mixmodel_int_cal	0	-0.01325391927185814	0.004614026019112663	0	10
4	250	0	250	500	750	2	0	1	0	0	0	0	0	0	0	0	0	linear	0.025	TRUE	25	diff_1	0	0.5	FALSE	3	sepmodel	0	-0.0031869262002014107	0.005737279167283322	0	10
4	250	0	250	500	750	2	0	1	0	0	0	0	0	0	0	0	0	linear	0.025	TRUE	50	diff_1	0	0.5	FALSE	3	fixmodel	0	0.018044916786989922	0.003848244607370145	0	10
4	250	0	250	500	750	2	0	1	0	0	0	0	0	0	0	0	0	linear	0.025	TRUE	50	diff_1	0	0.5	FALSE	3	mixmodel_int	0	0.01956740008377998	0.0040792223137585135	0	10
4	250	0	250	500	750	2	0	1	0	0	0	0	0	0	0	0	0	linear	0.025	TRUE	50	diff_1	0	0.5	FALSE	3	mixmodel_int_cal	0	0.01779967290309405	0.004040871362499474	0	10
4	250	0	250	500	750	2	0	1	0	0	0	0	0	0	0	0	0	linear	0.025	TRUE	50	diff_1	0	0.5	FALSE	3	sepmodel	0	0.03273187142753007	0.005906157973177708	0	10
4	250	0	250	500	750	2	0	1	0	0	0	0	0	0	0	0	0	linear	0.025	TRUE	100	diff_1	0	0.5	FALSE	3	fixmodel	0	0.04742428393967867	0.006195257840999404	0	10
4	250	0	250	500	750	2	0	1	0	0	0	0	0	0	0	0	0	linear	0.025	TRUE	100	diff_1	0	0.5	FALSE	3	mixmodel_int	0	0.05000711473424436	0.006310409670586068	0	10
4	250	0	250	500	750	2	0	1	0	0	0	0	0	0	0	0	0	linear	0.025	TRUE	100	diff_1	0	0.5	FALSE	3	mixmodel_int_cal	0	0.04907683841215081	0.006742057636181121	0	10
4	250	0	250	500	750	2	0	1	0	0	0	0	0	0	0	0	0	linear	0.025	TRUE	100	diff_1	0	0.5	FALSE	3	sepmodel	0.1	0.0649123119864151	0.010411613161070395	0	10
4	250	0	250	500	750	2	0	1	0	0	0	0	0	0.125	0	0	0	linear	0.025	TRUE	25	diff_1	0	0.5	FALSE	3	fixmodel	0	-0.02952380064365318	0.008781467816125365	0	10
4	250	0	250	500	750	2	0	1	0	0	0	0	0	0.125	0	0	0	linear	0.025	TRUE	25	diff_1	0	0.5	FALSE	3	mixmodel_int	0	-0.030560226236717655	0.008789852463857223	0	10
4	250	0	250	500	750	2	0	1	0	0	0	0	0	0.125	0	0	0	linear	0.025	TRUE	25	diff_1	0	0.5	FALSE	3	mixmodel_int_cal	0	-0.03317602792522628	0.009838358449974443	0	10
4	250	0	250	500	750	2	0	1	0	0	0	0	0	0.125	0	0	0	linear	0.025	TRUE	25	diff_1	0	0.5	FALSE	3	sepmodel	0	-0.03283242157869705	0.009463303986253254	0	10
4	250	0	250	500	750	2	0	1	0	0	0	0	0	0.125	0	0	0	linear	0.025	TRUE	50	diff_1	0	0.5	FALSE	3	fixmodel	0	-0.03350112742144922	0.009381336983466647	0	10
4	250	0	250	500	750	2	0	1	0	0	0	0	0	0.125	0	0	0	linear	0.025	TRUE	50	diff_1	0	0.5	FALSE	3	mixmodel_int	0	-0.029940971018907737	0.009738412670447153	0	10
4	250	0	250	500	750	2	0	1	0	0	0	0	0	0.125	0	0	0	linear	0.025	TRUE	50	diff_1	0	0.5	FALSE	3	mixmodel_int_cal	0	-0.032169915229466856	0.009411160078873822	0	10
4	250	0	250	500	750	2	0	1	0	0	0	0	0	0.125	0	0	0	linear	0.025	TRUE	50	diff_1	0	0.5	FALSE	3	sepmodel	0	-0.022510051402486676	0.012289321092456947	0	10
4	250	0	250	500	750	2	0	1	0	0	0	0	0	0.125	0	0	0	linear	0.025	TRUE	100	diff_1	0	0.5	FALSE	3	fixmodel	0.2	0.04896143405379436	0.009199288165055532	0	10
4	250	0	250	500	750	2	0	1	0	0	0	0	0	0.125	0	0	0	linear	0.025	TRUE	100	diff_1	0	0.5	FALSE	3	mixmodel_int	0.1	0.047293693247780995	0.008494019439099826	0	10
4	250	0	250	500	750	2	0	1	0	0	0	0	0	0.125	0	0	0	linear	0.025	TRUE	100	diff_1	0	0.5	FALSE	3	mixmodel_int_cal	0.2	0.050381662329893155	0.00932085434273128	0	10
4	250	0	250	500	750	2	0	1	0	0	0	0	0	0.125	0	0	0	linear	0.025	TRUE	100	diff_1	0	0.5	FALSE	3	sepmodel	0	0.04863260183161681	0.007607359256762103	0	10
4	250	0	250	500	750	2	0	1	0	0	0	0	0	0.25	0	0	0	linear	0.025	TRUE	25	diff_1	0	0.5	FALSE	3	fixmodel	0	-0.0021943657661846793	0.008940597561797839	0	10
4	250	0	250	500	750	2	0	1	0	0	0	0	0	0.25	0	0	0	linear	0.025	TRUE	25	diff_1	0	0.5	FALSE	3	mixmodel_int	0	-0.0010998855618131978	0.009239074311914546	0	10
4	250	0	250	500	750	2	0	1	0	0	0	0	0	0.25	0	0	0	linear	0.025	TRUE	25	diff_1	0	0.5	FALSE	3	mixmodel_int_cal	0	-0.002484092847548681	0.008645170651956371	0	10
4	250	0	250	500	750	2	0	1	0	0	0	0	0	0.25	0	0	0	linear	0.025	TRUE	25	diff_1	0	0.5	FALSE	3	sepmodel	0	0.006180321357744216	0.009231753621325542	0	10
4	250	0	250	500	750	2	0	1	0	0	0	0	0	0.25	0	0	0	linear	0.025	TRUE	50	diff_1	0	0.5	FALSE	3	fixmodel	0	-0.019850867411387137	0.005392287045325871	0	10
4	250	0	250	500	750	2	0	1	0	0	0	0	0	0.25	0	0	0	linear	0.025	TRUE	50	diff_1	0	0.5	FALSE	3	mixmodel_int	0	-0.019757292859481614	0.005373262431380648	0	10
4	250	0	250	500	750	2	0	1	0	0	0	0	0	0.25	0	0	0	linear	0.025	TRUE	50	diff_1	0	0.5	FALSE	3	mixmodel_int_cal	0	-0.019025038951090083	0.005105592134853123	0	10
4	250	0	250	500	750	2	0	1	0	0	0	0	0	0.25	0	0	0	linear	0.025	TRUE	50	diff_1	0	0.5	FALSE	3	sepmodel	0	-0.007707613181542182	0.005197035905364265	0	10
4	250	0	250	500	750	2	0	1	0	0	0	0	0	0.25	0	0	0	linear	0.025	TRUE	100	diff_1	0	0.5	FALSE	3	fixmodel	0	-0.0450462884446415	0.011431928960522343	0	10
4	250	0	250	500	750	2	0	1	0	0	0	0	0	0.25	0	0	0	linear	0.025	TRUE	100	diff_1	0	0.5	FALSE	3	mixmodel_int	0	-0.045070194965349274	0.011428768397378091	0	10
4	250	0	250	500	750	2	0	1	0	0	0	0	0	0.25	0	0	0	linear	0.025	TRUE	100	diff_1	0	0.5	FALSE	3	mixmodel_int_cal	0	-0.042940496232434455	0.012746206382548761	0	10
4	250	0	250	500	750	2	0	1	0	0	0	0	0	0.25	0	0	0	linear	0.025	TRUE	100	diff_1	0	0.5	FALSE	3	sepmodel	0	-0.04182908485638241	0.011878642939993033	0	10
4	250	0	250	500	750	2	0	1	0	0	0	0	0	0.375	0	0	0	linear	0.025	TRUE	25	diff_1	0	0.5	FALSE	3	fixmodel	0	-0.016339518808821625	0.0032265298147292265	0	10
4	250	0	250	500	750	2	0	1	0	0	0	0	0	0.375	0	0	0	linear	0.025	TRUE	25	diff_1	0	0.5	FALSE	3	mixmodel_int	0	-0.015155367816971767	0.003128385022155414	0	10
4	250	0	250	500	750	2	0	1	0	0	0	0	0	0.375	0	0	0	linear	0.025	TRUE	25	diff_1	0	0.5	FALSE	3	mixmodel_int_cal	0	-0.015422014383005524	0.0028962014472873362	0	10
4	250	0	250	500	750	2	0	1	0	0	0	0	0	0.375	0	0	0	linear	0.025	TRUE	25	diff_1	0	0.5	FALSE	3	sepmodel	0	0.00252792818827224	0.002853299611619778	0	10
4	250	0	250	500	750	2	0	1	0	0	0	0	0	0.375	0	0	0	linear	0.025	TRUE	50	diff_1	0	0.5	FALSE	3	fixmodel	0	-0.03540329019631036	0.005036832514774223	0	10
4	250	0	250	500	750	2	0	1	0	0	0	0	0	0.375	0	0	0	linear	0.025	TRUE	50	diff_1	0	0.5	FALSE	3	mixmodel_int	0	-0.03781801679407332	0.005091205694183181	0	10
4	250	0	250	500	750	2	0	1	0	0	0	0	0	0.375	0	0	0	linear	0.025	TRUE	50	diff_1	0	0.5	FALSE	3	mixmodel_int_cal	0	-0.03800366187586455	0.005407636623280885	0	10
4	250	0	250	500	750	2	0	1	0	0	0	0	0	0.375	0	0	0	linear	0.025	TRUE	50	diff_1	0	0.5	FALSE	3	sepmodel	0	-0.05100401126708813	0.006056157339758081	0	10
4	250	0	250	500	750	2	0	1	0	0	0	0	0	0.375	0	0	0	linear	0.025	TRUE	100	diff_1	0	0.5	FALSE	3	fixmodel	0.1	-0.03323712902074952	0.010554551203932387	0	10
4	250	0	250	500	750	2	0	1	0	0	0	0	0	0.375	0	0	0	linear	0.025	TRUE	100	diff_1	0	0.5	FALSE	3	mixmodel_int	0.1	-0.03342596359990279	0.010569666435685358	0	10
4	250	0	250	500	750	2	0	1	0	0	0	0	0	0.375	0	0	0	linear	0.025	TRUE	100	diff_1	0	0.5	FALSE	3	mixmodel_int_cal	0.1	-0.03457785956524506	0.010387930917331728	0	10
4	250	0	250	500	750	2	0	1	0	0	0	0	0	0.375	0	0	0	linear	0.025	TRUE	100	diff_1	0	0.5	FALSE	3	sepmodel	0.1	-0.030665109607841856	0.010280667076597838	0	10
4	250	0	250	500	750	2	0	1	0	0	0	0	0	0.5	0	0	0	linear	0.025	TRUE	25	diff_1	0	0.5	FALSE	3	fixmodel	0	-0.04705490168185377	0.007629490858943595	0	10
4	250	0	250	500	750	2	0	1	0	0	0	0	0	0.5	0	0	0	linear	0.025	TRUE	25	diff_1	0	0.5	FALSE	3	mixmodel_int	0	-0.046190039574196796	0.007551639517612321	0	10
4	250	0	250	500	750	2	0	1	0	0	0	0	0	0.5	0	0	0	linear	0.025	TRUE	25	diff_1	0	0.5	FALSE	3	mixmodel_int_cal	0	-0.04528746365745472	0.007837733819906226	0	10
4	250	0	250	500	750	2	0	1	0	0	0	0	0	0.5	0	0	0	linear	0.025	TRUE	25	diff_1	0	0.5	FALSE	3	sepmodel	0	-0.04351749069634408	0.007195462331402079	0	10
4	250	0	250	500	750	2	0	1	0	0	0	0	0	0.5	0	0	0	linear	0.025	TRUE	50	diff_1	0	0.5	FALSE	3	fixmodel	0	-0.06350621128643567	0.01188043820116758	0	10
4	250	0	250	500	750	2	0	1	0	0	0	0	0	0.5	0	0	0	linear	0.025	TRUE	50	diff_1	0	0.5	FALSE	3	mixmodel_int	0	-0.05826126669188278	0.01071855843502502	0	10
4	250	0	250	500	750	2	0	1	0	0	0	0	0	0.5	0	0	0	linear	0.025	TRUE	50	diff_1	0	0.5	FALSE	3	mixmodel_int_cal	0	-0.061254203341163556	0.010885276548301839	0	10
4	250	0	250	500	750	2	0	1	0	0	0	0	0	0.5	0	0	0	linear	0.025	TRUE	50	diff_1	0	0.5	FALSE	3	sepmodel	0	-0.04357872707489917	0.009085895711938869	0	10
4	250	0	250	500	750	2	0	1	0	0	0	0	0	0.5	0	0	0	linear	0.025	TRUE	100	diff_1	0	0.5	FALSE	3	fixmodel	0	-0.02596548053234213	0.003703287919117874	0	10
4	250	0	250	500	750	2	0	1	0	0	0	0	0	0.5	0	0	0	linear	0.025	TRUE	100	diff_1	0	0.5	FALSE	3	mixmodel_int	0	-0.02441104188427415	0.004574239834490026	0	10
4	250	0	250	500	750	2	0	1	0	0	0	0	0	0.5	0	0	0	linear	0.025	TRUE	100	diff_1	0	0.5	FALSE	3	mixmodel_int_cal	0	-0.021892092184274077	0.0033415557931198393	0	10
4	250	0	250	500	750	2	0	1	0	0	0	0	0	0.5	0	0	0	linear	0.025	TRUE	100	diff_1	0	0.5	FALSE	3	sepmodel	0	-0.013870410897457433	0.0058663670231159275	0	10
4	250	0	250	500	750	2	0	1	0	0	0	0	0	-0.5	-0.5	0	0	linear	0.025	TRUE	25	diff_12	0	0.5	FALSE	3	fixmodel	0	-0.038293682782666594	0.007616507136198035	0	10
4	250	0	250	500	750	2	0	1	0	0	0	0	0	-0.5	-0.5	0	0	linear	0.025	TRUE	25	diff_12	0	0.5	FALSE	3	mixmodel_int	0	-0.048167988009699014	0.009543259406444297	0	10
4	250	0	250	500	750	2	0	1	0	0	0	0	0	-0.5	-0.5	0	0	linear	0.025	TRUE	25	diff_12	0	0.5	FALSE	3	mixmodel_int_cal	0	-0.03965977129261696	0.008228720896500173	0	10
4	250	0	250	500	750	2	0	1	0	0	0	0	0	-0.5	-0.5	0	0	linear	0.025	TRUE	25	diff_12	0	0.5	FALSE	3	sepmodel	0	-0.07284113533690466	0.01433123754338823	0	10
4	250	0	250	500	750	2	0	1	0	0	0	0	0	-0.5	-0.5	0	0	linear	0.025	TRUE	50	diff_12	0	0.5	FALSE	3	fixmodel	0.1	0.012626946770014968	0.015980945951576783	0	10
4	250	0	250	500	750	2	0	1	0	0	0	0	0	-0.5	-0.5	0	0	linear	0.025	TRUE	50	diff_12	0	0.5	FALSE	3	mixmodel_int	0.1	0.0040659323248414024	0.016377283357514788	0	10
4	250	0	250	500	750	2	0	1	0	0	0	0	0	-0.5	-0.5	0	0	linear	0.025	TRUE	50	diff_12	0	0.5	FALSE	3	mixmodel_int_cal	0.1	0.008225944829050768	0.016494272106757017	0	10
4	250	0	250	500	750	2	0	1	0	0	0	0	0	-0.5	-0.5	0	0	linear	0.025	TRUE	50	diff_12	0	0.5	FALSE	3	sepmodel	0.1	-0.0193635430665837	0.014995767007611278	0	10
4	250	0	250	500	750	2	0	1	0	0	0	0	0	-0.5	-0.5	0	0	linear	0.025	TRUE	100	diff_12	0	0.5	FALSE	3	fixmodel	0	-7.348066243808009e-4	0.003709704255467558	0	10
4	250	0	250	500	750	2	0	1	0	0	0	0	0	-0.5	-0.5	0	0	linear	0.025	TRUE	100	diff_12	0	0.5	FALSE	3	mixmodel_int	0	-0.0042719987609641154	0.003763477338949576	0	10
4	250	0	250	500	750	2	0	1	0	0	0	0	0	-0.5	-0.5	0	0	linear	0.025	TRUE	100	diff_12	0	0.5	FALSE	3	mixmodel_int_cal	0	0.0010823301428108246	0.0038737987951804513	0	10
4	250	0	250	500	750	2	0	1	0	0	0	0	0	-0.5	-0.5	0	0	linear	0.025	TRUE	100	diff_12	0	0.5	FALSE	3	sepmodel	0	-0.019996039539918086	0.004887459330755595	0	10
4	250	0	250	500	750	2	0	1	0	0	0	0	0	-0.375	-0.375	0	0	linear	0.025	TRUE	25	diff_12	0	0.5	FALSE	3	fixmodel	0.2	0.08862951346733629	0.01733440009050664	0	10
4	250	0	250	500	750	2	0	1	0	0	0	0	0	-0.375	-0.375	0	0	linear	0.025	TRUE	25	diff_12	0	0.5	FALSE	3	mixmodel_int	0.2	0.08356571105219514	0.01576556514921341	0	10
4	250	0	250	500	750	2	0	1	0	0	0	0	0	-0.375	-0.375	0	0	linear	0.025	TRUE	25	diff_12	0	0.5	FALSE	3	mixmodel_int_cal	0.2	0.09126633206983897	0.0173436894052273	0	10
4	250	0	250	500	750	2	0	1	0	0	0	0	0	-0.375	-0.375	0	0	linear	0.025	TRUE	25	diff_12	0	0.5	FALSE	3	sepmodel	0.1	0.06211100560562589	0.012338981875014412	0	10
4	250	0	250	500	750	2	0	1	0	0	0	0	0	-0.375	-0.375	0	0	linear	0.025	TRUE	50	diff_12	0	0.5	FALSE	3	fixmodel	0.1	0.024210070629904896	0.008188757776450187	0	10
4	250	0	250	500	750	2	0	1	0	0	0	0	0	-0.375	-0.375	0	0	linear	0.025	TRUE	50	diff_12	0	0.5	FALSE	3	mixmodel_int	0.1	0.018156604995083342	0.007386779464427539	0	10
4	250	0	250	500	750	2	0	1	0	0	0	0	0	-0.375	-0.375	0	0	linear	0.025	TRUE	50	diff_12	0	0.5	FALSE	3	mixmodel_int_cal	0.1	0.021426120576058735	0.007968926351803535	0	10
4	250	0	250	500	750	2	0	1	0	0	0	0	0	-0.375	-0.375	0	0	linear	0.025	TRUE	50	diff_12	0	0.5	FALSE	3	sepmodel	0.1	-0.006683009370729008	0.006296923702350787	0	10
4	250	0	250	500	750	2	0	1	0	0	0	0	0	-0.375	-0.375	0	0	linear	0.025	TRUE	100	diff_12	0	0.5	FALSE	3	fixmodel	0	0.01171685148198462	0.0062397268802957965	0	10
4	250	0	250	500	750	2	0	1	0	0	0	0	0	-0.375	-0.375	0	0	linear	0.025	TRUE	100	diff_12	0	0.5	FALSE	3	mixmodel_int	0	0.009163338955552762	0.0059560889139442606	0	10
4	250	0	250	500	750	2	0	1	0	0	0	0	0	-0.375	-0.375	0	0	linear	0.025	TRUE	100	diff_12	0	0.5	FALSE	3	mixmodel_int_cal	0	0.008276476473751326	0.0059545097385469686	0	10
4	250	0	250	500	750	2	0	1	0	0	0	0	0	-0.375	-0.375	0	0	linear	0.025	TRUE	100	diff_12	0	0.5	FALSE	3	sepmodel	0	-0.004189329238451018	0.0060038281838742475	0	10
4	250	0	250	500	750	2	0	1	0	0	0	0	0	-0.25	-0.25	0	0	linear	0.025	TRUE	25	diff_12	0	0.5	FALSE	3	fixmodel	0.1	0.057088288370695975	0.010168425161625002	0	10
4	250	0	250	500	750	2	0	1	0	0	0	0	0	-0.25	-0.25	0	0	linear	0.025	TRUE	25	diff_12	0	0.5	FALSE	3	mixmodel_int	0.1	0.05389020207104523	0.00921806301379599	0	10
4	250	0	250	500	750	2	0	1	0	0	0	0	0	-0.25	-0.25	0	0	linear	0.025	TRUE	25	diff_12	0	0.5	FALSE	3	mixmodel_int_cal	0.1	0.053419712166644595	0.00922466100774992	0	10
4	250	0	250	500	750	2	0	1	0	0	0	0	0	-0.25	-0.25	0	0	linear	0.025	TRUE	25	diff_12	0	0.5	FALSE	3	sepmodel	0.1	0.0417198258408657	0.006436616259731171	0	10
4	250	0	250	500	750	2	0	1	0	0	0	0	0	-0.25	-0.25	0	0	linear	0.025	TRUE	50	diff_12	0	0.5	FALSE	3	fixmodel	0.1	0.02361276795504758	0.010146604255461671	0	10
4	250	0	250	500	750	2	0	1	0	0	0	0	0	-0.25	-0.25	0	0	linear	0.025	TRUE	50	diff_12	0	0.5	FALSE	3	mixmodel_int	0.1	0.013930099232873226	0.010014457011884055	0	10
4	250	0	250	500	750	2	0	1	0	0	0	0	0	-0.25	-0.25	0	0	linear	0.025	TRUE	50	diff_12	0	0.5	FALSE	3	mixmodel_int_cal	0.1	0.02108192502314364	0.010100536223005914	0	10
4	250	0	250	500	750	2	0	1	0	0	0	0	0	-0.25	-0.25	0	0	linear	0.025	TRUE	50	diff_12	0	0.5	FALSE	3	sepmodel	0.1	0.014205613013922641	0.008372901079856374	0	10
4	250	0	250	500	750	2	0	1	0	0	0	0	0	-0.25	-0.25	0	0	linear	0.025	TRUE	100	diff_12	0	0.5	FALSE	3	fixmodel	0.2	0.002322728725378858	0.01231240091852668	0	10
4	250	0	250	500	750	2	0	1	0	0	0	0	0	-0.25	-0.25	0	0	linear	0.025	TRUE	100	diff_12	0	0.5	FALSE	3	mixmodel_int	0.2	0.0019627212007290408	0.01221612061022318	0	10
4	250	0	250	500	750	2	0	1	0	0	0	0	0	-0.25	-0.25	0	0	linear	0.025	TRUE	100	diff_12	0	0.5	FALSE	3	mixmodel_int_cal	0.1	0.004806389114905164	0.012070662117336919	0	10
4	250	0	250	500	750	2	0	1	0	0	0	0	0	-0.25	-0.25	0	0	linear	0.025	TRUE	100	diff_12	0	0.5	FALSE	3	sepmodel	0.1	-0.0071401786299747985	0.011735187827166689	0	10
4	250	0	250	500	750	2	0	1	0	0	0	0	0	-0.125	-0.125	0	0	linear	0.025	TRUE	25	diff_12	0	0.5	FALSE	3	fixmodel	0	0.009242767155092107	0.005978708098530237	0	10
4	250	0	250	500	750	2	0	1	0	0	0	0	0	-0.125	-0.125	0	0	linear	0.025	TRUE	25	diff_12	0	0.5	FALSE	3	mixmodel_int	0	0.009409646172224543	0.0060354312079541304	0	10
4	250	0	250	500	750	2	0	1	0	0	0	0	0	-0.125	-0.125	0	0	linear	0.025	TRUE	25	diff_12	0	0.5	FALSE	3	mixmodel_int_cal	0	0.008697898332927799	0.006262084600956491	0	10
4	250	0	250	500	750	2	0	1	0	0	0	0	0	-0.125	-0.125	0	0	linear	0.025	TRUE	25	diff_12	0	0.5	FALSE	3	sepmodel	0	0.004245844396024197	0.004375796711400253	0	10
4	250	0	250	500	750	2	0	1	0	0	0	0	0	-0.125	-0.125	0	0	linear	0.025	TRUE	50	diff_12	0	0.5	FALSE	3	fixmodel	0.1	0.017996383825632803	0.007347371846230135	0	10
4	250	0	250	500	750	2	0	1	0	0	0	0	0	-0.125	-0.125	0	0	linear	0.025	TRUE	50	diff_12	0	0.5	FALSE	3	mixmodel_int	0.1	0.015516315236571997	0.007109440646297743	0	10
4	250	0	250	500	750	2	0	1	0	0	0	0	0	-0.125	-0.125	0	0	linear	0.025	TRUE	50	diff_12	0	0.5	FALSE	3	mixmodel_int_cal	0.1	0.016951670667394957	0.006953704673457646	0	10
4	250	0	250	500	750	2	0	1	0	0	0	0	0	-0.125	-0.125	0	0	linear	0.025	TRUE	50	diff_12	0	0.5	FALSE	3	sepmodel	0	6.547381402161566e-5	0.006610224261629402	0	10
4	250	0	250	500	750	2	0	1	0	0	0	0	0	-0.125	-0.125	0	0	linear	0.025	TRUE	100	diff_12	0	0.5	FALSE	3	fixmodel	0.2	0.059795827567162806	0.01599390017954317	0	10
4	250	0	250	500	750	2	0	1	0	0	0	0	0	-0.125	-0.125	0	0	linear	0.025	TRUE	100	diff_12	0	0.5	FALSE	3	mixmodel_int	0.2	0.05879478182193508	0.015850906900112774	0	10
4	250	0	250	500	750	2	0	1	0	0	0	0	0	-0.125	-0.125	0	0	linear	0.025	TRUE	100	diff_12	0	0.5	FALSE	3	mixmodel_int_cal	0.2	0.0582435965158847	0.015127737092207234	0	10
4	250	0	250	500	750	2	0	1	0	0	0	0	0	-0.125	-0.125	0	0	linear	0.025	TRUE	100	diff_12	0	0.5	FALSE	3	sepmodel	0.2	0.045045778158894566	0.014018873410804194	0	10
4	250	0	250	500	750	2	0	1	0	0	0	0	0	0	0	0	0	linear	0.025	TRUE	25	diff_12	0	0.5	FALSE	3	fixmodel	0	0.03327558238870247	0.0035545561094099593	0	10
4	250	0	250	500	750	2	0	1	0	0	0	0	0	0	0	0	0	linear	0.025	TRUE	25	diff_12	0	0.5	FALSE	3	mixmodel_int	0	0.03371509896801171	0.0036800760211823037	0	10
4	250	0	250	500	750	2	0	1	0	0	0	0	0	0	0	0	0	linear	0.025	TRUE	25	diff_12	0	0.5	FALSE	3	mixmodel_int_cal	0	0.0307905760091244	0.003186998168439149	0	10
4	250	0	250	500	750	2	0	1	0	0	0	0	0	0	0	0	0	linear	0.025	TRUE	25	diff_12	0	0.5	FALSE	3	sepmodel	0	0.0344414307427212	0.003830077279614526	0	10
4	250	0	250	500	750	2	0	1	0	0	0	0	0	0	0	0	0	linear	0.025	TRUE	50	diff_12	0	0.5	FALSE	3	fixmodel	0	-0.0080150982531979	0.006514267424012631	0	10
4	250	0	250	500	750	2	0	1	0	0	0	0	0	0	0	0	0	linear	0.025	TRUE	50	diff_12	0	0.5	FALSE	3	mixmodel_int	0	-0.008687443982802414	0.006751960959584594	0	10
4	250	0	250	500	750	2	0	1	0	0	0	0	0	0	0	0	0	linear	0.025	TRUE	50	diff_12	0	0.5	FALSE	3	mixmodel_int_cal	0	-0.00855524057723957	0.006725016036960869	0	10
4	250	0	250	500	750	2	0	1	0	0	0	0	0	0	0	0	0	linear	0.025	TRUE	50	diff_12	0	0.5	FALSE	3	sepmodel	0	-0.012222553211730847	0.007972318294741647	0	10
4	250	0	250	500	750	2	0	1	0	0	0	0	0	0	0	0	0	linear	0.025	TRUE	100	diff_12	0	0.5	FALSE	3	fixmodel	0.1	0.05691281403972326	0.01390066006977079	0	10
4	250	0	250	500	750	2	0	1	0	0	0	0	0	0	0	0	0	linear	0.025	TRUE	100	diff_12	0	0.5	FALSE	3	mixmodel_int	0.1	0.05686703346523639	0.012941961968648493	0	10
4	250	0	250	500	750	2	0	1	0	0	0	0	0	0	0	0	0	linear	0.025	TRUE	100	diff_12	0	0.5	FALSE	3	mixmodel_int_cal	0.1	0.05549029048257939	0.01336759442266974	0	10
4	250	0	250	500	750	2	0	1	0	0	0	0	0	0	0	0	0	linear	0.025	TRUE	100	diff_12	0	0.5	FALSE	3	sepmodel	0.1	0.051181865017433714	0.010040567134221946	0	10
4	250	0	250	500	750	2	0	1	0	0	0	0	0	0.125	0.125	0	0	linear	0.025	TRUE	25	diff_12	0	0.5	FALSE	3	fixmodel	0	-0.05870154262441289	0.012291360257156119	0	10
4	250	0	250	500	750	2	0	1	0	0	0	0	0	0.125	0.125	0	0	linear	0.025	TRUE	25	diff_12	0	0.5	FALSE	3	mixmodel_int	0	-0.049114391176114526	0.011432585129111638	0	10
4	250	0	250	500	750	2	0	1	0	0	0	0	0	0.125	0.125	0	0	linear	0.025	TRUE	25	diff_12	0	0.5	FALSE	3	mixmodel_int_cal	0	-0.05859268560870315	0.01234982570569032	0	10
4	250	0	250	500	750	2	0	1	0	0	0	0	0	0.125	0.125	0	0	linear	0.025	TRUE	25	diff_12	0	0.5	FALSE	3	sepmodel	0	-0.03510320825960941	0.010664345216729758	0	10
4	250	0	250	500	750	2	0	1	0	0	0	0	0	0.125	0.125	0	0	linear	0.025	TRUE	50	diff_12	0	0.5	FALSE	3	fixmodel	0	0.03725185673385874	0.011010075015245847	0	10
4	250	0	250	500	750	2	0	1	0	0	0	0	0	0.125	0.125	0	0	linear	0.025	TRUE	50	diff_12	0	0.5	FALSE	3	mixmodel_int	0	0.03842779686894295	0.01112720468115333	0	10
4	250	0	250	500	750	2	0	1	0	0	0	0	0	0.125	0.125	0	0	linear	0.025	TRUE	50	diff_12	0	0.5	FALSE	3	mixmodel_int_cal	0	0.040147140444141416	0.01073073930239776	0	10
4	250	0	250	500	750	2	0	1	0	0	0	0	0	0.125	0.125	0	0	linear	0.025	TRUE	50	diff_12	0	0.5	FALSE	3	sepmodel	0	0.050133763185033674	0.009651052476735526	0	10
4	250	0	250	500	750	2	0	1	0	0	0	0	0	0.125	0.125	0	0	linear	0.025	TRUE	100	diff_12	0	0.5	FALSE	3	fixmodel	0	-0.02485488325777166	0.007624623145859208	0	10
4	250	0	250	500	750	2	0	1	0	0	0	0	0	0.125	0.125	0	0	linear	0.025	TRUE	100	diff_12	0	0.5	FALSE	3	mixmodel_int	0	-0.013529764800381608	0.008438522772022446	0	10
4	250	0	250	500	750	2	0	1	0	0	0	0	0	0.125	0.125	0	0	linear	0.025	TRUE	100	diff_12	0	0.5	FALSE	3	mixmodel_int_cal	0	-0.019603331897262995	0.006980454733470503	0	10
4	250	0	250	500	750	2	0	1	0	0	0	0	0	0.125	0.125	0	0	linear	0.025	TRUE	100	diff_12	0	0.5	FALSE	3	sepmodel	0	-0.004738664795599864	0.01039070653166679	0	10
4	250	0	250	500	750	2	0	1	0	0	0	0	0	0.25	0.25	0	0	linear	0.025	TRUE	25	diff_12	0	0.5	FALSE	3	fixmodel	0	-0.01278656936976479	0.004489138906629505	0	10
4	250	0	250	500	750	2	0	1	0	0	0	0	0	0.25	0.25	0	0	linear	0.025	TRUE	25	diff_12	0	0.5	FALSE	3	mixmodel_int	0	-0.007167785625442704	0.004559540645733187	0	10
4	250	0	250	500	750	2	0	1	0	0	0	0	0	0.25	0.25	0	0	linear	0.025	TRUE	25	diff_12	0	0.5	FALSE	3	mixmodel_int_cal	0	-0.013523201043725815	0.004323657570460453	0	10
4	250	0	250	500	750	2	0	1	0	0	0	0	0	0.25	0.25	0	0	linear	0.025	TRUE	25	diff_12	0	0.5	FALSE	3	sepmodel	0	-7.960363326864232e-4	0.004506740167515998	0	10
4	250	0	250	500	750	2	0	1	0	0	0	0	0	0.25	0.25	0	0	linear	0.025	TRUE	50	diff_12	0	0.5	FALSE	3	fixmodel	0	0.00936871418240839	0.006936693362756971	0	10
4	250	0	250	500	750	2	0	1	0	0	0	0	0	0.25	0.25	0	0	linear	0.025	TRUE	50	diff_12	0	0.5	FALSE	3	mixmodel_int	0	0.010749694020513696	0.006853736699673017	0	10
4	250	0	250	500	750	2	0	1	0	0	0	0	0	0.25	0.25	0	0	linear	0.025	TRUE	50	diff_12	0	0.5	FALSE	3	mixmodel_int_cal	0	0.007131846827073048	0.006695551696949289	0	10
4	250	0	250	500	750	2	0	1	0	0	0	0	0	0.25	0.25	0	0	linear	0.025	TRUE	50	diff_12	0	0.5	FALSE	3	sepmodel	0	0.004806892904203495	0.006188476773574935	0	10
4	250	0	250	500	750	2	0	1	0	0	0	0	0	0.25	0.25	0	0	linear	0.025	TRUE	100	diff_12	0	0.5	FALSE	3	fixmodel	0	0.002554509915109375	0.007576466370901173	0	10
4	250	0	250	500	750	2	0	1	0	0	0	0	0	0.25	0.25	0	0	linear	0.025	TRUE	100	diff_12	0	0.5	FALSE	3	mixmodel_int	0	0.002866975147409562	0.007539866824082699	0	10
4	250	0	250	500	750	2	0	1	0	0	0	0	0	0.25	0.25	0	0	linear	0.025	TRUE	100	diff_12	0	0.5	FALSE	3	mixmodel_int_cal	0	0.003232554690147338	0.00728978026100639	0	10
4	250	0	250	500	750	2	0	1	0	0	0	0	0	0.25	0.25	0	0	linear	0.025	TRUE	100	diff_12	0	0.5	FALSE	3	sepmodel	0	0.005057488403295984	0.008721402446275969	0	10
4	250	0	250	500	750	2	0	1	0	0	0	0	0	0.375	0.375	0	0	linear	0.025	TRUE	25	diff_12	0	0.5	FALSE	3	fixmodel	0	0.013349563575760401	0.0030752291913041276	0	10
4	250	0	250	500	750	2	0	1	0	0	0	0	0	0.375	0.375	0	0	linear	0.025	TRUE	25	diff_12	0	0.5	FALSE	3	mixmodel_int	0	0.015151004520019835	0.003010252922560402	0	10
4	250	0	250	500	750	2	0	1	0	0	0	0	0	0.375	0.375	0	0	linear	0.025	TRUE	25	diff_12	0	0.5	FALSE	3	mixmodel_int_cal	0	0.013554975283929382	0.0031367235704417885	0	10
4	250	0	250	500	750	2	0	1	0	0	0	0	0	0.375	0.375	0	0	linear	0.025	TRUE	25	diff_12	0	0.5	FALSE	3	sepmodel	0	0.018554001278165998	0.0046056477525528725	0	10
4	250	0	250	500	750	2	0	1	0	0	0	0	0	0.375	0.375	0	0	linear	0.025	TRUE	50	diff_12	0	0.5	FALSE	3	fixmodel	0	-0.008551712682753997	0.0039645356927574815	0	10
4	250	0	250	500	750	2	0	1	0	0	0	0	0	0.375	0.375	0	0	linear	0.025	TRUE	50	diff_12	0	0.5	FALSE	3	mixmodel_int	0	7.370827841313825e-4	0.004042022407315926	0	10
4	250	0	250	500	750	2	0	1	0	0	0	0	0	0.375	0.375	0	0	linear	0.025	TRUE	50	diff_12	0	0.5	FALSE	3	mixmodel_int_cal	0	-0.005383134510175382	0.0036593821868069485	0	10
4	250	0	250	500	750	2	0	1	0	0	0	0	0	0.375	0.375	0	0	linear	0.025	TRUE	50	diff_12	0	0.5	FALSE	3	sepmodel	0	0.01800720052101122	0.005290260576093037	0	10
4	250	0	250	500	750	2	0	1	0	0	0	0	0	0.375	0.375	0	0	linear	0.025	TRUE	100	diff_12	0	0.5	FALSE	3	fixmodel	0	-0.02060522250193725	0.005943029440654692	0	10
4	250	0	250	500	750	2	0	1	0	0	0	0	0	0.375	0.375	0	0	linear	0.025	TRUE	100	diff_12	0	0.5	FALSE	3	mixmodel_int	0	-0.01689253809273432	0.005786620397641248	0	10
4	250	0	250	500	750	2	0	1	0	0	0	0	0	0.375	0.375	0	0	linear	0.025	TRUE	100	diff_12	0	0.5	FALSE	3	mixmodel_int_cal	0	-0.020372658848869588	0.00597115012783841	0	10
4	250	0	250	500	750	2	0	1	0	0	0	0	0	0.375	0.375	0	0	linear	0.025	TRUE	100	diff_12	0	0.5	FALSE	3	sepmodel	0	-0.002533278846501715	0.004841591709465735	0	10
4	250	0	250	500	750	2	0	1	0	0	0	0	0	0.5	0.5	0	0	linear	0.025	TRUE	25	diff_12	0	0.5	FALSE	3	fixmodel	0	-0.01485539532865794	0.006635470610030395	0	10
4	250	0	250	500	750	2	0	1	0	0	0	0	0	0.5	0.5	0	0	linear	0.025	TRUE	25	diff_12	0	0.5	FALSE	3	mixmodel_int	0.1	-0.005326809894815598	0.007070134960800946	0	10
4	250	0	250	500	750	2	0	1	0	0	0	0	0	0.5	0.5	0	0	linear	0.025	TRUE	25	diff_12	0	0.5	FALSE	3	mixmodel_int_cal	0	-0.014237896962216242	0.00686657619164985	0	10
4	250	0	250	500	750	2	0	1	0	0	0	0	0	0.5	0.5	0	0	linear	0.025	TRUE	25	diff_12	0	0.5	FALSE	3	sepmodel	0.1	0.017260161715931453	0.008183593554867957	0	10
4	250	0	250	500	750	2	0	1	0	0	0	0	0	0.5	0.5	0	0	linear	0.025	TRUE	50	diff_12	0	0.5	FALSE	3	fixmodel	0	6.006676578904552e-4	0.004397727258421014	0	10
4	250	0	250	500	750	2	0	1	0	0	0	0	0	0.5	0.5	0	0	linear	0.025	TRUE	50	diff_12	0	0.5	FALSE	3	mixmodel_int	0	0.01062233135838871	0.005327238829612999	0	10
4	250	0	250	500	750	2	0	1	0	0	0	0	0	0.5	0.5	0	0	linear	0.025	TRUE	50	diff_12	0	0.5	FALSE	3	mixmodel_int_cal	0	0.005770086501530945	0.0045064757244246524	0	10
4	250	0	250	500	750	2	0	1	0	0	0	0	0	0.5	0.5	0	0	linear	0.025	TRUE	50	diff_12	0	0.5	FALSE	3	sepmodel	0	0.03224296022852361	0.00717099581438879	0	10
4	250	0	250	500	750	2	0	1	0	0	0	0	0	0.5	0.5	0	0	linear	0.025	TRUE	100	diff_12	0	0.5	FALSE	3	fixmodel	0	-0.004308155229366804	0.007020219491099573	0	10
4	250	0	250	500	750	2	0	1	0	0	0	0	0	0.5	0.5	0	0	linear	0.025	TRUE	100	diff_12	0	0.5	FALSE	3	mixmodel_int	0	0.0017977823313158905	0.006896392522175085	0	10
4	250	0	250	500	750	2	0	1	0	0	0	0	0	0.5	0.5	0	0	linear	0.025	TRUE	100	diff_12	0	0.5	FALSE	3	mixmodel_int_cal	0	0.002104632171390958	0.00763787235889627	0	10
4	250	0	250	500	750	2	0	1	0	0	0	0	0	0.5	0.5	0	0	linear	0.025	TRUE	100	diff_12	0	0.5	FALSE	3	sepmodel	0.1	0.01980733797817554	0.009002597085855869	0	10
4	250	0	250	500	750	2	0	1	0	0	0	0	0	-0.5	-0.5	0	-0.5	linear	0.025	TRUE	25	diff_124	0	0.5	FALSE	3	fixmodel	0.1	-6.472830039001202e-4	0.011361653171044532	0	10
4	250	0	250	500	750	2	0	1	0	0	0	0	0	-0.5	-0.5	0	-0.5	linear	0.025	TRUE	25	diff_124	0	0.5	FALSE	3	mixmodel_int	0	-0.006727759747865211	0.010128593322666067	0	10
4	250	0	250	500	750	2	0	1	0	0	0	0	0	-0.5	-0.5	0	-0.5	linear	0.025	TRUE	25	diff_124	0	0.5	FALSE	3	mixmodel_int_cal	0.1	-0.0045856541744919	0.011377987396090975	0	10
4	250	0	250	500	750	2	0	1	0	0	0	0	0	-0.5	-0.5	0	-0.5	linear	0.025	TRUE	25	diff_124	0	0.5	FALSE	3	sepmodel	0	-0.023303476578029687	0.010665405885989812	0	10
4	250	0	250	500	750	2	0	1	0	0	0	0	0	-0.5	-0.5	0	-0.5	linear	0.025	TRUE	50	diff_124	0	0.5	FALSE	3	fixmodel	0	0.034308432121201625	0.004364568383190888	0	10
4	250	0	250	500	750	2	0	1	0	0	0	0	0	-0.5	-0.5	0	-0.5	linear	0.025	TRUE	50	diff_124	0	0.5	FALSE	3	mixmodel_int	0	0.029272386130153535	0.0038732340592954545	0	10
4	250	0	250	500	750	2	0	1	0	0	0	0	0	-0.5	-0.5	0	-0.5	linear	0.025	TRUE	50	diff_124	0	0.5	FALSE	3	mixmodel_int_cal	0	0.031557451148089416	0.004343446187652141	0	10
4	250	0	250	500	750	2	0	1	0	0	0	0	0	-0.5	-0.5	0	-0.5	linear	0.025	TRUE	50	diff_124	0	0.5	FALSE	3	sepmodel	0	0.007373771630042955	0.003112323259486695	0	10
4	250	0	250	500	750	2	0	1	0	0	0	0	0	-0.5	-0.5	0	-0.5	linear	0.025	TRUE	100	diff_124	0	0.5	FALSE	3	fixmodel	0.2	0.05126635328056162	0.016363334449982746	0	10
4	250	0	250	500	750	2	0	1	0	0	0	0	0	-0.5	-0.5	0	-0.5	linear	0.025	TRUE	100	diff_124	0	0.5	FALSE	3	mixmodel_int	0.1	0.042842226944288124	0.0167322242593168	0	10
4	250	0	250	500	750	2	0	1	0	0	0	0	0	-0.5	-0.5	0	-0.5	linear	0.025	TRUE	100	diff_124	0	0.5	FALSE	3	mixmodel_int_cal	0.3	0.052718208924655494	0.01747837820978902	0	10
4	250	0	250	500	750	2	0	1	0	0	0	0	0	-0.5	-0.5	0	-0.5	linear	0.025	TRUE	100	diff_124	0	0.5	FALSE	3	sepmodel	0.2	0.026584714106853955	0.018203373613393005	0	10
4	250	0	250	500	750	2	0	1	0	0	0	0	0	-0.375	-0.375	0	-0.375	linear	0.025	TRUE	25	diff_124	0	0.5	FALSE	3	fixmodel	0	-0.03794266562356145	0.0064759742393885765	0	10
4	250	0	250	500	750	2	0	1	0	0	0	0	0	-0.375	-0.375	0	-0.375	linear	0.025	TRUE	25	diff_124	0	0.5	FALSE	3	mixmodel_int	0	-0.05281559281272698	0.006951852814495873	0	10
4	250	0	250	500	750	2	0	1	0	0	0	0	0	-0.375	-0.375	0	-0.375	linear	0.025	TRUE	25	diff_124	0	0.5	FALSE	3	mixmodel_int_cal	0	-0.045830884639019895	0.007302332715852798	0	10
4	250	0	250	500	750	2	0	1	0	0	0	0	0	-0.375	-0.375	0	-0.375	linear	0.025	TRUE	25	diff_124	0	0.5	FALSE	3	sepmodel	0	-0.07752306133526826	0.009314406330379959	0	10
4	250	0	250	500	750	2	0	1	0	0	0	0	0	-0.375	-0.375	0	-0.375	linear	0.025	TRUE	50	diff_124	0	0.5	FALSE	3	fixmodel	0	0.04681259907587805	0.0049022090120071455	0	10
4	250	0	250	500	750	2	0	1	0	0	0	0	0	-0.375	-0.375	0	-0.375	linear	0.025	TRUE	50	diff_124	0	0.5	FALSE	3	mixmodel_int	0	0.04437702831281435	0.004891254778480988	0	10
4	250	0	250	500	750	2	0	1	0	0	0	0	0	-0.375	-0.375	0	-0.375	linear	0.025	TRUE	50	diff_124	0	0.5	FALSE	3	mixmodel_int_cal	0	0.04688593713947436	0.004936462529275238	0	10
4	250	0	250	500	750	2	0	1	0	0	0	0	0	-0.375	-0.375	0	-0.375	linear	0.025	TRUE	50	diff_124	0	0.5	FALSE	3	sepmodel	0.1	0.037459037036187644	0.0066152764645145325	0	10
4	250	0	250	500	750	2	0	1	0	0	0	0	0	-0.375	-0.375	0	-0.375	linear	0.025	TRUE	100	diff_124	0	0.5	FALSE	3	fixmodel	0	-0.031187523367050905	0.004692187939648851	0	10
4	250	0	250	500	750	2	0	1	0	0	0	0	0	-0.375	-0.375	0	-0.375	linear	0.025	TRUE	100	diff_124	0	0.5	FALSE	3	mixmodel_int	0	-0.03540805995520097	0.0048361886828626926	0	10
4	250	0	250	500	750	2	0	1	0	0	0	0	0	-0.375	-0.375	0	-0.375	linear	0.025	TRUE	100	diff_124	0	0.5	FALSE	3	mixmodel_int_cal	0	-0.03441157829395023	0.0047508504237597894	0	10
4	250	0	250	500	750	2	0	1	0	0	0	0	0	-0.375	-0.375	0	-0.375	linear	0.025	TRUE	100	diff_124	0	0.5	FALSE	3	sepmodel	0	-0.05489653310828694	0.006068519214008667	0	10
4	250	0	250	500	750	2	0	1	0	0	0	0	0	-0.25	-0.25	0	-0.25	linear	0.025	TRUE	25	diff_124	0	0.5	FALSE	3	fixmodel	0	-0.0041718514762877175	0.010148374293980831	0	10
4	250	0	250	500	750	2	0	1	0	0	0	0	0	-0.25	-0.25	0	-0.25	linear	0.025	TRUE	25	diff_124	0	0.5	FALSE	3	mixmodel_int	0	-0.0063816882058946485	0.010265295088960411	0	10
4	250	0	250	500	750	2	0	1	0	0	0	0	0	-0.25	-0.25	0	-0.25	linear	0.025	TRUE	25	diff_124	0	0.5	FALSE	3	mixmodel_int_cal	0	-0.004223062205955303	0.009734901286918202	0	10
4	250	0	250	500	750	2	0	1	0	0	0	0	0	-0.25	-0.25	0	-0.25	linear	0.025	TRUE	25	diff_124	0	0.5	FALSE	3	sepmodel	0	-0.011482454768531854	0.009554503550179665	0	10
4	250	0	250	500	750	2	0	1	0	0	0	0	0	-0.25	-0.25	0	-0.25	linear	0.025	TRUE	50	diff_124	0	0.5	FALSE	3	fixmodel	0	0.03772111325512391	0.006217432788333459	0	10
4	250	0	250	500	750	2	0	1	0	0	0	0	0	-0.25	-0.25	0	-0.25	linear	0.025	TRUE	50	diff_124	0	0.5	FALSE	3	mixmodel_int	0	0.030993402024383877	0.006396104631783516	0	10
4	250	0	250	500	750	2	0	1	0	0	0	0	0	-0.25	-0.25	0	-0.25	linear	0.025	TRUE	50	diff_124	0	0.5	FALSE	3	mixmodel_int_cal	0	0.03446322549395764	0.006147944301319642	0	10
4	250	0	250	500	750	2	0	1	0	0	0	0	0	-0.25	-0.25	0	-0.25	linear	0.025	TRUE	50	diff_124	0	0.5	FALSE	3	sepmodel	0.1	0.022644824486193687	0.007332033348527554	0	10
4	250	0	250	500	750	2	0	1	0	0	0	0	0	-0.25	-0.25	0	-0.25	linear	0.025	TRUE	100	diff_124	0	0.5	FALSE	3	fixmodel	0.1	0.042710413747685874	0.005561556700827134	0	10
4	250	0	250	500	750	2	0	1	0	0	0	0	0	-0.25	-0.25	0	-0.25	linear	0.025	TRUE	100	diff_124	0	0.5	FALSE	3	mixmodel_int	0	0.038095053561010096	0.005027967048604279	0	10
4	250	0	250	500	750	2	0	1	0	0	0	0	0	-0.25	-0.25	0	-0.25	linear	0.025	TRUE	100	diff_124	0	0.5	FALSE	3	mixmodel_int_cal	0	0.04322042812444875	0.005356068791923192	0	10
4	250	0	250	500	750	2	0	1	0	0	0	0	0	-0.25	-0.25	0	-0.25	linear	0.025	TRUE	100	diff_124	0	0.5	FALSE	3	sepmodel	0	0.03523928449647702	0.004350275756520157	0	10
4	250	0	250	500	750	2	0	1	0	0	0	0	0	-0.125	-0.125	0	-0.125	linear	0.025	TRUE	25	diff_124	0	0.5	FALSE	3	fixmodel	0	-0.019186680620657818	0.005805326964852076	0	10
4	250	0	250	500	750	2	0	1	0	0	0	0	0	-0.125	-0.125	0	-0.125	linear	0.025	TRUE	25	diff_124	0	0.5	FALSE	3	mixmodel_int	0	-0.017555536933832803	0.005477187606430041	0	10
4	250	0	250	500	750	2	0	1	0	0	0	0	0	-0.125	-0.125	0	-0.125	linear	0.025	TRUE	25	diff_124	0	0.5	FALSE	3	mixmodel_int_cal	0	-0.019949118838879457	0.0064069311790563915	0	10
4	250	0	250	500	750	2	0	1	0	0	0	0	0	-0.125	-0.125	0	-0.125	linear	0.025	TRUE	25	diff_124	0	0.5	FALSE	3	sepmodel	0	-0.024190528493835683	0.006464891891865538	0	10
4	250	0	250	500	750	2	0	1	0	0	0	0	0	-0.125	-0.125	0	-0.125	linear	0.025	TRUE	50	diff_124	0	0.5	FALSE	3	fixmodel	0	0.018229928818731967	0.0069258217403025246	0	10
4	250	0	250	500	750	2	0	1	0	0	0	0	0	-0.125	-0.125	0	-0.125	linear	0.025	TRUE	50	diff_124	0	0.5	FALSE	3	mixmodel_int	0	0.01785727803414543	0.007448093321088557	0	10
4	250	0	250	500	750	2	0	1	0	0	0	0	0	-0.125	-0.125	0	-0.125	linear	0.025	TRUE	50	diff_124	0	0.5	FALSE	3	mixmodel_int_cal	0	0.014704872611256196	0.00761275153380864	0	10
4	250	0	250	500	750	2	0	1	0	0	0	0	0	-0.125	-0.125	0	-0.125	linear	0.025	TRUE	50	diff_124	0	0.5	FALSE	3	sepmodel	0	0.013900567597408807	0.008797376963583205	0	10
4	250	0	250	500	750	2	0	1	0	0	0	0	0	-0.125	-0.125	0	-0.125	linear	0.025	TRUE	100	diff_124	0	0.5	FALSE	3	fixmodel	0	-1.9681237970420535e-4	0.0018829663247253387	0	10
4	250	0	250	500	750	2	0	1	0	0	0	0	0	-0.125	-0.125	0	-0.125	linear	0.025	TRUE	100	diff_124	0	0.5	FALSE	3	mixmodel_int	0	-0.001989805475590138	0.0019443027932871443	0	10
4	250	0	250	500	750	2	0	1	0	0	0	0	0	-0.125	-0.125	0	-0.125	linear	0.025	TRUE	100	diff_124	0	0.5	FALSE	3	mixmodel_int_cal	0	-0.0016954170183957815	0.0018914162537006251	0	10
4	250	0	250	500	750	2	0	1	0	0	0	0	0	-0.125	-0.125	0	-0.125	linear	0.025	TRUE	100	diff_124	0	0.5	FALSE	3	sepmodel	0	-0.009303302039166886	0.003204723157830119	0	10
4	250	0	250	500	750	2	0	1	0	0	0	0	0	0	0	0	0	linear	0.025	TRUE	25	diff_124	0	0.5	FALSE	3	fixmodel	0.1	0.00552196128891369	0.010478802957642995	0	10
4	250	0	250	500	750	2	0	1	0	0	0	0	0	0	0	0	0	linear	0.025	TRUE	25	diff_124	0	0.5	FALSE	3	mixmodel_int	0.1	0.004293411426499263	0.010528077228205285	0	10
4	250	0	250	500	750	2	0	1	0	0	0	0	0	0	0	0	0	linear	0.025	TRUE	25	diff_124	0	0.5	FALSE	3	mixmodel_int_cal	0.1	0.002089585524116108	0.011118259967243999	0	10
4	250	0	250	500	750	2	0	1	0	0	0	0	0	0	0	0	0	linear	0.025	TRUE	25	diff_124	0	0.5	FALSE	3	sepmodel	0	-0.013086510348059952	0.010276634067843194	0	10
4	250	0	250	500	750	2	0	1	0	0	0	0	0	0	0	0	0	linear	0.025	TRUE	50	diff_124	0	0.5	FALSE	3	fixmodel	0.1	0.03069874756575437	0.00806088748842135	0	10
4	250	0	250	500	750	2	0	1	0	0	0	0	0	0	0	0	0	linear	0.025	TRUE	50	diff_124	0	0.5	FALSE	3	mixmodel_int	0.1	0.03195577005895611	0.008326587512509977	0	10
4	250	0	250	500	750	2	0	1	0	0	0	0	0	0	0	0	0	linear	0.025	TRUE	50	diff_124	0	0.5	FALSE	3	mixmodel_int_cal	0.1	0.03121615262446246	0.008578728017429604	0	10
4	250	0	250	500	750	2	0	1	0	0	0	0	0	0	0	0	0	linear	0.025	TRUE	50	diff_124	0	0.5	FALSE	3	sepmodel	0.1	0.03832805685555823	0.009887381638708004	0	10
4	250	0	250	500	750	2	0	1	0	0	0	0	0	0	0	0	0	linear	0.025	TRUE	100	diff_124	0	0.5	FALSE	3	fixmodel	0	0.041756225113892737	0.003436720369003014	0	10
4	250	0	250	500	750	2	0	1	0	0	0	0	0	0	0	0	0	linear	0.025	TRUE	100	diff_124	0	0.5	FALSE	3	mixmodel_int	0	0.03834333647543676	0.0037152610252712587	0	10
4	250	0	250	500	750	2	0	1	0	0	0	0	0	0	0	0	0	linear	0.025	TRUE	100	diff_124	0	0.5	FALSE	3	mixmodel_int_cal	0	0.038554872199657565	0.003064763907207014	0	10
4	250	0	250	500	750	2	0	1	0	0	0	0	0	0	0	0	0	linear	0.025	TRUE	100	diff_124	0	0.5	FALSE	3	sepmodel	0	0.032542909046885796	0.0041130487828170735	0	10
4	250	0	250	500	750	2	0	1	0	0	0	0	0	0.125	0.125	0	0.125	linear	0.025	TRUE	25	diff_124	0	0.5	FALSE	3	fixmodel	0	0.04398776437399117	0.006892795102700234	0	10
4	250	0	250	500	750	2	0	1	0	0	0	0	0	0.125	0.125	0	0.125	linear	0.025	TRUE	25	diff_124	0	0.5	FALSE	3	mixmodel_int	0	0.042071418313355695	0.006749588709275089	0	10
4	250	0	250	500	750	2	0	1	0	0	0	0	0	0.125	0.125	0	0.125	linear	0.025	TRUE	25	diff_124	0	0.5	FALSE	3	mixmodel_int_cal	0	0.04217290781437843	0.00669799052214414	0	10
4	250	0	250	500	750	2	0	1	0	0	0	0	0	0.125	0.125	0	0.125	linear	0.025	TRUE	25	diff_124	0	0.5	FALSE	3	sepmodel	0	0.04814944685009456	0.007748118499567143	0	10
4	250	0	250	500	750	2	0	1	0	0	0	0	0	0.125	0.125	0	0.125	linear	0.025	TRUE	50	diff_124	0	0.5	FALSE	3	fixmodel	0	-0.05348018779555057	0.011752660145530442	0	10
4	250	0	250	500	750	2	0	1	0	0	0	0	0	0.125	0.125	0	0.125	linear	0.025	TRUE	50	diff_124	0	0.5	FALSE	3	mixmodel_int	0	-0.05268401454791644	0.012139513698004239	0	10
4	250	0	250	500	750	2	0	1	0	0	0	0	0	0.125	0.125	0	0.125	linear	0.025	TRUE	50	diff_124	0	0.5	FALSE	3	mixmodel_int_cal	0	-0.048704286112528895	0.010935827453043024	0	10
4	250	0	250	500	750	2	0	1	0	0	0	0	0	0.125	0.125	0	0.125	linear	0.025	TRUE	50	diff_124	0	0.5	FALSE	3	sepmodel	0	-0.04595939082010826	0.01398126006694478	0	10
4	250	0	250	500	750	2	0	1	0	0	0	0	0	0.125	0.125	0	0.125	linear	0.025	TRUE	100	diff_124	0	0.5	FALSE	3	fixmodel	0	-0.054199555124373563	0.007462496571891414	0	10
4	250	0	250	500	750	2	0	1	0	0	0	0	0	0.125	0.125	0	0.125	linear	0.025	TRUE	100	diff_124	0	0.5	FALSE	3	mixmodel_int	0	-0.05194036059581385	0.0074057255960561915	0	10
4	250	0	250	500	750	2	0	1	0	0	0	0	0	0.125	0.125	0	0.125	linear	0.025	TRUE	100	diff_124	0	0.5	FALSE	3	mixmodel_int_cal	0	-0.052323911180198766	0.007220417585461637	0	10
4	250	0	250	500	750	2	0	1	0	0	0	0	0	0.125	0.125	0	0.125	linear	0.025	TRUE	100	diff_124	0	0.5	FALSE	3	sepmodel	0	-0.043115029824055594	0.009118983310822882	0	10
4	250	0	250	500	750	2	0	1	0	0	0	0	0	0.25	0.25	0	0.25	linear	0.025	TRUE	25	diff_124	0	0.5	FALSE	3	fixmodel	0	-0.023836186347608954	0.009917351020778743	0	10
4	250	0	250	500	750	2	0	1	0	0	0	0	0	0.25	0.25	0	0.25	linear	0.025	TRUE	25	diff_124	0	0.5	FALSE	3	mixmodel_int	0	-0.018410531103664137	0.008790694760554694	0	10
4	250	0	250	500	750	2	0	1	0	0	0	0	0	0.25	0.25	0	0.25	linear	0.025	TRUE	25	diff_124	0	0.5	FALSE	3	mixmodel_int_cal	0	-0.024180348406500417	0.010029193649649527	0	10
4	250	0	250	500	750	2	0	1	0	0	0	0	0	0.25	0.25	0	0.25	linear	0.025	TRUE	25	diff_124	0	0.5	FALSE	3	sepmodel	0	-0.01235523915133324	0.008193356612377885	0	10
4	250	0	250	500	750	2	0	1	0	0	0	0	0	0.25	0.25	0	0.25	linear	0.025	TRUE	50	diff_124	0	0.5	FALSE	3	fixmodel	0	-0.0011484299700165368	0.0038328127637233898	0	10
4	250	0	250	500	750	2	0	1	0	0	0	0	0	0.25	0.25	0	0.25	linear	0.025	TRUE	50	diff_124	0	0.5	FALSE	3	mixmodel_int	0	-0.002899128132807184	0.0037817333167711885	0	10
4	250	0	250	500	750	2	0	1	0	0	0	0	0	0.25	0.25	0	0.25	linear	0.025	TRUE	50	diff_124	0	0.5	FALSE	3	mixmodel_int_cal	0	-0.0012892409198125142	0.004145313787550109	0	10
4	250	0	250	500	750	2	0	1	0	0	0	0	0	0.25	0.25	0	0.25	linear	0.025	TRUE	50	diff_124	0	0.5	FALSE	3	sepmodel	0	0.0037349115898347713	0.0045439909949602465	0	10
4	250	0	250	500	750	2	0	1	0	0	0	0	0	0.25	0.25	0	0.25	linear	0.025	TRUE	100	diff_124	0	0.5	FALSE	3	fixmodel	0	-0.03910250827074173	0.004544583514063727	0	10
4	250	0	250	500	750	2	0	1	0	0	0	0	0	0.25	0.25	0	0.25	linear	0.025	TRUE	100	diff_124	0	0.5	FALSE	3	mixmodel_int	0	-0.038686813858954956	0.005037469299800653	0	10
4	250	0	250	500	750	2	0	1	0	0	0	0	0	0.25	0.25	0	0.25	linear	0.025	TRUE	100	diff_124	0	0.5	FALSE	3	mixmodel_int_cal	0	-0.041113906176538255	0.00501232008254179	0	10
4	250	0	250	500	750	2	0	1	0	0	0	0	0	0.25	0.25	0	0.25	linear	0.025	TRUE	100	diff_124	0	0.5	FALSE	3	sepmodel	0	-0.028673094437500952	0.005263668035167003	0	10
4	250	0	250	500	750	2	0	1	0	0	0	0	0	0.375	0.375	0	0.375	linear	0.025	TRUE	25	diff_124	0	0.5	FALSE	3	fixmodel	0	-0.014999666714556593	0.0061207340284461145	0	10
4	250	0	250	500	750	2	0	1	0	0	0	0	0	0.375	0.375	0	0.375	linear	0.025	TRUE	25	diff_124	0	0.5	FALSE	3	mixmodel_int	0	-0.010973034935633199	0.006837824931367388	0	10
4	250	0	250	500	750	2	0	1	0	0	0	0	0	0.375	0.375	0	0.375	linear	0.025	TRUE	25	diff_124	0	0.5	FALSE	3	mixmodel_int_cal	0	-0.016603178961441555	0.006157059275495501	0	10
4	250	0	250	500	750	2	0	1	0	0	0	0	0	0.375	0.375	0	0.375	linear	0.025	TRUE	25	diff_124	0	0.5	FALSE	3	sepmodel	0.1	-0.002207330678634583	0.007652150801123243	0	10
4	250	0	250	500	750	2	0	1	0	0	0	0	0	0.375	0.375	0	0.375	linear	0.025	TRUE	50	diff_124	0	0.5	FALSE	3	fixmodel	0	-0.0075382147975789	0.006107281767982035	0	10
4	250	0	250	500	750	2	0	1	0	0	0	0	0	0.375	0.375	0	0.375	linear	0.025	TRUE	50	diff_124	0	0.5	FALSE	3	mixmodel_int	0	0.0026851619602977794	0.004839522095576301	0	10
4	250	0	250	500	750	2	0	1	0	0	0	0	0	0.375	0.375	0	0.375	linear	0.025	TRUE	50	diff_124	0	0.5	FALSE	3	mixmodel_int_cal	0	-0.007897088975980881	0.006183879046170959	0	10
4	250	0	250	500	750	2	0	1	0	0	0	0	0	0.375	0.375	0	0.375	linear	0.025	TRUE	50	diff_124	0	0.5	FALSE	3	sepmodel	0	0.024366621712194527	0.005260479773381285	0	10
4	250	0	250	500	750	2	0	1	0	0	0	0	0	0.375	0.375	0	0.375	linear	0.025	TRUE	100	diff_124	0	0.5	FALSE	3	fixmodel	0	-0.039043611882563556	0.010414683733577765	0	10
4	250	0	250	500	750	2	0	1	0	0	0	0	0	0.375	0.375	0	0.375	linear	0.025	TRUE	100	diff_124	0	0.5	FALSE	3	mixmodel_int	0	-0.0391456164382977	0.010523495494147992	0	10
4	250	0	250	500	750	2	0	1	0	0	0	0	0	0.375	0.375	0	0.375	linear	0.025	TRUE	100	diff_124	0	0.5	FALSE	3	mixmodel_int_cal	0	-0.04089116120637257	0.010327886151610179	0	10
4	250	0	250	500	750	2	0	1	0	0	0	0	0	0.375	0.375	0	0.375	linear	0.025	TRUE	100	diff_124	0	0.5	FALSE	3	sepmodel	0	-0.030434479313122185	0.011430807254030057	0	10
4	250	0	250	500	750	2	0	1	0	0	0	0	0	0.5	0.5	0	0.5	linear	0.025	TRUE	25	diff_124	0	0.5	FALSE	3	fixmodel	0	-0.0016361172676658442	0.0047233158350675365	0	10
4	250	0	250	500	750	2	0	1	0	0	0	0	0	0.5	0.5	0	0.5	linear	0.025	TRUE	25	diff_124	0	0.5	FALSE	3	mixmodel_int	0	0.012078036341583262	0.0051547422875302265	0	10
4	250	0	250	500	750	2	0	1	0	0	0	0	0	0.5	0.5	0	0.5	linear	0.025	TRUE	25	diff_124	0	0.5	FALSE	3	mixmodel_int_cal	0	-0.0013841535342600652	0.005534395160017974	0	10
4	250	0	250	500	750	2	0	1	0	0	0	0	0	0.5	0.5	0	0.5	linear	0.025	TRUE	25	diff_124	0	0.5	FALSE	3	sepmodel	0	0.02430994989105897	0.0069114212653169855	0	10
4	250	0	250	500	750	2	0	1	0	0	0	0	0	0.5	0.5	0	0.5	linear	0.025	TRUE	50	diff_124	0	0.5	FALSE	3	fixmodel	0.1	-0.02329721646570253	0.012802712333747383	0	10
4	250	0	250	500	750	2	0	1	0	0	0	0	0	0.5	0.5	0	0.5	linear	0.025	TRUE	50	diff_124	0	0.5	FALSE	3	mixmodel_int	0.1	-0.013121295742769384	0.01176979111055605	0	10
4	250	0	250	500	750	2	0	1	0	0	0	0	0	0.5	0.5	0	0.5	linear	0.025	TRUE	50	diff_124	0	0.5	FALSE	3	mixmodel_int_cal	0.1	-0.021117639588943204	0.01284072044387339	0	10
4	250	0	250	500	750	2	0	1	0	0	0	0	0	0.5	0.5	0	0.5	linear	0.025	TRUE	50	diff_124	0	0.5	FALSE	3	sepmodel	0.2	5.047541487909638e-4	0.01195103279985067	0	10
4	250	0	250	500	750	2	0	1	0	0	0	0	0	0.5	0.5	0	0.5	linear	0.025	TRUE	100	diff_124	0	0.5	FALSE	3	fixmodel	0	-0.02362308597275418	0.003883610848332595	0	10
4	250	0	250	500	750	2	0	1	0	0	0	0	0	0.5	0.5	0	0.5	linear	0.025	TRUE	100	diff_124	0	0.5	FALSE	3	mixmodel_int	0	-0.01578020832522112	0.0039326507157039624	0	10
4	250	0	250	500	750	2	0	1	0	0	0	0	0	0.5	0.5	0	0.5	linear	0.025	TRUE	100	diff_124	0	0.5	FALSE	3	mixmodel_int_cal	0	-0.01985855797147202	0.003814971208350481	0	10
4	250	0	250	500	750	2	0	1	0	0	0	0	0	0.5	0.5	0	0.5	linear	0.025	TRUE	100	diff_124	0	0.5	FALSE	3	sepmodel	0	0.007221285893737739	0.003607819029911488	0	10
