# Supplementary material for: Statistical Modeling to Adjust for Time Trends in Adaptive Platform Trials Utilizing Non‐Concurrent Controls
Source: Biom J. 2025 Jun 10;67(3):e70059. doi: 10.1002/bimj.70059 (PMC12150008; doi:10.1002/bimj.70059)
Supplement: Supplementary file 1 — Supporting Information [file BIMJ-67-e70059-s002.zip › simulations/results_intermediate/results_setting_3_alpha_add.csv]

num_arms	n_arm	d1	d2	d3	d4	period_blocks	mu0	sigma	theta1	theta2	theta3	theta4	lambda0	lambda1	lambda2	lambda3	lambda4	trend	alpha	ncc	unit_size	trend_case	trend_mean	trend_var	ci	study_arm	model	reject_h0	bias	MSE	failed	nsim
4	250	0	250	500	750	2	0	1	0	0	0	0	0	-0.5	-1	0	-1.5	linear	0.025	TRUE	25	diff_124_add	0	0.5	FALSE	3	fixmodel	0.1	0.06695209955078667	0.008179308051728304	0	10
4	250	0	250	500	750	2	0	1	0	0	0	0	0	-0.5	-1	0	-1.5	linear	0.025	TRUE	25	diff_124_add	0	0.5	FALSE	3	mixmodel_int	0	0.04394541528683517	0.006447564222662694	0	10
4	250	0	250	500	750	2	0	1	0	0	0	0	0	-0.5	-1	0	-1.5	linear	0.025	TRUE	25	diff_124_add	0	0.5	FALSE	3	mixmodel_int_cal	0.1	0.06556682416142695	0.007872264745443381	0	10
4	250	0	250	500	750	2	0	1	0	0	0	0	0	-0.5	-1	0	-1.5	linear	0.025	TRUE	25	diff_124_add	0	0.5	FALSE	3	sepmodel	0	0.02611718237173085	0.006504180687752989	0	10
4	250	0	250	500	750	2	0	1	0	0	0	0	0	-0.5	-1	0	-1.5	linear	0.025	TRUE	50	diff_124_add	0	0.5	FALSE	3	fixmodel	0	0.04119086878092905	0.004359119653314899	0	10
4	250	0	250	500	750	2	0	1	0	0	0	0	0	-0.5	-1	0	-1.5	linear	0.025	TRUE	50	diff_124_add	0	0.5	FALSE	3	mixmodel_int	0	0.01046666640953623	0.0028975427412734466	0	10
4	250	0	250	500	750	2	0	1	0	0	0	0	0	-0.5	-1	0	-1.5	linear	0.025	TRUE	50	diff_124_add	0	0.5	FALSE	3	mixmodel_int_cal	0	0.03074114380974597	0.0033902558540669083	0	10
4	250	0	250	500	750	2	0	1	0	0	0	0	0	-0.5	-1	0	-1.5	linear	0.025	TRUE	50	diff_124_add	0	0.5	FALSE	3	sepmodel	0	-0.0039689100591985315	0.003204125099030317	0	10
4	250	0	250	500	750	2	0	1	0	0	0	0	0	-0.5	-1	0	-1.5	linear	0.025	TRUE	100	diff_124_add	0	0.5	FALSE	3	fixmodel	0.1	0.05973158622803123	0.007553706312365699	0	10
4	250	0	250	500	750	2	0	1	0	0	0	0	0	-0.5	-1	0	-1.5	linear	0.025	TRUE	100	diff_124_add	0	0.5	FALSE	3	mixmodel_int	0	0.022774158764193773	0.005293463867724618	0	10
4	250	0	250	500	750	2	0	1	0	0	0	0	0	-0.5	-1	0	-1.5	linear	0.025	TRUE	100	diff_124_add	0	0.5	FALSE	3	mixmodel_int_cal	0	0.03970202338577802	0.006144179860994848	0	10
4	250	0	250	500	750	2	0	1	0	0	0	0	0	-0.5	-1	0	-1.5	linear	0.025	TRUE	100	diff_124_add	0	0.5	FALSE	3	sepmodel	0	0.003304826987031167	0.00514013905811364	0	10
4	250	0	250	500	750	2	0	1	0	0	0	0	0	-0.375	-0.75	0	-1.125	linear	0.025	TRUE	25	diff_124_add	0	0.5	FALSE	3	fixmodel	0	0.0010320993211617138	0.010994995336452646	0	10
4	250	0	250	500	750	2	0	1	0	0	0	0	0	-0.375	-0.75	0	-1.125	linear	0.025	TRUE	25	diff_124_add	0	0.5	FALSE	3	mixmodel_int	0	-0.00987632399900429	0.012682422661032335	0	10
4	250	0	250	500	750	2	0	1	0	0	0	0	0	-0.375	-0.75	0	-1.125	linear	0.025	TRUE	25	diff_124_add	0	0.5	FALSE	3	mixmodel_int_cal	0	0.001062107026185283	0.010719550686597613	0	10
4	250	0	250	500	750	2	0	1	0	0	0	0	0	-0.375	-0.75	0	-1.125	linear	0.025	TRUE	25	diff_124_add	0	0.5	FALSE	3	sepmodel	0	-0.021825420901536236	0.01441739778790183	0	10
4	250	0	250	500	750	2	0	1	0	0	0	0	0	-0.375	-0.75	0	-1.125	linear	0.025	TRUE	50	diff_124_add	0	0.5	FALSE	3	fixmodel	0	0.04715273373027306	0.007321502079524426	0	10
4	250	0	250	500	750	2	0	1	0	0	0	0	0	-0.375	-0.75	0	-1.125	linear	0.025	TRUE	50	diff_124_add	0	0.5	FALSE	3	mixmodel_int	0	0.040171722017123594	0.0070121031264119916	0	10
4	250	0	250	500	750	2	0	1	0	0	0	0	0	-0.375	-0.75	0	-1.125	linear	0.025	TRUE	50	diff_124_add	0	0.5	FALSE	3	mixmodel_int_cal	0	0.044307379335747535	0.0066521464085443046	0	10
4	250	0	250	500	750	2	0	1	0	0	0	0	0	-0.375	-0.75	0	-1.125	linear	0.025	TRUE	50	diff_124_add	0	0.5	FALSE	3	sepmodel	0	0.023454301452786215	0.005614650235179416	0	10
4	250	0	250	500	750	2	0	1	0	0	0	0	0	-0.375	-0.75	0	-1.125	linear	0.025	TRUE	100	diff_124_add	0	0.5	FALSE	3	fixmodel	0.1	0.060020012094983984	0.00859966254292824	0	10
4	250	0	250	500	750	2	0	1	0	0	0	0	0	-0.375	-0.75	0	-1.125	linear	0.025	TRUE	100	diff_124_add	0	0.5	FALSE	3	mixmodel_int	0	0.04360165501568386	0.008295084213914868	0	10
4	250	0	250	500	750	2	0	1	0	0	0	0	0	-0.375	-0.75	0	-1.125	linear	0.025	TRUE	100	diff_124_add	0	0.5	FALSE	3	mixmodel_int_cal	0.1	0.05407626958622709	0.008595665315420081	0	10
4	250	0	250	500	750	2	0	1	0	0	0	0	0	-0.375	-0.75	0	-1.125	linear	0.025	TRUE	100	diff_124_add	0	0.5	FALSE	3	sepmodel	0	0.025619729731030414	0.007895875239588958	0	10
4	250	0	250	500	750	2	0	1	0	0	0	0	0	-0.25	-0.5	0	-0.75	linear	0.025	TRUE	25	diff_124_add	0	0.5	FALSE	3	fixmodel	0.1	0.06470257783157313	0.007852109953304598	0	10
4	250	0	250	500	750	2	0	1	0	0	0	0	0	-0.25	-0.5	0	-0.75	linear	0.025	TRUE	25	diff_124_add	0	0.5	FALSE	3	mixmodel_int	0.1	0.0563187526653737	0.006656335946834666	0	10
4	250	0	250	500	750	2	0	1	0	0	0	0	0	-0.25	-0.5	0	-0.75	linear	0.025	TRUE	25	diff_124_add	0	0.5	FALSE	3	mixmodel_int_cal	0.1	0.061749450756397775	0.0072642762424973495	0	10
4	250	0	250	500	750	2	0	1	0	0	0	0	0	-0.25	-0.5	0	-0.75	linear	0.025	TRUE	25	diff_124_add	0	0.5	FALSE	3	sepmodel	0.1	0.029698529234187677	0.005537586351321755	0	10
4	250	0	250	500	750	2	0	1	0	0	0	0	0	-0.25	-0.5	0	-0.75	linear	0.025	TRUE	50	diff_124_add	0	0.5	FALSE	3	fixmodel	0	-0.013826459802657069	0.009859763813458652	0	10
4	250	0	250	500	750	2	0	1	0	0	0	0	0	-0.25	-0.5	0	-0.75	linear	0.025	TRUE	50	diff_124_add	0	0.5	FALSE	3	mixmodel_int	0	-0.022996502038197125	0.009253137304040876	0	10
4	250	0	250	500	750	2	0	1	0	0	0	0	0	-0.25	-0.5	0	-0.75	linear	0.025	TRUE	50	diff_124_add	0	0.5	FALSE	3	mixmodel_int_cal	0	-0.01715249139432289	0.01009827399840496	0	10
4	250	0	250	500	750	2	0	1	0	0	0	0	0	-0.25	-0.5	0	-0.75	linear	0.025	TRUE	50	diff_124_add	0	0.5	FALSE	3	sepmodel	0	-0.03468985619744693	0.008127015936296134	0	10
4	250	0	250	500	750	2	0	1	0	0	0	0	0	-0.25	-0.5	0	-0.75	linear	0.025	TRUE	100	diff_124_add	0	0.5	FALSE	3	fixmodel	0	0.032044146316811	0.006961071419062345	0	10
4	250	0	250	500	750	2	0	1	0	0	0	0	0	-0.25	-0.5	0	-0.75	linear	0.025	TRUE	100	diff_124_add	0	0.5	FALSE	3	mixmodel_int	0	0.027094935987099295	0.006303468274821095	0	10
4	250	0	250	500	750	2	0	1	0	0	0	0	0	-0.25	-0.5	0	-0.75	linear	0.025	TRUE	100	diff_124_add	0	0.5	FALSE	3	mixmodel_int_cal	0	0.02981013529744689	0.006472706911900585	0	10
4	250	0	250	500	750	2	0	1	0	0	0	0	0	-0.25	-0.5	0	-0.75	linear	0.025	TRUE	100	diff_124_add	0	0.5	FALSE	3	sepmodel	0	0.010923904541629734	0.006609732266087336	0	10
4	250	0	250	500	750	2	0	1	0	0	0	0	0	-0.125	-0.25	0	-0.375	linear	0.025	TRUE	25	diff_124_add	0	0.5	FALSE	3	fixmodel	0	0.018329287592407536	0.011868348471064155	0	10
4	250	0	250	500	750	2	0	1	0	0	0	0	0	-0.125	-0.25	0	-0.375	linear	0.025	TRUE	25	diff_124_add	0	0.5	FALSE	3	mixmodel_int	0	0.016623666859318476	0.012069644085015383	0	10
4	250	0	250	500	750	2	0	1	0	0	0	0	0	-0.125	-0.25	0	-0.375	linear	0.025	TRUE	25	diff_124_add	0	0.5	FALSE	3	mixmodel_int_cal	0	0.022187466063994764	0.011567198306161807	0	10
4	250	0	250	500	750	2	0	1	0	0	0	0	0	-0.125	-0.25	0	-0.375	linear	0.025	TRUE	25	diff_124_add	0	0.5	FALSE	3	sepmodel	0	0.004295858488221123	0.012033040543553523	0	10
4	250	0	250	500	750	2	0	1	0	0	0	0	0	-0.125	-0.25	0	-0.375	linear	0.025	TRUE	50	diff_124_add	0	0.5	FALSE	3	fixmodel	0.1	-0.01951503040799122	0.0087501872275728	0	10
4	250	0	250	500	750	2	0	1	0	0	0	0	0	-0.125	-0.25	0	-0.375	linear	0.025	TRUE	50	diff_124_add	0	0.5	FALSE	3	mixmodel_int	0.1	-0.020963689813274095	0.008396357296964845	0	10
4	250	0	250	500	750	2	0	1	0	0	0	0	0	-0.125	-0.25	0	-0.375	linear	0.025	TRUE	50	diff_124_add	0	0.5	FALSE	3	mixmodel_int_cal	0.1	-0.018388681261713287	0.00869174253076138	0	10
4	250	0	250	500	750	2	0	1	0	0	0	0	0	-0.125	-0.25	0	-0.375	linear	0.025	TRUE	50	diff_124_add	0	0.5	FALSE	3	sepmodel	0.1	-0.02402696363591708	0.008686726649346211	0	10
4	250	0	250	500	750	2	0	1	0	0	0	0	0	-0.125	-0.25	0	-0.375	linear	0.025	TRUE	100	diff_124_add	0	0.5	FALSE	3	fixmodel	0	-0.023482179120559107	0.004002894431612667	0	10
4	250	0	250	500	750	2	0	1	0	0	0	0	0	-0.125	-0.25	0	-0.375	linear	0.025	TRUE	100	diff_124_add	0	0.5	FALSE	3	mixmodel_int	0	-0.027233984180173514	0.00418677196004957	0	10
4	250	0	250	500	750	2	0	1	0	0	0	0	0	-0.125	-0.25	0	-0.375	linear	0.025	TRUE	100	diff_124_add	0	0.5	FALSE	3	mixmodel_int_cal	0	-0.025231135448908596	0.004370825595732043	0	10
4	250	0	250	500	750	2	0	1	0	0	0	0	0	-0.125	-0.25	0	-0.375	linear	0.025	TRUE	100	diff_124_add	0	0.5	FALSE	3	sepmodel	0	-0.04254765539604018	0.0051598081300929756	0	10
4	250	0	250	500	750	2	0	1	0	0	0	0	0	0	0	0	0	linear	0.025	TRUE	25	diff_124_add	0	0.5	FALSE	3	fixmodel	0	-0.03041684663684841	0.004356771719533334	0	10
4	250	0	250	500	750	2	0	1	0	0	0	0	0	0	0	0	0	linear	0.025	TRUE	25	diff_124_add	0	0.5	FALSE	3	mixmodel_int	0	-0.03398043989909081	0.004148024526574101	0	10
4	250	0	250	500	750	2	0	1	0	0	0	0	0	0	0	0	0	linear	0.025	TRUE	25	diff_124_add	0	0.5	FALSE	3	mixmodel_int_cal	0	-0.03228791880920914	0.004442336945230976	0	10
4	250	0	250	500	750	2	0	1	0	0	0	0	0	0	0	0	0	linear	0.025	TRUE	25	diff_124_add	0	0.5	FALSE	3	sepmodel	0	-0.04142089715484054	0.00533490719471859	0	10
4	250	0	250	500	750	2	0	1	0	0	0	0	0	0	0	0	0	linear	0.025	TRUE	50	diff_124_add	0	0.5	FALSE	3	fixmodel	0	-0.0075724998666404355	0.00403309975262226	0	10
4	250	0	250	500	750	2	0	1	0	0	0	0	0	0	0	0	0	linear	0.025	TRUE	50	diff_124_add	0	0.5	FALSE	3	mixmodel_int	0.1	0.0033207572110033117	0.0051376999151653245	0	10
4	250	0	250	500	750	2	0	1	0	0	0	0	0	0	0	0	0	linear	0.025	TRUE	50	diff_124_add	0	0.5	FALSE	3	mixmodel_int_cal	0	-0.003821891214073548	0.004361691727469599	0	10
4	250	0	250	500	750	2	0	1	0	0	0	0	0	0	0	0	0	linear	0.025	TRUE	50	diff_124_add	0	0.5	FALSE	3	sepmodel	0.1	0.014911675806471333	0.006573246560830673	0	10
4	250	0	250	500	750	2	0	1	0	0	0	0	0	0	0	0	0	linear	0.025	TRUE	100	diff_124_add	0	0.5	FALSE	3	fixmodel	0	0.04036058808704749	0.008637562534756778	0	10
4	250	0	250	500	750	2	0	1	0	0	0	0	0	0	0	0	0	linear	0.025	TRUE	100	diff_124_add	0	0.5	FALSE	3	mixmodel_int	0	0.03964331997504574	0.008457079750668433	0	10
4	250	0	250	500	750	2	0	1	0	0	0	0	0	0	0	0	0	linear	0.025	TRUE	100	diff_124_add	0	0.5	FALSE	3	mixmodel_int_cal	0	0.03747980891290063	0.008584427029292779	0	10
4	250	0	250	500	750	2	0	1	0	0	0	0	0	0	0	0	0	linear	0.025	TRUE	100	diff_124_add	0	0.5	FALSE	3	sepmodel	0	0.034883122769838126	0.00891906778960275	0	10
4	250	0	250	500	750	2	0	1	0	0	0	0	0	0.125	0.25	0	0.375	linear	0.025	TRUE	25	diff_124_add	0	0.5	FALSE	3	fixmodel	0.1	-3.1627126242498975e-4	0.008151256343450977	0	10
4	250	0	250	500	750	2	0	1	0	0	0	0	0	0.125	0.25	0	0.375	linear	0.025	TRUE	25	diff_124_add	0	0.5	FALSE	3	mixmodel_int	0.1	0.007012298245180065	0.008881784315084155	0	10
4	250	0	250	500	750	2	0	1	0	0	0	0	0	0.125	0.25	0	0.375	linear	0.025	TRUE	25	diff_124_add	0	0.5	FALSE	3	mixmodel_int_cal	0.1	0.0016592447707198905	0.009791210444470648	0	10
4	250	0	250	500	750	2	0	1	0	0	0	0	0	0.125	0.25	0	0.375	linear	0.025	TRUE	25	diff_124_add	0	0.5	FALSE	3	sepmodel	0.1	0.02465922939995061	0.01006084855992457	0	10
4	250	0	250	500	750	2	0	1	0	0	0	0	0	0.125	0.25	0	0.375	linear	0.025	TRUE	50	diff_124_add	0	0.5	FALSE	3	fixmodel	0.1	0.007586007002764897	0.013672080344908721	0	10
4	250	0	250	500	750	2	0	1	0	0	0	0	0	0.125	0.25	0	0.375	linear	0.025	TRUE	50	diff_124_add	0	0.5	FALSE	3	mixmodel_int	0.1	0.005593814950670859	0.01384595390337011	0	10
4	250	0	250	500	750	2	0	1	0	0	0	0	0	0.125	0.25	0	0.375	linear	0.025	TRUE	50	diff_124_add	0	0.5	FALSE	3	mixmodel_int_cal	0.1	0.004252059927496518	0.013193367173677356	0	10
4	250	0	250	500	750	2	0	1	0	0	0	0	0	0.125	0.25	0	0.375	linear	0.025	TRUE	50	diff_124_add	0	0.5	FALSE	3	sepmodel	0.1	-0.0022370554313194484	0.015195791987868551	0	10
4	250	0	250	500	750	2	0	1	0	0	0	0	0	0.125	0.25	0	0.375	linear	0.025	TRUE	100	diff_124_add	0	0.5	FALSE	3	fixmodel	0	-0.04900123589810413	0.004382651095618098	0	10
4	250	0	250	500	750	2	0	1	0	0	0	0	0	0.125	0.25	0	0.375	linear	0.025	TRUE	100	diff_124_add	0	0.5	FALSE	3	mixmodel_int	0	-0.04130911160619008	0.00417789135035583	0	10
4	250	0	250	500	750	2	0	1	0	0	0	0	0	0.125	0.25	0	0.375	linear	0.025	TRUE	100	diff_124_add	0	0.5	FALSE	3	mixmodel_int_cal	0	-0.043460941481537764	0.004300980228176342	0	10
4	250	0	250	500	750	2	0	1	0	0	0	0	0	0.125	0.25	0	0.375	linear	0.025	TRUE	100	diff_124_add	0	0.5	FALSE	3	sepmodel	0	-0.03161264700652228	0.004772062032555749	0	10
4	250	0	250	500	750	2	0	1	0	0	0	0	0	0.25	0.5	0	0.75	linear	0.025	TRUE	25	diff_124_add	0	0.5	FALSE	3	fixmodel	0	0.04308022404275863	0.005779568198189781	0	10
4	250	0	250	500	750	2	0	1	0	0	0	0	0	0.25	0.5	0	0.75	linear	0.025	TRUE	25	diff_124_add	0	0.5	FALSE	3	mixmodel_int	0	0.04344673850198373	0.0055101124795397935	0	10
4	250	0	250	500	750	2	0	1	0	0	0	0	0	0.25	0.5	0	0.75	linear	0.025	TRUE	25	diff_124_add	0	0.5	FALSE	3	mixmodel_int_cal	0	0.042218786253623346	0.00569584280546419	0	10
4	250	0	250	500	750	2	0	1	0	0	0	0	0	0.25	0.5	0	0.75	linear	0.025	TRUE	25	diff_124_add	0	0.5	FALSE	3	sepmodel	0	0.06362077222157661	0.006619533269610848	0	10
4	250	0	250	500	750	2	0	1	0	0	0	0	0	0.25	0.5	0	0.75	linear	0.025	TRUE	50	diff_124_add	0	0.5	FALSE	3	fixmodel	0	-0.07164251348774633	0.010256326610915197	0	10
4	250	0	250	500	750	2	0	1	0	0	0	0	0	0.25	0.5	0	0.75	linear	0.025	TRUE	50	diff_124_add	0	0.5	FALSE	3	mixmodel_int	0	-0.062231562125911216	0.010565222210431298	0	10
4	250	0	250	500	750	2	0	1	0	0	0	0	0	0.25	0.5	0	0.75	linear	0.025	TRUE	50	diff_124_add	0	0.5	FALSE	3	mixmodel_int_cal	0	-0.06696604615661829	0.009966309648746199	0	10
4	250	0	250	500	750	2	0	1	0	0	0	0	0	0.25	0.5	0	0.75	linear	0.025	TRUE	50	diff_124_add	0	0.5	FALSE	3	sepmodel	0	-0.048617726373983115	0.00945204087934784	0	10
4	250	0	250	500	750	2	0	1	0	0	0	0	0	0.25	0.5	0	0.75	linear	0.025	TRUE	100	diff_124_add	0	0.5	FALSE	3	fixmodel	0	-0.02376861680082595	0.006832623286124977	0	10
4	250	0	250	500	750	2	0	1	0	0	0	0	0	0.25	0.5	0	0.75	linear	0.025	TRUE	100	diff_124_add	0	0.5	FALSE	3	mixmodel_int	0	-0.01569489643132798	0.0064716107130177135	0	10
4	250	0	250	500	750	2	0	1	0	0	0	0	0	0.25	0.5	0	0.75	linear	0.025	TRUE	100	diff_124_add	0	0.5	FALSE	3	mixmodel_int_cal	0	-0.020108844820473717	0.006107301508512591	0	10
4	250	0	250	500	750	2	0	1	0	0	0	0	0	0.25	0.5	0	0.75	linear	0.025	TRUE	100	diff_124_add	0	0.5	FALSE	3	sepmodel	0	-0.005294864523249101	0.005471096200167397	0	10
4	250	0	250	500	750	2	0	1	0	0	0	0	0	0.375	0.75	0	1.125	linear	0.025	TRUE	25	diff_124_add	0	0.5	FALSE	3	fixmodel	0.1	0.031393762090590194	0.006259070374506066	0	10
4	250	0	250	500	750	2	0	1	0	0	0	0	0	0.375	0.75	0	1.125	linear	0.025	TRUE	25	diff_124_add	0	0.5	FALSE	3	mixmodel_int	0.1	0.05935183098895309	0.00971597210571245	0	10
4	250	0	250	500	750	2	0	1	0	0	0	0	0	0.375	0.75	0	1.125	linear	0.025	TRUE	25	diff_124_add	0	0.5	FALSE	3	mixmodel_int_cal	0.1	0.03692398486538422	0.006575982890885784	0	10
4	250	0	250	500	750	2	0	1	0	0	0	0	0	0.375	0.75	0	1.125	linear	0.025	TRUE	25	diff_124_add	0	0.5	FALSE	3	sepmodel	0.1	0.081761455668158	0.013478341148363441	0	10
4	250	0	250	500	750	2	0	1	0	0	0	0	0	0.375	0.75	0	1.125	linear	0.025	TRUE	50	diff_124_add	0	0.5	FALSE	3	fixmodel	0	-0.03938463546413236	0.008793282799707865	0	10
4	250	0	250	500	750	2	0	1	0	0	0	0	0	0.375	0.75	0	1.125	linear	0.025	TRUE	50	diff_124_add	0	0.5	FALSE	3	mixmodel_int	0	-0.013532201722310363	0.00548361073126747	0	10
4	250	0	250	500	750	2	0	1	0	0	0	0	0	0.375	0.75	0	1.125	linear	0.025	TRUE	50	diff_124_add	0	0.5	FALSE	3	mixmodel_int_cal	0	-0.034592347567894324	0.007758455333917262	0	10
4	250	0	250	500	750	2	0	1	0	0	0	0	0	0.375	0.75	0	1.125	linear	0.025	TRUE	50	diff_124_add	0	0.5	FALSE	3	sepmodel	0	0.0022689127504343497	0.0056998743178245425	0	10
4	250	0	250	500	750	2	0	1	0	0	0	0	0	0.375	0.75	0	1.125	linear	0.025	TRUE	100	diff_124_add	0	0.5	FALSE	3	fixmodel	0	-0.03897144151516645	0.005148219752338341	0	10
4	250	0	250	500	750	2	0	1	0	0	0	0	0	0.375	0.75	0	1.125	linear	0.025	TRUE	100	diff_124_add	0	0.5	FALSE	3	mixmodel_int	0	-0.03325937677052133	0.004816340438100091	0	10
4	250	0	250	500	750	2	0	1	0	0	0	0	0	0.375	0.75	0	1.125	linear	0.025	TRUE	100	diff_124_add	0	0.5	FALSE	3	mixmodel_int_cal	0	-0.03676029715203928	0.005342897574881305	0	10
4	250	0	250	500	750	2	0	1	0	0	0	0	0	0.375	0.75	0	1.125	linear	0.025	TRUE	100	diff_124_add	0	0.5	FALSE	3	sepmodel	0	-0.0238653993673607	0.004811534342443121	0	10
4	250	0	250	500	750	2	0	1	0	0	0	0	0	0.5	1	0	1.5	linear	0.025	TRUE	25	diff_124_add	0	0.5	FALSE	3	fixmodel	0	-0.05488562288807802	0.007968420483812405	0	10
4	250	0	250	500	750	2	0	1	0	0	0	0	0	0.5	1	0	1.5	linear	0.025	TRUE	25	diff_124_add	0	0.5	FALSE	3	mixmodel_int	0	-0.021561729390723535	0.0059022002249100305	0	10
4	250	0	250	500	750	2	0	1	0	0	0	0	0	0.5	1	0	1.5	linear	0.025	TRUE	25	diff_124_add	0	0.5	FALSE	3	mixmodel_int_cal	0	-0.04537299121355778	0.006644738523508589	0	10
4	250	0	250	500	750	2	0	1	0	0	0	0	0	0.5	1	0	1.5	linear	0.025	TRUE	25	diff_124_add	0	0.5	FALSE	3	sepmodel	0	0.003465259199039274	0.006785879400297475	0	10
4	250	0	250	500	750	2	0	1	0	0	0	0	0	0.5	1	0	1.5	linear	0.025	TRUE	50	diff_124_add	0	0.5	FALSE	3	fixmodel	0	-0.039600766438777614	0.01272249037033758	0	10
4	250	0	250	500	750	2	0	1	0	0	0	0	0	0.5	1	0	1.5	linear	0.025	TRUE	50	diff_124_add	0	0.5	FALSE	3	mixmodel_int	0	-0.020830518261192536	0.013358947298249284	0	10
4	250	0	250	500	750	2	0	1	0	0	0	0	0	0.5	1	0	1.5	linear	0.025	TRUE	50	diff_124_add	0	0.5	FALSE	3	mixmodel_int_cal	0	-0.034021229834182265	0.012584278318944644	0	10
4	250	0	250	500	750	2	0	1	0	0	0	0	0	0.5	1	0	1.5	linear	0.025	TRUE	50	diff_124_add	0	0.5	FALSE	3	sepmodel	0	-1.814721363016825e-4	0.014174430021161952	0	10
4	250	0	250	500	750	2	0	1	0	0	0	0	0	0.5	1	0	1.5	linear	0.025	TRUE	100	diff_124_add	0	0.5	FALSE	3	fixmodel	0	-0.03704788729904567	0.008236148771778907	0	10
4	250	0	250	500	750	2	0	1	0	0	0	0	0	0.5	1	0	1.5	linear	0.025	TRUE	100	diff_124_add	0	0.5	FALSE	3	mixmodel_int	0	-0.009981860474914143	0.008871545099231503	0	10
4	250	0	250	500	750	2	0	1	0	0	0	0	0	0.5	1	0	1.5	linear	0.025	TRUE	100	diff_124_add	0	0.5	FALSE	3	mixmodel_int_cal	0	-0.022099614037940175	0.00836206809817886	0	10
4	250	0	250	500	750	2	0	1	0	0	0	0	0	0.5	1	0	1.5	linear	0.025	TRUE	100	diff_124_add	0	0.5	FALSE	3	sepmodel	0	0.009939758656812634	0.008144759647823989	0	10
