# Supplementary material for: Statistical Modeling to Adjust for Time Trends in Adaptive Platform Trials Utilizing Non‐Concurrent Controls
Source: Biom J. 2025 Jun 10;67(3):e70059. doi: 10.1002/bimj.70059 (PMC12150008; doi:10.1002/bimj.70059)
Supplement: Supplementary file 1 — Supporting Information [file BIMJ-67-e70059-s002.zip › simulations/results_intermediate/results_setting_3_pow.csv]

num_arms	n_arm	d1	d2	d3	d4	period_blocks	mu0	sigma	theta1	theta2	theta3	theta4	lambda0	lambda1	lambda2	lambda3	lambda4	trend	alpha	ncc	unit_size	trend_case	trend_mean	trend_var	ci	study_arm	model	reject_h0	bias	MSE	failed	nsim
4	250	0	250	500	750	2	0	1	0.25	0.25	0.25	0.25	-0.5	-0.5	-0.5	-0.5	-0.5	linear	0.025	TRUE	25	eq	0	0.5	FALSE	3	fixmodel	0.8	-0.0078071923292404866	0.010268117190739187	0	10
4	250	0	250	500	750	2	0	1	0.25	0.25	0.25	0.25	-0.5	-0.5	-0.5	-0.5	-0.5	linear	0.025	TRUE	25	eq	0	0.5	FALSE	3	mixmodel_int	0.8	-0.006912440980012239	0.0101777223958947	0	10
4	250	0	250	500	750	2	0	1	0.25	0.25	0.25	0.25	-0.5	-0.5	-0.5	-0.5	-0.5	linear	0.025	TRUE	25	eq	0	0.5	FALSE	3	mixmodel_int_cal	0.8	-0.008511410045214381	0.011357498498028697	0	10
4	250	0	250	500	750	2	0	1	0.25	0.25	0.25	0.25	-0.5	-0.5	-0.5	-0.5	-0.5	linear	0.025	TRUE	25	eq	0	0.5	FALSE	3	sepmodel	0.7	-0.015318707883367541	0.012368811629690293	0	10
4	250	0	250	500	750	2	0	1	0.25	0.25	0.25	0.25	-0.5	-0.5	-0.5	-0.5	-0.5	linear	0.025	TRUE	50	eq	0	0.5	FALSE	3	fixmodel	0.9	-0.009936280655308185	0.0019937046223958456	0	10
4	250	0	250	500	750	2	0	1	0.25	0.25	0.25	0.25	-0.5	-0.5	-0.5	-0.5	-0.5	linear	0.025	TRUE	50	eq	0	0.5	FALSE	3	mixmodel_int	0.9	-0.014432477659265409	0.00251541479832396	0	10
4	250	0	250	500	750	2	0	1	0.25	0.25	0.25	0.25	-0.5	-0.5	-0.5	-0.5	-0.5	linear	0.025	TRUE	50	eq	0	0.5	FALSE	3	mixmodel_int_cal	0.9	-0.013491469577220023	0.0018742145623886419	0	10
4	250	0	250	500	750	2	0	1	0.25	0.25	0.25	0.25	-0.5	-0.5	-0.5	-0.5	-0.5	linear	0.025	TRUE	50	eq	0	0.5	FALSE	3	sepmodel	0.8	-0.020125365580834713	0.003665601355739532	0	10
4	250	0	250	500	750	2	0	1	0.25	0.25	0.25	0.25	-0.5	-0.5	-0.5	-0.5	-0.5	linear	0.025	TRUE	100	eq	0	0.5	FALSE	3	fixmodel	0.7	-0.0042644680600322	0.008133503460972769	0	10
4	250	0	250	500	750	2	0	1	0.25	0.25	0.25	0.25	-0.5	-0.5	-0.5	-0.5	-0.5	linear	0.025	TRUE	100	eq	0	0.5	FALSE	3	mixmodel_int	0.7	-7.192939609840493e-4	0.007960866497228842	0	10
4	250	0	250	500	750	2	0	1	0.25	0.25	0.25	0.25	-0.5	-0.5	-0.5	-0.5	-0.5	linear	0.025	TRUE	100	eq	0	0.5	FALSE	3	mixmodel_int_cal	0.7	-0.003368513949409943	0.007981648658109042	0	10
4	250	0	250	500	750	2	0	1	0.25	0.25	0.25	0.25	-0.5	-0.5	-0.5	-0.5	-0.5	linear	0.025	TRUE	100	eq	0	0.5	FALSE	3	sepmodel	0.7	0.0028182770830472493	0.011062400834678946	0	10
4	250	0	250	500	750	2	0	1	0.25	0.25	0.25	0.25	-0.375	-0.375	-0.375	-0.375	-0.375	linear	0.025	TRUE	25	eq	0	0.5	FALSE	3	fixmodel	0.7	-0.031087596401682245	0.006504318771209283	0	10
4	250	0	250	500	750	2	0	1	0.25	0.25	0.25	0.25	-0.375	-0.375	-0.375	-0.375	-0.375	linear	0.025	TRUE	25	eq	0	0.5	FALSE	3	mixmodel_int	0.6	-0.0332085739958198	0.0067927734460089635	0	10
4	250	0	250	500	750	2	0	1	0.25	0.25	0.25	0.25	-0.375	-0.375	-0.375	-0.375	-0.375	linear	0.025	TRUE	25	eq	0	0.5	FALSE	3	mixmodel_int_cal	0.7	-0.030525302079764182	0.006606437966678435	0	10
4	250	0	250	500	750	2	0	1	0.25	0.25	0.25	0.25	-0.375	-0.375	-0.375	-0.375	-0.375	linear	0.025	TRUE	25	eq	0	0.5	FALSE	3	sepmodel	0.6	-0.03522285281735411	0.007549335174579938	0	10
4	250	0	250	500	750	2	0	1	0.25	0.25	0.25	0.25	-0.375	-0.375	-0.375	-0.375	-0.375	linear	0.025	TRUE	50	eq	0	0.5	FALSE	3	fixmodel	0.7	-0.008608193658172707	0.010422740930192815	0	10
4	250	0	250	500	750	2	0	1	0.25	0.25	0.25	0.25	-0.375	-0.375	-0.375	-0.375	-0.375	linear	0.025	TRUE	50	eq	0	0.5	FALSE	3	mixmodel_int	0.7	-0.005852414843043327	0.009808652009582867	0	10
4	250	0	250	500	750	2	0	1	0.25	0.25	0.25	0.25	-0.375	-0.375	-0.375	-0.375	-0.375	linear	0.025	TRUE	50	eq	0	0.5	FALSE	3	mixmodel_int_cal	0.7	-0.009144783547717153	0.01016099984839752	0	10
4	250	0	250	500	750	2	0	1	0.25	0.25	0.25	0.25	-0.375	-0.375	-0.375	-0.375	-0.375	linear	0.025	TRUE	50	eq	0	0.5	FALSE	3	sepmodel	0.7	-0.011197779290546828	0.010188542726560433	0	10
4	250	0	250	500	750	2	0	1	0.25	0.25	0.25	0.25	-0.375	-0.375	-0.375	-0.375	-0.375	linear	0.025	TRUE	100	eq	0	0.5	FALSE	3	fixmodel	0.9	0.0310648691657311	0.009067035512398507	0	10
4	250	0	250	500	750	2	0	1	0.25	0.25	0.25	0.25	-0.375	-0.375	-0.375	-0.375	-0.375	linear	0.025	TRUE	100	eq	0	0.5	FALSE	3	mixmodel_int	0.9	0.02848954963460512	0.008569781162147934	0	10
4	250	0	250	500	750	2	0	1	0.25	0.25	0.25	0.25	-0.375	-0.375	-0.375	-0.375	-0.375	linear	0.025	TRUE	100	eq	0	0.5	FALSE	3	mixmodel_int_cal	0.9	0.028918308958458868	0.009023598176007458	0	10
4	250	0	250	500	750	2	0	1	0.25	0.25	0.25	0.25	-0.375	-0.375	-0.375	-0.375	-0.375	linear	0.025	TRUE	100	eq	0	0.5	FALSE	3	sepmodel	0.8	0.012002869776353004	0.007045708783353854	0	10
4	250	0	250	500	750	2	0	1	0.25	0.25	0.25	0.25	-0.25	-0.25	-0.25	-0.25	-0.25	linear	0.025	TRUE	25	eq	0	0.5	FALSE	3	fixmodel	0.9	-0.013828326569078505	0.004560571698582816	0	10
4	250	0	250	500	750	2	0	1	0.25	0.25	0.25	0.25	-0.25	-0.25	-0.25	-0.25	-0.25	linear	0.025	TRUE	25	eq	0	0.5	FALSE	3	mixmodel_int	0.9	-0.013904961583063133	0.004583552178780292	0	10
4	250	0	250	500	750	2	0	1	0.25	0.25	0.25	0.25	-0.25	-0.25	-0.25	-0.25	-0.25	linear	0.025	TRUE	25	eq	0	0.5	FALSE	3	mixmodel_int_cal	0.9	-0.014817090289939583	0.004446732574847288	0	10
4	250	0	250	500	750	2	0	1	0.25	0.25	0.25	0.25	-0.25	-0.25	-0.25	-0.25	-0.25	linear	0.025	TRUE	25	eq	0	0.5	FALSE	3	sepmodel	0.8	-0.01318858693344665	0.005645997928029522	0	10
4	250	0	250	500	750	2	0	1	0.25	0.25	0.25	0.25	-0.25	-0.25	-0.25	-0.25	-0.25	linear	0.025	TRUE	50	eq	0	0.5	FALSE	3	fixmodel	0.7	-0.00274796131050154	0.011150339481008634	0	10
4	250	0	250	500	750	2	0	1	0.25	0.25	0.25	0.25	-0.25	-0.25	-0.25	-0.25	-0.25	linear	0.025	TRUE	50	eq	0	0.5	FALSE	3	mixmodel_int	0.7	1.5739035163968572e-4	0.011644467429490268	0	10
4	250	0	250	500	750	2	0	1	0.25	0.25	0.25	0.25	-0.25	-0.25	-0.25	-0.25	-0.25	linear	0.025	TRUE	50	eq	0	0.5	FALSE	3	mixmodel_int_cal	0.7	0.0010385417851371454	0.010482698075338035	0	10
4	250	0	250	500	750	2	0	1	0.25	0.25	0.25	0.25	-0.25	-0.25	-0.25	-0.25	-0.25	linear	0.025	TRUE	50	eq	0	0.5	FALSE	3	sepmodel	0.7	0.015856206626989243	0.012731332028209247	0	10
4	250	0	250	500	750	2	0	1	0.25	0.25	0.25	0.25	-0.25	-0.25	-0.25	-0.25	-0.25	linear	0.025	TRUE	100	eq	0	0.5	FALSE	3	fixmodel	1	0.02700786972099852	0.00486282602041871	0	10
4	250	0	250	500	750	2	0	1	0.25	0.25	0.25	0.25	-0.25	-0.25	-0.25	-0.25	-0.25	linear	0.025	TRUE	100	eq	0	0.5	FALSE	3	mixmodel_int	1	0.02672399254321854	0.004849725403803865	0	10
4	250	0	250	500	750	2	0	1	0.25	0.25	0.25	0.25	-0.25	-0.25	-0.25	-0.25	-0.25	linear	0.025	TRUE	100	eq	0	0.5	FALSE	3	mixmodel_int_cal	1	0.028576811988567975	0.00493919256261926	0	10
4	250	0	250	500	750	2	0	1	0.25	0.25	0.25	0.25	-0.25	-0.25	-0.25	-0.25	-0.25	linear	0.025	TRUE	100	eq	0	0.5	FALSE	3	sepmodel	1	0.02914733254858121	0.0048306737724859465	0	10
4	250	0	250	500	750	2	0	1	0.25	0.25	0.25	0.25	-0.125	-0.125	-0.125	-0.125	-0.125	linear	0.025	TRUE	25	eq	0	0.5	FALSE	3	fixmodel	0.9	0.013545445326915581	0.004445005314744115	0	10
4	250	0	250	500	750	2	0	1	0.25	0.25	0.25	0.25	-0.125	-0.125	-0.125	-0.125	-0.125	linear	0.025	TRUE	25	eq	0	0.5	FALSE	3	mixmodel_int	0.9	0.013269581521891508	0.0046000195360727135	0	10
4	250	0	250	500	750	2	0	1	0.25	0.25	0.25	0.25	-0.125	-0.125	-0.125	-0.125	-0.125	linear	0.025	TRUE	25	eq	0	0.5	FALSE	3	mixmodel_int_cal	0.9	0.013242639791364813	0.0044136029567365875	0	10
4	250	0	250	500	750	2	0	1	0.25	0.25	0.25	0.25	-0.125	-0.125	-0.125	-0.125	-0.125	linear	0.025	TRUE	25	eq	0	0.5	FALSE	3	sepmodel	0.9	0.01363965822982013	0.005189408164348524	0	10
4	250	0	250	500	750	2	0	1	0.25	0.25	0.25	0.25	-0.125	-0.125	-0.125	-0.125	-0.125	linear	0.025	TRUE	50	eq	0	0.5	FALSE	3	fixmodel	1	0.00740310629458032	0.002553984030992367	0	10
4	250	0	250	500	750	2	0	1	0.25	0.25	0.25	0.25	-0.125	-0.125	-0.125	-0.125	-0.125	linear	0.025	TRUE	50	eq	0	0.5	FALSE	3	mixmodel_int	1	0.007236180629837602	0.002451424746575801	0	10
4	250	0	250	500	750	2	0	1	0.25	0.25	0.25	0.25	-0.125	-0.125	-0.125	-0.125	-0.125	linear	0.025	TRUE	50	eq	0	0.5	FALSE	3	mixmodel_int_cal	1	0.006637122821076336	0.00214960154213987	0	10
4	250	0	250	500	750	2	0	1	0.25	0.25	0.25	0.25	-0.125	-0.125	-0.125	-0.125	-0.125	linear	0.025	TRUE	50	eq	0	0.5	FALSE	3	sepmodel	1	3.161722463319444e-4	0.00240982358071737	0	10
4	250	0	250	500	750	2	0	1	0.25	0.25	0.25	0.25	-0.125	-0.125	-0.125	-0.125	-0.125	linear	0.025	TRUE	100	eq	0	0.5	FALSE	3	fixmodel	0.8	-0.007475212524887573	0.010661339746771695	0	10
4	250	0	250	500	750	2	0	1	0.25	0.25	0.25	0.25	-0.125	-0.125	-0.125	-0.125	-0.125	linear	0.025	TRUE	100	eq	0	0.5	FALSE	3	mixmodel_int	0.8	-0.00580928051905964	0.01088511105616285	0	10
4	250	0	250	500	750	2	0	1	0.25	0.25	0.25	0.25	-0.125	-0.125	-0.125	-0.125	-0.125	linear	0.025	TRUE	100	eq	0	0.5	FALSE	3	mixmodel_int_cal	0.8	-0.004581620086172319	0.010710859653884953	0	10
4	250	0	250	500	750	2	0	1	0.25	0.25	0.25	0.25	-0.125	-0.125	-0.125	-0.125	-0.125	linear	0.025	TRUE	100	eq	0	0.5	FALSE	3	sepmodel	0.6	0.005928232294257282	0.01120346656193373	0	10
4	250	0	250	500	750	2	0	1	0.25	0.25	0.25	0.25	0	0	0	0	0	linear	0.025	TRUE	25	eq	0	0.5	FALSE	3	fixmodel	0.7	0.005137609039239113	0.012513708584931947	0	10
4	250	0	250	500	750	2	0	1	0.25	0.25	0.25	0.25	0	0	0	0	0	linear	0.025	TRUE	25	eq	0	0.5	FALSE	3	mixmodel_int	0.6	-1.2214246576539023e-4	0.012958462702821787	0	10
4	250	0	250	500	750	2	0	1	0.25	0.25	0.25	0.25	0	0	0	0	0	linear	0.025	TRUE	25	eq	0	0.5	FALSE	3	mixmodel_int_cal	0.7	0.0017778997726830587	0.012476095821582822	0	10
4	250	0	250	500	750	2	0	1	0.25	0.25	0.25	0.25	0	0	0	0	0	linear	0.025	TRUE	25	eq	0	0.5	FALSE	3	sepmodel	0.6	0.002312840220614257	0.013162281284797772	0	10
4	250	0	250	500	750	2	0	1	0.25	0.25	0.25	0.25	0	0	0	0	0	linear	0.025	TRUE	50	eq	0	0.5	FALSE	3	fixmodel	0.7	-0.044185898771822704	0.007787965854548807	0	10
4	250	0	250	500	750	2	0	1	0.25	0.25	0.25	0.25	0	0	0	0	0	linear	0.025	TRUE	50	eq	0	0.5	FALSE	3	mixmodel_int	0.7	-0.0453060444006572	0.00794492352659231	0	10
4	250	0	250	500	750	2	0	1	0.25	0.25	0.25	0.25	0	0	0	0	0	linear	0.025	TRUE	50	eq	0	0.5	FALSE	3	mixmodel_int_cal	0.7	-0.04517926735951644	0.007862049633659685	0	10
4	250	0	250	500	750	2	0	1	0.25	0.25	0.25	0.25	0	0	0	0	0	linear	0.025	TRUE	50	eq	0	0.5	FALSE	3	sepmodel	0.7	-0.0454921551058227	0.008835561661847098	0	10
4	250	0	250	500	750	2	0	1	0.25	0.25	0.25	0.25	0	0	0	0	0	linear	0.025	TRUE	100	eq	0	0.5	FALSE	3	fixmodel	0.9	0.008140788795043541	0.0026927483646583673	0	10
4	250	0	250	500	750	2	0	1	0.25	0.25	0.25	0.25	0	0	0	0	0	linear	0.025	TRUE	100	eq	0	0.5	FALSE	3	mixmodel_int	0.9	0.008336475910610782	0.0029163661175963455	0	10
4	250	0	250	500	750	2	0	1	0.25	0.25	0.25	0.25	0	0	0	0	0	linear	0.025	TRUE	100	eq	0	0.5	FALSE	3	mixmodel_int_cal	0.9	0.011023998583258532	0.003256610191786436	0	10
4	250	0	250	500	750	2	0	1	0.25	0.25	0.25	0.25	0	0	0	0	0	linear	0.025	TRUE	100	eq	0	0.5	FALSE	3	sepmodel	0.9	0.017991415195896247	0.004163664315953755	0	10
4	250	0	250	500	750	2	0	1	0.25	0.25	0.25	0.25	0.125	0.125	0.125	0.125	0.125	linear	0.025	TRUE	25	eq	0	0.5	FALSE	3	fixmodel	0.8	-0.006899046755853416	0.005579397541879201	0	10
4	250	0	250	500	750	2	0	1	0.25	0.25	0.25	0.25	0.125	0.125	0.125	0.125	0.125	linear	0.025	TRUE	25	eq	0	0.5	FALSE	3	mixmodel_int	0.8	-0.00658822457909333	0.005138214457375091	0	10
4	250	0	250	500	750	2	0	1	0.25	0.25	0.25	0.25	0.125	0.125	0.125	0.125	0.125	linear	0.025	TRUE	25	eq	0	0.5	FALSE	3	mixmodel_int_cal	0.8	-0.007419130814519887	0.005275885652495486	0	10
4	250	0	250	500	750	2	0	1	0.25	0.25	0.25	0.25	0.125	0.125	0.125	0.125	0.125	linear	0.025	TRUE	25	eq	0	0.5	FALSE	3	sepmodel	0.8	0.008344137282891309	0.006859828634346341	0	10
4	250	0	250	500	750	2	0	1	0.25	0.25	0.25	0.25	0.125	0.125	0.125	0.125	0.125	linear	0.025	TRUE	50	eq	0	0.5	FALSE	3	fixmodel	0.7	-0.026451918144292694	0.010642099308802425	0	10
4	250	0	250	500	750	2	0	1	0.25	0.25	0.25	0.25	0.125	0.125	0.125	0.125	0.125	linear	0.025	TRUE	50	eq	0	0.5	FALSE	3	mixmodel_int	0.7	-0.026089935296662	0.010561069242349319	0	10
4	250	0	250	500	750	2	0	1	0.25	0.25	0.25	0.25	0.125	0.125	0.125	0.125	0.125	linear	0.025	TRUE	50	eq	0	0.5	FALSE	3	mixmodel_int_cal	0.7	-0.025960308203286965	0.011112968338512545	0	10
4	250	0	250	500	750	2	0	1	0.25	0.25	0.25	0.25	0.125	0.125	0.125	0.125	0.125	linear	0.025	TRUE	50	eq	0	0.5	FALSE	3	sepmodel	0.6	-0.023003124076840478	0.012260103981121014	0	10
4	250	0	250	500	750	2	0	1	0.25	0.25	0.25	0.25	0.125	0.125	0.125	0.125	0.125	linear	0.025	TRUE	100	eq	0	0.5	FALSE	3	fixmodel	0.9	-0.00534616005897928	0.004004332515789892	0	10
4	250	0	250	500	750	2	0	1	0.25	0.25	0.25	0.25	0.125	0.125	0.125	0.125	0.125	linear	0.025	TRUE	100	eq	0	0.5	FALSE	3	mixmodel_int	0.9	-0.005284886775383729	0.003944392478861172	0	10
4	250	0	250	500	750	2	0	1	0.25	0.25	0.25	0.25	0.125	0.125	0.125	0.125	0.125	linear	0.025	TRUE	100	eq	0	0.5	FALSE	3	mixmodel_int_cal	0.9	-0.004862429490656794	0.0044727842984547996	0	10
4	250	0	250	500	750	2	0	1	0.25	0.25	0.25	0.25	0.125	0.125	0.125	0.125	0.125	linear	0.025	TRUE	100	eq	0	0.5	FALSE	3	sepmodel	0.8	-0.01069456232636284	0.0042929749472626335	0	10
4	250	0	250	500	750	2	0	1	0.25	0.25	0.25	0.25	0.25	0.25	0.25	0.25	0.25	linear	0.025	TRUE	25	eq	0	0.5	FALSE	3	fixmodel	0.9	-0.0061428845866190514	0.005012835493704854	0	10
4	250	0	250	500	750	2	0	1	0.25	0.25	0.25	0.25	0.25	0.25	0.25	0.25	0.25	linear	0.025	TRUE	25	eq	0	0.5	FALSE	3	mixmodel_int	0.8	-0.010409399969429847	0.005251556445004646	0	10
4	250	0	250	500	750	2	0	1	0.25	0.25	0.25	0.25	0.25	0.25	0.25	0.25	0.25	linear	0.025	TRUE	25	eq	0	0.5	FALSE	3	mixmodel_int_cal	0.9	-0.005165505318138558	0.005146563542267451	0	10
4	250	0	250	500	750	2	0	1	0.25	0.25	0.25	0.25	0.25	0.25	0.25	0.25	0.25	linear	0.025	TRUE	25	eq	0	0.5	FALSE	3	sepmodel	0.7	-0.019932181951355554	0.005224239409490649	0	10
4	250	0	250	500	750	2	0	1	0.25	0.25	0.25	0.25	0.25	0.25	0.25	0.25	0.25	linear	0.025	TRUE	50	eq	0	0.5	FALSE	3	fixmodel	0.7	-0.0417400737853454	0.004303308628410037	0	10
4	250	0	250	500	750	2	0	1	0.25	0.25	0.25	0.25	0.25	0.25	0.25	0.25	0.25	linear	0.025	TRUE	50	eq	0	0.5	FALSE	3	mixmodel_int	0.7	-0.0415623711087962	0.0043069579973229995	0	10
4	250	0	250	500	750	2	0	1	0.25	0.25	0.25	0.25	0.25	0.25	0.25	0.25	0.25	linear	0.025	TRUE	50	eq	0	0.5	FALSE	3	mixmodel_int_cal	0.7	-0.04211288453304232	0.0043356453212724504	0	10
4	250	0	250	500	750	2	0	1	0.25	0.25	0.25	0.25	0.25	0.25	0.25	0.25	0.25	linear	0.025	TRUE	50	eq	0	0.5	FALSE	3	sepmodel	0.7	-0.045704084625147835	0.004983984908002186	0	10
4	250	0	250	500	750	2	0	1	0.25	0.25	0.25	0.25	0.25	0.25	0.25	0.25	0.25	linear	0.025	TRUE	100	eq	0	0.5	FALSE	3	fixmodel	0.9	-0.005553774233064334	0.004397957055765605	0	10
4	250	0	250	500	750	2	0	1	0.25	0.25	0.25	0.25	0.25	0.25	0.25	0.25	0.25	linear	0.025	TRUE	100	eq	0	0.5	FALSE	3	mixmodel_int	0.9	-0.004444727090845637	0.004559949721570561	0	10
4	250	0	250	500	750	2	0	1	0.25	0.25	0.25	0.25	0.25	0.25	0.25	0.25	0.25	linear	0.025	TRUE	100	eq	0	0.5	FALSE	3	mixmodel_int_cal	0.9	-0.007859919825617668	0.0037041076376168585	0	10
4	250	0	250	500	750	2	0	1	0.25	0.25	0.25	0.25	0.25	0.25	0.25	0.25	0.25	linear	0.025	TRUE	100	eq	0	0.5	FALSE	3	sepmodel	0.6	-0.02355481493095092	0.006660423415790109	0	10
4	250	0	250	500	750	2	0	1	0.25	0.25	0.25	0.25	0.375	0.375	0.375	0.375	0.375	linear	0.025	TRUE	25	eq	0	0.5	FALSE	3	fixmodel	0.8	-0.010785415139869465	0.009182802750820776	0	10
4	250	0	250	500	750	2	0	1	0.25	0.25	0.25	0.25	0.375	0.375	0.375	0.375	0.375	linear	0.025	TRUE	25	eq	0	0.5	FALSE	3	mixmodel_int	0.8	-0.010299846713608946	0.009174409064447563	0	10
4	250	0	250	500	750	2	0	1	0.25	0.25	0.25	0.25	0.375	0.375	0.375	0.375	0.375	linear	0.025	TRUE	25	eq	0	0.5	FALSE	3	mixmodel_int_cal	0.7	-0.013897667571189442	0.009579989071806717	0	10
4	250	0	250	500	750	2	0	1	0.25	0.25	0.25	0.25	0.375	0.375	0.375	0.375	0.375	linear	0.025	TRUE	25	eq	0	0.5	FALSE	3	sepmodel	0.7	-0.013805238409546972	0.009508088948719946	0	10
4	250	0	250	500	750	2	0	1	0.25	0.25	0.25	0.25	0.375	0.375	0.375	0.375	0.375	linear	0.025	TRUE	50	eq	0	0.5	FALSE	3	fixmodel	0.5	-0.05201251021321661	0.01355833845852786	0	10
4	250	0	250	500	750	2	0	1	0.25	0.25	0.25	0.25	0.375	0.375	0.375	0.375	0.375	linear	0.025	TRUE	50	eq	0	0.5	FALSE	3	mixmodel_int	0.5	-0.047488464537081346	0.012498352667889864	0	10
4	250	0	250	500	750	2	0	1	0.25	0.25	0.25	0.25	0.375	0.375	0.375	0.375	0.375	linear	0.025	TRUE	50	eq	0	0.5	FALSE	3	mixmodel_int_cal	0.6	-0.05115085201093932	0.013298108551242872	0	10
4	250	0	250	500	750	2	0	1	0.25	0.25	0.25	0.25	0.375	0.375	0.375	0.375	0.375	linear	0.025	TRUE	50	eq	0	0.5	FALSE	3	sepmodel	0.6	-0.05570094589585173	0.013086262349354809	0	10
4	250	0	250	500	750	2	0	1	0.25	0.25	0.25	0.25	0.375	0.375	0.375	0.375	0.375	linear	0.025	TRUE	100	eq	0	0.5	FALSE	3	fixmodel	0.7	-0.015714399014439502	0.007279704674034213	0	10
4	250	0	250	500	750	2	0	1	0.25	0.25	0.25	0.25	0.375	0.375	0.375	0.375	0.375	linear	0.025	TRUE	100	eq	0	0.5	FALSE	3	mixmodel_int	0.7	-0.021144883440884547	0.008878408990047725	0	10
4	250	0	250	500	750	2	0	1	0.25	0.25	0.25	0.25	0.375	0.375	0.375	0.375	0.375	linear	0.025	TRUE	100	eq	0	0.5	FALSE	3	mixmodel_int_cal	0.7	-0.016762466816435815	0.0081794362255832	0	10
4	250	0	250	500	750	2	0	1	0.25	0.25	0.25	0.25	0.375	0.375	0.375	0.375	0.375	linear	0.025	TRUE	100	eq	0	0.5	FALSE	3	sepmodel	0.7	-0.013854213369056543	0.010200522594565243	0	10
4	250	0	250	500	750	2	0	1	0.25	0.25	0.25	0.25	0.5	0.5	0.5	0.5	0.5	linear	0.025	TRUE	25	eq	0	0.5	FALSE	3	fixmodel	0.8	-0.02091039415101443	0.006968114805608663	0	10
4	250	0	250	500	750	2	0	1	0.25	0.25	0.25	0.25	0.5	0.5	0.5	0.5	0.5	linear	0.025	TRUE	25	eq	0	0.5	FALSE	3	mixmodel_int	0.7	-0.026329404958513217	0.007345632661388109	0	10
4	250	0	250	500	750	2	0	1	0.25	0.25	0.25	0.25	0.5	0.5	0.5	0.5	0.5	linear	0.025	TRUE	25	eq	0	0.5	FALSE	3	mixmodel_int_cal	0.8	-0.01980344673846198	0.0069259218176535645	0	10
4	250	0	250	500	750	2	0	1	0.25	0.25	0.25	0.25	0.5	0.5	0.5	0.5	0.5	linear	0.025	TRUE	25	eq	0	0.5	FALSE	3	sepmodel	0.7	-0.03096422977062464	0.009512921255525428	0	10
4	250	0	250	500	750	2	0	1	0.25	0.25	0.25	0.25	0.5	0.5	0.5	0.5	0.5	linear	0.025	TRUE	50	eq	0	0.5	FALSE	3	fixmodel	0.9	-0.012039639437926134	0.004592929704518054	0	10
4	250	0	250	500	750	2	0	1	0.25	0.25	0.25	0.25	0.5	0.5	0.5	0.5	0.5	linear	0.025	TRUE	50	eq	0	0.5	FALSE	3	mixmodel_int	1	-0.007716763683837618	0.003845114853094468	0	10
4	250	0	250	500	750	2	0	1	0.25	0.25	0.25	0.25	0.5	0.5	0.5	0.5	0.5	linear	0.025	TRUE	50	eq	0	0.5	FALSE	3	mixmodel_int_cal	1	-0.011914752013942024	0.004185344647592431	0	10
4	250	0	250	500	750	2	0	1	0.25	0.25	0.25	0.25	0.5	0.5	0.5	0.5	0.5	linear	0.025	TRUE	50	eq	0	0.5	FALSE	3	sepmodel	0.8	-0.009540055017483538	0.0037542765173533446	0	10
4	250	0	250	500	750	2	0	1	0.25	0.25	0.25	0.25	0.5	0.5	0.5	0.5	0.5	linear	0.025	TRUE	100	eq	0	0.5	FALSE	3	fixmodel	1	-5.962613747310913e-4	0.0020587275615345474	0	10
4	250	0	250	500	750	2	0	1	0.25	0.25	0.25	0.25	0.5	0.5	0.5	0.5	0.5	linear	0.025	TRUE	100	eq	0	0.5	FALSE	3	mixmodel_int	1	0.002703724862450535	0.002082364403125796	0	10
4	250	0	250	500	750	2	0	1	0.25	0.25	0.25	0.25	0.5	0.5	0.5	0.5	0.5	linear	0.025	TRUE	100	eq	0	0.5	FALSE	3	mixmodel_int_cal	1	0.0015190150816638715	0.0020896423491548696	0	10
4	250	0	250	500	750	2	0	1	0.25	0.25	0.25	0.25	0.5	0.5	0.5	0.5	0.5	linear	0.025	TRUE	100	eq	0	0.5	FALSE	3	sepmodel	1	0.019767716712657042	0.004149625223027742	0	10
4	250	0	250	500	750	2	0	1	0.25	0.25	0.25	0.25	0	-0.5	0	0	0	linear	0.025	TRUE	25	diff_1	0	0.5	FALSE	3	fixmodel	0.8	-0.013516253042101675	0.005623823069577026	0	10
4	250	0	250	500	750	2	0	1	0.25	0.25	0.25	0.25	0	-0.5	0	0	0	linear	0.025	TRUE	25	diff_1	0	0.5	FALSE	3	mixmodel_int	0.8	-0.015699661826464366	0.005650765159711838	0	10
4	250	0	250	500	750	2	0	1	0.25	0.25	0.25	0.25	0	-0.5	0	0	0	linear	0.025	TRUE	25	diff_1	0	0.5	FALSE	3	mixmodel_int_cal	0.9	-0.011463373965468112	0.005353265638981714	0	10
4	250	0	250	500	750	2	0	1	0.25	0.25	0.25	0.25	0	-0.5	0	0	0	linear	0.025	TRUE	25	diff_1	0	0.5	FALSE	3	sepmodel	0.7	-0.030380387838151675	0.007793662168433219	0	10
4	250	0	250	500	750	2	0	1	0.25	0.25	0.25	0.25	0	-0.5	0	0	0	linear	0.025	TRUE	50	diff_1	0	0.5	FALSE	3	fixmodel	0.9	0.027292297590658012	0.007664308185873955	0	10
4	250	0	250	500	750	2	0	1	0.25	0.25	0.25	0.25	0	-0.5	0	0	0	linear	0.025	TRUE	50	diff_1	0	0.5	FALSE	3	mixmodel_int	0.9	0.0270693421048828	0.008228979200279991	0	10
4	250	0	250	500	750	2	0	1	0.25	0.25	0.25	0.25	0	-0.5	0	0	0	linear	0.025	TRUE	50	diff_1	0	0.5	FALSE	3	mixmodel_int_cal	0.9	0.02499964186947964	0.007362383119708737	0	10
4	250	0	250	500	750	2	0	1	0.25	0.25	0.25	0.25	0	-0.5	0	0	0	linear	0.025	TRUE	50	diff_1	0	0.5	FALSE	3	sepmodel	0.8	0.021465324343930097	0.008806645504985895	0	10
4	250	0	250	500	750	2	0	1	0.25	0.25	0.25	0.25	0	-0.5	0	0	0	linear	0.025	TRUE	100	diff_1	0	0.5	FALSE	3	fixmodel	1	-0.0038629575897663306	0.002631063754103333	0	10
4	250	0	250	500	750	2	0	1	0.25	0.25	0.25	0.25	0	-0.5	0	0	0	linear	0.025	TRUE	100	diff_1	0	0.5	FALSE	3	mixmodel_int	0.9	-0.008785643925300134	0.0027715535328972874	0	10
4	250	0	250	500	750	2	0	1	0.25	0.25	0.25	0.25	0	-0.5	0	0	0	linear	0.025	TRUE	100	diff_1	0	0.5	FALSE	3	mixmodel_int_cal	0.9	-0.010221981842856836	0.002670925422264962	0	10
4	250	0	250	500	750	2	0	1	0.25	0.25	0.25	0.25	0	-0.5	0	0	0	linear	0.025	TRUE	100	diff_1	0	0.5	FALSE	3	sepmodel	0.9	-0.01027143211903958	0.0039980782512879405	0	10
4	250	0	250	500	750	2	0	1	0.25	0.25	0.25	0.25	0	-0.375	0	0	0	linear	0.025	TRUE	25	diff_1	0	0.5	FALSE	3	fixmodel	0.8	-5.220047351611412e-4	0.004819103009453036	0	10
4	250	0	250	500	750	2	0	1	0.25	0.25	0.25	0.25	0	-0.375	0	0	0	linear	0.025	TRUE	25	diff_1	0	0.5	FALSE	3	mixmodel_int	0.8	-0.007576423500943894	0.004536899213145982	0	10
4	250	0	250	500	750	2	0	1	0.25	0.25	0.25	0.25	0	-0.375	0	0	0	linear	0.025	TRUE	25	diff_1	0	0.5	FALSE	3	mixmodel_int_cal	0.9	0.0016881851062190867	0.004537645337694444	0	10
4	250	0	250	500	750	2	0	1	0.25	0.25	0.25	0.25	0	-0.375	0	0	0	linear	0.025	TRUE	25	diff_1	0	0.5	FALSE	3	sepmodel	0.7	-0.019355471329984344	0.005152046726082756	0	10
4	250	0	250	500	750	2	0	1	0.25	0.25	0.25	0.25	0	-0.375	0	0	0	linear	0.025	TRUE	50	diff_1	0	0.5	FALSE	3	fixmodel	0.8	-0.00887817108749909	0.00880141158021303	0	10
4	250	0	250	500	750	2	0	1	0.25	0.25	0.25	0.25	0	-0.375	0	0	0	linear	0.025	TRUE	50	diff_1	0	0.5	FALSE	3	mixmodel_int	0.8	-0.012031106683124229	0.00865143283044556	0	10
4	250	0	250	500	750	2	0	1	0.25	0.25	0.25	0.25	0	-0.375	0	0	0	linear	0.025	TRUE	50	diff_1	0	0.5	FALSE	3	mixmodel_int_cal	0.8	-0.005942525175964236	0.008943832537968094	0	10
4	250	0	250	500	750	2	0	1	0.25	0.25	0.25	0.25	0	-0.375	0	0	0	linear	0.025	TRUE	50	diff_1	0	0.5	FALSE	3	sepmodel	0.8	-0.015590536289671211	0.011748444746944675	0	10
4	250	0	250	500	750	2	0	1	0.25	0.25	0.25	0.25	0	-0.375	0	0	0	linear	0.025	TRUE	100	diff_1	0	0.5	FALSE	3	fixmodel	0.8	-0.002105916044854372	0.0037628618313329206	0	10
4	250	0	250	500	750	2	0	1	0.25	0.25	0.25	0.25	0	-0.375	0	0	0	linear	0.025	TRUE	100	diff_1	0	0.5	FALSE	3	mixmodel_int	0.8	-0.007247822342858065	0.003809148785608479	0	10
4	250	0	250	500	750	2	0	1	0.25	0.25	0.25	0.25	0	-0.375	0	0	0	linear	0.025	TRUE	100	diff_1	0	0.5	FALSE	3	mixmodel_int_cal	0.8	-9.851068414225644e-4	0.0037994648391087983	0	10
4	250	0	250	500	750	2	0	1	0.25	0.25	0.25	0.25	0	-0.375	0	0	0	linear	0.025	TRUE	100	diff_1	0	0.5	FALSE	3	sepmodel	0.8	-0.0161147966791901	0.0043618418683386935	0	10
4	250	0	250	500	750	2	0	1	0.25	0.25	0.25	0.25	0	-0.25	0	0	0	linear	0.025	TRUE	25	diff_1	0	0.5	FALSE	3	fixmodel	0.7	-0.042596828798489556	0.009055760632015665	0	10
4	250	0	250	500	750	2	0	1	0.25	0.25	0.25	0.25	0	-0.25	0	0	0	linear	0.025	TRUE	25	diff_1	0	0.5	FALSE	3	mixmodel_int	0.7	-0.04456395933186187	0.009712364943221679	0	10
4	250	0	250	500	750	2	0	1	0.25	0.25	0.25	0.25	0	-0.25	0	0	0	linear	0.025	TRUE	25	diff_1	0	0.5	FALSE	3	mixmodel_int_cal	0.7	-0.04181005633250991	0.008738520592412558	0	10
4	250	0	250	500	750	2	0	1	0.25	0.25	0.25	0.25	0	-0.25	0	0	0	linear	0.025	TRUE	25	diff_1	0	0.5	FALSE	3	sepmodel	0.6	-0.043403468757511485	0.010647076764846356	0	10
4	250	0	250	500	750	2	0	1	0.25	0.25	0.25	0.25	0	-0.25	0	0	0	linear	0.025	TRUE	50	diff_1	0	0.5	FALSE	3	fixmodel	0.8	0.0048381851859924776	0.007057858284065947	0	10
4	250	0	250	500	750	2	0	1	0.25	0.25	0.25	0.25	0	-0.25	0	0	0	linear	0.025	TRUE	50	diff_1	0	0.5	FALSE	3	mixmodel_int	0.8	0.0020989652987152413	0.007336258230085927	0	10
4	250	0	250	500	750	2	0	1	0.25	0.25	0.25	0.25	0	-0.25	0	0	0	linear	0.025	TRUE	50	diff_1	0	0.5	FALSE	3	mixmodel_int_cal	0.8	0.0026188131631200845	0.007343355501948482	0	10
4	250	0	250	500	750	2	0	1	0.25	0.25	0.25	0.25	0	-0.25	0	0	0	linear	0.025	TRUE	50	diff_1	0	0.5	FALSE	3	sepmodel	0.8	-0.006602528489074877	0.008499206506390621	0	10
4	250	0	250	500	750	2	0	1	0.25	0.25	0.25	0.25	0	-0.25	0	0	0	linear	0.025	TRUE	100	diff_1	0	0.5	FALSE	3	fixmodel	0.8	0.006729991164294871	0.008484159806589116	0	10
4	250	0	250	500	750	2	0	1	0.25	0.25	0.25	0.25	0	-0.25	0	0	0	linear	0.025	TRUE	100	diff_1	0	0.5	FALSE	3	mixmodel_int	0.8	0.010909359555539355	0.008895023334739847	0	10
4	250	0	250	500	750	2	0	1	0.25	0.25	0.25	0.25	0	-0.25	0	0	0	linear	0.025	TRUE	100	diff_1	0	0.5	FALSE	3	mixmodel_int_cal	0.8	0.011400354155348342	0.009021028671571141	0	10
4	250	0	250	500	750	2	0	1	0.25	0.25	0.25	0.25	0	-0.25	0	0	0	linear	0.025	TRUE	100	diff_1	0	0.5	FALSE	3	sepmodel	0.9	0.01056396982873746	0.009054837958938678	0	10
4	250	0	250	500	750	2	0	1	0.25	0.25	0.25	0.25	0	-0.125	0	0	0	linear	0.025	TRUE	25	diff_1	0	0.5	FALSE	3	fixmodel	0.7	-0.05688890863093146	0.006567157620082723	0	10
4	250	0	250	500	750	2	0	1	0.25	0.25	0.25	0.25	0	-0.125	0	0	0	linear	0.025	TRUE	25	diff_1	0	0.5	FALSE	3	mixmodel_int	0.7	-0.05901402569191813	0.006393449071871571	0	10
4	250	0	250	500	750	2	0	1	0.25	0.25	0.25	0.25	0	-0.125	0	0	0	linear	0.025	TRUE	25	diff_1	0	0.5	FALSE	3	mixmodel_int_cal	0.7	-0.05955629713102378	0.006505061748680571	0	10
4	250	0	250	500	750	2	0	1	0.25	0.25	0.25	0.25	0	-0.125	0	0	0	linear	0.025	TRUE	25	diff_1	0	0.5	FALSE	3	sepmodel	0.6	-0.06168970113075884	0.006804713068558982	0	10
4	250	0	250	500	750	2	0	1	0.25	0.25	0.25	0.25	0	-0.125	0	0	0	linear	0.025	TRUE	50	diff_1	0	0.5	FALSE	3	fixmodel	0.7	-0.014039641391157192	0.008934510716882895	0	10
4	250	0	250	500	750	2	0	1	0.25	0.25	0.25	0.25	0	-0.125	0	0	0	linear	0.025	TRUE	50	diff_1	0	0.5	FALSE	3	mixmodel_int	0.7	-0.016879094937651377	0.00905978311361707	0	10
4	250	0	250	500	750	2	0	1	0.25	0.25	0.25	0.25	0	-0.125	0	0	0	linear	0.025	TRUE	50	diff_1	0	0.5	FALSE	3	mixmodel_int_cal	0.7	-0.014716543730214079	0.008710536207544079	0	10
4	250	0	250	500	750	2	0	1	0.25	0.25	0.25	0.25	0	-0.125	0	0	0	linear	0.025	TRUE	50	diff_1	0	0.5	FALSE	3	sepmodel	0.6	-0.017971722011506368	0.010150282701711222	0	10
4	250	0	250	500	750	2	0	1	0.25	0.25	0.25	0.25	0	-0.125	0	0	0	linear	0.025	TRUE	100	diff_1	0	0.5	FALSE	3	fixmodel	0.8	0.014678624589092106	0.008766634128457806	0	10
4	250	0	250	500	750	2	0	1	0.25	0.25	0.25	0.25	0	-0.125	0	0	0	linear	0.025	TRUE	100	diff_1	0	0.5	FALSE	3	mixmodel_int	0.7	0.012167937431795547	0.00926941414191116	0	10
4	250	0	250	500	750	2	0	1	0.25	0.25	0.25	0.25	0	-0.125	0	0	0	linear	0.025	TRUE	100	diff_1	0	0.5	FALSE	3	mixmodel_int_cal	0.8	0.013970992602019663	0.008636594578183535	0	10
4	250	0	250	500	750	2	0	1	0.25	0.25	0.25	0.25	0	-0.125	0	0	0	linear	0.025	TRUE	100	diff_1	0	0.5	FALSE	3	sepmodel	0.7	0.012417324601841343	0.011653049895894774	0	10
4	250	0	250	500	750	2	0	1	0.25	0.25	0.25	0.25	0	0	0	0	0	linear	0.025	TRUE	25	diff_1	0	0.5	FALSE	3	fixmodel	0.8	-0.01649113970956137	0.0064108457096189965	0	10
4	250	0	250	500	750	2	0	1	0.25	0.25	0.25	0.25	0	0	0	0	0	linear	0.025	TRUE	25	diff_1	0	0.5	FALSE	3	mixmodel_int	0.8	-0.015759068867768167	0.006253368893600183	0	10
4	250	0	250	500	750	2	0	1	0.25	0.25	0.25	0.25	0	0	0	0	0	linear	0.025	TRUE	25	diff_1	0	0.5	FALSE	3	mixmodel_int_cal	0.8	-0.014268201558054116	0.0059974540189634135	0	10
4	250	0	250	500	750	2	0	1	0.25	0.25	0.25	0.25	0	0	0	0	0	linear	0.025	TRUE	25	diff_1	0	0.5	FALSE	3	sepmodel	0.9	-0.010310838563236408	0.004759401501337709	0	10
4	250	0	250	500	750	2	0	1	0.25	0.25	0.25	0.25	0	0	0	0	0	linear	0.025	TRUE	50	diff_1	0	0.5	FALSE	3	fixmodel	0.7	0.005081451483771787	0.016815394395380392	0	10
4	250	0	250	500	750	2	0	1	0.25	0.25	0.25	0.25	0	0	0	0	0	linear	0.025	TRUE	50	diff_1	0	0.5	FALSE	3	mixmodel_int	0.7	0.005245452527165998	0.016886204581841723	0	10
4	250	0	250	500	750	2	0	1	0.25	0.25	0.25	0.25	0	0	0	0	0	linear	0.025	TRUE	50	diff_1	0	0.5	FALSE	3	mixmodel_int_cal	0.7	0.005078681920417194	0.0162488677500151	0	10
4	250	0	250	500	750	2	0	1	0.25	0.25	0.25	0.25	0	0	0	0	0	linear	0.025	TRUE	50	diff_1	0	0.5	FALSE	3	sepmodel	0.7	0.014715826670301654	0.015339823139549008	0	10
4	250	0	250	500	750	2	0	1	0.25	0.25	0.25	0.25	0	0	0	0	0	linear	0.025	TRUE	100	diff_1	0	0.5	FALSE	3	fixmodel	1	0.017999635374049715	0.0035811740915960622	0	10
4	250	0	250	500	750	2	0	1	0.25	0.25	0.25	0.25	0	0	0	0	0	linear	0.025	TRUE	100	diff_1	0	0.5	FALSE	3	mixmodel_int	1	0.01840770866373676	0.003494321155730212	0	10
4	250	0	250	500	750	2	0	1	0.25	0.25	0.25	0.25	0	0	0	0	0	linear	0.025	TRUE	100	diff_1	0	0.5	FALSE	3	mixmodel_int_cal	1	0.015146857174239105	0.0036406205085857232	0	10
4	250	0	250	500	750	2	0	1	0.25	0.25	0.25	0.25	0	0	0	0	0	linear	0.025	TRUE	100	diff_1	0	0.5	FALSE	3	sepmodel	0.9	0.011157693210468684	0.002778913836136133	0	10
4	250	0	250	500	750	2	0	1	0.25	0.25	0.25	0.25	0	0.125	0	0	0	linear	0.025	TRUE	25	diff_1	0	0.5	FALSE	3	fixmodel	0.7	0.001483273348167724	0.008148658500533403	0	10
4	250	0	250	500	750	2	0	1	0.25	0.25	0.25	0.25	0	0.125	0	0	0	linear	0.025	TRUE	25	diff_1	0	0.5	FALSE	3	mixmodel_int	0.8	0.002525833527434401	0.008082579732878544	0	10
4	250	0	250	500	750	2	0	1	0.25	0.25	0.25	0.25	0	0.125	0	0	0	linear	0.025	TRUE	25	diff_1	0	0.5	FALSE	3	mixmodel_int_cal	0.8	-0.0013031296146508136	0.007418944633462299	0	10
4	250	0	250	500	750	2	0	1	0.25	0.25	0.25	0.25	0	0.125	0	0	0	linear	0.025	TRUE	25	diff_1	0	0.5	FALSE	3	sepmodel	0.8	0.004118948954641255	0.007179959121307415	0	10
4	250	0	250	500	750	2	0	1	0.25	0.25	0.25	0.25	0	0.125	0	0	0	linear	0.025	TRUE	50	diff_1	0	0.5	FALSE	3	fixmodel	0.8	0.022684173971396486	0.011257190498428143	0	10
4	250	0	250	500	750	2	0	1	0.25	0.25	0.25	0.25	0	0.125	0	0	0	linear	0.025	TRUE	50	diff_1	0	0.5	FALSE	3	mixmodel_int	0.8	0.021091247354037137	0.011168506834897327	0	10
4	250	0	250	500	750	2	0	1	0.25	0.25	0.25	0.25	0	0.125	0	0	0	linear	0.025	TRUE	50	diff_1	0	0.5	FALSE	3	mixmodel_int_cal	0.8	0.024845616650580868	0.011451784372333811	0	10
4	250	0	250	500	750	2	0	1	0.25	0.25	0.25	0.25	0	0.125	0	0	0	linear	0.025	TRUE	50	diff_1	0	0.5	FALSE	3	sepmodel	0.8	0.028625233845980848	0.012659213222900348	0	10
4	250	0	250	500	750	2	0	1	0.25	0.25	0.25	0.25	0	0.125	0	0	0	linear	0.025	TRUE	100	diff_1	0	0.5	FALSE	3	fixmodel	0.6	-0.05404021020846772	0.011977032979794985	0	10
4	250	0	250	500	750	2	0	1	0.25	0.25	0.25	0.25	0	0.125	0	0	0	linear	0.025	TRUE	100	diff_1	0	0.5	FALSE	3	mixmodel_int	0.6	-0.05271594541215209	0.011632439793566637	0	10
4	250	0	250	500	750	2	0	1	0.25	0.25	0.25	0.25	0	0.125	0	0	0	linear	0.025	TRUE	100	diff_1	0	0.5	FALSE	3	mixmodel_int_cal	0.6	-0.049652347493994414	0.01178890874553945	0	10
4	250	0	250	500	750	2	0	1	0.25	0.25	0.25	0.25	0	0.125	0	0	0	linear	0.025	TRUE	100	diff_1	0	0.5	FALSE	3	sepmodel	0.6	-0.038637991952361936	0.009828909626847581	0	10
4	250	0	250	500	750	2	0	1	0.25	0.25	0.25	0.25	0	0.25	0	0	0	linear	0.025	TRUE	25	diff_1	0	0.5	FALSE	3	fixmodel	0.7	-0.05395777462135849	0.010153448380978407	0	10
4	250	0	250	500	750	2	0	1	0.25	0.25	0.25	0.25	0	0.25	0	0	0	linear	0.025	TRUE	25	diff_1	0	0.5	FALSE	3	mixmodel_int	0.8	-0.05296783884174585	0.010031705374454216	0	10
4	250	0	250	500	750	2	0	1	0.25	0.25	0.25	0.25	0	0.25	0	0	0	linear	0.025	TRUE	25	diff_1	0	0.5	FALSE	3	mixmodel_int_cal	0.7	-0.05306712038081652	0.009914728728504402	0	10
4	250	0	250	500	750	2	0	1	0.25	0.25	0.25	0.25	0	0.25	0	0	0	linear	0.025	TRUE	25	diff_1	0	0.5	FALSE	3	sepmodel	0.7	-0.05515617459417796	0.008803812932576604	0	10
4	250	0	250	500	750	2	0	1	0.25	0.25	0.25	0.25	0	0.25	0	0	0	linear	0.025	TRUE	50	diff_1	0	0.5	FALSE	3	fixmodel	1	0.001981765386458517	0.004067822245802762	0	10
4	250	0	250	500	750	2	0	1	0.25	0.25	0.25	0.25	0	0.25	0	0	0	linear	0.025	TRUE	50	diff_1	0	0.5	FALSE	3	mixmodel_int	0.9	-0.001074470499275401	0.004251390197648392	0	10
4	250	0	250	500	750	2	0	1	0.25	0.25	0.25	0.25	0	0.25	0	0	0	linear	0.025	TRUE	50	diff_1	0	0.5	FALSE	3	mixmodel_int_cal	1	0.002454226151383429	0.004095448987956985	0	10
4	250	0	250	500	750	2	0	1	0.25	0.25	0.25	0.25	0	0.25	0	0	0	linear	0.025	TRUE	50	diff_1	0	0.5	FALSE	3	sepmodel	0.9	-0.007367583646509973	0.0040370692288268974	0	10
4	250	0	250	500	750	2	0	1	0.25	0.25	0.25	0.25	0	0.25	0	0	0	linear	0.025	TRUE	100	diff_1	0	0.5	FALSE	3	fixmodel	0.8	-0.004833198289459337	0.006604748708243041	0	10
4	250	0	250	500	750	2	0	1	0.25	0.25	0.25	0.25	0	0.25	0	0	0	linear	0.025	TRUE	100	diff_1	0	0.5	FALSE	3	mixmodel_int	0.8	-0.0018349408791822313	0.00589014842048937	0	10
4	250	0	250	500	750	2	0	1	0.25	0.25	0.25	0.25	0	0.25	0	0	0	linear	0.025	TRUE	100	diff_1	0	0.5	FALSE	3	mixmodel_int_cal	0.8	-0.005462897291075938	0.006492137683667898	0	10
4	250	0	250	500	750	2	0	1	0.25	0.25	0.25	0.25	0	0.25	0	0	0	linear	0.025	TRUE	100	diff_1	0	0.5	FALSE	3	sepmodel	0.7	0.005139172343308793	0.0057883439888967115	0	10
4	250	0	250	500	750	2	0	1	0.25	0.25	0.25	0.25	0	0.375	0	0	0	linear	0.025	TRUE	25	diff_1	0	0.5	FALSE	3	fixmodel	0.8	-0.025160889355171565	0.00722959540664457	0	10
4	250	0	250	500	750	2	0	1	0.25	0.25	0.25	0.25	0	0.375	0	0	0	linear	0.025	TRUE	25	diff_1	0	0.5	FALSE	3	mixmodel_int	0.8	-0.02039298627304851	0.0076079585021870105	0	10
4	250	0	250	500	750	2	0	1	0.25	0.25	0.25	0.25	0	0.375	0	0	0	linear	0.025	TRUE	25	diff_1	0	0.5	FALSE	3	mixmodel_int_cal	0.8	-0.019628725970343888	0.0066182532374271545	0	10
4	250	0	250	500	750	2	0	1	0.25	0.25	0.25	0.25	0	0.375	0	0	0	linear	0.025	TRUE	25	diff_1	0	0.5	FALSE	3	sepmodel	0.8	-0.0017258449544241966	0.006633290782600544	0	10
4	250	0	250	500	750	2	0	1	0.25	0.25	0.25	0.25	0	0.375	0	0	0	linear	0.025	TRUE	50	diff_1	0	0.5	FALSE	3	fixmodel	0.6	-0.02893429550874515	0.01433556368720371	0	10
4	250	0	250	500	750	2	0	1	0.25	0.25	0.25	0.25	0	0.375	0	0	0	linear	0.025	TRUE	50	diff_1	0	0.5	FALSE	3	mixmodel_int	0.6	-0.02674685104733835	0.01414411605604841	0	10
4	250	0	250	500	750	2	0	1	0.25	0.25	0.25	0.25	0	0.375	0	0	0	linear	0.025	TRUE	50	diff_1	0	0.5	FALSE	3	mixmodel_int_cal	0.6	-0.02739895632410783	0.014423462081553816	0	10
4	250	0	250	500	750	2	0	1	0.25	0.25	0.25	0.25	0	0.375	0	0	0	linear	0.025	TRUE	50	diff_1	0	0.5	FALSE	3	sepmodel	0.7	-0.01289971454737912	0.012968193497752438	0	10
4	250	0	250	500	750	2	0	1	0.25	0.25	0.25	0.25	0	0.375	0	0	0	linear	0.025	TRUE	100	diff_1	0	0.5	FALSE	3	fixmodel	0.7	-0.0073761235434540075	0.007801896710171533	0	10
4	250	0	250	500	750	2	0	1	0.25	0.25	0.25	0.25	0	0.375	0	0	0	linear	0.025	TRUE	100	diff_1	0	0.5	FALSE	3	mixmodel_int	0.7	-0.008020809303854312	0.007840276907500708	0	10
4	250	0	250	500	750	2	0	1	0.25	0.25	0.25	0.25	0	0.375	0	0	0	linear	0.025	TRUE	100	diff_1	0	0.5	FALSE	3	mixmodel_int_cal	0.7	-0.005861689693419275	0.00739615041065807	0	10
4	250	0	250	500	750	2	0	1	0.25	0.25	0.25	0.25	0	0.375	0	0	0	linear	0.025	TRUE	100	diff_1	0	0.5	FALSE	3	sepmodel	0.7	-0.0018594810602397594	0.007543393102762583	0	10
4	250	0	250	500	750	2	0	1	0.25	0.25	0.25	0.25	0	0.5	0	0	0	linear	0.025	TRUE	25	diff_1	0	0.5	FALSE	3	fixmodel	0.9	-0.005184805309046833	0.007136324467897395	0	10
4	250	0	250	500	750	2	0	1	0.25	0.25	0.25	0.25	0	0.5	0	0	0	linear	0.025	TRUE	25	diff_1	0	0.5	FALSE	3	mixmodel_int	0.9	-0.003611476856204052	0.007348724882260724	0	10
4	250	0	250	500	750	2	0	1	0.25	0.25	0.25	0.25	0	0.5	0	0	0	linear	0.025	TRUE	25	diff_1	0	0.5	FALSE	3	mixmodel_int_cal	0.9	-0.003694843075513424	0.006875881408336171	0	10
4	250	0	250	500	750	2	0	1	0.25	0.25	0.25	0.25	0	0.5	0	0	0	linear	0.025	TRUE	25	diff_1	0	0.5	FALSE	3	sepmodel	0.8	0.0045337080273612634	0.008034294488325721	0	10
4	250	0	250	500	750	2	0	1	0.25	0.25	0.25	0.25	0	0.5	0	0	0	linear	0.025	TRUE	50	diff_1	0	0.5	FALSE	3	fixmodel	0.8	-0.004583221703302417	0.004503616133009894	0	10
4	250	0	250	500	750	2	0	1	0.25	0.25	0.25	0.25	0	0.5	0	0	0	linear	0.025	TRUE	50	diff_1	0	0.5	FALSE	3	mixmodel_int	0.8	7.787399035917326e-4	0.004534537763270133	0	10
4	250	0	250	500	750	2	0	1	0.25	0.25	0.25	0.25	0	0.5	0	0	0	linear	0.025	TRUE	50	diff_1	0	0.5	FALSE	3	mixmodel_int_cal	0.8	-0.001391675113915003	0.004294413183376437	0	10
4	250	0	250	500	750	2	0	1	0.25	0.25	0.25	0.25	0	0.5	0	0	0	linear	0.025	TRUE	50	diff_1	0	0.5	FALSE	3	sepmodel	0.8	0.01929562452170478	0.005505316952911752	0	10
4	250	0	250	500	750	2	0	1	0.25	0.25	0.25	0.25	0	0.5	0	0	0	linear	0.025	TRUE	100	diff_1	0	0.5	FALSE	3	fixmodel	0.8	-0.010611886602803275	0.006023524069444739	0	10
4	250	0	250	500	750	2	0	1	0.25	0.25	0.25	0.25	0	0.5	0	0	0	linear	0.025	TRUE	100	diff_1	0	0.5	FALSE	3	mixmodel_int	0.8	-0.0047643980904784	0.005700753736146567	0	10
4	250	0	250	500	750	2	0	1	0.25	0.25	0.25	0.25	0	0.5	0	0	0	linear	0.025	TRUE	100	diff_1	0	0.5	FALSE	3	mixmodel_int_cal	0.8	-0.006659419974975331	0.005371555282666732	0	10
4	250	0	250	500	750	2	0	1	0.25	0.25	0.25	0.25	0	0.5	0	0	0	linear	0.025	TRUE	100	diff_1	0	0.5	FALSE	3	sepmodel	0.9	-0.0011618713572528084	0.005986702115186408	0	10
4	250	0	250	500	750	2	0	1	0.25	0.25	0.25	0.25	0	-0.5	-0.5	0	0	linear	0.025	TRUE	25	diff_12	0	0.5	FALSE	3	fixmodel	1	0.05068117165980814	0.008278146688799028	0	10
4	250	0	250	500	750	2	0	1	0.25	0.25	0.25	0.25	0	-0.5	-0.5	0	0	linear	0.025	TRUE	25	diff_12	0	0.5	FALSE	3	mixmodel_int	1	0.041610462782380696	0.007197530282720148	0	10
4	250	0	250	500	750	2	0	1	0.25	0.25	0.25	0.25	0	-0.5	-0.5	0	0	linear	0.025	TRUE	25	diff_12	0	0.5	FALSE	3	mixmodel_int_cal	1	0.04962901423579656	0.00801118988684283	0	10
4	250	0	250	500	750	2	0	1	0.25	0.25	0.25	0.25	0	-0.5	-0.5	0	0	linear	0.025	TRUE	25	diff_12	0	0.5	FALSE	3	sepmodel	1	0.021202518382318656	0.0049731336250158145	0	10
4	250	0	250	500	750	2	0	1	0.25	0.25	0.25	0.25	0	-0.5	-0.5	0	0	linear	0.025	TRUE	50	diff_12	0	0.5	FALSE	3	fixmodel	0.7	0.013338501380516992	0.014326355542256744	0	10
4	250	0	250	500	750	2	0	1	0.25	0.25	0.25	0.25	0	-0.5	-0.5	0	0	linear	0.025	TRUE	50	diff_12	0	0.5	FALSE	3	mixmodel_int	0.7	0.0054763515628859115	0.014684745816011039	0	10
4	250	0	250	500	750	2	0	1	0.25	0.25	0.25	0.25	0	-0.5	-0.5	0	0	linear	0.025	TRUE	50	diff_12	0	0.5	FALSE	3	mixmodel_int_cal	0.7	0.011368662112399758	0.014371842068484027	0	10
4	250	0	250	500	750	2	0	1	0.25	0.25	0.25	0.25	0	-0.5	-0.5	0	0	linear	0.025	TRUE	50	diff_12	0	0.5	FALSE	3	sepmodel	0.7	-0.004351576850476119	0.014632774986411086	0	10
4	250	0	250	500	750	2	0	1	0.25	0.25	0.25	0.25	0	-0.5	-0.5	0	0	linear	0.025	TRUE	100	diff_12	0	0.5	FALSE	3	fixmodel	1	0.06897377051676847	0.006854392237434022	0	10
4	250	0	250	500	750	2	0	1	0.25	0.25	0.25	0.25	0	-0.5	-0.5	0	0	linear	0.025	TRUE	100	diff_12	0	0.5	FALSE	3	mixmodel_int	1	0.05954354428755611	0.005980433216224457	0	10
4	250	0	250	500	750	2	0	1	0.25	0.25	0.25	0.25	0	-0.5	-0.5	0	0	linear	0.025	TRUE	100	diff_12	0	0.5	FALSE	3	mixmodel_int_cal	1	0.06427190759393596	0.006592837426475368	0	10
4	250	0	250	500	750	2	0	1	0.25	0.25	0.25	0.25	0	-0.5	-0.5	0	0	linear	0.025	TRUE	100	diff_12	0	0.5	FALSE	3	sepmodel	1	0.040674865105999644	0.003485831471608599	0	10
4	250	0	250	500	750	2	0	1	0.25	0.25	0.25	0.25	0	-0.375	-0.375	0	0	linear	0.025	TRUE	25	diff_12	0	0.5	FALSE	3	fixmodel	0.9	0.044911446944569014	0.007289026889454351	0	10
4	250	0	250	500	750	2	0	1	0.25	0.25	0.25	0.25	0	-0.375	-0.375	0	0	linear	0.025	TRUE	25	diff_12	0	0.5	FALSE	3	mixmodel_int	0.9	0.03409096316235074	0.006100262862504794	0	10
4	250	0	250	500	750	2	0	1	0.25	0.25	0.25	0.25	0	-0.375	-0.375	0	0	linear	0.025	TRUE	25	diff_12	0	0.5	FALSE	3	mixmodel_int_cal	0.9	0.03930046841774142	0.006784527178949684	0	10
4	250	0	250	500	750	2	0	1	0.25	0.25	0.25	0.25	0	-0.375	-0.375	0	0	linear	0.025	TRUE	25	diff_12	0	0.5	FALSE	3	sepmodel	0.9	0.005917304560488762	0.004626280452168544	0	10
4	250	0	250	500	750	2	0	1	0.25	0.25	0.25	0.25	0	-0.375	-0.375	0	0	linear	0.025	TRUE	50	diff_12	0	0.5	FALSE	3	fixmodel	0.9	0.009287804954324626	0.002695658637017278	0	10
4	250	0	250	500	750	2	0	1	0.25	0.25	0.25	0.25	0	-0.375	-0.375	0	0	linear	0.025	TRUE	50	diff_12	0	0.5	FALSE	3	mixmodel_int	0.9	0.002422816149313023	0.002074602835036386	0	10
4	250	0	250	500	750	2	0	1	0.25	0.25	0.25	0.25	0	-0.375	-0.375	0	0	linear	0.025	TRUE	50	diff_12	0	0.5	FALSE	3	mixmodel_int_cal	0.9	0.010197890066682768	0.0029528164143665155	0	10
4	250	0	250	500	750	2	0	1	0.25	0.25	0.25	0.25	0	-0.375	-0.375	0	0	linear	0.025	TRUE	50	diff_12	0	0.5	FALSE	3	sepmodel	0.8	-0.020394152610912437	0.0027845154403975366	0	10
4	250	0	250	500	750	2	0	1	0.25	0.25	0.25	0.25	0	-0.375	-0.375	0	0	linear	0.025	TRUE	100	diff_12	0	0.5	FALSE	3	fixmodel	1	0.035816623533428335	0.007727455813899469	0	10
4	250	0	250	500	750	2	0	1	0.25	0.25	0.25	0.25	0	-0.375	-0.375	0	0	linear	0.025	TRUE	100	diff_12	0	0.5	FALSE	3	mixmodel_int	1	0.03003569417055234	0.007602288410002298	0	10
4	250	0	250	500	750	2	0	1	0.25	0.25	0.25	0.25	0	-0.375	-0.375	0	0	linear	0.025	TRUE	100	diff_12	0	0.5	FALSE	3	mixmodel_int_cal	1	0.033818819799950835	0.007775956076800837	0	10
4	250	0	250	500	750	2	0	1	0.25	0.25	0.25	0.25	0	-0.375	-0.375	0	0	linear	0.025	TRUE	100	diff_12	0	0.5	FALSE	3	sepmodel	0.8	0.012880309182922347	0.006862546288825434	0	10
4	250	0	250	500	750	2	0	1	0.25	0.25	0.25	0.25	0	-0.25	-0.25	0	0	linear	0.025	TRUE	25	diff_12	0	0.5	FALSE	3	fixmodel	0.9	0.00770086987285516	0.0032794974614233988	0	10
4	250	0	250	500	750	2	0	1	0.25	0.25	0.25	0.25	0	-0.25	-0.25	0	0	linear	0.025	TRUE	25	diff_12	0	0.5	FALSE	3	mixmodel_int	0.9	0.003745866412127602	0.003698551428642042	0	10
4	250	0	250	500	750	2	0	1	0.25	0.25	0.25	0.25	0	-0.25	-0.25	0	0	linear	0.025	TRUE	25	diff_12	0	0.5	FALSE	3	mixmodel_int_cal	1	0.012607785674921393	0.003466067683504407	0	10
4	250	0	250	500	750	2	0	1	0.25	0.25	0.25	0.25	0	-0.25	-0.25	0	0	linear	0.025	TRUE	25	diff_12	0	0.5	FALSE	3	sepmodel	0.8	-0.004735406770728176	0.004305671920623343	0	10
4	250	0	250	500	750	2	0	1	0.25	0.25	0.25	0.25	0	-0.25	-0.25	0	0	linear	0.025	TRUE	50	diff_12	0	0.5	FALSE	3	fixmodel	0.9	0.012868127437060015	0.007237138136408444	0	10
4	250	0	250	500	750	2	0	1	0.25	0.25	0.25	0.25	0	-0.25	-0.25	0	0	linear	0.025	TRUE	50	diff_12	0	0.5	FALSE	3	mixmodel_int	0.9	0.011793593015474002	0.007307342042925869	0	10
4	250	0	250	500	750	2	0	1	0.25	0.25	0.25	0.25	0	-0.25	-0.25	0	0	linear	0.025	TRUE	50	diff_12	0	0.5	FALSE	3	mixmodel_int_cal	0.9	0.012584930021439006	0.007116811841774011	0	10
4	250	0	250	500	750	2	0	1	0.25	0.25	0.25	0.25	0	-0.25	-0.25	0	0	linear	0.025	TRUE	50	diff_12	0	0.5	FALSE	3	sepmodel	0.7	-0.0025484929205562778	0.007735805019840853	0	10
4	250	0	250	500	750	2	0	1	0.25	0.25	0.25	0.25	0	-0.25	-0.25	0	0	linear	0.025	TRUE	100	diff_12	0	0.5	FALSE	3	fixmodel	0.8	0.03653733973816147	0.013110578597298335	0	10
4	250	0	250	500	750	2	0	1	0.25	0.25	0.25	0.25	0	-0.25	-0.25	0	0	linear	0.025	TRUE	100	diff_12	0	0.5	FALSE	3	mixmodel_int	0.9	0.03688629428863374	0.012996125860271017	0	10
4	250	0	250	500	750	2	0	1	0.25	0.25	0.25	0.25	0	-0.25	-0.25	0	0	linear	0.025	TRUE	100	diff_12	0	0.5	FALSE	3	mixmodel_int_cal	0.8	0.03590278647861192	0.012891130638068696	0	10
4	250	0	250	500	750	2	0	1	0.25	0.25	0.25	0.25	0	-0.25	-0.25	0	0	linear	0.025	TRUE	100	diff_12	0	0.5	FALSE	3	sepmodel	0.7	0.030773438665202896	0.01567717974723981	0	10
4	250	0	250	500	750	2	0	1	0.25	0.25	0.25	0.25	0	-0.125	-0.125	0	0	linear	0.025	TRUE	25	diff_12	0	0.5	FALSE	3	fixmodel	1	0.008607896352055892	0.003418543572682249	0	10
4	250	0	250	500	750	2	0	1	0.25	0.25	0.25	0.25	0	-0.125	-0.125	0	0	linear	0.025	TRUE	25	diff_12	0	0.5	FALSE	3	mixmodel_int	1	0.008339161387082319	0.0034676870352948665	0	10
4	250	0	250	500	750	2	0	1	0.25	0.25	0.25	0.25	0	-0.125	-0.125	0	0	linear	0.025	TRUE	25	diff_12	0	0.5	FALSE	3	mixmodel_int_cal	1	0.0078084292442660245	0.0034516225285196613	0	10
4	250	0	250	500	750	2	0	1	0.25	0.25	0.25	0.25	0	-0.125	-0.125	0	0	linear	0.025	TRUE	25	diff_12	0	0.5	FALSE	3	sepmodel	0.9	-0.0020973166490635188	0.0037518665220898206	0	10
4	250	0	250	500	750	2	0	1	0.25	0.25	0.25	0.25	0	-0.125	-0.125	0	0	linear	0.025	TRUE	50	diff_12	0	0.5	FALSE	3	fixmodel	1	0.046786091758627746	0.007220612060924383	0	10
4	250	0	250	500	750	2	0	1	0.25	0.25	0.25	0.25	0	-0.125	-0.125	0	0	linear	0.025	TRUE	50	diff_12	0	0.5	FALSE	3	mixmodel_int	1	0.0442703514631669	0.007142713402235776	0	10
4	250	0	250	500	750	2	0	1	0.25	0.25	0.25	0.25	0	-0.125	-0.125	0	0	linear	0.025	TRUE	50	diff_12	0	0.5	FALSE	3	mixmodel_int_cal	1	0.046955823338616524	0.0072766944962715	0	10
4	250	0	250	500	750	2	0	1	0.25	0.25	0.25	0.25	0	-0.125	-0.125	0	0	linear	0.025	TRUE	50	diff_12	0	0.5	FALSE	3	sepmodel	1	0.03614539594653583	0.0065111173258252854	0	10
4	250	0	250	500	750	2	0	1	0.25	0.25	0.25	0.25	0	-0.125	-0.125	0	0	linear	0.025	TRUE	100	diff_12	0	0.5	FALSE	3	fixmodel	0.7	-0.01728788173696251	0.009582220447892602	0	10
4	250	0	250	500	750	2	0	1	0.25	0.25	0.25	0.25	0	-0.125	-0.125	0	0	linear	0.025	TRUE	100	diff_12	0	0.5	FALSE	3	mixmodel_int	0.7	-0.01728788173696342	0.009582220447892484	0	10
4	250	0	250	500	750	2	0	1	0.25	0.25	0.25	0.25	0	-0.125	-0.125	0	0	linear	0.025	TRUE	100	diff_12	0	0.5	FALSE	3	mixmodel_int_cal	0.7	-0.016590655855307803	0.009766351712739032	0	10
4	250	0	250	500	750	2	0	1	0.25	0.25	0.25	0.25	0	-0.125	-0.125	0	0	linear	0.025	TRUE	100	diff_12	0	0.5	FALSE	3	sepmodel	0.7	-0.022468747195342087	0.011191200376356437	0	10
4	250	0	250	500	750	2	0	1	0.25	0.25	0.25	0.25	0	0	0	0	0	linear	0.025	TRUE	25	diff_12	0	0.5	FALSE	3	fixmodel	0.7	-0.025781580249083023	0.00815728332619935	0	10
4	250	0	250	500	750	2	0	1	0.25	0.25	0.25	0.25	0	0	0	0	0	linear	0.025	TRUE	25	diff_12	0	0.5	FALSE	3	mixmodel_int	0.6	-0.029375270084238073	0.008741772849190891	0	10
4	250	0	250	500	750	2	0	1	0.25	0.25	0.25	0.25	0	0	0	0	0	linear	0.025	TRUE	25	diff_12	0	0.5	FALSE	3	mixmodel_int_cal	0.7	-0.029508600169451102	0.008001302277378443	0	10
4	250	0	250	500	750	2	0	1	0.25	0.25	0.25	0.25	0	0	0	0	0	linear	0.025	TRUE	25	diff_12	0	0.5	FALSE	3	sepmodel	0.7	-0.03348546870741978	0.008144188466095504	0	10
4	250	0	250	500	750	2	0	1	0.25	0.25	0.25	0.25	0	0	0	0	0	linear	0.025	TRUE	50	diff_12	0	0.5	FALSE	3	fixmodel	0.9	0.013861368405040111	0.004392673382475339	0	10
4	250	0	250	500	750	2	0	1	0.25	0.25	0.25	0.25	0	0	0	0	0	linear	0.025	TRUE	50	diff_12	0	0.5	FALSE	3	mixmodel_int	0.9	0.013468523323693221	0.004351153403768276	0	10
4	250	0	250	500	750	2	0	1	0.25	0.25	0.25	0.25	0	0	0	0	0	linear	0.025	TRUE	50	diff_12	0	0.5	FALSE	3	mixmodel_int_cal	0.9	0.012918616706186475	0.004467488724667886	0	10
4	250	0	250	500	750	2	0	1	0.25	0.25	0.25	0.25	0	0	0	0	0	linear	0.025	TRUE	50	diff_12	0	0.5	FALSE	3	sepmodel	1	0.015944916851842007	0.00443263264375377	0	10
4	250	0	250	500	750	2	0	1	0.25	0.25	0.25	0.25	0	0	0	0	0	linear	0.025	TRUE	100	diff_12	0	0.5	FALSE	3	fixmodel	1	0.05271826923431424	0.007684159243728555	0	10
4	250	0	250	500	750	2	0	1	0.25	0.25	0.25	0.25	0	0	0	0	0	linear	0.025	TRUE	100	diff_12	0	0.5	FALSE	3	mixmodel_int	1	0.05312860653956255	0.008186709224610294	0	10
4	250	0	250	500	750	2	0	1	0.25	0.25	0.25	0.25	0	0	0	0	0	linear	0.025	TRUE	100	diff_12	0	0.5	FALSE	3	mixmodel_int_cal	1	0.05179777693133587	0.007848208914107296	0	10
4	250	0	250	500	750	2	0	1	0.25	0.25	0.25	0.25	0	0	0	0	0	linear	0.025	TRUE	100	diff_12	0	0.5	FALSE	3	sepmodel	1	0.05683980412497656	0.009439957003649442	0	10
4	250	0	250	500	750	2	0	1	0.25	0.25	0.25	0.25	0	0.125	0.125	0	0	linear	0.025	TRUE	25	diff_12	0	0.5	FALSE	3	fixmodel	0.7	-0.04551997436340842	0.0060889401567082255	0	10
4	250	0	250	500	750	2	0	1	0.25	0.25	0.25	0.25	0	0.125	0.125	0	0	linear	0.025	TRUE	25	diff_12	0	0.5	FALSE	3	mixmodel_int	0.7	-0.04429284383952659	0.00590551496200686	0	10
4	250	0	250	500	750	2	0	1	0.25	0.25	0.25	0.25	0	0.125	0.125	0	0	linear	0.025	TRUE	25	diff_12	0	0.5	FALSE	3	mixmodel_int_cal	0.7	-0.043694089585023244	0.005780442613351724	0	10
4	250	0	250	500	750	2	0	1	0.25	0.25	0.25	0.25	0	0.125	0.125	0	0	linear	0.025	TRUE	25	diff_12	0	0.5	FALSE	3	sepmodel	0.7	-0.03895968188789553	0.005060420959221289	0	10
4	250	0	250	500	750	2	0	1	0.25	0.25	0.25	0.25	0	0.125	0.125	0	0	linear	0.025	TRUE	50	diff_12	0	0.5	FALSE	3	fixmodel	0.8	0.0235182772073032	0.007892393789499436	0	10
4	250	0	250	500	750	2	0	1	0.25	0.25	0.25	0.25	0	0.125	0.125	0	0	linear	0.025	TRUE	50	diff_12	0	0.5	FALSE	3	mixmodel_int	0.8	0.02388943823885189	0.00801508732781481	0	10
4	250	0	250	500	750	2	0	1	0.25	0.25	0.25	0.25	0	0.125	0.125	0	0	linear	0.025	TRUE	50	diff_12	0	0.5	FALSE	3	mixmodel_int_cal	0.8	0.028131115023644643	0.008168388792656573	0	10
4	250	0	250	500	750	2	0	1	0.25	0.25	0.25	0.25	0	0.125	0.125	0	0	linear	0.025	TRUE	50	diff_12	0	0.5	FALSE	3	sepmodel	0.9	0.03617456265295787	0.010791687876052988	0	10
4	250	0	250	500	750	2	0	1	0.25	0.25	0.25	0.25	0	0.125	0.125	0	0	linear	0.025	TRUE	100	diff_12	0	0.5	FALSE	3	fixmodel	0.7	0.007125446126767909	0.011058592438931493	0	10
4	250	0	250	500	750	2	0	1	0.25	0.25	0.25	0.25	0	0.125	0.125	0	0	linear	0.025	TRUE	100	diff_12	0	0.5	FALSE	3	mixmodel_int	0.7	0.0067890428211691	0.011839761499118263	0	10
4	250	0	250	500	750	2	0	1	0.25	0.25	0.25	0.25	0	0.125	0.125	0	0	linear	0.025	TRUE	100	diff_12	0	0.5	FALSE	3	mixmodel_int_cal	0.8	0.009642087243714074	0.011317435427571526	0	10
4	250	0	250	500	750	2	0	1	0.25	0.25	0.25	0.25	0	0.125	0.125	0	0	linear	0.025	TRUE	100	diff_12	0	0.5	FALSE	3	sepmodel	0.7	0.007631287432347755	0.013961894831871892	0	10
4	250	0	250	500	750	2	0	1	0.25	0.25	0.25	0.25	0	0.25	0.25	0	0	linear	0.025	TRUE	25	diff_12	0	0.5	FALSE	3	fixmodel	1	0.02011075764480204	0.004462744515130142	0	10
4	250	0	250	500	750	2	0	1	0.25	0.25	0.25	0.25	0	0.25	0.25	0	0	linear	0.025	TRUE	25	diff_12	0	0.5	FALSE	3	mixmodel_int	1	0.025434056893920597	0.00404048222103966	0	10
4	250	0	250	500	750	2	0	1	0.25	0.25	0.25	0.25	0	0.25	0.25	0	0	linear	0.025	TRUE	25	diff_12	0	0.5	FALSE	3	mixmodel_int_cal	1	0.0179774639917916	0.004391888344242354	0	10
4	250	0	250	500	750	2	0	1	0.25	0.25	0.25	0.25	0	0.25	0.25	0	0	linear	0.025	TRUE	25	diff_12	0	0.5	FALSE	3	sepmodel	1	0.036418860859812364	0.0047617834066664075	0	10
4	250	0	250	500	750	2	0	1	0.25	0.25	0.25	0.25	0	0.25	0.25	0	0	linear	0.025	TRUE	50	diff_12	0	0.5	FALSE	3	fixmodel	0.5	-0.04894094160088158	0.012207177418893328	0	10
4	250	0	250	500	750	2	0	1	0.25	0.25	0.25	0.25	0	0.25	0.25	0	0	linear	0.025	TRUE	50	diff_12	0	0.5	FALSE	3	mixmodel_int	0.5	-0.04738752717512521	0.012637001610191894	0	10
4	250	0	250	500	750	2	0	1	0.25	0.25	0.25	0.25	0	0.25	0.25	0	0	linear	0.025	TRUE	50	diff_12	0	0.5	FALSE	3	mixmodel_int_cal	0.4	-0.050094082791001734	0.012175760399027912	0	10
4	250	0	250	500	750	2	0	1	0.25	0.25	0.25	0.25	0	0.25	0.25	0	0	linear	0.025	TRUE	50	diff_12	0	0.5	FALSE	3	sepmodel	0.6	-0.04100870736660596	0.012461278435024047	0	10
4	250	0	250	500	750	2	0	1	0.25	0.25	0.25	0.25	0	0.25	0.25	0	0	linear	0.025	TRUE	100	diff_12	0	0.5	FALSE	3	fixmodel	0.7	-0.04182360727001573	0.008072052038599533	0	10
4	250	0	250	500	750	2	0	1	0.25	0.25	0.25	0.25	0	0.25	0.25	0	0	linear	0.025	TRUE	100	diff_12	0	0.5	FALSE	3	mixmodel_int	0.7	-0.03152511982657071	0.007327935300738261	0	10
4	250	0	250	500	750	2	0	1	0.25	0.25	0.25	0.25	0	0.25	0.25	0	0	linear	0.025	TRUE	100	diff_12	0	0.5	FALSE	3	mixmodel_int_cal	0.7	-0.04005457338061607	0.008514751070964506	0	10
4	250	0	250	500	750	2	0	1	0.25	0.25	0.25	0.25	0	0.25	0.25	0	0	linear	0.025	TRUE	100	diff_12	0	0.5	FALSE	3	sepmodel	0.7	-0.016727454035525745	0.00606986453910356	0	10
4	250	0	250	500	750	2	0	1	0.25	0.25	0.25	0.25	0	0.375	0.375	0	0	linear	0.025	TRUE	25	diff_12	0	0.5	FALSE	3	fixmodel	0.8	0.014435681403293859	0.0078718900380846165	0	10
4	250	0	250	500	750	2	0	1	0.25	0.25	0.25	0.25	0	0.375	0.375	0	0	linear	0.025	TRUE	25	diff_12	0	0.5	FALSE	3	mixmodel_int	0.9	0.03165905589502806	0.007068045880480362	0	10
4	250	0	250	500	750	2	0	1	0.25	0.25	0.25	0.25	0	0.375	0.375	0	0	linear	0.025	TRUE	25	diff_12	0	0.5	FALSE	3	mixmodel_int_cal	0.8	0.016414672488858702	0.0073401228561572884	0	10
4	250	0	250	500	750	2	0	1	0.25	0.25	0.25	0.25	0	0.375	0.375	0	0	linear	0.025	TRUE	25	diff_12	0	0.5	FALSE	3	sepmodel	0.9	0.0501505765461646	0.008158672660484622	0	10
4	250	0	250	500	750	2	0	1	0.25	0.25	0.25	0.25	0	0.375	0.375	0	0	linear	0.025	TRUE	50	diff_12	0	0.5	FALSE	3	fixmodel	0.7	-0.06224253061159807	0.015680793318860305	0	10
4	250	0	250	500	750	2	0	1	0.25	0.25	0.25	0.25	0	0.375	0.375	0	0	linear	0.025	TRUE	50	diff_12	0	0.5	FALSE	3	mixmodel_int	0.7	-0.052573470610616894	0.015578187479568236	0	10
4	250	0	250	500	750	2	0	1	0.25	0.25	0.25	0.25	0	0.375	0.375	0	0	linear	0.025	TRUE	50	diff_12	0	0.5	FALSE	3	mixmodel_int_cal	0.7	-0.059575511267751666	0.014949747380685266	0	10
4	250	0	250	500	750	2	0	1	0.25	0.25	0.25	0.25	0	0.375	0.375	0	0	linear	0.025	TRUE	50	diff_12	0	0.5	FALSE	3	sepmodel	0.7	-0.036150910237206554	0.012347862156048519	0	10
4	250	0	250	500	750	2	0	1	0.25	0.25	0.25	0.25	0	0.375	0.375	0	0	linear	0.025	TRUE	100	diff_12	0	0.5	FALSE	3	fixmodel	0.7	-0.016968866918355346	0.006447452029777003	0	10
4	250	0	250	500	750	2	0	1	0.25	0.25	0.25	0.25	0	0.375	0.375	0	0	linear	0.025	TRUE	100	diff_12	0	0.5	FALSE	3	mixmodel_int	0.7	-0.006992755073488477	0.007551459250713256	0	10
4	250	0	250	500	750	2	0	1	0.25	0.25	0.25	0.25	0	0.375	0.375	0	0	linear	0.025	TRUE	100	diff_12	0	0.5	FALSE	3	mixmodel_int_cal	0.7	-0.01349518327739412	0.007606643169517289	0	10
4	250	0	250	500	750	2	0	1	0.25	0.25	0.25	0.25	0	0.375	0.375	0	0	linear	0.025	TRUE	100	diff_12	0	0.5	FALSE	3	sepmodel	0.8	0.0065640293037916575	0.008596255492295	0	10
4	250	0	250	500	750	2	0	1	0.25	0.25	0.25	0.25	0	0.5	0.5	0	0	linear	0.025	TRUE	25	diff_12	0	0.5	FALSE	3	fixmodel	0.8	0.03392042393662835	0.01347734009174407	0	10
4	250	0	250	500	750	2	0	1	0.25	0.25	0.25	0.25	0	0.5	0.5	0	0	linear	0.025	TRUE	25	diff_12	0	0.5	FALSE	3	mixmodel_int	0.8	0.0395379787771863	0.014148093853678748	0	10
4	250	0	250	500	750	2	0	1	0.25	0.25	0.25	0.25	0	0.5	0.5	0	0	linear	0.025	TRUE	25	diff_12	0	0.5	FALSE	3	mixmodel_int_cal	0.9	0.03316617339855764	0.012677519029889794	0	10
4	250	0	250	500	750	2	0	1	0.25	0.25	0.25	0.25	0	0.5	0.5	0	0	linear	0.025	TRUE	25	diff_12	0	0.5	FALSE	3	sepmodel	1	0.07065537221966253	0.01649381432112833	0	10
4	250	0	250	500	750	2	0	1	0.25	0.25	0.25	0.25	0	0.5	0.5	0	0	linear	0.025	TRUE	50	diff_12	0	0.5	FALSE	3	fixmodel	0.8	0.014132452970036635	0.008306876776558711	0	10
4	250	0	250	500	750	2	0	1	0.25	0.25	0.25	0.25	0	0.5	0.5	0	0	linear	0.025	TRUE	50	diff_12	0	0.5	FALSE	3	mixmodel_int	0.9	0.027578484616526754	0.010002551453032173	0	10
4	250	0	250	500	750	2	0	1	0.25	0.25	0.25	0.25	0	0.5	0.5	0	0	linear	0.025	TRUE	50	diff_12	0	0.5	FALSE	3	mixmodel_int_cal	0.9	0.019674818664008442	0.008344478340966249	0	10
4	250	0	250	500	750	2	0	1	0.25	0.25	0.25	0.25	0	0.5	0.5	0	0	linear	0.025	TRUE	50	diff_12	0	0.5	FALSE	3	sepmodel	0.9	0.06217786398617721	0.013361611866729167	0	10
4	250	0	250	500	750	2	0	1	0.25	0.25	0.25	0.25	0	0.5	0.5	0	0	linear	0.025	TRUE	100	diff_12	0	0.5	FALSE	3	fixmodel	0.6	-0.05263586313387307	0.009854366989854342	0	10
4	250	0	250	500	750	2	0	1	0.25	0.25	0.25	0.25	0	0.5	0.5	0	0	linear	0.025	TRUE	100	diff_12	0	0.5	FALSE	3	mixmodel_int	0.6	-0.043584241924159724	0.008427455064563947	0	10
4	250	0	250	500	750	2	0	1	0.25	0.25	0.25	0.25	0	0.5	0.5	0	0	linear	0.025	TRUE	100	diff_12	0	0.5	FALSE	3	mixmodel_int_cal	0.6	-0.04917536916316536	0.008732598268839563	0	10
4	250	0	250	500	750	2	0	1	0.25	0.25	0.25	0.25	0	0.5	0.5	0	0	linear	0.025	TRUE	100	diff_12	0	0.5	FALSE	3	sepmodel	0.7	-0.02624041899790826	0.006645669468136377	0	10
4	250	0	250	500	750	2	0	1	0.25	0.25	0.25	0.25	0	-0.5	-0.5	0	-0.5	linear	0.025	TRUE	25	diff_124	0	0.5	FALSE	3	fixmodel	0.8	-0.012938490281666524	0.006415764290127384	0	10
4	250	0	250	500	750	2	0	1	0.25	0.25	0.25	0.25	0	-0.5	-0.5	0	-0.5	linear	0.025	TRUE	25	diff_124	0	0.5	FALSE	3	mixmodel_int	0.7	-0.02624774053348121	0.00970243419761296	0	10
4	250	0	250	500	750	2	0	1	0.25	0.25	0.25	0.25	0	-0.5	-0.5	0	-0.5	linear	0.025	TRUE	25	diff_124	0	0.5	FALSE	3	mixmodel_int_cal	0.7	-0.0161779680306172	0.007214552268521488	0	10
4	250	0	250	500	750	2	0	1	0.25	0.25	0.25	0.25	0	-0.5	-0.5	0	-0.5	linear	0.025	TRUE	25	diff_124	0	0.5	FALSE	3	sepmodel	0.7	-0.04173901773851348	0.014306222009173832	0	10
4	250	0	250	500	750	2	0	1	0.25	0.25	0.25	0.25	0	-0.5	-0.5	0	-0.5	linear	0.025	TRUE	50	diff_124	0	0.5	FALSE	3	fixmodel	0.9	0.04854547223202575	0.012039895945847607	0	10
4	250	0	250	500	750	2	0	1	0.25	0.25	0.25	0.25	0	-0.5	-0.5	0	-0.5	linear	0.025	TRUE	50	diff_124	0	0.5	FALSE	3	mixmodel_int	0.9	0.03138474569828455	0.011045888545270418	0	10
4	250	0	250	500	750	2	0	1	0.25	0.25	0.25	0.25	0	-0.5	-0.5	0	-0.5	linear	0.025	TRUE	50	diff_124	0	0.5	FALSE	3	mixmodel_int_cal	0.9	0.041637805091978855	0.011971173964807182	0	10
4	250	0	250	500	750	2	0	1	0.25	0.25	0.25	0.25	0	-0.5	-0.5	0	-0.5	linear	0.025	TRUE	50	diff_124	0	0.5	FALSE	3	sepmodel	0.8	0.008123287923412654	0.01135061635113352	0	10
4	250	0	250	500	750	2	0	1	0.25	0.25	0.25	0.25	0	-0.5	-0.5	0	-0.5	linear	0.025	TRUE	100	diff_124	0	0.5	FALSE	3	fixmodel	1	-0.005126331591915301	0.0023052364817872195	0	10
4	250	0	250	500	750	2	0	1	0.25	0.25	0.25	0.25	0	-0.5	-0.5	0	-0.5	linear	0.025	TRUE	100	diff_124	0	0.5	FALSE	3	mixmodel_int	0.9	-0.01317071688715058	0.0025503742722080476	0	10
4	250	0	250	500	750	2	0	1	0.25	0.25	0.25	0.25	0	-0.5	-0.5	0	-0.5	linear	0.025	TRUE	100	diff_124	0	0.5	FALSE	3	mixmodel_int_cal	0.9	-0.004428561711568149	0.0021819904849346315	0	10
4	250	0	250	500	750	2	0	1	0.25	0.25	0.25	0.25	0	-0.5	-0.5	0	-0.5	linear	0.025	TRUE	100	diff_124	0	0.5	FALSE	3	sepmodel	0.9	-0.021789971107955785	0.0026632052565663225	0	10
4	250	0	250	500	750	2	0	1	0.25	0.25	0.25	0.25	0	-0.375	-0.375	0	-0.375	linear	0.025	TRUE	25	diff_124	0	0.5	FALSE	3	fixmodel	0.9	0.031227167549857958	0.006610174261895383	0	10
4	250	0	250	500	750	2	0	1	0.25	0.25	0.25	0.25	0	-0.375	-0.375	0	-0.375	linear	0.025	TRUE	25	diff_124	0	0.5	FALSE	3	mixmodel_int	0.9	0.026860481116926557	0.006464034572384103	0	10
4	250	0	250	500	750	2	0	1	0.25	0.25	0.25	0.25	0	-0.375	-0.375	0	-0.375	linear	0.025	TRUE	25	diff_124	0	0.5	FALSE	3	mixmodel_int_cal	0.9	0.02991964797768661	0.007034593710637385	0	10
4	250	0	250	500	750	2	0	1	0.25	0.25	0.25	0.25	0	-0.375	-0.375	0	-0.375	linear	0.025	TRUE	25	diff_124	0	0.5	FALSE	3	sepmodel	0.9	0.01991389504287057	0.008148178769607039	0	10
4	250	0	250	500	750	2	0	1	0.25	0.25	0.25	0.25	0	-0.375	-0.375	0	-0.375	linear	0.025	TRUE	50	diff_124	0	0.5	FALSE	3	fixmodel	0.7	-0.05563295564035869	0.008258785557320195	0	10
4	250	0	250	500	750	2	0	1	0.25	0.25	0.25	0.25	0	-0.375	-0.375	0	-0.375	linear	0.025	TRUE	50	diff_124	0	0.5	FALSE	3	mixmodel_int	0.7	-0.06259232656961593	0.009247358205744155	0	10
4	250	0	250	500	750	2	0	1	0.25	0.25	0.25	0.25	0	-0.375	-0.375	0	-0.375	linear	0.025	TRUE	50	diff_124	0	0.5	FALSE	3	mixmodel_int_cal	0.6	-0.06060017246370408	0.009215017103426777	0	10
4	250	0	250	500	750	2	0	1	0.25	0.25	0.25	0.25	0	-0.375	-0.375	0	-0.375	linear	0.025	TRUE	50	diff_124	0	0.5	FALSE	3	sepmodel	0.4	-0.08526858800873299	0.012674036340379858	0	10
4	250	0	250	500	750	2	0	1	0.25	0.25	0.25	0.25	0	-0.375	-0.375	0	-0.375	linear	0.025	TRUE	100	diff_124	0	0.5	FALSE	3	fixmodel	0.6	-0.02433536975726774	0.009874805255612296	0	10
4	250	0	250	500	750	2	0	1	0.25	0.25	0.25	0.25	0	-0.375	-0.375	0	-0.375	linear	0.025	TRUE	100	diff_124	0	0.5	FALSE	3	mixmodel_int	0.6	-0.02803954232102806	0.009798587786837051	0	10
4	250	0	250	500	750	2	0	1	0.25	0.25	0.25	0.25	0	-0.375	-0.375	0	-0.375	linear	0.025	TRUE	100	diff_124	0	0.5	FALSE	3	mixmodel_int_cal	0.6	-0.027962945775295785	0.010053072782528956	0	10
4	250	0	250	500	750	2	0	1	0.25	0.25	0.25	0.25	0	-0.375	-0.375	0	-0.375	linear	0.025	TRUE	100	diff_124	0	0.5	FALSE	3	sepmodel	0.5	-0.04560962777029124	0.010707768050788404	0	10
4	250	0	250	500	750	2	0	1	0.25	0.25	0.25	0.25	0	-0.25	-0.25	0	-0.25	linear	0.025	TRUE	25	diff_124	0	0.5	FALSE	3	fixmodel	0.9	0.010985941525076393	0.004753808348671399	0	10
4	250	0	250	500	750	2	0	1	0.25	0.25	0.25	0.25	0	-0.25	-0.25	0	-0.25	linear	0.025	TRUE	25	diff_124	0	0.5	FALSE	3	mixmodel_int	0.9	0.010752553853004842	0.004601303083425793	0	10
4	250	0	250	500	750	2	0	1	0.25	0.25	0.25	0.25	0	-0.25	-0.25	0	-0.25	linear	0.025	TRUE	25	diff_124	0	0.5	FALSE	3	mixmodel_int_cal	0.9	0.011761483678486683	0.004700882573335308	0	10
4	250	0	250	500	750	2	0	1	0.25	0.25	0.25	0.25	0	-0.25	-0.25	0	-0.25	linear	0.025	TRUE	25	diff_124	0	0.5	FALSE	3	sepmodel	0.9	-0.002556578022747008	0.006014843522584968	0	10
4	250	0	250	500	750	2	0	1	0.25	0.25	0.25	0.25	0	-0.25	-0.25	0	-0.25	linear	0.025	TRUE	50	diff_124	0	0.5	FALSE	3	fixmodel	0.8	-0.018110418053058915	0.006378915002703355	0	10
4	250	0	250	500	750	2	0	1	0.25	0.25	0.25	0.25	0	-0.25	-0.25	0	-0.25	linear	0.025	TRUE	50	diff_124	0	0.5	FALSE	3	mixmodel_int	0.8	-0.018141004123599903	0.006241015834747318	0	10
4	250	0	250	500	750	2	0	1	0.25	0.25	0.25	0.25	0	-0.25	-0.25	0	-0.25	linear	0.025	TRUE	50	diff_124	0	0.5	FALSE	3	mixmodel_int_cal	0.8	-0.01678119280509288	0.005996685315883664	0	10
4	250	0	250	500	750	2	0	1	0.25	0.25	0.25	0.25	0	-0.25	-0.25	0	-0.25	linear	0.025	TRUE	50	diff_124	0	0.5	FALSE	3	sepmodel	0.6	-0.03206248018104519	0.007566882287940125	0	10
4	250	0	250	500	750	2	0	1	0.25	0.25	0.25	0.25	0	-0.25	-0.25	0	-0.25	linear	0.025	TRUE	100	diff_124	0	0.5	FALSE	3	fixmodel	0.9	0.051706084020294925	0.015776729295712427	0	10
4	250	0	250	500	750	2	0	1	0.25	0.25	0.25	0.25	0	-0.25	-0.25	0	-0.25	linear	0.025	TRUE	100	diff_124	0	0.5	FALSE	3	mixmodel_int	0.9	0.048607441650160246	0.015982574372914855	0	10
4	250	0	250	500	750	2	0	1	0.25	0.25	0.25	0.25	0	-0.25	-0.25	0	-0.25	linear	0.025	TRUE	100	diff_124	0	0.5	FALSE	3	mixmodel_int_cal	0.9	0.05202719821230013	0.016693417842680257	0	10
4	250	0	250	500	750	2	0	1	0.25	0.25	0.25	0.25	0	-0.25	-0.25	0	-0.25	linear	0.025	TRUE	100	diff_124	0	0.5	FALSE	3	sepmodel	0.8	0.04042462989019056	0.014796669666149434	0	10
4	250	0	250	500	750	2	0	1	0.25	0.25	0.25	0.25	0	-0.125	-0.125	0	-0.125	linear	0.025	TRUE	25	diff_124	0	0.5	FALSE	3	fixmodel	1	0.049223179679857586	0.007982897634617864	0	10
4	250	0	250	500	750	2	0	1	0.25	0.25	0.25	0.25	0	-0.125	-0.125	0	-0.125	linear	0.025	TRUE	25	diff_124	0	0.5	FALSE	3	mixmodel_int	1	0.05011448593935804	0.00834730015387966	0	10
4	250	0	250	500	750	2	0	1	0.25	0.25	0.25	0.25	0	-0.125	-0.125	0	-0.125	linear	0.025	TRUE	25	diff_124	0	0.5	FALSE	3	mixmodel_int_cal	1	0.049467804028639865	0.008153745383943489	0	10
4	250	0	250	500	750	2	0	1	0.25	0.25	0.25	0.25	0	-0.125	-0.125	0	-0.125	linear	0.025	TRUE	25	diff_124	0	0.5	FALSE	3	sepmodel	0.8	0.03364413393628142	0.009685322923165367	0	10
4	250	0	250	500	750	2	0	1	0.25	0.25	0.25	0.25	0	-0.125	-0.125	0	-0.125	linear	0.025	TRUE	50	diff_124	0	0.5	FALSE	3	fixmodel	1	0.06896213076751598	0.005867600661096214	0	10
4	250	0	250	500	750	2	0	1	0.25	0.25	0.25	0.25	0	-0.125	-0.125	0	-0.125	linear	0.025	TRUE	50	diff_124	0	0.5	FALSE	3	mixmodel_int	1	0.06822885489775961	0.005873283993184962	0	10
4	250	0	250	500	750	2	0	1	0.25	0.25	0.25	0.25	0	-0.125	-0.125	0	-0.125	linear	0.025	TRUE	50	diff_124	0	0.5	FALSE	3	mixmodel_int_cal	1	0.06473104275659955	0.005278141471483997	0	10
4	250	0	250	500	750	2	0	1	0.25	0.25	0.25	0.25	0	-0.125	-0.125	0	-0.125	linear	0.025	TRUE	50	diff_124	0	0.5	FALSE	3	sepmodel	1	0.06176929842467698	0.005238452212572852	0	10
4	250	0	250	500	750	2	0	1	0.25	0.25	0.25	0.25	0	-0.125	-0.125	0	-0.125	linear	0.025	TRUE	100	diff_124	0	0.5	FALSE	3	fixmodel	0.8	-0.007376512141963385	0.0035361113157239316	0	10
4	250	0	250	500	750	2	0	1	0.25	0.25	0.25	0.25	0	-0.125	-0.125	0	-0.125	linear	0.025	TRUE	100	diff_124	0	0.5	FALSE	3	mixmodel_int	0.8	-0.009898314521925803	0.003830221787720236	0	10
4	250	0	250	500	750	2	0	1	0.25	0.25	0.25	0.25	0	-0.125	-0.125	0	-0.125	linear	0.025	TRUE	100	diff_124	0	0.5	FALSE	3	mixmodel_int_cal	0.8	-0.008993812247926909	0.0038092532624816365	0	10
4	250	0	250	500	750	2	0	1	0.25	0.25	0.25	0.25	0	-0.125	-0.125	0	-0.125	linear	0.025	TRUE	100	diff_124	0	0.5	FALSE	3	sepmodel	0.7	-0.017937561667801177	0.004509488986597884	0	10
4	250	0	250	500	750	2	0	1	0.25	0.25	0.25	0.25	0	0	0	0	0	linear	0.025	TRUE	25	diff_124	0	0.5	FALSE	3	fixmodel	0.8	-0.007735639621515117	0.009326161550337188	0	10
4	250	0	250	500	750	2	0	1	0.25	0.25	0.25	0.25	0	0	0	0	0	linear	0.025	TRUE	25	diff_124	0	0.5	FALSE	3	mixmodel_int	0.8	-0.007650152850171313	0.009162407311970249	0	10
4	250	0	250	500	750	2	0	1	0.25	0.25	0.25	0.25	0	0	0	0	0	linear	0.025	TRUE	25	diff_124	0	0.5	FALSE	3	mixmodel_int_cal	0.7	-0.0054857151184824985	0.009551416637951435	0	10
4	250	0	250	500	750	2	0	1	0.25	0.25	0.25	0.25	0	0	0	0	0	linear	0.025	TRUE	25	diff_124	0	0.5	FALSE	3	sepmodel	0.5	-0.006402395217310272	0.010387263882970333	0	10
4	250	0	250	500	750	2	0	1	0.25	0.25	0.25	0.25	0	0	0	0	0	linear	0.025	TRUE	50	diff_124	0	0.5	FALSE	3	fixmodel	0.9	-0.021294715252834117	0.005096596232972887	0	10
4	250	0	250	500	750	2	0	1	0.25	0.25	0.25	0.25	0	0	0	0	0	linear	0.025	TRUE	50	diff_124	0	0.5	FALSE	3	mixmodel_int	0.9	-0.021640794340656553	0.005123875239158559	0	10
4	250	0	250	500	750	2	0	1	0.25	0.25	0.25	0.25	0	0	0	0	0	linear	0.025	TRUE	50	diff_124	0	0.5	FALSE	3	mixmodel_int_cal	0.9	-0.019600611001342035	0.004949650807014601	0	10
4	250	0	250	500	750	2	0	1	0.25	0.25	0.25	0.25	0	0	0	0	0	linear	0.025	TRUE	50	diff_124	0	0.5	FALSE	3	sepmodel	0.8	-0.01663447693024486	0.005240404084882696	0	10
4	250	0	250	500	750	2	0	1	0.25	0.25	0.25	0.25	0	0	0	0	0	linear	0.025	TRUE	100	diff_124	0	0.5	FALSE	3	fixmodel	0.9	0.018875433451543085	0.004100354531552292	0	10
4	250	0	250	500	750	2	0	1	0.25	0.25	0.25	0.25	0	0	0	0	0	linear	0.025	TRUE	100	diff_124	0	0.5	FALSE	3	mixmodel_int	0.9	0.02205055471625797	0.00416360247999096	0	10
4	250	0	250	500	750	2	0	1	0.25	0.25	0.25	0.25	0	0	0	0	0	linear	0.025	TRUE	100	diff_124	0	0.5	FALSE	3	mixmodel_int_cal	0.9	0.019398430490050682	0.004272251766492051	0	10
4	250	0	250	500	750	2	0	1	0.25	0.25	0.25	0.25	0	0	0	0	0	linear	0.025	TRUE	100	diff_124	0	0.5	FALSE	3	sepmodel	0.9	0.033286348814115	0.006124627219055454	0	10
4	250	0	250	500	750	2	0	1	0.25	0.25	0.25	0.25	0	0.125	0.125	0	0.125	linear	0.025	TRUE	25	diff_124	0	0.5	FALSE	3	fixmodel	0.8	0.03324199187619549	0.011714747139086013	0	10
4	250	0	250	500	750	2	0	1	0.25	0.25	0.25	0.25	0	0.125	0.125	0	0.125	linear	0.025	TRUE	25	diff_124	0	0.5	FALSE	3	mixmodel_int	0.8	0.03510620770357231	0.01156257269619012	0	10
4	250	0	250	500	750	2	0	1	0.25	0.25	0.25	0.25	0	0.125	0.125	0	0.125	linear	0.025	TRUE	25	diff_124	0	0.5	FALSE	3	mixmodel_int_cal	0.8	0.030364855425644332	0.01189368110128842	0	10
4	250	0	250	500	750	2	0	1	0.25	0.25	0.25	0.25	0	0.125	0.125	0	0.125	linear	0.025	TRUE	25	diff_124	0	0.5	FALSE	3	sepmodel	0.8	0.04096755833978503	0.011622667645225127	0	10
4	250	0	250	500	750	2	0	1	0.25	0.25	0.25	0.25	0	0.125	0.125	0	0.125	linear	0.025	TRUE	50	diff_124	0	0.5	FALSE	3	fixmodel	0.9	-0.031139131969013155	0.004489942811338877	0	10
4	250	0	250	500	750	2	0	1	0.25	0.25	0.25	0.25	0	0.125	0.125	0	0.125	linear	0.025	TRUE	50	diff_124	0	0.5	FALSE	3	mixmodel_int	0.9	-0.027988673016440452	0.004441833331504336	0	10
4	250	0	250	500	750	2	0	1	0.25	0.25	0.25	0.25	0	0.125	0.125	0	0.125	linear	0.025	TRUE	50	diff_124	0	0.5	FALSE	3	mixmodel_int_cal	0.9	-0.02590413223732849	0.00465797780638946	0	10
4	250	0	250	500	750	2	0	1	0.25	0.25	0.25	0.25	0	0.125	0.125	0	0.125	linear	0.025	TRUE	50	diff_124	0	0.5	FALSE	3	sepmodel	0.8	-0.024034538103643168	0.005340837059972465	0	10
4	250	0	250	500	750	2	0	1	0.25	0.25	0.25	0.25	0	0.125	0.125	0	0.125	linear	0.025	TRUE	100	diff_124	0	0.5	FALSE	3	fixmodel	0.8	0.03189399437597947	0.011541363254743335	0	10
4	250	0	250	500	750	2	0	1	0.25	0.25	0.25	0.25	0	0.125	0.125	0	0.125	linear	0.025	TRUE	100	diff_124	0	0.5	FALSE	3	mixmodel_int	0.8	0.034605987932539294	0.011679679552674542	0	10
4	250	0	250	500	750	2	0	1	0.25	0.25	0.25	0.25	0	0.125	0.125	0	0.125	linear	0.025	TRUE	100	diff_124	0	0.5	FALSE	3	mixmodel_int_cal	0.8	0.03232801512354948	0.011005445523040306	0	10
4	250	0	250	500	750	2	0	1	0.25	0.25	0.25	0.25	0	0.125	0.125	0	0.125	linear	0.025	TRUE	100	diff_124	0	0.5	FALSE	3	sepmodel	0.8	0.035872944881391144	0.012761518189486091	0	10
4	250	0	250	500	750	2	0	1	0.25	0.25	0.25	0.25	0	0.25	0.25	0	0.25	linear	0.025	TRUE	25	diff_124	0	0.5	FALSE	3	fixmodel	1	0.019403492113137917	0.005903584649767971	0	10
4	250	0	250	500	750	2	0	1	0.25	0.25	0.25	0.25	0	0.25	0.25	0	0.25	linear	0.025	TRUE	25	diff_124	0	0.5	FALSE	3	mixmodel_int	0.9	0.021922164964269564	0.006140325946653706	0	10
4	250	0	250	500	750	2	0	1	0.25	0.25	0.25	0.25	0	0.25	0.25	0	0.25	linear	0.025	TRUE	25	diff_124	0	0.5	FALSE	3	mixmodel_int_cal	1	0.02161396819390912	0.006370036740958825	0	10
4	250	0	250	500	750	2	0	1	0.25	0.25	0.25	0.25	0	0.25	0.25	0	0.25	linear	0.025	TRUE	25	diff_124	0	0.5	FALSE	3	sepmodel	0.9	0.02881221726839847	0.007903223560344253	0	10
4	250	0	250	500	750	2	0	1	0.25	0.25	0.25	0.25	0	0.25	0.25	0	0.25	linear	0.025	TRUE	50	diff_124	0	0.5	FALSE	3	fixmodel	0.6	-0.03886339482707829	0.006542578650123989	0	10
4	250	0	250	500	750	2	0	1	0.25	0.25	0.25	0.25	0	0.25	0.25	0	0.25	linear	0.025	TRUE	50	diff_124	0	0.5	FALSE	3	mixmodel_int	0.6	-0.03363627101075223	0.006181220321194705	0	10
4	250	0	250	500	750	2	0	1	0.25	0.25	0.25	0.25	0	0.25	0.25	0	0.25	linear	0.025	TRUE	50	diff_124	0	0.5	FALSE	3	mixmodel_int_cal	0.6	-0.03736041527566172	0.006237824595964306	0	10
4	250	0	250	500	750	2	0	1	0.25	0.25	0.25	0.25	0	0.25	0.25	0	0.25	linear	0.025	TRUE	50	diff_124	0	0.5	FALSE	3	sepmodel	0.7	-0.018872279647910124	0.004803085131461107	0	10
4	250	0	250	500	750	2	0	1	0.25	0.25	0.25	0.25	0	0.25	0.25	0	0.25	linear	0.025	TRUE	100	diff_124	0	0.5	FALSE	3	fixmodel	0.9	-0.031875599144222076	0.0040310216520485454	0	10
4	250	0	250	500	750	2	0	1	0.25	0.25	0.25	0.25	0	0.25	0.25	0	0.25	linear	0.025	TRUE	100	diff_124	0	0.5	FALSE	3	mixmodel_int	0.9	-0.030036161019652514	0.0038524430955677695	0	10
4	250	0	250	500	750	2	0	1	0.25	0.25	0.25	0.25	0	0.25	0.25	0	0.25	linear	0.025	TRUE	100	diff_124	0	0.5	FALSE	3	mixmodel_int_cal	0.9	-0.030424129720303714	0.0037884418753961224	0	10
4	250	0	250	500	750	2	0	1	0.25	0.25	0.25	0.25	0	0.25	0.25	0	0.25	linear	0.025	TRUE	100	diff_124	0	0.5	FALSE	3	sepmodel	0.9	-0.018162877955796124	0.0028662600458825896	0	10
4	250	0	250	500	750	2	0	1	0.25	0.25	0.25	0.25	0	0.375	0.375	0	0.375	linear	0.025	TRUE	25	diff_124	0	0.5	FALSE	3	fixmodel	0.8	-0.03817136510160537	0.005656401787819676	0	10
4	250	0	250	500	750	2	0	1	0.25	0.25	0.25	0.25	0	0.375	0.375	0	0.375	linear	0.025	TRUE	25	diff_124	0	0.5	FALSE	3	mixmodel_int	0.8	-0.03541477981740653	0.005945638264587106	0	10
4	250	0	250	500	750	2	0	1	0.25	0.25	0.25	0.25	0	0.375	0.375	0	0.375	linear	0.025	TRUE	25	diff_124	0	0.5	FALSE	3	mixmodel_int_cal	0.8	-0.037762515270771964	0.005764720292647277	0	10
4	250	0	250	500	750	2	0	1	0.25	0.25	0.25	0.25	0	0.375	0.375	0	0.375	linear	0.025	TRUE	25	diff_124	0	0.5	FALSE	3	sepmodel	0.8	-0.0218136051666483	0.006483889644778273	0	10
4	250	0	250	500	750	2	0	1	0.25	0.25	0.25	0.25	0	0.375	0.375	0	0.375	linear	0.025	TRUE	50	diff_124	0	0.5	FALSE	3	fixmodel	0.7	-0.05057948533975545	0.007059912982913209	0	10
4	250	0	250	500	750	2	0	1	0.25	0.25	0.25	0.25	0	0.375	0.375	0	0.375	linear	0.025	TRUE	50	diff_124	0	0.5	FALSE	3	mixmodel_int	0.7	-0.048720183413061384	0.006920331506690119	0	10
4	250	0	250	500	750	2	0	1	0.25	0.25	0.25	0.25	0	0.375	0.375	0	0.375	linear	0.025	TRUE	50	diff_124	0	0.5	FALSE	3	mixmodel_int_cal	0.7	-0.049182482965392474	0.006736937190222181	0	10
4	250	0	250	500	750	2	0	1	0.25	0.25	0.25	0.25	0	0.375	0.375	0	0.375	linear	0.025	TRUE	50	diff_124	0	0.5	FALSE	3	sepmodel	0.7	-0.0360898605551939	0.005778219465282629	0	10
4	250	0	250	500	750	2	0	1	0.25	0.25	0.25	0.25	0	0.375	0.375	0	0.375	linear	0.025	TRUE	100	diff_124	0	0.5	FALSE	3	fixmodel	0.7	-0.029489013404304938	0.007388982580456684	0	10
4	250	0	250	500	750	2	0	1	0.25	0.25	0.25	0.25	0	0.375	0.375	0	0.375	linear	0.025	TRUE	100	diff_124	0	0.5	FALSE	3	mixmodel_int	0.7	-0.016377513991940935	0.00773489885912288	0	10
4	250	0	250	500	750	2	0	1	0.25	0.25	0.25	0.25	0	0.375	0.375	0	0.375	linear	0.025	TRUE	100	diff_124	0	0.5	FALSE	3	mixmodel_int_cal	0.7	-0.024570544434279036	0.007634456597602293	0	10
4	250	0	250	500	750	2	0	1	0.25	0.25	0.25	0.25	0	0.375	0.375	0	0.375	linear	0.025	TRUE	100	diff_124	0	0.5	FALSE	3	sepmodel	0.8	0.009481227964567133	0.008863531802711383	0	10
4	250	0	250	500	750	2	0	1	0.25	0.25	0.25	0.25	0	0.5	0.5	0	0.5	linear	0.025	TRUE	25	diff_124	0	0.5	FALSE	3	fixmodel	0.8	-0.027830524051783136	0.008774448115061251	0	10
4	250	0	250	500	750	2	0	1	0.25	0.25	0.25	0.25	0	0.5	0.5	0	0.5	linear	0.025	TRUE	25	diff_124	0	0.5	FALSE	3	mixmodel_int	0.8	-0.017244223830128386	0.007916002500408312	0	10
4	250	0	250	500	750	2	0	1	0.25	0.25	0.25	0.25	0	0.5	0.5	0	0.5	linear	0.025	TRUE	25	diff_124	0	0.5	FALSE	3	mixmodel_int_cal	0.8	-0.025214647529879945	0.007839357581843495	0	10
4	250	0	250	500	750	2	0	1	0.25	0.25	0.25	0.25	0	0.5	0.5	0	0.5	linear	0.025	TRUE	25	diff_124	0	0.5	FALSE	3	sepmodel	0.8	0.008497992632783108	0.007704698299031955	0	10
4	250	0	250	500	750	2	0	1	0.25	0.25	0.25	0.25	0	0.5	0.5	0	0.5	linear	0.025	TRUE	50	diff_124	0	0.5	FALSE	3	fixmodel	0.8	-0.05078236721397672	0.004871251930586654	0	10
4	250	0	250	500	750	2	0	1	0.25	0.25	0.25	0.25	0	0.5	0.5	0	0.5	linear	0.025	TRUE	50	diff_124	0	0.5	FALSE	3	mixmodel_int	0.8	-0.04647289012882224	0.004729983946640358	0	10
4	250	0	250	500	750	2	0	1	0.25	0.25	0.25	0.25	0	0.5	0.5	0	0.5	linear	0.025	TRUE	50	diff_124	0	0.5	FALSE	3	mixmodel_int_cal	0.8	-0.051695323125288246	0.004783609679927531	0	10
4	250	0	250	500	750	2	0	1	0.25	0.25	0.25	0.25	0	0.5	0.5	0	0.5	linear	0.025	TRUE	50	diff_124	0	0.5	FALSE	3	sepmodel	0.7	-0.03256626555074846	0.004864037198191561	0	10
4	250	0	250	500	750	2	0	1	0.25	0.25	0.25	0.25	0	0.5	0.5	0	0.5	linear	0.025	TRUE	100	diff_124	0	0.5	FALSE	3	fixmodel	0.7	-0.020882865854520878	0.00615992016783875	0	10
4	250	0	250	500	750	2	0	1	0.25	0.25	0.25	0.25	0	0.5	0.5	0	0.5	linear	0.025	TRUE	100	diff_124	0	0.5	FALSE	3	mixmodel_int	0.7	-0.012022451759616044	0.007003581564198722	0	10
4	250	0	250	500	750	2	0	1	0.25	0.25	0.25	0.25	0	0.5	0.5	0	0.5	linear	0.025	TRUE	100	diff_124	0	0.5	FALSE	3	mixmodel_int_cal	0.7	-0.016299122302231458	0.00663300049290572	0	10
4	250	0	250	500	750	2	0	1	0.25	0.25	0.25	0.25	0	0.5	0.5	0	0.5	linear	0.025	TRUE	100	diff_124	0	0.5	FALSE	3	sepmodel	0.7	0.002451662956128378	0.007988541034434828	0	10
