# Supplementary material for: Statistical Modeling to Adjust for Time Trends in Adaptive Platform Trials Utilizing Non‐Concurrent Controls
Source: Biom J. 2025 Jun 10;67(3):e70059. doi: 10.1002/bimj.70059 (PMC12150008; doi:10.1002/bimj.70059)
Supplement: Supplementary file 1 — Supporting Information [file BIMJ-67-e70059-s002.zip › simulations/results_intermediate/results_setting_3_pow_add.csv]

num_arms	n_arm	d1	d2	d3	d4	period_blocks	mu0	sigma	theta1	theta2	theta3	theta4	lambda0	lambda1	lambda2	lambda3	lambda4	trend	alpha	ncc	unit_size	trend_case	trend_mean	trend_var	ci	study_arm	model	reject_h0	bias	MSE	failed	nsim
4	250	0	250	500	750	2	0	1	0.25	0.25	0.25	0.25	0	-0.5	-1	0	-1.5	linear	0.025	TRUE	25	diff_124_add	0	0.5	FALSE	3	fixmodel	0.9	0.03828517062541351	0.009485024272521595	0	10
4	250	0	250	500	750	2	0	1	0.25	0.25	0.25	0.25	0	-0.5	-1	0	-1.5	linear	0.025	TRUE	25	diff_124_add	0	0.5	FALSE	3	mixmodel_int	0.9	0.02028572116399483	0.00807140867933324	0	10
4	250	0	250	500	750	2	0	1	0.25	0.25	0.25	0.25	0	-0.5	-1	0	-1.5	linear	0.025	TRUE	25	diff_124_add	0	0.5	FALSE	3	mixmodel_int_cal	0.9	0.036438767727927014	0.009365126972420246	0	10
4	250	0	250	500	750	2	0	1	0.25	0.25	0.25	0.25	0	-0.5	-1	0	-1.5	linear	0.025	TRUE	25	diff_124_add	0	0.5	FALSE	3	sepmodel	0.7	-1.592514164401121e-4	0.009274947479789613	0	10
4	250	0	250	500	750	2	0	1	0.25	0.25	0.25	0.25	0	-0.5	-1	0	-1.5	linear	0.025	TRUE	50	diff_124_add	0	0.5	FALSE	3	fixmodel	0.9	0.06489999454120687	0.01503889880971448	0	10
4	250	0	250	500	750	2	0	1	0.25	0.25	0.25	0.25	0	-0.5	-1	0	-1.5	linear	0.025	TRUE	50	diff_124_add	0	0.5	FALSE	3	mixmodel_int	0.9	0.038483072005335774	0.011967144061137911	0	10
4	250	0	250	500	750	2	0	1	0.25	0.25	0.25	0.25	0	-0.5	-1	0	-1.5	linear	0.025	TRUE	50	diff_124_add	0	0.5	FALSE	3	mixmodel_int_cal	0.9	0.05979502597681974	0.013540183225066914	0	10
4	250	0	250	500	750	2	0	1	0.25	0.25	0.25	0.25	0	-0.5	-1	0	-1.5	linear	0.025	TRUE	50	diff_124_add	0	0.5	FALSE	3	sepmodel	0.9	0.02193290115661456	0.01052499430514506	0	10
4	250	0	250	500	750	2	0	1	0.25	0.25	0.25	0.25	0	-0.5	-1	0	-1.5	linear	0.025	TRUE	100	diff_124_add	0	0.5	FALSE	3	fixmodel	0.9	0.017317458167998796	0.00666248516722549	0	10
4	250	0	250	500	750	2	0	1	0.25	0.25	0.25	0.25	0	-0.5	-1	0	-1.5	linear	0.025	TRUE	100	diff_124_add	0	0.5	FALSE	3	mixmodel_int	0.8	-0.003923118249501564	0.00785417256550886	0	10
4	250	0	250	500	750	2	0	1	0.25	0.25	0.25	0.25	0	-0.5	-1	0	-1.5	linear	0.025	TRUE	100	diff_124_add	0	0.5	FALSE	3	mixmodel_int_cal	0.9	0.013653235940547298	0.007139741224234365	0	10
4	250	0	250	500	750	2	0	1	0.25	0.25	0.25	0.25	0	-0.5	-1	0	-1.5	linear	0.025	TRUE	100	diff_124_add	0	0.5	FALSE	3	sepmodel	0.6	-0.024435714684264136	0.00981304662769673	0	10
4	250	0	250	500	750	2	0	1	0.25	0.25	0.25	0.25	0	-0.375	-0.75	0	-1.125	linear	0.025	TRUE	25	diff_124_add	0	0.5	FALSE	3	fixmodel	0.9	0.017889350985012743	0.007016055512891518	0	10
4	250	0	250	500	750	2	0	1	0.25	0.25	0.25	0.25	0	-0.375	-0.75	0	-1.125	linear	0.025	TRUE	25	diff_124_add	0	0.5	FALSE	3	mixmodel_int	0.8	0.001435547092184289	0.00816200764373436	0	10
4	250	0	250	500	750	2	0	1	0.25	0.25	0.25	0.25	0	-0.375	-0.75	0	-1.125	linear	0.025	TRUE	25	diff_124_add	0	0.5	FALSE	3	mixmodel_int_cal	0.9	0.016087056516679982	0.0070152123033961995	0	10
4	250	0	250	500	750	2	0	1	0.25	0.25	0.25	0.25	0	-0.375	-0.75	0	-1.125	linear	0.025	TRUE	25	diff_124_add	0	0.5	FALSE	3	sepmodel	0.8	-0.01416098227101659	0.009842644208913277	0	10
4	250	0	250	500	750	2	0	1	0.25	0.25	0.25	0.25	0	-0.375	-0.75	0	-1.125	linear	0.025	TRUE	50	diff_124_add	0	0.5	FALSE	3	fixmodel	0.9	-0.003393260414563107	0.007139784073221089	0	10
4	250	0	250	500	750	2	0	1	0.25	0.25	0.25	0.25	0	-0.375	-0.75	0	-1.125	linear	0.025	TRUE	50	diff_124_add	0	0.5	FALSE	3	mixmodel_int	0.7	-0.021620048917522526	0.006572340227562089	0	10
4	250	0	250	500	750	2	0	1	0.25	0.25	0.25	0.25	0	-0.375	-0.75	0	-1.125	linear	0.025	TRUE	50	diff_124_add	0	0.5	FALSE	3	mixmodel_int_cal	0.9	-0.005025829944273192	0.007216426825409379	0	10
4	250	0	250	500	750	2	0	1	0.25	0.25	0.25	0.25	0	-0.375	-0.75	0	-1.125	linear	0.025	TRUE	50	diff_124_add	0	0.5	FALSE	3	sepmodel	0.6	-0.0380139706577232	0.00771848720954996	0	10
4	250	0	250	500	750	2	0	1	0.25	0.25	0.25	0.25	0	-0.375	-0.75	0	-1.125	linear	0.025	TRUE	100	diff_124_add	0	0.5	FALSE	3	fixmodel	0.7	0.05957126700334657	0.017788009521223228	0	10
4	250	0	250	500	750	2	0	1	0.25	0.25	0.25	0.25	0	-0.375	-0.75	0	-1.125	linear	0.025	TRUE	100	diff_124_add	0	0.5	FALSE	3	mixmodel_int	0.7	0.046685098796300534	0.01754132696541746	0	10
4	250	0	250	500	750	2	0	1	0.25	0.25	0.25	0.25	0	-0.375	-0.75	0	-1.125	linear	0.025	TRUE	100	diff_124_add	0	0.5	FALSE	3	mixmodel_int_cal	0.7	0.05357981734445281	0.017986559954060077	0	10
4	250	0	250	500	750	2	0	1	0.25	0.25	0.25	0.25	0	-0.375	-0.75	0	-1.125	linear	0.025	TRUE	100	diff_124_add	0	0.5	FALSE	3	sepmodel	0.7	0.029561911601235932	0.0163762982439383	0	10
4	250	0	250	500	750	2	0	1	0.25	0.25	0.25	0.25	0	-0.25	-0.5	0	-0.75	linear	0.025	TRUE	25	diff_124_add	0	0.5	FALSE	3	fixmodel	1	0.025454885627105732	0.00858714315795349	0	10
4	250	0	250	500	750	2	0	1	0.25	0.25	0.25	0.25	0	-0.25	-0.5	0	-0.75	linear	0.025	TRUE	25	diff_124_add	0	0.5	FALSE	3	mixmodel_int	0.9	0.01882880905191174	0.008015649909616672	0	10
4	250	0	250	500	750	2	0	1	0.25	0.25	0.25	0.25	0	-0.25	-0.5	0	-0.75	linear	0.025	TRUE	25	diff_124_add	0	0.5	FALSE	3	mixmodel_int_cal	0.9	0.02521572738347167	0.008989600525756813	0	10
4	250	0	250	500	750	2	0	1	0.25	0.25	0.25	0.25	0	-0.25	-0.5	0	-0.75	linear	0.025	TRUE	25	diff_124_add	0	0.5	FALSE	3	sepmodel	0.9	0.007134447794731161	0.00776256818064201	0	10
4	250	0	250	500	750	2	0	1	0.25	0.25	0.25	0.25	0	-0.25	-0.5	0	-0.75	linear	0.025	TRUE	50	diff_124_add	0	0.5	FALSE	3	fixmodel	0.8	-0.01842656582253794	0.007679275675556584	0	10
4	250	0	250	500	750	2	0	1	0.25	0.25	0.25	0.25	0	-0.25	-0.5	0	-0.75	linear	0.025	TRUE	50	diff_124_add	0	0.5	FALSE	3	mixmodel_int	0.8	-0.024685318451838127	0.007204050783893248	0	10
4	250	0	250	500	750	2	0	1	0.25	0.25	0.25	0.25	0	-0.25	-0.5	0	-0.75	linear	0.025	TRUE	50	diff_124_add	0	0.5	FALSE	3	mixmodel_int_cal	0.8	-0.017225267929677848	0.007537724920821881	0	10
4	250	0	250	500	750	2	0	1	0.25	0.25	0.25	0.25	0	-0.25	-0.5	0	-0.75	linear	0.025	TRUE	50	diff_124_add	0	0.5	FALSE	3	sepmodel	0.6	-0.03842028299401254	0.0067229238154310365	0	10
4	250	0	250	500	750	2	0	1	0.25	0.25	0.25	0.25	0	-0.25	-0.5	0	-0.75	linear	0.025	TRUE	100	diff_124_add	0	0.5	FALSE	3	fixmodel	1	0.040936187227280485	0.004989485369407494	0	10
4	250	0	250	500	750	2	0	1	0.25	0.25	0.25	0.25	0	-0.25	-0.5	0	-0.75	linear	0.025	TRUE	100	diff_124_add	0	0.5	FALSE	3	mixmodel_int	1	0.034447044380548825	0.003923538803163249	0	10
4	250	0	250	500	750	2	0	1	0.25	0.25	0.25	0.25	0	-0.25	-0.5	0	-0.75	linear	0.025	TRUE	100	diff_124_add	0	0.5	FALSE	3	mixmodel_int_cal	1	0.04033021494324139	0.004680019804861073	0	10
4	250	0	250	500	750	2	0	1	0.25	0.25	0.25	0.25	0	-0.25	-0.5	0	-0.75	linear	0.025	TRUE	100	diff_124_add	0	0.5	FALSE	3	sepmodel	0.9	0.013672629123460142	0.0037990857097526926	0	10
4	250	0	250	500	750	2	0	1	0.25	0.25	0.25	0.25	0	-0.125	-0.25	0	-0.375	linear	0.025	TRUE	25	diff_124_add	0	0.5	FALSE	3	fixmodel	0.9	0.019032951645689862	0.006024969218726882	0	10
4	250	0	250	500	750	2	0	1	0.25	0.25	0.25	0.25	0	-0.125	-0.25	0	-0.375	linear	0.025	TRUE	25	diff_124_add	0	0.5	FALSE	3	mixmodel_int	0.8	0.015705119867798635	0.006129893607524664	0	10
4	250	0	250	500	750	2	0	1	0.25	0.25	0.25	0.25	0	-0.125	-0.25	0	-0.375	linear	0.025	TRUE	25	diff_124_add	0	0.5	FALSE	3	mixmodel_int_cal	1	0.022651749016289142	0.006251847842966136	0	10
4	250	0	250	500	750	2	0	1	0.25	0.25	0.25	0.25	0	-0.125	-0.25	0	-0.375	linear	0.025	TRUE	25	diff_124_add	0	0.5	FALSE	3	sepmodel	0.8	-0.002380101426899842	0.0068156480089323354	0	10
4	250	0	250	500	750	2	0	1	0.25	0.25	0.25	0.25	0	-0.125	-0.25	0	-0.375	linear	0.025	TRUE	50	diff_124_add	0	0.5	FALSE	3	fixmodel	0.7	-0.04499629074254978	0.008720088081960188	0	10
4	250	0	250	500	750	2	0	1	0.25	0.25	0.25	0.25	0	-0.125	-0.25	0	-0.375	linear	0.025	TRUE	50	diff_124_add	0	0.5	FALSE	3	mixmodel_int	0.6	-0.04687215973406071	0.0086353532621402	0	10
4	250	0	250	500	750	2	0	1	0.25	0.25	0.25	0.25	0	-0.125	-0.25	0	-0.375	linear	0.025	TRUE	50	diff_124_add	0	0.5	FALSE	3	mixmodel_int_cal	0.6	-0.046216443202194396	0.008571088933161972	0	10
4	250	0	250	500	750	2	0	1	0.25	0.25	0.25	0.25	0	-0.125	-0.25	0	-0.375	linear	0.025	TRUE	50	diff_124_add	0	0.5	FALSE	3	sepmodel	0.5	-0.056619868692665026	0.010235622560416175	0	10
4	250	0	250	500	750	2	0	1	0.25	0.25	0.25	0.25	0	-0.125	-0.25	0	-0.375	linear	0.025	TRUE	100	diff_124_add	0	0.5	FALSE	3	fixmodel	0.7	-0.027013835036967578	0.006239050845180262	0	10
4	250	0	250	500	750	2	0	1	0.25	0.25	0.25	0.25	0	-0.125	-0.25	0	-0.375	linear	0.025	TRUE	100	diff_124_add	0	0.5	FALSE	3	mixmodel_int	0.6	-0.036406932067306184	0.0070120431809347974	0	10
4	250	0	250	500	750	2	0	1	0.25	0.25	0.25	0.25	0	-0.125	-0.25	0	-0.375	linear	0.025	TRUE	100	diff_124_add	0	0.5	FALSE	3	mixmodel_int_cal	0.6	-0.030926689195597303	0.006436336812681924	0	10
4	250	0	250	500	750	2	0	1	0.25	0.25	0.25	0.25	0	-0.125	-0.25	0	-0.375	linear	0.025	TRUE	100	diff_124_add	0	0.5	FALSE	3	sepmodel	0.7	-0.046965906307322045	0.009195403035550538	0	10
4	250	0	250	500	750	2	0	1	0.25	0.25	0.25	0.25	0	0	0	0	0	linear	0.025	TRUE	25	diff_124_add	0	0.5	FALSE	3	fixmodel	0.7	-0.009864121375858778	0.009691519692161135	0	10
4	250	0	250	500	750	2	0	1	0.25	0.25	0.25	0.25	0	0	0	0	0	linear	0.025	TRUE	25	diff_124_add	0	0.5	FALSE	3	mixmodel_int	0.8	-0.007549419058184478	0.009601337170270868	0	10
4	250	0	250	500	750	2	0	1	0.25	0.25	0.25	0.25	0	0	0	0	0	linear	0.025	TRUE	25	diff_124_add	0	0.5	FALSE	3	mixmodel_int_cal	0.7	-0.0127630985340462	0.009932449975402826	0	10
4	250	0	250	500	750	2	0	1	0.25	0.25	0.25	0.25	0	0	0	0	0	linear	0.025	TRUE	25	diff_124_add	0	0.5	FALSE	3	sepmodel	0.7	-0.011347669084905934	0.010709733660507465	0	10
4	250	0	250	500	750	2	0	1	0.25	0.25	0.25	0.25	0	0	0	0	0	linear	0.025	TRUE	50	diff_124_add	0	0.5	FALSE	3	fixmodel	0.9	-0.011466448766039528	0.007349360137123996	0	10
4	250	0	250	500	750	2	0	1	0.25	0.25	0.25	0.25	0	0	0	0	0	linear	0.025	TRUE	50	diff_124_add	0	0.5	FALSE	3	mixmodel_int	0.8	-0.014659414144059833	0.0076466439764042975	0	10
4	250	0	250	500	750	2	0	1	0.25	0.25	0.25	0.25	0	0	0	0	0	linear	0.025	TRUE	50	diff_124_add	0	0.5	FALSE	3	mixmodel_int_cal	0.8	-0.012340690438620827	0.007118992292249812	0	10
4	250	0	250	500	750	2	0	1	0.25	0.25	0.25	0.25	0	0	0	0	0	linear	0.025	TRUE	50	diff_124_add	0	0.5	FALSE	3	sepmodel	0.8	-0.010881101160162563	0.009419367755395772	0	10
4	250	0	250	500	750	2	0	1	0.25	0.25	0.25	0.25	0	0	0	0	0	linear	0.025	TRUE	100	diff_124_add	0	0.5	FALSE	3	fixmodel	1	-0.009884881502787888	0.0018928480464178725	0	10
4	250	0	250	500	750	2	0	1	0.25	0.25	0.25	0.25	0	0	0	0	0	linear	0.025	TRUE	100	diff_124_add	0	0.5	FALSE	3	mixmodel_int	1	-0.010010122281523171	0.002091314916334869	0	10
4	250	0	250	500	750	2	0	1	0.25	0.25	0.25	0.25	0	0	0	0	0	linear	0.025	TRUE	100	diff_124_add	0	0.5	FALSE	3	mixmodel_int_cal	1	-0.006007226136371746	0.0020609549467926714	0	10
4	250	0	250	500	750	2	0	1	0.25	0.25	0.25	0.25	0	0	0	0	0	linear	0.025	TRUE	100	diff_124_add	0	0.5	FALSE	3	sepmodel	0.9	-0.014900096227876863	0.002671581590193601	0	10
4	250	0	250	500	750	2	0	1	0.25	0.25	0.25	0.25	0	0.125	0.25	0	0.375	linear	0.025	TRUE	25	diff_124_add	0	0.5	FALSE	3	fixmodel	0.8	-0.0031682937102796654	0.004487404261798326	0	10
4	250	0	250	500	750	2	0	1	0.25	0.25	0.25	0.25	0	0.125	0.25	0	0.375	linear	0.025	TRUE	25	diff_124_add	0	0.5	FALSE	3	mixmodel_int	0.8	-0.0011354327422153005	0.004380100619455256	0	10
4	250	0	250	500	750	2	0	1	0.25	0.25	0.25	0.25	0	0.125	0.25	0	0.375	linear	0.025	TRUE	25	diff_124_add	0	0.5	FALSE	3	mixmodel_int_cal	0.8	-0.005858112787078662	0.004431730088146169	0	10
4	250	0	250	500	750	2	0	1	0.25	0.25	0.25	0.25	0	0.125	0.25	0	0.375	linear	0.025	TRUE	25	diff_124_add	0	0.5	FALSE	3	sepmodel	0.8	0.009026454031538225	0.004002261086489133	0	10
4	250	0	250	500	750	2	0	1	0.25	0.25	0.25	0.25	0	0.125	0.25	0	0.375	linear	0.025	TRUE	50	diff_124_add	0	0.5	FALSE	3	fixmodel	0.8	-0.013749220874868	0.009570741921502576	0	10
4	250	0	250	500	750	2	0	1	0.25	0.25	0.25	0.25	0	0.125	0.25	0	0.375	linear	0.025	TRUE	50	diff_124_add	0	0.5	FALSE	3	mixmodel_int	0.8	-0.011718839749707968	0.009366342574923348	0	10
4	250	0	250	500	750	2	0	1	0.25	0.25	0.25	0.25	0	0.125	0.25	0	0.375	linear	0.025	TRUE	50	diff_124_add	0	0.5	FALSE	3	mixmodel_int_cal	0.9	-0.014114901834034308	0.009711868116710631	0	10
4	250	0	250	500	750	2	0	1	0.25	0.25	0.25	0.25	0	0.125	0.25	0	0.375	linear	0.025	TRUE	50	diff_124_add	0	0.5	FALSE	3	sepmodel	0.8	0.0053395527769986295	0.01002786087648511	0	10
4	250	0	250	500	750	2	0	1	0.25	0.25	0.25	0.25	0	0.125	0.25	0	0.375	linear	0.025	TRUE	100	diff_124_add	0	0.5	FALSE	3	fixmodel	1	0.01950427303121128	0.003758866325751536	0	10
4	250	0	250	500	750	2	0	1	0.25	0.25	0.25	0.25	0	0.125	0.25	0	0.375	linear	0.025	TRUE	100	diff_124_add	0	0.5	FALSE	3	mixmodel_int	1	0.020953866991488813	0.0038504168123796156	0	10
4	250	0	250	500	750	2	0	1	0.25	0.25	0.25	0.25	0	0.125	0.25	0	0.375	linear	0.025	TRUE	100	diff_124_add	0	0.5	FALSE	3	mixmodel_int_cal	1	0.021786344328426306	0.004002848601212684	0	10
4	250	0	250	500	750	2	0	1	0.25	0.25	0.25	0.25	0	0.125	0.25	0	0.375	linear	0.025	TRUE	100	diff_124_add	0	0.5	FALSE	3	sepmodel	0.9	0.04096718894617139	0.007009511201954546	0	10
4	250	0	250	500	750	2	0	1	0.25	0.25	0.25	0.25	0	0.25	0.5	0	0.75	linear	0.025	TRUE	25	diff_124_add	0	0.5	FALSE	3	fixmodel	0.7	-0.0040655329907818005	0.010604274606906529	0	10
4	250	0	250	500	750	2	0	1	0.25	0.25	0.25	0.25	0	0.25	0.5	0	0.75	linear	0.025	TRUE	25	diff_124_add	0	0.5	FALSE	3	mixmodel_int	0.7	0.011913712555906422	0.009383636334047507	0	10
4	250	0	250	500	750	2	0	1	0.25	0.25	0.25	0.25	0	0.25	0.5	0	0.75	linear	0.025	TRUE	25	diff_124_add	0	0.5	FALSE	3	mixmodel_int_cal	0.7	-0.00554228094990189	0.010393936064219626	0	10
4	250	0	250	500	750	2	0	1	0.25	0.25	0.25	0.25	0	0.25	0.5	0	0.75	linear	0.025	TRUE	25	diff_124_add	0	0.5	FALSE	3	sepmodel	0.7	0.026023519287201195	0.009482617396144042	0	10
4	250	0	250	500	750	2	0	1	0.25	0.25	0.25	0.25	0	0.25	0.5	0	0.75	linear	0.025	TRUE	50	diff_124_add	0	0.5	FALSE	3	fixmodel	1	0.006671433459811321	0.002183358700344148	0	10
4	250	0	250	500	750	2	0	1	0.25	0.25	0.25	0.25	0	0.25	0.5	0	0.75	linear	0.025	TRUE	50	diff_124_add	0	0.5	FALSE	3	mixmodel_int	1	0.016973242085007126	0.003892946423281193	0	10
4	250	0	250	500	750	2	0	1	0.25	0.25	0.25	0.25	0	0.25	0.5	0	0.75	linear	0.025	TRUE	50	diff_124_add	0	0.5	FALSE	3	mixmodel_int_cal	1	0.009568603357259873	0.0026504961929576442	0	10
4	250	0	250	500	750	2	0	1	0.25	0.25	0.25	0.25	0	0.25	0.5	0	0.75	linear	0.025	TRUE	50	diff_124_add	0	0.5	FALSE	3	sepmodel	1	0.03663424495420864	0.005543334820753233	0	10
4	250	0	250	500	750	2	0	1	0.25	0.25	0.25	0.25	0	0.25	0.5	0	0.75	linear	0.025	TRUE	100	diff_124_add	0	0.5	FALSE	3	fixmodel	0.6	-0.06581525062968988	0.012069361217203084	0	10
4	250	0	250	500	750	2	0	1	0.25	0.25	0.25	0.25	0	0.25	0.5	0	0.75	linear	0.025	TRUE	100	diff_124_add	0	0.5	FALSE	3	mixmodel_int	0.6	-0.062459596925516614	0.012072393235583094	0	10
4	250	0	250	500	750	2	0	1	0.25	0.25	0.25	0.25	0	0.25	0.5	0	0.75	linear	0.025	TRUE	100	diff_124_add	0	0.5	FALSE	3	mixmodel_int_cal	0.6	-0.06702412614171178	0.013221247706712685	0	10
4	250	0	250	500	750	2	0	1	0.25	0.25	0.25	0.25	0	0.25	0.5	0	0.75	linear	0.025	TRUE	100	diff_124_add	0	0.5	FALSE	3	sepmodel	0.6	-0.05462376639981516	0.010571033881271346	0	10
4	250	0	250	500	750	2	0	1	0.25	0.25	0.25	0.25	0	0.375	0.75	0	1.125	linear	0.025	TRUE	25	diff_124_add	0	0.5	FALSE	3	fixmodel	0.9	-0.023207294722184385	0.004120479826735793	0	10
4	250	0	250	500	750	2	0	1	0.25	0.25	0.25	0.25	0	0.375	0.75	0	1.125	linear	0.025	TRUE	25	diff_124_add	0	0.5	FALSE	3	mixmodel_int	0.9	0.0057921892004598515	0.004222755141396094	0	10
4	250	0	250	500	750	2	0	1	0.25	0.25	0.25	0.25	0	0.375	0.75	0	1.125	linear	0.025	TRUE	25	diff_124_add	0	0.5	FALSE	3	mixmodel_int_cal	0.9	-0.013912317619323409	0.004032846446765237	0	10
4	250	0	250	500	750	2	0	1	0.25	0.25	0.25	0.25	0	0.375	0.75	0	1.125	linear	0.025	TRUE	25	diff_124_add	0	0.5	FALSE	3	sepmodel	0.9	0.02751099831143792	0.005120961422506511	0	10
4	250	0	250	500	750	2	0	1	0.25	0.25	0.25	0.25	0	0.375	0.75	0	1.125	linear	0.025	TRUE	50	diff_124_add	0	0.5	FALSE	3	fixmodel	0.8	-0.003604064661554221	0.010512475729344275	0	10
4	250	0	250	500	750	2	0	1	0.25	0.25	0.25	0.25	0	0.375	0.75	0	1.125	linear	0.025	TRUE	50	diff_124_add	0	0.5	FALSE	3	mixmodel_int	0.7	0.019988299043394945	0.010264730643701907	0	10
4	250	0	250	500	750	2	0	1	0.25	0.25	0.25	0.25	0	0.375	0.75	0	1.125	linear	0.025	TRUE	50	diff_124_add	0	0.5	FALSE	3	mixmodel_int_cal	0.8	0.0013505463682504993	0.009131800784605576	0	10
4	250	0	250	500	750	2	0	1	0.25	0.25	0.25	0.25	0	0.375	0.75	0	1.125	linear	0.025	TRUE	50	diff_124_add	0	0.5	FALSE	3	sepmodel	0.7	0.036096713569971614	0.01175253189126902	0	10
4	250	0	250	500	750	2	0	1	0.25	0.25	0.25	0.25	0	0.375	0.75	0	1.125	linear	0.025	TRUE	100	diff_124_add	0	0.5	FALSE	3	fixmodel	0.9	-0.0012732806541201152	0.00646513758836819	0	10
4	250	0	250	500	750	2	0	1	0.25	0.25	0.25	0.25	0	0.375	0.75	0	1.125	linear	0.025	TRUE	100	diff_124_add	0	0.5	FALSE	3	mixmodel_int	0.9	0.012263484203703486	0.005682836615461448	0	10
4	250	0	250	500	750	2	0	1	0.25	0.25	0.25	0.25	0	0.375	0.75	0	1.125	linear	0.025	TRUE	100	diff_124_add	0	0.5	FALSE	3	mixmodel_int_cal	0.9	0.0074221774839022285	0.006997799748791181	0	10
4	250	0	250	500	750	2	0	1	0.25	0.25	0.25	0.25	0	0.375	0.75	0	1.125	linear	0.025	TRUE	100	diff_124_add	0	0.5	FALSE	3	sepmodel	0.9	0.02927350282624023	0.00620892008566511	0	10
4	250	0	250	500	750	2	0	1	0.25	0.25	0.25	0.25	0	0.5	1	0	1.5	linear	0.025	TRUE	25	diff_124_add	0	0.5	FALSE	3	fixmodel	0.7	-0.05752764290157436	0.010811102777752817	0	10
4	250	0	250	500	750	2	0	1	0.25	0.25	0.25	0.25	0	0.5	1	0	1.5	linear	0.025	TRUE	25	diff_124_add	0	0.5	FALSE	3	mixmodel_int	0.7	-0.036152104085886295	0.011293699807985568	0	10
4	250	0	250	500	750	2	0	1	0.25	0.25	0.25	0.25	0	0.5	1	0	1.5	linear	0.025	TRUE	25	diff_124_add	0	0.5	FALSE	3	mixmodel_int_cal	0.7	-0.058844276044931365	0.011994985525441502	0	10
4	250	0	250	500	750	2	0	1	0.25	0.25	0.25	0.25	0	0.5	1	0	1.5	linear	0.025	TRUE	25	diff_124_add	0	0.5	FALSE	3	sepmodel	0.7	-0.022983083084800196	0.011429125935734512	0	10
4	250	0	250	500	750	2	0	1	0.25	0.25	0.25	0.25	0	0.5	1	0	1.5	linear	0.025	TRUE	50	diff_124_add	0	0.5	FALSE	3	fixmodel	0.7	-0.04120244932403513	0.008941570501982351	0	10
4	250	0	250	500	750	2	0	1	0.25	0.25	0.25	0.25	0	0.5	1	0	1.5	linear	0.025	TRUE	50	diff_124_add	0	0.5	FALSE	3	mixmodel_int	0.8	-0.022752757407862888	0.008040212704726128	0	10
4	250	0	250	500	750	2	0	1	0.25	0.25	0.25	0.25	0	0.5	1	0	1.5	linear	0.025	TRUE	50	diff_124_add	0	0.5	FALSE	3	mixmodel_int_cal	0.7	-0.03686527861412064	0.008120763491938146	0	10
4	250	0	250	500	750	2	0	1	0.25	0.25	0.25	0.25	0	0.5	1	0	1.5	linear	0.025	TRUE	50	diff_124_add	0	0.5	FALSE	3	sepmodel	0.8	-0.0058427366837940364	0.008533610179853128	0	10
4	250	0	250	500	750	2	0	1	0.25	0.25	0.25	0.25	0	0.5	1	0	1.5	linear	0.025	TRUE	100	diff_124_add	0	0.5	FALSE	3	fixmodel	0.6	-0.06480513812497528	0.012898540624685739	0	10
4	250	0	250	500	750	2	0	1	0.25	0.25	0.25	0.25	0	0.5	1	0	1.5	linear	0.025	TRUE	100	diff_124_add	0	0.5	FALSE	3	mixmodel_int	0.8	-0.023688807544354575	0.007745567960897654	0	10
4	250	0	250	500	750	2	0	1	0.25	0.25	0.25	0.25	0	0.5	1	0	1.5	linear	0.025	TRUE	100	diff_124_add	0	0.5	FALSE	3	mixmodel_int_cal	0.7	-0.04858873623683727	0.01076086491329589	0	10
4	250	0	250	500	750	2	0	1	0.25	0.25	0.25	0.25	0	0.5	1	0	1.5	linear	0.025	TRUE	100	diff_124_add	0	0.5	FALSE	3	sepmodel	0.8	-0.006127996377334447	0.007123117783793388	0	10
